# Supplementary material for: Bayesian inference of kinetic schemes for ion channels by Kalman filtering
Source: eLife. 2022 May 4;11:e62714. doi: 10.7554/eLife.62714 (PMC9342998; doi:10.7554/eLife.62714)
Supplement: Figure 11—source data 4. [file elife-62714-fig11-data4.zip › current0.5.txt]

-8.029999999999999361e+00 -1.179999999999999938e+00 1.389999999999999902e+00 -1.407000000000000028e+01 1.080000000000000071e+01 1.021000000000000085e+01 8.779999999999999361e+00 2.000000000000000000e+00 4.080000000000000071e+00 -8.320000000000000284e+00 1.391000000000000014e+01 -1.125000000000000000e+01 -1.885999999999999943e+01 -1.559999999999999964e+01 -7.000000000000000666e-02 1.496000000000000085e+01 -6.400000000000000355e+00 1.043999999999999950e+01 -1.343999999999999950e+01 -1.708999999999999986e+01 -1.939999999999999947e+00 2.848000000000000043e+01 -5.820000000000000284e+00 1.171000000000000085e+01 -3.870000000000000107e+00 6.700000000000000400e-01 -1.773999999999999844e+01 -7.879999999999999893e+00 -2.098000000000000043e+01 7.099999999999999645e-01 -1.458000000000000007e+01 1.635000000000000142e+01 -1.502999999999999936e+01 1.048000000000000043e+01 1.059999999999999964e+01 -1.778999999999999915e+01 2.939000000000000057e+01 1.789000000000000057e+01 2.110000000000000142e+01 1.338000000000000078e+01 -5.100000000000000089e-01 6.740000000000000213e+00 -9.880000000000000782e+00 1.641000000000000014e+01 -1.340000000000000080e+00 7.719999999999999751e+00 1.089000000000000057e+01 -1.050000000000000044e+00 1.508000000000000007e+01 -7.679999999999999716e+00 -9.869999999999999218e+00 -4.600000000000000200e-01 -1.064000000000000057e+01 9.900000000000000355e+00 -7.309999999999999609e+00 6.480000000000000426e+00 4.389999999999999680e+00 -3.310000000000000053e+00 -4.059999999999999609e+00 1.051999999999999957e+01 3.500000000000000000e+00 -2.048999999999999844e+01 -1.773999999999999844e+01 5.559999999999999609e+00 -1.244999999999999929e+01 1.001999999999999957e+01 5.120000000000000107e+00 3.870000000000000107e+00 1.005000000000000071e+01 -1.385999999999999943e+01 -1.250000000000000000e+01 1.152999999999999936e+01 -5.280000000000000249e+00 -1.873999999999999844e+01 1.271000000000000085e+01 7.309999999999999609e+00 1.057000000000000028e+01 2.489999999999999858e+01 -4.990000000000000213e+00 2.242999999999999972e+01 6.360000000000000320e+00 1.175000000000000000e+01 -7.600000000000000089e-01 -7.469999999999999751e+00 4.370000000000000107e+00 -1.191000000000000014e+01 -1.165000000000000036e+01 -1.951999999999999957e+01 -9.500000000000000000e+00 1.288000000000000078e+01 -1.347000000000000064e+01 1.293999999999999950e+01 -5.230000000000000426e+00 1.919999999999999929e+00 -1.064000000000000057e+01 -4.889999999999999680e+00 -6.450000000000000178e+00 -7.599999999999999645e+00 -5.889999999999999680e+00 4.299999999999999822e+00 -5.309999999999999609e+00 1.272000000000000064e+01 -8.830000000000000071e+00 -1.383999999999999986e+01 5.650000000000000355e+00 -1.744999999999999929e+01 8.080000000000000071e+00 -1.030000000000000027e+00 -2.540000000000000036e+00 -1.414000000000000057e+01 1.297000000000000064e+01 1.840000000000000080e+00 6.360000000000000320e+00 -1.324000000000000021e+01 -1.093999999999999950e+01 -1.153999999999999915e+01 1.173000000000000043e+01 -6.650000000000000355e+00 -6.379999999999999893e+00 -2.299999999999999822e+00 5.200000000000000178e-01 -1.435999999999999943e+01 -1.040000000000000036e+01 -1.046000000000000085e+01 -7.360000000000000320e+00 5.179999999999999716e+00 4.969999999999999751e+00 -2.853000000000000114e+01 -6.900000000000000355e+00 -1.778000000000000114e+01 2.819999999999999840e+00 6.500000000000000000e+00 9.960000000000000853e+00 2.350000000000000000e+01 -2.930000000000000160e+00 3.109999999999999876e+00 9.119999999999999218e+00 -4.870000000000000107e+00 4.410000000000000142e+00 4.959999999999999964e+00 4.879999999999999893e+00 1.390000000000000036e+01 -1.028999999999999915e+01 2.296000000000000085e+01 -3.649999999999999911e+00 4.899999999999999911e-01 9.300000000000000488e-01 5.230000000000000426e+00 -8.000000000000000444e-01 4.929999999999999716e+00 2.267999999999999972e+01 9.410000000000000142e+00 -5.719999999999999751e+00 5.549999999999999822e+00 -1.929999999999999938e+00 -1.985000000000000142e+01 -4.849999999999999645e+00 7.500000000000000000e-01 5.830000000000000071e+00 1.770000000000000018e+00 -6.730000000000000426e+00 -6.910000000000000142e+00 3.819999999999999840e+00 -1.447000000000000064e+01 9.580000000000000071e+00 -1.075999999999999979e+01 1.128999999999999915e+01 -1.533999999999999986e+01 1.088000000000000078e+01 6.099999999999999645e+00 1.879999999999999893e+00 4.429999999999999716e+00 -9.500000000000000000e+00 -1.301999999999999957e+01 1.600000000000000089e+00 2.890000000000000124e+00 1.225999999999999979e+01 -1.374000000000000021e+01 5.839999999999999858e+00 -1.266000000000000014e+01 5.440000000000000391e+00 4.129999999999999893e+00 2.312000000000000099e+01 1.274000000000000021e+01 -1.819000000000000128e+01 -1.015000000000000036e+01 5.799999999999999822e+00 -5.360000000000000320e+00 -1.340000000000000080e+00 2.042000000000000171e+01 -8.839999999999999858e+00 3.500000000000000000e+00 6.870000000000000107e+00 5.290000000000000036e+00 8.259999999999999787e+00 6.099999999999999645e+00 3.819999999999999840e+00 -2.310000000000000053e+00 -8.429999999999999716e+00 1.207000000000000028e+01 -1.021000000000000085e+01 -1.899999999999999911e+00 2.142999999999999972e+01 -1.655000000000000071e+01 -1.564000000000000057e+01 -8.960000000000000853e+00 -4.200000000000000178e+00 -3.299999999999999822e+00 -1.450999999999999979e+01 2.020000000000000018e+00 8.769999999999999574e+00 4.600000000000000200e-01 2.100000000000000089e+00 3.259999999999999787e+00 2.890000000000000124e+00 6.820000000000000284e+00 -6.040000000000000036e+00 8.679999999999999716e+00 1.996000000000000085e+01 6.480000000000000426e+00 1.025999999999999979e+01 -5.589999999999999858e+00 6.759999999999999787e+00 1.200000000000000000e+01 3.100000000000000089e+00 1.992000000000000171e+01 2.759999999999999787e+00 -5.699999999999999512e-01 -4.199999999999999845e-01 1.987999999999999901e+01 -6.199999999999999956e-01 1.379999999999999893e+00 2.089999999999999858e+00 -9.429999999999999716e+00 -8.900000000000000355e+00 5.629999999999999893e+00 1.899999999999999911e+00 7.219999999999999751e+00 2.371000000000000085e+01 2.698999999999999844e+01 -9.300000000000000488e-01 -1.250000000000000000e+00 -9.869999999999999218e+00 -2.520000000000000018e+00 5.459999999999999964e+00 -3.450000000000000178e+00 1.020000000000000018e+00 3.112000000000000099e+01 1.243999999999999950e+01 4.190000000000000391e+00 4.360000000000000320e+00 -2.146999999999999886e+01 8.619999999999999218e+00 -4.269999999999999574e+00 1.944999999999999929e+01 -1.701000000000000156e+01 1.653999999999999915e+01 -1.040000000000000036e+01 -9.300000000000000711e+00 6.379999999999999893e+00 -5.919999999999999929e+00 1.792999999999999972e+01 1.588000000000000078e+01 4.129999999999999893e+00 3.347999999999999687e+01 2.492000000000000171e+01 -2.137000000000000099e+01 -8.990000000000000213e+00 -1.091999999999999993e+01 -4.250000000000000000e+00 -7.719999999999999751e+00 -5.709999999999999964e+00 -4.580000000000000071e+00 -3.110000000000000142e+01 4.419999999999999929e+00 -1.201999999999999957e+01 1.317999999999999972e+01 -2.208999999999999986e+01 -5.620000000000000107e+00 2.919999999999999929e+00 1.127999999999999936e+01 1.250000000000000000e+00 9.949999999999999289e+00 -1.223000000000000043e+01 -2.310000000000000053e+00 8.599999999999999867e-01 1.748000000000000043e+01 -2.292000000000000171e+01 -3.490000000000000213e+00 -1.764999999999999858e+01 1.538000000000000078e+01 -2.500000000000000000e-01 -1.110999999999999943e+01 3.439999999999999947e+00 -5.849999999999999645e+00 1.497000000000000064e+01 -2.596000000000000085e+01 -2.680999999999999872e+01 9.939999999999999503e+00 -9.070000000000000284e+00 5.530000000000000249e+00 9.130000000000000782e+00 5.089999999999999858e+00 6.839999999999999858e+00 -8.710000000000000853e+00 -9.939999999999999503e+00 -1.780000000000000071e+01 2.270000000000000018e+00 3.560000000000000053e+00 -3.500000000000000000e+00 -1.092999999999999972e+01 4.759999999999999787e+00 -1.272000000000000064e+01 -1.032000000000000028e+01 -1.628999999999999915e+01 -8.509999999999999787e+00 1.076999999999999957e+01 7.559999999999999609e+00 6.700000000000000400e-01 8.839999999999999858e+00 1.050000000000000000e+01 4.900000000000000355e+00 5.320000000000000284e+00 -3.149999999999999911e+00 -1.373000000000000043e+01 -2.182000000000000028e+01 -6.800000000000000488e-01 -7.089999999999999858e+00 1.184999999999999964e+01 3.300000000000000155e-01 1.073000000000000043e+01 -5.000000000000000278e-02 2.430000000000000160e+00 1.962999999999999901e+01 -9.900000000000000355e+00 -1.310000000000000053e+00 -1.742999999999999972e+01 -5.719999999999999751e+00 2.051000000000000156e+01 1.152999999999999936e+01 1.929999999999999938e+00 -1.794999999999999929e+01 -9.189999999999999503e+00 -2.539000000000000057e+01 -1.892000000000000171e+01 -5.679999999999999716e+00 -1.233000000000000007e+01 5.940000000000000391e+00 2.723000000000000043e+01 -3.359999999999999876e+00 1.709999999999999964e+00 7.900000000000000355e-01 -2.162999999999999901e+01 7.320000000000000284e+00 1.350000000000000000e+01 -4.000000000000000222e-01 7.419999999999999929e+00 1.083000000000000007e+01 -4.290000000000000036e+00 -4.599999999999999645e+00 2.200000000000000011e-01 -1.992999999999999972e+01 2.160000000000000142e+00 1.910000000000000142e+01 -7.389999999999999680e+00 -5.309999999999999609e+00 1.803000000000000114e+01 -4.330000000000000071e+00 1.810000000000000142e+01 -3.379999999999999893e+00 1.971000000000000085e+01 1.563000000000000078e+01 -1.030000000000000027e+00 -7.330000000000000071e+00 -5.299999999999999822e+00 -1.812000000000000099e+01 5.600000000000000533e-01 9.099999999999999645e+00 -5.919999999999999929e+00 -4.480000000000000426e+00 -1.928999999999999915e+01 7.740000000000000213e+00 2.609999999999999876e+00 1.057000000000000028e+01 1.146000000000000085e+01 1.676000000000000156e+01 1.058999999999999986e+01 -2.335999999999999943e+01 7.719999999999999751e+00 -2.798999999999999844e+01 1.000000000000000000e+00 8.910000000000000142e+00 -1.516000000000000014e+01 -1.000000000000000000e+01 8.080000000000000071e+00 -1.171000000000000085e+01 1.389000000000000057e+01 5.049999999999999822e+00 9.669999999999999929e+00 1.982000000000000028e+01 -8.230000000000000426e+00 1.083999999999999986e+01 9.269999999999999574e+00 5.349999999999999645e+00 4.570000000000000284e+00 -4.990000000000000213e+00 7.150000000000000355e+00 1.350000000000000089e+00 1.796000000000000085e+01 -7.259999999999999787e+00 -1.166999999999999993e+01 -2.189000000000000057e+01 -6.799999999999999822e+00 -9.480000000000000426e+00 1.373000000000000043e+01 6.139999999999999680e+00 6.240000000000000213e+00 -4.150000000000000355e+00 2.910000000000000142e+00 7.559999999999999609e+00 2.000000000000000042e-02 -4.540000000000000036e+00 2.025000000000000000e+01 5.799999999999999822e+00 9.779999999999999361e+00 -1.973999999999999844e+01 -1.721999999999999886e+01 1.226999999999999957e+01 1.300000000000000044e-01 -2.496999999999999886e+01 -2.067999999999999972e+01 -4.919999999999999929e+00 -2.620000000000000107e+00 -2.000000000000000111e-01 -1.216000000000000014e+01 1.699999999999999956e+00 8.039999999999999147e+00 -6.049999999999999822e+00 2.239999999999999858e+01 -1.625000000000000000e+01 -3.350000000000000089e+00 -1.900000000000000000e+01 -1.290000000000000036e+01 2.214999999999999858e+01 -7.599999999999999645e+00 -4.600000000000000200e-01 -8.890000000000000568e+00 -1.156000000000000050e+01 1.764000000000000057e+01 -6.980000000000000426e+00 2.399999999999999911e+00 -7.259999999999999787e+00 7.969999999999999751e+00 8.199999999999999289e+00 -5.740000000000000213e+00 8.259999999999999787e+00 -4.990000000000000213e+00 1.341999999999999993e+01 -1.989999999999999858e+01 -2.689999999999999947e+00 1.330000000000000071e+01 -4.540000000000000036e+00 -3.800000000000000044e-01 -5.910000000000000142e+00 -2.729999999999999982e+00 -3.900000000000000133e-01 -5.610000000000000320e+00 5.440000000000000391e+00 -1.900000000000000022e-01 1.969999999999999929e+01 1.840000000000000080e+00 -1.229999999999999982e+00 7.519999999999999574e+00 -2.007999999999999829e+01 3.229999999999999982e+00 1.077999999999999936e+01 -1.760000000000000009e+00 1.399999999999999911e+00 9.919999999999999929e+00 -3.060000000000000053e+00 5.799999999999999600e-01 4.080000000000000071e+00 -7.820000000000000284e+00 3.029999999999999805e+00 1.735999999999999943e+01 5.240000000000000213e+00 5.100000000000000089e-01 -1.560999999999999943e+01 -8.230000000000000426e+00 2.560000000000000053e+00 -2.089999999999999858e+01 -4.469999999999999751e+00 -1.098000000000000043e+01 1.305000000000000071e+01 -1.234999999999999964e+01 -1.570000000000000062e+00 1.116000000000000014e+01 7.219999999999999751e+00 -1.216000000000000014e+01 5.400000000000000355e+00 1.300000000000000044e+00 2.209999999999999964e+00 7.019999999999999574e+00 -5.160000000000000142e+00 -1.172000000000000064e+01 -7.150000000000000355e+00 2.005000000000000071e+01 -6.830000000000000071e+00 9.160000000000000142e+00 -2.589999999999999858e+00 1.328999999999999915e+01 4.969999999999999751e+00 -1.878999999999999915e+01 -1.456000000000000050e+01 -1.484999999999999964e+01 1.260000000000000009e+00 -1.792000000000000171e+01 -7.419999999999999929e+00 -2.867000000000000171e+01 -5.719999999999999751e+00 1.459999999999999964e+01 -4.910000000000000142e+00 -1.425999999999999979e+01 -1.559999999999999964e+01 -1.375999999999999979e+01 2.970000000000000195e+00 -1.167999999999999972e+01 -1.783999999999999986e+01 -1.598000000000000043e+01 -1.760000000000000009e+00 2.771000000000000085e+01 1.851000000000000156e+01 1.384999999999999964e+01 1.352999999999999936e+01 4.400000000000000022e-01 -6.219999999999999751e+00 5.419999999999999929e+00 1.953999999999999915e+01 -9.070000000000000284e+00 2.964999999999999858e+01 -1.714000000000000057e+01 -1.547000000000000064e+01 1.148000000000000043e+01 -6.709999999999999964e+00 -1.699999999999999956e+00 4.480000000000000426e+00 1.375999999999999979e+01 -2.640000000000000124e+00 -2.999999999999999889e-02 5.860000000000000320e+00 9.740000000000000213e+00 -6.990000000000000213e+00 -1.679999999999999938e+00 -1.590000000000000036e+01 2.226999999999999957e+01 1.214000000000000057e+01 9.679999999999999716e+00 4.799999999999999822e-01 -2.580000000000000071e+00 -9.799999999999999822e-01 -8.669999999999999929e+00 -1.142999999999999972e+01 5.370000000000000107e+00 2.946999999999999886e+01 -5.219999999999999751e+00 5.900000000000000355e+00 1.400999999999999979e+01 -1.084999999999999964e+01 -1.592999999999999972e+01 -1.750000000000000000e+00 1.071000000000000085e+01 4.870000000000000107e+00 2.194000000000000128e+01 -8.119999999999999218e+00 8.050000000000000711e+00 2.251999999999999957e+01 -5.150000000000000355e+00 1.322000000000000064e+01 5.040000000000000036e+00 -7.219999999999999751e+00 1.108000000000000007e+01 1.642000000000000171e+01 -6.450000000000000178e+00 -1.558000000000000007e+01 3.560000000000000053e+00 -8.710000000000000853e+00 6.559999999999999609e+00 1.819999999999999929e+01 4.080000000000000071e+00 1.500000000000000000e+01 1.241999999999999993e+01 6.419999999999999929e+00 -3.560000000000000053e+00 -7.200000000000000178e+00 1.353999999999999915e+01 1.776999999999999957e+01 -2.891000000000000014e+01 -9.699999999999999289e+00 -4.000000000000000222e-01 2.299999999999999822e+00 5.209999999999999964e+00 -5.480000000000000426e+00 1.053999999999999915e+01 3.490000000000000213e+00 -6.700000000000000178e+00 5.469999999999999751e+00 1.898000000000000043e+01 -6.070000000000000284e+00 9.650000000000000355e+00 4.089999999999999858e+00 -9.160000000000000142e+00 3.450000000000000178e+00 -7.000000000000000666e-02 -1.730999999999999872e+01 -1.025000000000000000e+01 -1.409999999999999920e+00 7.910000000000000142e+00 1.135999999999999943e+01 -1.108999999999999986e+01 1.660999999999999943e+01 -9.300000000000000711e+00 6.110000000000000320e+00 9.499999999999999556e-01 -2.750000000000000000e+00 -9.429999999999999716e+00 3.609999999999999876e+00 6.379999999999999893e+00 1.185999999999999943e+01 9.830000000000000071e+00 -9.509999999999999787e+00 3.439999999999999947e+00 -6.209999999999999964e+00 -4.580000000000000071e+00 -9.529999999999999361e+00 -1.625000000000000000e+01 7.190000000000000391e+00 1.669000000000000128e+01 1.998999999999999844e+01 1.751999999999999957e+01 3.709999999999999964e+00 -5.429999999999999716e+00 -3.800000000000000044e-01 7.549999999999999822e+00 -1.074000000000000021e+01 6.099999999999999867e-01 -2.826999999999999957e+01 -1.086999999999999922e+01 2.620000000000000107e+00 1.000000000000000000e+01 -7.070000000000000284e+00 -9.210000000000000853e+00 -7.059999999999999609e+00 -1.448000000000000043e+01 2.629999999999999893e+00 2.700000000000000178e-01 1.097000000000000064e+01 7.349999999999999645e+00 1.018999999999999950e+01 -3.049999999999999822e+00 1.041000000000000014e+01 1.515000000000000036e+01 -1.987999999999999901e+01 -2.557000000000000028e+01 -2.470000000000000195e+00 -1.043999999999999950e+01 4.199999999999999845e-01 5.790000000000000036e+00 -3.410000000000000142e+00 -2.359999999999999876e+00 1.063000000000000078e+01 -3.360000000000000142e+01 -2.200000000000000000e+01 -2.649999999999999911e+00 2.157999999999999829e+01 -1.199000000000000021e+01 -4.959999999999999964e+00 -1.382000000000000028e+01 1.144999999999999929e+01 1.203999999999999915e+01 5.719999999999999751e+00 -5.950000000000000178e+00 -1.810000000000000053e+00 -1.230000000000000071e+01 -8.080000000000000071e+00 -1.274000000000000021e+01 -8.289999999999999147e+00 1.635999999999999943e+01 -2.244000000000000128e+01 -2.107999999999999829e+01 5.899999999999999689e-01 1.301999999999999957e+01 5.879999999999999893e+00 -1.701999999999999957e+01 -1.130000000000000071e+01 -4.809999999999999609e+00 -3.629999999999999893e+00 -1.358999999999999986e+01 -1.489999999999999991e+00 -3.040000000000000036e+00 -3.560000000000000053e+00 5.080000000000000071e+00 3.069999999999999840e+00 7.910000000000000142e+00 -2.419999999999999929e+00 -2.737999999999999901e+01 -6.110000000000000320e+00 8.189999999999999503e+00 1.620000000000000107e+00 1.687999999999999901e+01 6.549999999999999822e+00 7.019999999999999574e+00 4.599999999999999645e+00 -1.108999999999999986e+01 1.937999999999999901e+01 4.669999999999999929e+00 1.050000000000000044e+00 -1.075000000000000000e+01 1.082000000000000028e+01 -9.699999999999999289e+00 3.470000000000000195e+00 -1.058999999999999986e+01 1.732000000000000028e+01 3.400000000000000244e-01 4.799999999999999822e-01 -2.462999999999999901e+01 8.830000000000000071e+00 6.650000000000000355e+00 2.259999999999999787e+00 7.009999999999999787e+00 -6.950000000000000178e+00 1.591000000000000014e+01 3.979999999999999982e+00 -1.413000000000000078e+01 5.899999999999999689e-01 -7.980000000000000426e+00 1.085999999999999943e+01 4.990000000000000213e+00 2.380000000000000071e+01 -1.530000000000000071e+01 -1.709999999999999964e+00 -7.299999999999999822e+00 -4.320000000000000284e+00 -2.407999999999999829e+01 -8.939999999999999503e+00 3.430000000000000160e+00 1.321000000000000085e+01 -4.860000000000000320e+00 7.589999999999999858e+00 6.389999999999999680e+00 -6.299999999999999822e+00 6.400000000000000355e+00 7.639999999999999680e+00 -1.009999999999999964e+01 5.049999999999999822e+00 4.580000000000000071e+00 3.066000000000000014e+01 2.959999999999999964e+00 -1.316999999999999993e+01 -3.300000000000000155e-01 1.298000000000000043e+01 -1.782999999999999829e+01 -1.250000000000000000e+01 -7.059999999999999609e+00 -1.263000000000000078e+01 -6.309999999999999609e+00 7.259999999999999787e+00 -1.031000000000000050e+01 2.564000000000000057e+01 -8.849999999999999645e+00 2.000000000000000042e-02 1.962000000000000099e+01 -1.375999999999999979e+01 -9.320000000000000284e+00 -2.835000000000000142e+01 -9.990000000000000213e+00 -8.269999999999999574e+00 2.005999999999999872e+01 1.501999999999999957e+01 -1.288000000000000078e+01 8.699999999999999956e-01 1.069999999999999929e+01 5.820000000000000284e+00 1.475000000000000000e+01 -8.730000000000000426e+00 1.048000000000000043e+01 3.919999999999999929e+00 -4.519999999999999574e+00 -1.488000000000000078e+01 -1.115000000000000036e+01 -6.570000000000000284e+00 -2.401999999999999957e+01 -8.880000000000000782e+00 -2.392999999999999972e+01 5.559999999999999609e+00 1.235999999999999943e+01 7.889999999999999680e+00 -2.510999999999999943e+01 8.220000000000000639e+00 1.699999999999999956e+00 -1.958999999999999986e+01 -6.950000000000000178e+00 -2.220000000000000195e+00 8.779999999999999361e+00 -1.719999999999999973e+00 1.183000000000000007e+01 -3.890000000000000124e+00 -1.506000000000000050e+01 -1.250000000000000000e+00 7.679999999999999716e+00 9.140000000000000568e+00 -7.820000000000000284e+00 1.472000000000000064e+01 1.817999999999999972e+01 2.100000000000000000e+01 -8.210000000000000853e+00 -1.139999999999999902e+00 -2.058999999999999986e+01 4.509999999999999787e+00 -7.480000000000000426e+00 3.939999999999999947e+00 6.290000000000000036e+00 -1.041999999999999993e+01 -1.628999999999999915e+01 -3.300999999999999801e+01 -2.649999999999999911e+00 5.650000000000000355e+00 -1.330000000000000071e+01 -3.830000000000000071e+00 -2.030999999999999872e+01 -8.949999999999999289e+00 -1.870000000000000107e+00 -2.610999999999999943e+01 -2.171000000000000085e+01 1.034999999999999964e+01 -1.058999999999999986e+01 -2.982999999999999829e+01 8.689999999999999503e+00 -6.280000000000000249e+00 8.580000000000000071e+00 9.660000000000000142e+00 -6.049999999999999822e+00 -4.110000000000000320e+00 4.370000000000000107e+00 -9.429999999999999716e+00 -2.214000000000000057e+01 -9.919999999999999929e+00 -1.821999999999999886e+01 8.000000000000000000e+00 8.699999999999999956e-01 -1.837999999999999901e+01 -2.859999999999999876e+00 -8.039999999999999147e+00 3.019999999999999929e+01 6.429999999999999716e+00 1.969999999999999973e+00 -1.399999999999999911e+00 1.214000000000000057e+01 -2.087999999999999901e+01 -5.169999999999999929e+00 -1.169999999999999929e+00 -6.759999999999999787e+00 7.990000000000000213e+00 2.270000000000000018e+00 1.664999999999999858e+01 -7.269999999999999574e+00 8.679999999999999716e+00 4.299999999999999933e-01 -1.626999999999999957e+01 -4.699999999999999734e-01 -1.300000000000000044e-01 -1.905000000000000071e+01 -1.157000000000000028e+01 -8.560000000000000497e+00 -5.839999999999999858e+00 -5.669999999999999929e+00 3.126000000000000156e+01 1.153999999999999915e+01 2.189999999999999858e+01 -1.356000000000000050e+01 9.439999999999999503e+00 -1.796999999999999886e+01 -1.178999999999999915e+01 1.646999999999999886e+01 -1.860000000000000098e+00 -1.600000000000000000e+01 1.509999999999999964e+01 3.129999999999999893e+00 1.041000000000000014e+01 4.919999999999999929e+00 -2.099999999999999922e-01 1.080000000000000071e+00 -5.142999999999999972e+01 -5.309999999999999609e+00 -5.950000000000000178e+00 -1.217999999999999972e+01 2.089999999999999858e+01 6.899999999999999467e-01 1.858999999999999986e+01 -1.088000000000000078e+01 -1.318999999999999950e+01 -8.060000000000000497e+00 1.316999999999999993e+01 -1.149999999999999911e+00 2.158999999999999986e+01 1.284999999999999964e+01 3.114000000000000057e+01 1.036999999999999922e+01 -7.870000000000000107e+00 1.701999999999999957e+01 1.025999999999999979e+01 8.250000000000000000e+00 1.246000000000000085e+01 -3.970000000000000195e+00 9.080000000000000071e+00 1.559999999999999964e+01 -3.030999999999999872e+01 1.534999999999999964e+01 -1.869000000000000128e+01 1.131000000000000050e+01 3.370000000000000107e+00 -2.807000000000000028e+01 -1.139000000000000057e+01 -3.859999999999999876e+00 1.069999999999999929e+01 2.930000000000000071e+01 -2.200000000000000011e-01 -1.989999999999999991e+00 -2.770000000000000018e+00 8.100000000000000533e-01 1.900000000000000000e+01 2.087000000000000099e+01 6.910000000000000142e+00 1.830000000000000071e+00 4.790000000000000036e+00 1.250000000000000000e+01 -2.600000000000000089e+00 -1.723000000000000043e+01 1.199999999999999956e+00 3.709999999999999964e+00 -1.447000000000000064e+01 -1.209999999999999964e+01 -3.120000000000000107e+00 1.416999999999999993e+01 -3.636999999999999744e+01 3.396000000000000085e+01 1.835000000000000142e+01 3.149999999999999911e+00 -1.589000000000000057e+01 -4.400000000000000355e+00 -7.730000000000000426e+00 1.026999999999999957e+01 9.789999999999999147e+00 -1.149999999999999911e+00 -7.309999999999999609e+00 -4.950000000000000178e+00 5.559999999999999609e+00 -9.339999999999999858e+00 -7.580000000000000071e+00 -1.406000000000000050e+01 -4.679999999999999716e+00 -1.459999999999999964e+01 -3.209999999999999964e+00 3.689999999999999947e+00 2.248000000000000043e+01 9.369999999999999218e+00 -9.849999999999999645e+00 7.929999999999999716e+00 -4.440000000000000391e+00 -1.605000000000000071e+01 8.100000000000000533e-01 -7.599999999999999645e+00 -1.168999999999999950e+01 -2.959999999999999964e+00 -8.769999999999999574e+00 -8.730000000000000426e+00 -1.363000000000000078e+01 -7.040000000000000036e+00 -1.541999999999999993e+01 -6.839999999999999858e+00 1.701000000000000156e+01 2.423999999999999844e+01 2.746000000000000085e+01 -2.142000000000000171e+01 -1.625000000000000000e+01 -1.489999999999999991e+00 3.120000000000000107e+00 1.024000000000000021e+01 -1.610999999999999943e+01 -1.270000000000000018e+00 2.314999999999999858e+01 -1.870000000000000107e+00 1.117999999999999972e+01 9.410000000000000142e+00 7.950000000000000178e+00 4.410000000000000142e+00 -1.490000000000000036e+01 6.299999999999999822e+00 1.016000000000000014e+01 -9.250000000000000000e+00 4.190000000000000391e+00 6.610000000000000320e+00 6.040000000000000036e+00 2.560000000000000053e+00 1.334999999999999964e+01 -1.780000000000000071e+01 1.286999999999999922e+01 4.290000000000000036e+00 4.719999999999999751e+00 4.799999999999999822e-01 1.276999999999999957e+01 -1.124000000000000021e+01 1.117999999999999972e+01 4.589999999999999858e+00 -5.559999999999999609e+00 -2.123000000000000043e+01 2.044999999999999929e+01 3.359999999999999876e+00 1.191000000000000014e+01 1.000000000000000000e+01 1.508000000000000007e+01 -4.440000000000000391e+00 1.338000000000000078e+01 5.580000000000000071e+00 1.258999999999999986e+01 7.099999999999999645e-01 2.196000000000000085e+01 -4.089999999999999858e+00 -9.500000000000000000e+00 1.100000000000000089e+00 1.223000000000000043e+01 1.405000000000000071e+01 1.358000000000000007e+01 -1.732000000000000028e+01 1.293999999999999950e+01 -7.650000000000000355e+00 3.542999999999999972e+01 3.890000000000000124e+00 1.699999999999999956e+00 7.870000000000000107e+00 1.478999999999999915e+01 -1.909999999999999920e+00 -2.180000000000000160e+00 -7.690000000000000391e+00 -2.246999999999999886e+01 -1.081000000000000050e+01 1.090000000000000080e+00 1.683999999999999986e+01 -2.400000000000000000e+01 1.474000000000000021e+01 3.700000000000000178e+00 1.857000000000000028e+01 -7.750000000000000000e+00 7.980000000000000426e+00 -7.419999999999999929e+00 -1.976999999999999957e+01 8.410000000000000142e+00 1.937000000000000099e+01 3.400000000000000244e-01 4.950000000000000178e+00 1.692999999999999972e+01 1.040000000000000036e+01 7.679999999999999716e+00 1.962000000000000099e+01 2.609999999999999876e+00 5.740000000000000213e+00 1.061999999999999922e+01 -2.500000000000000000e+00 -1.909999999999999920e+00 1.667000000000000171e+01 -1.148000000000000043e+01 2.221000000000000085e+01 -1.129999999999999893e+00 -4.000000000000000000e+00 1.350000000000000000e+01 6.980000000000000426e+00 -7.809999999999999609e+00 9.009999999999999787e+00 -3.112999999999999901e+01 -3.810000000000000053e+00 2.049999999999999822e+00 7.769999999999999574e+00 -1.957999999999999829e+01 1.309999999999999964e+01 1.569999999999999929e+01 -1.168999999999999950e+01 1.405000000000000071e+01 -1.231000000000000050e+01 -5.000000000000000000e-01 2.490000000000000213e+00 -1.015000000000000036e+01 -1.717999999999999972e+01 -1.175000000000000000e+01 -4.750000000000000000e+00 9.310000000000000497e+00 8.589999999999999858e+00 2.399999999999999911e-01 -4.110000000000000320e+00 1.214000000000000057e+01 -2.200000000000000011e-01 -8.000000000000000167e-02 1.149999999999999911e+00 -8.570000000000000284e+00 -3.089999999999999858e+00 2.899999999999999911e+00 2.371000000000000085e+01 -2.300000000000000100e-01 1.524000000000000021e+01 -1.561999999999999922e+01 2.430000000000000160e+00 1.251999999999999957e+01 8.000000000000000000e+00 5.379999999999999893e+00 1.483999999999999986e+01 1.302999999999999936e+01 8.130000000000000782e+00 -5.610000000000000320e+00 1.703999999999999915e+01 3.310000000000000053e+00 9.689999999999999503e+00 1.578999999999999915e+01 5.480000000000000426e+00 5.459999999999999964e+00 3.125000000000000000e+01 2.005000000000000071e+01 1.958999999999999986e+01 -2.470000000000000195e+00 1.605000000000000071e+01 4.360000000000000320e+00 1.723000000000000043e+01 3.540000000000000036e+00 -7.599999999999999645e+00 1.851999999999999957e+01 -2.035000000000000142e+01 3.428000000000000114e+01 1.491000000000000014e+01 8.140000000000000568e+00 6.820000000000000284e+00 1.200000000000000000e+01 7.160000000000000142e+00 5.809999999999999609e+00 -1.053999999999999915e+01 -5.000000000000000000e+00 1.680999999999999872e+01 4.940000000000000391e+00 6.120000000000000107e+00 -7.099999999999999645e-01 6.070000000000000284e+00 3.268999999999999773e+01 2.859999999999999876e+00 1.751999999999999957e+01 5.999999999999999778e-01 -1.391000000000000014e+01 1.885000000000000142e+01 2.185000000000000142e+01 4.450000000000000178e+00 3.117999999999999972e+01 2.439999999999999947e+00 6.440000000000000391e+00 2.207000000000000028e+01 2.069999999999999929e+01 2.053999999999999915e+01 8.999999999999999667e-02 2.475000000000000000e+01 1.388000000000000078e+01 1.596000000000000085e+01 1.208000000000000007e+01 2.950000000000000178e+00 3.030999999999999872e+01 2.029999999999999805e+00 3.293999999999999773e+01 7.199999999999999734e-01 1.139000000000000057e+01 1.376999999999999957e+01 3.109999999999999876e+00 9.220000000000000639e+00 4.849999999999999645e+00 3.932000000000000028e+01 3.749000000000000199e+01 -3.189999999999999947e+00 1.161999999999999922e+01 2.973999999999999844e+01 1.642999999999999972e+01 3.890000000000000124e+00 8.970000000000000639e+00 -1.058000000000000007e+01 1.785000000000000142e+01 1.901000000000000156e+01 2.830000000000000071e+01 2.060000000000000053e+00 2.839000000000000057e+01 9.939999999999999503e+00 1.108000000000000007e+01 1.858999999999999986e+01 7.419999999999999929e+00 1.405000000000000071e+01 -1.124000000000000021e+01 -5.509999999999999787e+00 1.191000000000000014e+01 1.628000000000000114e+01 1.147000000000000064e+01 1.892999999999999972e+01 1.413000000000000078e+01 1.452999999999999936e+01 1.739999999999999991e+00 6.099999999999999867e-01 2.889999999999999858e+01 2.737000000000000099e+01 4.589999999999999858e+00 1.091000000000000014e+01 2.089999999999999858e+01 1.228999999999999915e+01 2.355999999999999872e+01 3.506000000000000227e+01 9.330000000000000071e+00 2.260000000000000142e+01 3.017999999999999972e+01 1.762999999999999901e+01 1.379999999999999893e+00 2.783999999999999986e+01 6.190000000000000391e+00 3.970000000000000195e+00 1.103999999999999915e+01 2.330000000000000071e+00 2.708999999999999986e+01 1.925000000000000000e+01 7.410000000000000142e+00 5.620000000000000107e+00 -4.099999999999999756e-01 2.023000000000000043e+01 7.959999999999999964e+00 9.769999999999999574e+00 -6.099999999999999645e+00 -6.769999999999999574e+00 1.344999999999999929e+01 1.466000000000000014e+01 8.259999999999999787e+00 7.049999999999999822e+00 1.366999999999999993e+01 2.501000000000000156e+01 3.142999999999999972e+01 -3.640000000000000124e+00 9.339999999999999858e+00 2.300000000000000000e+01 2.803999999999999915e+01 2.344999999999999929e+01 2.430000000000000160e+00 1.218999999999999950e+01 3.959999999999999964e+00 -2.120000000000000107e+00 2.282999999999999829e+01 3.173999999999999844e+01 1.415000000000000036e+01 1.944000000000000128e+01 2.605999999999999872e+01 1.040000000000000036e+01 1.211999999999999922e+01 1.891000000000000014e+01 -2.279999999999999805e+00 1.914000000000000057e+01 1.600000000000000000e+01 9.769999999999999574e+00 1.181000000000000050e+01 1.400000000000000000e+01 2.317999999999999972e+01 3.664999999999999858e+01 -5.699999999999999512e-01 2.075000000000000000e+01 5.950000000000000178e+00 1.355000000000000071e+01 1.219999999999999929e+01 3.900000000000000133e-01 2.837000000000000099e+01 3.245000000000000284e+01 2.082999999999999829e+01 1.801999999999999957e+01 1.746000000000000085e+01 1.584999999999999964e+01 1.144999999999999929e+01 1.461999999999999922e+01 -8.570000000000000284e+00 8.279999999999999361e+00 -5.230000000000000426e+00 6.879999999999999893e+00 3.979999999999999982e+00 3.671000000000000085e+01 3.613000000000000256e+01 2.403999999999999915e+01 2.899999999999999911e+00 7.929999999999999716e+00 2.150000000000000000e+01 8.140000000000000568e+00 3.865999999999999659e+01 2.175000000000000000e+01 1.132000000000000028e+01 3.130999999999999872e+01 -1.179999999999999938e+00 2.639000000000000057e+01 1.416999999999999993e+01 2.992000000000000171e+01 1.143999999999999950e+01 2.519999999999999929e+01 2.364999999999999858e+01 2.362000000000000099e+01 -8.669999999999999929e+00 1.300000000000000044e-01 8.550000000000000711e+00 3.688000000000000256e+01 1.256000000000000050e+01 3.392999999999999972e+01 6.629999999999999893e+00 2.023999999999999844e+01 1.310999999999999943e+01 1.969999999999999929e+01 1.964999999999999858e+01 1.948999999999999844e+01 -4.089999999999999858e+00 2.351000000000000156e+01 2.900000000000000000e+01 1.305000000000000071e+01 2.551000000000000156e+01 1.416999999999999993e+01 1.252999999999999936e+01 1.317999999999999972e+01 1.496000000000000085e+01 2.198000000000000043e+01 2.937999999999999901e+01 1.946999999999999886e+01 3.041000000000000014e+01 2.471999999999999886e+01 2.782999999999999829e+01 2.617000000000000171e+01 2.501000000000000156e+01 2.107999999999999829e+01 2.655999999999999872e+01 2.610999999999999943e+01 3.089999999999999858e+00 3.669999999999999929e+00 3.249000000000000199e+01 2.896000000000000085e+01 2.423000000000000043e+01 4.534000000000000341e+01 1.994999999999999929e+01 1.205000000000000071e+01 3.796999999999999886e+01 5.280000000000000249e+00 -5.429999999999999716e+00 2.453999999999999915e+01 2.919000000000000128e+01 1.000000000000000056e-01 2.892000000000000171e+01 2.542999999999999972e+01 2.626999999999999957e+01 2.235999999999999943e+01 2.485999999999999943e+01 5.132999999999999829e+01 2.171999999999999886e+01 1.873000000000000043e+01 1.421000000000000085e+01 1.662000000000000099e+01 2.785000000000000142e+01 2.403000000000000114e+01 1.983999999999999986e+01 1.957000000000000028e+01 3.418999999999999773e+01 2.298999999999999844e+01 1.324000000000000021e+01 1.682000000000000028e+01 2.228999999999999915e+01 1.750000000000000000e+00 3.200000000000000000e+01 2.223999999999999844e+01 3.442000000000000171e+01 3.925000000000000000e+01 2.937999999999999901e+01 1.211999999999999922e+01 2.853999999999999915e+01 1.572000000000000064e+01 2.485000000000000142e+01 3.044000000000000128e+01 1.332000000000000028e+01 -8.480000000000000426e+00 2.269999999999999929e+01 2.623000000000000043e+01 -1.530000000000000027e+00 4.106000000000000227e+01 3.685000000000000142e+01 1.290000000000000036e+01 3.921000000000000085e+01 1.900000000000000000e+01 3.360999999999999943e+01 2.907999999999999829e+01 4.150000000000000355e+00 2.846999999999999886e+01 7.389999999999999680e+00 -7.110000000000000320e+00 3.467999999999999972e+01 1.557000000000000028e+01 2.787999999999999901e+01 6.629999999999999893e+00 3.100000000000000000e+01 2.853000000000000114e+01 -7.070000000000000284e+00 2.267999999999999972e+01 2.117000000000000171e+01 2.114999999999999858e+01 1.508000000000000007e+01 1.438000000000000078e+01 2.039999999999999858e+01 6.490000000000000213e+00 1.250999999999999979e+01 2.067000000000000171e+01 1.905000000000000071e+01 2.982999999999999829e+01 1.269999999999999929e+01 4.840999999999999659e+01 2.448999999999999844e+01 2.133999999999999986e+01 1.858999999999999986e+01 3.278000000000000114e+01 1.344999999999999929e+01 2.648999999999999844e+01 1.508999999999999986e+01 2.541000000000000014e+01 4.147999999999999687e+01 3.828000000000000114e+01 2.248000000000000043e+01 2.278999999999999915e+01 1.757999999999999829e+01 2.178000000000000114e+01 4.230000000000000426e+00 1.534999999999999964e+01 2.123000000000000043e+01 1.926999999999999957e+01 2.375000000000000000e+01 1.964000000000000057e+01 5.386999999999999744e+01 3.094999999999999929e+01 2.603999999999999915e+01 3.514999999999999858e+01 9.349999999999999645e+00 5.603999999999999915e+01 7.089999999999999858e+00 3.386999999999999744e+01 1.633999999999999986e+01 1.755999999999999872e+01 -6.519999999999999574e+00 2.692000000000000171e+01 3.886999999999999744e+01 -3.140000000000000124e+00 1.006000000000000050e+01 2.375000000000000000e+01 1.478999999999999915e+01 2.455999999999999872e+01 2.876999999999999957e+01 4.797999999999999687e+01 2.128999999999999915e+01 4.049000000000000199e+01 2.221000000000000085e+01 2.760999999999999943e+01 2.305000000000000071e+01 3.044999999999999929e+01 3.661999999999999744e+01 2.996999999999999886e+01 3.725999999999999801e+01 4.271000000000000085e+01 1.500999999999999979e+01 2.228999999999999915e+01 7.000000000000000000e+00 3.990999999999999659e+01 2.510000000000000142e+01 3.865999999999999659e+01 3.446000000000000085e+01 1.789000000000000057e+01 4.207999999999999829e+01 1.655999999999999872e+01 3.585999999999999943e+01 1.210999999999999943e+01 1.957999999999999829e+01 4.290999999999999659e+01 1.907999999999999829e+01 3.657999999999999829e+01 4.457000000000000028e+01 1.853000000000000114e+01 3.400999999999999801e+01 3.343999999999999773e+01 4.264999999999999858e+01 2.894999999999999929e+01 2.201999999999999957e+01 9.099999999999999645e+00 2.505000000000000071e+01 3.600999999999999801e+01 3.878999999999999915e+01 2.887999999999999901e+01 3.296999999999999886e+01 3.835999999999999943e+01 3.921999999999999886e+01 5.243999999999999773e+01 4.532000000000000028e+01 3.607999999999999829e+01 3.625000000000000000e+01 1.105000000000000071e+01 1.138000000000000078e+01 4.207999999999999829e+01 3.617000000000000171e+01 2.962000000000000099e+01 3.781000000000000227e+01 4.854999999999999716e+01 1.332000000000000028e+01 4.525999999999999801e+01 2.589999999999999858e+01 3.008999999999999986e+01 2.141000000000000014e+01 2.525000000000000000e+01 2.078000000000000114e+01 2.799999999999999822e+00 2.257999999999999829e+01 1.955999999999999872e+01 2.596999999999999886e+01 3.240999999999999659e+01 4.000999999999999801e+01 3.128000000000000114e+01 1.449000000000000021e+01 2.960999999999999943e+01 3.638000000000000256e+01 5.685999999999999943e+01 2.626000000000000156e+01 1.832000000000000028e+01 3.420000000000000284e+01 4.146999999999999886e+01 3.917999999999999972e+01 2.640000000000000124e+00 2.696999999999999886e+01 3.590999999999999659e+01 2.401000000000000156e+01 2.996000000000000085e+01 1.778000000000000114e+01 2.623000000000000043e+01 1.789999999999999858e+01 1.392999999999999972e+01 4.292000000000000171e+01 2.951999999999999957e+01 4.028000000000000114e+01 4.882999999999999829e+01 3.539999999999999858e+01 3.246999999999999886e+01 3.499000000000000199e+01 3.155999999999999872e+01 2.355999999999999872e+01 5.788000000000000256e+01 2.430000000000000071e+01 2.664999999999999858e+01 2.876999999999999957e+01 3.313000000000000256e+01 5.354999999999999716e+01 5.914000000000000057e+01 4.102000000000000313e+01 2.150000000000000000e+01 4.413000000000000256e+01 3.400999999999999801e+01 2.317000000000000171e+01 2.798999999999999844e+01 2.928000000000000114e+01 3.742000000000000171e+01 1.089000000000000057e+01 4.263000000000000256e+01 3.367999999999999972e+01 4.231000000000000227e+01 4.421999999999999886e+01 3.918999999999999773e+01 2.462000000000000099e+01 2.607000000000000028e+01 3.634000000000000341e+01 4.663000000000000256e+01 2.391000000000000014e+01 2.339000000000000057e+01 3.447999999999999687e+01 5.172999999999999687e+01 3.959000000000000341e+01 4.360999999999999943e+01 3.700999999999999801e+01 4.411999999999999744e+01 3.309000000000000341e+01 6.406000000000000227e+01 3.349000000000000199e+01 3.375999999999999801e+01 6.809000000000000341e+01 3.377000000000000313e+01 3.768999999999999773e+01 5.327000000000000313e+01 4.864000000000000057e+01 5.060999999999999943e+01 3.706000000000000227e+01 4.224000000000000199e+01 5.292999999999999972e+01 5.439999999999999858e+01 5.082000000000000028e+01 2.926999999999999957e+01 2.926000000000000156e+01 3.350999999999999801e+01 5.131000000000000227e+01 4.414999999999999858e+01 5.532999999999999829e+01 2.589000000000000057e+01 5.546999999999999886e+01 3.857000000000000028e+01 4.318999999999999773e+01 3.846000000000000085e+01 4.482999999999999829e+01 3.610000000000000142e+01 2.739000000000000057e+01 4.259000000000000341e+01 1.258000000000000007e+01 2.646999999999999886e+01 3.542000000000000171e+01 6.859999999999999432e+01 4.806000000000000227e+01 5.289000000000000057e+01 2.058999999999999986e+01 2.412000000000000099e+01 4.278999999999999915e+01 3.810000000000000142e+01 5.832000000000000028e+01 3.592000000000000171e+01 5.967999999999999972e+01 3.797999999999999687e+01 3.368999999999999773e+01 3.139999999999999858e+01 2.189000000000000057e+01 4.117999999999999972e+01 5.357000000000000028e+01 3.538000000000000256e+01 2.487000000000000099e+01 4.088000000000000256e+01 2.857000000000000028e+01 5.978000000000000114e+01 4.925999999999999801e+01 4.524000000000000199e+01 4.463000000000000256e+01 3.810999999999999943e+01 3.021999999999999886e+01 4.378000000000000114e+01 6.207999999999999829e+01 3.144999999999999929e+01 2.978999999999999915e+01 2.287000000000000099e+01 6.873999999999999488e+01 2.169999999999999929e+01 4.643999999999999773e+01 2.710000000000000142e+01 4.460999999999999943e+01 4.535000000000000142e+01 3.069999999999999929e+01 4.784000000000000341e+01 2.303999999999999915e+01 2.973999999999999844e+01 4.145000000000000284e+01 2.298000000000000043e+01 3.620000000000000284e+01 5.134000000000000341e+01 5.332000000000000028e+01 2.803000000000000114e+01 4.846000000000000085e+01 6.664000000000000057e+01 4.407999999999999829e+01 4.911999999999999744e+01 3.432999999999999829e+01 4.496000000000000085e+01 4.907999999999999829e+01 3.968999999999999773e+01 3.157999999999999829e+01 2.801000000000000156e+01 5.384000000000000341e+01 3.377000000000000313e+01 4.235999999999999943e+01 4.514000000000000057e+01 4.668999999999999773e+01 3.996000000000000085e+01 2.035999999999999943e+01 2.317999999999999972e+01 4.452000000000000313e+01 4.521999999999999886e+01 4.007999999999999829e+01 2.230999999999999872e+01 4.067999999999999972e+01 5.453000000000000114e+01 5.307000000000000028e+01 4.060000000000000142e+01 4.377000000000000313e+01 3.700000000000000000e+01 5.415999999999999659e+01 2.655000000000000071e+01 6.268999999999999773e+01 2.842999999999999972e+01 6.800000000000000000e+01 3.203000000000000114e+01 3.146000000000000085e+01 3.967000000000000171e+01 4.043999999999999773e+01 3.550999999999999801e+01 3.760000000000000142e+01 4.877000000000000313e+01 5.182000000000000028e+01 4.746999999999999886e+01 2.980000000000000071e+01 4.063000000000000256e+01 5.134000000000000341e+01 1.880999999999999872e+01 2.189000000000000057e+01 5.757000000000000028e+01 5.385000000000000142e+01 5.025000000000000000e+01 5.113000000000000256e+01 4.460000000000000142e+01 3.978999999999999915e+01 5.089000000000000057e+01 1.721999999999999886e+01 5.056000000000000227e+01 4.377000000000000313e+01 5.735999999999999943e+01 4.728000000000000114e+01 4.746000000000000085e+01 2.789999999999999858e+01 5.864999999999999858e+01 3.046999999999999886e+01 6.481000000000000227e+01 3.656000000000000227e+01 2.983999999999999986e+01 4.297999999999999687e+01 6.510999999999999943e+01 4.417000000000000171e+01 5.981000000000000227e+01 4.434000000000000341e+01 6.389999999999999858e+01 6.765999999999999659e+01 2.544000000000000128e+01 4.110999999999999943e+01 2.662999999999999901e+01 3.810000000000000142e+01 3.511999999999999744e+01 6.762999999999999545e+01 4.932999999999999829e+01 4.393999999999999773e+01 3.900999999999999801e+01 4.082999999999999829e+01 5.618999999999999773e+01 3.582000000000000028e+01 2.858999999999999986e+01 3.603999999999999915e+01 3.321999999999999886e+01 4.475999999999999801e+01 3.778999999999999915e+01 4.379999999999999716e+01 4.328000000000000114e+01 6.136999999999999744e+01 3.089000000000000057e+01 5.728000000000000114e+01 6.826000000000000512e+01 2.539999999999999858e+01 5.561999999999999744e+01 4.918999999999999773e+01 5.057000000000000028e+01 4.572999999999999687e+01 5.613000000000000256e+01 6.953000000000000114e+01 3.632000000000000028e+01 4.765999999999999659e+01 5.065999999999999659e+01 7.329000000000000625e+01 2.153000000000000114e+01 6.979999999999999716e+01 4.815999999999999659e+01 5.614999999999999858e+01 4.528999999999999915e+01 3.709000000000000341e+01 3.393999999999999773e+01 1.452999999999999936e+01 4.346999999999999886e+01 4.175999999999999801e+01 5.222999999999999687e+01 3.235999999999999943e+01 1.778000000000000114e+01 4.197999999999999687e+01 5.800000000000000000e+01 5.682999999999999829e+01 3.324000000000000199e+01 4.085999999999999943e+01 6.643000000000000682e+01 4.764999999999999858e+01 4.582999999999999829e+01 3.654999999999999716e+01 4.713000000000000256e+01 3.007000000000000028e+01 5.821999999999999886e+01 4.632000000000000028e+01 3.675000000000000000e+01 5.295000000000000284e+01 6.371999999999999886e+01 5.079999999999999716e+01 6.103000000000000114e+01 5.557000000000000028e+01 5.540000000000000036e+00 4.099000000000000199e+01 5.450000000000000000e+01 5.553999999999999915e+01 6.178999999999999915e+01 7.515999999999999659e+01 6.532999999999999829e+01 4.964999999999999858e+01 4.771999999999999886e+01 4.417000000000000171e+01 3.960000000000000142e+01 2.560999999999999943e+01 2.494999999999999929e+01 4.846999999999999886e+01 6.623000000000000398e+01 3.335000000000000142e+01 3.761999999999999744e+01 5.634000000000000341e+01 2.901000000000000156e+01 1.876999999999999957e+01 3.105000000000000071e+01 4.553000000000000114e+01 4.729999999999999716e+01 5.293999999999999773e+01 2.787999999999999901e+01 4.581000000000000227e+01 3.652000000000000313e+01 5.272999999999999687e+01 2.592000000000000171e+01 5.099000000000000199e+01 5.122999999999999687e+01 5.110000000000000142e+01 3.547999999999999687e+01 3.453999999999999915e+01 4.786999999999999744e+01 3.864999999999999858e+01 3.200999999999999801e+01 5.827000000000000313e+01 5.177000000000000313e+01 3.019000000000000128e+01 7.110999999999999943e+01 5.892000000000000171e+01 3.263000000000000256e+01 3.820000000000000284e+01 6.809999999999999432e+01 6.701000000000000512e+01 5.863000000000000256e+01 4.872999999999999687e+01 7.606000000000000227e+01 6.185999999999999943e+01 3.935999999999999943e+01 4.502000000000000313e+01 3.789999999999999858e+01 6.315999999999999659e+01 6.565999999999999659e+01 1.692999999999999972e+01 5.772999999999999687e+01 2.512999999999999901e+01 6.481000000000000227e+01 4.256000000000000227e+01 3.617000000000000171e+01 5.927000000000000313e+01 3.446999999999999886e+01 4.538000000000000256e+01 7.437999999999999545e+01 2.816000000000000014e+01 3.652000000000000313e+01 5.917999999999999972e+01 3.158999999999999986e+01 5.049000000000000199e+01 3.571000000000000085e+01 5.999000000000000199e+01 2.187999999999999901e+01 4.467999999999999972e+01 5.818999999999999773e+01 4.752000000000000313e+01 6.028999999999999915e+01 2.182999999999999829e+01 4.725999999999999801e+01 4.502000000000000313e+01 3.650999999999999801e+01 7.387000000000000455e+01 3.282000000000000028e+01 4.750000000000000000e+01 2.787000000000000099e+01 4.709000000000000341e+01 2.300000000000000000e+01 3.039000000000000057e+01 4.571000000000000085e+01 3.353999999999999915e+01 5.425000000000000000e+01 2.737000000000000099e+01 5.546000000000000085e+01 4.010000000000000142e+01 5.393999999999999773e+01 4.884000000000000341e+01 3.793999999999999773e+01 3.989000000000000057e+01 3.757000000000000028e+01 3.493999999999999773e+01 3.228999999999999915e+01 3.650999999999999801e+01 3.711999999999999744e+01 2.942000000000000171e+01 4.963000000000000256e+01 5.334000000000000341e+01 6.015999999999999659e+01 5.902000000000000313e+01 6.821999999999999886e+01 6.092000000000000171e+01 5.124000000000000199e+01 4.106000000000000227e+01 4.660999999999999943e+01 4.675999999999999801e+01 5.411999999999999744e+01 3.471999999999999886e+01 6.717000000000000171e+01 6.196000000000000085e+01 3.927000000000000313e+01 5.107999999999999829e+01 5.856000000000000227e+01 5.075999999999999801e+01 3.539000000000000057e+01 4.860999999999999943e+01 6.968999999999999773e+01 4.632999999999999829e+01 3.560999999999999943e+01 4.839999999999999858e+01 4.264000000000000057e+01 3.171999999999999886e+01 1.185999999999999943e+01 4.899000000000000199e+01 5.957000000000000028e+01 3.967000000000000171e+01 4.224000000000000199e+01 3.799000000000000199e+01 6.260000000000000142e+01 4.275999999999999801e+01 4.586999999999999744e+01 4.550999999999999801e+01 5.306000000000000227e+01 4.992999999999999972e+01 4.100999999999999801e+01 4.843999999999999773e+01 6.174000000000000199e+01 4.447999999999999687e+01 2.798000000000000043e+01 2.933999999999999986e+01 2.003999999999999915e+01 5.688000000000000256e+01 2.158999999999999986e+01 4.556000000000000227e+01 1.493999999999999950e+01 4.464999999999999858e+01 3.561999999999999744e+01 2.305999999999999872e+01 5.063000000000000256e+01 4.031000000000000227e+01 5.147999999999999687e+01 5.032000000000000028e+01 5.703999999999999915e+01 5.332000000000000028e+01 2.651000000000000156e+01 5.439000000000000057e+01 4.690999999999999659e+01 4.153999999999999915e+01 4.143999999999999773e+01 4.279999999999999716e+01 4.045000000000000284e+01 4.503999999999999915e+01 3.513000000000000256e+01 5.315999999999999659e+01 5.728999999999999915e+01 5.292999999999999972e+01 4.067999999999999972e+01 3.352000000000000313e+01 3.831000000000000227e+01 4.181000000000000227e+01 5.034000000000000341e+01 4.629999999999999716e+01 5.170000000000000284e+01 3.157999999999999829e+01 1.782999999999999829e+01 2.910000000000000142e+01 5.181000000000000227e+01 4.310999999999999943e+01 3.974000000000000199e+01 5.381000000000000227e+01 2.757000000000000028e+01 4.565999999999999659e+01 4.228000000000000114e+01 4.196999999999999886e+01 5.809000000000000341e+01 3.121999999999999886e+01 3.037000000000000099e+01 5.840999999999999659e+01 5.207999999999999829e+01 3.742999999999999972e+01 3.103000000000000114e+01 5.215999999999999659e+01 6.290999999999999659e+01 3.160999999999999943e+01 2.878999999999999915e+01 4.009000000000000341e+01 2.703000000000000114e+01 5.046999999999999886e+01 4.660999999999999943e+01 6.492000000000000171e+01 3.707999999999999829e+01 6.551999999999999602e+01 2.283999999999999986e+01 5.321999999999999886e+01 2.710999999999999943e+01 6.556000000000000227e+01 4.036999999999999744e+01 4.764000000000000057e+01 7.317000000000000171e+01 6.595000000000000284e+01 5.943999999999999773e+01 4.314000000000000057e+01 5.290999999999999659e+01 4.385000000000000142e+01 4.779999999999999716e+01 4.953000000000000114e+01 3.051000000000000156e+01 4.738000000000000256e+01 2.678000000000000114e+01 4.703999999999999915e+01 4.407000000000000028e+01 6.631999999999999318e+01 2.873000000000000043e+01 2.998999999999999844e+01 4.124000000000000199e+01 5.304999999999999716e+01 5.396999999999999886e+01 4.689000000000000057e+01 4.603000000000000114e+01 3.436999999999999744e+01 4.845000000000000284e+01 5.836999999999999744e+01 3.899000000000000199e+01 5.571000000000000085e+01 3.852000000000000313e+01 4.443999999999999773e+01 4.924000000000000199e+01 4.386999999999999744e+01 4.578000000000000114e+01 5.132999999999999829e+01 5.557000000000000028e+01 5.385000000000000142e+01 3.443999999999999773e+01 4.656000000000000227e+01 5.478999999999999915e+01 4.914000000000000057e+01 3.153000000000000114e+01 6.095000000000000284e+01 4.382999999999999829e+01 5.550999999999999801e+01 2.683999999999999986e+01 5.667999999999999972e+01 5.711999999999999744e+01 5.679999999999999716e+01 3.729999999999999716e+01 4.978999999999999915e+01 4.186999999999999744e+01 4.092000000000000171e+01 5.518999999999999773e+01 3.340999999999999659e+01 4.813000000000000256e+01 4.235999999999999943e+01 5.942000000000000171e+01 6.740000000000000568e+01 4.747999999999999687e+01 5.059000000000000341e+01 4.222999999999999687e+01 2.773000000000000043e+01 3.354999999999999716e+01 2.585999999999999943e+01 5.524000000000000199e+01 4.218999999999999773e+01 6.818999999999999773e+01 4.171000000000000085e+01 5.024000000000000199e+01 3.992000000000000171e+01 6.172999999999999687e+01 2.494000000000000128e+01 5.178999999999999915e+01 5.511999999999999744e+01 3.610999999999999943e+01 5.609000000000000341e+01 4.124000000000000199e+01 2.501999999999999957e+01 6.950000000000000000e+01 3.795000000000000284e+01 7.964000000000000057e+01 4.453000000000000114e+01 6.560999999999999943e+01 5.807000000000000028e+01 4.484000000000000341e+01 5.028999999999999915e+01 3.714000000000000057e+01 3.942999999999999972e+01 5.771999999999999886e+01 6.492000000000000171e+01 4.252000000000000313e+01 2.394999999999999929e+01 3.834000000000000341e+01 5.367999999999999972e+01 5.207999999999999829e+01 6.007999999999999829e+01 3.083999999999999986e+01 4.009000000000000341e+01 5.439000000000000057e+01 5.275000000000000000e+01 6.915999999999999659e+01 4.786999999999999744e+01 4.638000000000000256e+01 5.728999999999999915e+01 3.406000000000000227e+01 5.157000000000000028e+01 3.721999999999999886e+01 3.714000000000000057e+01 4.390999999999999659e+01 6.439000000000000057e+01 5.332000000000000028e+01 4.078999999999999915e+01 4.635999999999999943e+01 2.883999999999999986e+01 3.996999999999999886e+01 4.686999999999999744e+01 4.578999999999999915e+01 3.198999999999999844e+01 3.096999999999999886e+01 4.067000000000000171e+01 4.103999999999999915e+01 4.667999999999999972e+01 6.750000000000000000e+01 4.668999999999999773e+01 3.578000000000000114e+01 5.103000000000000114e+01 5.372999999999999687e+01 4.349000000000000199e+01 6.443000000000000682e+01 4.218999999999999773e+01 4.364999999999999858e+01 5.440999999999999659e+01 5.724000000000000199e+01 3.800000000000000000e+01 5.195000000000000284e+01 3.589000000000000057e+01 6.250999999999999801e+01 3.232000000000000028e+01 6.195000000000000284e+01 7.543000000000000682e+01 5.717000000000000171e+01 5.743999999999999773e+01 5.722999999999999687e+01 3.934000000000000341e+01 4.474000000000000199e+01 5.388000000000000256e+01 4.749000000000000199e+01 4.639999999999999858e+01 5.350999999999999801e+01 5.931000000000000227e+01 4.542000000000000171e+01 5.654999999999999716e+01 5.554999999999999716e+01 5.415999999999999659e+01 4.175000000000000000e+01 4.692999999999999972e+01 6.915999999999999659e+01 3.560000000000000142e+01 4.225999999999999801e+01 1.826999999999999957e+01 5.835000000000000142e+01 6.731000000000000227e+01 6.581999999999999318e+01 6.518000000000000682e+01 4.092999999999999972e+01 5.967000000000000171e+01 5.471999999999999886e+01 5.086999999999999744e+01 4.464999999999999858e+01 3.750000000000000000e+01 4.432999999999999829e+01 5.478000000000000114e+01 4.093999999999999773e+01 3.667999999999999972e+01 5.429999999999999716e+01 4.339999999999999858e+01 3.722999999999999687e+01 5.799000000000000199e+01 5.910999999999999943e+01 6.568000000000000682e+01 8.659999999999999432e+01 5.303999999999999915e+01 6.462999999999999545e+01 4.303000000000000114e+01 4.677000000000000313e+01 4.752000000000000313e+01 6.465999999999999659e+01 6.618000000000000682e+01 6.046000000000000085e+01 4.306000000000000227e+01 5.735999999999999943e+01 3.278000000000000114e+01 5.117999999999999972e+01 2.996999999999999886e+01 4.446000000000000085e+01 4.507999999999999829e+01 5.278000000000000114e+01 5.346999999999999886e+01 4.625999999999999801e+01 6.784000000000000341e+01 4.847999999999999687e+01 3.030000000000000071e+01 5.414000000000000057e+01 3.257000000000000028e+01 5.982999999999999829e+01 4.534000000000000341e+01 5.503000000000000114e+01 7.935999999999999943e+01 5.089999999999999858e+01 5.663000000000000256e+01 4.121999999999999886e+01 4.153000000000000114e+01 3.828000000000000114e+01 4.192999999999999972e+01 6.065999999999999659e+01 3.788000000000000256e+01 6.545000000000000284e+01 7.003000000000000114e+01 5.647999999999999687e+01 3.738000000000000256e+01 6.653000000000000114e+01 5.414000000000000057e+01 4.227000000000000313e+01 6.175000000000000000e+01 5.445000000000000284e+01 4.764999999999999858e+01 3.378000000000000114e+01 3.357999999999999829e+01 5.090999999999999659e+01 5.407000000000000028e+01 5.314999999999999858e+01 5.649000000000000199e+01 7.459999999999999432e+01 5.000000000000000000e+01 4.711999999999999744e+01 4.575000000000000000e+01 5.340999999999999659e+01 3.317999999999999972e+01 3.418999999999999773e+01 4.439000000000000057e+01 5.818999999999999773e+01 5.246999999999999886e+01 5.689000000000000057e+01 5.129999999999999716e+01 5.978999999999999915e+01 4.942000000000000171e+01 7.006000000000000227e+01 4.800000000000000000e+01 6.506999999999999318e+01 5.214000000000000057e+01 4.609000000000000341e+01 3.235999999999999943e+01 5.146999999999999886e+01 5.261999999999999744e+01 5.070000000000000284e+01 5.281000000000000227e+01 5.335999999999999943e+01 5.599000000000000199e+01 4.352000000000000313e+01 6.146999999999999886e+01 4.431000000000000227e+01 7.560999999999999943e+01 3.360000000000000142e+01 4.275999999999999801e+01 5.375999999999999801e+01 7.306999999999999318e+01 5.993999999999999773e+01 6.895999999999999375e+01 6.653000000000000114e+01 6.579999999999999716e+01 6.648000000000000398e+01 6.153000000000000114e+01 4.727000000000000313e+01 5.556000000000000227e+01 3.180000000000000071e+01 2.596999999999999886e+01 3.796999999999999886e+01 6.476999999999999602e+01 6.615999999999999659e+01 6.506000000000000227e+01 4.497999999999999687e+01 4.631000000000000227e+01 4.321000000000000085e+01 5.982999999999999829e+01 4.878000000000000114e+01 3.914000000000000057e+01 4.682000000000000028e+01 3.625999999999999801e+01 5.968999999999999773e+01 6.343999999999999773e+01 5.553000000000000114e+01 5.361999999999999744e+01 6.035999999999999943e+01 5.317000000000000171e+01 6.227000000000000313e+01 7.535999999999999943e+01 4.285000000000000142e+01 5.849000000000000199e+01 3.825999999999999801e+01 6.626999999999999602e+01 5.485999999999999943e+01 3.384000000000000341e+01 5.965999999999999659e+01 5.788000000000000256e+01 7.104999999999999716e+01 5.152000000000000313e+01 4.189999999999999858e+01 6.104999999999999716e+01 6.403000000000000114e+01 4.788000000000000256e+01 4.978999999999999915e+01 5.324000000000000199e+01 5.664000000000000057e+01 7.564000000000000057e+01 3.853000000000000114e+01 2.950000000000000000e+01 7.779000000000000625e+01 5.903000000000000114e+01 4.710999999999999943e+01 5.278000000000000114e+01 5.857000000000000028e+01 6.843999999999999773e+01 6.217000000000000171e+01 6.182000000000000028e+01 6.753000000000000114e+01 8.406000000000000227e+01 6.009000000000000341e+01 4.975999999999999801e+01 4.899000000000000199e+01 5.485999999999999943e+01 3.449000000000000199e+01 6.289999999999999858e+01 7.645999999999999375e+01 4.963000000000000256e+01 7.034999999999999432e+01 7.751999999999999602e+01 6.581000000000000227e+01 4.271000000000000085e+01 3.271999999999999886e+01 3.399000000000000199e+01 4.159000000000000341e+01 5.753000000000000114e+01 5.264999999999999858e+01 5.870000000000000284e+01 5.357999999999999829e+01 7.278000000000000114e+01 8.315000000000000568e+01 6.554000000000000625e+01 3.520000000000000284e+01 4.532999999999999829e+01 7.229000000000000625e+01 5.950999999999999801e+01 4.095000000000000284e+01 6.417000000000000171e+01 7.403000000000000114e+01 5.545000000000000284e+01 6.429999999999999716e+01 3.500000000000000000e+01 4.953000000000000114e+01 6.167000000000000171e+01 7.878000000000000114e+01 4.892000000000000171e+01 5.489000000000000057e+01 6.270000000000000284e+01 4.252000000000000313e+01 6.812000000000000455e+01 5.460999999999999943e+01 7.440999999999999659e+01 4.875999999999999801e+01 5.886999999999999744e+01 2.701000000000000156e+01 6.442000000000000171e+01 3.653000000000000114e+01 5.829999999999999716e+01 6.795000000000000284e+01 4.168999999999999773e+01 5.107000000000000028e+01 6.239000000000000057e+01 7.231000000000000227e+01 4.578000000000000114e+01 3.692000000000000171e+01 7.968999999999999773e+01 6.620000000000000284e+01 7.604000000000000625e+01 6.659999999999999432e+01 6.965999999999999659e+01 5.875000000000000000e+01 6.035000000000000142e+01 4.632000000000000028e+01 5.595000000000000284e+01 5.807999999999999829e+01 6.579000000000000625e+01 5.486999999999999744e+01 3.875999999999999801e+01 6.386999999999999744e+01 7.006000000000000227e+01 6.548999999999999488e+01 6.032000000000000028e+01 3.407999999999999829e+01 5.471000000000000085e+01 4.207999999999999829e+01 5.500000000000000000e+01 6.826000000000000512e+01 5.057000000000000028e+01 4.959000000000000341e+01 6.695000000000000284e+01 6.595000000000000284e+01 6.801000000000000512e+01 5.971999999999999886e+01 6.595999999999999375e+01 5.642000000000000171e+01 4.886999999999999744e+01 8.865999999999999659e+01 7.465000000000000568e+01 7.412000000000000455e+01 5.303999999999999915e+01 6.464000000000000057e+01 4.925999999999999801e+01 5.924000000000000199e+01 7.546999999999999886e+01 6.726999999999999602e+01 4.418999999999999773e+01 3.990999999999999659e+01 5.471999999999999886e+01 4.122999999999999687e+01 7.843999999999999773e+01 5.895000000000000284e+01 6.161999999999999744e+01 5.806000000000000227e+01 7.262999999999999545e+01 6.203999999999999915e+01 6.481999999999999318e+01 6.759000000000000341e+01 5.649000000000000199e+01 4.075000000000000000e+01 5.089000000000000057e+01 5.356000000000000227e+01 5.675000000000000000e+01 4.560000000000000142e+01 6.501999999999999602e+01 4.856000000000000227e+01 7.164000000000000057e+01 6.334000000000000341e+01 5.007000000000000028e+01 6.400000000000000000e+01 5.229999999999999716e+01 5.607000000000000028e+01 7.984999999999999432e+01 6.231000000000000227e+01 6.175999999999999801e+01 4.954999999999999716e+01 5.367999999999999972e+01 7.064000000000000057e+01 3.811999999999999744e+01 3.665999999999999659e+01 4.907000000000000028e+01 5.410000000000000142e+01 4.596999999999999886e+01 6.693000000000000682e+01 8.218000000000000682e+01 4.813000000000000256e+01 5.499000000000000199e+01 6.167000000000000171e+01 7.740000000000000568e+01 9.501999999999999602e+01 6.423999999999999488e+01 4.507000000000000028e+01 4.507000000000000028e+01 4.289999999999999858e+01 4.921999999999999886e+01 7.062000000000000455e+01 6.892000000000000171e+01 4.342999999999999972e+01 3.939999999999999858e+01 4.221000000000000085e+01 6.338000000000000256e+01 3.807999999999999829e+01 7.184000000000000341e+01 5.003999999999999915e+01 6.439000000000000057e+01 6.982999999999999829e+01 7.323000000000000398e+01 3.999000000000000199e+01 6.307000000000000028e+01 6.479000000000000625e+01 7.167000000000000171e+01 5.745000000000000284e+01 7.576999999999999602e+01 5.267000000000000171e+01 6.946999999999999886e+01 5.411999999999999744e+01 7.495999999999999375e+01 5.431000000000000227e+01 3.699000000000000199e+01 5.375999999999999801e+01 5.050000000000000000e+01 5.450000000000000000e+01 5.875999999999999801e+01 5.910999999999999943e+01 5.997999999999999687e+01 6.951999999999999602e+01 4.364000000000000057e+01 5.088000000000000256e+01 4.959000000000000341e+01 5.461999999999999744e+01 6.260000000000000142e+01 3.327000000000000313e+01 4.500999999999999801e+01 6.804999999999999716e+01 7.648000000000000398e+01 5.759000000000000341e+01 7.160999999999999943e+01 4.200999999999999801e+01 5.996000000000000085e+01 5.418999999999999773e+01 5.422999999999999687e+01 7.614000000000000057e+01 5.346999999999999886e+01 7.115000000000000568e+01 6.096000000000000085e+01 3.664999999999999858e+01 6.712000000000000455e+01 6.120000000000000284e+01 6.712000000000000455e+01 6.484999999999999432e+01 6.725000000000000000e+01 6.701000000000000512e+01 5.389999999999999858e+01 5.375999999999999801e+01 4.207000000000000028e+01 6.920000000000000284e+01 7.029999999999999716e+01 7.150000000000000000e+01 7.437999999999999545e+01 7.914000000000000057e+01 5.806000000000000227e+01 6.856999999999999318e+01 5.939000000000000057e+01 5.075000000000000000e+01 4.817000000000000171e+01 6.057000000000000028e+01 6.152000000000000313e+01 5.542999999999999972e+01 6.412999999999999545e+01 7.962999999999999545e+01 6.418000000000000682e+01 5.747999999999999687e+01 4.385000000000000142e+01 6.160000000000000142e+01 5.961999999999999744e+01 4.224000000000000199e+01 7.834999999999999432e+01 4.784000000000000341e+01 5.832999999999999829e+01 7.587000000000000455e+01 5.049000000000000199e+01 4.750999999999999801e+01 8.320999999999999375e+01 4.674000000000000199e+01 6.850000000000000000e+01 4.860999999999999943e+01 6.296000000000000085e+01 5.481000000000000227e+01 6.231000000000000227e+01 6.053999999999999915e+01 6.529999999999999716e+01 6.671999999999999886e+01 5.484000000000000341e+01 4.986999999999999744e+01 4.868999999999999773e+01 5.053999999999999915e+01 7.643999999999999773e+01 5.827000000000000313e+01 6.117000000000000171e+01 9.153000000000000114e+01 5.950999999999999801e+01 7.070000000000000284e+01 7.950000000000000000e+01 6.737999999999999545e+01 7.134999999999999432e+01 4.272999999999999687e+01 6.468000000000000682e+01 9.007999999999999829e+01 6.278999999999999915e+01 5.650000000000000000e+01 5.460000000000000142e+01 6.253000000000000114e+01 4.618999999999999773e+01 5.040999999999999659e+01 7.143000000000000682e+01 5.318999999999999773e+01 6.275000000000000000e+01 7.046999999999999886e+01 5.642999999999999972e+01 6.078000000000000114e+01 4.971999999999999886e+01 8.121999999999999886e+01 5.036999999999999744e+01 7.326999999999999602e+01 6.239000000000000057e+01 6.049000000000000199e+01 7.262999999999999545e+01 6.523999999999999488e+01 5.885999999999999943e+01 5.068999999999999773e+01 8.029000000000000625e+01 7.937000000000000455e+01 6.914000000000000057e+01 7.607999999999999829e+01 6.560999999999999943e+01 6.951999999999999602e+01 9.242000000000000171e+01 5.867000000000000171e+01 5.059000000000000341e+01 7.562999999999999545e+01 5.799000000000000199e+01 6.414000000000000057e+01 9.620999999999999375e+01 5.378999999999999915e+01 6.111999999999999744e+01 3.843999999999999773e+01 5.700000000000000000e+01 6.756999999999999318e+01 5.775000000000000000e+01 6.107999999999999829e+01 6.389000000000000057e+01 6.375000000000000000e+01 6.139999999999999858e+01 5.431000000000000227e+01 6.039999999999999858e+01 6.562999999999999545e+01 8.071999999999999886e+01 6.389000000000000057e+01 7.523000000000000398e+01 3.215999999999999659e+01 6.715000000000000568e+01 5.645000000000000284e+01 7.873999999999999488e+01 4.903000000000000114e+01 4.710999999999999943e+01 6.325999999999999801e+01 6.393999999999999773e+01 6.621999999999999886e+01 7.215999999999999659e+01 5.809000000000000341e+01 5.479999999999999716e+01 5.285000000000000142e+01 7.971999999999999886e+01 7.150000000000000000e+01 6.864000000000000057e+01 7.145999999999999375e+01 5.878000000000000114e+01 7.884000000000000341e+01 7.535999999999999943e+01 5.557000000000000028e+01 8.298000000000000398e+01 5.878999999999999915e+01 4.754999999999999716e+01 4.538000000000000256e+01 4.029999999999999716e+01 6.804000000000000625e+01 5.671000000000000085e+01 4.117000000000000171e+01 6.854000000000000625e+01 4.910999999999999943e+01 7.492000000000000171e+01 6.790000000000000568e+01 6.476000000000000512e+01 8.098999999999999488e+01 4.129999999999999716e+01 4.015999999999999659e+01 5.710000000000000142e+01 5.140999999999999659e+01 5.868999999999999773e+01 5.822999999999999687e+01 5.925000000000000000e+01 5.992000000000000171e+01 7.379000000000000625e+01 6.556000000000000227e+01 6.292999999999999972e+01 7.865999999999999659e+01 5.842000000000000171e+01 5.967999999999999972e+01 6.175000000000000000e+01 4.738000000000000256e+01 7.920000000000000284e+01 6.489000000000000057e+01 8.418999999999999773e+01 5.110999999999999943e+01 5.317000000000000171e+01 8.290000000000000568e+01 5.328000000000000114e+01 4.814999999999999858e+01 5.420000000000000284e+01 7.265999999999999659e+01 7.309999999999999432e+01 4.389999999999999858e+01 6.535999999999999943e+01 5.311999999999999744e+01 4.914000000000000057e+01 6.718999999999999773e+01 5.495000000000000284e+01 6.185999999999999943e+01 4.928000000000000114e+01 5.838000000000000256e+01 6.629000000000000625e+01 5.922999999999999687e+01 5.810000000000000142e+01 5.839000000000000057e+01 4.342000000000000171e+01 6.651999999999999602e+01 7.990000000000000568e+01 6.227000000000000313e+01 4.552000000000000313e+01 3.044999999999999929e+01 6.662999999999999545e+01 6.598999999999999488e+01 7.420999999999999375e+01 5.521000000000000085e+01 6.592000000000000171e+01 7.234999999999999432e+01 4.274000000000000199e+01 6.175999999999999801e+01 4.204999999999999716e+01 4.564000000000000057e+01 9.687999999999999545e+01 6.559000000000000341e+01 5.892999999999999972e+01 4.771000000000000085e+01 4.124000000000000199e+01 9.903000000000000114e+01 6.895999999999999375e+01 3.757999999999999829e+01 6.228000000000000114e+01 5.714000000000000057e+01 6.615999999999999659e+01 6.279999999999999716e+01 6.495000000000000284e+01 6.728000000000000114e+01 9.251999999999999602e+01 7.331000000000000227e+01 6.750000000000000000e+01 5.867999999999999972e+01 7.473000000000000398e+01 5.990999999999999659e+01 6.865999999999999659e+01 6.414000000000000057e+01 3.850999999999999801e+01 5.900999999999999801e+01 6.186999999999999744e+01 5.732000000000000028e+01 5.874000000000000199e+01 5.192000000000000171e+01 7.067000000000000171e+01 8.954000000000000625e+01 7.192000000000000171e+01 6.707999999999999829e+01 6.918999999999999773e+01 5.638000000000000256e+01 6.921999999999999886e+01 5.460999999999999943e+01 7.578000000000000114e+01 5.653999999999999915e+01 5.447999999999999687e+01 5.424000000000000199e+01 5.493999999999999773e+01 7.765999999999999659e+01 5.247999999999999687e+01 4.489999999999999858e+01 8.031999999999999318e+01 7.451000000000000512e+01 4.782999999999999829e+01 4.211999999999999744e+01 5.435999999999999943e+01 4.497999999999999687e+01 5.660999999999999943e+01 5.592999999999999972e+01 7.915999999999999659e+01 4.804999999999999716e+01 5.053999999999999915e+01 5.482999999999999829e+01 7.715999999999999659e+01 8.762999999999999545e+01 6.532999999999999829e+01 8.039000000000000057e+01 6.440999999999999659e+01 6.612999999999999545e+01 7.293000000000000682e+01 5.778000000000000114e+01 4.075000000000000000e+01 6.401999999999999602e+01 7.118000000000000682e+01 4.813000000000000256e+01 7.932999999999999829e+01 4.067000000000000171e+01 7.053000000000000114e+01 5.131000000000000227e+01 6.610999999999999943e+01 2.971999999999999886e+01 5.857000000000000028e+01 6.389999999999999858e+01 5.684000000000000341e+01 5.710000000000000142e+01 5.607999999999999829e+01 5.820000000000000284e+01 8.034000000000000341e+01 7.178000000000000114e+01 5.003999999999999915e+01 8.946999999999999886e+01 8.015999999999999659e+01 4.432999999999999829e+01 7.987999999999999545e+01 8.031999999999999318e+01 5.696999999999999886e+01 3.621999999999999886e+01 4.092000000000000171e+01 7.173999999999999488e+01 7.403000000000000114e+01 6.625000000000000000e+01 8.937000000000000455e+01 6.712000000000000455e+01 5.213000000000000256e+01 5.877000000000000313e+01 6.077000000000000313e+01 5.625000000000000000e+01 5.942000000000000171e+01 7.459999999999999432e+01 6.773999999999999488e+01 7.120999999999999375e+01 8.287000000000000455e+01 6.529000000000000625e+01 8.182999999999999829e+01 4.089999999999999858e+01 4.171000000000000085e+01 8.509999999999999432e+01 7.046999999999999886e+01 5.029999999999999716e+01 7.837999999999999545e+01 6.231000000000000227e+01 6.659000000000000341e+01 4.792000000000000171e+01 7.534000000000000341e+01 7.798999999999999488e+01 5.620000000000000284e+01 7.057999999999999829e+01 6.928000000000000114e+01 8.512999999999999545e+01 6.650000000000000000e+01 7.457999999999999829e+01 6.493000000000000682e+01 4.075999999999999801e+01 5.067000000000000171e+01 6.202000000000000313e+01 4.789000000000000057e+01 5.511999999999999744e+01 7.379999999999999716e+01 8.178000000000000114e+01 7.943999999999999773e+01 6.789000000000000057e+01 7.237999999999999545e+01 7.798999999999999488e+01 4.985000000000000142e+01 5.854999999999999716e+01 4.085999999999999943e+01 7.651999999999999602e+01 7.779999999999999716e+01 4.307000000000000028e+01 6.421999999999999886e+01 6.790000000000000568e+01 8.856000000000000227e+01 5.593999999999999773e+01 6.696999999999999886e+01 8.112000000000000455e+01 6.826999999999999602e+01 5.268999999999999773e+01 6.948999999999999488e+01 7.189000000000000057e+01 8.673999999999999488e+01 6.403000000000000114e+01 5.665999999999999659e+01 4.850000000000000000e+01 8.403000000000000114e+01 8.810999999999999943e+01 5.782000000000000028e+01 6.004999999999999716e+01 7.503000000000000114e+01 5.290999999999999659e+01 6.093999999999999773e+01 6.175999999999999801e+01 7.293000000000000682e+01 8.407999999999999829e+01 6.414000000000000057e+01 4.982000000000000028e+01 6.734000000000000341e+01 4.214000000000000057e+01 7.396999999999999886e+01 7.507999999999999829e+01 6.242999999999999972e+01 5.207000000000000028e+01 6.739000000000000057e+01 5.935000000000000142e+01 8.381999999999999318e+01 7.557999999999999829e+01 6.715000000000000568e+01 5.381000000000000227e+01 7.012999999999999545e+01 5.156000000000000227e+01 5.452000000000000313e+01 6.161999999999999744e+01 6.024000000000000199e+01 7.593999999999999773e+01 6.893999999999999773e+01 5.520000000000000284e+01 6.093999999999999773e+01 4.843999999999999773e+01 7.917000000000000171e+01 6.765999999999999659e+01 6.792000000000000171e+01 6.950000000000000000e+01 6.748999999999999488e+01 8.326999999999999602e+01 6.204999999999999716e+01 7.317000000000000171e+01 6.714000000000000057e+01 7.409999999999999432e+01 7.159999999999999432e+01 4.461999999999999744e+01 5.403999999999999915e+01 7.187000000000000455e+01 6.075999999999999801e+01 6.781999999999999318e+01 4.471000000000000085e+01 6.292000000000000171e+01 4.146000000000000085e+01 6.673999999999999488e+01 6.254999999999999716e+01 6.375999999999999801e+01 8.631999999999999318e+01 7.864000000000000057e+01 5.768999999999999773e+01 5.388000000000000256e+01 5.068999999999999773e+01 5.735999999999999943e+01 5.788000000000000256e+01 7.187000000000000455e+01 6.327000000000000313e+01 6.815999999999999659e+01 6.796999999999999886e+01 5.324000000000000199e+01 5.382000000000000028e+01 5.089000000000000057e+01 7.443999999999999773e+01 6.186999999999999744e+01 7.273999999999999488e+01 5.078999999999999915e+01 6.110999999999999943e+01 6.114999999999999858e+01 5.081000000000000227e+01 5.684000000000000341e+01 3.974000000000000199e+01 7.781000000000000227e+01 4.864000000000000057e+01 4.813000000000000256e+01 4.878999999999999915e+01 6.006000000000000227e+01 6.165999999999999659e+01 4.259000000000000341e+01 5.989999999999999858e+01 7.656999999999999318e+01 5.084000000000000341e+01 7.187999999999999545e+01 5.142999999999999972e+01 5.746999999999999886e+01 5.171000000000000085e+01 5.235999999999999943e+01 6.512999999999999545e+01 6.873000000000000398e+01 7.506000000000000227e+01 5.649000000000000199e+01 4.917999999999999972e+01 6.246000000000000085e+01 5.242000000000000171e+01 4.527000000000000313e+01 4.890999999999999659e+01 6.039000000000000057e+01 6.745000000000000284e+01 5.417000000000000171e+01 5.014999999999999858e+01 7.090999999999999659e+01 6.429999999999999716e+01 3.427000000000000313e+01 3.098999999999999844e+01 6.882999999999999829e+01 5.321000000000000085e+01 5.947999999999999687e+01 7.253000000000000114e+01 6.564000000000000057e+01 3.922999999999999687e+01 6.332000000000000028e+01 4.031000000000000227e+01 6.564000000000000057e+01 7.759999999999999432e+01 5.004999999999999716e+01 5.996000000000000085e+01 5.960000000000000142e+01 6.445999999999999375e+01 6.242999999999999972e+01 3.822999999999999687e+01 4.971000000000000085e+01 6.154999999999999716e+01 5.932999999999999829e+01 5.752000000000000313e+01 6.000999999999999801e+01 5.988000000000000256e+01 7.406000000000000227e+01 6.221999999999999886e+01 5.853999999999999915e+01 7.329000000000000625e+01 6.742000000000000171e+01 4.318999999999999773e+01 7.962999999999999545e+01 7.153000000000000114e+01 7.873999999999999488e+01 4.767000000000000171e+01 4.814000000000000057e+01 4.492999999999999972e+01 5.381000000000000227e+01 5.577000000000000313e+01 6.084000000000000341e+01 7.503000000000000114e+01 5.992999999999999972e+01 6.313000000000000256e+01 6.128000000000000114e+01 4.500999999999999801e+01 5.046999999999999886e+01 7.490000000000000568e+01 5.650000000000000000e+01 7.359999999999999432e+01 8.678000000000000114e+01 5.802000000000000313e+01 5.460000000000000142e+01 8.704999999999999716e+01 7.364000000000000057e+01 7.431000000000000227e+01 7.312000000000000455e+01 7.568000000000000682e+01 8.945000000000000284e+01 5.742000000000000171e+01 5.654999999999999716e+01 6.190999999999999659e+01 9.182999999999999829e+01 5.659000000000000341e+01 5.043999999999999773e+01 4.840999999999999659e+01 5.775000000000000000e+01 5.300000000000000000e+01 5.331000000000000227e+01 6.329999999999999716e+01 6.965999999999999659e+01 5.018999999999999773e+01 4.138000000000000256e+01 6.925000000000000000e+01 3.504999999999999716e+01 5.567999999999999972e+01 5.229999999999999716e+01 7.492000000000000171e+01 7.776999999999999602e+01 5.839999999999999858e+01 4.670000000000000284e+01 7.943000000000000682e+01 4.593999999999999773e+01 2.707999999999999829e+01 5.464999999999999858e+01 4.736999999999999744e+01 6.302000000000000313e+01 4.925999999999999801e+01 6.835999999999999943e+01 6.482999999999999829e+01 5.150000000000000000e+01 5.350999999999999801e+01 6.184000000000000341e+01 5.950999999999999801e+01 7.342000000000000171e+01 7.179999999999999716e+01 5.146000000000000085e+01 7.031999999999999318e+01 4.868999999999999773e+01 7.209000000000000341e+01 4.202000000000000313e+01 6.153000000000000114e+01 5.031000000000000227e+01 5.539999999999999858e+01 7.945000000000000284e+01 5.654999999999999716e+01 7.620000000000000284e+01 4.200999999999999801e+01 5.028000000000000114e+01 7.273999999999999488e+01 5.861999999999999744e+01 4.749000000000000199e+01 6.353999999999999915e+01 7.298000000000000398e+01 7.589000000000000057e+01 7.340000000000000568e+01 7.395999999999999375e+01 6.509000000000000341e+01 5.732999999999999829e+01 4.036999999999999744e+01 6.345000000000000284e+01 6.203000000000000114e+01 4.071000000000000085e+01 7.526999999999999602e+01 6.790999999999999659e+01 4.596999999999999886e+01 5.288000000000000256e+01 6.464000000000000057e+01 3.564000000000000057e+01 7.306000000000000227e+01 7.064000000000000057e+01 7.415999999999999659e+01 5.235999999999999943e+01 4.142999999999999972e+01 7.768000000000000682e+01 9.164000000000000057e+01 4.607999999999999829e+01 5.377000000000000313e+01 8.218000000000000682e+01 4.760000000000000142e+01 7.570999999999999375e+01 5.064000000000000057e+01 5.414999999999999858e+01 5.857999999999999829e+01 6.729000000000000625e+01 5.925000000000000000e+01 4.014000000000000057e+01 5.846000000000000085e+01 6.075000000000000000e+01 6.367999999999999972e+01 6.371000000000000085e+01 5.439000000000000057e+01 8.796999999999999886e+01 3.704999999999999716e+01 6.409999999999999432e+01 6.332000000000000028e+01 5.929999999999999716e+01 5.043999999999999773e+01 6.222999999999999687e+01 7.481999999999999318e+01 4.489000000000000057e+01 7.590999999999999659e+01 4.974000000000000199e+01 4.734000000000000341e+01 5.577000000000000313e+01 5.343999999999999773e+01 5.464999999999999858e+01 6.035000000000000142e+01 5.292000000000000171e+01 4.575000000000000000e+01 4.552000000000000313e+01 6.965000000000000568e+01 4.386999999999999744e+01 3.927000000000000313e+01 6.121999999999999886e+01 6.150999999999999801e+01 6.487999999999999545e+01 4.496000000000000085e+01 5.085999999999999943e+01 4.578999999999999915e+01 5.735000000000000142e+01 7.065999999999999659e+01 5.600999999999999801e+01 4.146000000000000085e+01 6.321999999999999886e+01 5.178999999999999915e+01 5.245000000000000284e+01 6.109000000000000341e+01 5.592999999999999972e+01 7.026000000000000512e+01 7.609000000000000341e+01 3.767999999999999972e+01 5.546000000000000085e+01 3.904999999999999716e+01 7.179000000000000625e+01 6.926000000000000512e+01 3.130999999999999872e+01 7.850000000000000000e+01 6.010999999999999943e+01 6.423000000000000398e+01 3.363000000000000256e+01 5.349000000000000199e+01 7.212000000000000455e+01 4.160999999999999943e+01 6.476999999999999602e+01 6.673999999999999488e+01 7.734000000000000341e+01 4.732999999999999829e+01 4.527000000000000313e+01 7.085999999999999943e+01 6.003000000000000114e+01 6.165999999999999659e+01 8.946999999999999886e+01 4.396999999999999886e+01 7.343000000000000682e+01 4.667000000000000171e+01 7.004999999999999716e+01 6.140999999999999659e+01 6.506000000000000227e+01 6.540999999999999659e+01 6.528000000000000114e+01 8.576000000000000512e+01 4.442000000000000171e+01 5.496000000000000085e+01 5.842999999999999972e+01 7.120999999999999375e+01 5.699000000000000199e+01 5.314000000000000057e+01 4.582999999999999829e+01 6.354999999999999716e+01 4.774000000000000199e+01 7.618000000000000682e+01 5.184000000000000341e+01 5.677000000000000313e+01 6.590000000000000568e+01 7.509000000000000341e+01 5.327000000000000313e+01 7.481999999999999318e+01 7.115000000000000568e+01 6.439000000000000057e+01 3.742000000000000171e+01 8.931000000000000227e+01 4.546999999999999886e+01 5.981000000000000227e+01 6.331000000000000227e+01 4.203000000000000114e+01 7.423999999999999488e+01 7.400000000000000000e+01 4.509000000000000341e+01 6.703000000000000114e+01 5.440999999999999659e+01 5.618999999999999773e+01 7.048000000000000398e+01 7.115999999999999659e+01 8.089000000000000057e+01 8.818999999999999773e+01 3.896000000000000085e+01 6.457999999999999829e+01 5.534000000000000341e+01 5.882000000000000028e+01 7.565999999999999659e+01 6.968000000000000682e+01 5.607999999999999829e+01 8.070999999999999375e+01 7.632999999999999829e+01 5.932999999999999829e+01 3.620000000000000284e+01 5.854999999999999716e+01 5.770000000000000284e+01 6.882999999999999829e+01 5.970000000000000284e+01 7.587999999999999545e+01 5.675999999999999801e+01 3.831000000000000227e+01 5.364999999999999858e+01 8.065999999999999659e+01 5.771999999999999886e+01 5.050999999999999801e+01 7.550000000000000000e+01 7.990000000000000568e+01 4.714000000000000057e+01 5.760999999999999943e+01 6.139999999999999858e+01 6.976999999999999602e+01 6.604999999999999716e+01 6.907999999999999829e+01 5.397999999999999687e+01 4.425999999999999801e+01 7.484000000000000341e+01 4.990999999999999659e+01 5.832000000000000028e+01 6.277000000000000313e+01 7.770000000000000284e+01 4.864999999999999858e+01 4.788000000000000256e+01 3.885000000000000142e+01 7.859000000000000341e+01 4.746999999999999886e+01 6.992000000000000171e+01 5.910999999999999943e+01 7.081000000000000227e+01 8.381000000000000227e+01 6.610999999999999943e+01 6.313000000000000256e+01 8.345999999999999375e+01 7.435999999999999943e+01 4.943999999999999773e+01 5.135000000000000142e+01 6.973000000000000398e+01 5.471000000000000085e+01 5.214000000000000057e+01 4.057999999999999829e+01 5.328000000000000114e+01 7.073999999999999488e+01 7.243000000000000682e+01 7.465000000000000568e+01 6.406999999999999318e+01 6.540000000000000568e+01 6.843999999999999773e+01 5.653999999999999915e+01 7.971999999999999886e+01 4.635000000000000142e+01 6.934000000000000341e+01 6.706000000000000227e+01 5.567999999999999972e+01 6.401000000000000512e+01 7.512999999999999545e+01 7.257999999999999829e+01 6.245000000000000284e+01 4.827000000000000313e+01 4.882999999999999829e+01 6.370000000000000284e+01 7.035999999999999943e+01 3.697999999999999687e+01 4.931000000000000227e+01 6.057000000000000028e+01 6.179999999999999716e+01 7.235999999999999943e+01 5.275999999999999801e+01 3.575000000000000000e+01 6.260000000000000142e+01 5.585999999999999943e+01 6.623000000000000398e+01 5.357999999999999829e+01 8.704999999999999716e+01 8.184000000000000341e+01 8.306999999999999318e+01 6.177000000000000313e+01 3.785000000000000142e+01 8.106000000000000227e+01 6.110999999999999943e+01 7.251000000000000512e+01 5.310999999999999943e+01 6.421999999999999886e+01 7.340000000000000568e+01 8.287000000000000455e+01 6.295000000000000284e+01 6.681000000000000227e+01 7.248000000000000398e+01 5.247999999999999687e+01 5.585999999999999943e+01 5.599000000000000199e+01 7.434000000000000341e+01 7.701000000000000512e+01 8.156000000000000227e+01 4.650000000000000000e+01 6.004999999999999716e+01 6.107000000000000028e+01 6.984000000000000341e+01 6.043999999999999773e+01 6.117999999999999972e+01 4.054999999999999716e+01 5.160000000000000142e+01 6.876999999999999602e+01 4.313000000000000256e+01 6.165999999999999659e+01 4.921999999999999886e+01 7.015000000000000568e+01 5.422999999999999687e+01 5.695000000000000284e+01 5.478000000000000114e+01 6.925000000000000000e+01 5.779999999999999716e+01 6.945000000000000284e+01 7.220000000000000284e+01 8.268999999999999773e+01 5.953999999999999915e+01 5.328000000000000114e+01 4.882000000000000028e+01 9.248999999999999488e+01 7.490000000000000568e+01 7.498999999999999488e+01 8.404000000000000625e+01 5.782999999999999829e+01 6.557999999999999829e+01 5.681000000000000227e+01 6.139999999999999858e+01 5.763000000000000256e+01 5.817000000000000171e+01 6.107999999999999829e+01 5.296000000000000085e+01 6.053000000000000114e+01 8.429999999999999716e+01 4.299000000000000199e+01 6.734999999999999432e+01 7.548000000000000398e+01 6.843999999999999773e+01 7.014000000000000057e+01 7.085999999999999943e+01 4.663000000000000256e+01 7.571999999999999886e+01 5.164000000000000057e+01 8.351999999999999602e+01 4.867000000000000171e+01 7.370999999999999375e+01 4.329999999999999716e+01 5.977000000000000313e+01 8.178000000000000114e+01 5.765999999999999659e+01 7.712000000000000455e+01 6.214999999999999858e+01 6.267000000000000171e+01 6.440999999999999659e+01 8.093000000000000682e+01 4.707000000000000028e+01 7.376000000000000512e+01 5.678999999999999915e+01 7.728000000000000114e+01 4.304999999999999716e+01 4.796999999999999886e+01 5.345000000000000284e+01 7.814000000000000057e+01 8.001999999999999602e+01 5.671999999999999886e+01 7.295999999999999375e+01 8.184999999999999432e+01 5.497999999999999687e+01 6.623000000000000398e+01 6.570999999999999375e+01 7.368000000000000682e+01 6.125000000000000000e+01 5.888000000000000256e+01 6.317000000000000171e+01 7.243000000000000682e+01 5.292999999999999972e+01 5.445000000000000284e+01 6.374000000000000199e+01 5.925999999999999801e+01 8.659000000000000341e+01 5.849000000000000199e+01 6.828000000000000114e+01 8.695000000000000284e+01 7.017000000000000171e+01 5.307000000000000028e+01 7.254000000000000625e+01 7.298000000000000398e+01 5.635000000000000142e+01 7.590000000000000568e+01 9.031999999999999318e+01 6.943000000000000682e+01 5.814999999999999858e+01 6.498999999999999488e+01 7.718000000000000682e+01 5.628999999999999915e+01 8.504000000000000625e+01 6.815999999999999659e+01 5.979999999999999716e+01 7.523000000000000398e+01 6.676999999999999602e+01 5.225999999999999801e+01 7.165999999999999659e+01 5.714000000000000057e+01 7.639000000000000057e+01 6.640000000000000568e+01 5.889999999999999858e+01 5.167999999999999972e+01 6.551999999999999602e+01 5.231000000000000227e+01 5.065999999999999659e+01 4.968999999999999773e+01 6.834999999999999432e+01 5.163000000000000256e+01 7.528000000000000114e+01 6.804000000000000625e+01 6.531000000000000227e+01 6.304999999999999716e+01 6.804000000000000625e+01 8.779000000000000625e+01 5.806000000000000227e+01 4.992999999999999972e+01 8.185999999999999943e+01 6.990999999999999659e+01 8.951000000000000512e+01 5.985999999999999943e+01 7.151000000000000512e+01 5.643999999999999773e+01 6.787000000000000455e+01 8.248999999999999488e+01 7.195999999999999375e+01 6.479999999999999716e+01 4.703999999999999915e+01 6.809999999999999432e+01 5.610000000000000142e+01 7.768999999999999773e+01 5.059000000000000341e+01 5.311999999999999744e+01 6.423999999999999488e+01 5.118999999999999773e+01 7.109000000000000341e+01 4.677000000000000313e+01 6.339999999999999858e+01 7.400000000000000000e+01 9.225000000000000000e+01 5.347999999999999687e+01 6.085000000000000142e+01 5.914000000000000057e+01 6.282000000000000028e+01 7.775000000000000000e+01 7.570000000000000284e+01 6.823999999999999488e+01 4.678999999999999915e+01 6.142999999999999972e+01 6.703000000000000114e+01 6.271000000000000085e+01 7.831999999999999318e+01 5.917999999999999972e+01 6.142000000000000171e+01 5.968999999999999773e+01 6.059000000000000341e+01 6.720999999999999375e+01 5.421999999999999886e+01 7.443999999999999773e+01 5.639999999999999858e+01 7.084000000000000341e+01 7.076999999999999602e+01 7.223999999999999488e+01 6.300999999999999801e+01 5.328999999999999915e+01 8.348000000000000398e+01 4.657000000000000028e+01 7.173000000000000398e+01 6.681000000000000227e+01 8.550000000000000000e+01 7.520999999999999375e+01 6.648999999999999488e+01 6.514000000000000057e+01 8.287000000000000455e+01 6.851000000000000512e+01 6.420000000000000284e+01 6.492000000000000171e+01 8.410999999999999943e+01 8.879999999999999716e+01 6.003999999999999915e+01 8.690000000000000568e+01 7.710999999999999943e+01 6.479000000000000625e+01 5.317000000000000171e+01 5.145000000000000284e+01 7.782999999999999829e+01 7.073000000000000398e+01 3.389999999999999858e+01 7.620999999999999375e+01 4.882999999999999829e+01 5.504999999999999716e+01 6.867000000000000171e+01 7.392000000000000171e+01 7.443999999999999773e+01 6.710999999999999943e+01 7.832999999999999829e+01 6.881000000000000227e+01 6.631999999999999318e+01 5.145000000000000284e+01 8.437999999999999545e+01 7.601000000000000512e+01 6.768000000000000682e+01 9.112000000000000455e+01 7.731999999999999318e+01 8.720999999999999375e+01 7.985999999999999943e+01 6.690999999999999659e+01 8.562999999999999545e+01 7.426999999999999602e+01 6.751999999999999602e+01 7.676999999999999602e+01 6.587000000000000455e+01 5.265999999999999659e+01 7.082999999999999829e+01 7.851999999999999602e+01 7.875000000000000000e+01 7.865999999999999659e+01 5.238000000000000256e+01 7.423000000000000398e+01 7.407999999999999829e+01 7.192000000000000171e+01 8.893999999999999773e+01 8.273999999999999488e+01 7.670999999999999375e+01 7.846999999999999886e+01 5.332000000000000028e+01 6.906999999999999318e+01 8.318999999999999773e+01 8.395000000000000284e+01 6.428000000000000114e+01 9.268999999999999773e+01 5.627000000000000313e+01 5.560000000000000142e+01 6.781000000000000227e+01 6.160999999999999943e+01 6.643999999999999773e+01 6.395000000000000284e+01 9.182999999999999829e+01 7.206999999999999318e+01 7.706999999999999318e+01 6.378000000000000114e+01 8.743000000000000682e+01 5.961999999999999744e+01 8.051000000000000512e+01 9.587999999999999545e+01 5.807999999999999829e+01 6.818999999999999773e+01 6.003000000000000114e+01 7.026000000000000512e+01 5.879999999999999716e+01 6.831999999999999318e+01 7.356999999999999318e+01 4.189999999999999858e+01 7.396999999999999886e+01 7.093000000000000682e+01 7.015000000000000568e+01 6.745000000000000284e+01 7.926999999999999602e+01 7.473000000000000398e+01 8.709000000000000341e+01 7.448000000000000398e+01 4.388000000000000256e+01 8.953000000000000114e+01 6.404999999999999716e+01 6.601999999999999602e+01 6.971999999999999886e+01 7.101999999999999602e+01 8.662000000000000455e+01 5.607000000000000028e+01 5.990999999999999659e+01 3.234000000000000341e+01 6.032000000000000028e+01 7.923999999999999488e+01 8.048000000000000398e+01 6.929999999999999716e+01 5.589999999999999858e+01 7.587000000000000455e+01 6.209000000000000341e+01 8.196999999999999886e+01 7.320999999999999375e+01 6.895999999999999375e+01 4.586999999999999744e+01 6.570999999999999375e+01 7.012999999999999545e+01 6.764000000000000057e+01 6.086999999999999744e+01 7.512000000000000455e+01 7.012999999999999545e+01 4.571000000000000085e+01 5.563000000000000256e+01 7.725000000000000000e+01 9.395999999999999375e+01 7.081999999999999318e+01 8.945999999999999375e+01 8.048999999999999488e+01 7.640000000000000568e+01 6.379999999999999716e+01 6.227000000000000313e+01 5.935000000000000142e+01 8.306999999999999318e+01 4.888000000000000256e+01 6.453000000000000114e+01 6.545000000000000284e+01 7.934000000000000341e+01 7.856000000000000227e+01 5.227000000000000313e+01 6.253000000000000114e+01 7.157999999999999829e+01 7.762000000000000455e+01 7.182999999999999829e+01 8.878000000000000114e+01 7.739000000000000057e+01 6.189999999999999858e+01 4.622999999999999687e+01 8.814000000000000057e+01 9.031000000000000227e+01 6.854999999999999716e+01 7.623000000000000398e+01 6.806999999999999318e+01 6.485999999999999943e+01 9.860999999999999943e+01 8.289000000000000057e+01 7.312999999999999545e+01 8.487999999999999545e+01 6.045000000000000284e+01 7.042000000000000171e+01 6.317000000000000171e+01 8.079000000000000625e+01 5.750000000000000000e+01 7.215999999999999659e+01 8.609000000000000341e+01 6.850000000000000000e+01 6.820999999999999375e+01 7.671999999999999886e+01 7.815000000000000568e+01 7.948000000000000398e+01 7.307999999999999829e+01 6.342000000000000171e+01 6.064999999999999858e+01 7.540999999999999659e+01 8.212000000000000455e+01 5.628000000000000114e+01 6.940999999999999659e+01 7.996999999999999886e+01 7.989000000000000057e+01 5.896999999999999886e+01 8.004999999999999716e+01 5.671000000000000085e+01 7.887999999999999545e+01 6.970000000000000284e+01 5.561999999999999744e+01 6.512999999999999545e+01 5.171000000000000085e+01 5.942999999999999972e+01 6.409000000000000341e+01 5.989000000000000057e+01 7.678000000000000114e+01 7.226000000000000512e+01 7.576000000000000512e+01 5.268999999999999773e+01 7.471999999999999886e+01 5.028000000000000114e+01 7.243000000000000682e+01 6.701999999999999602e+01 7.129000000000000625e+01 6.723999999999999488e+01 5.909000000000000341e+01 6.500000000000000000e+01 6.576999999999999602e+01 5.104999999999999716e+01 6.272999999999999687e+01 8.000000000000000000e+01 7.332999999999999829e+01 5.710999999999999943e+01 6.926999999999999602e+01 7.575000000000000000e+01 7.893000000000000682e+01 7.323000000000000398e+01 7.859000000000000341e+01 6.826999999999999602e+01 5.014999999999999858e+01 1.018700000000000045e+02 6.645000000000000284e+01 5.389000000000000057e+01 6.053000000000000114e+01 7.084000000000000341e+01 7.048999999999999488e+01 6.828000000000000114e+01 5.967000000000000171e+01 7.045000000000000284e+01 7.023999999999999488e+01 5.086999999999999744e+01 6.456999999999999318e+01 6.631000000000000227e+01 8.453000000000000114e+01 7.625000000000000000e+01 6.020000000000000284e+01 4.603999999999999915e+01 5.386999999999999744e+01 7.043000000000000682e+01 5.086999999999999744e+01 6.079999999999999716e+01 6.962000000000000455e+01 6.859000000000000341e+01 7.132999999999999829e+01 5.802000000000000313e+01 5.360999999999999943e+01 7.253000000000000114e+01 7.276000000000000512e+01 5.135999999999999943e+01 8.229999999999999716e+01 5.990999999999999659e+01 7.165999999999999659e+01 6.481999999999999318e+01 5.745000000000000284e+01 4.629999999999999716e+01 5.850000000000000000e+01 6.501999999999999602e+01 5.961999999999999744e+01 7.810999999999999943e+01 4.885999999999999943e+01 6.049000000000000199e+01 6.943000000000000682e+01 5.489999999999999858e+01 6.434000000000000341e+01 7.193000000000000682e+01 4.043999999999999773e+01 4.382999999999999829e+01 5.492999999999999972e+01 7.162000000000000455e+01 5.045000000000000284e+01 5.840999999999999659e+01 5.496000000000000085e+01 6.965999999999999659e+01 7.923000000000000398e+01 7.354999999999999716e+01 5.989999999999999858e+01 5.956000000000000227e+01 5.402000000000000313e+01 6.634999999999999432e+01 6.556999999999999318e+01 5.845000000000000284e+01 7.651000000000000512e+01 7.765999999999999659e+01 6.314999999999999858e+01 4.110000000000000142e+01 6.600000000000000000e+01 7.367000000000000171e+01 7.893999999999999773e+01 7.460999999999999943e+01 3.250999999999999801e+01 6.174000000000000199e+01 6.228999999999999915e+01 6.256000000000000227e+01 6.360999999999999943e+01 4.950000000000000000e+01 6.937000000000000455e+01 7.498000000000000398e+01 3.993999999999999773e+01 3.042000000000000171e+01 6.585999999999999943e+01 7.284999999999999432e+01 7.985999999999999943e+01 5.759000000000000341e+01 7.137999999999999545e+01 5.985999999999999943e+01 7.154000000000000625e+01 7.039000000000000057e+01 4.684000000000000341e+01 6.481000000000000227e+01 5.690999999999999659e+01 5.950999999999999801e+01 7.429999999999999716e+01 6.651999999999999602e+01 5.903000000000000114e+01 7.307999999999999829e+01 6.801000000000000512e+01 7.548999999999999488e+01 5.770000000000000284e+01 8.317000000000000171e+01 7.246999999999999886e+01 5.846999999999999886e+01 6.089000000000000057e+01 5.229999999999999716e+01 7.578000000000000114e+01 6.998999999999999488e+01 2.726999999999999957e+01 6.347999999999999687e+01 5.332999999999999829e+01 4.903000000000000114e+01 4.100000000000000000e+01 6.352000000000000313e+01 4.960999999999999943e+01 5.839999999999999858e+01 5.910999999999999943e+01 4.625999999999999801e+01 5.960999999999999943e+01 6.498999999999999488e+01 5.982000000000000028e+01 4.899000000000000199e+01 5.142999999999999972e+01 5.289000000000000057e+01 6.493000000000000682e+01 6.264999999999999858e+01 5.856000000000000227e+01 6.264000000000000057e+01 4.252000000000000313e+01 6.027000000000000313e+01 5.064000000000000057e+01 4.017000000000000171e+01 5.815999999999999659e+01 5.763000000000000256e+01 8.468000000000000682e+01 6.157000000000000028e+01 7.848000000000000398e+01 5.789999999999999858e+01 9.162999999999999545e+01 7.245999999999999375e+01 5.549000000000000199e+01 5.293999999999999773e+01 6.906000000000000227e+01 7.212999999999999545e+01 4.960000000000000142e+01 5.054999999999999716e+01 4.443999999999999773e+01 3.285999999999999943e+01 8.107999999999999829e+01 4.190999999999999659e+01 5.343999999999999773e+01 4.524000000000000199e+01 6.848999999999999488e+01 5.718999999999999773e+01 6.539000000000000057e+01 6.067999999999999972e+01 6.951000000000000512e+01 3.924000000000000199e+01 7.204000000000000625e+01 6.784999999999999432e+01 5.860999999999999943e+01 6.368999999999999773e+01 5.964000000000000057e+01 6.518999999999999773e+01 7.409999999999999432e+01 7.026000000000000512e+01 3.838000000000000256e+01 6.723999999999999488e+01 6.631000000000000227e+01 5.475999999999999801e+01 5.518999999999999773e+01 5.277000000000000313e+01 7.025000000000000000e+01 5.667999999999999972e+01 6.646999999999999886e+01 4.753999999999999915e+01 6.382000000000000028e+01 3.890999999999999659e+01 5.021999999999999886e+01 4.570000000000000284e+01 5.999000000000000199e+01 6.352000000000000313e+01 8.112000000000000455e+01 5.103000000000000114e+01 6.412000000000000455e+01 6.604000000000000625e+01 6.084000000000000341e+01 5.371999999999999886e+01 6.734999999999999432e+01 6.576000000000000512e+01 4.278000000000000114e+01 7.234999999999999432e+01 6.043999999999999773e+01 6.089999999999999858e+01 7.265999999999999659e+01 6.177000000000000313e+01 4.325000000000000000e+01 5.828000000000000114e+01 5.589000000000000057e+01 6.818999999999999773e+01 5.510000000000000142e+01 4.946000000000000085e+01 4.772999999999999687e+01 6.132000000000000028e+01 6.484000000000000341e+01 6.965000000000000568e+01 4.270000000000000284e+01 5.146000000000000085e+01 6.665999999999999659e+01 5.635999999999999943e+01 5.435000000000000142e+01 7.462000000000000455e+01 4.685000000000000142e+01 9.303000000000000114e+01 8.123000000000000398e+01 5.275999999999999801e+01 5.282000000000000028e+01 5.289000000000000057e+01 5.132000000000000028e+01 5.950999999999999801e+01 5.575000000000000000e+01 7.270999999999999375e+01 5.627000000000000313e+01 5.775999999999999801e+01 5.785000000000000142e+01 8.337000000000000455e+01 6.304999999999999716e+01 3.529999999999999716e+01 7.292000000000000171e+01 5.610999999999999943e+01 5.210999999999999943e+01 5.086999999999999744e+01 8.346999999999999886e+01 5.703999999999999915e+01 8.714000000000000057e+01 2.860000000000000142e+01 6.676000000000000512e+01 4.735000000000000142e+01 6.853000000000000114e+01 5.985000000000000142e+01 7.607999999999999829e+01 5.234000000000000341e+01 3.865999999999999659e+01 8.593000000000000682e+01 6.479999999999999716e+01 4.778000000000000114e+01 5.002000000000000313e+01 6.121999999999999886e+01 6.261999999999999744e+01 7.118999999999999773e+01 6.529999999999999716e+01 3.940999999999999659e+01 6.601999999999999602e+01 7.665999999999999659e+01 7.523000000000000398e+01 7.109999999999999432e+01 4.057000000000000028e+01 4.740999999999999659e+01 8.960999999999999943e+01 5.989999999999999858e+01 5.760000000000000142e+01 5.417000000000000171e+01 6.217999999999999972e+01 5.364999999999999858e+01 6.773000000000000398e+01 4.778000000000000114e+01 4.100000000000000000e+01 7.496999999999999886e+01 5.117999999999999972e+01 7.490000000000000568e+01 6.106000000000000227e+01 5.067000000000000171e+01 5.582999999999999829e+01 5.985000000000000142e+01 6.789000000000000057e+01 6.412999999999999545e+01 4.471999999999999886e+01 2.332999999999999829e+01 5.000000000000000000e+01 4.314999999999999858e+01 6.651000000000000512e+01 6.990999999999999659e+01 7.326000000000000512e+01 6.300999999999999801e+01 5.950999999999999801e+01 4.196000000000000085e+01 7.793000000000000682e+01 3.739000000000000057e+01 6.188000000000000256e+01 6.125999999999999801e+01 4.009000000000000341e+01 7.475000000000000000e+01 7.829000000000000625e+01 6.637999999999999545e+01 7.195000000000000284e+01 5.114999999999999858e+01 7.748000000000000398e+01 5.407999999999999829e+01 5.068999999999999773e+01 7.337999999999999545e+01 4.782999999999999829e+01 5.809000000000000341e+01 7.618000000000000682e+01 7.631999999999999318e+01 8.039000000000000057e+01 7.867000000000000171e+01 5.275000000000000000e+01 4.064000000000000057e+01 6.940000000000000568e+01 4.068999999999999773e+01 3.490999999999999659e+01 7.596999999999999886e+01 7.931999999999999318e+01 7.098999999999999488e+01 6.409999999999999432e+01 6.548000000000000398e+01 8.104000000000000625e+01 6.718000000000000682e+01 5.189000000000000057e+01 6.292999999999999972e+01 6.670000000000000284e+01 6.868000000000000682e+01 3.961999999999999744e+01 4.197999999999999687e+01 8.062999999999999545e+01 7.131999999999999318e+01 3.967999999999999972e+01 7.606999999999999318e+01 5.714999999999999858e+01 7.617000000000000171e+01 6.562000000000000455e+01 7.492000000000000171e+01 8.515000000000000568e+01 6.531000000000000227e+01 6.490999999999999659e+01 5.817999999999999972e+01 5.981000000000000227e+01 6.218999999999999773e+01 9.442000000000000171e+01 6.726000000000000512e+01 5.854999999999999716e+01 5.957000000000000028e+01 5.457000000000000028e+01 3.988000000000000256e+01 5.289000000000000057e+01 5.750999999999999801e+01 7.870999999999999375e+01 8.354999999999999716e+01 7.778000000000000114e+01 4.034000000000000341e+01 6.247999999999999687e+01 5.095000000000000284e+01 5.796000000000000085e+01 7.751999999999999602e+01 7.700000000000000000e+01 4.889000000000000057e+01 7.101000000000000512e+01 8.003000000000000114e+01 6.285000000000000142e+01 7.728000000000000114e+01 6.760999999999999943e+01 6.347999999999999687e+01 6.442000000000000171e+01 4.454999999999999716e+01 6.676000000000000512e+01 7.690999999999999659e+01 6.685999999999999943e+01 9.104000000000000625e+01 6.361999999999999744e+01 5.639999999999999858e+01 6.590999999999999659e+01 3.173000000000000043e+01 5.700000000000000000e+01 2.519999999999999929e+01 4.979999999999999716e+01 6.998000000000000398e+01 5.911999999999999744e+01 5.464999999999999858e+01 8.912000000000000455e+01 3.119999999999999929e+01 5.217999999999999972e+01 7.468000000000000682e+01 6.493999999999999773e+01 9.001999999999999602e+01 5.399000000000000199e+01 8.087000000000000455e+01 6.876000000000000512e+01 5.454999999999999716e+01 6.257999999999999829e+01 5.688000000000000256e+01 4.289000000000000057e+01 4.225999999999999801e+01 8.415000000000000568e+01 5.985000000000000142e+01 6.795999999999999375e+01 4.600000000000000000e+01 5.632999999999999829e+01 5.942999999999999972e+01 5.942000000000000171e+01 6.035999999999999943e+01 6.870999999999999375e+01 5.885000000000000142e+01 4.209000000000000341e+01 5.460999999999999943e+01 4.067000000000000171e+01 5.999000000000000199e+01 7.868999999999999773e+01 6.396000000000000085e+01 6.182000000000000028e+01 6.943999999999999773e+01 7.053000000000000114e+01 6.317999999999999972e+01 6.656000000000000227e+01 6.228000000000000114e+01 3.183999999999999986e+01 7.704000000000000625e+01 6.234000000000000341e+01 5.720000000000000284e+01 8.289000000000000057e+01 7.020999999999999375e+01 6.534000000000000341e+01 8.098000000000000398e+01 8.979000000000000625e+01 6.921999999999999886e+01 4.863000000000000256e+01 7.640000000000000568e+01 6.046000000000000085e+01 5.817000000000000171e+01 4.407000000000000028e+01 4.717000000000000171e+01 9.185999999999999943e+01 8.279999999999999716e+01 5.843999999999999773e+01 5.279999999999999716e+01 6.349000000000000199e+01 5.496000000000000085e+01 7.087000000000000455e+01 5.353999999999999915e+01 6.870999999999999375e+01 6.901000000000000512e+01 7.187999999999999545e+01 7.776000000000000512e+01 6.515000000000000568e+01 6.493000000000000682e+01 7.356999999999999318e+01 8.168999999999999773e+01 5.853999999999999915e+01 5.772999999999999687e+01 7.562999999999999545e+01 6.662999999999999545e+01 5.457000000000000028e+01 7.304999999999999716e+01 5.278000000000000114e+01 7.543000000000000682e+01 4.647999999999999687e+01 5.538000000000000256e+01 5.189000000000000057e+01 7.487999999999999545e+01 6.673999999999999488e+01 5.790999999999999659e+01 6.110000000000000142e+01 4.842000000000000171e+01 6.931000000000000227e+01 7.309999999999999432e+01 4.824000000000000199e+01 7.128000000000000114e+01 5.199000000000000199e+01 7.318000000000000682e+01 5.839999999999999858e+01 6.031000000000000227e+01 6.206000000000000227e+01 7.681000000000000227e+01 5.003000000000000114e+01 7.615999999999999659e+01 1.045699999999999932e+02 7.737000000000000455e+01 5.084000000000000341e+01 5.253000000000000114e+01 4.240999999999999659e+01 6.453000000000000114e+01 7.979999999999999716e+01 6.642000000000000171e+01 4.503999999999999915e+01 8.640000000000000568e+01 6.689000000000000057e+01 4.728000000000000114e+01 5.642999999999999972e+01 6.803000000000000114e+01 7.604999999999999716e+01 4.802000000000000313e+01 7.143999999999999773e+01 7.590000000000000568e+01 5.581000000000000227e+01 4.736999999999999744e+01 6.601000000000000512e+01 4.988000000000000256e+01 5.720000000000000284e+01 7.421999999999999886e+01 5.693999999999999773e+01 6.456000000000000227e+01 7.637000000000000455e+01 6.507999999999999829e+01 8.512999999999999545e+01 3.440999999999999659e+01 6.590000000000000568e+01 6.067999999999999972e+01 5.757000000000000028e+01 8.353000000000000114e+01 4.135000000000000142e+01 4.843999999999999773e+01 5.921999999999999886e+01 6.662999999999999545e+01 7.551999999999999602e+01 5.785999999999999943e+01 5.520000000000000284e+01 6.077000000000000313e+01 5.674000000000000199e+01 5.357999999999999829e+01 7.645999999999999375e+01 6.787999999999999545e+01 7.882999999999999829e+01 6.147999999999999687e+01 7.106000000000000227e+01 6.567000000000000171e+01 7.251000000000000512e+01 6.014000000000000057e+01 8.500000000000000000e+01 7.673000000000000398e+01 5.015999999999999659e+01 6.948999999999999488e+01 6.060999999999999943e+01 6.653000000000000114e+01 5.713000000000000256e+01 6.467000000000000171e+01 7.740999999999999659e+01 6.864000000000000057e+01 6.010999999999999943e+01 6.831000000000000227e+01 7.575000000000000000e+01 6.698999999999999488e+01 4.497999999999999687e+01 5.932000000000000028e+01 5.075000000000000000e+01 7.265000000000000568e+01 4.731000000000000227e+01 5.978999999999999915e+01 5.577000000000000313e+01 5.832000000000000028e+01 6.168999999999999773e+01 7.287000000000000455e+01 4.013000000000000256e+01 6.420000000000000284e+01 4.095000000000000284e+01 5.632999999999999829e+01 3.921999999999999886e+01 7.665000000000000568e+01 6.328999999999999915e+01 5.236999999999999744e+01 7.753000000000000114e+01 6.082999999999999829e+01 4.503999999999999915e+01 7.584999999999999432e+01 7.892000000000000171e+01 4.734000000000000341e+01 4.496000000000000085e+01 6.397999999999999687e+01 6.490000000000000568e+01 6.232000000000000028e+01 6.135000000000000142e+01 5.572999999999999687e+01 6.718999999999999773e+01 5.881000000000000227e+01 7.181000000000000227e+01 6.626999999999999602e+01 6.228000000000000114e+01 7.275000000000000000e+01 7.895999999999999375e+01 6.306000000000000227e+01 8.682999999999999829e+01 6.465000000000000568e+01 7.154000000000000625e+01 7.456000000000000227e+01 7.293000000000000682e+01 5.042999999999999972e+01 7.239000000000000057e+01 7.660999999999999943e+01 7.020000000000000284e+01 5.220000000000000284e+01 6.795999999999999375e+01 6.587000000000000455e+01 4.460999999999999943e+01 6.046999999999999886e+01 6.172999999999999687e+01 6.684999999999999432e+01 7.951999999999999602e+01 7.579000000000000625e+01 7.631000000000000227e+01 7.065000000000000568e+01 5.210999999999999943e+01 6.222999999999999687e+01 6.118999999999999773e+01 6.156000000000000227e+01 5.867999999999999972e+01 5.607999999999999829e+01 6.939000000000000057e+01 7.648999999999999488e+01 6.620999999999999375e+01 7.534999999999999432e+01 7.142000000000000171e+01 6.378000000000000114e+01 8.148000000000000398e+01 4.040999999999999659e+01 6.059000000000000341e+01 5.335000000000000142e+01 6.503000000000000114e+01 8.710999999999999943e+01 5.297999999999999687e+01 6.079999999999999716e+01 7.034999999999999432e+01 8.400000000000000000e+01 5.524000000000000199e+01 9.032999999999999829e+01 8.170999999999999375e+01 8.640000000000000568e+01 6.017999999999999972e+01 5.207000000000000028e+01 6.823000000000000398e+01 7.026999999999999602e+01 6.104999999999999716e+01 8.812999999999999545e+01 5.100999999999999801e+01 7.065000000000000568e+01 8.137000000000000455e+01 7.331000000000000227e+01 8.684999999999999432e+01 6.275999999999999801e+01 6.354999999999999716e+01 8.323999999999999488e+01 8.465999999999999659e+01 6.681999999999999318e+01 7.515999999999999659e+01 9.654000000000000625e+01 5.771000000000000085e+01 8.579999999999999716e+01 4.886999999999999744e+01 6.490999999999999659e+01 7.231000000000000227e+01 5.532000000000000028e+01 6.878000000000000114e+01 8.312000000000000455e+01 5.078999999999999915e+01 9.506999999999999318e+01 4.853000000000000114e+01 1.027500000000000000e+02 8.573999999999999488e+01 7.690999999999999659e+01 7.153000000000000114e+01 5.086999999999999744e+01 8.482999999999999829e+01 4.675000000000000000e+01 5.472999999999999687e+01 8.056000000000000227e+01 7.270000000000000284e+01 5.279999999999999716e+01 9.001999999999999602e+01 6.100999999999999801e+01 7.282999999999999829e+01 6.350000000000000000e+01 9.685999999999999943e+01 9.384000000000000341e+01 8.548999999999999488e+01 7.945999999999999375e+01 5.978999999999999915e+01 6.451000000000000512e+01 7.034999999999999432e+01 6.157000000000000028e+01 8.387000000000000455e+01 9.534000000000000341e+01 6.378000000000000114e+01 6.790999999999999659e+01 6.918000000000000682e+01 6.690000000000000568e+01 4.792999999999999972e+01 4.839999999999999858e+01 7.398000000000000398e+01 8.128000000000000114e+01 5.396000000000000085e+01 6.659000000000000341e+01 8.787999999999999545e+01 5.628000000000000114e+01 5.267999999999999972e+01 4.981000000000000227e+01 7.120000000000000284e+01 8.173999999999999488e+01 9.281000000000000227e+01 7.207999999999999829e+01 7.548999999999999488e+01 6.064999999999999858e+01 6.476999999999999602e+01 6.623000000000000398e+01 7.368000000000000682e+01 7.476000000000000512e+01 7.462000000000000455e+01 8.556999999999999318e+01 5.563000000000000256e+01 5.635000000000000142e+01 7.801999999999999602e+01 5.993999999999999773e+01 5.571999999999999886e+01 6.964000000000000057e+01 8.589000000000000057e+01 7.792000000000000171e+01 9.753000000000000114e+01 8.579000000000000625e+01 8.865000000000000568e+01 7.145999999999999375e+01 7.528000000000000114e+01 6.196000000000000085e+01 6.750000000000000000e+01 7.962000000000000455e+01 8.732999999999999829e+01 9.717000000000000171e+01 7.131000000000000227e+01 7.504000000000000625e+01 8.431000000000000227e+01 6.428000000000000114e+01 5.506000000000000227e+01 7.773999999999999488e+01 5.324000000000000199e+01 7.517000000000000171e+01 6.942000000000000171e+01 7.396999999999999886e+01 4.770000000000000284e+01 7.570999999999999375e+01 8.581000000000000227e+01 9.184999999999999432e+01 7.689000000000000057e+01 9.453000000000000114e+01 9.456999999999999318e+01 8.182999999999999829e+01 7.440999999999999659e+01 6.270000000000000284e+01 7.481999999999999318e+01 1.018799999999999955e+02 7.054999999999999716e+01 7.428000000000000114e+01 5.554999999999999716e+01 8.693000000000000682e+01 8.820000000000000284e+01 7.204000000000000625e+01 8.926000000000000512e+01 8.431000000000000227e+01 6.650000000000000000e+01 8.657999999999999829e+01 9.779999999999999716e+01 5.782000000000000028e+01 5.560999999999999943e+01 7.404000000000000625e+01 8.526999999999999602e+01 8.712999999999999545e+01 7.201000000000000512e+01 6.826000000000000512e+01 8.626000000000000512e+01 6.701999999999999602e+01 9.298000000000000398e+01 7.700000000000000000e+01 7.562000000000000455e+01 5.474000000000000199e+01 4.404999999999999716e+01 8.168000000000000682e+01 8.321999999999999886e+01 6.654999999999999716e+01 6.275999999999999801e+01 9.170000000000000284e+01 6.146999999999999886e+01 6.996999999999999886e+01 7.865000000000000568e+01 1.123599999999999994e+02 9.317000000000000171e+01 7.234999999999999432e+01 6.735999999999999943e+01 9.676999999999999602e+01 7.667000000000000171e+01 8.843000000000000682e+01 7.079999999999999716e+01 7.596999999999999886e+01 8.395999999999999375e+01 7.804000000000000625e+01 6.698999999999999488e+01 8.182999999999999829e+01 9.109999999999999432e+01 8.482999999999999829e+01 9.170000000000000284e+01 8.807999999999999829e+01 7.059000000000000341e+01 8.859000000000000341e+01 9.379000000000000625e+01 1.005400000000000063e+02 5.807999999999999829e+01 9.304999999999999716e+01 6.676999999999999602e+01 8.075000000000000000e+01 7.010999999999999943e+01 8.723000000000000398e+01 7.234000000000000341e+01 9.262000000000000455e+01 9.195999999999999375e+01 8.339000000000000057e+01 9.026999999999999602e+01 8.593999999999999773e+01 9.021999999999999886e+01 7.057999999999999829e+01 6.318999999999999773e+01 7.323000000000000398e+01 7.331000000000000227e+01 5.559000000000000341e+01 8.043999999999999773e+01 7.417000000000000171e+01 8.004000000000000625e+01 8.445000000000000284e+01 6.956000000000000227e+01 6.568000000000000682e+01 7.301999999999999602e+01 7.992000000000000171e+01 8.225000000000000000e+01 8.362000000000000455e+01 6.984000000000000341e+01 8.693000000000000682e+01 7.564000000000000057e+01 8.564000000000000057e+01 9.218000000000000682e+01 6.356000000000000227e+01 8.529999999999999716e+01 6.310000000000000142e+01 7.676999999999999602e+01 9.960999999999999943e+01 7.960999999999999943e+01 7.815000000000000568e+01 7.190999999999999659e+01 8.679999999999999716e+01 8.104999999999999716e+01 8.464000000000000057e+01 1.064000000000000057e+02 1.025799999999999983e+02 7.282999999999999829e+01 6.543999999999999773e+01 7.353000000000000114e+01 1.024800000000000040e+02 9.054000000000000625e+01 8.475000000000000000e+01 7.373000000000000398e+01 7.509000000000000341e+01 9.209999999999999432e+01 6.850000000000000000e+01 1.097500000000000000e+02 8.475000000000000000e+01 7.081999999999999318e+01 1.013700000000000045e+02 8.239000000000000057e+01 7.684999999999999432e+01 5.617000000000000171e+01 9.373999999999999488e+01 8.223000000000000398e+01 7.598000000000000398e+01 5.020000000000000284e+01 9.210999999999999943e+01 9.696999999999999886e+01 5.784000000000000341e+01 8.276999999999999602e+01 7.748999999999999488e+01 7.542000000000000171e+01 8.660999999999999943e+01 6.837000000000000455e+01 7.168999999999999773e+01 6.871999999999999886e+01 9.337000000000000455e+01 6.743999999999999773e+01 6.729999999999999716e+01 7.773999999999999488e+01 7.456999999999999318e+01 6.209000000000000341e+01 6.425000000000000000e+01 9.468000000000000682e+01 8.878000000000000114e+01 6.529999999999999716e+01 9.337000000000000455e+01 7.795000000000000284e+01 9.295999999999999375e+01 7.170999999999999375e+01 8.415000000000000568e+01 7.971999999999999886e+01 7.231999999999999318e+01 7.476000000000000512e+01 7.320000000000000284e+01 7.370000000000000284e+01 7.473000000000000398e+01 7.854999999999999716e+01 6.397999999999999687e+01 6.456000000000000227e+01 7.340000000000000568e+01 6.450000000000000000e+01 5.131000000000000227e+01 5.285000000000000142e+01 1.001599999999999966e+02 8.282999999999999829e+01 8.670000000000000284e+01 1.048499999999999943e+02 8.451999999999999602e+01 6.559000000000000341e+01 8.087999999999999545e+01 6.479999999999999716e+01 6.995999999999999375e+01 8.095000000000000284e+01 8.098000000000000398e+01 7.803000000000000114e+01 6.804999999999999716e+01 8.493000000000000682e+01 6.835999999999999943e+01 7.054999999999999716e+01 8.373000000000000398e+01 7.259999999999999432e+01 7.800000000000000000e+01 9.348999999999999488e+01 6.714000000000000057e+01 5.743999999999999773e+01 8.935999999999999943e+01 7.662000000000000455e+01 8.946999999999999886e+01 6.681999999999999318e+01 8.545999999999999375e+01 6.229999999999999716e+01 9.098000000000000398e+01 9.053000000000000114e+01 9.028000000000000114e+01 8.054999999999999716e+01 8.273000000000000398e+01 7.062999999999999545e+01 9.889000000000000057e+01 8.601999999999999602e+01 8.445000000000000284e+01 6.890999999999999659e+01 7.325000000000000000e+01 6.476000000000000512e+01 8.910999999999999943e+01 8.867000000000000171e+01 6.000000000000000000e+01 9.884999999999999432e+01 9.501999999999999602e+01 8.501000000000000512e+01 8.493000000000000682e+01 8.807999999999999829e+01 9.079000000000000625e+01 7.115000000000000568e+01 6.875000000000000000e+01 7.892000000000000171e+01 7.767000000000000171e+01 7.900000000000000000e+01 8.418000000000000682e+01 7.298999999999999488e+01 6.286999999999999744e+01 8.196999999999999886e+01 8.968000000000000682e+01 1.071599999999999966e+02 9.401000000000000512e+01 6.923999999999999488e+01 9.920999999999999375e+01 7.009000000000000341e+01 7.464000000000000057e+01 9.507999999999999829e+01 9.917000000000000171e+01 5.914000000000000057e+01 8.103000000000000114e+01 7.004999999999999716e+01 6.015999999999999659e+01 1.057399999999999949e+02 6.857999999999999829e+01 7.745000000000000284e+01 7.146999999999999886e+01 6.315999999999999659e+01 8.378000000000000114e+01 4.667000000000000171e+01 8.304000000000000625e+01 5.424000000000000199e+01 8.107999999999999829e+01 7.425000000000000000e+01 8.000000000000000000e+01 7.125000000000000000e+01 5.122999999999999687e+01 9.454000000000000625e+01 8.390999999999999659e+01 8.626000000000000512e+01 9.093999999999999773e+01 8.975000000000000000e+01 8.610999999999999943e+01 8.945999999999999375e+01 7.937999999999999545e+01 8.823000000000000398e+01 7.456000000000000227e+01 7.654000000000000625e+01 9.515000000000000568e+01 6.662999999999999545e+01 7.128000000000000114e+01 9.215999999999999659e+01 6.386999999999999744e+01 1.025100000000000051e+02 7.156999999999999318e+01 9.637999999999999545e+01 8.101999999999999602e+01 9.750000000000000000e+01 8.748000000000000398e+01 6.715000000000000568e+01 8.771999999999999886e+01 6.542000000000000171e+01 8.387999999999999545e+01 8.918000000000000682e+01 9.868000000000000682e+01 1.002800000000000011e+02 8.356000000000000227e+01 8.251000000000000512e+01 7.396999999999999886e+01 6.160000000000000142e+01 8.129999999999999716e+01 6.892000000000000171e+01 5.928999999999999915e+01 9.085999999999999943e+01 8.332999999999999829e+01 7.735999999999999943e+01 5.813000000000000256e+01 6.642000000000000171e+01 7.610999999999999943e+01 9.923000000000000398e+01 7.431000000000000227e+01 8.868999999999999773e+01 8.470999999999999375e+01 7.293000000000000682e+01 9.248000000000000398e+01 7.995000000000000284e+01 7.725000000000000000e+01 7.554000000000000625e+01 8.129000000000000625e+01 6.753000000000000114e+01 9.259999999999999432e+01 7.093000000000000682e+01 8.801999999999999602e+01 8.160999999999999943e+01 6.598000000000000398e+01 7.987999999999999545e+01 8.370000000000000284e+01 9.376000000000000512e+01 8.620999999999999375e+01 7.306000000000000227e+01 1.109099999999999966e+02 6.720000000000000284e+01 7.914000000000000057e+01 5.974000000000000199e+01 6.265999999999999659e+01 8.742000000000000171e+01 9.498000000000000398e+01 5.743999999999999773e+01 8.865999999999999659e+01 5.460999999999999943e+01 8.348999999999999488e+01 6.571999999999999886e+01 6.529999999999999716e+01 6.317999999999999972e+01 9.159999999999999432e+01 4.575999999999999801e+01 6.239000000000000057e+01 7.890000000000000568e+01 6.200999999999999801e+01 7.145999999999999375e+01 6.889000000000000057e+01 5.317999999999999972e+01 5.849000000000000199e+01 6.339000000000000057e+01 8.659999999999999432e+01 6.700000000000000000e+01 7.701000000000000512e+01 6.302000000000000313e+01 8.096999999999999886e+01 7.637999999999999545e+01 9.534000000000000341e+01 7.526000000000000512e+01 5.964999999999999858e+01 6.057999999999999829e+01 8.148000000000000398e+01 8.271999999999999886e+01 5.443999999999999773e+01 8.320000000000000284e+01 8.776000000000000512e+01 7.670999999999999375e+01 7.146999999999999886e+01 6.514000000000000057e+01 7.762000000000000455e+01 8.881999999999999318e+01 7.926999999999999602e+01 8.820999999999999375e+01 8.378000000000000114e+01 9.701000000000000512e+01 5.921000000000000085e+01 6.871999999999999886e+01 7.856999999999999318e+01 8.840000000000000568e+01 6.620000000000000284e+01 9.684999999999999432e+01 7.018999999999999773e+01 8.895000000000000284e+01 9.101000000000000512e+01 5.797999999999999687e+01 8.268000000000000682e+01 7.054999999999999716e+01 6.756000000000000227e+01 7.045000000000000284e+01 7.325000000000000000e+01 7.806000000000000227e+01 8.842000000000000171e+01 8.790999999999999659e+01 9.104999999999999716e+01 8.306000000000000227e+01 5.454999999999999716e+01 8.760999999999999943e+01 7.356000000000000227e+01 7.710999999999999943e+01 6.681999999999999318e+01 1.013700000000000045e+02 7.493000000000000682e+01 8.264000000000000057e+01 7.584000000000000341e+01 7.720000000000000284e+01 7.981000000000000227e+01 7.767000000000000171e+01 8.553000000000000114e+01 6.177000000000000313e+01 8.834999999999999432e+01 7.484000000000000341e+01 7.331999999999999318e+01 7.471999999999999886e+01 7.679000000000000625e+01 8.626000000000000512e+01 7.576999999999999602e+01 8.342000000000000171e+01 9.001000000000000512e+01 7.431000000000000227e+01 8.271999999999999886e+01 6.776000000000000512e+01 9.493999999999999773e+01 8.185999999999999943e+01 8.123999999999999488e+01 7.320999999999999375e+01 7.154000000000000625e+01 8.435999999999999943e+01 8.504000000000000625e+01 9.462000000000000455e+01 8.454999999999999716e+01 8.901999999999999602e+01 7.987999999999999545e+01 5.496999999999999886e+01 9.218999999999999773e+01 7.354000000000000625e+01 8.770999999999999375e+01 6.590000000000000568e+01 7.715000000000000568e+01 9.189000000000000057e+01 7.575000000000000000e+01 9.559999999999999432e+01 9.059000000000000341e+01 7.614000000000000057e+01 7.200000000000000000e+01 6.272999999999999687e+01 8.751000000000000512e+01 6.125999999999999801e+01 8.737000000000000455e+01 9.489000000000000057e+01 8.514000000000000057e+01 9.196999999999999886e+01 8.918000000000000682e+01 8.393000000000000682e+01 9.187999999999999545e+01 6.945999999999999375e+01 6.135000000000000142e+01 9.590000000000000568e+01 7.842000000000000171e+01 8.521999999999999886e+01 6.671999999999999886e+01 5.768999999999999773e+01 6.835999999999999943e+01 6.884000000000000341e+01 9.734000000000000341e+01 9.431000000000000227e+01 7.167000000000000171e+01 7.398999999999999488e+01 7.056000000000000227e+01 8.143000000000000682e+01 6.687000000000000455e+01 8.356999999999999318e+01 9.339000000000000057e+01 9.904000000000000625e+01 6.693000000000000682e+01 6.956000000000000227e+01 9.470000000000000284e+01 7.939000000000000057e+01 7.998999999999999488e+01 7.956000000000000227e+01 8.037999999999999545e+01 9.304000000000000625e+01 8.801000000000000512e+01 7.207999999999999829e+01 8.212999999999999545e+01 7.773999999999999488e+01 7.337999999999999545e+01 9.182999999999999829e+01 5.457999999999999829e+01 8.737999999999999545e+01 9.531000000000000227e+01 8.053000000000000114e+01 7.431000000000000227e+01 8.042000000000000171e+01 9.356000000000000227e+01 6.492000000000000171e+01 7.662000000000000455e+01 5.679999999999999716e+01 7.125000000000000000e+01 8.498999999999999488e+01 7.026000000000000512e+01 6.360000000000000142e+01 9.129999999999999716e+01 8.729999999999999716e+01 7.975000000000000000e+01 6.914000000000000057e+01 7.328000000000000114e+01 8.206999999999999318e+01 7.568999999999999773e+01 9.181000000000000227e+01 7.587000000000000455e+01 9.659000000000000341e+01 9.473999999999999488e+01 8.781999999999999318e+01 6.443999999999999773e+01 7.507999999999999829e+01 5.664000000000000057e+01 7.023999999999999488e+01 7.318000000000000682e+01 5.946999999999999886e+01 8.646999999999999886e+01 7.534999999999999432e+01 8.621999999999999886e+01 9.854999999999999716e+01 4.342000000000000171e+01 7.837000000000000455e+01 5.689999999999999858e+01 8.698000000000000398e+01 1.013499999999999943e+02 7.604999999999999716e+01 8.646999999999999886e+01 9.065999999999999659e+01 7.275000000000000000e+01 7.871999999999999886e+01 6.595999999999999375e+01 6.865000000000000568e+01 9.692000000000000171e+01 5.671000000000000085e+01 5.413000000000000256e+01 8.829999999999999716e+01 5.478000000000000114e+01 9.667000000000000171e+01 1.140499999999999972e+02 9.112999999999999545e+01 7.446999999999999886e+01 8.217000000000000171e+01 5.978999999999999915e+01 8.059999999999999432e+01 8.192000000000000171e+01 8.984999999999999432e+01 6.864000000000000057e+01 7.156000000000000227e+01 8.923999999999999488e+01 6.856000000000000227e+01 8.170999999999999375e+01 9.300000000000000000e+01 8.550000000000000000e+01 8.471999999999999886e+01 7.106000000000000227e+01 8.048999999999999488e+01 8.665000000000000568e+01 9.554000000000000625e+01 8.595000000000000284e+01 9.556000000000000227e+01 8.543000000000000682e+01 9.551999999999999602e+01 6.589000000000000057e+01 8.543999999999999773e+01 7.742000000000000171e+01 8.575000000000000000e+01 9.178000000000000114e+01 7.001000000000000512e+01 9.084999999999999432e+01 8.343000000000000682e+01 6.040999999999999659e+01 9.109999999999999432e+01 5.629999999999999716e+01 8.557999999999999829e+01 7.376999999999999602e+01 8.384999999999999432e+01 8.564000000000000057e+01 7.612999999999999545e+01 8.570000000000000284e+01 7.318000000000000682e+01 7.626000000000000512e+01 8.218000000000000682e+01 7.137000000000000455e+01 8.656000000000000227e+01 9.926000000000000512e+01 9.887000000000000455e+01 8.620999999999999375e+01 6.879999999999999716e+01 7.539000000000000057e+01 8.439000000000000057e+01 8.135999999999999943e+01 1.044899999999999949e+02 9.098999999999999488e+01 6.426999999999999602e+01 8.420000000000000284e+01 6.021000000000000085e+01 8.673000000000000398e+01 8.373999999999999488e+01 1.083900000000000006e+02 7.618000000000000682e+01 7.370000000000000284e+01 6.157999999999999829e+01 6.623999999999999488e+01 6.768999999999999773e+01 6.682999999999999829e+01 7.779999999999999716e+01 7.562999999999999545e+01 8.293000000000000682e+01 7.853000000000000114e+01 6.282999999999999829e+01 9.384999999999999432e+01 7.148000000000000398e+01 7.875000000000000000e+01 8.851000000000000512e+01 6.990000000000000568e+01 8.585999999999999943e+01 8.709000000000000341e+01 9.618999999999999773e+01 9.764000000000000057e+01 8.151999999999999602e+01 9.285999999999999943e+01 6.367000000000000171e+01 8.659000000000000341e+01 6.814000000000000057e+01 1.010300000000000011e+02 7.465999999999999659e+01 7.273999999999999488e+01 8.254000000000000625e+01 9.820999999999999375e+01 7.542000000000000171e+01 8.240999999999999659e+01 1.044200000000000017e+02 7.215000000000000568e+01 9.012000000000000455e+01 7.554999999999999716e+01 6.746999999999999886e+01 8.232999999999999829e+01 7.607999999999999829e+01 8.354999999999999716e+01 7.912000000000000455e+01 8.093999999999999773e+01 7.259000000000000341e+01 6.876000000000000512e+01 7.190999999999999659e+01 6.975000000000000000e+01 6.537000000000000455e+01 9.804000000000000625e+01 8.487000000000000455e+01 8.715000000000000568e+01 8.857999999999999829e+01 8.031000000000000227e+01 7.790000000000000568e+01 7.106999999999999318e+01 7.228000000000000114e+01 5.832000000000000028e+01 6.998000000000000398e+01 9.360999999999999943e+01 8.909000000000000341e+01 8.526999999999999602e+01 8.148000000000000398e+01 8.601000000000000512e+01 9.268000000000000682e+01 7.242000000000000171e+01 7.009999999999999432e+01 9.437999999999999545e+01 7.835999999999999943e+01 8.220000000000000284e+01 7.446999999999999886e+01 8.323999999999999488e+01 6.453000000000000114e+01 7.498000000000000398e+01 7.943000000000000682e+01 9.315000000000000568e+01 7.912999999999999545e+01 6.142999999999999972e+01 8.145000000000000284e+01 9.693999999999999773e+01 8.960999999999999943e+01 1.278900000000000006e+02 8.601999999999999602e+01 8.042000000000000171e+01 5.854999999999999716e+01 4.786999999999999744e+01 6.721999999999999886e+01 7.920999999999999375e+01 8.789000000000000057e+01 7.695000000000000284e+01 6.401000000000000512e+01 9.865999999999999659e+01 7.425000000000000000e+01 8.543999999999999773e+01 6.859000000000000341e+01 8.251999999999999602e+01 7.740000000000000568e+01 9.175000000000000000e+01 7.587999999999999545e+01 1.004800000000000040e+02 8.821999999999999886e+01 9.223999999999999488e+01 6.671999999999999886e+01 9.734999999999999432e+01 8.420000000000000284e+01 9.226999999999999602e+01 7.051000000000000512e+01 7.265000000000000568e+01 7.385999999999999943e+01 5.865999999999999659e+01 7.792000000000000171e+01 5.446000000000000085e+01 8.698999999999999488e+01 5.096000000000000085e+01 7.429999999999999716e+01 8.426000000000000512e+01 1.008199999999999932e+02 9.120000000000000284e+01 8.045999999999999375e+01 7.879999999999999716e+01 8.337999999999999545e+01 9.809000000000000341e+01 1.013700000000000045e+02 9.192000000000000171e+01 7.198999999999999488e+01 8.956000000000000227e+01 6.064000000000000057e+01 7.320999999999999375e+01 8.026999999999999602e+01 7.059999999999999432e+01 7.343999999999999773e+01 9.226999999999999602e+01 8.870000000000000284e+01 7.906000000000000227e+01 5.852000000000000313e+01 7.328000000000000114e+01 8.240999999999999659e+01 6.534999999999999432e+01 7.526000000000000512e+01 5.650999999999999801e+01 9.681000000000000227e+01 8.953000000000000114e+01 8.404999999999999716e+01 8.135999999999999943e+01 7.692000000000000171e+01 8.156999999999999318e+01 7.259999999999999432e+01 6.846999999999999886e+01 7.290999999999999659e+01 7.306999999999999318e+01 8.000000000000000000e+01 8.032999999999999829e+01 8.415000000000000568e+01 9.520999999999999375e+01 6.818999999999999773e+01 7.984999999999999432e+01 6.840000000000000568e+01 6.668999999999999773e+01 6.823999999999999488e+01 8.065000000000000568e+01 9.846999999999999886e+01 6.537999999999999545e+01 6.834999999999999432e+01 1.016700000000000017e+02 7.137000000000000455e+01 6.898000000000000398e+01 8.396999999999999886e+01 9.631000000000000227e+01 7.645999999999999375e+01 9.351000000000000512e+01 7.843000000000000682e+01 7.131000000000000227e+01 7.832999999999999829e+01 1.084099999999999966e+02 9.603000000000000114e+01 8.159999999999999432e+01 8.820000000000000284e+01 6.553000000000000114e+01 9.889000000000000057e+01 8.173000000000000398e+01 8.395000000000000284e+01 9.732999999999999829e+01 8.137999999999999545e+01 7.604999999999999716e+01 1.006800000000000068e+02 8.079999999999999716e+01 8.217000000000000171e+01 5.735000000000000142e+01 6.520000000000000284e+01 9.009000000000000341e+01 8.934000000000000341e+01 8.956999999999999318e+01 7.704999999999999716e+01 7.448999999999999488e+01 1.153499999999999943e+02 7.782999999999999829e+01 8.612000000000000455e+01 7.885999999999999943e+01 8.843999999999999773e+01 7.378000000000000114e+01 8.131000000000000227e+01 6.718000000000000682e+01 6.659000000000000341e+01 6.987000000000000455e+01 7.442000000000000171e+01 7.926000000000000512e+01 8.359999999999999432e+01 8.095999999999999375e+01 4.882000000000000028e+01 9.825000000000000000e+01 7.187999999999999545e+01 8.534000000000000341e+01 9.181000000000000227e+01 7.070999999999999375e+01 1.080400000000000063e+02 9.607999999999999829e+01 7.679000000000000625e+01 7.951999999999999602e+01 5.796999999999999886e+01 7.490000000000000568e+01 1.013100000000000023e+02 8.567000000000000171e+01 8.217000000000000171e+01 7.000000000000000000e+01 5.921000000000000085e+01 8.918999999999999773e+01 1.086200000000000045e+02 9.140999999999999659e+01 7.768999999999999773e+01 8.581000000000000227e+01 6.568000000000000682e+01 9.206999999999999318e+01 7.204000000000000625e+01 7.915999999999999659e+01 8.504999999999999716e+01 7.996999999999999886e+01 1.078199999999999932e+02 8.989000000000000057e+01 7.139000000000000057e+01 9.193000000000000682e+01 6.748000000000000398e+01 6.479000000000000625e+01 9.401999999999999602e+01 8.265999999999999659e+01 7.476000000000000512e+01 9.812999999999999545e+01 1.005999999999999943e+02 6.615999999999999659e+01 6.318999999999999773e+01 7.481000000000000227e+01 9.153000000000000114e+01 9.323999999999999488e+01 8.729000000000000625e+01 8.693999999999999773e+01 1.185400000000000063e+02 1.167999999999999972e+02 7.550000000000000000e+01 8.637000000000000455e+01 8.835999999999999943e+01 8.920999999999999375e+01 8.245999999999999375e+01 7.325000000000000000e+01 7.318999999999999773e+01 7.489000000000000057e+01 9.354999999999999716e+01 7.268000000000000682e+01 9.614000000000000057e+01 1.042199999999999989e+02 8.279000000000000625e+01 1.032399999999999949e+02 6.428000000000000114e+01 8.453000000000000114e+01 7.295999999999999375e+01 7.559999999999999432e+01 1.023799999999999955e+02 9.860999999999999943e+01 1.016700000000000017e+02 8.990999999999999659e+01 7.898000000000000398e+01 7.456999999999999318e+01 7.562999999999999545e+01 7.184999999999999432e+01 9.443000000000000682e+01 8.564000000000000057e+01 6.485999999999999943e+01 9.090999999999999659e+01 9.756999999999999318e+01 9.962999999999999545e+01 8.060999999999999943e+01 7.153000000000000114e+01 7.068000000000000682e+01 1.053599999999999994e+02 5.864000000000000057e+01 9.943999999999999773e+01 7.290999999999999659e+01 8.962000000000000455e+01 8.003000000000000114e+01 9.373999999999999488e+01 5.590999999999999659e+01 9.542000000000000171e+01 8.117000000000000171e+01 8.170999999999999375e+01 8.800000000000000000e+01 8.695000000000000284e+01 8.756000000000000227e+01 7.981999999999999318e+01 7.743000000000000682e+01 9.595000000000000284e+01 7.928000000000000114e+01 7.667000000000000171e+01 7.137999999999999545e+01 8.496999999999999886e+01 7.259000000000000341e+01 8.559999999999999432e+01 9.062000000000000455e+01 7.428000000000000114e+01 6.475000000000000000e+01 1.070799999999999983e+02 9.334000000000000341e+01 8.526000000000000512e+01 9.023999999999999488e+01 7.096999999999999886e+01 8.829999999999999716e+01 7.537000000000000455e+01 8.037000000000000455e+01 6.175999999999999801e+01 8.060999999999999943e+01 8.076999999999999602e+01 7.600000000000000000e+01 7.398000000000000398e+01 7.695000000000000284e+01 8.071999999999999886e+01 7.657999999999999829e+01 7.040999999999999659e+01 8.334999999999999432e+01 7.017000000000000171e+01 8.575000000000000000e+01 9.868000000000000682e+01 7.937999999999999545e+01 7.173999999999999488e+01 9.570000000000000284e+01 8.687999999999999545e+01 6.851000000000000512e+01 7.167000000000000171e+01 6.353000000000000114e+01 7.943999999999999773e+01 9.193000000000000682e+01 5.528999999999999915e+01 7.462999999999999545e+01 7.845999999999999375e+01 8.460999999999999943e+01 7.448000000000000398e+01 8.245999999999999375e+01 8.820000000000000284e+01 8.951000000000000512e+01 9.729999999999999716e+01 9.573999999999999488e+01 1.053299999999999983e+02 5.439999999999999858e+01 5.607000000000000028e+01 8.468000000000000682e+01 6.987999999999999545e+01 6.715000000000000568e+01 9.342000000000000171e+01 7.910999999999999943e+01 7.610999999999999943e+01 7.743000000000000682e+01 8.487999999999999545e+01 8.279999999999999716e+01 8.284999999999999432e+01 7.357999999999999829e+01 8.009000000000000341e+01 8.554000000000000625e+01 8.240999999999999659e+01 7.179000000000000625e+01 6.315999999999999659e+01 8.643000000000000682e+01 8.520000000000000284e+01 9.126999999999999602e+01 8.490000000000000568e+01 5.372999999999999687e+01 8.718000000000000682e+01 7.137000000000000455e+01 5.945000000000000284e+01 7.634999999999999432e+01 1.125000000000000000e+02 7.209999999999999432e+01 7.356000000000000227e+01 8.037999999999999545e+01 7.323000000000000398e+01 7.317000000000000171e+01 8.190000000000000568e+01 5.925000000000000000e+01 9.331000000000000227e+01 8.648000000000000398e+01 8.737999999999999545e+01 6.372999999999999687e+01 7.667000000000000171e+01 5.915999999999999659e+01 6.374000000000000199e+01 8.370999999999999375e+01 8.514000000000000057e+01 7.123000000000000398e+01 8.415999999999999659e+01 7.909999999999999432e+01 8.987999999999999545e+01 6.812999999999999545e+01 6.956000000000000227e+01 9.495000000000000284e+01 9.704000000000000625e+01 7.759999999999999432e+01 8.456999999999999318e+01 5.931000000000000227e+01 6.476000000000000512e+01 8.028000000000000114e+01 9.753000000000000114e+01 8.554000000000000625e+01 8.350000000000000000e+01 7.809000000000000341e+01 9.129999999999999716e+01 8.787000000000000455e+01 6.556999999999999318e+01 7.878000000000000114e+01 6.734000000000000341e+01 8.648999999999999488e+01 7.407999999999999829e+01 7.246999999999999886e+01 9.732999999999999829e+01 6.745000000000000284e+01 7.228000000000000114e+01 8.125000000000000000e+01 8.665000000000000568e+01 7.656999999999999318e+01 9.476999999999999602e+01 9.429000000000000625e+01 7.031999999999999318e+01 6.971999999999999886e+01 7.651000000000000512e+01 8.084000000000000341e+01 6.500000000000000000e+01 6.378999999999999915e+01 7.343999999999999773e+01 9.395999999999999375e+01 8.171999999999999886e+01 8.593999999999999773e+01 8.693000000000000682e+01 8.040999999999999659e+01 8.840999999999999659e+01 9.743999999999999773e+01 8.893000000000000682e+01 7.184999999999999432e+01 7.492000000000000171e+01 7.264000000000000057e+01 8.854999999999999716e+01 8.923000000000000398e+01 8.884000000000000341e+01 7.151000000000000512e+01 6.397999999999999687e+01 7.840000000000000568e+01 7.173000000000000398e+01 8.503000000000000114e+01 7.034000000000000341e+01 7.432999999999999829e+01 7.568999999999999773e+01 8.578000000000000114e+01 9.517000000000000171e+01 8.548999999999999488e+01 6.523999999999999488e+01 8.726999999999999602e+01 6.750000000000000000e+01 9.323999999999999488e+01 6.925000000000000000e+01 9.592000000000000171e+01 7.403000000000000114e+01 6.456000000000000227e+01 7.254999999999999716e+01 8.140000000000000568e+01 8.725000000000000000e+01 8.360999999999999943e+01 9.678000000000000114e+01 7.654000000000000625e+01 1.015000000000000000e+02 7.973999999999999488e+01 7.787000000000000455e+01 9.234000000000000341e+01 6.898000000000000398e+01 8.631999999999999318e+01 5.793999999999999773e+01 7.459000000000000341e+01 8.151000000000000512e+01 7.201999999999999602e+01 7.385999999999999943e+01 9.118000000000000682e+01 9.365999999999999659e+01 7.507999999999999829e+01 8.948000000000000398e+01 6.821999999999999886e+01 7.090000000000000568e+01 6.903000000000000114e+01 8.460999999999999943e+01 7.465000000000000568e+01 1.050900000000000034e+02 6.253000000000000114e+01 7.179000000000000625e+01 1.020799999999999983e+02 7.304999999999999716e+01 7.015999999999999659e+01 6.690000000000000568e+01 8.593999999999999773e+01 9.101999999999999602e+01 1.083900000000000006e+02 7.431999999999999318e+01 7.198999999999999488e+01 8.193000000000000682e+01 8.876000000000000512e+01 6.221999999999999886e+01 6.676999999999999602e+01 7.614000000000000057e+01 8.198000000000000398e+01 8.617000000000000171e+01 8.073000000000000398e+01 6.225000000000000000e+01 7.570000000000000284e+01 9.287000000000000455e+01 8.739000000000000057e+01 7.084999999999999432e+01 7.231000000000000227e+01 6.581999999999999318e+01 6.501000000000000512e+01 5.300999999999999801e+01 9.145000000000000284e+01 7.725000000000000000e+01 8.554999999999999716e+01 8.487999999999999545e+01 7.832999999999999829e+01 7.340000000000000568e+01 7.956999999999999318e+01 7.015999999999999659e+01 6.029999999999999716e+01 7.826000000000000512e+01 6.431999999999999318e+01 9.379999999999999716e+01 7.167000000000000171e+01 8.954999999999999716e+01 7.190000000000000568e+01 9.745000000000000284e+01 6.589000000000000057e+01 7.559999999999999432e+01 8.860999999999999943e+01 9.748999999999999488e+01 6.331000000000000227e+01 6.464000000000000057e+01 8.151999999999999602e+01 8.464000000000000057e+01 6.618999999999999773e+01 7.590999999999999659e+01 7.804999999999999716e+01 8.243999999999999773e+01 6.690999999999999659e+01 6.989000000000000057e+01 6.498999999999999488e+01 5.942000000000000171e+01 5.371999999999999886e+01 8.198000000000000398e+01 9.843000000000000682e+01 6.621999999999999886e+01 9.031000000000000227e+01 7.634000000000000341e+01 5.760999999999999943e+01 8.178000000000000114e+01 9.406000000000000227e+01 9.301000000000000512e+01 9.660999999999999943e+01 7.320000000000000284e+01 6.040999999999999659e+01 7.476999999999999602e+01 7.954999999999999716e+01 6.862999999999999545e+01 7.531000000000000227e+01 6.192000000000000171e+01 8.929000000000000625e+01 7.421999999999999886e+01 7.596999999999999886e+01 6.784000000000000341e+01 7.573000000000000398e+01 7.051000000000000512e+01 7.709999999999999432e+01 6.651000000000000512e+01 6.954999999999999716e+01 6.984000000000000341e+01 8.437000000000000455e+01 6.345000000000000284e+01 5.678000000000000114e+01 9.721999999999999886e+01 8.751000000000000512e+01 7.148999999999999488e+01 7.176999999999999602e+01 5.900000000000000000e+01 8.568000000000000682e+01 6.973999999999999488e+01 1.012300000000000040e+02 8.598999999999999488e+01 7.281000000000000227e+01 8.840999999999999659e+01 7.578000000000000114e+01 8.923999999999999488e+01 7.245999999999999375e+01 8.082999999999999829e+01 6.576999999999999602e+01 9.495000000000000284e+01 8.495999999999999375e+01 7.726000000000000512e+01 7.320000000000000284e+01 7.540000000000000568e+01 7.168999999999999773e+01 6.893999999999999773e+01 6.389000000000000057e+01 7.440999999999999659e+01 5.735999999999999943e+01 7.129999999999999716e+01 6.034000000000000341e+01 7.359000000000000341e+01 5.760999999999999943e+01 7.273000000000000398e+01 1.119699999999999989e+02 8.368000000000000682e+01 5.367000000000000171e+01 9.704999999999999716e+01 6.887000000000000455e+01 7.107999999999999829e+01 7.290999999999999659e+01 6.239999999999999858e+01 5.336999999999999744e+01 5.803000000000000114e+01 6.871999999999999886e+01 7.715000000000000568e+01 6.210000000000000142e+01 7.865999999999999659e+01 9.117000000000000171e+01 8.873000000000000398e+01 5.935999999999999943e+01 9.295000000000000284e+01 8.367000000000000171e+01 7.789000000000000057e+01 7.168000000000000682e+01 8.096999999999999886e+01 5.903999999999999915e+01 7.256000000000000227e+01 7.709999999999999432e+01 6.767000000000000171e+01 7.685999999999999943e+01 8.796999999999999886e+01 8.690999999999999659e+01 7.268000000000000682e+01 5.114999999999999858e+01 7.309000000000000341e+01 8.481999999999999318e+01 6.307999999999999829e+01 6.120000000000000284e+01 1.011899999999999977e+02 9.867000000000000171e+01 8.179999999999999716e+01 9.984000000000000341e+01 7.365000000000000568e+01 7.050000000000000000e+01 9.109000000000000341e+01 7.676000000000000512e+01 9.104000000000000625e+01 6.479000000000000625e+01 8.945000000000000284e+01 7.812999999999999545e+01 1.109899999999999949e+02 5.470000000000000284e+01 1.024000000000000057e+02 7.715999999999999659e+01 7.304999999999999716e+01 4.128999999999999915e+01 7.253000000000000114e+01 6.798999999999999488e+01 7.804999999999999716e+01 7.951999999999999602e+01 9.237999999999999545e+01 7.996999999999999886e+01 7.931000000000000227e+01 8.404999999999999716e+01 8.206999999999999318e+01 9.729000000000000625e+01 7.909999999999999432e+01 6.050000000000000000e+01 6.851000000000000512e+01 5.729999999999999716e+01 5.160999999999999943e+01 8.698000000000000398e+01 7.793000000000000682e+01 7.934000000000000341e+01 7.106999999999999318e+01 4.507999999999999829e+01 6.149000000000000199e+01 7.145000000000000284e+01 5.403999999999999915e+01 9.018000000000000682e+01 8.276000000000000512e+01 6.643999999999999773e+01 8.976000000000000512e+01 7.098000000000000398e+01 7.823000000000000398e+01 6.000999999999999801e+01 6.342000000000000171e+01 8.695000000000000284e+01 5.825999999999999801e+01 8.478000000000000114e+01 8.757999999999999829e+01 6.812000000000000455e+01 8.293999999999999773e+01 6.234000000000000341e+01 7.934000000000000341e+01 7.956000000000000227e+01 8.093999999999999773e+01 6.907999999999999829e+01 6.857999999999999829e+01 6.221999999999999886e+01 6.213000000000000256e+01 8.459999999999999432e+01 5.364999999999999858e+01 7.162000000000000455e+01 5.910000000000000142e+01 7.703000000000000114e+01 5.864999999999999858e+01 8.395000000000000284e+01 6.740999999999999659e+01 7.379999999999999716e+01 7.026000000000000512e+01 8.545000000000000284e+01 7.450000000000000000e+01 6.929000000000000625e+01 6.784000000000000341e+01 7.435999999999999943e+01 6.156000000000000227e+01 6.420000000000000284e+01 8.360999999999999943e+01 9.295000000000000284e+01 7.859000000000000341e+01 7.204000000000000625e+01 8.612999999999999545e+01 6.490999999999999659e+01 7.435999999999999943e+01 7.615000000000000568e+01 6.782999999999999829e+01 4.260000000000000142e+01 6.993000000000000682e+01 7.843000000000000682e+01 8.323999999999999488e+01 8.173000000000000398e+01 7.175000000000000000e+01 7.559000000000000341e+01 7.620000000000000284e+01 8.029999999999999716e+01 7.060999999999999943e+01 9.256999999999999318e+01 7.089000000000000057e+01 6.650000000000000000e+01 5.956000000000000227e+01 6.800000000000000000e+01 6.695000000000000284e+01 8.306000000000000227e+01 7.909999999999999432e+01 7.560999999999999943e+01 6.734000000000000341e+01 6.582999999999999829e+01 3.982000000000000028e+01 5.015999999999999659e+01 6.409999999999999432e+01 6.171000000000000085e+01 5.209000000000000341e+01 5.467999999999999972e+01 7.962000000000000455e+01 4.147999999999999687e+01 7.065000000000000568e+01 8.154999999999999716e+01 7.379000000000000625e+01 9.615000000000000568e+01 5.996999999999999886e+01 6.512999999999999545e+01 5.813000000000000256e+01 6.075000000000000000e+01 7.442000000000000171e+01 1.144500000000000028e+02 5.646999999999999886e+01 8.623000000000000398e+01 7.723999999999999488e+01 6.650000000000000000e+01 5.432000000000000028e+01 6.370000000000000284e+01 8.990000000000000568e+01 5.227000000000000313e+01 6.934999999999999432e+01 6.895999999999999375e+01 6.732999999999999829e+01 7.378000000000000114e+01 8.684999999999999432e+01 7.278000000000000114e+01 7.346999999999999886e+01 7.229999999999999716e+01 6.024000000000000199e+01 5.711999999999999744e+01 7.246999999999999886e+01 5.000000000000000000e+01 7.654999999999999716e+01 5.625000000000000000e+01 4.064000000000000057e+01 6.418000000000000682e+01 7.034999999999999432e+01 6.209000000000000341e+01 5.788000000000000256e+01 8.573999999999999488e+01 8.976999999999999602e+01 6.531000000000000227e+01 5.742999999999999972e+01 9.189000000000000057e+01 6.412999999999999545e+01 7.379999999999999716e+01 5.822999999999999687e+01 7.153000000000000114e+01 7.987000000000000455e+01 7.620999999999999375e+01 8.235999999999999943e+01 6.550000000000000000e+01 6.350999999999999801e+01 8.001999999999999602e+01 7.348000000000000398e+01 6.995000000000000284e+01 6.590000000000000568e+01 6.122999999999999687e+01 6.604999999999999716e+01 6.770999999999999375e+01 6.617000000000000171e+01 6.943000000000000682e+01 6.540999999999999659e+01 7.462999999999999545e+01 5.857000000000000028e+01 8.028000000000000114e+01 7.623000000000000398e+01 9.375000000000000000e+01 7.557999999999999829e+01 7.962000000000000455e+01 7.356999999999999318e+01 8.723000000000000398e+01 1.025900000000000034e+02 5.588000000000000256e+01 6.289000000000000057e+01 7.829000000000000625e+01 8.156000000000000227e+01 7.340999999999999659e+01 7.332999999999999829e+01 7.304999999999999716e+01 6.960999999999999943e+01 6.698000000000000398e+01 6.764000000000000057e+01 6.621999999999999886e+01 8.951000000000000512e+01 8.704999999999999716e+01 8.198999999999999488e+01 8.356000000000000227e+01 5.727000000000000313e+01 7.659000000000000341e+01 6.679000000000000625e+01 6.437000000000000455e+01 5.664999999999999858e+01 6.976999999999999602e+01 8.523000000000000398e+01 7.554999999999999716e+01 9.831000000000000227e+01 5.574000000000000199e+01 8.821999999999999886e+01 7.454000000000000625e+01 6.873999999999999488e+01 7.042000000000000171e+01 8.295000000000000284e+01 9.614000000000000057e+01 6.928000000000000114e+01 8.214000000000000057e+01 7.404999999999999716e+01 8.043999999999999773e+01 7.306000000000000227e+01 6.520999999999999375e+01 9.185999999999999943e+01 7.940000000000000568e+01 5.729999999999999716e+01 5.917999999999999972e+01 6.609999999999999432e+01 8.801000000000000512e+01 5.217000000000000171e+01 7.306999999999999318e+01 9.545000000000000284e+01 7.203000000000000114e+01 8.476999999999999602e+01 6.454000000000000625e+01 7.787000000000000455e+01 4.877000000000000313e+01 7.462000000000000455e+01 7.146999999999999886e+01 9.843999999999999773e+01 6.236999999999999744e+01 7.376000000000000512e+01 6.336999999999999744e+01 8.798000000000000398e+01 6.598000000000000398e+01 6.962000000000000455e+01 8.767000000000000171e+01 8.995000000000000284e+01 6.884999999999999432e+01 9.231999999999999318e+01 6.785999999999999943e+01 5.957999999999999829e+01 7.470000000000000284e+01 4.543999999999999773e+01 6.007000000000000028e+01 9.229999999999999716e+01 9.062999999999999545e+01 8.295999999999999375e+01 8.110999999999999943e+01 7.398999999999999488e+01 6.003000000000000114e+01 7.235999999999999943e+01 7.815999999999999659e+01 7.321999999999999886e+01 6.887000000000000455e+01 7.693999999999999773e+01 6.593999999999999773e+01 8.460999999999999943e+01 7.809000000000000341e+01 7.576999999999999602e+01 8.176000000000000512e+01 5.785000000000000142e+01 9.746999999999999886e+01 5.046000000000000085e+01 6.268999999999999773e+01 7.134000000000000341e+01 6.734000000000000341e+01 9.793000000000000682e+01 8.976999999999999602e+01 9.109999999999999432e+01 1.020600000000000023e+02 6.981000000000000227e+01 9.523000000000000398e+01 7.992000000000000171e+01 7.415000000000000568e+01 6.107000000000000028e+01 8.890000000000000568e+01 6.742000000000000171e+01 5.802000000000000313e+01 8.703000000000000114e+01 6.150000000000000000e+01 5.770000000000000284e+01 7.167000000000000171e+01 8.303000000000000114e+01 8.168999999999999773e+01 6.138000000000000256e+01 1.079500000000000028e+02 8.326000000000000512e+01 8.431000000000000227e+01 7.360999999999999943e+01 6.292000000000000171e+01 7.900000000000000000e+01 8.743999999999999773e+01 8.584999999999999432e+01 6.606999999999999318e+01 9.093000000000000682e+01 1.039699999999999989e+02 6.025999999999999801e+01 9.481999999999999318e+01 9.040999999999999659e+01 6.801999999999999602e+01 7.414000000000000057e+01 7.751999999999999602e+01 8.631999999999999318e+01 8.771999999999999886e+01 7.348000000000000398e+01 7.359999999999999432e+01 6.740000000000000568e+01 7.867000000000000171e+01 6.074000000000000199e+01 6.321999999999999886e+01 8.359000000000000341e+01 6.539000000000000057e+01 6.637999999999999545e+01 5.992999999999999972e+01 6.017000000000000171e+01 7.912999999999999545e+01 6.712000000000000455e+01 5.743999999999999773e+01 6.585999999999999943e+01 1.000600000000000023e+02 8.767000000000000171e+01 6.975000000000000000e+01 8.295000000000000284e+01 7.231000000000000227e+01 7.023999999999999488e+01 5.442000000000000171e+01 4.586999999999999744e+01 7.131000000000000227e+01 7.685999999999999943e+01 5.942000000000000171e+01 6.504999999999999716e+01 8.807999999999999829e+01 9.228000000000000114e+01 8.173000000000000398e+01 8.084000000000000341e+01 7.073999999999999488e+01 7.562999999999999545e+01 6.435999999999999943e+01 6.951000000000000512e+01 7.848000000000000398e+01 3.514999999999999858e+01 7.365999999999999659e+01 9.112000000000000455e+01 5.246000000000000085e+01 9.184000000000000341e+01 5.425999999999999801e+01 7.198000000000000398e+01 7.601000000000000512e+01 6.704999999999999716e+01 8.626999999999999602e+01 7.503000000000000114e+01 6.349000000000000199e+01 5.468999999999999773e+01 7.965999999999999659e+01 6.770000000000000284e+01 7.681999999999999318e+01 5.178999999999999915e+01 6.456000000000000227e+01 8.012999999999999545e+01 7.712000000000000455e+01 5.859000000000000341e+01 9.006999999999999318e+01 8.326999999999999602e+01 5.600999999999999801e+01 7.465000000000000568e+01 7.195000000000000284e+01 7.151000000000000512e+01 7.010999999999999943e+01 7.084000000000000341e+01 6.601000000000000512e+01 8.796999999999999886e+01 6.025999999999999801e+01 6.603000000000000114e+01 5.772999999999999687e+01 6.964000000000000057e+01 5.767999999999999972e+01 7.490000000000000568e+01 6.036999999999999744e+01 8.292000000000000171e+01 5.460000000000000142e+01 6.443000000000000682e+01 4.875999999999999801e+01 7.409999999999999432e+01 7.707999999999999829e+01 7.757999999999999829e+01 6.189000000000000057e+01 7.926999999999999602e+01 6.406000000000000227e+01 7.801000000000000512e+01 5.565999999999999659e+01 6.935999999999999943e+01 6.568000000000000682e+01 7.367000000000000171e+01 8.995999999999999375e+01 6.140999999999999659e+01 4.832999999999999829e+01 8.898000000000000398e+01 6.695999999999999375e+01 6.581000000000000227e+01 7.912000000000000455e+01 7.901000000000000512e+01 5.172999999999999687e+01 6.835999999999999943e+01 7.101999999999999602e+01 8.351000000000000512e+01 5.222999999999999687e+01 5.077000000000000313e+01 7.150000000000000000e+01 6.086999999999999744e+01 6.968000000000000682e+01 7.445999999999999375e+01 4.214999999999999858e+01 6.718999999999999773e+01 8.017000000000000171e+01 5.796000000000000085e+01 5.246000000000000085e+01 7.875000000000000000e+01 5.656000000000000227e+01 6.537000000000000455e+01 5.784000000000000341e+01 6.368999999999999773e+01 6.965999999999999659e+01 5.421000000000000085e+01 4.760000000000000142e+01 6.404999999999999716e+01 6.006000000000000227e+01 6.302000000000000313e+01 7.762999999999999545e+01 7.293000000000000682e+01 6.626000000000000512e+01 8.278000000000000114e+01 6.595999999999999375e+01 6.779999999999999716e+01 7.351000000000000512e+01 8.764000000000000057e+01 6.643999999999999773e+01 5.829999999999999716e+01 8.529999999999999716e+01 5.825999999999999801e+01 6.537999999999999545e+01 8.071999999999999886e+01 5.892000000000000171e+01 7.850000000000000000e+01 6.235000000000000142e+01 5.885000000000000142e+01 5.070000000000000284e+01 6.948999999999999488e+01 7.009999999999999432e+01 7.143000000000000682e+01 7.948000000000000398e+01 7.167000000000000171e+01 6.418000000000000682e+01 8.284000000000000341e+01 5.989000000000000057e+01 7.120000000000000284e+01 7.542000000000000171e+01 8.245000000000000284e+01 6.959999999999999432e+01 7.132999999999999829e+01 5.518999999999999773e+01 5.999000000000000199e+01 4.713000000000000256e+01 5.056000000000000227e+01 3.325999999999999801e+01 5.756000000000000227e+01 6.124000000000000199e+01 9.210999999999999943e+01 8.270000000000000284e+01 5.440999999999999659e+01 4.199000000000000199e+01 6.720999999999999375e+01 7.012000000000000455e+01 6.984999999999999432e+01 6.890000000000000568e+01 6.197999999999999687e+01 7.348000000000000398e+01 3.459000000000000341e+01 4.652000000000000313e+01 6.074000000000000199e+01 8.176000000000000512e+01 6.717000000000000171e+01 4.475999999999999801e+01 7.420999999999999375e+01 5.229999999999999716e+01 5.567000000000000171e+01 5.492000000000000171e+01 4.696999999999999886e+01 5.954999999999999716e+01 6.121000000000000085e+01 2.519999999999999929e+01 4.371000000000000085e+01 8.698000000000000398e+01 8.076000000000000512e+01 5.132000000000000028e+01 7.357999999999999829e+01 5.493999999999999773e+01 5.582000000000000028e+01 7.957999999999999829e+01 5.234000000000000341e+01 8.250000000000000000e+01 5.334000000000000341e+01 4.410999999999999943e+01 6.077000000000000313e+01 5.349000000000000199e+01 4.721999999999999886e+01 7.431999999999999318e+01 4.878000000000000114e+01 5.053000000000000114e+01 4.146000000000000085e+01 3.860000000000000142e+01 6.328999999999999915e+01 5.225000000000000000e+01 6.581999999999999318e+01 7.620000000000000284e+01 8.210999999999999943e+01 7.585999999999999943e+01 5.631000000000000227e+01 4.657999999999999829e+01 5.395000000000000284e+01 4.928000000000000114e+01 6.518000000000000682e+01 4.493999999999999773e+01 6.371999999999999886e+01 5.146999999999999886e+01 7.056000000000000227e+01 6.856000000000000227e+01 7.389000000000000057e+01 5.172999999999999687e+01 4.721999999999999886e+01 6.193999999999999773e+01 5.874000000000000199e+01 4.732000000000000028e+01 6.175000000000000000e+01 5.917000000000000171e+01 7.373000000000000398e+01 5.589000000000000057e+01 4.721999999999999886e+01 6.834999999999999432e+01 4.400000000000000000e+01 6.336999999999999744e+01 4.010999999999999943e+01 4.732999999999999829e+01 5.310000000000000142e+01 4.104999999999999716e+01 5.604999999999999716e+01 3.992000000000000171e+01 6.973000000000000398e+01 5.217000000000000171e+01 5.160000000000000142e+01 2.419000000000000128e+01 4.710999999999999943e+01 6.650000000000000000e+01 7.370000000000000284e+01 5.759000000000000341e+01 4.821999999999999886e+01 3.928999999999999915e+01 4.732000000000000028e+01 5.934000000000000341e+01 6.357999999999999829e+01 2.951999999999999957e+01 5.615999999999999659e+01 5.577000000000000313e+01 3.628999999999999915e+01 5.224000000000000199e+01 3.012000000000000099e+01 5.584000000000000341e+01 4.378999999999999915e+01 4.693999999999999773e+01 4.172999999999999687e+01 5.870000000000000284e+01 5.296999999999999886e+01 4.236999999999999744e+01 4.249000000000000199e+01 4.753999999999999915e+01 6.306000000000000227e+01 5.828000000000000114e+01 5.307999999999999829e+01 5.359000000000000341e+01 4.707999999999999829e+01 5.888000000000000256e+01 3.386999999999999744e+01 6.596999999999999886e+01 3.992999999999999972e+01 2.880000000000000071e+01 1.953999999999999915e+01 4.396999999999999886e+01 7.184000000000000341e+01 5.556000000000000227e+01 5.002000000000000313e+01 3.367000000000000171e+01 3.531000000000000227e+01 3.717000000000000171e+01 3.386999999999999744e+01 3.589999999999999858e+01 2.917999999999999972e+01 3.775999999999999801e+01 5.172999999999999687e+01 4.660999999999999943e+01 5.182999999999999829e+01 6.078000000000000114e+01 3.346000000000000085e+01 3.542999999999999972e+01 6.751999999999999602e+01 5.704999999999999716e+01 2.962000000000000099e+01 6.918000000000000682e+01 4.982999999999999829e+01 5.245000000000000284e+01 3.328999999999999915e+01 2.878999999999999915e+01 4.506000000000000227e+01 2.830999999999999872e+01 3.895000000000000284e+01 4.610000000000000142e+01 6.089000000000000057e+01 5.714999999999999858e+01 3.720000000000000284e+01 3.938000000000000256e+01 4.242000000000000171e+01 7.435999999999999943e+01 2.198999999999999844e+01 4.350999999999999801e+01 4.760999999999999943e+01 4.465999999999999659e+01 5.985999999999999943e+01 8.515000000000000568e+01 4.329999999999999716e+01 5.160999999999999943e+01 7.973999999999999488e+01 7.062000000000000455e+01 5.432999999999999829e+01 5.861999999999999744e+01 4.664999999999999858e+01 4.260999999999999943e+01 5.302000000000000313e+01 4.438000000000000256e+01 5.638000000000000256e+01 6.521999999999999886e+01 4.684000000000000341e+01 3.325000000000000000e+01 7.789000000000000057e+01 4.596999999999999886e+01 5.052000000000000313e+01 3.964999999999999858e+01 6.018999999999999773e+01 5.003000000000000114e+01 5.686999999999999744e+01 5.036999999999999744e+01 3.521000000000000085e+01 4.542000000000000171e+01 4.954999999999999716e+01 3.288000000000000256e+01 4.370000000000000284e+01 4.621000000000000085e+01 4.078999999999999915e+01 4.692999999999999972e+01 1.987999999999999901e+01 3.839000000000000057e+01 5.996999999999999886e+01 4.496999999999999886e+01 5.252000000000000313e+01 6.520999999999999375e+01 6.235000000000000142e+01 5.839000000000000057e+01 6.109000000000000341e+01 3.085999999999999943e+01 4.314000000000000057e+01 5.459000000000000341e+01 5.539999999999999858e+01 4.835000000000000142e+01 4.203999999999999915e+01 4.893999999999999773e+01 4.547999999999999687e+01 2.580999999999999872e+01 7.929000000000000625e+01 2.707000000000000028e+01 5.925000000000000000e+01 4.964000000000000057e+01 5.675000000000000000e+01 5.307999999999999829e+01 3.836999999999999744e+01 3.685000000000000142e+01 4.265999999999999659e+01 3.314999999999999858e+01 2.117999999999999972e+01 4.775000000000000000e+01 1.637000000000000099e+01 4.703999999999999915e+01 6.129999999999999716e+01 6.236999999999999744e+01 6.134000000000000341e+01 6.626000000000000512e+01 5.259000000000000341e+01 2.682000000000000028e+01 5.304999999999999716e+01 4.892999999999999972e+01 3.260999999999999943e+01 6.381000000000000227e+01 5.211999999999999744e+01 4.128999999999999915e+01 4.618999999999999773e+01 5.360999999999999943e+01 6.111999999999999744e+01 4.031000000000000227e+01 7.200000000000000000e+01 6.159000000000000341e+01 6.125000000000000000e+01 4.836999999999999744e+01 3.939000000000000057e+01 4.078000000000000114e+01 7.234999999999999432e+01 4.761999999999999744e+01 2.826000000000000156e+01 5.081000000000000227e+01 6.103000000000000114e+01 4.342000000000000171e+01 5.639999999999999858e+01 3.035999999999999943e+01 2.776000000000000156e+01 3.221999999999999886e+01 5.670000000000000284e+01 4.268999999999999773e+01 2.050000000000000000e+01 4.607000000000000028e+01 3.488000000000000256e+01 5.090999999999999659e+01 4.764000000000000057e+01 1.571000000000000085e+01 4.300999999999999801e+01 5.584000000000000341e+01 3.978000000000000114e+01 5.085000000000000142e+01 6.556000000000000227e+01 5.049000000000000199e+01 4.260999999999999943e+01 4.352000000000000313e+01 3.727000000000000313e+01 3.671999999999999886e+01 3.117000000000000171e+01 2.773000000000000043e+01 3.286999999999999744e+01 3.807000000000000028e+01 4.204999999999999716e+01 4.897999999999999687e+01 4.942999999999999972e+01 5.385999999999999943e+01 6.014999999999999858e+01 5.117999999999999972e+01 2.760000000000000142e+01 4.964999999999999858e+01 4.185999999999999943e+01 3.322999999999999687e+01 3.931000000000000227e+01 4.395000000000000284e+01 5.925000000000000000e+01 6.052000000000000313e+01 4.124000000000000199e+01 5.784000000000000341e+01 6.107999999999999829e+01 4.711999999999999744e+01 5.181000000000000227e+01 2.998000000000000043e+01 3.909000000000000341e+01 4.763000000000000256e+01 4.393999999999999773e+01 3.627000000000000313e+01 4.657999999999999829e+01 4.113000000000000256e+01 4.868999999999999773e+01 3.194000000000000128e+01 5.018999999999999773e+01 3.256000000000000227e+01 3.096000000000000085e+01 2.725000000000000000e+01 3.176000000000000156e+01 5.492000000000000171e+01 3.400000000000000000e+01 2.994000000000000128e+01 2.078000000000000114e+01 3.650000000000000000e+01 4.139000000000000057e+01 5.685000000000000142e+01 5.438000000000000256e+01 4.017000000000000171e+01 6.864000000000000057e+01 4.331000000000000227e+01 5.204999999999999716e+01 4.720000000000000284e+01 3.692999999999999972e+01 3.297999999999999687e+01 4.671000000000000085e+01 4.328999999999999915e+01 3.959000000000000341e+01 3.117000000000000171e+01 5.174000000000000199e+01 3.778000000000000114e+01 5.740999999999999659e+01 6.102000000000000313e+01 1.869000000000000128e+01 4.407999999999999829e+01 4.909000000000000341e+01 3.502000000000000313e+01 4.349000000000000199e+01 4.763000000000000256e+01 4.410000000000000142e+01 3.831000000000000227e+01 2.951000000000000156e+01 3.770000000000000284e+01 4.897999999999999687e+01 4.134000000000000341e+01 6.209000000000000341e+01 4.345000000000000284e+01 3.593999999999999773e+01 5.040999999999999659e+01 4.336999999999999744e+01 2.871000000000000085e+01 4.613000000000000256e+01 3.057000000000000028e+01 5.509999999999999787e+00 4.970000000000000284e+01 2.426999999999999957e+01 3.575999999999999801e+01 2.796000000000000085e+01 4.814999999999999858e+01 2.328000000000000114e+01 5.340999999999999659e+01 5.382999999999999829e+01 4.385000000000000142e+01 3.814000000000000057e+01 2.505000000000000071e+01 4.407000000000000028e+01 4.188000000000000256e+01 2.364000000000000057e+01 3.271999999999999886e+01 4.225999999999999801e+01 4.459000000000000341e+01 4.271999999999999886e+01 3.285000000000000142e+01 3.563000000000000256e+01 5.403000000000000114e+01 3.051000000000000156e+01 3.700999999999999801e+01 3.828000000000000114e+01 4.236999999999999744e+01 4.527000000000000313e+01 4.474000000000000199e+01 4.171999999999999886e+01 4.964999999999999858e+01 3.664999999999999858e+01 3.888000000000000256e+01 4.425999999999999801e+01 3.547999999999999687e+01 3.882000000000000028e+01 3.347999999999999687e+01 1.692000000000000171e+01 4.925999999999999801e+01 5.295000000000000284e+01 6.379999999999999716e+01 3.030000000000000071e+01 3.964000000000000057e+01 5.061999999999999744e+01 4.979999999999999716e+01 3.242000000000000171e+01 2.392000000000000171e+01 5.024000000000000199e+01 4.222999999999999687e+01 4.153000000000000114e+01 3.759000000000000341e+01 3.775000000000000000e+01 5.357000000000000028e+01 3.472999999999999687e+01 5.150000000000000000e+01 2.926000000000000156e+01 2.860000000000000142e+01 3.410000000000000142e+01 4.007000000000000028e+01 4.038000000000000256e+01 4.131000000000000227e+01 4.002000000000000313e+01 4.563000000000000256e+01 7.089000000000000057e+01 4.256000000000000227e+01 4.971999999999999886e+01 5.927000000000000313e+01 4.685999999999999943e+01 2.826999999999999957e+01 5.521000000000000085e+01 5.310000000000000142e+01 2.753000000000000114e+01 4.914999999999999858e+01 3.254999999999999716e+01 5.227000000000000313e+01 5.052000000000000313e+01 4.167000000000000171e+01 3.914000000000000057e+01 4.927000000000000313e+01 4.135999999999999943e+01 5.507999999999999829e+01 5.864999999999999858e+01 6.732999999999999829e+01 5.635000000000000142e+01 3.603999999999999915e+01 6.480000000000000426e+00 4.310000000000000142e+01 3.221000000000000085e+01 5.632000000000000028e+01 4.357000000000000028e+01 4.145000000000000284e+01 6.181000000000000227e+01 1.994999999999999929e+01 3.563000000000000256e+01 2.810999999999999943e+01 3.300000000000000000e+01 4.518999999999999773e+01 3.978999999999999915e+01 4.129999999999999716e+01 3.130999999999999872e+01 4.047999999999999687e+01 3.749000000000000199e+01 5.103999999999999915e+01 3.311999999999999744e+01 5.065999999999999659e+01 3.392000000000000171e+01 3.148999999999999844e+01 5.328000000000000114e+01 4.846999999999999886e+01 2.301000000000000156e+01 1.985000000000000142e+01 4.415999999999999659e+01 3.239999999999999858e+01 2.251000000000000156e+01 2.607000000000000028e+01 2.957999999999999829e+01 4.761999999999999744e+01 4.938000000000000256e+01 3.927000000000000313e+01 3.456000000000000227e+01 3.890999999999999659e+01 5.192000000000000171e+01 2.857000000000000028e+01 4.843999999999999773e+01 6.267000000000000171e+01 3.910000000000000142e+01 3.207000000000000028e+01 4.825999999999999801e+01 3.207999999999999829e+01 5.210999999999999943e+01 3.743999999999999773e+01 4.761999999999999744e+01 -6.179999999999999716e+00 3.603999999999999915e+01 3.675000000000000000e+01 3.176999999999999957e+01 4.559000000000000341e+01 2.626000000000000156e+01 4.392000000000000171e+01 3.005000000000000071e+01 4.917000000000000171e+01 4.336999999999999744e+01 3.114000000000000057e+01 3.732999999999999829e+01 3.371000000000000085e+01 3.692999999999999972e+01 5.050000000000000000e+01 3.439000000000000057e+01 1.948999999999999844e+01 2.792999999999999972e+01 3.046999999999999886e+01 3.284000000000000341e+01 2.533999999999999986e+01 3.878000000000000114e+01 3.999000000000000199e+01 2.898000000000000043e+01 2.771000000000000085e+01 6.495999999999999375e+01 2.560999999999999943e+01 4.317999999999999972e+01 2.198999999999999844e+01 4.443999999999999773e+01 4.303000000000000114e+01 9.019999999999999574e+00 4.839000000000000057e+01 1.315000000000000036e+01 5.646999999999999886e+01 3.940999999999999659e+01 3.888000000000000256e+01 2.321999999999999886e+01 3.411999999999999744e+01 3.736999999999999744e+01 4.600999999999999801e+01 3.886999999999999744e+01 3.727000000000000313e+01 2.837999999999999901e+01 2.301999999999999957e+01 3.314999999999999858e+01 3.647999999999999687e+01 3.334000000000000341e+01 2.598999999999999844e+01 4.977000000000000313e+01 1.568999999999999950e+01 4.653000000000000114e+01 1.942999999999999972e+01 2.837999999999999901e+01 1.992000000000000171e+01 3.016000000000000014e+01 3.913000000000000256e+01 1.910000000000000142e+01 3.329999999999999716e+01 3.921000000000000085e+01 2.283999999999999986e+01 2.657000000000000028e+01 3.311999999999999744e+01 4.210000000000000142e+01 2.183999999999999986e+01 5.117000000000000171e+01 4.571000000000000085e+01 3.360999999999999943e+01 1.976999999999999957e+01 1.122000000000000064e+01 3.175000000000000000e+01 2.810999999999999943e+01 8.689999999999999503e+00 3.717999999999999972e+01 4.229999999999999716e+01 3.185999999999999943e+01 7.980000000000000426e+00 3.974000000000000199e+01 2.096999999999999886e+01 2.471999999999999886e+01 3.993999999999999773e+01 3.509000000000000341e+01 3.148000000000000043e+01 1.378999999999999915e+01 4.353999999999999915e+01 5.092999999999999972e+01 2.448999999999999844e+01 3.142999999999999972e+01 5.560000000000000142e+01 1.452999999999999936e+01 2.532999999999999829e+01 4.577000000000000313e+01 3.571000000000000085e+01 2.910999999999999943e+01 2.155000000000000071e+01 2.239000000000000057e+01 3.570000000000000284e+01 2.678999999999999915e+01 2.394999999999999929e+01 3.176000000000000156e+01 4.524000000000000199e+01 4.190999999999999659e+01 1.873000000000000043e+01 3.041000000000000014e+01 2.812999999999999901e+01 3.453000000000000114e+01 1.619999999999999929e+01 4.338000000000000256e+01 3.679999999999999716e+01 4.820000000000000284e+01 1.653000000000000114e+01 3.101999999999999957e+01 4.242000000000000171e+01 2.528999999999999915e+01 4.182999999999999829e+01 2.526999999999999957e+01 4.839999999999999858e+00 3.363000000000000256e+01 3.790999999999999659e+01 4.879999999999999716e+01 3.420000000000000284e+01 4.132000000000000028e+01 3.385000000000000142e+01 2.012999999999999901e+01 1.461999999999999922e+01 3.560999999999999943e+01 2.164000000000000057e+01 4.807000000000000028e+01 2.642999999999999972e+01 3.202000000000000313e+01 5.396000000000000085e+01 3.765999999999999659e+01 3.945000000000000284e+01 2.651000000000000156e+01 3.039000000000000057e+01 2.194999999999999929e+01 5.075999999999999801e+01 3.222999999999999687e+01 1.996999999999999886e+01 3.625000000000000000e+01 3.395000000000000284e+01 1.814000000000000057e+01 2.128000000000000114e+01 3.735999999999999943e+01 2.253999999999999915e+01 1.919000000000000128e+01 3.582999999999999829e+01 5.238000000000000256e+01 5.077000000000000313e+01 2.562999999999999901e+01 2.476999999999999957e+01 9.779999999999999361e+00 3.836999999999999744e+01 3.764999999999999858e+01 3.345000000000000284e+01 3.130000000000000071e+01 2.453999999999999915e+01 4.745000000000000284e+01 1.705000000000000071e+01 3.669999999999999929e+00 5.034000000000000341e+01 3.793999999999999773e+01 2.267000000000000171e+01 3.367000000000000171e+01 2.455000000000000071e+01 3.053999999999999915e+01 2.371000000000000085e+01 4.763000000000000256e+01 2.932000000000000028e+01 4.197999999999999687e+01 5.959999999999999964e+00 4.389000000000000057e+01 1.646000000000000085e+01 5.381000000000000227e+01 3.046999999999999886e+01 3.981000000000000227e+01 4.685999999999999943e+01 3.393999999999999773e+01 3.610999999999999943e+01 3.203000000000000114e+01 3.046000000000000085e+01 3.507000000000000028e+01 2.071000000000000085e+01 3.290999999999999659e+01 2.005999999999999872e+01 4.350999999999999801e+01 3.001999999999999957e+01 2.869000000000000128e+01 1.821000000000000085e+01 4.474000000000000199e+01 4.952000000000000313e+01 2.792000000000000171e+01 3.849000000000000199e+01 3.425999999999999801e+01 4.213000000000000256e+01 2.273999999999999844e+01 5.235999999999999943e+01 3.210999999999999943e+01 3.286999999999999744e+01 2.294000000000000128e+01 1.398000000000000043e+01 1.458999999999999986e+01 2.519999999999999929e+01 4.228999999999999915e+01 2.887999999999999901e+01 3.425000000000000000e+01 -5.000000000000000278e-02 4.078999999999999915e+01 4.349000000000000199e+01 2.873000000000000043e+01 4.207999999999999829e+01 5.829999999999999716e+01 2.812000000000000099e+01 2.512999999999999901e+01 2.640000000000000124e+00 3.735999999999999943e+01 2.442999999999999972e+01 3.799000000000000199e+01 2.164999999999999858e+01 2.525000000000000000e+01 3.542999999999999972e+01 5.132999999999999829e+01 3.603000000000000114e+01 3.513000000000000256e+01 1.732999999999999829e+01 3.417999999999999972e+01 2.210999999999999943e+01 1.833999999999999986e+01 1.891000000000000014e+01 2.953000000000000114e+01 4.350000000000000000e+01 3.327000000000000313e+01 4.099000000000000199e+01 3.627000000000000313e+01 7.990000000000000213e+00 2.312000000000000099e+01 1.666000000000000014e+01 3.736999999999999744e+01 2.403999999999999915e+01 1.860999999999999943e+01 2.271999999999999886e+01 2.519000000000000128e+01 4.268999999999999773e+01 3.725999999999999801e+01 1.494999999999999929e+01 6.719999999999999751e+00 4.100000000000000000e+01 4.522999999999999687e+01 1.588000000000000078e+01 3.295000000000000284e+01 2.310000000000000142e+01 2.051999999999999957e+01 4.703000000000000114e+01 3.232000000000000028e+01 2.660000000000000142e+01 3.304999999999999716e+01 2.628999999999999915e+01 2.703000000000000114e+01 3.722999999999999687e+01 -5.389999999999999680e+00 3.475000000000000000e+01 2.576999999999999957e+01 5.003000000000000114e+01 3.568999999999999773e+01 2.528000000000000114e+01 3.202000000000000313e+01 4.068999999999999773e+01 3.239999999999999858e+01 3.521999999999999886e+01 3.267999999999999972e+01 2.492999999999999972e+01 1.673000000000000043e+01 3.028999999999999915e+01 4.449000000000000199e+01 2.580000000000000071e+01 1.848999999999999844e+01 2.633999999999999986e+01 2.728999999999999915e+01 3.531000000000000227e+01 4.520000000000000284e+01 1.701000000000000156e+01 5.456000000000000227e+01 3.825000000000000000e+01 2.726000000000000156e+01 2.269000000000000128e+01 2.967999999999999972e+01 3.361999999999999744e+01 2.201999999999999957e+01 3.176000000000000156e+01 1.828999999999999915e+01 3.350000000000000000e+01 3.986999999999999744e+01 2.444999999999999929e+01 1.166999999999999993e+01 3.194999999999999929e+01 1.819000000000000128e+01 2.037000000000000099e+01 1.381000000000000050e+01 2.214999999999999858e+01 5.099000000000000199e+01 3.222999999999999687e+01 3.454999999999999716e+01 1.962000000000000099e+01 3.117999999999999972e+01 2.560000000000000142e+01 3.822999999999999687e+01 4.104999999999999716e+01 4.897999999999999687e+01 2.773999999999999844e+01 3.707999999999999829e+01 2.028000000000000114e+01 3.425000000000000000e+01 3.861999999999999744e+01 2.275000000000000000e+01 3.490999999999999659e+01 1.805999999999999872e+01 1.509999999999999964e+01 1.096000000000000085e+01 3.718999999999999773e+01 3.650000000000000000e+01 1.169999999999999929e+01 4.860000000000000142e+01 3.467999999999999972e+01 4.479999999999999716e+01 3.295000000000000284e+01 3.080000000000000071e+01 1.499999999999999944e-01 3.640999999999999659e+01 3.689000000000000057e+01 2.126000000000000156e+01 4.060999999999999943e+01 1.427999999999999936e+01 1.967999999999999972e+01 1.458999999999999986e+01 2.108999999999999986e+01 2.237000000000000099e+01 3.191000000000000014e+01 1.719000000000000128e+01 4.253999999999999915e+01 4.580000000000000071e+00 4.830000000000000071e+00 1.049000000000000021e+01 1.355000000000000071e+01 3.603999999999999915e+01 3.735000000000000142e+01 2.535000000000000142e+01 3.770000000000000284e+01 3.674000000000000199e+01 2.580999999999999872e+01 6.509999999999999787e+00 1.126999999999999957e+01 4.253999999999999915e+01 2.371999999999999886e+01 2.512000000000000099e+01 2.994000000000000128e+01 3.799999999999999822e+00 1.439000000000000057e+01 2.292000000000000171e+01 3.871000000000000085e+01 4.082999999999999829e+01 1.190000000000000036e+01 3.789999999999999858e+01 1.937000000000000099e+01 3.427000000000000313e+01 3.704999999999999716e+01 3.335999999999999943e+01 4.234000000000000341e+01 4.378000000000000114e+01 3.521999999999999886e+01 2.596999999999999886e+01 1.751000000000000156e+01 3.839000000000000057e+01 3.200999999999999801e+01 2.055999999999999872e+01 3.270000000000000018e+00 4.439000000000000057e+01 1.783999999999999986e+01 2.712000000000000099e+01 2.744999999999999929e+01 3.428999999999999915e+01 3.618999999999999773e+01 2.973999999999999844e+01 2.728000000000000114e+01 1.527999999999999936e+01 6.014999999999999858e+01 4.253000000000000114e+01 4.199000000000000199e+01 3.534000000000000341e+01 2.819999999999999929e+01 2.898999999999999844e+01 3.094000000000000128e+01 1.801000000000000156e+01 2.201000000000000156e+01 5.070000000000000284e+00 1.550999999999999979e+01 7.120000000000000107e+00 1.331000000000000050e+01 3.155999999999999872e+01 2.244999999999999929e+01 2.739999999999999858e+01 3.142000000000000171e+01 3.041000000000000014e+01 3.468999999999999773e+01 2.660999999999999943e+01 3.434000000000000341e+01 2.055999999999999872e+01 3.831000000000000227e+01 -4.950000000000000178e+00 8.980000000000000426e+00 3.037000000000000099e+01 2.232999999999999829e+01 4.747999999999999687e+01 3.450999999999999801e+01 1.359999999999999964e+01 4.563000000000000256e+01 2.135000000000000142e+01 3.460999999999999943e+01 2.826999999999999957e+01 1.126999999999999957e+01 4.836999999999999744e+01 2.064000000000000057e+01 3.514000000000000057e+01 2.235999999999999943e+01 7.860000000000000320e+00 -7.000000000000000666e-02 1.066000000000000014e+01 2.260000000000000142e+01 2.160999999999999943e+01 6.800000000000000488e-01 4.282999999999999829e+01 2.312999999999999901e+01 -6.299999999999999822e+00 1.269999999999999929e+01 3.209000000000000341e+01 3.000000000000000000e+01 2.855999999999999872e+01 1.769999999999999929e+01 2.135000000000000142e+01 4.730000000000000426e+00 3.214000000000000057e+01 2.733999999999999986e+01 2.160999999999999943e+01 2.444999999999999929e+01 3.402000000000000313e+01 2.030000000000000071e+01 2.592000000000000171e+01 3.592000000000000171e+01 7.650000000000000355e+00 4.988000000000000256e+01 3.989999999999999858e+01 2.698999999999999844e+01 2.275000000000000000e+01 3.264999999999999858e+01 5.589999999999999858e+00 4.027000000000000313e+01 2.035999999999999943e+01 1.263000000000000078e+01 1.610999999999999943e+01 2.114000000000000057e+01 3.650999999999999801e+01 3.245000000000000284e+01 9.400000000000000355e+00 2.753999999999999915e+01 5.980000000000000426e+00 1.086999999999999922e+01 1.598000000000000043e+01 8.880000000000000782e+00 1.100000000000000006e-01 2.430999999999999872e+01 8.830000000000000071e+00 2.582999999999999829e+01 1.760999999999999943e+01 1.717000000000000171e+01 2.048000000000000043e+01 1.942999999999999972e+01 2.060999999999999943e+01 1.744999999999999929e+01 1.662999999999999901e+01 3.507999999999999829e+01 3.499000000000000199e+01 1.365000000000000036e+01 2.267999999999999972e+01 2.985000000000000142e+01 1.623999999999999844e+01 1.593999999999999950e+01 5.769999999999999574e+00 4.134000000000000341e+01 3.492000000000000171e+01 7.900000000000000355e+00 1.185999999999999943e+01 4.188000000000000256e+01 2.951999999999999957e+01 2.678999999999999915e+01 1.358000000000000007e+01 6.025000000000000000e+01 5.017000000000000171e+01 1.923999999999999844e+01 4.447999999999999687e+01 2.226999999999999957e+01 2.975000000000000000e+01 1.651999999999999957e+01 4.089000000000000057e+01 2.649999999999999911e+00 2.501000000000000156e+01 3.067000000000000171e+01 2.980000000000000071e+01 1.660000000000000142e+01 1.163000000000000078e+01 4.031000000000000227e+01 8.890000000000000568e+00 4.827000000000000313e+01 2.962999999999999901e+01 5.980000000000000426e+00 2.635000000000000142e+01 2.651000000000000156e+01 1.499000000000000021e+01 1.685000000000000142e+01 8.900000000000000133e-01 1.775000000000000000e+01 -1.105000000000000071e+01 1.955000000000000071e+01 3.695000000000000284e+01 1.932999999999999829e+01 1.436999999999999922e+01 1.682000000000000028e+01 3.918999999999999773e+01 2.066000000000000014e+01 3.814999999999999858e+01 2.607999999999999829e+01 2.771000000000000085e+01 2.333999999999999986e+01 1.475000000000000000e+01 2.301000000000000156e+01 1.307000000000000028e+01 2.421000000000000085e+01 2.141000000000000014e+01 2.996000000000000085e+01 9.589999999999999858e+00 1.948999999999999844e+01 5.660000000000000142e+00 2.314000000000000057e+01 1.369999999999999929e+01 3.704999999999999716e+01 1.862000000000000099e+01 3.603000000000000114e+01 2.676000000000000156e+01 1.381000000000000050e+01 9.169999999999999929e+00 1.976000000000000156e+01 2.535999999999999943e+01 8.919999999999999929e+00 1.910000000000000142e+01 1.532000000000000028e+01 8.939999999999999503e+00 2.119999999999999929e+01 3.321999999999999886e+01 2.682999999999999829e+01 2.789999999999999858e+01 3.055000000000000071e+01 1.687999999999999901e+01 1.919999999999999929e+01 2.355999999999999872e+01 1.748999999999999844e+01 3.017000000000000171e+01 2.294999999999999929e+01 3.315999999999999659e+01 8.699999999999999289e+00 2.978999999999999915e+01 1.425000000000000000e+01 3.520000000000000284e+01 1.225000000000000000e+01 1.964999999999999858e+01 2.478000000000000114e+01 -1.810000000000000053e+00 1.402999999999999936e+01 1.160999999999999943e+01 2.657000000000000028e+01 1.323000000000000043e+01 9.980000000000000426e+00 3.403000000000000114e+01 1.280000000000000071e+01 4.377000000000000313e+01 9.449999999999999289e+00 3.192000000000000171e+01 2.339000000000000057e+01 3.727000000000000313e+01 2.605000000000000071e+01 3.586999999999999744e+01 1.296000000000000085e+01 2.271000000000000085e+01 5.980000000000000426e+00 2.792000000000000171e+01 2.323999999999999844e+01 2.169000000000000128e+01 1.619999999999999929e+01 1.049000000000000021e+01 2.396999999999999886e+01 2.632000000000000028e+01 8.669999999999999929e+00 1.264000000000000057e+01 8.619999999999999218e+00 1.946999999999999886e+01 2.025000000000000000e+01 2.816000000000000014e+01 2.346000000000000085e+01 -4.440000000000000391e+00 3.959000000000000341e+01 3.511999999999999744e+01 4.614000000000000057e+01 3.882999999999999829e+01 2.385999999999999943e+01 1.992000000000000171e+01 1.173000000000000043e+01 4.669999999999999929e+00 2.225000000000000000e+01 1.637000000000000099e+01 2.558999999999999986e+01 2.041000000000000014e+01 6.809999999999999609e+00 2.964999999999999858e+01 2.716000000000000014e+01 1.700000000000000122e-01 1.192999999999999972e+01 1.092999999999999972e+01 1.466999999999999993e+01 2.967999999999999972e+01 1.482000000000000028e+01 -4.400000000000000355e+00 1.950000000000000000e+01 2.021999999999999886e+01 1.082000000000000028e+01 1.011999999999999922e+01 1.755999999999999872e+01 2.787999999999999901e+01 2.564999999999999858e+01 1.077999999999999936e+01 1.771000000000000085e+01 2.982999999999999829e+01 2.201000000000000156e+01 1.175999999999999979e+01 8.400000000000000355e+00 1.523000000000000043e+01 3.761999999999999744e+01 2.776000000000000156e+01 3.475999999999999801e+01 4.419999999999999929e+00 -2.680000000000000160e+00 2.392000000000000171e+01 1.825000000000000000e+01 3.756000000000000227e+01 4.969999999999999751e+00 1.305000000000000071e+01 2.323000000000000043e+01 1.005000000000000071e+01 -2.640000000000000124e+00 2.339999999999999858e+01 5.490000000000000213e+00 1.837000000000000099e+01 4.379999999999999893e+00 3.151000000000000156e+01 1.664999999999999858e+01 1.094999999999999929e+01 -4.500000000000000111e-01 1.705999999999999872e+01 3.129999999999999893e+00 2.648000000000000043e+01 1.035999999999999943e+01 1.409999999999999964e+01 2.442999999999999972e+01 2.319999999999999929e+01 5.246000000000000085e+01 2.321000000000000085e+01 4.170000000000000284e+01 2.294999999999999929e+01 1.213000000000000078e+01 2.366000000000000014e+01 2.082999999999999829e+01 2.003000000000000114e+01 7.519999999999999574e+00 1.610000000000000098e+00 2.158999999999999986e+01 3.578000000000000114e+01 1.100999999999999979e+01 1.355000000000000071e+01 2.119999999999999929e+01 1.689999999999999858e+01 2.399999999999999911e+00 1.762000000000000099e+01 3.609999999999999876e+00 2.655000000000000071e+01 -1.889999999999999902e+00 2.278000000000000114e+01 2.153000000000000114e+01 -8.019999999999999574e+00 2.158999999999999986e+01 9.609999999999999432e+00 1.473000000000000043e+01 1.198000000000000043e+01 2.251000000000000156e+01 1.276999999999999957e+01 1.269999999999999929e+01 3.245000000000000284e+01 1.386999999999999922e+01 2.217999999999999972e+01 2.085999999999999943e+01 6.099999999999999867e-01 -7.299999999999999822e-01 -5.599999999999999645e+00 1.561999999999999922e+01 7.459999999999999964e+00 1.962000000000000099e+01 -3.310000000000000053e+00 1.575999999999999979e+01 3.073000000000000043e+01 2.042999999999999972e+01 3.328000000000000114e+01 1.061999999999999922e+01 -4.169999999999999929e+00 3.048000000000000043e+01 3.194999999999999929e+01 1.682999999999999829e+01 4.786999999999999744e+01 3.425000000000000000e+01 2.250000000000000000e+01 2.469999999999999929e+01 1.093999999999999950e+01 6.480000000000000426e+00 1.925000000000000000e+01 8.220000000000000639e+00 1.122000000000000064e+01 9.550000000000000711e+00 8.199999999999999289e+00 1.086999999999999922e+01 1.662000000000000099e+01 7.450000000000000178e+00 1.199000000000000021e+01 1.548000000000000043e+01 6.150000000000000355e+00 1.341999999999999993e+01 7.540000000000000036e+00 4.860000000000000320e+00 5.240000000000000213e+00 1.491000000000000014e+01 5.660000000000000142e+00 3.310999999999999943e+01 8.099999999999999645e+00 -5.440000000000000391e+00 3.504999999999999716e+01 2.871999999999999886e+01 2.425000000000000000e+01 2.467000000000000171e+01 1.513000000000000078e+01 2.139000000000000057e+01 2.882000000000000028e+01 2.353000000000000114e+01 2.473000000000000043e+01 2.717999999999999972e+01 5.230000000000000426e+00 1.410999999999999943e+01 1.583999999999999986e+01 1.269999999999999929e+01 3.029999999999999805e+00 8.410000000000000142e+00 5.620000000000000107e+00 8.199999999999999289e+00 1.525999999999999979e+01 1.238000000000000078e+01 1.500000000000000000e+01 4.400000000000000355e+00 9.589999999999999858e+00 8.480000000000000426e+00 9.199999999999999289e+00 1.680000000000000071e+01 6.980000000000000426e+00 2.810000000000000142e+01 -6.600000000000000311e-01 2.505999999999999872e+01 2.051000000000000156e+01 2.589999999999999858e+01 1.269999999999999929e+01 1.266999999999999993e+01 4.246000000000000085e+01 3.132000000000000028e+01 1.210999999999999943e+01 1.400999999999999979e+01 2.020000000000000018e+00 1.992000000000000171e+01 2.087999999999999901e+01 1.642000000000000171e+01 1.655000000000000071e+01 1.433999999999999986e+01 4.820000000000000284e+00 1.719000000000000128e+01 3.310000000000000053e+00 3.087999999999999901e+01 1.023000000000000043e+01 -1.958999999999999986e+01 -4.600000000000000200e-01 1.989000000000000057e+01 8.050000000000000711e+00 4.849999999999999645e+00 1.197000000000000064e+01 2.423000000000000043e+01 4.160000000000000142e+00 9.529999999999999361e+00 2.694999999999999929e+01 1.980999999999999872e+01 1.692000000000000171e+01 1.832000000000000028e+01 2.442000000000000171e+01 -6.099999999999999645e+00 2.732000000000000028e+01 1.739999999999999858e+01 1.284999999999999964e+01 1.297000000000000064e+01 9.289999999999999147e+00 1.894999999999999929e+01 1.353999999999999915e+01 3.760999999999999943e+01 7.339999999999999858e+00 2.369000000000000128e+01 1.449999999999999956e+00 9.359999999999999432e+00 2.879999999999999893e+00 2.082999999999999829e+01 2.153999999999999915e+01 9.539999999999999147e+00 1.785999999999999943e+01 1.225000000000000000e+01 1.002999999999999936e+01 -8.100000000000000533e-01 7.120000000000000107e+00 -8.499999999999999778e-01 -1.189999999999999947e+00 1.140000000000000036e+01 1.767999999999999972e+01 1.857000000000000028e+01 2.198000000000000043e+01 4.730000000000000426e+00 3.169999999999999929e+00 2.230999999999999872e+01 -7.830000000000000071e+00 1.099000000000000021e+01 1.762999999999999901e+01 2.517999999999999972e+01 5.280000000000000249e+00 1.422000000000000064e+01 1.858999999999999986e+01 1.540000000000000036e+01 -3.879999999999999893e+00 3.137999999999999901e+01 -5.540000000000000036e+00 1.225000000000000000e+01 1.905999999999999872e+01 2.455000000000000071e+01 4.580000000000000071e+00 2.103999999999999915e+01 1.139000000000000057e+01 1.717000000000000171e+01 2.819999999999999929e+01 1.043999999999999950e+01 8.710000000000000853e+00 1.153999999999999915e+01 -6.030000000000000249e+00 3.346000000000000085e+01 3.327000000000000313e+01 2.100000000000000000e+01 2.271000000000000085e+01 -8.990000000000000213e+00 2.126999999999999957e+01 2.560000000000000053e+00 2.240000000000000213e+00 1.013000000000000078e+01 9.550000000000000711e+00 2.512999999999999901e+01 3.035000000000000142e+01 4.134000000000000341e+01 2.844999999999999929e+01 2.642000000000000171e+01 1.644999999999999929e+01 1.382000000000000028e+01 1.017999999999999972e+01 -6.730000000000000426e+00 1.572000000000000064e+01 1.939999999999999858e+01 3.665999999999999659e+01 -1.149999999999999911e+00 9.890000000000000568e+00 2.505999999999999872e+01 4.709999999999999964e+00 1.998000000000000043e+01 3.232000000000000028e+01 1.692999999999999972e+01 2.423000000000000043e+01 1.889999999999999902e+00 9.250000000000000000e+00 9.550000000000000711e+00 3.721000000000000085e+01 6.660000000000000142e+00 3.058999999999999986e+01 3.150000000000000000e+01 1.751999999999999957e+01 -6.030000000000000249e+00 2.217000000000000171e+01 6.349999999999999645e+00 4.038000000000000256e+01 1.143999999999999950e+01 1.794000000000000128e+01 4.330000000000000071e+00 8.039999999999999147e+00 3.596999999999999886e+01 7.980000000000000426e+00 8.099999999999999645e+00 1.052999999999999936e+01 2.592000000000000171e+01 1.721999999999999886e+01 -3.400000000000000244e-01 2.875000000000000000e+01 2.412999999999999901e+01 1.516999999999999993e+01 1.570000000000000062e+00 2.642999999999999972e+01 4.971000000000000085e+01 2.555999999999999872e+01 8.900000000000000355e+00 2.842999999999999972e+01 -1.169999999999999929e+01 1.411999999999999922e+01 8.710000000000000853e+00 3.071999999999999886e+01 2.533999999999999986e+01 2.342999999999999972e+01 1.896000000000000085e+01 1.469999999999999929e+01 1.989999999999999858e+01 8.769999999999999574e+00 1.171000000000000085e+01 8.880000000000000782e+00 1.714999999999999858e+01 7.000000000000000000e+00 1.657000000000000028e+01 5.469999999999999751e+00 1.823999999999999844e+01 1.742999999999999972e+01 6.300000000000000044e-01 1.452999999999999936e+01 2.842999999999999972e+01 3.046000000000000085e+01 9.990000000000000213e+00 1.980000000000000071e+01 -5.300000000000000266e-01 1.108999999999999986e+01 5.320000000000000284e+00 1.435999999999999943e+01 1.582000000000000028e+01 -2.509999999999999787e+00 8.259999999999999787e+00 1.386999999999999922e+01 8.679999999999999716e+00 2.003000000000000114e+01 8.800000000000000711e+00 2.078000000000000114e+01 -1.770000000000000018e+00 -6.530000000000000249e+00 -1.560000000000000053e+00 1.480000000000000071e+01 4.040000000000000036e+00 4.349999999999999645e+00 -3.290000000000000036e+00 2.229999999999999982e+00 1.208999999999999986e+01 2.207000000000000028e+01 8.759999999999999787e+00 3.371000000000000085e+01 6.500000000000000000e+00 -1.751999999999999957e+01 5.400000000000000355e-01 1.300999999999999979e+01 8.250000000000000000e+00 1.167999999999999972e+01 2.141000000000000014e+01 3.023999999999999844e+01 -3.049999999999999822e+00 -2.520000000000000018e+00 2.657999999999999829e+01 3.569999999999999840e+00 -6.820000000000000284e+00 1.826999999999999957e+01 1.317999999999999972e+01 1.923000000000000043e+01 7.040000000000000036e+00 1.360999999999999943e+01 1.377999999999999936e+01 5.910000000000000142e+00 5.690000000000000391e+00 -1.300000000000000044e+00 7.269999999999999574e+00 1.133000000000000007e+01 1.957000000000000028e+01 2.037999999999999901e+01 -1.141000000000000014e+01 -3.759999999999999787e+00 -5.100000000000000089e-01 1.005000000000000071e+01 1.994000000000000128e+01 3.599999999999999867e-01 1.510000000000000009e+00 1.214000000000000057e+01 1.010000000000000009e+00 1.732999999999999829e+01 -6.450000000000000178e+00 -5.629999999999999893e+00 -6.769999999999999574e+00 -2.319999999999999840e+00 6.580000000000000071e+00 9.880000000000000782e+00 7.330000000000000071e+00 1.383000000000000007e+01 1.929999999999999938e+00 1.780000000000000071e+01 1.331000000000000050e+01 1.792000000000000171e+01 2.464000000000000057e+01 8.240000000000000213e+00 2.550000000000000000e+01 -4.820000000000000284e+00 6.080000000000000071e+00 1.744000000000000128e+01 4.950000000000000178e+00 -9.499999999999999556e-01 -3.870000000000000107e+00 2.228000000000000114e+01 -8.730000000000000426e+00 5.000000000000000000e+00 1.608999999999999986e+01 1.215000000000000036e+01 1.598000000000000043e+01 4.299999999999999822e+00 1.664999999999999858e+01 1.769000000000000128e+01 -5.259999999999999787e+00 3.150000000000000000e+01 2.959999999999999964e+00 9.869999999999999218e+00 4.030000000000000249e+00 2.337999999999999901e+01 1.803999999999999915e+01 9.660000000000000142e+00 7.910000000000000142e+00 9.539999999999999147e+00 8.669999999999999929e+00 1.826999999999999957e+01 1.457000000000000028e+01 1.494999999999999929e+01 2.800000000000000266e-01 1.635000000000000142e+01 -4.839999999999999858e+00 9.169999999999999929e+00 1.744000000000000128e+01 -1.744999999999999929e+01 2.919000000000000128e+01 2.291000000000000014e+01 1.127999999999999936e+01 1.757999999999999829e+01 1.423000000000000043e+01 1.103999999999999915e+01 1.667999999999999972e+01 2.439000000000000057e+01 -2.279999999999999805e+00 -1.820000000000000062e+00 9.599999999999999645e-01 4.164999999999999858e+01 2.144000000000000128e+01 7.019999999999999574e+00 -1.132000000000000028e+01 3.960000000000000142e+01 1.327999999999999936e+01 1.308999999999999986e+01 1.494999999999999929e+01 1.000999999999999979e+01 1.637999999999999901e+01 -1.992999999999999972e+01 -1.007000000000000028e+01 2.080000000000000071e+01 -2.999999999999999889e-01 -5.240000000000000213e+00 1.433000000000000007e+01 3.270000000000000018e+00 -1.555000000000000071e+01 4.240000000000000213e+00 2.930000000000000160e+00 -1.275999999999999979e+01 7.259999999999999787e+00 -2.080000000000000071e+00 -3.200000000000000067e-01 5.700000000000000178e+00 1.066999999999999993e+01 2.255999999999999872e+01 4.190000000000000391e+00 6.959999999999999964e+00 3.140000000000000124e+00 -1.560000000000000053e+00 -1.612999999999999901e+01 3.281000000000000227e+01 1.293999999999999950e+01 6.589999999999999858e+00 -1.953999999999999915e+01 3.367999999999999972e+01 1.608999999999999986e+01 2.039000000000000057e+01 1.917999999999999972e+01 2.719999999999999929e+01 -8.599999999999999645e+00 1.141000000000000014e+01 -2.700000000000000178e+00 6.660000000000000142e+00 1.067999999999999972e+01 1.168999999999999950e+01 -5.360000000000000320e+00 2.310000000000000053e+00 -1.830000000000000071e+00 8.439999999999999503e+00 1.148000000000000043e+01 -5.429999999999999716e+00 1.650000000000000000e+01 2.360999999999999943e+01 1.359999999999999964e+01 6.089999999999999858e+00 7.419999999999999929e+00 2.507000000000000028e+01 1.555000000000000071e+01 5.799999999999999822e+00 2.746000000000000085e+01 6.320000000000000284e+00 3.044999999999999929e+01 1.433000000000000007e+01 5.999999999999999778e-02 1.660000000000000142e+01 1.830000000000000071e+01 5.589999999999999858e+00 -5.049999999999999822e+00 1.878000000000000114e+01 1.710000000000000142e+01 1.049000000000000021e+01 5.040000000000000036e+00 2.585000000000000142e+01 -8.759999999999999787e+00 3.522999999999999687e+01 -8.890000000000000568e+00 2.144999999999999929e+01 1.141999999999999993e+01 -4.259999999999999787e+00 3.900000000000000133e-01 2.600000000000000089e+00 4.910000000000000142e+00 -2.439000000000000057e+01 -4.790000000000000036e+00 -3.370000000000000107e+00 3.053999999999999915e+01 3.209999999999999964e+00 1.637999999999999901e+01 2.976000000000000156e+01 6.120000000000000107e+00 7.320000000000000284e+00 2.530999999999999872e+01 2.691000000000000014e+01 -2.660000000000000142e+00 1.869000000000000128e+01 7.230000000000000426e+00 1.289000000000000057e+01 -1.078999999999999915e+01 1.117999999999999972e+01 -2.939999999999999947e+00 1.926999999999999957e+01 8.730000000000000426e+00 1.409999999999999920e+00 1.115000000000000036e+01 1.803000000000000114e+01 -4.419999999999999929e+00 1.456000000000000050e+01 2.535999999999999943e+01 2.839999999999999858e+00 2.720000000000000195e+00 -2.029999999999999805e+00 3.121999999999999886e+01 -3.310000000000000053e+00 -4.589999999999999858e+00 -1.013000000000000078e+01 1.475000000000000000e+01 1.516999999999999993e+01 2.719000000000000128e+01 4.049999999999999822e+00 2.462999999999999901e+01 1.547000000000000064e+01 9.519999999999999574e+00 2.171000000000000085e+01 8.339999999999999858e+00 4.830000000000000071e+00 1.959999999999999964e+00 -8.039999999999999147e+00 -5.400000000000000355e+00 2.605000000000000071e+01 1.153999999999999915e+01 -7.139999999999999680e+00 -4.849999999999999645e+00 1.819000000000000128e+01 -5.849999999999999645e+00 -9.160000000000000142e+00 1.540000000000000036e+01 2.689000000000000057e+01 -1.121000000000000085e+01 -8.980000000000000426e+00 1.330000000000000071e+00 1.030000000000000071e+01 1.807999999999999829e+01 1.116000000000000014e+01 1.742000000000000171e+01 1.966000000000000014e+01 1.236999999999999922e+01 -6.059999999999999609e+00 1.331000000000000050e+01 1.056000000000000050e+01 5.059999999999999609e+00 1.739999999999999858e+01 -8.000000000000000000e+00 2.664999999999999858e+01 -2.037999999999999901e+01 4.040000000000000036e+00 8.910000000000000142e+00 5.660000000000000142e+00 2.823999999999999844e+01 1.867000000000000171e+01 -1.300000000000000044e-01 1.955000000000000071e+01 8.499999999999999778e-01 -6.830000000000000071e+00 2.005999999999999872e+01 4.009999999999999787e+00 1.667999999999999972e+01 2.053999999999999915e+01 8.830000000000000071e+00 6.160000000000000142e+00 5.929999999999999716e+00 1.115000000000000036e+01 2.535000000000000142e+01 1.773000000000000043e+01 2.026999999999999957e+01 1.485999999999999943e+01 2.370000000000000107e+00 1.152999999999999936e+01 1.939000000000000057e+01 9.289999999999999147e+00 -1.584999999999999964e+01 1.084999999999999964e+01 8.839999999999999858e+00 -1.064000000000000057e+01 2.998999999999999844e+01 -5.059999999999999609e+00 -6.780000000000000249e+00 -1.739000000000000057e+01 -3.240000000000000213e+00 -3.740000000000000213e+00 -2.555999999999999872e+01 2.914000000000000057e+01 -5.669999999999999929e+00 7.669999999999999929e+00 8.349999999999999645e+00 2.885999999999999943e+01 -1.341999999999999993e+01 2.142999999999999972e+01 -1.058000000000000007e+01 1.432000000000000028e+01 2.523999999999999844e+01 1.249000000000000021e+01 8.160000000000000142e+00 2.362000000000000099e+01 9.189999999999999503e+00 1.150000000000000000e+01 9.009999999999999787e+00 -2.600000000000000089e-01 1.732000000000000028e+01 2.744999999999999929e+01 6.929999999999999716e+00 -4.570000000000000284e+00 1.408000000000000007e+01 2.442999999999999972e+01 1.209999999999999964e+00 1.639000000000000057e+01 1.025000000000000000e+01 -1.070000000000000062e+00 3.082999999999999829e+01 2.239000000000000057e+01 1.543999999999999950e+01 8.529999999999999361e+00 1.021000000000000085e+01 2.530000000000000071e+01 1.641000000000000014e+01 3.119000000000000128e+01 1.035999999999999943e+01 2.660000000000000142e+00 -1.050000000000000044e+00 2.792999999999999972e+01 -4.320000000000000284e+00 2.519000000000000128e+01 1.675000000000000000e+01 2.301999999999999957e+01 1.839000000000000057e+01 4.820000000000000284e+00 1.728999999999999915e+01 4.290000000000000036e+00 5.650000000000000355e+00 4.000000000000000222e-01 4.660000000000000142e+00 9.359999999999999432e+00 8.710000000000000853e+00 -1.000000000000000000e+00 9.320000000000000284e+00 2.500000000000000000e-01 -6.169999999999999929e+00 3.500000000000000000e+01 9.939999999999999503e+00 2.532999999999999829e+01 3.438000000000000256e+01 4.900000000000000355e+00 9.689999999999999503e+00 6.089999999999999858e+00 3.180000000000000160e+00 -1.169999999999999929e+00 3.069999999999999840e+00 2.626999999999999957e+01 1.282000000000000028e+01 -1.048000000000000043e+01 2.357999999999999829e+01 3.019000000000000128e+01 4.309999999999999609e+00 1.372000000000000064e+01 1.817000000000000171e+01 7.139999999999999680e+00 4.429999999999999716e+00 1.676000000000000156e+01 6.049999999999999822e+00 1.817000000000000171e+01 -4.469999999999999751e+00 1.192999999999999972e+01 -1.152999999999999936e+01 3.350999999999999801e+01 1.207000000000000028e+01 -3.810000000000000053e+00 1.862999999999999901e+01 2.208999999999999986e+01 2.394000000000000128e+01 8.009999999999999787e+00 -9.399999999999999467e-01 2.451000000000000156e+01 2.751999999999999957e+01 1.548000000000000043e+01 6.400000000000000355e+00 1.719000000000000128e+01 2.203999999999999915e+01 1.833999999999999986e+01 -9.119999999999999218e+00 1.049000000000000021e+01 6.719999999999999751e+00 1.097000000000000064e+01 -1.520000000000000018e+00 2.350000000000000089e+00 7.790000000000000036e+00 1.598000000000000043e+01 2.910000000000000142e+01 3.296000000000000085e+01 1.198000000000000043e+01 3.900000000000000133e-01 1.364000000000000057e+01 1.700000000000000122e-01 2.489999999999999858e+01 1.742999999999999972e+01 4.828000000000000114e+01 2.008999999999999986e+01 1.755000000000000071e+01 9.750000000000000000e+00 1.107000000000000028e+01 -1.393999999999999950e+01 -8.000000000000000444e-01 -6.339999999999999858e+00 2.214000000000000057e+01 1.028999999999999915e+01 3.513000000000000256e+01 2.153000000000000114e+01 1.642000000000000171e+01 2.080000000000000071e+00 2.271999999999999886e+01 1.425999999999999979e+01 6.599999999999999645e+00 2.719000000000000128e+01 1.651000000000000156e+01 -9.140000000000000568e+00 2.112000000000000099e+01 1.464000000000000057e+01 2.494000000000000128e+01 3.859999999999999876e+00 2.469000000000000128e+01 -1.620000000000000107e+00 2.796000000000000085e+01 4.150000000000000355e+00 2.000000000000000000e+01 1.901999999999999957e+01 1.621999999999999886e+01 1.840000000000000080e+00 1.925000000000000000e+01 8.300000000000000711e+00 8.679999999999999716e+00 1.744999999999999929e+01 8.410000000000000142e+00 1.101999999999999957e+01 -2.049999999999999822e+00 1.882000000000000028e+01 7.469999999999999751e+00 1.889999999999999902e+00 1.808999999999999986e+01 -1.429999999999999938e+00 1.350000000000000089e+00 7.299999999999999822e-01 2.592000000000000171e+01 1.199000000000000021e+01 8.699999999999999289e+00 1.125999999999999979e+01 -5.559999999999999609e+00 4.899999999999999911e-01 -1.120000000000000107e+00 8.619999999999999218e+00 1.830999999999999872e+01 9.269999999999999574e+00 1.549000000000000021e+01 1.658999999999999986e+01 1.583999999999999986e+01 1.402999999999999936e+01 1.424000000000000021e+01 1.848999999999999844e+01 -1.560000000000000053e+00 2.260000000000000142e+01 1.572000000000000064e+01 -5.699999999999999512e-01 -2.069999999999999840e+00 1.178999999999999915e+01 3.419999999999999929e+00 2.355000000000000071e+01 4.120000000000000107e+00 3.720000000000000195e+00 2.103999999999999915e+01 -6.679999999999999716e+00 5.259999999999999787e+00 1.699999999999999956e+00 4.959999999999999964e+00 5.190000000000000391e+00 -1.188000000000000078e+01 -2.640000000000000124e+00 3.830000000000000071e+00 1.000000000000000021e-02 -5.740000000000000213e+00 1.748000000000000043e+01 2.257999999999999829e+01 1.857000000000000028e+01 5.500000000000000444e-01 -7.800000000000000266e-01 1.025999999999999979e+01 1.424000000000000021e+01 7.820000000000000284e+00 1.381000000000000050e+01 7.459999999999999964e+00 -4.330000000000000071e+00 1.869000000000000128e+01 5.450000000000000178e+00 3.100000000000000089e+00 2.662999999999999901e+01 -1.402999999999999936e+01 1.600000000000000000e+01 -1.310000000000000053e+00 2.519999999999999929e+01 1.987999999999999901e+01 -7.730000000000000426e+00 4.490000000000000213e+00 -1.050000000000000044e+00 6.120000000000000107e+00 1.826000000000000156e+01 1.302999999999999936e+01 -6.969999999999999751e+00 1.432000000000000028e+01 4.070000000000000284e+00 2.082000000000000028e+01 2.732000000000000028e+01 1.944999999999999929e+01 4.879999999999999893e+00 -1.814000000000000057e+01 4.280000000000000249e+00 1.951999999999999957e+01 7.849999999999999645e+00 2.239999999999999858e+01 1.937000000000000099e+01 1.050000000000000000e+01 -7.900000000000000355e+00 -4.349999999999999645e+00 3.790000000000000036e+00 1.266999999999999993e+01 1.257000000000000028e+01 6.400000000000000133e-01 2.132999999999999829e+01 1.589000000000000057e+01 9.349999999999999645e+00 -3.709999999999999964e+00 1.060000000000000053e+00 1.273000000000000043e+01 1.603999999999999915e+01 1.907000000000000028e+01 6.169999999999999929e+00 6.049999999999999822e+00 1.343999999999999950e+01 3.439999999999999947e+00 1.564000000000000057e+01 1.451999999999999957e+01 7.150000000000000355e+00 2.033999999999999986e+01 8.499999999999999778e-01 1.746000000000000085e+01 -6.209999999999999964e+00 3.509999999999999787e+00 -1.002999999999999936e+01 2.992999999999999972e+01 1.303999999999999915e+01 1.100999999999999979e+01 7.500000000000000000e-01 1.590000000000000036e+01 9.599999999999999645e+00 5.900000000000000355e+00 1.591999999999999993e+01 -2.069999999999999840e+00 4.799999999999999822e+00 -1.200999999999999979e+01 1.817000000000000171e+01 2.299999999999999822e+00 1.712000000000000099e+01 2.180000000000000071e+01 8.900000000000000133e-01 1.076999999999999957e+01 1.252999999999999936e+01 1.816000000000000014e+01 -7.820000000000000284e+00 2.876999999999999957e+01 1.219999999999999929e+01 5.469999999999999751e+00 -3.060000000000000053e+00 1.250999999999999979e+01 3.010999999999999943e+01 3.400000000000000244e-01 1.001999999999999957e+01 5.160000000000000142e+00 5.799999999999999822e+00 7.740000000000000213e+00 1.477999999999999936e+01 1.619999999999999929e+01 -2.189999999999999947e+00 1.383999999999999986e+01 2.876999999999999957e+01 -7.530000000000000249e+00 -6.559999999999999609e+00 5.169999999999999929e+00 8.699999999999999289e+00 -8.000000000000000000e+00 1.685999999999999943e+01 2.942999999999999972e+01 1.518999999999999950e+01 1.976999999999999957e+01 1.169999999999999929e+01 8.650000000000000355e+00 3.250999999999999801e+01 -4.530000000000000249e+00 -6.099999999999999867e-01 -1.082000000000000028e+01 -2.239999999999999858e+01 3.098999999999999844e+01 5.780000000000000249e+00 1.942000000000000171e+01 1.036999999999999922e+01 1.935000000000000142e+01 2.178999999999999915e+01 1.626000000000000156e+01 -7.980000000000000426e+00 6.000000000000000000e+00 1.472000000000000064e+01 2.169999999999999929e+00 -2.709999999999999964e+00 -4.500000000000000111e-01 4.290000000000000036e+00 -6.330000000000000071e+00 1.499000000000000021e+01 -7.980000000000000426e+00 8.419999999999999929e+00 -5.759999999999999787e+00 1.714999999999999858e+01 1.639000000000000057e+01 -2.870000000000000107e+00 3.819999999999999840e+00 1.830999999999999872e+01 2.983999999999999986e+01 1.525000000000000000e+01 3.446000000000000085e+01 1.750000000000000000e+01 1.719999999999999973e+00 -1.340000000000000080e+00 1.006000000000000050e+01 1.486999999999999922e+01 2.810000000000000053e+00 8.289999999999999147e+00 1.600000000000000089e+00 -6.190000000000000391e+00 6.719999999999999751e+00 -1.017999999999999972e+01 -8.999999999999999667e-02 2.087000000000000099e+01 -5.469999999999999751e+00 9.499999999999999556e-01 -2.270000000000000018e+00 1.760000000000000009e+00 1.939000000000000057e+01 -1.091000000000000014e+01 7.440000000000000391e+00 2.407999999999999829e+01 6.049999999999999822e+00 8.910000000000000142e+00 1.477999999999999936e+01 2.137000000000000099e+01 2.410000000000000142e+01 -3.330000000000000071e+00 1.458999999999999986e+01 1.776000000000000156e+01 1.985999999999999943e+01 2.919999999999999929e+00 1.601999999999999957e+01 3.629999999999999893e+00 8.259999999999999787e+00 2.207999999999999829e+01 1.019999999999999929e+01 8.029999999999999361e+00 6.530000000000000249e+00 -1.541000000000000014e+01 2.532999999999999829e+01 7.339999999999999858e+00 1.411999999999999922e+01 -3.490000000000000213e+00 -9.640000000000000568e+00 2.444999999999999929e+01 7.230000000000000426e+00 2.640000000000000124e+00 2.628000000000000114e+01 3.536999999999999744e+01 1.796999999999999886e+01 4.669999999999999929e+00 -9.619999999999999218e+00 -1.689999999999999947e+00 4.660000000000000142e+00 -7.610000000000000320e+00 3.328000000000000114e+01 2.530000000000000071e+01 2.692000000000000171e+01 1.574000000000000021e+01 -6.610000000000000320e+00 2.419000000000000128e+01 2.253999999999999915e+01 9.210000000000000853e+00 9.039999999999999147e+00 2.319999999999999929e+01 3.822999999999999687e+01 1.325999999999999979e+01 1.792000000000000171e+01 8.330000000000000071e+00 -1.388000000000000078e+01 -7.129999999999999893e+00 1.116000000000000014e+01 1.751999999999999957e+01 1.503999999999999915e+01 4.509999999999999787e+00 2.307000000000000028e+01 5.549999999999999822e+00 7.419999999999999929e+00 1.967000000000000171e+01 1.480000000000000071e+01 1.316000000000000014e+01 1.946999999999999886e+01 6.290000000000000036e+00 2.185999999999999943e+01 8.470000000000000639e+00 -6.900000000000000355e+00 5.759999999999999787e+00 -1.233999999999999986e+01 9.460000000000000853e+00 9.369999999999999218e+00 2.780000000000000071e+01 2.491000000000000014e+01 7.290000000000000036e+00 5.389999999999999680e+00 -2.290000000000000036e+00 5.299999999999999822e+00 3.600000000000000089e+00 -1.626000000000000156e+01 -3.700000000000000178e+00 1.575000000000000000e+01 1.780000000000000027e+00 1.557000000000000028e+01 -1.591999999999999993e+01 -3.839999999999999858e+00 3.322999999999999687e+01 1.629999999999999893e+00 2.035000000000000142e+01 2.394999999999999929e+01 9.660000000000000142e+00 -5.519999999999999574e+00 2.020000000000000018e+00 -8.199999999999999512e-01 2.700000000000000178e-01 1.025999999999999979e+01 1.409999999999999964e+01 4.259999999999999787e+00 2.553000000000000114e+01 2.109999999999999876e+00 7.299999999999999822e-01 -2.089999999999999858e+01 -3.040000000000000036e+00 1.800000000000000000e+01 7.540000000000000036e+00 -1.083000000000000007e+01 5.219999999999999751e+00 -1.967000000000000171e+01 -4.599999999999999645e+00 1.096000000000000085e+01 1.221000000000000085e+01 -1.561999999999999922e+01 7.669999999999999929e+00 5.360000000000000320e+00 -1.313000000000000078e+01 -3.870000000000000107e+00 1.525999999999999979e+01 -9.990000000000000213e+00 -3.689999999999999947e+00 -2.062000000000000099e+01 -4.730000000000000426e+00 -2.549999999999999822e+00 9.199999999999999289e+00 1.430000000000000071e+01 1.402999999999999936e+01 8.830000000000000071e+00 8.080000000000000071e+00 6.669999999999999929e+00 1.366999999999999993e+01 4.669999999999999929e+00 1.138000000000000078e+01 3.044999999999999929e+01 1.466000000000000014e+01 -3.140000000000000124e+00 -2.259999999999999787e+00 -2.459999999999999964e+00 6.330000000000000071e+00 -6.910000000000000142e+00 2.376999999999999957e+01 -6.740000000000000213e+00 -4.160000000000000142e+00 -3.939999999999999947e+00 2.332999999999999829e+01 1.565000000000000036e+01 -5.879999999999999893e+00 -3.000000000000000000e+00 -2.458999999999999986e+01 -2.529999999999999805e+00 1.521000000000000085e+01 -1.532000000000000028e+01 -6.300000000000000044e-01 -5.500000000000000000e+00 -8.509999999999999787e+00 2.979999999999999982e+00 5.820000000000000284e+00 -2.310000000000000053e+00 -5.179999999999999716e+00 -1.100000000000000006e-01 3.490999999999999659e+01 5.679999999999999716e+00 -1.910999999999999943e+01 1.898999999999999844e+01 3.020000000000000018e+00 1.321000000000000085e+01 1.871999999999999886e+01 -7.139999999999999680e+00 5.450000000000000178e+00 2.598000000000000043e+01 -1.969000000000000128e+01 1.776999999999999957e+01 2.469000000000000128e+01 1.429999999999999938e+00 2.548000000000000043e+01 1.798999999999999844e+01 3.813000000000000256e+01 2.521000000000000085e+01 1.000000000000000000e+01 6.120000000000000107e+00 -9.730000000000000426e+00 2.144000000000000128e+01 -2.990000000000000213e+00 -1.269999999999999929e+01 -1.188000000000000078e+01 1.853000000000000114e+01 1.882000000000000028e+01 9.130000000000000782e+00 -3.189999999999999947e+00 1.605999999999999872e+01 -9.919999999999999929e+00 1.343999999999999950e+01 1.452999999999999936e+01 -7.910000000000000142e+00 2.210000000000000142e+01 1.835999999999999943e+01 -2.387999999999999901e+01 -1.699999999999999956e+00 -2.129999999999999893e+00 -2.430000000000000160e+00 -1.633999999999999986e+01 -1.307000000000000028e+01 2.629999999999999893e+00 1.901000000000000156e+01 1.805999999999999872e+01 9.080000000000000071e+00 1.068999999999999950e+01 3.020000000000000018e+00 4.389999999999999680e+00 -7.490000000000000213e+00 1.817000000000000171e+01 -2.223000000000000043e+01 3.410000000000000142e+01 4.429999999999999716e+00 4.330000000000000071e+00 2.810000000000000053e+00 3.060000000000000053e+00 -1.405000000000000071e+01 -9.429999999999999716e+00 1.575000000000000000e+01 1.641000000000000014e+01 9.339999999999999858e+00 -2.850000000000000000e+01 7.910000000000000142e+00 -5.400000000000000355e-01 2.939999999999999947e+00 1.473000000000000043e+01 -4.509999999999999787e+00 1.183999999999999986e+01 6.139999999999999680e+00 6.740000000000000213e+00 1.939999999999999947e+00 2.142000000000000171e+01 -6.589999999999999858e+00 1.477999999999999936e+01 2.482999999999999829e+01 3.290000000000000036e+00 -5.730000000000000426e+00 2.801999999999999957e+01 1.075999999999999979e+01 9.400000000000000355e+00 -8.519999999999999574e+00 7.849999999999999645e+00 -4.700000000000000178e+00 1.202999999999999936e+01 -1.819999999999999929e+01 1.850000000000000089e+00 -1.855999999999999872e+01 1.667000000000000171e+01 2.414000000000000057e+01 3.540000000000000036e+00 1.492999999999999972e+01 1.274000000000000021e+01 8.539999999999999147e+00 1.764000000000000057e+01 -1.880999999999999872e+01 8.929999999999999716e+00 4.429999999999999716e+00 1.594999999999999929e+01 -2.639000000000000057e+01 6.089999999999999858e+00 -3.049999999999999822e+00 1.721999999999999886e+01 -7.080000000000000071e+00 -5.100000000000000089e-01 1.333000000000000007e+01 2.117000000000000171e+01 3.509999999999999787e+00 1.250999999999999979e+01 1.121000000000000085e+01 8.029999999999999361e+00 8.769999999999999574e+00 2.269000000000000128e+01 2.321999999999999886e+01 3.403000000000000114e+01 1.666000000000000014e+01 6.099999999999999867e-01 2.169999999999999929e+00 2.353000000000000114e+01 -2.709999999999999964e+00 6.980000000000000426e+00 -1.499000000000000021e+01 1.149000000000000021e+01 1.979999999999999982e+00 6.290000000000000036e+00 2.529999999999999805e+00 4.629999999999999893e+00 4.209999999999999964e+00 -1.176999999999999957e+01 2.042999999999999972e+01 1.946000000000000085e+01 2.789999999999999858e+01 2.151999999999999957e+01 3.109999999999999876e+00 -6.300000000000000044e-01 -6.280000000000000249e+00 1.671000000000000085e+01 1.568999999999999950e+01 -9.759999999999999787e+00 -2.029999999999999805e+00 1.692000000000000171e+01 2.173999999999999844e+01 3.435999999999999943e+01 -2.910000000000000142e+00 -1.141000000000000014e+01 1.413000000000000078e+01 1.244999999999999929e+01 2.289999999999999858e+01 1.973000000000000043e+01 2.100000000000000089e+00 2.332000000000000028e+01 1.585999999999999943e+01 1.189999999999999947e+00 4.021000000000000085e+01 1.100999999999999979e+01 2.121999999999999886e+01 -1.370000000000000107e+00 -4.839999999999999858e+00 8.519999999999999574e+00 -2.399999999999999911e+00 -9.849999999999999645e+00 -2.549999999999999822e+00 5.000000000000000278e-02 -7.360000000000000320e+00 -9.300000000000000488e-01 -7.389999999999999680e+00 -5.080000000000000071e+00 1.314000000000000057e+01 1.175000000000000000e+01 1.161999999999999922e+01 3.500000000000000000e+00 -3.709999999999999964e+00 1.550000000000000000e+01 -1.309999999999999964e+01 -6.990000000000000213e+00 5.999999999999999778e-02 1.438000000000000078e+01 1.746000000000000085e+01 -1.250000000000000000e+01 -2.899999999999999800e-01 1.100000000000000089e+00 1.499999999999999944e-01 7.080000000000000071e+00 5.480000000000000426e+00 2.842000000000000171e+01 -3.049999999999999822e+00 -2.600000000000000089e-01 -7.610000000000000320e+00 -6.400000000000000133e-01 -1.340000000000000080e+00 1.019999999999999929e+01 1.969999999999999929e+01 1.294999999999999929e+01 -2.000000000000000000e+00 -2.178000000000000114e+01 -2.062999999999999901e+01 4.099999999999999756e-01 -2.290000000000000036e+00 1.466999999999999993e+01 1.190000000000000036e+01 1.541000000000000014e+01 -2.069999999999999840e+00 -1.182000000000000028e+01 -4.990000000000000213e+00 8.390000000000000568e+00 5.429999999999999716e+00 -1.080000000000000071e+01 1.315000000000000036e+01 3.660000000000000142e+00 -1.058999999999999986e+01 2.658999999999999986e+01 1.546000000000000085e+01 2.612000000000000099e+01 -4.969999999999999751e+00 -9.179999999999999716e+00 1.466999999999999993e+01 1.564000000000000057e+01 4.900000000000000355e+00 -1.010000000000000009e+00 -1.009999999999999964e+01 7.080000000000000071e+00 9.259999999999999787e+00 1.129999999999999893e+00 7.580000000000000071e+00 8.130000000000000782e+00 -9.109999999999999432e+00 5.490000000000000213e+00 2.848000000000000043e+01 -8.230000000000000426e+00 1.600000000000000000e+01 -6.269999999999999574e+00 7.709999999999999964e+00 5.599999999999999645e+00 -1.729999999999999982e+00 5.959999999999999964e+00 1.260000000000000009e+00 1.332000000000000028e+01 -1.508999999999999986e+01 1.210999999999999943e+01 2.355999999999999872e+01 -6.300000000000000044e-01 1.242999999999999972e+01 -2.919999999999999929e+00 2.917999999999999972e+01 1.914999999999999858e+01 1.366999999999999993e+01 6.650000000000000355e+00 -2.020000000000000018e+00 -3.879999999999999893e+00 -2.810000000000000053e+00 5.699999999999999512e-01 1.244999999999999929e+01 -6.419999999999999929e+00 1.750000000000000000e+00 -4.190000000000000391e+00 -6.389999999999999680e+00 9.050000000000000711e+00 -2.250000000000000000e+00 -7.059999999999999609e+00 3.800000000000000044e-01 2.714000000000000057e+01 4.559999999999999609e+00 -5.929999999999999716e+00 3.819999999999999840e+00 -7.900000000000000355e-01 -3.800000000000000044e-01 -7.500000000000000000e-01 1.031000000000000050e+01 3.890000000000000124e+00 1.132000000000000028e+01 1.912000000000000099e+01 1.159999999999999964e+01 1.732999999999999829e+01 3.200000000000000178e+00 -1.508000000000000007e+01 1.141000000000000014e+01 -1.363000000000000078e+01 5.919999999999999929e+00 8.000000000000000444e-01 -3.209999999999999964e+00 -8.109999999999999432e+00 -1.787999999999999901e+01 1.787999999999999901e+01 -6.759999999999999787e+00 1.812000000000000099e+01 1.016999999999999993e+01 1.149999999999999911e+00 1.561999999999999922e+01 3.259999999999999787e+00 1.300999999999999979e+01 6.999999999999999556e-01 1.164000000000000057e+01 1.305000000000000071e+01 8.900000000000000133e-01 8.390000000000000568e+00 6.309999999999999609e+00 1.203999999999999915e+01 1.183999999999999986e+01 -1.966000000000000014e+01 5.400000000000000355e-01 -4.600000000000000200e-01 1.163000000000000078e+01 1.150000000000000000e+01 2.205000000000000071e+01 1.296000000000000085e+01 2.437000000000000099e+01 1.612000000000000099e+01 2.923000000000000043e+01 -7.910000000000000142e+00 -1.110000000000000098e+00 2.203999999999999915e+01 -5.839999999999999858e+00 2.898999999999999844e+01 1.650000000000000000e+01 4.620000000000000107e+00 2.194000000000000128e+01 9.150000000000000355e+00 -1.194999999999999929e+01 -1.273000000000000043e+01 -1.499999999999999944e-01 1.025999999999999979e+01 1.573000000000000043e+01 5.240000000000000213e+00 -5.570000000000000284e+00 1.841000000000000014e+01 3.299999999999999822e+00 6.250000000000000000e+00 1.837000000000000099e+01 -2.220000000000000195e+00 -1.325000000000000000e+01 6.410000000000000142e+00 -1.000000000000000000e+00 1.311999999999999922e+01 8.839999999999999858e+00 -1.150000000000000000e+01 -8.490000000000000213e+00 -1.700000000000000122e-01 1.386999999999999922e+01 -3.499999999999999778e-01 -1.730000000000000071e+01 2.464999999999999858e+01 -1.353999999999999915e+01 3.140000000000000124e+00 -5.080000000000000071e+00 1.182000000000000028e+01 5.519999999999999574e+00 1.819999999999999929e+01 1.039000000000000057e+01 -4.259999999999999787e+00 3.332000000000000028e+01 2.830000000000000071e+00 2.332999999999999829e+01 -3.899999999999999911e+00 1.550999999999999979e+01 3.129999999999999893e+00 -4.120000000000000107e+00 9.669999999999999929e+00 5.699999999999999512e-01 5.429999999999999716e+00 -1.393999999999999950e+01 -1.550000000000000044e+00 -4.230000000000000426e+00 1.120000000000000107e+00 -8.849999999999999645e+00 1.980999999999999872e+01 4.929999999999999716e+00 -1.610999999999999943e+01 3.271999999999999886e+01 -6.999999999999999556e-01 -6.999999999999999556e-01 -3.560000000000000053e+00 4.959999999999999964e+00 1.190000000000000036e+01 -5.250000000000000000e+00 -1.070000000000000062e+00 -1.231000000000000050e+01 -8.880000000000000782e+00 -2.119000000000000128e+01 6.660000000000000142e+00 2.626999999999999957e+01 3.910000000000000142e+00 4.129999999999999893e+00 -5.799999999999999600e-01 -2.589999999999999858e+00 3.120000000000000107e+00 -1.441999999999999993e+01 1.097000000000000064e+01 1.629999999999999893e+00 1.040000000000000036e+00 -6.780000000000000249e+00 -2.169999999999999929e+00 8.910000000000000142e+00 9.800000000000000711e+00 8.439999999999999503e+00 1.000000000000000000e+01 -1.248000000000000043e+01 -3.870000000000000107e+00 5.669999999999999929e+00 -8.500000000000000000e+00 -8.580000000000000071e+00 7.599999999999999645e+00 1.008999999999999986e+01 2.042999999999999972e+01 5.490000000000000213e+00 3.200000000000000067e-01 7.030000000000000249e+00 5.290000000000000036e+00 -8.449999999999999289e+00 -1.679999999999999938e+00 -1.119999999999999929e+01 2.737999999999999901e+01 1.518999999999999950e+01 2.282999999999999829e+01 -6.679999999999999716e+00 3.352000000000000313e+01 1.030000000000000071e+01 2.196999999999999886e+01 -3.499999999999999778e-01 -5.240000000000000213e+00 8.380000000000000782e+00 -1.263000000000000078e+01 1.142999999999999972e+01 8.199999999999999289e+00 -4.450000000000000178e+00 -2.953999999999999915e+01 1.898999999999999844e+01 7.230000000000000426e+00 2.950000000000000178e+00 -3.229999999999999982e+00 2.317000000000000171e+01 1.179999999999999938e+00 7.940000000000000391e+00 3.620000000000000107e+00 2.078000000000000114e+01 -4.160000000000000142e+00 -1.049000000000000021e+01 2.341000000000000014e+01 -6.839999999999999858e+00 -2.007999999999999829e+01 1.485999999999999943e+01 1.787000000000000099e+01 6.830000000000000071e+00 8.100000000000000533e-01 1.235999999999999943e+01 -3.080000000000000071e+00 -4.799999999999999822e+00 2.189999999999999947e+00 1.616000000000000014e+01 -2.020000000000000018e+00 5.650000000000000355e+00 7.209999999999999964e+00 1.022000000000000064e+01 1.939000000000000057e+01 5.759999999999999787e+00 6.570000000000000284e+00 3.450000000000000178e+00 -5.669999999999999929e+00 3.017000000000000171e+01 1.283999999999999986e+01 2.237999999999999901e+01 9.300000000000000488e-01 -2.810000000000000053e+00 8.710000000000000853e+00 1.239000000000000057e+01 3.356000000000000227e+01 8.509999999999999787e+00 -4.290000000000000036e+00 -2.889999999999999858e+01 1.549000000000000021e+01 -2.069999999999999840e+00 2.476999999999999957e+01 2.033999999999999986e+01 2.853999999999999915e+01 -2.003999999999999915e+01 -4.889999999999999680e+00 -1.184999999999999964e+01 -8.000000000000000444e-01 2.139999999999999858e+01 -2.509999999999999787e+00 2.226999999999999957e+01 2.583999999999999986e+01 5.400000000000000355e+00 9.199999999999999289e+00 1.917000000000000171e+01 -4.740000000000000213e+00 -1.372000000000000064e+01 1.103999999999999915e+01 1.171000000000000085e+01 9.799999999999999822e-01 8.250000000000000000e+00 2.837000000000000099e+01 -2.396000000000000085e+01 1.901000000000000156e+01 1.426999999999999957e+01 1.373000000000000043e+01 8.859999999999999432e+00 9.259999999999999787e+00 1.441000000000000014e+01 1.678999999999999915e+01 6.379999999999999893e+00 -5.919999999999999929e+00 3.040000000000000036e+00 2.598999999999999844e+01 1.546000000000000085e+01 -8.410000000000000142e+00 -4.250000000000000000e+00 -2.759999999999999787e+00 -2.142999999999999972e+01 1.805000000000000071e+01 9.399999999999999467e-01 1.090000000000000080e+00 4.080000000000000071e+00 1.751000000000000156e+01 -1.263000000000000078e+01 -5.999999999999999778e-02 5.580000000000000071e+00 -9.439999999999999503e+00 2.019000000000000128e+01 1.361999999999999922e+01 1.355000000000000071e+01 3.490000000000000213e+00 -1.120000000000000107e+00 2.410000000000000142e+01 -4.860000000000000320e+00 -1.588000000000000078e+01 1.234999999999999964e+01 4.660000000000000142e+00 -4.309999999999999609e+00 -9.210000000000000853e+00 1.089000000000000057e+01 -5.129999999999999893e+00 -1.510000000000000009e+00 1.105000000000000071e+01 -1.020000000000000018e+00 -1.431000000000000050e+01 -3.870000000000000107e+00 4.160000000000000142e+00 1.549000000000000021e+01 2.039000000000000057e+01 -4.540000000000000036e+00 1.855000000000000071e+01 -8.699999999999999956e-01 2.312000000000000099e+01 -4.500000000000000111e-01 1.075999999999999979e+01 3.925999999999999801e+01 -4.719999999999999751e+00 1.472000000000000064e+01 -7.549999999999999822e+00 1.862999999999999901e+01 1.068999999999999950e+01 2.071999999999999886e+01 -4.339999999999999858e+00 4.799999999999999822e-01 -1.289000000000000057e+01 2.585999999999999943e+01 -1.799999999999999933e-01 -2.459999999999999964e+00 6.639999999999999680e+00 1.785000000000000142e+01 2.120000000000000107e+00 -2.049999999999999822e+00 5.049999999999999822e+00 1.017999999999999972e+01 7.769999999999999574e+00 -3.299999999999999822e+00 1.238000000000000078e+01 7.860000000000000320e+00 6.339999999999999858e+00 1.842999999999999972e+01 2.430999999999999872e+01 1.780000000000000027e+00 2.451999999999999957e+01 2.085999999999999943e+01 -4.830000000000000071e+00 9.769999999999999574e+00 1.572000000000000064e+01 -4.139999999999999680e+00 5.759999999999999787e+00 1.322000000000000064e+01 2.121999999999999886e+01 -1.510000000000000009e+00 3.332000000000000028e+01 -1.320000000000000062e+00 -2.729999999999999982e+00 1.002999999999999936e+01 1.503999999999999915e+01 4.419999999999999929e+00 1.826000000000000156e+01 1.898999999999999844e+01 1.175000000000000000e+01 7.230000000000000426e+00 1.500000000000000000e+01 1.992999999999999972e+01 4.480000000000000426e+00 1.621999999999999886e+01 5.500000000000000444e-01 7.469999999999999751e+00 1.011999999999999922e+01 6.839999999999999858e+00 2.569000000000000128e+01 3.567000000000000171e+01 9.669999999999999929e+00 2.455999999999999872e+01 -2.319999999999999840e+00 -1.100000000000000006e-01 1.069999999999999929e+01 8.980000000000000426e+00 -9.929999999999999716e+00 -1.800000000000000044e+00 5.860000000000000320e+00 -2.396000000000000085e+01 1.227999999999999936e+01 1.174000000000000021e+01 -7.849999999999999645e+00 5.009999999999999787e+00 6.580000000000000071e+00 3.609999999999999876e+00 -1.801000000000000156e+01 1.081000000000000050e+01 1.550999999999999979e+01 2.019000000000000128e+01 1.091000000000000014e+01 9.419999999999999929e+00 -1.025000000000000000e+01 2.353000000000000114e+01 6.030000000000000249e+00 1.225999999999999979e+01 -2.430000000000000160e+00 -6.600000000000000311e-01 1.416999999999999993e+01 -1.023000000000000043e+01 1.321000000000000085e+01 -5.349999999999999645e+00 -1.280000000000000027e+00 -1.100000000000000006e-01 3.187999999999999901e+01 5.410000000000000142e+00 1.878999999999999915e+01 1.546000000000000085e+01 3.450000000000000178e+00 -3.089999999999999858e+00 -3.290000000000000036e+00 2.719999999999999929e+01 1.489000000000000057e+01 1.758999999999999986e+01 7.150000000000000355e+00 -1.828000000000000114e+01 1.860000000000000098e+00 2.132999999999999829e+01 3.700000000000000178e+00 -1.117999999999999972e+01 2.464999999999999858e+01 8.929999999999999716e+00 5.650000000000000355e+00 1.510999999999999943e+01 4.269999999999999574e+00 1.249000000000000021e+01 -3.470000000000000195e+00 4.250000000000000000e+00 3.970000000000000195e+00 4.410000000000000142e+00 -2.099999999999999922e-01 8.949999999999999289e+00 1.213000000000000078e+01 1.190000000000000036e+01 6.709999999999999964e+00 1.853999999999999915e+01 -3.599999999999999867e-01 1.358000000000000007e+01 -1.801000000000000156e+01 3.209999999999999964e+00 -4.200000000000000178e+00 1.527999999999999936e+01 -4.379999999999999893e+00 7.959999999999999964e+00 -2.064999999999999858e+01 -1.125999999999999979e+01 -9.150000000000000355e+00 6.600000000000000311e-01 1.746000000000000085e+01 5.349999999999999645e+00 1.382000000000000028e+01 -1.563000000000000078e+01 2.566000000000000014e+01 1.107000000000000028e+01 1.101999999999999957e+01 -1.394999999999999929e+01 3.839999999999999858e+01 -1.373000000000000043e+01 -1.929999999999999938e+00 9.509999999999999787e+00 -4.150000000000000355e+00 4.969999999999999751e+00 6.200000000000000178e+00 -8.210000000000000853e+00 -1.142999999999999972e+01 1.216000000000000014e+01 4.870000000000000107e+00 2.383999999999999986e+01 2.439999999999999947e+00 -1.800000000000000044e+00 2.540000000000000036e+00 1.794000000000000128e+01 1.525999999999999979e+01 4.849999999999999645e+00 4.190000000000000391e+00 9.900000000000000355e+00 1.155000000000000071e+01 5.339999999999999858e+00 1.176999999999999957e+01 -1.399999999999999911e+00 -5.320000000000000284e+00 -7.900000000000000355e-01 2.423999999999999844e+01 6.440000000000000391e+00 -1.558000000000000007e+01 1.061999999999999922e+01 -2.810000000000000053e+00 -1.165000000000000036e+01 -1.266000000000000014e+01 9.300000000000000711e+00 -7.509999999999999787e+00 -1.039000000000000057e+01 3.290000000000000036e+00 2.899999999999999911e+00 2.675000000000000000e+01 8.560000000000000497e+00 1.147000000000000064e+01 2.169000000000000128e+01 -5.320000000000000284e+00 1.533000000000000007e+01 5.480000000000000426e+00 2.419000000000000128e+01 2.283999999999999986e+01 -5.500000000000000444e-01 2.589999999999999858e+00 4.580000000000000071e+00 -2.455000000000000071e+01 1.517999999999999972e+01 3.191000000000000014e+01 1.198000000000000043e+01 6.059999999999999609e+00 1.321000000000000085e+01 -9.380000000000000782e+00 2.430000000000000160e+00 5.040000000000000036e+00 3.529999999999999805e+00 1.020000000000000018e+00 2.770000000000000018e+00 -7.480000000000000426e+00 -1.068999999999999950e+01 1.364000000000000057e+01 9.410000000000000142e+00 -1.879999999999999893e+00 6.629999999999999893e+00 -1.689999999999999947e+00 5.280000000000000249e+00 -1.067999999999999972e+01 -5.459999999999999964e+00 -1.340000000000000080e+00 -2.319999999999999840e+00 5.530000000000000249e+00 1.383000000000000007e+01 2.701000000000000156e+01 1.846000000000000085e+01 -2.100000000000000089e+00 1.058999999999999986e+01 -5.280000000000000249e+00 -1.646000000000000085e+01 1.760000000000000142e+01 -1.352999999999999936e+01 1.175999999999999979e+01 1.120000000000000107e+00 1.097000000000000064e+01 -1.909999999999999920e+00 -5.730000000000000426e+00 1.023000000000000043e+01 7.959999999999999964e+00 6.839999999999999858e+00 -6.709999999999999964e+00 8.460000000000000853e+00 7.280000000000000249e+00 -3.988000000000000256e+01 4.799999999999999822e-01 1.729999999999999982e+00 6.990000000000000213e+00 -1.929999999999999938e+00 1.042999999999999972e+01 3.109999999999999876e+00 1.328999999999999915e+01 9.009999999999999787e+00 3.140000000000000124e+00 1.033999999999999986e+01 -2.171999999999999886e+01 -1.719999999999999929e+01 1.399999999999999911e+00 8.599999999999999645e+00 2.899999999999999911e+00 2.279999999999999805e+00 -5.799999999999999600e-01 2.819999999999999840e+00 -5.709999999999999964e+00 9.660000000000000142e+00 1.025999999999999979e+01 1.590000000000000036e+01 1.050000000000000000e+01 -1.463000000000000078e+01 -1.840000000000000080e+00 1.206000000000000050e+01 -9.789999999999999147e+00 -5.469999999999999751e+00 1.735999999999999943e+01 1.300000000000000044e-01 1.199999999999999956e+00 8.210000000000000853e+00 -1.655000000000000071e+01 1.097000000000000064e+01 6.570000000000000284e+00 -1.350000000000000089e+00 1.669999999999999929e+01 8.859999999999999432e+00 -2.899999999999999911e+00 -1.418999999999999950e+01 1.127999999999999936e+01 1.110000000000000098e+00 2.494000000000000128e+01 2.371999999999999886e+01 2.360000000000000142e+01 2.089000000000000057e+01 1.063000000000000078e+01 -1.885999999999999943e+01 1.551999999999999957e+01 5.349999999999999645e+00 -9.349999999999999645e+00 1.506000000000000050e+01 1.466999999999999993e+01 -1.118999999999999950e+01 8.810000000000000497e+00 1.800000000000000000e+01 2.110000000000000142e+01 -1.091000000000000014e+01 1.034999999999999964e+01 1.233000000000000007e+01 9.060000000000000497e+00 -6.820000000000000284e+00 3.620000000000000107e+00 1.157000000000000028e+01 7.900000000000000355e-01 9.070000000000000284e+00 -3.221999999999999886e+01 -2.976999999999999957e+01 -9.650000000000000355e+00 -1.812999999999999901e+01 -8.800000000000000044e-01 2.110000000000000142e+01 7.910000000000000142e+00 4.290000000000000036e+00 -7.799999999999999822e+00 -3.471999999999999886e+01 -2.442999999999999972e+01 -2.240000000000000213e+00 1.800000000000000044e+00 7.519999999999999574e+00 1.583000000000000007e+01 3.979999999999999982e+00 -4.410000000000000142e+00 1.150999999999999979e+01 3.620000000000000107e+00 4.929999999999999716e+00 2.310999999999999943e+01 -1.449999999999999956e+00 6.429999999999999716e+00 1.635000000000000142e+01 2.016000000000000014e+01 8.970000000000000639e+00 1.399999999999999911e+00 1.937000000000000099e+01 5.269999999999999574e+00 2.207000000000000028e+01 3.259999999999999787e+00 2.099999999999999922e-01 2.117000000000000171e+01 1.021000000000000085e+01 -7.600000000000000089e-01 9.060000000000000497e+00 -1.719999999999999973e+00 2.787000000000000099e+01 3.342000000000000171e+01 8.349999999999999645e+00 1.291000000000000014e+01 -6.110000000000000320e+00 -1.368999999999999950e+01 1.580000000000000071e+00 4.990000000000000213e+00 -7.450000000000000178e+00 -7.500000000000000000e-01 3.919999999999999929e+00 7.799999999999999822e+00 6.280000000000000249e+00 3.839999999999999858e+00 2.669999999999999929e+00 7.030000000000000249e+00 -2.500000000000000000e+00 1.817000000000000171e+01 1.169999999999999929e+01 -5.500000000000000444e-01 -1.002999999999999936e+01 1.405000000000000071e+01 -1.116000000000000014e+01 1.691000000000000014e+01 8.380000000000000782e+00 1.589000000000000057e+01 -5.999999999999999778e-02 9.250000000000000000e+00 1.198000000000000043e+01 2.482999999999999829e+01 2.137000000000000099e+01 3.087000000000000099e+01 -2.270000000000000018e+00 1.373000000000000043e+01 -2.317999999999999972e+01 1.969000000000000128e+01 -1.894999999999999929e+01 -1.842000000000000171e+01 -3.649999999999999911e+00 -2.549999999999999822e+00 9.539999999999999147e+00 2.651999999999999957e+01 -1.590000000000000080e+00 2.157999999999999829e+01 -7.120000000000000107e+00 -5.150000000000000355e+00 7.080000000000000071e+00 2.040000000000000036e+00 6.809999999999999609e+00 7.950000000000000178e+00 4.830000000000000071e+00 2.507999999999999829e+01 -3.509999999999999787e+00 -9.269999999999999574e+00 1.159999999999999920e+00 1.164000000000000057e+01 3.191000000000000014e+01 -5.669999999999999929e+00 4.900000000000000355e+00 5.269999999999999574e+00 4.860000000000000320e+00 -5.500000000000000444e-01 3.599999999999999867e-01 -8.910000000000000142e+00 9.960000000000000853e+00 7.309999999999999609e+00 8.390000000000000568e+00 1.775000000000000000e+01 1.217999999999999972e+01 1.896999999999999886e+01 -6.799999999999999822e+00 -3.490000000000000213e+00 1.540000000000000036e+01 7.860000000000000320e+00 1.910999999999999943e+01 -2.310999999999999943e+01 1.480000000000000071e+01 2.119000000000000128e+01 -1.297000000000000064e+01 2.696999999999999886e+01 4.690000000000000391e+00 2.770000000000000018e+00 1.851999999999999957e+01 1.671000000000000085e+01 1.274000000000000021e+01 2.721000000000000085e+01 1.951999999999999957e+01 1.850000000000000089e+00 -5.320000000000000284e+00 -3.109999999999999876e+00 3.060999999999999943e+01 1.330000000000000071e+00 -7.000000000000000666e-02 -3.410000000000000142e+00 2.879999999999999893e+00 -1.296000000000000085e+01 1.226999999999999957e+01 1.267999999999999972e+01 -2.149999999999999911e+00 -1.216999999999999993e+01 2.112999999999999901e+01 7.690000000000000391e+00 -2.198000000000000043e+01 1.318999999999999950e+01 -9.580000000000000071e+00 -9.839999999999999858e+00 1.550000000000000044e+00 2.026999999999999957e+01 -5.830000000000000071e+00 1.601999999999999957e+01 3.339999999999999858e+00 -2.060000000000000053e+00 4.450000000000000178e+00 -7.410000000000000142e+00 -1.322000000000000064e+01 1.092999999999999972e+01 6.900000000000000355e+00 -7.019999999999999574e+00 5.490000000000000213e+00 -8.509999999999999787e+00 -2.600000000000000089e+00 1.338000000000000078e+01 5.839999999999999858e+00 -1.593999999999999950e+01 3.609999999999999876e+00 -1.525999999999999979e+01 -1.626000000000000156e+01 -1.057000000000000028e+01 2.999999999999999889e-01 1.928000000000000114e+01 1.142999999999999972e+01 2.119999999999999929e+01 -2.182999999999999829e+01 9.169999999999999929e+00 1.951999999999999957e+01 1.850000000000000000e+01 1.515000000000000036e+01 -4.280000000000000249e+00 2.058999999999999986e+01 1.603000000000000114e+01 -6.679999999999999716e+00 2.235000000000000142e+01 -2.180000000000000160e+00 3.379999999999999893e+00 7.030000000000000249e+00 5.910000000000000142e+00 1.000000000000000021e-02 -4.899999999999999911e-01 3.500000000000000000e+00 -1.080000000000000071e+01 8.279999999999999361e+00 2.887999999999999901e+01 8.970000000000000639e+00 5.410000000000000142e+00 -9.900000000000000355e+00 2.150000000000000000e+01 4.230000000000000426e+00 -7.610000000000000320e+00 -2.000000000000000042e-02 2.135999999999999943e+01 1.543999999999999950e+01 1.449000000000000021e+01 -1.916000000000000014e+01 1.769000000000000128e+01 -1.433999999999999986e+01 -5.799999999999999600e-01 1.687999999999999901e+01 8.289999999999999147e+00 -2.469999999999999929e+01 4.089999999999999858e+00 4.730000000000000426e+00 2.367999999999999972e+01 -1.174000000000000021e+01 3.600000000000000089e+00 -1.318999999999999950e+01 -7.429999999999999716e+00 2.576000000000000156e+01 -8.789999999999999147e+00 2.267000000000000171e+01 1.118999999999999950e+01 1.755000000000000071e+01 -1.714999999999999858e+01 -1.027999999999999936e+01 8.650000000000000355e+00 4.480000000000000426e+00 1.669999999999999929e+00 3.234000000000000341e+01 -1.157000000000000028e+01 8.859999999999999432e+00 9.990000000000000213e+00 1.380000000000000071e+01 -3.370000000000000107e+00 7.740000000000000213e+00 7.169999999999999929e+00 3.580000000000000071e+00 -6.370000000000000107e+00 -1.449999999999999956e+00 9.800000000000000711e+00 -1.729999999999999982e+00 1.450999999999999979e+01 2.771000000000000085e+01 -2.230000000000000071e+01 -1.088000000000000078e+01 -1.199000000000000021e+01 -9.289999999999999147e+00 1.163000000000000078e+01 8.359999999999999432e+00 1.096000000000000085e+01 -4.099999999999999645e+00 6.030000000000000249e+00 9.640000000000000568e+00 -8.599999999999999867e-01 -1.047000000000000064e+01 1.508000000000000007e+01 -1.566999999999999993e+01 5.639999999999999680e+00 1.960999999999999943e+01 1.600000000000000089e+00 9.990000000000000213e+00 -1.456000000000000050e+01 -7.009999999999999787e+00 1.235999999999999943e+01 1.141999999999999993e+01 -1.149000000000000021e+01 -2.726000000000000156e+01 1.248000000000000043e+01 3.459999999999999964e+00 1.067999999999999972e+01 1.036999999999999922e+01 1.894999999999999929e+01 -7.990000000000000213e+00 6.540000000000000036e+00 -1.855000000000000071e+01 5.440000000000000391e+00 -1.709999999999999964e+00 4.509999999999999787e+00 5.250000000000000000e+00 -9.820000000000000284e+00 7.740000000000000213e+00 6.900000000000000355e+00 -7.919999999999999929e+00 -1.090000000000000036e+01 9.300000000000000711e+00 2.290000000000000036e+00 1.114000000000000057e+01 -4.139999999999999680e+00 9.519999999999999574e+00 -6.250000000000000000e+00 3.471000000000000085e+01 -3.850000000000000089e+00 -4.750000000000000000e+00 -9.669999999999999929e+00 9.589999999999999858e+00 2.210999999999999943e+01 2.407000000000000028e+01 -3.200000000000000178e+00 1.294999999999999929e+01 9.669999999999999929e+00 8.050000000000000711e+00 7.950000000000000178e+00 2.700000000000000178e-01 1.138000000000000078e+01 -1.540000000000000036e+00 -2.620000000000000107e+00 1.000000000000000056e-01 9.130000000000000782e+00 1.633999999999999986e+01 -1.036999999999999922e+01 8.609999999999999432e+00 7.070000000000000284e+00 7.190000000000000391e+00 1.776000000000000156e+01 9.359999999999999432e+00 -5.049999999999999822e+00 -2.276000000000000156e+01 4.809999999999999609e+00 -3.689999999999999947e+00 1.256000000000000050e+01 2.503999999999999915e+01 -1.875000000000000000e+01 1.425999999999999979e+01 -1.169999999999999929e+01 5.769999999999999574e+00 -1.896000000000000085e+01 -1.353999999999999915e+01 -2.119000000000000128e+01 5.990000000000000213e+00 9.539999999999999147e+00 1.992000000000000171e+01 2.041000000000000014e+01 2.173999999999999844e+01 2.658999999999999986e+01 1.979999999999999982e+00 -7.320000000000000284e+00 8.070000000000000284e+00 5.580000000000000071e+00 2.410000000000000142e+00 3.250000000000000000e+00 -2.259999999999999787e+00 -3.399999999999999911e+00 -9.039999999999999147e+00 -1.507000000000000028e+01 -1.020000000000000018e+00 -1.131000000000000050e+01 4.339999999999999858e+00 -9.449999999999999289e+00 2.512999999999999901e+01 1.049000000000000021e+01 1.331000000000000050e+01 1.341000000000000014e+01 2.200000000000000000e+01 1.449999999999999956e+00 5.620000000000000107e+00 2.810000000000000053e+00 6.280000000000000249e+00 2.339000000000000057e+01 -1.139999999999999902e+00 6.559999999999999609e+00 4.259999999999999787e+00 1.597000000000000064e+01 -6.219999999999999751e+00 1.894000000000000128e+01 2.432999999999999829e+01 -1.699999999999999956e+00 2.725000000000000000e+01 -2.700000000000000178e+00 8.800000000000000711e+00 -8.130000000000000782e+00 -2.580000000000000071e+00 1.129999999999999893e+00 5.240000000000000213e+00 -6.049999999999999822e+00 9.640000000000000568e+00 6.459999999999999964e+00 -1.175000000000000000e+01 1.069999999999999929e+01 -9.689999999999999503e+00 7.780000000000000249e+00 -7.719999999999999751e+00 -4.650000000000000355e+00 8.029999999999999361e+00 4.600000000000000200e-01 -1.610000000000000142e+01 1.799999999999999933e-01 -1.101999999999999957e+01 1.576999999999999957e+01 -3.000000000000000000e+00 1.580000000000000071e+00 -2.641000000000000014e+01 2.682999999999999829e+01 -5.480000000000000426e+00 -8.339999999999999858e+00 -3.180000000000000160e+00 2.294999999999999929e+01 5.879999999999999893e+00 -7.750000000000000000e+00 7.190000000000000391e+00 -2.089999999999999858e+00 -1.125999999999999979e+01 3.502000000000000313e+01 -6.000000000000000000e+00 -1.509999999999999964e+01 1.526999999999999957e+01 -9.279999999999999361e+00 -2.048000000000000043e+01 -2.069999999999999840e+00 6.999999999999999556e-01 -2.175000000000000000e+01 -3.459999999999999964e+00 -2.830000000000000071e+00 -2.819999999999999840e+00 3.279999999999999805e+00 1.900000000000000000e+01 -1.600000000000000089e+00 -4.540000000000000036e+00 1.030000000000000071e+01 -2.549999999999999822e+00 3.830000000000000071e+00 -2.300000000000000100e-01 -6.320000000000000284e+00 -6.700000000000000400e-01 4.549999999999999822e+00 2.503999999999999915e+01 7.459999999999999964e+00 -3.379999999999999893e+00 6.070000000000000284e+00 -2.569999999999999840e+00 -3.640000000000000124e+00 2.319999999999999840e+00 1.523000000000000043e+01 5.100000000000000089e-01 1.016999999999999993e+01 8.240000000000000213e+00 8.699999999999999956e-01 -2.800000000000000266e-01 8.029999999999999361e+00 -1.199999999999999956e-01 9.570000000000000284e+00 1.222000000000000064e+01 4.750000000000000000e+00 1.716000000000000014e+01 -1.628000000000000114e+01 -1.600000000000000089e+00 -1.222000000000000064e+01 2.375000000000000000e+01 1.289000000000000057e+01 8.109999999999999432e+00 -5.379999999999999893e+00 -7.179999999999999716e+00 -1.165000000000000036e+01 -1.323000000000000043e+01 1.006000000000000050e+01 1.266999999999999993e+01 5.589999999999999858e+00 -8.499999999999999778e-01 4.459999999999999964e+00 5.669999999999999929e+00 -5.650000000000000355e+00 6.019999999999999574e+00 1.728000000000000114e+01 1.780000000000000027e+00 -1.116000000000000014e+01 -1.166999999999999993e+01 1.346000000000000085e+01 -7.799999999999999822e+00 -1.439999999999999947e+00 1.136999999999999922e+01 -3.990000000000000213e+00 1.035999999999999943e+01 2.600000000000000089e-01 -3.830000000000000071e+00 -1.629999999999999893e+00 2.914999999999999858e+01 1.542999999999999972e+01 6.600000000000000311e-01 -7.690000000000000391e+00 -8.210000000000000853e+00 1.916000000000000014e+01 -5.099999999999999645e+00 -1.072000000000000064e+01 1.719000000000000128e+01 -5.349999999999999645e+00 -2.129999999999999893e+00 -7.360000000000000320e+00 4.259999999999999787e+00 1.629999999999999893e+00 2.571000000000000085e+01 1.892000000000000171e+01 -1.850000000000000089e+00 -2.810000000000000142e+01 -2.128000000000000114e+01 -5.639999999999999680e+00 8.199999999999999289e+00 9.109999999999999432e+00 1.728000000000000114e+01 -5.679999999999999716e+00 -1.819999999999999929e+01 -2.799999999999999822e+00 1.757999999999999829e+01 1.409999999999999920e+00 2.807999999999999829e+01 1.518999999999999950e+01 8.949999999999999289e+00 6.530000000000000249e+00 1.732999999999999829e+01 -1.679999999999999938e+00 -1.290000000000000036e+00 -1.607000000000000028e+01 -6.290000000000000036e+00 -1.025000000000000000e+01 1.639999999999999902e+00 8.929999999999999716e+00 1.966000000000000014e+01 1.516999999999999993e+01 -4.440000000000000391e+00 -1.330000000000000071e+01 1.069999999999999929e+01 3.290000000000000036e+00 1.776000000000000156e+01 3.830000000000000071e+00 1.607999999999999829e+01 -7.870000000000000107e+00 2.016000000000000014e+01 7.150000000000000355e+00 7.030000000000000249e+00 -7.589999999999999858e+00 -1.281000000000000050e+01 -8.080000000000000071e+00 -9.439999999999999503e+00 -2.001000000000000156e+01 -1.085999999999999943e+01 1.466000000000000014e+01 -6.559999999999999609e+00 8.720000000000000639e+00 1.057000000000000028e+01 7.400000000000000355e+00 5.899999999999999689e-01 3.000000000000000000e+00 -7.440000000000000391e+00 -2.114000000000000057e+01 1.199000000000000021e+01 -1.110999999999999943e+01 9.199999999999999289e+00 8.560000000000000497e+00 3.759999999999999787e+00 5.679999999999999716e+00 -1.396000000000000085e+01 -1.125000000000000000e+01 -3.350000000000000089e+00 -1.853999999999999915e+01 -4.629999999999999893e+00 1.539000000000000057e+01 -4.219999999999999751e+00 7.530000000000000249e+00 6.049999999999999822e+00 7.099999999999999645e-01 5.440000000000000391e+00 1.415000000000000036e+01 3.390000000000000124e+00 -5.059999999999999609e+00 7.509999999999999787e+00 4.629999999999999893e+00 -1.134999999999999964e+01 9.189999999999999503e+00 4.110000000000000320e+00 1.224000000000000021e+01 1.889999999999999858e+01 5.780000000000000249e+00 -2.121000000000000085e+01 -9.349999999999999645e+00 6.570000000000000284e+00 -2.540000000000000036e+00 6.440000000000000391e+00 2.089999999999999858e+00 2.529999999999999805e+00 2.582999999999999829e+01 -1.085999999999999943e+01 -1.030000000000000071e+01 1.948000000000000043e+01 -5.299999999999999822e+00 -5.200000000000000178e-01 8.900000000000000355e+00 1.707000000000000028e+01 1.318999999999999950e+01 -9.199999999999999289e+00 1.381000000000000050e+01 2.339999999999999858e+00 8.100000000000000533e-01 1.439999999999999947e+00 -8.980000000000000426e+00 -1.694000000000000128e+01 -9.400000000000000355e+00 3.200000000000000178e+00 8.630000000000000782e+00 -7.070000000000000284e+00 8.699999999999999956e-01 2.408999999999999986e+01 4.799999999999999822e-01 8.990000000000000213e+00 -1.649999999999999911e+00 8.460000000000000853e+00 1.072000000000000064e+01 4.009999999999999787e+00 -6.509999999999999787e+00 1.241999999999999993e+01 -1.018999999999999950e+01 1.322000000000000064e+01 6.440000000000000391e+00 9.499999999999999556e-01 -3.720000000000000195e+00 -9.449999999999999289e+00 2.703999999999999915e+01 -1.570000000000000062e+00 1.617000000000000171e+01 -3.439999999999999947e+00 3.250999999999999801e+01 7.120000000000000107e+00 2.342999999999999972e+01 2.330000000000000071e+00 5.709999999999999964e+00 -4.690000000000000391e+00 3.990000000000000213e+00 -1.623999999999999844e+01 -3.910000000000000142e+00 2.239999999999999858e+01 -1.080000000000000071e+01 -1.065000000000000036e+01 2.144000000000000128e+01 -3.759999999999999787e+00 1.314000000000000057e+01 -5.699999999999999512e-01 1.370000000000000107e+00 -5.500000000000000444e-01 1.209999999999999964e+00 3.085000000000000142e+01 -1.909999999999999920e+00 8.699999999999999289e+00 9.789999999999999147e+00 2.103000000000000114e+01 -5.599999999999999645e+00 1.333000000000000007e+01 -8.119999999999999218e+00 2.892000000000000171e+01 8.589999999999999858e+00 -5.790000000000000036e+00 5.610000000000000320e+00 1.083999999999999986e+01 9.320000000000000284e+00 1.186999999999999922e+01 -9.300000000000000711e+00 -5.160000000000000142e+00 -1.301999999999999957e+01 -9.099999999999999645e+00 -5.700000000000000178e+00 4.589999999999999858e+00 3.620000000000000107e+00 4.370000000000000107e+00 -1.225999999999999979e+01 -2.430000000000000160e+00 -1.823000000000000043e+01 3.879999999999999893e+00 1.141000000000000014e+01 1.298000000000000043e+01 -1.800000000000000044e+00 7.399999999999999911e-01 1.032000000000000028e+01 9.230000000000000426e+00 -1.669999999999999929e+00 4.759999999999999787e+00 1.878999999999999915e+01 1.130000000000000071e+01 -5.929999999999999716e+00 1.501999999999999957e+01 1.225999999999999979e+01 -2.790000000000000036e+00 -1.157000000000000028e+01 -8.519999999999999574e+00 7.940000000000000391e+00 -1.492999999999999972e+01 9.160000000000000142e+00 -6.500000000000000222e-01 1.058000000000000007e+01 -1.403999999999999915e+01 -5.300000000000000266e-01 1.330000000000000071e+01 3.229999999999999982e+00 1.072000000000000064e+01 1.753000000000000114e+01 -1.006000000000000050e+01 -4.019999999999999574e+00 1.000000000000000000e+00 3.740000000000000213e+00 2.000000000000000000e+01 3.410000000000000142e+00 -5.440000000000000391e+00 1.297000000000000064e+01 1.500999999999999979e+01 7.780000000000000249e+00 -3.499999999999999778e-01 -3.005000000000000071e+01 -1.973000000000000043e+01 -3.021999999999999886e+01 -6.799999999999999822e+00 -9.169999999999999929e+00 3.290000000000000036e+00 1.289000000000000057e+01 -9.240000000000000213e+00 -5.610000000000000320e+00 -2.571000000000000085e+01 6.269999999999999574e+00 -9.560000000000000497e+00 4.940000000000000391e+00 1.403999999999999915e+01 5.919999999999999929e+00 1.760000000000000009e+00 -8.480000000000000426e+00 1.703999999999999915e+01 -1.488000000000000078e+01 7.519999999999999574e+00 1.492999999999999972e+01 -5.200000000000000178e-01 -6.190000000000000391e+00 -3.529999999999999805e+00 -1.042999999999999972e+01 2.317999999999999972e+01 2.899999999999999800e-01 6.410000000000000142e+00 -1.466000000000000014e+01 -6.839999999999999858e+00 -7.099999999999999645e-01 -1.550000000000000044e+00 -1.113000000000000078e+01 -4.780000000000000249e+00 3.669999999999999929e+00 1.639999999999999902e+00 1.907999999999999829e+01 1.357000000000000028e+01 1.969999999999999973e+00 -1.903000000000000114e+01 1.072000000000000064e+01 1.080000000000000071e+00 -9.009999999999999787e+00 -8.699999999999999956e-01 5.900000000000000355e+00 -2.700000000000000178e+00 -1.291000000000000014e+01 5.280000000000000249e+00 7.080000000000000071e+00 1.676999999999999957e+01 -1.434999999999999964e+01 1.015000000000000036e+01 -7.559999999999999609e+00 9.310000000000000497e+00 1.948000000000000043e+01 5.589999999999999858e+00 -1.405000000000000071e+01 1.617999999999999972e+01 -3.702000000000000313e+01 -5.679999999999999716e+00 -6.300000000000000044e-01 -2.169000000000000128e+01 1.230000000000000071e+01 -5.490000000000000213e+00 -7.199999999999999734e-01 9.580000000000000071e+00 -7.700000000000000178e+00 -2.020000000000000018e+00 2.121000000000000085e+01 2.517999999999999972e+01 9.750000000000000000e+00 1.286999999999999922e+01 1.156000000000000050e+01 -4.919999999999999929e+00 -2.321000000000000085e+01 -7.790000000000000036e+00 -1.871999999999999886e+01 6.049999999999999822e+00 3.950000000000000178e+00 -1.919999999999999929e+00 1.558000000000000007e+01 2.133999999999999986e+01 -2.494000000000000128e+01 -1.039000000000000057e+01 1.416999999999999993e+01 -4.370000000000000107e+00 3.720000000000000195e+00 7.769999999999999574e+00 1.331000000000000050e+01 -3.023000000000000043e+01 7.679999999999999716e+00 -1.165000000000000036e+01 -1.798000000000000043e+01 -5.100000000000000089e-01 1.226999999999999957e+01 2.685000000000000142e+01 2.799999999999999822e+00 7.399999999999999911e-01 1.509999999999999964e+01 -1.009999999999999964e+01 1.580000000000000071e+00 -2.114999999999999858e+01 -1.070000000000000062e+00 1.803000000000000114e+01 -9.390000000000000568e+00 -2.819999999999999840e+00 -8.720000000000000639e+00 -2.089999999999999858e+00 2.612999999999999901e+01 -1.477999999999999936e+01 2.933999999999999986e+01 -1.766000000000000014e+01 -1.401999999999999957e+01 -7.959999999999999964e+00 1.291000000000000014e+01 -1.985000000000000142e+01 -1.526999999999999957e+01 3.149999999999999911e+00 2.846000000000000085e+01 -1.810999999999999943e+01 -3.189999999999999947e+00 -4.969999999999999751e+00 -1.047000000000000064e+01 -5.200000000000000178e-01 -9.410000000000000142e+00 4.280000000000000249e+00 2.153000000000000114e+01 -1.770000000000000018e+00 7.500000000000000000e+00 -3.259999999999999787e+00 6.700000000000000400e-01 4.589999999999999858e+00 -1.846999999999999886e+01 7.040000000000000036e+00 -3.295000000000000284e+01 -7.129999999999999893e+00 6.339999999999999858e+00 -4.000000000000000083e-02 -8.429999999999999716e+00 1.721000000000000085e+01 -1.389999999999999902e+00 1.619999999999999929e+01 7.849999999999999645e+00 6.219999999999999751e+00 1.215000000000000036e+01 -1.589000000000000057e+01 1.377999999999999936e+01 1.146000000000000085e+01 1.116999999999999993e+01 -9.830000000000000071e+00 -2.919999999999999929e+00 -1.101999999999999957e+01 -4.009999999999999787e+00 -7.259999999999999787e+00 -1.089000000000000057e+01 6.809999999999999609e+00 -8.109999999999999432e+00 1.506000000000000050e+01 -1.006000000000000050e+01 1.239999999999999991e+00 -1.635999999999999943e+01 -7.799999999999999822e+00 -1.027999999999999936e+01 -3.209999999999999964e+00 8.339999999999999858e+00 4.889999999999999680e+00 9.250000000000000000e+00 7.769999999999999574e+00 2.359999999999999876e+00 8.160000000000000142e+00 2.464000000000000057e+01 1.964000000000000057e+01 5.530000000000000249e+00 -6.799999999999999822e+00 -1.953999999999999915e+01 2.810000000000000053e+00 5.899999999999999689e-01 1.864000000000000057e+01 1.408999999999999986e+01 -1.308999999999999986e+01 4.099999999999999645e+00 -8.400000000000000355e+00 2.344999999999999929e+01 1.476999999999999957e+01 -5.080000000000000071e+00 2.240000000000000213e+00 4.059999999999999609e+00 1.211999999999999922e+01 -8.399999999999999689e-01 1.748000000000000043e+01 -6.419999999999999929e+00 7.000000000000000666e-02 7.700000000000000178e+00 1.919999999999999929e+00 -2.478000000000000114e+01 1.810000000000000053e+00 -2.012999999999999901e+01 1.450000000000000000e+01 1.639999999999999902e+00 3.229999999999999982e+00 -1.125000000000000000e+01 -9.949999999999999289e+00 9.269999999999999574e+00 2.273000000000000043e+01 1.499999999999999944e-01 5.440000000000000391e+00 -6.660000000000000142e+00 5.450000000000000178e+00 -2.187999999999999901e+01 -8.060000000000000497e+00 2.919999999999999929e+00 1.939999999999999858e+01 1.689999999999999947e+00 9.339999999999999858e+00 1.270000000000000018e+00 1.024000000000000021e+01 -9.689999999999999503e+00 -2.669999999999999929e+00 -4.799999999999999822e-01 -1.321000000000000085e+01 -1.409999999999999964e+01 -4.530000000000000249e+00 -2.973000000000000043e+01 3.970000000000000195e+00 7.730000000000000426e+00 9.939999999999999503e+00 6.790000000000000036e+00 -1.653000000000000114e+01 -2.629999999999999893e+00 9.070000000000000284e+00 1.389999999999999902e+00 5.910000000000000142e+00 -8.299999999999999600e-01 -1.160999999999999943e+01 1.424000000000000021e+01 -1.770000000000000018e+00 -4.870000000000000107e+00 2.019000000000000128e+01 1.799999999999999933e-01 -1.570000000000000062e+00 -2.426999999999999957e+01 8.999999999999999667e-02 -9.769999999999999574e+00 3.100000000000000089e+00 -3.620000000000000107e+00 -4.269999999999999574e+00 1.489999999999999991e+00 3.450000000000000178e+00 1.744000000000000128e+01 7.190000000000000391e+00 8.039999999999999147e+00 -7.440000000000000391e+00 2.430999999999999872e+01 -1.200999999999999979e+01 4.669999999999999929e+00 -4.219999999999999751e+00 -7.500000000000000000e-01 -3.939999999999999947e+00 2.500000000000000000e+00 1.066000000000000014e+01 -2.250000000000000000e+01 1.819999999999999929e+01 8.439999999999999503e+00 -1.175000000000000000e+01 -1.014000000000000057e+01 -1.586999999999999922e+01 -4.860000000000000320e+00 1.762000000000000099e+01 3.319999999999999840e+00 1.698999999999999844e+01 -1.083000000000000007e+01 -2.387999999999999901e+01 1.180000000000000071e+01 7.450000000000000178e+00 -2.649999999999999911e+00 -8.560000000000000497e+00 -8.070000000000000284e+00 -5.600000000000000533e-01 -8.740000000000000213e+00 1.260000000000000009e+00 1.109999999999999964e+01 1.814000000000000057e+01 -1.411999999999999922e+01 -0.000000000000000000e+00 -8.470000000000000639e+00 -8.599999999999999867e-01 6.500000000000000000e+00 4.809999999999999609e+00 -5.070000000000000284e+00 1.590000000000000080e+00 -7.179999999999999716e+00 1.150000000000000000e+01 1.419999999999999929e+00 7.509999999999999787e+00 -5.269999999999999574e+00 3.020000000000000018e+00 -7.969999999999999751e+00 -1.048000000000000043e+01 -2.040000000000000036e+00 2.100000000000000000e+01 -7.389999999999999680e+00 1.780000000000000027e+00 -3.629999999999999893e+00 -8.310000000000000497e+00 1.586999999999999922e+01 -9.990000000000000213e+00 7.450000000000000178e+00 -3.699999999999999956e-01 3.660000000000000142e+00 -1.008000000000000007e+01 -9.380000000000000782e+00 -2.816000000000000014e+01 4.110000000000000320e+00 -5.169999999999999929e+00 -7.809999999999999609e+00 -1.317999999999999972e+01 -3.930000000000000160e+00 1.591999999999999993e+01 7.150000000000000355e+00 -3.560000000000000053e+00 -4.250000000000000000e+00 5.300000000000000266e-01 5.799999999999999600e-01 -1.136999999999999922e+01 6.280000000000000249e+00 5.879999999999999893e+00 8.000000000000000444e-01 -6.929999999999999716e+00 4.719999999999999751e+00 -1.750000000000000000e+00 4.940000000000000391e+00 2.101000000000000156e+01 -3.629999999999999893e+00 -1.135999999999999943e+01 -1.269999999999999929e+01 8.359999999999999432e+00 5.540000000000000036e+00 -1.635999999999999943e+01 2.630999999999999872e+01 -8.089999999999999858e+00 1.746999999999999886e+01 3.580000000000000071e+00 3.850000000000000089e+00 9.250000000000000000e+00 -5.160000000000000142e+00 -2.310000000000000053e+00 1.473000000000000043e+01 1.072000000000000064e+01 -4.519999999999999574e+00 1.275999999999999979e+01 -7.830000000000000071e+00 -1.030000000000000071e+01 -1.333999999999999986e+01 -2.076000000000000156e+01 -8.140000000000000568e+00 2.119999999999999929e+01 -2.049999999999999822e+00 -3.669999999999999929e+00 8.710000000000000853e+00 1.085999999999999943e+01 7.669999999999999929e+00 1.692000000000000171e+01 -7.379999999999999893e+00 -9.130000000000000782e+00 9.070000000000000284e+00 1.459999999999999964e+00 -2.490000000000000213e+00 1.892000000000000171e+01 -2.930000000000000160e+00 -8.150000000000000355e+00 -7.750000000000000000e+00 6.589999999999999858e+00 -2.441000000000000014e+01 2.032000000000000028e+01 -6.160000000000000142e+00 -1.489000000000000057e+01 -1.189999999999999947e+00 -2.299999999999999822e+00 3.140000000000000124e+00 -2.164999999999999858e+01 -3.200000000000000178e+00 6.700000000000000400e-01 3.779999999999999805e+00 5.780000000000000249e+00 -1.189999999999999947e+00 -3.109999999999999876e+00 1.600000000000000033e-01 1.541000000000000014e+01 -1.687000000000000099e+01 -1.415000000000000036e+01 7.570000000000000284e+00 9.490000000000000213e+00 -1.010000000000000009e+00 8.009999999999999787e+00 7.099999999999999645e+00 -1.271000000000000085e+01 -3.689999999999999947e+00 -5.049999999999999822e+00 5.600000000000000533e-01 -8.119999999999999218e+00 -7.019999999999999574e+00 -1.471000000000000085e+01 1.556000000000000050e+01 2.740000000000000213e+00 -9.179999999999999716e+00 1.484999999999999964e+01 4.000000000000000222e-01 1.005000000000000071e+01 -6.339999999999999858e+00 3.200000000000000178e+00 1.126999999999999957e+01 1.259999999999999964e+01 4.099999999999999756e-01 -1.191999999999999993e+01 1.746999999999999886e+01 -8.609999999999999432e+00 1.709999999999999964e+00 -3.482999999999999829e+01 -5.400000000000000355e+00 8.359999999999999432e+00 1.013000000000000078e+01 1.348000000000000043e+01 2.080000000000000071e+00 1.860000000000000098e+00 6.599999999999999645e+00 -9.499999999999999556e-01 5.709999999999999964e+00 -2.632000000000000028e+01 1.860000000000000098e+00 -9.119999999999999218e+00 -5.940000000000000391e+00 3.100000000000000089e+00 -6.450000000000000178e+00 4.879999999999999893e+00 2.330000000000000071e+00 6.809999999999999609e+00 1.509999999999999964e+01 8.349999999999999645e+00 -3.160000000000000142e+00 1.709999999999999964e+00 6.389999999999999680e+00 1.764999999999999858e+01 -4.549999999999999822e+00 6.780000000000000249e+00 -1.726000000000000156e+01 -6.759999999999999787e+00 -1.623000000000000043e+01 -2.130999999999999872e+01 7.910000000000000142e+00 -7.299999999999999822e+00 2.319999999999999840e+00 -2.403999999999999915e+01 2.319999999999999840e+00 4.990000000000000213e+00 -9.599999999999999645e+00 8.859999999999999432e+00 -6.400000000000000355e+00 1.528999999999999915e+01 1.432000000000000028e+01 -1.610000000000000098e+00 1.821000000000000085e+01 1.399999999999999911e+00 -5.990000000000000213e+00 -2.290000000000000036e+00 -5.200000000000000178e-01 -1.072000000000000064e+01 -1.341999999999999993e+01 -3.129999999999999893e+00 -4.740000000000000213e+00 -1.116000000000000014e+01 -4.669999999999999929e+00 -4.139999999999999680e+00 -6.469999999999999751e+00 -1.247000000000000064e+01 9.899999999999999911e-01 -2.137000000000000099e+01 -1.323000000000000043e+01 6.969999999999999751e+00 5.990000000000000213e+00 -2.326000000000000156e+01 5.980000000000000426e+00 -1.129999999999999893e+00 1.928999999999999915e+01 -8.900000000000000355e+00 2.500000000000000000e-01 -7.399999999999999911e-01 -2.410000000000000142e+00 -2.101999999999999957e+01 2.479999999999999982e+00 2.410000000000000142e+00 -8.080000000000000071e+00 1.147000000000000064e+01 5.610000000000000320e+00 9.859999999999999432e+00 9.140000000000000568e+00 1.742999999999999972e+01 -8.699999999999999289e+00 -7.980000000000000426e+00 -1.342999999999999972e+01 2.485000000000000142e+01 -1.628999999999999915e+01 1.458999999999999986e+01 -3.509999999999999787e+00 -2.642999999999999972e+01 -2.720000000000000195e+00 -2.214000000000000057e+01 -1.129999999999999893e+00 -5.899999999999999689e-01 -7.639999999999999680e+00 1.469999999999999929e+01 9.660000000000000142e+00 1.498000000000000043e+01 4.459999999999999964e+00 -9.000000000000000000e+00 -2.709999999999999964e+00 4.660000000000000142e+00 -8.490000000000000213e+00 8.900000000000000355e+00 -1.419999999999999929e+00 -1.898000000000000043e+01 5.300000000000000266e-01 1.183000000000000007e+01 -5.639999999999999680e+00 -9.000000000000000000e+00 1.283000000000000007e+01 2.221999999999999886e+01 -2.057000000000000028e+01 1.314000000000000057e+01 -1.282000000000000028e+01 -4.900000000000000355e+00 -1.465000000000000036e+01 -8.640000000000000568e+00 -2.009999999999999787e+00 1.286999999999999922e+01 1.350000000000000000e+01 -2.200000000000000178e+00 2.589999999999999858e+00 4.929999999999999716e+00 9.980000000000000426e+00 -1.449999999999999956e+00 1.265000000000000036e+01 -2.950000000000000178e+00 1.700000000000000000e+01 -1.110000000000000098e+00 -2.410000000000000142e+00 -1.307000000000000028e+01 -5.349999999999999645e+00 1.499999999999999944e-01 -2.171999999999999886e+01 -4.290000000000000036e+00 -2.539999999999999858e+01 -9.179999999999999716e+00 1.230000000000000071e+01 7.780000000000000249e+00 -4.419999999999999929e+00 -7.309999999999999609e+00 9.029999999999999361e+00 1.128999999999999915e+01 4.889999999999999680e+00 5.940000000000000391e+00 -1.589000000000000057e+01 -1.313000000000000078e+01 -5.950000000000000178e+00 2.710999999999999943e+01 1.790000000000000036e+00 -1.000000000000000056e-01 -4.510000000000000142e+01 2.721999999999999886e+01 4.389999999999999680e+00 -7.900000000000000355e+00 -4.980000000000000426e+00 1.550000000000000044e+00 2.560999999999999943e+01 -1.039000000000000057e+01 -6.799999999999999822e+00 -1.434999999999999964e+01 1.136999999999999922e+01 -2.270000000000000018e+00 1.789999999999999858e+01 2.759999999999999787e+00 2.226999999999999957e+01 -6.070000000000000284e+00 -1.206000000000000050e+01 2.379999999999999893e+00 7.129999999999999893e+00 1.359999999999999964e+01 9.779999999999999361e+00 -1.324000000000000021e+01 -7.080000000000000071e+00 -4.790000000000000036e+00 1.464000000000000057e+01 4.199999999999999845e-01 2.755000000000000071e+01 1.451999999999999957e+01 -9.929999999999999716e+00 3.549999999999999822e+00 -2.282000000000000028e+01 1.069999999999999929e+01 1.969999999999999973e+00 4.650000000000000355e+00 1.619999999999999929e+01 -1.177999999999999936e+01 -1.199000000000000021e+01 6.040000000000000036e+00 1.364000000000000057e+01 1.989999999999999991e+00 9.939999999999999503e+00 3.060000000000000053e+00 -1.814999999999999858e+01 7.280000000000000249e+00 1.380000000000000071e+01 1.732000000000000028e+01 -2.541000000000000014e+01 -3.080999999999999872e+01 -2.937999999999999901e+01 -3.879999999999999893e+00 -2.194999999999999929e+01 7.299999999999999822e+00 -7.679999999999999716e+00 -3.649999999999999911e+00 -1.664999999999999858e+01 1.050999999999999979e+01 -6.269999999999999574e+00 3.699999999999999956e-01 7.200000000000000178e+00 4.820000000000000284e+00 -5.519999999999999574e+00 -1.186999999999999922e+01 -4.699999999999999734e-01 3.540000000000000036e+00 6.919999999999999929e+00 -3.790000000000000036e+00 -7.509999999999999787e+00 7.419999999999999929e+00 -1.996000000000000085e+01 2.410000000000000142e+00 -2.326000000000000156e+01 -1.989999999999999991e+00 9.300000000000000711e+00 -4.690000000000000391e+00 1.228999999999999915e+01 -2.020000000000000018e+00 -1.025999999999999979e+01 -1.556000000000000050e+01 -2.189999999999999947e+00 -5.339999999999999858e+00 4.730000000000000426e+00 -1.058000000000000007e+01 4.000000000000000222e-01 3.580000000000000071e+00 -8.849999999999999645e+00 -2.839000000000000057e+01 -3.430000000000000160e+00 7.900000000000000355e-01 -1.127999999999999936e+01 1.689000000000000057e+01 -1.406000000000000050e+01 1.978000000000000114e+01 9.699999999999999734e-01 1.136999999999999922e+01 7.299999999999999822e-01 2.387000000000000099e+01 -7.900000000000000355e+00 2.321999999999999886e+01 3.370000000000000107e+00 -6.419999999999999929e+00 -9.269999999999999574e+00 -7.500000000000000000e-01 -1.400000000000000133e-01 2.359999999999999876e+00 -2.569999999999999840e+00 -3.330000000000000071e+00 -1.669000000000000128e+01 -8.890000000000000568e+00 -2.755000000000000071e+01 -7.030000000000000249e+00 -4.950000000000000178e+00 -6.290000000000000036e+00 1.015000000000000036e+01 2.009999999999999787e+00 -2.620000000000000107e+00 -4.070000000000000284e+00 5.150000000000000355e+00 1.460999999999999943e+01 -6.280000000000000249e+00 -8.529999999999999361e+00 -6.400000000000000133e-01 -8.949999999999999289e+00 3.032000000000000028e+01 -4.500000000000000000e+00 1.878999999999999915e+01 7.730000000000000426e+00 3.490000000000000213e+00 -4.959999999999999964e+00 6.019999999999999574e+00 1.035999999999999943e+01 7.820000000000000284e+00 7.169999999999999929e+00 -4.190000000000000391e+00 1.449999999999999956e+00 -5.929999999999999716e+00 -3.732000000000000028e+01 1.959999999999999964e+00 5.690000000000000391e+00 -1.040000000000000036e+00 -5.650000000000000355e+00 6.700000000000000400e-01 -6.179999999999999716e+00 -3.660000000000000142e+00 -2.330000000000000071e+00 -3.236999999999999744e+01 -2.846000000000000085e+01 -2.212000000000000099e+01 4.959999999999999964e+00 1.110000000000000098e+00 -9.100000000000000311e-01 5.179999999999999716e+00 1.860000000000000098e+00 2.198999999999999844e+01 2.339999999999999858e+00 -4.250000000000000000e+00 -1.819999999999999929e+01 3.217000000000000171e+01 9.789999999999999147e+00 6.709999999999999964e+00 9.769999999999999574e+00 6.139999999999999680e+00 1.483000000000000007e+01 1.260999999999999943e+01 4.389999999999999680e+00 2.275000000000000000e+01 1.907000000000000028e+01 5.669999999999999929e+00 -2.698000000000000043e+01 -1.331000000000000050e+01 6.769999999999999574e+00 8.769999999999999574e+00 -2.029999999999999805e+00 1.964000000000000057e+01 -2.978000000000000114e+01 6.160000000000000142e+00 1.425999999999999979e+01 -6.500000000000000000e+00 1.373000000000000043e+01 1.432000000000000028e+01 -1.851999999999999957e+01 -5.169999999999999929e+00 7.620000000000000107e+00 -4.080000000000000071e+00 1.394999999999999929e+01 9.100000000000000311e-01 6.809999999999999609e+00 8.759999999999999787e+00 1.728999999999999915e+01 -1.591999999999999993e+01 -3.529999999999999805e+00 7.879999999999999893e+00 4.049999999999999822e+00 1.290000000000000036e+00 -1.461999999999999922e+01 -5.969999999999999751e+00 6.860000000000000320e+00 -1.540000000000000036e+00 1.723000000000000043e+01 -1.116000000000000014e+01 -6.370000000000000107e+00 -3.759999999999999787e+00 -4.709999999999999964e+00 2.250000000000000000e+00 -9.200000000000000400e-01 3.640000000000000124e+00 7.400000000000000355e+00 1.234999999999999964e+01 6.889999999999999680e+00 -7.139999999999999680e+00 -7.969999999999999751e+00 7.919999999999999929e+00 -1.465000000000000036e+01 -1.040000000000000036e+00 -1.244999999999999929e+01 -2.300000000000000100e-01 -3.900000000000000133e-01 -9.720000000000000639e+00 9.230000000000000426e+00 -1.275000000000000000e+01 5.339999999999999858e+00 9.320000000000000284e+00 -1.669999999999999929e+00 -1.000000000000000000e+00 1.266999999999999993e+01 -7.830000000000000071e+00 -1.770000000000000018e+00 -4.540000000000000036e+00 2.410999999999999943e+01 3.970000000000000195e+00 5.410000000000000142e+00 8.720000000000000639e+00 -1.126999999999999957e+01 -1.033000000000000007e+01 -1.415000000000000036e+01 -1.000000000000000000e+01 2.898000000000000043e+01 1.600000000000000089e+00 -2.317999999999999972e+01 1.040000000000000036e+01 -2.271000000000000085e+01 -5.700000000000000178e+00 -1.130000000000000071e+01 1.294999999999999929e+01 9.029999999999999361e+00 1.248000000000000043e+01 4.049999999999999822e+00 1.219999999999999973e+00 -4.799999999999999822e-01 -1.005000000000000071e+01 2.669999999999999929e+00 -8.539999999999999147e+00 3.569999999999999840e+00 -4.429999999999999716e+00 1.025999999999999979e+01 2.533999999999999986e+01 1.850000000000000089e+00 4.870000000000000107e+00 -4.110000000000000320e+00 1.979999999999999982e+00 -1.300000000000000044e+00 -4.519999999999999574e+00 2.870000000000000107e+00 2.640000000000000124e+00 -1.300000000000000044e-01 -1.035999999999999943e+01 5.040000000000000036e+00 2.287999999999999901e+01 -5.269999999999999574e+00 2.790000000000000036e+00 -4.599999999999999645e+00 -5.160000000000000142e+00 2.776000000000000156e+01 -2.359999999999999876e+00 -5.679999999999999716e+00 3.120000000000000107e+00 2.917000000000000171e+01 3.910000000000000142e+00 -7.690000000000000391e+00 -3.979999999999999982e+00 -1.088000000000000078e+01 2.060000000000000053e+00 1.010000000000000009e+00 7.559999999999999609e+00 1.143999999999999950e+01 2.939999999999999947e+00 -9.900000000000000355e+00 -1.189999999999999947e+00 2.371000000000000085e+01 -1.235999999999999943e+01 -6.080000000000000071e+00 -2.950000000000000178e+00 1.500000000000000000e+01 5.070000000000000284e+00 7.429999999999999716e+00 -2.828999999999999915e+01 5.679999999999999716e+00 -9.050000000000000711e+00 1.730999999999999872e+01 6.179999999999999716e+00 -1.002999999999999936e+01 5.910000000000000142e+00 6.070000000000000284e+00 -1.230000000000000071e+01 -1.691000000000000014e+01 5.030000000000000249e+00 1.381000000000000050e+01 -1.382000000000000028e+01 3.169999999999999929e+00 7.399999999999999911e-01 7.209999999999999964e+00 5.120000000000000107e+00 2.016000000000000014e+01 -1.948000000000000043e+01 -1.803000000000000114e+01 6.950000000000000178e+00 -9.640000000000000568e+00 6.899999999999999467e-01 -8.599999999999999867e-01 4.799999999999999822e+00 -9.599999999999999645e-01 -1.901000000000000156e+01 -1.089000000000000057e+01 -8.240000000000000213e+00 2.448999999999999844e+01 -1.233999999999999986e+01 -1.500000000000000000e+00 -5.139999999999999680e+00 -1.030000000000000071e+01 3.703999999999999915e+01 -6.639999999999999680e+00 8.740000000000000213e+00 6.440000000000000391e+00 -6.469999999999999751e+00 1.228999999999999915e+01 9.200000000000000400e-01 -3.870000000000000107e+00 -1.110000000000000098e+00 1.925000000000000000e+01 -1.639999999999999858e+01 -8.199999999999999512e-01 1.477999999999999936e+01 8.869999999999999218e+00 9.880000000000000782e+00 1.769000000000000128e+01 2.099999999999999922e-01 1.020000000000000018e+00 -7.740000000000000213e+00 -1.159999999999999964e+01 -8.990000000000000213e+00 2.510999999999999943e+01 -5.120000000000000107e+00 -2.403999999999999915e+01 1.921000000000000085e+01 1.260000000000000009e+00 1.083000000000000007e+01 2.100000000000000089e+00 -2.332000000000000028e+01 -2.939999999999999947e+00 -4.910000000000000142e+00 9.269999999999999574e+00 -2.779999999999999805e+00 -1.428999999999999915e+01 9.799999999999999822e-01 1.159999999999999964e+01 -8.939999999999999503e+00 2.740000000000000213e+00 -1.300000000000000044e+00 8.160000000000000142e+00 -8.769999999999999574e+00 -5.370000000000000107e+00 6.549999999999999822e+00 -9.830000000000000071e+00 7.700000000000000178e-01 -6.360000000000000320e+00 6.769999999999999574e+00 -1.510000000000000009e+00 1.150999999999999979e+01 1.449999999999999956e+00 -1.110999999999999943e+01 4.830000000000000071e+00 6.400000000000000133e-01 -7.950000000000000178e+00 -4.209999999999999964e+00 -9.539999999999999147e+00 -8.399999999999999689e-01 -1.046000000000000085e+01 1.719999999999999929e+01 -7.719999999999999751e+00 1.161999999999999922e+01 -4.110000000000000320e+00 1.635999999999999943e+01 1.224000000000000021e+01 1.274000000000000021e+01 -1.436999999999999922e+01 -3.611999999999999744e+01 -1.381000000000000050e+01 1.570000000000000062e+00 -1.136999999999999922e+01 -1.110000000000000098e+00 -1.714999999999999858e+01 1.031000000000000050e+01 1.378999999999999915e+01 -9.300000000000000488e-01 -1.083000000000000007e+01 6.250000000000000000e+00 2.229999999999999982e+00 7.049999999999999822e+00 1.712999999999999901e+01 -3.029999999999999805e+00 2.742999999999999972e+01 6.780000000000000249e+00 1.550000000000000044e+00 -1.669999999999999929e+00 6.019999999999999574e+00 -9.769999999999999574e+00 2.575000000000000000e+01 1.301999999999999957e+01 2.500000000000000000e+00 -3.339999999999999858e+00 1.678999999999999915e+01 -2.875000000000000000e+01 8.179999999999999716e+00 -1.077999999999999936e+01 -3.279999999999999805e+00 -1.921999999999999886e+01 4.709999999999999964e+00 -1.659999999999999920e+00 -2.026999999999999957e+01 -8.499999999999999778e-01 -1.588000000000000078e+01 1.667999999999999972e+01 7.150000000000000355e+00 -7.559999999999999609e+00 -5.830000000000000071e+00 -3.582999999999999829e+01 -1.219999999999999929e+01 6.019999999999999574e+00 -1.629999999999999893e+00 -6.889999999999999680e+00 8.720000000000000639e+00 2.839999999999999858e+00 3.169999999999999929e+00 -1.521000000000000085e+01 4.110000000000000320e+00 -4.500000000000000111e-01 4.740000000000000213e+00 1.269999999999999929e+01 1.289000000000000057e+01 -1.673000000000000043e+01 1.266999999999999993e+01 -1.082000000000000028e+01 2.270000000000000018e+00 2.529999999999999805e+00 9.169999999999999929e+00 -1.348000000000000043e+01 -1.803000000000000114e+01 2.323000000000000043e+01 -1.225000000000000000e+01 -6.759999999999999787e+00 -7.870000000000000107e+00 -2.573000000000000043e+01 -1.014000000000000057e+01 -1.896999999999999886e+01 -1.028999999999999915e+01 7.469999999999999751e+00 1.124000000000000021e+01 -2.435999999999999943e+01 6.199999999999999956e-01 1.929999999999999938e+00 7.750000000000000000e+00 1.223000000000000043e+01 1.900000000000000022e-01 1.841000000000000014e+01 1.621000000000000085e+01 -9.720000000000000639e+00 -2.178999999999999915e+01 4.019999999999999574e+00 7.190000000000000391e+00 -2.500000000000000000e-01 -1.839000000000000057e+01 8.669999999999999929e+00 -7.299999999999999822e-01 1.699999999999999956e+00 2.140000000000000124e+00 -9.250000000000000000e+00 -1.110000000000000098e+00 8.380000000000000782e+00 -1.782000000000000028e+01 -1.302999999999999936e+01 1.024000000000000021e+01 7.580000000000000071e+00 -1.985000000000000142e+01 -1.994999999999999929e+01 -2.800000000000000266e-01 1.503999999999999915e+01 4.639999999999999680e+00 -8.300000000000000711e+00 6.750000000000000000e+00 2.057999999999999829e+01 -6.700000000000000178e+00 1.247000000000000064e+01 -1.914999999999999858e+01 1.499999999999999944e-01 -2.123000000000000043e+01 1.016000000000000014e+01 -6.690000000000000391e+00 -4.599999999999999645e+00 4.059999999999999609e+00 1.172000000000000064e+01 -1.518999999999999950e+01 -1.928000000000000114e+01 4.179999999999999716e+00 7.849999999999999645e+00 1.459999999999999964e+00 2.580000000000000071e+00 1.726999999999999957e+01 1.021000000000000085e+01 3.870000000000000107e+00 1.342999999999999972e+01 -2.600000000000000089e+00 1.421000000000000085e+01 -4.349999999999999645e+00 2.575000000000000000e+01 -1.626999999999999957e+01 -2.779999999999999805e+00 -4.509999999999999787e+00 1.499999999999999944e-01 2.020000000000000018e+00 1.044999999999999929e+01 1.369999999999999929e+01 -1.379999999999999893e+00 -1.213000000000000078e+01 -2.392000000000000171e+01 -4.690000000000000391e+00 1.002999999999999936e+01 -9.720000000000000639e+00 -9.830000000000000071e+00 2.689999999999999947e+00 6.719999999999999751e+00 1.570000000000000062e+00 -1.025000000000000000e+01 1.496000000000000085e+01 9.890000000000000568e+00 3.300000000000000155e-01 8.330000000000000071e+00 -8.910000000000000142e+00 1.177999999999999936e+01 -1.894000000000000128e+01 -2.200000000000000178e+00 -1.519999999999999929e+01 2.859999999999999876e+00 2.517999999999999972e+01 9.369999999999999218e+00 -4.600000000000000200e-01 -5.179999999999999716e+00 -2.046999999999999886e+01 -1.705000000000000071e+01 -1.131000000000000050e+01 -1.762999999999999901e+01 1.544999999999999929e+01 -1.951999999999999957e+01 -5.000000000000000000e-01 2.294999999999999929e+01 1.131000000000000050e+01 -5.330000000000000071e+00 -2.087999999999999901e+01 6.339999999999999858e+00 -8.599999999999999867e-01 -2.262999999999999901e+01 -2.282000000000000028e+01 1.143999999999999950e+01 4.400000000000000022e-01 9.289999999999999147e+00 3.850000000000000089e+00 -1.746999999999999886e+01 -7.179999999999999716e+00 1.985000000000000142e+01 5.019999999999999574e+00 1.980999999999999872e+01 -4.269999999999999574e+00 1.052999999999999936e+01 -4.809999999999999609e+00 3.450000000000000178e+00 -7.179999999999999716e+00 -4.469999999999999751e+00 1.548000000000000043e+01 -4.570000000000000284e+00 3.330000000000000071e+00 6.349999999999999645e+00 -2.294999999999999929e+01 3.439999999999999947e+00 -6.240000000000000213e+00 -1.483000000000000007e+01 5.440000000000000391e+00 -1.064000000000000057e+01 4.219999999999999751e+00 -8.000000000000000167e-02 -1.021000000000000085e+01 -2.099999999999999922e-01 -1.360999999999999943e+01 -2.890000000000000124e+00 2.017000000000000171e+01 3.180000000000000160e+00 -1.291000000000000014e+01 8.400000000000000355e+00 -3.899999999999999911e+00 -8.679999999999999716e+00 -8.499999999999999778e-01 -1.275000000000000000e+01 3.290000000000000036e+00 7.549999999999999822e+00 6.059999999999999609e+00 6.999999999999999556e-01 1.679999999999999938e+00 1.478999999999999915e+01 2.589999999999999858e+00 -2.919999999999999929e+00 -6.400000000000000133e-01 7.410000000000000142e+00 6.169999999999999929e+00 -8.080000000000000071e+00 3.053999999999999915e+01 6.580000000000000071e+00 7.179999999999999716e+00 -1.758999999999999986e+01 -6.700000000000000400e-01 2.173000000000000043e+01 1.775000000000000000e+01 2.839999999999999858e+00 5.400000000000000355e-01 3.620000000000000107e+00 -3.759999999999999787e+00 6.530000000000000249e+00 7.900000000000000355e+00 2.119000000000000128e+01 2.029999999999999805e+00 1.100000000000000006e-01 1.064000000000000057e+01 -3.950999999999999801e+01 -1.059999999999999964e+01 1.870000000000000107e+00 1.842999999999999972e+01 -9.099999999999999645e+00 7.040000000000000036e+00 -1.352999999999999936e+01 2.875000000000000000e+01 1.231000000000000050e+01 1.008999999999999986e+01 1.533000000000000007e+01 -5.719999999999999751e+00 1.669999999999999929e+00 2.226000000000000156e+01 -7.199999999999999734e-01 1.381000000000000050e+01 4.030000000000000249e+00 4.199999999999999845e-01 -5.969999999999999751e+00 -1.923999999999999844e+01 1.600000000000000033e-01 -1.666000000000000014e+01 -6.660000000000000142e+00 4.211999999999999744e+01 4.059999999999999609e+00 7.900000000000000355e+00 4.820000000000000284e+00 4.990000000000000213e+00 -7.950000000000000178e+00 1.108000000000000007e+01 2.080000000000000071e+00 5.240000000000000213e+00 1.297000000000000064e+01 5.690000000000000391e+00 -1.250999999999999979e+01 -1.653000000000000114e+01 -3.189999999999999947e+00 -7.950000000000000178e+00 -5.500000000000000444e-01 7.570000000000000284e+00 -1.687000000000000099e+01 1.939999999999999947e+00 5.480000000000000426e+00 -6.839999999999999858e+00 1.024000000000000021e+01 6.980000000000000426e+00 -9.480000000000000426e+00 1.491999999999999993e+01 -6.570000000000000284e+00 -2.278000000000000114e+01 -4.969999999999999751e+00 -2.689999999999999947e+00 1.098000000000000043e+01 7.959999999999999964e+00 2.939999999999999947e+00 -7.799999999999999822e+00 -6.959999999999999964e+00 -3.750000000000000000e+00 -2.399999999999999911e-01 1.341000000000000014e+01 3.419999999999999929e+00 4.169999999999999929e+00 7.929999999999999716e+00 -1.703000000000000114e+01 2.830000000000000071e+00 1.060999999999999943e+01 -5.349999999999999645e+00 2.285999999999999943e+01 -1.710999999999999943e+01 -8.169999999999999929e+00 -2.500000000000000000e-01 8.750000000000000000e+00 1.466999999999999993e+01 1.201999999999999957e+01 -4.349999999999999645e+00 8.900000000000000133e-01 -2.467999999999999972e+01 1.418999999999999950e+01 -1.097000000000000064e+01 1.340000000000000080e+00 -2.682999999999999829e+01 -3.459999999999999964e+00 -1.199000000000000021e+01 -4.000000000000000222e-01 1.330000000000000071e+00 8.900000000000000133e-01 -2.439999999999999947e+00 -3.140000000000000124e+00 1.871000000000000085e+01 -2.399999999999999911e-01 -1.218999999999999950e+01 -1.415000000000000036e+01 4.509999999999999787e+00 4.139999999999999680e+00 -8.019999999999999574e+00 -8.990000000000000213e+00 -6.150000000000000355e+00 1.459999999999999964e+00 -6.160000000000000142e+00 4.389999999999999680e+00 -6.570000000000000284e+00 -4.839999999999999858e+00 1.409999999999999920e+00 -8.929999999999999716e+00 8.919999999999999929e+00 2.299999999999999822e+00 -2.759999999999999787e+00 1.461999999999999922e+01 -9.560000000000000497e+00 -7.860000000000000320e+00 -4.849999999999999645e+00 3.020000000000000018e+00 5.330000000000000071e+00 -6.639999999999999680e+00 6.379999999999999893e+00 1.733999999999999986e+01 -2.282999999999999829e+01 1.326999999999999957e+01 -1.350000000000000089e+00 -3.540000000000000036e+00 5.490000000000000213e+00 1.033000000000000007e+01 1.200000000000000000e+01 5.790000000000000036e+00 1.651000000000000156e+01 -1.414000000000000057e+01 -2.851000000000000156e+01 -1.878000000000000114e+01 1.431000000000000050e+01 -3.359999999999999876e+00 -1.007000000000000028e+01 7.839999999999999858e+00 -4.839999999999999858e+00 -4.480000000000000426e+00 1.307000000000000028e+01 -1.250000000000000000e+00 9.859999999999999432e+00 -9.160000000000000142e+00 6.089999999999999858e+00 -1.699999999999999956e+00 -2.490000000000000213e+00 2.821000000000000085e+01 -3.040000000000000036e+00 1.165000000000000036e+01 6.160000000000000142e+00 -1.585999999999999943e+01 -5.759999999999999787e+00 1.360999999999999943e+01 -2.300000000000000100e-01 9.960000000000000853e+00 5.509999999999999787e+00 1.199000000000000021e+01 8.100000000000000533e-01 -1.280000000000000071e+01 -1.171000000000000085e+01 -3.384000000000000341e+01 -1.808999999999999986e+01 -1.052999999999999936e+01 -2.183999999999999986e+01 1.565000000000000036e+01 -2.125000000000000000e+01 -6.750000000000000000e+00 -1.025999999999999979e+01 -1.463000000000000078e+01 4.030000000000000249e+00 6.450000000000000178e+00 -5.530000000000000249e+00 -9.679999999999999716e+00 -1.776000000000000156e+01 9.150000000000000355e+00 8.060000000000000497e+00 -2.382999999999999829e+01 6.259999999999999787e+00 -1.521000000000000085e+01 2.700000000000000178e+00 8.599999999999999867e-01 -1.103999999999999915e+01 5.910000000000000142e+00 2.817999999999999972e+01 7.070000000000000284e+00 7.610000000000000320e+00 -4.679999999999999716e+00 -1.166999999999999993e+01 1.033000000000000007e+01 2.398000000000000043e+01 -1.949999999999999956e+00 -7.379999999999999893e+00 -2.037999999999999901e+01 8.089999999999999858e+00 -9.609999999999999432e+00 7.700000000000000178e+00 2.310000000000000053e+00 1.689999999999999858e+01 5.450000000000000178e+00 -1.250000000000000000e+00 8.529999999999999361e+00 -3.359999999999999876e+00 -3.290000000000000036e+00 -1.596000000000000085e+01 1.483000000000000007e+01 -3.209999999999999964e+00 1.456000000000000050e+01 -7.940000000000000391e+00 -6.450000000000000178e+00 -2.779999999999999805e+00 -6.809999999999999609e+00 1.712000000000000099e+01 -1.185999999999999943e+01 -1.068999999999999950e+01 -1.459999999999999964e+00 4.169999999999999929e+00 7.000000000000000000e+00 -1.030000000000000027e+00 1.078999999999999915e+01 6.559999999999999609e+00 8.310000000000000497e+00 -6.849999999999999645e+00 3.509999999999999787e+00 1.375999999999999979e+01 -8.740000000000000213e+00 1.499999999999999944e-01 1.790000000000000036e+00 -2.399999999999999911e-01 -1.353999999999999915e+01 1.327999999999999936e+01 3.400000000000000244e-01 1.475000000000000000e+01 2.810000000000000142e+01 -1.796999999999999886e+01 1.506000000000000050e+01 6.679999999999999716e+00 1.358999999999999986e+01 1.269999999999999929e+01 -1.580000000000000071e+00 2.032999999999999829e+01 6.070000000000000284e+00 7.580000000000000071e+00 -5.469999999999999751e+00 -2.823999999999999844e+01 2.640000000000000124e+00 -1.383000000000000007e+01 -1.479999999999999982e+00 -9.330000000000000071e+00 1.655999999999999872e+01 -3.990000000000000213e+00 -1.883999999999999986e+01 -1.343999999999999950e+01 4.099999999999999645e+00 -4.250000000000000000e+00 1.116999999999999993e+01 7.959999999999999964e+00 -3.709999999999999964e+00 -5.299999999999999822e+00 1.425000000000000000e+01 -3.149999999999999911e+00 1.583999999999999986e+01 3.007000000000000028e+01 -1.092999999999999972e+01 1.496000000000000085e+01 1.949999999999999956e+00 7.240000000000000213e+00 -5.139999999999999680e+00 -5.419999999999999929e+00 -2.750000000000000000e+00 -4.900000000000000355e+00 1.085999999999999943e+01 1.139999999999999902e+00 2.096999999999999886e+01 -8.699999999999999956e-01 -7.610000000000000320e+00 -2.700000000000000178e+00 -1.260000000000000009e+00 -2.999999999999999889e-01 -6.250000000000000000e+00 1.032000000000000028e+01 3.009999999999999787e+00 -1.590000000000000036e+01 -1.549000000000000021e+01 -5.610000000000000320e+00 1.050999999999999979e+01 -2.459999999999999964e+00 2.810000000000000053e+00 -1.032000000000000028e+01 -2.505999999999999872e+01 -1.172000000000000064e+01 -1.518999999999999950e+01 -9.759999999999999787e+00 2.248999999999999844e+01 -1.000000000000000056e-01 8.359999999999999432e+00 1.140000000000000036e+01 2.910000000000000142e+00 -2.450000000000000178e+00 1.348000000000000043e+01 2.149999999999999911e+00 -1.882999999999999829e+01 -4.299999999999999933e-01 -2.064000000000000057e+01 -1.381000000000000050e+01 5.799999999999999600e-01 -5.009999999999999787e+00 -6.199999999999999956e-01 -1.296000000000000085e+01 3.979999999999999982e+00 2.299999999999999822e+00 1.879999999999999893e+00 -5.700000000000000178e+00 2.923000000000000043e+01 -1.653000000000000114e+01 1.921000000000000085e+01 1.100000000000000000e+01 1.649999999999999911e+00 1.251999999999999957e+01 -1.572000000000000064e+01 -4.919999999999999929e+00 2.899999999999999911e+00 -1.308999999999999986e+01 1.780000000000000027e+00 -9.210000000000000853e+00 -1.751000000000000156e+01 -1.094999999999999929e+01 6.129999999999999893e+00 7.910000000000000142e+00 4.509999999999999787e+00 1.315000000000000036e+01 1.225000000000000000e+01 -1.869999999999999929e+01 5.000000000000000000e-01 1.322000000000000064e+01 1.857000000000000028e+01 -1.290000000000000036e+00 -3.540000000000000036e+00 -2.720000000000000195e+00 4.699999999999999734e-01 1.660000000000000142e+01 5.129999999999999893e+00 1.310000000000000053e+00 -4.570000000000000284e+00 1.518999999999999950e+01 -5.549999999999999822e+00 2.255000000000000071e+01 -8.769999999999999574e+00 7.219999999999999751e+00 5.620000000000000107e+00 -2.482000000000000028e+01 -1.489000000000000057e+01 2.414999999999999858e+01 -2.580000000000000071e+00 -4.070000000000000284e+00 1.030000000000000027e+00 -1.241000000000000014e+01 1.560000000000000053e+00 1.143999999999999950e+01 -9.200000000000000400e-01 -6.120000000000000107e+00 -2.910000000000000142e+00 1.308999999999999986e+01 2.619999999999999929e+01 -1.260999999999999943e+01 7.330000000000000071e+00 -4.830000000000000071e+00 2.700000000000000178e+00 -2.810000000000000053e+00 -9.800000000000000711e+00 1.730999999999999872e+01 -3.094000000000000128e+01 -2.305000000000000071e+01 -1.008000000000000007e+01 -5.440000000000000391e+00 -3.754999999999999716e+01 -1.780000000000000027e+00 -1.031000000000000050e+01 1.474000000000000021e+01 7.429999999999999716e+00 6.660000000000000142e+00 -4.700000000000000178e+00 -3.899999999999999911e+00 4.440000000000000391e+00 -5.600000000000000533e-01 1.673999999999999844e+01 2.121999999999999886e+01 1.298000000000000043e+01 2.080000000000000071e+00 -4.240000000000000213e+00 -6.320000000000000284e+00 2.598999999999999844e+01 -3.810000000000000053e+00 -9.400000000000000355e+00 4.950000000000000178e+00 -2.105999999999999872e+01 2.430000000000000160e+00 8.580000000000000071e+00 -1.762999999999999901e+01 4.400000000000000022e-01 -1.506000000000000050e+01 4.500000000000000111e-01 -2.040000000000000036e+00 6.839999999999999858e+00 -1.325999999999999979e+01 2.164999999999999858e+01 1.150999999999999979e+01 -2.187999999999999901e+01 1.919999999999999929e+00 -5.000000000000000278e-02 -6.899999999999999467e-01 -1.088000000000000078e+01 1.923999999999999844e+01 8.529999999999999361e+00 4.049999999999999822e+00 3.709999999999999964e+00 -6.040000000000000036e+00 5.679999999999999716e+00 1.050000000000000000e+01 -1.714000000000000057e+01 1.252999999999999936e+01 -4.419999999999999929e+00 6.889999999999999680e+00 -2.178999999999999915e+01 6.250000000000000000e+00 -2.100000000000000000e+01 3.410000000000000142e+00 -1.152999999999999936e+01 -7.509999999999999787e+00 -8.269999999999999574e+00 5.469999999999999751e+00 -3.500000000000000000e+00 -1.522000000000000064e+01 9.009999999999999787e+00 -7.450000000000000178e+00 -3.089999999999999858e+00 1.550000000000000000e+01 -8.000000000000000000e+00 -2.603000000000000114e+01 -8.619999999999999218e+00 -7.809999999999999609e+00 1.002999999999999936e+01 1.019999999999999929e+01 1.957999999999999829e+01 4.259999999999999787e+00 -5.599999999999999645e+00 1.680000000000000071e+01 -3.640000000000000124e+00 -4.730000000000000426e+00 9.799999999999999822e-01 0.000000000000000000e+00 1.957000000000000028e+01 4.250000000000000000e+00 -9.990000000000000213e+00 -4.389999999999999680e+00 -1.066999999999999993e+01 -1.149999999999999911e+00 -7.169999999999999929e+00 -6.190000000000000391e+00 4.219999999999999751e+00 9.380000000000000782e+00 1.575000000000000000e+01 9.890000000000000568e+00 1.050999999999999979e+01 8.740000000000000213e+00 -1.273000000000000043e+01 2.091000000000000014e+01 1.313000000000000078e+01 5.129999999999999893e+00 5.719999999999999751e+00 1.419999999999999929e+00 2.250000000000000000e+00 9.759999999999999787e+00 -8.519999999999999574e+00 -3.800000000000000044e-01 8.900000000000000133e-01 -2.812000000000000099e+01 1.025999999999999979e+01 9.759999999999999787e+00 -8.130000000000000782e+00 -4.940000000000000391e+00 -7.620000000000000107e+00 -1.286999999999999922e+01 2.999999999999999889e-02 -1.241000000000000014e+01 -8.310000000000000497e+00 9.990000000000000213e+00 -2.990000000000000213e+00 5.419999999999999929e+00 -1.120000000000000107e+00 -4.870000000000000107e+00 -1.189000000000000057e+01 1.317999999999999972e+01 4.400000000000000355e+00 2.873999999999999844e+01 1.642000000000000171e+01 -1.669999999999999929e+00 1.882999999999999829e+01 -1.771999999999999886e+01 -4.639999999999999680e+00 1.189000000000000057e+01 -9.330000000000000071e+00 7.679999999999999716e+00 5.019999999999999574e+00 4.610000000000000320e+00 2.330000000000000071e+00 3.750000000000000000e+00 2.509999999999999787e+00 5.999999999999999778e-01 -1.439999999999999947e+00 -4.799999999999999822e+00 1.541000000000000014e+01 -9.339999999999999858e+00 4.849999999999999645e+00 -1.400000000000000133e-01 -1.256000000000000050e+01 -1.300000000000000044e-01 4.099999999999999756e-01 -9.240000000000000213e+00 1.180000000000000071e+01 9.609999999999999432e+00 1.948000000000000043e+01 2.580000000000000071e+00 -3.509999999999999787e+00 -1.739999999999999858e+01 1.569999999999999929e+01 5.799999999999999822e+00 6.929999999999999716e+00 4.600000000000000200e-01 -1.248000000000000043e+01 2.817000000000000171e+01 6.910000000000000142e+00 9.660000000000000142e+00 -6.280000000000000249e+00 4.150000000000000355e+00 1.469999999999999929e+01 -1.273000000000000043e+01 -7.769999999999999574e+00 9.089999999999999858e+00 4.459999999999999964e+00 2.640000000000000124e+00 -1.617000000000000171e+01 -4.799999999999999822e-01 1.869999999999999929e+01 6.500000000000000222e-01 1.848999999999999844e+01 8.779999999999999361e+00 -2.609999999999999876e+00 -1.308999999999999986e+01 -1.875000000000000000e+01 -1.780000000000000027e+00 1.591000000000000014e+01 1.601999999999999957e+01 1.300000000000000044e-01 1.696999999999999886e+01 -2.171999999999999886e+01 -2.799999999999999822e+00 -2.017000000000000171e+01 -1.231000000000000050e+01 9.970000000000000639e+00 8.330000000000000071e+00 1.748999999999999844e+01 -1.502999999999999936e+01 -8.779999999999999361e+00 1.103999999999999915e+01 6.899999999999999467e-01 -2.370000000000000107e+00 -3.207999999999999829e+01 3.330000000000000071e+00 5.269999999999999574e+00 3.930000000000000160e+00 1.979999999999999982e+00 1.903999999999999915e+01 6.809999999999999609e+00 7.599999999999999645e+00 5.389999999999999680e+00 4.839999999999999858e+00 1.532000000000000028e+01 2.587999999999999901e+01 1.107000000000000028e+01 -1.400000000000000133e-01 1.669000000000000128e+01 -4.639999999999999680e+00 -5.620000000000000107e+00 -9.740000000000000213e+00 6.400000000000000355e+00 1.379999999999999893e+00 2.035000000000000142e+01 8.919999999999999929e+00 9.630000000000000782e+00 2.119000000000000128e+01 -6.780000000000000249e+00 -5.600000000000000533e-01 2.950000000000000178e+00 1.106000000000000050e+01 1.138000000000000078e+01 -2.571000000000000085e+01 2.162999999999999901e+01 -4.259999999999999787e+00 -4.730000000000000426e+00 -8.299999999999999600e-01 8.939999999999999503e+00 2.701999999999999957e+01 2.969999999999999929e+01 1.442999999999999972e+01 -2.180000000000000071e+01 -9.519999999999999574e+00 1.778000000000000114e+01 6.200000000000000178e+00 -7.019999999999999574e+00 -7.589999999999999858e+00 1.821000000000000085e+01 -7.900000000000000355e-01 -1.987999999999999901e+01 -8.499999999999999778e-01 1.028999999999999915e+01 1.691000000000000014e+01 -2.571999999999999886e+01 -5.759999999999999787e+00 2.892999999999999972e+01 -1.460999999999999943e+01 -1.100000000000000089e+00 2.264999999999999858e+01 -1.522000000000000064e+01 -6.600000000000000311e-01 6.679999999999999716e+00 6.199999999999999956e-01 7.709999999999999964e+00 1.159999999999999920e+00 1.097000000000000064e+01 -1.399000000000000021e+01 8.730000000000000426e+00 -2.150000000000000000e+01 3.680000000000000160e+00 -1.543999999999999950e+01 3.319999999999999840e+00 -6.660000000000000142e+00 1.118999999999999950e+01 -2.214000000000000057e+01 5.669999999999999929e+00 2.950000000000000178e+00 1.889999999999999902e+00 -1.300000000000000044e+00 2.910000000000000142e+00 1.229999999999999982e+00 -1.648000000000000043e+01 2.367000000000000171e+01 -9.929999999999999716e+00 1.366000000000000014e+01 1.580000000000000071e+01 -1.600000000000000089e+00 5.419999999999999929e+00 5.160000000000000142e+00 -5.740000000000000213e+00 1.792999999999999972e+01 7.139999999999999680e+00 2.660000000000000142e+00 -4.339999999999999858e+00 -6.330000000000000071e+00 -9.580000000000000071e+00 -6.500000000000000000e+00 -4.639999999999999680e+00 -2.812000000000000099e+01 -8.689999999999999503e+00 -1.199999999999999956e+00 5.030000000000000249e+00 1.807999999999999829e+01 1.026999999999999957e+01 -6.400000000000000133e-01 1.919999999999999929e+00 1.540000000000000036e+00 -1.481000000000000050e+01 -5.139999999999999680e+00 1.600000000000000033e-01 -5.160000000000000142e+00 -3.430000000000000160e+00 8.800000000000000711e+00 1.300000000000000044e+00 3.189999999999999947e+00 3.129999999999999893e+00 1.919999999999999929e+01 1.581000000000000050e+01 -1.252999999999999936e+01 -6.280000000000000249e+00 1.174000000000000021e+01 -1.531000000000000050e+01 -7.559999999999999609e+00 -2.160000000000000142e+00 1.056000000000000050e+01 -1.202999999999999936e+01 -6.900000000000000355e+00 2.164999999999999858e+01 -1.699999999999999956e+00 -1.143999999999999950e+01 1.209999999999999964e+00 -9.539999999999999147e+00 -3.397999999999999687e+01 -1.229999999999999982e+00 1.687000000000000099e+01 3.770000000000000018e+00 -4.339999999999999858e+00 9.759999999999999787e+00 4.559999999999999609e+00 9.699999999999999289e+00 -1.505000000000000071e+01 -3.810000000000000053e+00 -6.950000000000000178e+00 6.820000000000000284e+00 2.080000000000000071e+00 1.509999999999999964e+01 7.389999999999999680e+00 3.379999999999999893e+00 -3.279999999999999805e+00 -5.300000000000000266e-01 2.660000000000000142e+00 1.283000000000000007e+01 -4.099999999999999645e+00 -3.080000000000000071e+01 3.203000000000000114e+01 -3.629999999999999893e+00 -3.750000000000000000e+00 8.529999999999999361e+00 -5.709999999999999964e+00 -1.689999999999999947e+00 -5.309999999999999609e+00 -3.430000000000000160e+00 8.580000000000000071e+00 1.837999999999999901e+01 -1.458000000000000007e+01 5.629999999999999893e+00 1.242999999999999972e+01 -5.730000000000000426e+00 -1.097000000000000064e+01 8.310000000000000497e+00 8.550000000000000711e+00 2.999999999999999889e-02 -1.755999999999999872e+01 -8.380000000000000782e+00 5.000000000000000000e-01 1.033999999999999986e+01 -3.939999999999999947e+00 1.330000000000000071e+01 7.700000000000000178e+00 -1.119999999999999929e+01 3.133999999999999986e+01 -1.560000000000000053e+00 2.459999999999999964e+00 8.980000000000000426e+00 -1.290000000000000036e+01 9.410000000000000142e+00 -4.589999999999999858e+00 -3.459999999999999964e+00 -7.980000000000000426e+00 4.490000000000000213e+00 -4.769999999999999574e+00 7.219999999999999751e+00 1.300000000000000044e-01 -9.390000000000000568e+00 1.578999999999999915e+01 1.473000000000000043e+01 -1.490000000000000036e+01 2.470000000000000195e+00 -1.019999999999999929e+01 -1.210999999999999943e+01 1.077999999999999936e+01 9.320000000000000284e+00 -5.360000000000000320e+00 -6.999999999999999556e-01 1.832999999999999829e+01 1.018999999999999950e+01 -7.679999999999999716e+00 9.439999999999999503e+00 9.109999999999999432e+00 1.748999999999999844e+01 -1.419999999999999929e+01 -2.149999999999999911e+00 -3.689999999999999947e+00 -1.034999999999999964e+01 -2.705999999999999872e+01 2.876999999999999957e+01 1.293999999999999950e+01 -6.509999999999999787e+00 -5.809999999999999609e+00 6.500000000000000000e+00 3.899999999999999911e+00 -1.133999999999999986e+01 1.769000000000000128e+01 7.809999999999999609e+00 -5.999999999999999778e-01 2.330000000000000071e+00 -5.209999999999999964e+00 9.080000000000000071e+00 -1.559999999999999964e+01 5.999999999999999778e-02 7.740000000000000213e+00 -9.269999999999999574e+00 2.600000000000000089e+00 6.700000000000000178e+00 -1.667000000000000171e+01 2.350000000000000000e+01 2.273999999999999844e+01 2.523000000000000043e+01 9.509999999999999787e+00 7.299999999999999822e-01 -9.100000000000000311e-01 -6.389999999999999680e+00 -8.949999999999999289e+00 1.131000000000000050e+01 -1.318999999999999950e+01 1.639999999999999902e+00 -2.621999999999999886e+01 -1.356000000000000050e+01 -2.255999999999999872e+01 3.250000000000000000e+00 4.679999999999999716e+00 8.960000000000000853e+00 6.969999999999999751e+00 3.750000000000000000e+00 -1.542999999999999972e+01 6.419999999999999929e+00 -1.844000000000000128e+01 -9.300000000000000488e-01 -7.000000000000000000e+00 -6.490000000000000213e+00 -9.609999999999999432e+00 -8.369999999999999218e+00 1.158999999999999986e+01 1.590000000000000080e+00 -1.058000000000000007e+01 1.799999999999999933e-01 1.644000000000000128e+01 -2.851000000000000156e+01 7.139999999999999680e+00 -3.439999999999999947e+00 -2.660000000000000142e+00 2.359999999999999876e+00 2.360000000000000142e+01 -2.130999999999999872e+01 -6.589999999999999858e+00 1.937000000000000099e+01 -5.339999999999999858e+00 6.780000000000000249e+00 1.399999999999999911e+00 -4.540000000000000036e+00 -1.461999999999999922e+01 1.701000000000000156e+01 -1.567999999999999972e+01 -8.029999999999999361e+00 4.509999999999999787e+00 1.926999999999999957e+01 1.471000000000000085e+01 -1.020000000000000018e+00 -6.259999999999999787e+00 -4.559999999999999609e+00 8.399999999999999689e-01 4.700000000000000178e+00 -2.939999999999999947e+00 -1.455000000000000071e+01 -1.810000000000000053e+00 1.919999999999999929e+00 9.050000000000000711e+00 1.179999999999999938e+00 -7.889999999999999680e+00 2.160000000000000142e+00 2.662000000000000099e+01 -3.239000000000000057e+01 -1.664000000000000057e+01 6.400000000000000133e-01 -1.399000000000000021e+01 5.200000000000000178e-01 -1.191000000000000014e+01 1.149999999999999911e+00 3.939999999999999947e+00 -8.100000000000000533e-01 -2.073999999999999844e+01 -1.892999999999999972e+01 -1.073000000000000043e+01 -1.049000000000000021e+01 1.027999999999999936e+01 -8.029999999999999361e+00 4.030000000000000249e+00 1.402999999999999936e+01 -5.059999999999999609e+00 -7.080000000000000071e+00 2.396000000000000085e+01 7.150000000000000355e+00 1.591999999999999993e+01 9.289999999999999147e+00 1.091999999999999993e+01 3.439999999999999947e+00 -2.999999999999999889e-01 1.205000000000000071e+01 -3.500000000000000000e+00 1.059999999999999964e+01 1.499000000000000021e+01 9.970000000000000639e+00 -1.653999999999999915e+01 9.939999999999999503e+00 -2.305000000000000071e+01 8.429999999999999716e+00 6.969999999999999751e+00 -2.108999999999999986e+01 2.817999999999999972e+01 4.879999999999999893e+00 1.858999999999999986e+01 -1.460999999999999943e+01 -8.210000000000000853e+00 -1.300000000000000000e+01 5.299999999999999822e+00 2.529999999999999805e+00 -1.844000000000000128e+01 1.419999999999999929e+00 1.484999999999999964e+01 1.494999999999999929e+01 -2.669999999999999929e+00 1.094999999999999929e+01 1.006000000000000050e+01 7.469999999999999751e+00 1.564000000000000057e+01 -1.227999999999999936e+01 -6.990000000000000213e+00 3.560000000000000053e+00 1.288000000000000078e+01 -1.929999999999999938e+00 -2.479999999999999982e+00 5.950000000000000178e+00 3.310000000000000053e+00 1.099000000000000021e+01 5.750000000000000000e+00 4.629999999999999893e+00 1.209999999999999964e+00 1.705999999999999872e+01 1.826999999999999957e+01 2.021999999999999886e+01 1.593999999999999950e+01 7.519999999999999574e+00 -1.810000000000000142e+01 4.059999999999999609e+00 -7.660000000000000142e+00 -2.123000000000000043e+01 -9.169999999999999929e+00 -8.399999999999999689e-01 3.499999999999999778e-01 1.063000000000000078e+01 9.839999999999999858e+00 -4.830000000000000071e+00 -1.235999999999999943e+01 -6.419999999999999929e+00 -1.060000000000000053e+00 7.669999999999999929e+00 9.019999999999999574e+00 2.970000000000000195e+00 1.044999999999999929e+01 -8.519999999999999574e+00 1.260000000000000009e+00 3.400000000000000244e-01 1.882000000000000028e+01 2.999999999999999889e-01 1.184999999999999964e+01 1.870000000000000107e+00 -1.498000000000000043e+01 1.959999999999999964e+00 -5.129999999999999893e+00 -1.166999999999999993e+01 7.959999999999999964e+00 -1.525000000000000000e+01 1.128999999999999915e+01 -1.566000000000000014e+01 3.067000000000000171e+01 -8.839999999999999858e+00 1.082000000000000028e+01 -2.294000000000000128e+01 -1.307000000000000028e+01 1.570000000000000062e+00 -1.150999999999999979e+01 -5.230000000000000426e+00 -1.530000000000000027e+00 7.410000000000000142e+00 -8.699999999999999289e+00 1.575000000000000000e+01 -1.612999999999999901e+01 4.549999999999999822e+00 -1.978000000000000114e+01 -5.990000000000000213e+00 -6.809999999999999609e+00 -8.160000000000000142e+00 1.290000000000000036e+01 1.258000000000000007e+01 2.209999999999999964e+00 6.389999999999999680e+00 -8.359999999999999432e+00 7.389999999999999680e+00 -1.867999999999999972e+01 -2.390000000000000124e+00 3.089999999999999858e+00 -5.740000000000000213e+00 4.019999999999999574e+00 4.559999999999999609e+00 -2.069999999999999840e+00 -5.820000000000000284e+00 4.820000000000000284e+00 -3.370000000000000107e+00 6.219999999999999751e+00 -1.619999999999999929e+01 -2.221999999999999886e+01 1.705999999999999872e+01 -6.370000000000000107e+00 1.055000000000000071e+01 -1.549000000000000021e+01 1.361999999999999922e+01 -4.809999999999999609e+00 -3.939999999999999947e+00 -9.970000000000000639e+00 -1.465000000000000036e+01 1.340000000000000080e+00 -4.959999999999999964e+00 -1.923000000000000043e+01 -5.690000000000000391e+00 -8.980000000000000426e+00 1.413000000000000078e+01 -7.089999999999999858e+00 4.990000000000000213e+00 8.099999999999999645e+00 -1.635000000000000142e+01 7.509999999999999787e+00 -2.890000000000000124e+00 -1.748000000000000043e+01 -7.570000000000000284e+00 -3.830000000000000071e+00 -5.500000000000000000e+00 1.530000000000000027e+00 1.976999999999999957e+01 -3.169999999999999929e+00 -8.609999999999999432e+00 -1.327999999999999936e+01 1.177999999999999936e+01 -7.990000000000000213e+00 7.910000000000000142e+00 5.629999999999999893e+00 4.190000000000000391e+00 2.962999999999999901e+01 -4.290000000000000036e+00 -8.499999999999999778e-01 -3.600000000000000089e+00 -2.019999999999999929e+01 -1.826000000000000156e+01 2.660000000000000142e+00 -1.027999999999999936e+01 -1.083999999999999986e+01 4.250000000000000000e+00 -1.425999999999999979e+01 3.930000000000000160e+00 4.809999999999999609e+00 1.086999999999999922e+01 -1.851000000000000156e+01 -8.369999999999999218e+00 -1.552999999999999936e+01 -1.372000000000000064e+01 2.728999999999999915e+01 6.259999999999999787e+00 -1.571000000000000085e+01 -7.700000000000000178e-01 1.133999999999999986e+01 -3.319999999999999840e+00 -1.870000000000000107e+00 -1.651999999999999957e+01 -2.250000000000000000e+00 1.235999999999999943e+01 -4.330000000000000071e+00 -3.030999999999999872e+01 -5.150000000000000355e+00 -5.849999999999999645e+00 -4.139999999999999680e+00 -3.080000000000000071e+00 -1.241000000000000014e+01 1.413000000000000078e+01 2.069999999999999840e+00 -1.989999999999999991e+00 2.167999999999999972e+01 -1.590000000000000080e+00 -1.928000000000000114e+01 1.308999999999999986e+01 -1.691000000000000014e+01 1.619000000000000128e+01 9.699999999999999734e-01 1.475000000000000000e+01 -8.960000000000000853e+00 -9.949999999999999289e+00 -8.800000000000000044e-01 -2.259999999999999787e+00 -1.091000000000000014e+01 -4.669999999999999929e+00 2.921000000000000085e+01 -4.099999999999999645e+00 -1.396000000000000085e+01 -4.780000000000000249e+00 2.750000000000000000e+00 2.887999999999999901e+01 1.161999999999999922e+01 -3.640000000000000124e+00 -8.310000000000000497e+00 -1.065000000000000036e+01 4.059999999999999609e+00 -2.087000000000000099e+01 -3.549999999999999822e+00 1.626999999999999957e+01 -2.800000000000000266e-01 -2.220000000000000195e+00 1.486999999999999922e+01 5.600000000000000533e-01 1.236999999999999922e+01 -1.530000000000000027e+00 1.555000000000000071e+01 -3.620000000000000284e+01 -8.359999999999999432e+00 -9.589999999999999858e+00 -1.094999999999999929e+01 -1.411999999999999922e+01 8.080000000000000071e+00 1.280000000000000027e+00 -1.350000000000000089e+00 1.578999999999999915e+01 7.209999999999999964e+00 1.308999999999999986e+01 -6.379999999999999893e+00 -4.059999999999999609e+00 -4.600000000000000200e-01 3.209999999999999964e+00 -1.605000000000000071e+01 3.700000000000000178e+00 2.100000000000000089e+00 -5.400000000000000355e-01 5.200000000000000178e+00 1.733999999999999986e+01 1.699999999999999956e+00 -1.535999999999999943e+01 -2.057999999999999829e+01 4.129999999999999893e+00 -9.449999999999999289e+00 -1.764000000000000057e+01 1.159999999999999964e+01 1.166999999999999993e+01 1.125000000000000000e+01 1.218999999999999950e+01 -1.546000000000000085e+01 -5.589999999999999858e+00 3.609999999999999876e+00 3.479999999999999982e+00 -7.339999999999999858e+00 4.709999999999999964e+00 -1.121000000000000085e+01 1.280000000000000027e+00 -1.951000000000000156e+01 -8.500000000000000000e+00 -2.092999999999999972e+01 3.259999999999999787e+00 2.910000000000000142e+00 6.660000000000000142e+00 -2.298000000000000043e+01 6.099999999999999867e-01 -7.959999999999999964e+00 4.080000000000000071e+00 -5.009999999999999787e+00 -5.559999999999999609e+00 -9.630000000000000782e+00 -5.200000000000000178e+00 2.167999999999999972e+01 1.658999999999999986e+01 -2.114999999999999858e+01 1.639999999999999902e+00 1.958999999999999986e+01 1.653000000000000114e+01 1.653000000000000114e+01 8.019999999999999574e+00 -6.900000000000000355e+00 4.750000000000000000e+00 -6.469999999999999751e+00 2.580000000000000071e+00 7.950000000000000178e+00 3.109999999999999876e+00 -2.248999999999999844e+01 8.419999999999999929e+00 -1.926000000000000156e+01 9.490000000000000213e+00 -1.257000000000000028e+01 -1.408999999999999986e+01 -7.750000000000000000e+00 -1.100000000000000006e-01 -1.058000000000000007e+01 -1.776999999999999957e+01 1.489999999999999991e+00 -7.099999999999999645e+00 -2.370000000000000107e+00 -1.453999999999999915e+01 -1.219999999999999929e+01 -8.080000000000000071e+00 1.896000000000000085e+01 -1.614000000000000057e+01 1.250000000000000000e+00 7.759999999999999787e+00 -2.060000000000000053e+00 1.344999999999999929e+01 -9.300000000000000711e+00 -1.258999999999999986e+01 -1.117999999999999972e+01 -1.383000000000000007e+01 3.629999999999999893e+00 1.900000000000000022e-01 -7.929999999999999716e+00 4.910000000000000142e+00 -1.229999999999999982e+00 -1.108000000000000007e+01 1.172000000000000064e+01 -2.558999999999999986e+01 5.370000000000000107e+00 2.376999999999999957e+01 2.299999999999999822e+00 -5.620000000000000107e+00 3.709999999999999964e+00 -1.889999999999999858e+01 1.451999999999999957e+01 1.710999999999999943e+01 -7.599999999999999645e+00 -1.707999999999999829e+01 4.120000000000000107e+00 6.800000000000000488e-01 1.978999999999999915e+01 -6.660000000000000142e+00 1.168999999999999950e+01 1.641000000000000014e+01 -1.392999999999999972e+01 -1.501999999999999957e+01 8.679999999999999716e+00 1.219999999999999973e+00 -9.599999999999999645e+00 -1.373000000000000043e+01 2.362000000000000099e+01 1.300000000000000044e+00 5.959999999999999964e+00 3.870000000000000107e+00 -4.730000000000000426e+00 1.557000000000000028e+01 9.369999999999999218e+00 -2.414999999999999858e+01 2.600000000000000089e-01 -2.450000000000000178e+00 -6.269999999999999574e+00 -1.923000000000000043e+01 -2.430999999999999872e+01 1.447000000000000064e+01 1.597000000000000064e+01 1.303999999999999915e+01 4.799999999999999822e-01 6.230000000000000426e+00 -5.440000000000000391e+00 8.269999999999999574e+00 1.917999999999999972e+01 4.160000000000000142e+00 -2.609999999999999876e+00 2.609999999999999876e+00 -4.000000000000000083e-02 -8.130000000000000782e+00 -1.982000000000000028e+01 3.790000000000000036e+00 -1.443999999999999950e+01 -7.730000000000000426e+00 -1.023000000000000043e+01 -1.285999999999999943e+01 3.229999999999999982e+00 -1.438000000000000078e+01 3.389000000000000057e+01 -1.021000000000000085e+01 -1.484999999999999964e+01 3.178999999999999915e+01 -2.057999999999999829e+01 9.359999999999999432e+00 2.742999999999999972e+01 7.910000000000000142e+00 1.941000000000000014e+01 -2.182000000000000028e+01 -7.200000000000000178e+00 -2.814000000000000057e+01 1.109999999999999964e+01 2.569999999999999840e+00 1.300000000000000044e+00 -1.905999999999999872e+01 -2.621000000000000085e+01 8.050000000000000711e+00 3.859999999999999876e+00 -6.410000000000000142e+00 7.800000000000000266e-01 8.169999999999999929e+00 2.385000000000000142e+01 2.255999999999999872e+01 1.814000000000000057e+01 1.603000000000000114e+01 6.400000000000000133e-01 -9.419999999999999929e+00 1.710999999999999943e+01 3.189999999999999947e+00 1.014000000000000057e+01 -9.060000000000000497e+00 1.226999999999999957e+01 1.341999999999999993e+01 1.030000000000000027e+00 5.759999999999999787e+00 -1.074000000000000021e+01 -1.110000000000000098e+00 -8.900000000000000355e+00 2.121999999999999886e+01 -1.486999999999999922e+01 -3.750000000000000000e+00 2.337000000000000099e+01 -1.093999999999999950e+01 1.419999999999999929e+01 -3.790000000000000036e+00 1.233000000000000007e+01 1.429999999999999938e+00 -1.267999999999999972e+01 -6.250000000000000000e+00 -5.889999999999999680e+00 -1.030000000000000027e+00 -2.560000000000000053e+00 -3.032000000000000028e+01 -1.100000000000000089e+00 6.769999999999999574e+00 5.200000000000000178e-01 1.459999999999999964e+00 1.935000000000000142e+01 -3.799999999999999822e+00 -1.769999999999999929e+01 -1.273000000000000043e+01 9.429999999999999716e+00 3.700000000000000178e+00 7.750000000000000000e+00 -6.639999999999999680e+00 -1.525000000000000000e+01 -1.800000000000000044e+00 7.150000000000000355e+00 -6.150000000000000355e+00 2.123999999999999844e+01 2.140000000000000124e+00 -4.849999999999999645e+00 -4.730000000000000426e+00 1.910000000000000142e+01 9.990000000000000213e+00 3.300000000000000155e-01 8.300000000000000711e+00 -3.890000000000000124e+00 2.350000000000000089e+00 -7.120000000000000107e+00 1.133999999999999986e+01 -1.671000000000000085e+01 -5.160000000000000142e+00 4.929999999999999716e+00 1.050000000000000044e+00 -9.109999999999999432e+00 -2.855999999999999872e+01 -1.300000000000000044e-01 1.200000000000000000e+01 1.324000000000000021e+01 2.307999999999999829e+01 3.688000000000000256e+01 -1.260000000000000009e+00 -1.601000000000000156e+01 5.860000000000000320e+00 -1.598000000000000043e+01 -6.339999999999999858e+00 -8.130000000000000782e+00 3.699999999999999956e-01 3.049999999999999822e+00 6.110000000000000320e+00 4.400000000000000022e-01 -1.517999999999999972e+01 9.429999999999999716e+00 3.540000000000000036e+00 6.860000000000000320e+00 7.469999999999999751e+00 1.985999999999999943e+01 -6.969999999999999751e+00 -5.799999999999999600e-01 4.679999999999999716e+00 1.108999999999999986e+01 -4.219999999999999751e+00 -8.820000000000000284e+00 -1.590000000000000036e+01 2.771000000000000085e+01 8.240000000000000213e+00 1.020000000000000018e+00 8.949999999999999289e+00 -1.840000000000000080e+00 5.410000000000000142e+00 1.427999999999999936e+01 3.300000000000000155e-01 1.449999999999999956e+00 -1.839000000000000057e+01 -4.100999999999999801e+01 1.520000000000000018e+00 1.526999999999999957e+01 1.177999999999999936e+01 -9.699999999999999734e-01 1.649999999999999911e+00 4.950000000000000178e+00 1.921000000000000085e+01 3.099999999999999978e-01 -1.592999999999999972e+01 6.540000000000000036e+00 -2.062999999999999901e+01 1.879999999999999893e+00 1.458000000000000007e+01 1.158999999999999986e+01 -3.328999999999999915e+01 1.483999999999999986e+01 -5.950000000000000178e+00 2.180000000000000160e+00 -2.089999999999999858e+00 4.849999999999999645e+00 -2.273000000000000043e+01 -3.497999999999999687e+01 -1.573000000000000043e+01 1.068999999999999950e+01 6.339999999999999858e+00 1.757000000000000028e+01 -5.059999999999999609e+00 -2.092999999999999972e+01 -2.700000000000000178e+00 2.667999999999999972e+01 -1.776999999999999957e+01 -2.758999999999999986e+01 -2.123000000000000043e+01 9.570000000000000284e+00 -2.580000000000000071e+00 5.690000000000000391e+00 -4.150000000000000355e+00 5.820000000000000284e+00 -1.510999999999999943e+01 7.330000000000000071e+00 -1.033000000000000007e+01 -3.080000000000000071e+00 -4.910000000000000142e+00 -1.794000000000000128e+01 1.400000000000000133e-01 1.050000000000000044e+00 1.485999999999999943e+01 5.740000000000000213e+00 -1.311999999999999922e+01 1.424000000000000021e+01 -9.640000000000000568e+00 -1.243999999999999950e+01 2.651000000000000156e+01 -2.799999999999999822e+00 -2.042999999999999972e+01 1.073000000000000043e+01 -2.779999999999999805e+00 -1.708999999999999986e+01 1.760000000000000142e+01 -6.700000000000000400e-01 4.299999999999999822e+00 -1.406000000000000050e+01 -9.000000000000000222e-01 4.509999999999999787e+00 9.669999999999999929e+00 -1.159999999999999920e+00 -8.230000000000000426e+00 -1.444999999999999929e+01 8.550000000000000711e+00 2.410000000000000142e+00 -2.280999999999999872e+01 1.149999999999999911e+00 6.800000000000000488e-01 -8.160000000000000142e+00 -1.025000000000000000e+01 1.626000000000000156e+01 -1.891000000000000014e+01 -1.241999999999999993e+01 -1.832000000000000028e+01 -1.121000000000000085e+01 -3.770000000000000018e+00 -7.620000000000000107e+00 -2.040000000000000036e+00 2.450000000000000178e+00 1.527999999999999936e+01 1.520000000000000018e+00 -1.148000000000000043e+01 -1.760000000000000142e+01 1.596000000000000085e+01 -4.099999999999999645e+00 1.550000000000000044e+00 -6.910000000000000142e+00 -1.875000000000000000e+01 -3.729999999999999982e+00 -1.100000000000000089e+00 2.470000000000000195e+00 -8.100000000000000533e-01 1.191999999999999993e+01 -1.433000000000000007e+01 9.160000000000000142e+00 -2.300000000000000100e-01 1.008999999999999986e+01 -5.799999999999999822e+00 -4.699999999999999734e-01 8.099999999999999645e+00 -3.120000000000000107e+00 -6.110000000000000320e+00 -5.100000000000000089e-01 -1.719000000000000128e+01 -1.121000000000000085e+01 1.100000000000000000e+01 5.480000000000000426e+00 1.799999999999999933e-01 9.240000000000000213e+00 -1.689999999999999947e+00 1.692999999999999972e+01 1.557000000000000028e+01 7.910000000000000142e+00 -3.410000000000000142e+00 -2.039000000000000057e+01 -2.269999999999999929e+01 -6.700000000000000178e+00 -2.700000000000000178e-01 1.084999999999999964e+01 -1.078999999999999915e+01 -9.750000000000000000e+00 -2.239000000000000057e+01 1.126999999999999957e+01 -7.889999999999999680e+00 6.900000000000000355e+00 -9.910000000000000142e+00 -1.019999999999999929e+01 2.729999999999999982e+00 2.700000000000000178e-01 -9.429999999999999716e+00 1.867999999999999972e+01 6.339999999999999858e+00 2.049999999999999822e+00 2.785999999999999943e+01 -1.239999999999999991e+00 -1.842999999999999972e+01 1.798000000000000043e+01 4.490000000000000213e+00 1.057000000000000028e+01 1.669999999999999929e+01 -3.319999999999999840e+00 -1.296000000000000085e+01 -6.900000000000000355e+00 -2.500000000000000000e+00 5.959999999999999964e+00 2.839999999999999858e+00 2.600000000000000089e+00 1.800000000000000044e+00 1.370000000000000107e+00 -2.649999999999999911e+00 1.140000000000000036e+01 2.046000000000000085e+01 -3.234000000000000341e+01 2.229999999999999982e+00 4.950000000000000178e+00 -1.502999999999999936e+01 -1.027999999999999936e+01 7.139999999999999680e+00 1.177999999999999936e+01 5.759999999999999787e+00 1.839999999999999858e+01 -2.299999999999999822e+00 9.720000000000000639e+00 -6.059999999999999609e+00 -7.349999999999999645e+00 -7.919999999999999929e+00 8.000000000000000000e+00 -5.940000000000000391e+00 -1.107000000000000028e+01 -1.399000000000000021e+01 1.072000000000000064e+01 -5.639999999999999680e+00 2.930000000000000160e+00 -4.209999999999999964e+00 -2.119999999999999929e+01 2.846000000000000085e+01 6.070000000000000284e+00 -1.502999999999999936e+01 -1.860000000000000098e+00 1.253999999999999915e+01 -4.820000000000000284e+00 7.219999999999999751e+00 3.029999999999999805e+00 -6.530000000000000249e+00 -2.919999999999999929e+00 7.500000000000000000e+00 7.589999999999999858e+00 5.209999999999999964e+00 -4.150000000000000355e+00 -2.732999999999999829e+01 -7.980000000000000426e+00 -6.139999999999999680e+00 -7.610000000000000320e+00 -7.269999999999999574e+00 -1.958999999999999986e+01 2.379999999999999893e+00 5.389999999999999680e+00 6.990000000000000213e+00 -1.327999999999999936e+01 1.320000000000000062e+00 4.839999999999999858e+00 1.080000000000000071e+01 -6.150000000000000355e+00 9.710000000000000853e+00 6.370000000000000107e+00 -1.340000000000000080e+00 -3.580000000000000071e+00 -1.233999999999999986e+01 1.100999999999999979e+01 3.060999999999999943e+01 -1.299000000000000021e+01 1.557000000000000028e+01 4.700000000000000178e+00 1.465000000000000036e+01 -1.479999999999999982e+00 -3.439999999999999947e+00 -6.980000000000000426e+00 1.283000000000000007e+01 1.268999999999999950e+01 -4.259999999999999787e+00 -4.500000000000000000e+00 2.330999999999999872e+01 1.429999999999999938e+00 -1.167999999999999972e+01 -1.536999999999999922e+01 1.637999999999999901e+01 1.453999999999999915e+01 2.210000000000000142e+01 1.744000000000000128e+01 -6.450000000000000178e+00 5.899999999999999689e-01 -1.108999999999999986e+01 8.910000000000000142e+00 -2.089999999999999858e+00 -5.980000000000000426e+00 -1.780000000000000071e+01 2.003999999999999915e+01 -8.220000000000000639e+00 1.132000000000000028e+01 7.419999999999999929e+00 -1.119999999999999929e+01 -1.402999999999999936e+01 1.570000000000000062e+00 7.199999999999999734e-01 -7.030000000000000249e+00 -1.116999999999999993e+01 5.360000000000000320e+00 6.600000000000000311e-01 -1.291000000000000014e+01 8.100000000000000533e-01 -1.376999999999999957e+01 -1.461999999999999922e+01 -4.730000000000000426e+00 3.589999999999999858e+00 -1.163000000000000078e+01 -2.001000000000000156e+01 -6.500000000000000000e+00 -5.459999999999999964e+00 5.910000000000000142e+00 6.009999999999999787e+00 7.530000000000000249e+00 -1.197000000000000064e+01 1.346000000000000085e+01 6.389999999999999680e+00 1.835000000000000142e+01 2.970000000000000195e+00 8.099999999999999645e+00 -2.898000000000000043e+01 3.799999999999999822e+00 1.255000000000000071e+01 3.040000000000000036e+00 -3.499999999999999778e-01 1.077999999999999936e+01 -2.439999999999999947e+00 7.820000000000000284e+00 2.101000000000000156e+01 -8.060000000000000497e+00 -2.437000000000000099e+01 -6.830000000000000071e+00 -6.099999999999999645e+00 -2.000000000000000000e+00 3.140000000000000124e+00 -1.091000000000000014e+01 -1.163000000000000078e+01 -5.940000000000000391e+00 2.680000000000000160e+00 -4.509999999999999787e+00 -1.117999999999999972e+01 2.399999999999999911e+00 -1.250999999999999979e+01 2.609999999999999876e+00 1.755999999999999872e+01 3.200000000000000067e-01 3.609999999999999876e+00 -7.700000000000000178e+00 1.192999999999999972e+01 1.832999999999999829e+01 8.460000000000000853e+00 1.900000000000000022e-01 1.080000000000000071e+00 -1.360000000000000098e+00 -2.039000000000000057e+01 1.024000000000000021e+01 -3.209999999999999964e+00 -1.031000000000000050e+01 -1.499999999999999944e-01 1.231000000000000050e+01 1.709999999999999964e+00 2.532999999999999829e+01 1.048000000000000043e+01 -8.000000000000000000e+00 -1.892999999999999972e+01 4.519999999999999574e+00 -2.540000000000000036e+00 -6.400000000000000133e-01 -6.750000000000000000e+00 -2.616000000000000014e+01 -8.199999999999999512e-01 5.719999999999999751e+00 1.298000000000000043e+01 1.391999999999999993e+01 -1.489999999999999991e+00 1.459999999999999964e+01 -9.970000000000000639e+00 -2.064000000000000057e+01 9.369999999999999218e+00 1.465000000000000036e+01 5.059999999999999609e+00 -5.429999999999999716e+00 -7.500000000000000000e+00 -2.200000000000000178e+00 -6.219999999999999751e+00 1.967999999999999972e+01 1.274000000000000021e+01 -2.410000000000000142e+00 1.575999999999999979e+01 6.250000000000000000e+00 8.800000000000000044e-01 1.307000000000000028e+01 1.378999999999999915e+01 -1.046000000000000085e+01 9.310000000000000497e+00 -3.689999999999999947e+00 -1.635999999999999943e+01 -1.341999999999999993e+01 5.589999999999999858e+00 4.500000000000000000e+00 -5.000000000000000000e+00 -1.399999999999999911e+00 1.546000000000000085e+01 3.580000000000000071e+00 8.050000000000000711e+00 -7.290000000000000036e+00 7.080000000000000071e+00 6.250000000000000000e+00 -7.200000000000000178e+00 -7.910000000000000142e+00 -7.559999999999999609e+00 2.390000000000000124e+00 2.270000000000000018e+00 2.569999999999999840e+00 -1.466000000000000014e+01 -3.026000000000000156e+01 1.842999999999999972e+01 -8.359999999999999432e+00 -1.056000000000000050e+01 -8.779999999999999361e+00 5.769999999999999574e+00 1.416000000000000014e+01 -7.849999999999999645e+00 -4.190000000000000391e+00 -2.450000000000000178e+00 -1.449000000000000021e+01 6.790000000000000036e+00 6.679999999999999716e+00 -2.539000000000000057e+01 1.523000000000000043e+01 -4.919999999999999929e+00 1.780000000000000027e+00 -4.330000000000000071e+00 7.089999999999999858e+00 1.032000000000000028e+01 -7.600000000000000089e-01 -2.859999999999999876e+00 1.492999999999999972e+01 9.400000000000000355e+00 1.200000000000000000e+01 2.180999999999999872e+01 -4.269999999999999574e+00 -1.957999999999999829e+01 1.572000000000000064e+01 -2.390000000000000124e+00 5.549999999999999822e+00 1.790000000000000036e+00 -4.599999999999999645e+00 -1.320000000000000062e+00 -9.789999999999999147e+00 -1.231000000000000050e+01 -1.086999999999999922e+01 -4.709999999999999964e+00 -1.322000000000000064e+01 -1.053999999999999915e+01 7.349999999999999645e+00 4.259999999999999787e+00 8.099999999999999645e+00 1.538000000000000078e+01 -2.759999999999999787e+00 4.790000000000000036e+00 -5.519999999999999574e+00 -6.030000000000000249e+00 8.650000000000000355e+00 -6.910000000000000142e+00 1.281000000000000050e+01 8.880000000000000782e+00 -1.500000000000000000e+00 2.823999999999999844e+01 -2.730000000000000071e+01 2.359999999999999876e+00 -6.190000000000000391e+00 -1.313000000000000078e+01 -9.699999999999999734e-01 3.520000000000000018e+00 3.399999999999999911e+00 -1.241999999999999993e+01 -9.310000000000000497e+00 -2.198999999999999844e+01 -1.083999999999999986e+01 1.229999999999999982e+00 1.021000000000000085e+01 2.910999999999999943e+01 8.990000000000000213e+00 -1.224000000000000021e+01 -2.762000000000000099e+01 7.759999999999999787e+00 2.723999999999999844e+01 -1.873999999999999844e+01 -4.570000000000000284e+00 -7.250000000000000000e+00 1.351999999999999957e+01 5.320000000000000284e+00 -1.360000000000000098e+00 -1.192999999999999972e+01 3.971000000000000085e+01 8.140000000000000568e+00 7.759999999999999787e+00 2.417999999999999972e+01 6.910000000000000142e+00 1.076999999999999957e+01 -5.120000000000000107e+00 -8.210000000000000853e+00 -5.900000000000000355e+00 2.200000000000000011e-01 -2.270000000000000018e+00 2.003999999999999915e+01 -7.700000000000000178e+00 -2.620000000000000107e+00 8.460000000000000853e+00 -2.476999999999999957e+01 2.003999999999999915e+01 2.470000000000000195e+00 7.669999999999999929e+00 7.620000000000000107e+00 -2.279999999999999805e+00 -1.283000000000000007e+01 1.453999999999999915e+01 -2.450000000000000178e+00 4.990000000000000213e+00 -1.530000000000000071e+01 2.067000000000000171e+01 1.891000000000000014e+01 1.975000000000000000e+01 3.129999999999999893e+00 9.369999999999999218e+00 -1.357000000000000028e+01 1.099000000000000021e+01 3.009999999999999787e+00 -1.152999999999999936e+01 -1.310000000000000053e+00 -6.919999999999999929e+00 7.259999999999999787e+00 -2.505999999999999872e+01 -1.939000000000000057e+01 1.310000000000000053e+00 -3.319999999999999840e+00 -2.299999999999999822e+00 -2.453000000000000114e+01 5.280000000000000249e+00 -3.700000000000000178e+00 3.939999999999999947e+00 3.609999999999999876e+00 -1.197000000000000064e+01 7.199999999999999734e-01 -1.358999999999999986e+01 -1.878000000000000114e+01 3.609999999999999876e+00 -1.116999999999999993e+01 -8.189999999999999503e+00 2.419999999999999929e+00 6.570000000000000284e+00 2.979999999999999982e+00 3.703999999999999915e+01 1.164000000000000057e+01 -6.259999999999999787e+00 3.580000000000000071e+00 6.199999999999999956e-01 1.193999999999999950e+01 -4.950000000000000178e+00 1.516000000000000014e+01 -1.360999999999999943e+01 -1.189999999999999947e+00 -2.020000000000000018e+00 -1.539000000000000057e+01 1.041999999999999993e+01 -2.459999999999999964e+00 2.089000000000000057e+01 -8.480000000000000426e+00 -2.180999999999999872e+01 -8.150000000000000355e+00 -5.080000000000000071e+00 -3.680000000000000160e+00 6.070000000000000284e+00 -1.340000000000000036e+01 -1.942000000000000171e+01 7.099999999999999645e-01 -2.046999999999999886e+01 1.333999999999999986e+01 -3.499999999999999778e-01 1.260999999999999943e+01 8.259999999999999787e+00 -8.299999999999999600e-01 -2.237000000000000099e+01 -8.050000000000000711e+00 1.610000000000000098e+00 -9.519999999999999574e+00 -3.900000000000000133e-01 1.364000000000000057e+01 5.129999999999999893e+00 -1.413000000000000078e+01 1.132000000000000028e+01 -9.640000000000000568e+00 -1.903999999999999915e+01 -2.430000000000000160e+00 1.058999999999999986e+01 4.089999999999999858e+00 -5.719999999999999751e+00 -1.478999999999999915e+01 -1.383000000000000007e+01 -9.899999999999999911e-01 -5.559999999999999609e+00 -1.958999999999999986e+01 5.400000000000000355e-01 -1.209999999999999964e+01 -7.900000000000000355e+00 1.678999999999999915e+01 -2.520000000000000018e+00 -5.129999999999999893e+00 -4.000000000000000222e-01 -2.355000000000000071e+01 -1.044999999999999929e+01 8.070000000000000284e+00 6.519999999999999574e+00 3.709999999999999964e+00 1.767999999999999972e+01 -5.000000000000000000e-01 -5.849999999999999645e+00 -3.714999999999999858e+01 4.070000000000000284e+00 1.199000000000000021e+01 1.453999999999999915e+01 1.500000000000000000e+00 1.969999999999999973e+00 -2.051000000000000156e+01 1.751000000000000156e+01 2.892999999999999972e+01 -9.820000000000000284e+00 -6.559999999999999609e+00 -5.530000000000000249e+00 2.485000000000000142e+01 -1.814000000000000057e+01 -1.499000000000000021e+01 7.240000000000000213e+00 -1.513000000000000078e+01 -1.073000000000000043e+01 -1.499999999999999944e-01 -7.200000000000000178e+00 1.052999999999999936e+01 -8.929999999999999716e+00 4.099999999999999756e-01 -3.310000000000000053e+00 7.150000000000000355e+00 1.005000000000000071e+01 1.320000000000000062e+00 8.699999999999999289e+00 -1.860999999999999943e+01 -7.700000000000000178e-01 3.350000000000000089e+00 5.269999999999999574e+00 -1.325999999999999979e+01 1.150999999999999979e+01 -9.759999999999999787e+00 -3.100000000000000089e+00 7.150000000000000355e+00 -5.120000000000000107e+00 -3.240000000000000213e+00 7.129999999999999893e+00 -5.999999999999999778e-02 7.879999999999999893e+00 -4.950000000000000178e+00 -8.800000000000000044e-01 -3.370000000000000107e+00 5.969999999999999751e+00 -1.469999999999999973e+00 -2.414999999999999858e+01 -1.812999999999999901e+01 -7.929999999999999716e+00 -9.710000000000000853e+00 1.905999999999999872e+01 2.232000000000000028e+01 2.149999999999999911e+00 4.389999999999999680e+00 -2.878000000000000114e+01 1.548000000000000043e+01 2.823999999999999844e+01 3.459999999999999964e+00 6.549999999999999822e+00 -7.959999999999999964e+00 -9.470000000000000639e+00 1.348000000000000043e+01 -5.009999999999999787e+00 1.051999999999999957e+01 2.279999999999999805e+00 6.809999999999999609e+00 1.905999999999999872e+01 -8.199999999999999289e+00 7.309999999999999609e+00 1.523000000000000043e+01 7.259999999999999787e+00 -6.600000000000000311e-01 1.408999999999999986e+01 -2.330000000000000071e+01 -2.282000000000000028e+01 2.285000000000000142e+01 -4.570000000000000284e+00 1.520000000000000018e+00 -9.130000000000000782e+00 -1.033000000000000007e+01 2.470000000000000195e+00 4.089999999999999858e+00 1.532000000000000028e+01 -7.549999999999999822e+00 -1.869000000000000128e+01 -9.720000000000000639e+00 6.120000000000000107e+00 1.207000000000000028e+01 -2.269000000000000128e+01 1.385999999999999943e+01 -1.770000000000000018e+00 -9.359999999999999432e+00 -6.250000000000000000e+00 -1.853000000000000114e+01 -7.299999999999999822e-01 -1.372000000000000064e+01 2.105000000000000071e+01 1.744999999999999929e+01 -5.559999999999999609e+00 8.970000000000000639e+00 -1.497000000000000064e+01 -1.530000000000000027e+00 -6.330000000000000071e+00 8.300000000000000711e+00 8.070000000000000284e+00 -1.629999999999999893e+00 5.450000000000000178e+00 4.160000000000000142e+00 -3.003000000000000114e+01 5.709999999999999964e+00 -1.405000000000000071e+01 -1.149999999999999911e+00 -1.060000000000000053e+00 -1.116999999999999993e+01 2.120000000000000107e+00 1.753999999999999915e+01 7.660000000000000142e+00 -3.979999999999999982e+00 -1.416999999999999993e+01 -1.447000000000000064e+01 -1.439999999999999947e+00 -1.316999999999999993e+01 -1.698999999999999844e+01 1.419999999999999929e+00 4.730000000000000426e+00 1.071000000000000085e+01 -4.160000000000000142e+00 -7.519999999999999574e+00 -7.179999999999999716e+00 -1.370000000000000107e+00 -9.660000000000000142e+00 -7.169999999999999929e+00 -1.115000000000000036e+01 -1.719999999999999973e+00 1.169999999999999929e+00 5.669999999999999929e+00 -1.408999999999999986e+01 8.849999999999999645e+00 5.200000000000000178e-01 1.280000000000000071e+01 -9.029999999999999361e+00 -1.919999999999999929e+00 -1.591000000000000014e+01 -9.859999999999999432e+00 -2.373000000000000043e+01 -7.099999999999999645e-01 -1.939999999999999858e+01 -1.310000000000000053e+00 1.700000000000000000e+01 -7.299999999999999822e-01 5.570000000000000284e+00 -1.719000000000000128e+01 -2.290000000000000036e+00 5.440000000000000391e+00 1.129999999999999893e+00 -1.377999999999999936e+01 -2.700000000000000178e+00 -1.853999999999999915e+01 6.450000000000000178e+00 1.882000000000000028e+01 7.250000000000000000e+00 -1.030000000000000027e+00 -4.199999999999999845e-01 -2.080000000000000071e+00 4.540000000000000036e+00 6.700000000000000178e+00 -1.313000000000000078e+01 1.361999999999999922e+01 -3.540000000000000036e+00 2.620000000000000107e+00 -2.819999999999999840e+00 -8.009999999999999787e+00 -2.939999999999999947e+00 6.200000000000000178e+00 5.019999999999999574e+00 6.570000000000000284e+00 1.787999999999999901e+01 -1.540000000000000036e+00 -1.566000000000000014e+01 5.200000000000000178e+00 -6.629999999999999893e+00 1.260000000000000009e+00 2.209999999999999964e+00 -1.964999999999999858e+01 -1.411999999999999922e+01 -8.000000000000000167e-02 -1.406000000000000050e+01 1.603000000000000114e+01 -1.400000000000000133e-01 6.120000000000000107e+00 -8.199999999999999512e-01 5.549999999999999822e+00 1.071000000000000085e+01 3.109999999999999876e+00 1.216999999999999993e+01 6.709999999999999964e+00 2.005000000000000071e+01 -8.009999999999999787e+00 1.015000000000000036e+01 -3.899999999999999911e+00 3.229999999999999982e+00 -5.830000000000000071e+00 8.339999999999999858e+00 1.113000000000000078e+01 3.137999999999999901e+01 2.212999999999999901e+01 -5.259999999999999787e+00 6.660000000000000142e+00 1.714000000000000057e+01 2.529999999999999805e+00 -3.646000000000000085e+01 -7.049999999999999822e+00 -2.000000000000000000e+01 5.980000000000000426e+00 1.584999999999999964e+01 -5.009999999999999787e+00 1.664999999999999858e+01 -1.159999999999999920e+00 -6.990000000000000213e+00 9.310000000000000497e+00 6.190000000000000391e+00 -6.400000000000000133e-01 -6.519999999999999574e+00 2.879999999999999893e+00 -1.185999999999999943e+01 7.559999999999999609e+00 2.169999999999999929e+00 -2.850000000000000089e+00 1.032000000000000028e+01 -1.597000000000000064e+01 4.959999999999999964e+00 2.240000000000000213e+00 -9.919999999999999929e+00 -2.099999999999999922e-01 -2.757000000000000028e+01 8.769999999999999574e+00 -4.150000000000000355e+00 2.441000000000000014e+01 -1.333999999999999986e+01 1.203999999999999915e+01 1.560000000000000053e+00 1.042999999999999972e+01 -1.263000000000000078e+01 -9.699999999999999289e+00 -1.360000000000000098e+00 -9.810000000000000497e+00 2.164000000000000057e+01 3.439999999999999947e+00 5.190000000000000391e+00 2.450000000000000178e+00 -3.390000000000000124e+00 -6.950000000000000178e+00 -1.851000000000000156e+01 -6.450000000000000178e+00 -3.700000000000000178e+00 1.923000000000000043e+01 3.600000000000000089e+00 -1.475000000000000000e+01 1.780999999999999872e+01 1.979999999999999982e+00 -1.760000000000000009e+00 -2.076000000000000156e+01 -1.157000000000000028e+01 4.000000000000000000e+00 -4.259999999999999787e+00 -1.989999999999999858e+01 -9.599999999999999645e-01 -1.064000000000000057e+01 1.500999999999999979e+01 6.199999999999999956e-01 1.385999999999999943e+01 -6.610000000000000320e+00 1.699999999999999956e+00 1.011999999999999922e+01 3.720000000000000195e+00 -1.046000000000000085e+01 -4.580000000000000071e+00 -1.705000000000000071e+01 -1.862999999999999901e+01 7.400000000000000355e+00 -1.000000000000000056e-01 1.379999999999999893e+00 -2.073000000000000043e+01 -5.240000000000000213e+00 -2.959999999999999964e+00 -1.091999999999999993e+01 -1.639999999999999902e+00 -3.029999999999999805e+00 8.599999999999999867e-01 6.059999999999999609e+00 1.391999999999999993e+01 2.055999999999999872e+01 -3.117999999999999972e+01 6.730000000000000426e+00 7.830000000000000071e+00 -4.910000000000000142e+00 -1.479999999999999982e+00 5.769999999999999574e+00 -1.083999999999999986e+01 -9.099999999999999645e+00 5.259999999999999787e+00 9.789999999999999147e+00 1.211999999999999922e+01 -1.110000000000000098e+00 1.719999999999999973e+00 -6.799999999999999822e+00 1.610000000000000098e+00 -1.217999999999999972e+01 8.109999999999999432e+00 3.330000000000000071e+00 9.460000000000000853e+00 2.740000000000000213e+00 -3.629999999999999893e+00 -8.759999999999999787e+00 3.549999999999999822e+00 -2.294999999999999929e+01 3.800000000000000044e-01 -1.459999999999999964e+00 -1.753000000000000114e+01 1.319999999999999929e+01 -1.169999999999999929e+00 7.200000000000000178e+00 -4.790000000000000036e+00 1.419999999999999929e+00 -2.542999999999999972e+01 -1.583999999999999986e+01 -3.419999999999999929e+00 -7.889999999999999680e+00 3.410000000000000142e+00 -5.250000000000000000e+00 -6.160000000000000142e+00 -1.794000000000000128e+01 -9.289999999999999147e+00 3.314999999999999858e+01 7.410000000000000142e+00 1.248000000000000043e+01 2.350000000000000089e+00 5.379999999999999893e+00 1.063000000000000078e+01 8.869999999999999218e+00 -1.096000000000000085e+01 1.291000000000000014e+01 2.683999999999999986e+01 1.396000000000000085e+01 -5.780000000000000249e+00 1.475999999999999979e+01 -3.299999999999999822e+00 4.269999999999999574e+00 -2.729999999999999982e+00 8.460000000000000853e+00 -2.709999999999999964e+00 1.046000000000000085e+01 4.580000000000000071e+00 5.230000000000000426e+00 -1.441000000000000014e+01 2.971999999999999886e+01 -7.129999999999999893e+00 -1.310000000000000053e+00 -1.600000000000000000e+01 -1.230000000000000071e+01 -1.597000000000000064e+01 8.419999999999999929e+00 -1.494999999999999929e+01 2.142999999999999972e+01 -1.200000000000000000e+01 -2.240000000000000213e+00 1.937000000000000099e+01 -2.069999999999999840e+00 -9.740000000000000213e+00 -4.849999999999999645e+00 -3.729999999999999982e+00 -1.474000000000000021e+01 -4.169999999999999929e+00 -2.660000000000000142e+00 -1.698999999999999844e+01 -1.639999999999999902e+00 -7.690000000000000391e+00 1.000000000000000056e-01 2.850000000000000000e+01 -1.903000000000000114e+01 4.269999999999999574e+00 -7.790000000000000036e+00 1.099000000000000021e+01 -1.541000000000000014e+01 1.188000000000000078e+01 6.250000000000000000e+00 9.210000000000000853e+00 -9.300000000000000711e+00 -8.689999999999999503e+00 -1.520000000000000018e+00 6.870000000000000107e+00 2.439999999999999947e+00 6.599999999999999645e+00 -1.009999999999999964e+01 2.271999999999999886e+01 4.639999999999999680e+00 -1.817000000000000171e+01 6.599999999999999645e+00 -2.589999999999999858e+00 -6.429999999999999716e+00 -1.571000000000000085e+01 4.530000000000000249e+00 6.480000000000000426e+00 -1.219999999999999973e+00 -1.081000000000000050e+01 5.440000000000000391e+00 -7.500000000000000000e+00 3.919999999999999929e+00 -2.296000000000000085e+01 -3.080000000000000071e+00 -1.944000000000000128e+01 -6.469999999999999751e+00 -1.373000000000000043e+01 1.181000000000000050e+01 1.186999999999999922e+01 8.750000000000000000e+00 1.466999999999999993e+01 2.083999999999999986e+01 -1.499999999999999944e-01 -8.699999999999999289e+00 -1.229999999999999982e+00 5.799999999999999822e+00 4.320000000000000284e+00 1.096000000000000085e+01 -3.500000000000000000e+00 -7.849999999999999645e+00 1.541999999999999993e+01 -9.519999999999999574e+00 -2.560999999999999943e+01 1.060000000000000053e+00 -1.059999999999999964e+01 -2.439999999999999947e+00 1.013000000000000078e+01 1.486999999999999922e+01 -1.969999999999999973e+00 4.000000000000000000e+00 5.450000000000000178e+00 -7.660000000000000142e+00 9.300000000000000488e-01 1.176999999999999957e+01 2.460999999999999943e+01 2.244000000000000128e+01 5.110000000000000320e+00 -6.969999999999999751e+00 -5.219999999999999751e+00 1.250000000000000000e+00 4.650000000000000355e+00 -1.308999999999999986e+01 -2.080000000000000071e+01 -1.528999999999999915e+01 2.444000000000000128e+01 -4.719999999999999751e+00 -8.060000000000000497e+00 -1.256000000000000050e+01 2.260000000000000142e+01 -8.349999999999999645e+00 1.570000000000000062e+00 -1.275999999999999979e+01 -1.325000000000000000e+01 -1.027999999999999936e+01 -1.125000000000000000e+01 -3.270000000000000018e+00 1.075000000000000000e+01 7.259999999999999787e+00 1.117999999999999972e+01 6.899999999999999467e-01 -2.839999999999999858e+01 2.689000000000000057e+01 1.450000000000000000e+01 1.436999999999999922e+01 1.958999999999999986e+01 6.190000000000000391e+00 8.339999999999999858e+00 -8.830000000000000071e+00 1.449000000000000021e+01 -5.589999999999999858e+00 -1.998000000000000043e+01 3.270000000000000018e+00 -7.719999999999999751e+00 -4.379999999999999893e+00 -2.200000000000000178e+00 6.459999999999999964e+00 3.609999999999999876e+00 -1.783999999999999986e+01 6.240000000000000213e+00 1.792999999999999972e+01 -1.417999999999999972e+01 -4.669999999999999929e+00 -8.220000000000000639e+00 3.520000000000000018e+00 -1.489999999999999991e+00 2.339999999999999858e+01 -5.379999999999999893e+00 1.474000000000000021e+01 7.839999999999999858e+00 8.900000000000000133e-01 1.967999999999999972e+01 -4.750000000000000000e+00 -1.878999999999999915e+01 1.899999999999999911e+00 6.320000000000000284e+00 -1.600000000000000089e+00 -5.750000000000000000e+00 1.296000000000000085e+01 1.040000000000000036e+00 1.330000000000000071e+00 1.379999999999999893e+00 1.580000000000000071e+00 -5.860000000000000320e+00 -1.018999999999999950e+01 2.437000000000000099e+01 1.707999999999999829e+01 1.440000000000000036e+01 3.403999999999999915e+01 1.361999999999999922e+01 -5.099999999999999645e+00 -1.626999999999999957e+01 2.830999999999999872e+01 2.390000000000000124e+00 -2.389000000000000057e+01 2.700000000000000178e-01 -5.669999999999999929e+00 -9.589999999999999858e+00 6.410000000000000142e+00 -1.533999999999999986e+01 -1.158000000000000007e+01 -1.322000000000000064e+01 -5.280000000000000249e+00 -1.790000000000000036e+00 -1.041999999999999993e+01 9.660000000000000142e+00 1.211999999999999922e+01 -1.837999999999999901e+01 1.591999999999999993e+01 -7.540000000000000036e+00 8.789999999999999147e+00 2.270000000000000018e+00 -5.040000000000000036e+00 2.100000000000000089e+00 -4.219999999999999751e+00 5.750000000000000000e+00 3.399999999999999911e+00 -7.780000000000000249e+00 -6.809999999999999609e+00 6.469999999999999751e+00 3.357999999999999829e+01 -9.779999999999999361e+00 -1.916000000000000014e+01 7.429999999999999716e+00 -2.850000000000000089e+00 1.310000000000000053e+00 -1.333999999999999986e+01 -2.853000000000000114e+01 2.094999999999999929e+01 -1.518999999999999950e+01 -9.429999999999999716e+00 -1.980999999999999872e+01 2.580000000000000071e+00 7.530000000000000249e+00 1.330000000000000071e+00 -3.959999999999999964e+00 1.790000000000000036e+00 -1.297000000000000064e+01 8.839999999999999858e+00 -9.769999999999999574e+00 1.081000000000000050e+01 -6.629999999999999893e+00 -1.396000000000000085e+01 1.322000000000000064e+01 7.459999999999999964e+00 1.620000000000000107e+00 2.339000000000000057e+01 -3.459999999999999964e+00 -2.620000000000000107e+00 -1.939999999999999947e+00 -4.769999999999999574e+00 7.330000000000000071e+00 1.635999999999999943e+01 1.016999999999999993e+01 -2.023999999999999844e+01 1.183999999999999986e+01 -6.740000000000000213e+00 -2.520000000000000018e+00 1.878999999999999915e+01 1.513000000000000078e+01 1.399999999999999911e+00 -1.689999999999999858e+01 -6.410000000000000142e+00 4.469999999999999751e+00 -1.360000000000000098e+00 3.353999999999999915e+01 6.600000000000000311e-01 1.059999999999999964e+01 -5.790000000000000036e+00 -1.000000000000000000e+00 -1.421000000000000085e+01 4.330000000000000071e+00 -2.430000000000000071e+01 2.151999999999999957e+01 9.820000000000000284e+00 1.825000000000000000e+01 6.040000000000000036e+00 5.750000000000000000e+00 -1.632999999999999829e+01 -1.642000000000000171e+01 -5.190000000000000391e+00 -1.000000000000000000e+00 -6.959999999999999964e+00 -1.560000000000000053e+00 2.371999999999999886e+01 7.019999999999999574e+00 -1.728000000000000114e+01 -2.407999999999999829e+01 1.616000000000000014e+01 1.730000000000000071e+01 8.429999999999999716e+00 6.800000000000000488e-01 -1.549000000000000021e+01 -5.129999999999999893e+00 -1.926000000000000156e+01 -1.667000000000000171e+01 1.022000000000000064e+01 -3.109999999999999876e+00 -1.101999999999999957e+01 3.500000000000000000e+00 3.620000000000000107e+00 -7.280000000000000249e+00 -1.803999999999999915e+01 -3.094999999999999929e+01 -5.540000000000000036e+00 8.509999999999999787e+00 5.559999999999999609e+00 4.259999999999999787e+00 -9.320000000000000284e+00 -9.609999999999999432e+00 1.573000000000000043e+01 2.367999999999999972e+01 -8.339999999999999858e+00 1.099000000000000021e+01 -1.780000000000000027e+00 2.099999999999999922e-01 6.339999999999999858e+00 2.870000000000000107e+00 1.632000000000000028e+01 -1.946000000000000085e+01 1.350000000000000000e+01 1.426999999999999957e+01 8.349999999999999645e+00 1.374000000000000021e+01 -1.807000000000000028e+01 7.719999999999999751e+00 -1.106000000000000050e+01 -1.516999999999999993e+01 -2.375000000000000000e+01 -1.746000000000000085e+01 -5.820000000000000284e+00 1.821999999999999886e+01 1.939999999999999947e+00 1.642000000000000171e+01 1.748000000000000043e+01 -9.300000000000000488e-01 5.080000000000000071e+00 -1.303999999999999915e+01 -1.264000000000000057e+01 7.049999999999999822e+00 -8.210000000000000853e+00 1.680000000000000071e+01 -2.189999999999999947e+00 -6.269999999999999574e+00 1.830000000000000071e+00 1.689999999999999947e+00 1.013000000000000078e+01 -5.040000000000000036e+00 7.440000000000000391e+00 -1.173000000000000043e+01 5.999999999999999778e-01 9.810000000000000497e+00 -7.599999999999999645e+00 1.092999999999999972e+01 9.310000000000000497e+00 -3.953000000000000114e+01 9.019999999999999574e+00 1.662999999999999901e+01 -9.899999999999999911e-01 1.660999999999999943e+01 2.560000000000000053e+00 9.000000000000000222e-01 -1.575000000000000000e+01 4.900000000000000355e+00 3.640000000000000124e+00 -3.240000000000000213e+00 1.352999999999999936e+01 8.349999999999999645e+00 9.699999999999999289e+00 7.500000000000000000e-01 -6.600000000000000311e-01 -1.283999999999999986e+01 -7.980000000000000426e+00 9.400000000000000355e+00 5.139999999999999680e+00 2.300000000000000100e-01 2.278000000000000114e+01 -3.089000000000000057e+01 1.839000000000000057e+01 -2.126000000000000156e+01 3.779999999999999805e+00 7.200000000000000178e+00 8.599999999999999867e-01 1.584999999999999964e+01 -7.639999999999999680e+00 1.381000000000000050e+01 -1.399000000000000021e+01 -3.629999999999999893e+00 4.179999999999999716e+00 5.709999999999999964e+00 -9.799999999999999822e-01 2.432000000000000028e+01 4.459999999999999964e+00 -6.490000000000000213e+00 3.339999999999999858e+00 -5.839999999999999858e+00 1.671000000000000085e+01 8.429999999999999716e+00 -4.299999999999999933e-01 -3.259999999999999787e+00 -1.590000000000000080e+00 -6.030000000000000249e+00 -1.119999999999999929e+01 4.400000000000000355e+00 -5.009999999999999787e+00 -6.820000000000000284e+00 2.392999999999999972e+01 -6.469999999999999751e+00 -2.200000000000000178e+00 -1.100000000000000000e+01 -2.919999999999999929e+00 3.870000000000000107e+00 5.589999999999999858e+00 1.735999999999999943e+01 2.999999999999999889e-01 -5.179999999999999716e+00 -1.538000000000000078e+01 -4.940000000000000391e+00 8.970000000000000639e+00 1.600000000000000089e+00 1.817999999999999972e+01 2.692000000000000171e+01 -1.472000000000000064e+01 1.176999999999999957e+01 -1.008000000000000007e+01 3.499999999999999778e-01 -9.910000000000000142e+00 9.189999999999999503e+00 6.830000000000000071e+00 1.353999999999999915e+01 -1.894000000000000128e+01 4.650000000000000355e+00 -1.414000000000000057e+01 1.497000000000000064e+01 4.030000000000000249e+00 3.129999999999999893e+00 -1.307000000000000028e+01 -2.528999999999999915e+01 8.529999999999999361e+00 5.559999999999999609e+00 2.999999999999999889e-01 5.360000000000000320e+00 -4.699999999999999734e-01 1.571000000000000085e+01 2.069999999999999840e+00 9.769999999999999574e+00 2.439999999999999947e+00 -9.689999999999999503e+00 1.169999999999999929e+00 -6.860000000000000320e+00 7.469999999999999751e+00 -5.530000000000000249e+00 -7.700000000000000178e+00 2.140000000000000124e+00 5.509999999999999787e+00 6.879999999999999893e+00 -8.769999999999999574e+00 -1.735999999999999943e+01 -1.100000000000000000e+01 -1.390000000000000036e+01 6.800000000000000488e-01 -3.080000000000000071e+00 -1.218999999999999950e+01 -1.017999999999999972e+01 -1.185999999999999943e+01 -1.325999999999999979e+01 8.609999999999999432e+00 -1.892000000000000171e+01 -4.209999999999999964e+00 1.801000000000000156e+01 -1.027999999999999936e+01 -5.559999999999999609e+00 -8.109999999999999432e+00 1.835000000000000142e+01 -2.060000000000000053e+00 5.230000000000000426e+00 9.419999999999999929e+00 -2.589999999999999858e+00 2.430000000000000160e+00 1.626000000000000156e+01 -1.100000000000000000e+01 8.100000000000000533e-01 -2.680000000000000160e+00 1.919999999999999929e+00 9.320000000000000284e+00 -2.098999999999999844e+01 -2.132000000000000028e+01 1.215000000000000036e+01 -1.828999999999999915e+01 -6.809999999999999609e+00 1.916000000000000014e+01 1.625000000000000000e+01 -1.241000000000000014e+01 -1.340000000000000036e+01 5.190000000000000391e+00 1.350000000000000089e+00 -4.019999999999999574e+00 -1.153999999999999915e+01 -7.280000000000000249e+00 -4.299999999999999933e-01 -9.869999999999999218e+00 1.273000000000000043e+01 2.790000000000000036e+00 1.084999999999999964e+01 5.480000000000000426e+00 1.903000000000000114e+01 1.751999999999999957e+01 1.826999999999999957e+01 -1.134999999999999964e+01 9.609999999999999432e+00 -1.368999999999999950e+01 -2.032999999999999829e+01 -2.042999999999999972e+01 -2.533999999999999986e+01 6.110000000000000320e+00 8.769999999999999574e+00 -3.300000000000000155e-01 2.029999999999999805e+00 -1.348000000000000043e+01 -1.820000000000000062e+00 -4.870000000000000107e+00 1.438000000000000078e+01 2.300000000000000100e-01 -1.280000000000000027e+00 -3.509999999999999787e+00 -5.259999999999999787e+00 -1.017999999999999972e+01 -1.848000000000000043e+01 -2.128999999999999915e+01 6.160000000000000142e+00 2.740000000000000213e+00 -8.640000000000000568e+00 3.790000000000000036e+00 -3.012999999999999901e+01 -1.810999999999999943e+01 6.370000000000000107e+00 1.416000000000000014e+01 6.330000000000000071e+00 -1.232000000000000028e+01 1.680000000000000071e+01 -1.696999999999999886e+01 9.289999999999999147e+00 -3.046999999999999886e+01 1.563000000000000078e+01 -5.100000000000000089e-01 -7.700000000000000178e+00 6.190000000000000391e+00 1.492999999999999972e+01 5.299999999999999822e+00 1.050000000000000044e+00 -1.250999999999999979e+01 2.040000000000000036e+00 -8.529999999999999361e+00 2.620000000000000107e+00 2.587000000000000099e+01 -5.490000000000000213e+00 1.385999999999999943e+01 1.987999999999999901e+01 5.620000000000000107e+00 -1.315000000000000036e+01 1.633999999999999986e+01 1.484999999999999964e+01 -1.712999999999999901e+01 2.850000000000000089e+00 2.800000000000000266e-01 2.173000000000000043e+01 8.699999999999999956e-01 7.360000000000000320e+00 7.620000000000000107e+00 -8.189999999999999503e+00 -1.550000000000000000e+01 4.910000000000000142e+00 -1.267999999999999972e+01 -8.769999999999999574e+00 -2.155000000000000071e+01 7.139999999999999680e+00 1.355000000000000071e+01 -2.058999999999999986e+01 2.669999999999999929e+01 -1.111999999999999922e+01 -1.929999999999999938e+00 -6.169999999999999929e+00 2.864999999999999858e+01 1.971999999999999886e+01 1.660999999999999943e+01 3.000000000000000000e+01 -1.055000000000000071e+01 1.480000000000000071e+01 -7.040000000000000036e+00 -1.176999999999999957e+01 5.889999999999999680e+00 -5.679999999999999716e+00 -1.506000000000000050e+01 7.139999999999999680e+00 1.967000000000000171e+01 -2.500000000000000000e-01 -5.899999999999999689e-01 -2.187999999999999901e+01 -1.476999999999999957e+01 -5.490000000000000213e+00 -1.041999999999999993e+01 6.559999999999999609e+00 -1.692000000000000171e+01 -3.700000000000000178e+00 -1.216000000000000014e+01 -3.029999999999999805e+00 -1.144999999999999929e+01 2.459999999999999964e+00 -1.169999999999999929e+00 5.980000000000000426e+00 -8.109999999999999432e+00 3.310000000000000053e+00 1.680999999999999872e+01 -8.050000000000000711e+00 3.979999999999999982e+00 -5.059999999999999609e+00 -9.369999999999999218e+00 -1.719999999999999929e+01 3.759999999999999787e+00 -1.561999999999999922e+01 -3.490000000000000213e+00 -9.609999999999999432e+00 4.099999999999999645e+00 1.455000000000000071e+01 -1.458000000000000007e+01 1.319999999999999929e+01 -1.028999999999999915e+01 -6.190000000000000391e+00 1.566999999999999993e+01 4.709999999999999964e+00 1.043999999999999950e+01 -3.720000000000000195e+00 -5.389999999999999680e+00 -1.860000000000000098e+00 6.240000000000000213e+00 -5.169999999999999929e+00 -7.230000000000000426e+00 9.269999999999999574e+00 6.980000000000000426e+00 -3.479999999999999982e+00 9.349999999999999645e+00 3.549999999999999822e+00 6.940000000000000391e+00 6.580000000000000071e+00 -6.349999999999999645e+00 -9.580000000000000071e+00 -7.139999999999999680e+00 -1.335999999999999943e+01 -7.500000000000000000e-01 -1.983999999999999986e+01 -1.723000000000000043e+01 -5.509999999999999787e+00 1.664999999999999858e+01 -5.669999999999999929e+00 -1.515000000000000036e+01 -1.623000000000000043e+01 6.799999999999999822e+00 1.426999999999999957e+01 -3.155999999999999872e+01 -1.121000000000000085e+01 -1.939000000000000057e+01 2.450000000000000178e+00 -2.532000000000000028e+01 1.085999999999999943e+01 -4.799999999999999822e-01 3.740000000000000213e+00 1.020000000000000018e+00 1.860000000000000142e+01 -9.599999999999999645e+00 1.516999999999999993e+01 1.419999999999999929e+00 -4.870000000000000107e+00 -7.480000000000000426e+00 1.064000000000000057e+01 -1.183999999999999986e+01 9.669999999999999929e+00 -1.000000000000000056e-01 -6.389999999999999680e+00 1.500000000000000000e+00 -1.080000000000000071e+00 -2.339999999999999858e+00 9.140000000000000568e+00 8.399999999999999689e-01 -9.899999999999999911e-01 9.179999999999999716e+00 -3.099999999999999978e-01 -1.547000000000000064e+01 -3.169999999999999929e+00 -1.375000000000000000e+01 1.953999999999999915e+01 2.248999999999999844e+01 5.080000000000000071e+00 8.650000000000000355e+00 -5.480000000000000426e+00 -4.059999999999999609e+00 -1.444999999999999929e+01 -8.839999999999999858e+00 -3.055000000000000071e+01 -2.080000000000000071e+00 -5.519999999999999574e+00 -3.370000000000000284e+01 -1.433000000000000007e+01 -2.250000000000000000e+00 -6.080000000000000071e+00 5.559999999999999609e+00 -1.249000000000000021e+01 -1.225000000000000000e+01 3.430000000000000160e+00 -1.657999999999999829e+01 7.339999999999999858e+00 7.150000000000000355e+00 -1.526999999999999957e+01 1.172000000000000064e+01 2.316000000000000014e+01 1.583000000000000007e+01 1.060999999999999943e+01 1.726999999999999957e+01 2.271999999999999886e+01 4.280000000000000249e+00 1.796000000000000085e+01 4.500000000000000000e+00 4.059999999999999609e+00 -6.339999999999999858e+00 -4.099999999999999756e-01 3.099999999999999978e-01 -9.499999999999999556e-01 -2.014999999999999858e+01 -2.080000000000000071e+00 -5.599999999999999645e+00 -1.055000000000000071e+01 -1.428999999999999915e+01 1.709999999999999964e+00 -2.119999999999999929e+01 1.066999999999999993e+01 -1.178999999999999915e+01 9.839999999999999858e+00 8.089999999999999858e+00 9.839999999999999858e+00 -5.870000000000000107e+00 8.810000000000000497e+00 3.919999999999999929e+00 1.364000000000000057e+01 2.129999999999999893e+00 1.450000000000000000e+01 -1.439999999999999947e+00 1.367999999999999972e+01 -7.929999999999999716e+00 -2.017000000000000171e+01 1.425000000000000000e+01 -2.140000000000000124e+00 1.075999999999999979e+01 7.379999999999999893e+00 -1.571000000000000085e+01 1.480000000000000071e+01 -1.576999999999999957e+01 -1.523000000000000043e+01 2.101000000000000156e+01 9.009999999999999787e+00 -4.160000000000000142e+00 1.010999999999999943e+01 -2.979999999999999982e+00 1.280000000000000027e+00 6.980000000000000426e+00 -2.712999999999999901e+01 -4.219999999999999751e+00 1.300000000000000000e+01 -4.160000000000000142e+00 1.600000000000000089e+00 -5.280000000000000249e+00 -1.438000000000000078e+01 2.259999999999999787e+00 -4.480000000000000426e+00 -1.408999999999999986e+01 -1.549000000000000021e+01 4.000000000000000083e-02 7.599999999999999645e+00 -1.379999999999999893e+00 -1.381000000000000050e+01 -9.500000000000000000e+00 7.549999999999999822e+00 -3.200000000000000067e-01 -1.281000000000000050e+01 2.160000000000000142e+00 1.033999999999999986e+01 2.060999999999999943e+01 2.109999999999999876e+00 -1.356000000000000050e+01 -2.649999999999999911e+00 -1.143999999999999950e+01 -1.694999999999999929e+01 -1.286999999999999922e+01 1.027999999999999936e+01 -2.051999999999999957e+01 -9.599999999999999645e-01 2.239000000000000057e+01 -7.600000000000000089e-01 1.374000000000000021e+01 7.099999999999999645e+00 -6.790000000000000036e+00 3.099999999999999978e-01 1.205000000000000071e+01 1.679999999999999938e+00 -1.453999999999999915e+01 2.039000000000000057e+01 2.430000000000000160e+00 1.480000000000000071e+01 -8.259999999999999787e+00 -8.669999999999999929e+00 1.789999999999999858e+01 -4.099999999999999645e+00 9.480000000000000426e+00 -5.580000000000000071e+00 1.739999999999999991e+00 -2.580000000000000071e+01 1.830000000000000071e+01 4.559999999999999609e+00 9.150000000000000355e+00 7.330000000000000071e+00 1.203999999999999915e+01 4.589999999999999858e+00 -1.830000000000000071e+01 -5.490000000000000213e+00 2.176000000000000156e+01 -9.000000000000000000e+00 -1.826000000000000156e+01 -3.609999999999999876e+00 9.179999999999999716e+00 1.427999999999999936e+01 -1.334999999999999964e+01 -1.729999999999999982e+00 -1.584999999999999964e+01 -3.589999999999999858e+00 -1.178999999999999915e+01 5.500000000000000000e+00 -1.206000000000000050e+01 2.246000000000000085e+01 -3.259999999999999787e+00 -1.074000000000000021e+01 -8.289999999999999147e+00 2.779999999999999805e+00 -2.937999999999999901e+01 5.440000000000000391e+00 2.750000000000000000e+00 1.578999999999999915e+01 1.191000000000000014e+01 2.680000000000000160e+00 -1.369999999999999929e+01 -1.432000000000000028e+01 1.267999999999999972e+01 -1.429999999999999938e+00 -6.419999999999999929e+00 -1.701999999999999957e+01 8.499999999999999778e-01 1.960999999999999943e+01 8.499999999999999778e-01 4.559999999999999609e+00 2.779999999999999805e+00 -4.089999999999999858e+00 8.080000000000000071e+00 1.067999999999999972e+01 1.753999999999999915e+01 1.391999999999999993e+01 1.260000000000000009e+00 -9.710000000000000853e+00 -2.505999999999999872e+01 2.128999999999999915e+01 1.038000000000000078e+01 -8.830000000000000071e+00 -5.589999999999999858e+00 7.769999999999999574e+00 3.959999999999999964e+00 -6.049999999999999822e+00 7.669999999999999929e+00 -1.313000000000000078e+01 7.160000000000000142e+00 -1.018999999999999950e+01 3.750000000000000000e+00 1.280000000000000027e+00 1.107000000000000028e+01 -2.250000000000000000e+00 1.230000000000000071e+01 -4.120000000000000107e+00 -6.190000000000000391e+00 -8.050000000000000711e+00 1.820000000000000062e+00 1.229999999999999982e+00 -4.160000000000000142e+00 1.044999999999999929e+01 7.570000000000000284e+00 -3.390000000000000124e+00 8.460000000000000853e+00 -1.270000000000000018e+00 -6.719999999999999751e+00 5.580000000000000071e+00 4.389999999999999680e+00 6.099999999999999867e-01 2.240000000000000213e+00 -9.419999999999999929e+00 -2.169999999999999929e+00 8.399999999999999689e-01 -6.959999999999999964e+00 -5.209999999999999964e+00 -9.250000000000000000e+00 1.150999999999999979e+01 -3.419999999999999929e+00 1.483999999999999986e+01 -1.600000000000000089e+00 -4.699999999999999734e-01 -1.887000000000000099e+01 -1.586999999999999922e+01 -2.103000000000000114e+01 2.879999999999999893e+00 5.999999999999999778e-02 1.319999999999999929e+01 -5.099999999999999645e+00 1.446000000000000085e+01 1.832999999999999829e+01 -1.024000000000000021e+01 2.049999999999999822e+00 3.720000000000000195e+00 2.583999999999999986e+01 -6.030000000000000249e+00 -4.679999999999999716e+00 2.399999999999999911e-01 -2.439999999999999947e+00 -1.542999999999999972e+01 -1.370000000000000107e+00 9.740000000000000213e+00 -1.282000000000000028e+01 2.385999999999999943e+01 6.150000000000000355e+00 -8.100000000000000533e-01 7.030000000000000249e+00 1.183000000000000007e+01 -2.379999999999999893e+00 -2.937999999999999901e+01 1.298000000000000043e+01 -1.689999999999999947e+00 5.389999999999999680e+00 -3.870000000000000107e+00 1.791000000000000014e+01 -7.600000000000000089e-01 -2.375000000000000000e+01 -7.870000000000000107e+00 6.860000000000000320e+00 1.082000000000000028e+01 -6.660000000000000142e+00 8.830000000000000071e+00 -2.571000000000000085e+01 1.484999999999999964e+01 -6.019999999999999574e+00 -6.009999999999999787e+00 1.646000000000000085e+01 -1.451999999999999957e+01 -8.160000000000000142e+00 4.230000000000000426e+00 3.450000000000000178e+00 1.489000000000000057e+01 2.859999999999999876e+00 -1.516999999999999993e+01 6.219999999999999751e+00 2.648999999999999844e+01 -4.559999999999999609e+00 -5.349999999999999645e+00 1.369999999999999929e+01 -1.810000000000000053e+00 3.950000000000000178e+00 -3.060000000000000053e+00 4.150000000000000355e+00 1.912000000000000099e+01 2.101000000000000156e+01 1.209999999999999964e+01 2.266000000000000014e+01 8.189999999999999503e+00 1.227999999999999936e+01 6.580000000000000071e+00 8.089999999999999858e+00 9.499999999999999556e-01 -1.582000000000000028e+01 1.040000000000000036e+00 -1.123000000000000043e+01 1.590000000000000080e+00 -1.448000000000000043e+01 -9.710000000000000853e+00 -1.532000000000000028e+01 -7.790000000000000036e+00 -4.750000000000000000e+00 -5.839999999999999858e+00 -1.669999999999999929e+00 -1.910000000000000142e+01 3.300000000000000155e-01 -6.899999999999999467e-01 -2.187000000000000099e+01 9.919999999999999929e+00 2.300000000000000100e-01 -9.259999999999999787e+00 4.629999999999999893e+00 5.300000000000000266e-01 1.680999999999999872e+01 -1.500000000000000000e+00 -7.600000000000000089e-01 -5.999999999999999778e-02 3.240000000000000213e+00 -9.839999999999999858e+00 -7.910000000000000142e+00 -4.959999999999999964e+00 9.689999999999999503e+00 -8.980000000000000426e+00 1.000000000000000000e+00 -1.222000000000000064e+01 -3.821999999999999886e+01 -6.900000000000000355e+00 -7.259999999999999787e+00 4.389999999999999680e+00 5.349999999999999645e+00 -4.110000000000000320e+00 -7.230000000000000426e+00 -1.653000000000000114e+01 1.508999999999999986e+01 2.549999999999999822e+00 -2.020000000000000018e+00 5.700000000000000178e+00 1.413000000000000078e+01 -1.343999999999999950e+01 -4.268999999999999773e+01 1.227999999999999936e+01 -1.390000000000000036e+01 -5.919999999999999929e+00 1.502999999999999936e+01 -5.450000000000000178e+00 -1.453999999999999915e+01 5.030000000000000249e+00 -8.470000000000000639e+00 -1.141999999999999993e+01 2.333999999999999986e+01 -1.208000000000000007e+01 -4.299999999999999933e-01 3.669999999999999929e+00 2.323000000000000043e+01 3.109999999999999876e+00 2.003999999999999915e+01 -4.580000000000000071e+00 -6.740000000000000213e+00 -1.407000000000000028e+01 1.399000000000000021e+01 9.939999999999999503e+00 -4.759999999999999787e+00 -3.740000000000000213e+00 -1.385999999999999943e+01 5.999999999999999778e-01 -1.566000000000000014e+01 -2.399999999999999911e-01 -2.479999999999999982e+00 2.700000000000000178e+00 7.209999999999999964e+00 1.969999999999999929e+01 9.900000000000000355e+00 -1.850000000000000000e+01 5.900000000000000355e+00 4.129999999999999893e+00 2.371999999999999886e+01 -7.129999999999999893e+00 -9.310000000000000497e+00 -8.039999999999999147e+00 -1.048000000000000043e+01 -1.267999999999999972e+01 -1.399999999999999911e+00 -2.748000000000000043e+01 -5.200000000000000178e+00 4.299999999999999822e+00 -5.600000000000000533e-01 -1.855000000000000071e+01 -1.068999999999999950e+01 -6.740000000000000213e+00 1.000000000000000056e-01 -7.469999999999999751e+00 3.310000000000000053e+00 8.759999999999999787e+00 1.800000000000000044e+00 2.207999999999999829e+01 -2.910000000000000142e+00 -2.144999999999999929e+01 3.049999999999999822e+00 1.388000000000000078e+01 1.255000000000000071e+01 -8.650000000000000355e+00 -5.049999999999999822e+00 1.284999999999999964e+01 -2.326000000000000156e+01 -2.258999999999999986e+01 -2.717999999999999972e+01 2.123999999999999844e+01 3.970000000000000195e+00 -1.142999999999999972e+01 -2.239000000000000057e+01 7.469999999999999751e+00 -7.769999999999999574e+00 1.848999999999999844e+01 1.125000000000000000e+01 -7.150000000000000355e+00 -3.799999999999999822e+00 1.758999999999999986e+01 1.290000000000000036e+00 2.430000000000000071e+01 1.533000000000000007e+01 5.849999999999999645e+00 -5.929999999999999716e+00 4.339999999999999858e+00 -5.150000000000000355e+00 2.649999999999999911e+00 1.052999999999999936e+01 2.129999999999999893e+00 -8.580000000000000071e+00 -5.610000000000000320e+00 -5.780000000000000249e+00 -1.907000000000000028e+01 -1.478999999999999915e+01 -3.250000000000000000e+00 1.899999999999999911e+00 7.280000000000000249e+00 -3.660000000000000142e+00 6.700000000000000178e+00 2.970000000000000195e+00 -5.600000000000000533e-01 9.140000000000000568e+00 -4.519999999999999574e+00 1.083000000000000007e+01 -1.380000000000000071e+01 -2.109999999999999876e+00 -1.500000000000000000e+01 -7.830000000000000071e+00 8.599999999999999867e-01 1.250999999999999979e+01 -2.405999999999999872e+01 1.159999999999999920e+00 -1.172000000000000064e+01 1.530000000000000027e+00 8.250000000000000000e+00 3.919999999999999929e+00 -1.739999999999999991e+00 -4.389999999999999680e+00 -1.427999999999999936e+01 8.140000000000000568e+00 8.310000000000000497e+00 -1.489000000000000057e+01 -6.969999999999999751e+00 -8.630000000000000782e+00 5.959999999999999964e+00 4.219999999999999751e+00 -5.459999999999999964e+00 1.714000000000000057e+01 7.179999999999999716e+00 1.159999999999999920e+00 -4.600000000000000200e-01 -4.730000000000000426e+00 8.390000000000000568e+00 -4.129999999999999893e+00 -3.925999999999999801e+01 -2.546000000000000085e+01 -7.379999999999999893e+00 -1.511999999999999922e+01 7.919999999999999929e+00 5.549999999999999822e+00 5.799999999999999822e+00 -6.209999999999999964e+00 1.649999999999999911e+00 3.209999999999999964e+00 -7.000000000000000666e-02 -1.566000000000000014e+01 -3.867000000000000171e+01 1.014000000000000057e+01 -6.530000000000000249e+00 2.689999999999999947e+00 1.825000000000000000e+01 1.600000000000000000e+01 1.790000000000000036e+00 3.430000000000000160e+00 4.709999999999999964e+00 1.026999999999999957e+01 2.379999999999999893e+00 4.750000000000000000e+00 1.100000000000000006e-01 -5.309999999999999609e+00 3.490000000000000213e+00 5.879999999999999893e+00 1.960999999999999943e+01 -4.500000000000000111e-01 -2.042000000000000171e+01 -3.830000000000000071e+00 -2.585000000000000142e+01 5.940000000000000391e+00 4.889999999999999680e+00 1.851000000000000156e+01 -1.177999999999999936e+01 -1.110000000000000098e+00 8.259999999999999787e+00 9.400000000000000355e+00 -1.174000000000000021e+01 -1.035999999999999943e+01 -2.120000000000000107e+00 -9.390000000000000568e+00 8.999999999999999667e-02 3.169999999999999929e+00 -3.499999999999999778e-01 2.310000000000000053e+00 1.742999999999999972e+01 1.570000000000000062e+00 3.928000000000000114e+01 4.059999999999999609e+00 -7.800000000000000266e-01 2.319999999999999840e+00 2.430000000000000160e+00 -1.114000000000000057e+01 2.479999999999999982e+00 -2.810000000000000053e+00 -8.140000000000000568e+00 1.910999999999999943e+01 -5.860000000000000320e+00 -7.240000000000000213e+00 1.535999999999999943e+01 -1.055000000000000071e+01 9.789999999999999147e+00 -6.230000000000000426e+00 2.390000000000000124e+00 1.169999999999999929e+01 1.832999999999999829e+01 3.089999999999999858e+00 -2.930000000000000160e+00 1.593999999999999950e+01 3.109999999999999876e+00 1.076999999999999957e+01 -5.650000000000000355e+00 3.770000000000000018e+00 -1.183999999999999986e+01 -3.919999999999999929e+00 -1.127999999999999936e+01 1.153999999999999915e+01 -6.860000000000000320e+00 -1.969999999999999929e+01 1.046000000000000085e+01 2.750000000000000000e+00 1.762999999999999901e+01 3.540000000000000036e+00 3.400000000000000244e-01 -7.269999999999999574e+00 7.070000000000000284e+00 2.501000000000000156e+01 -5.540000000000000036e+00 -1.418999999999999950e+01 1.540000000000000036e+01 1.928000000000000114e+01 -2.479999999999999982e+00 -1.183999999999999986e+01 -1.928999999999999915e+01 3.149999999999999911e+00 -1.510999999999999943e+01 -4.899999999999999911e-01 -1.265000000000000036e+01 -7.240000000000000213e+00 4.080000000000000071e+00 1.034999999999999964e+01 -8.099999999999999645e+00 1.198000000000000043e+01 2.720000000000000195e+00 5.790000000000000036e+00 4.500000000000000111e-01 1.189999999999999947e+00 2.087000000000000099e+01 1.316999999999999993e+01 6.330000000000000071e+00 2.700000000000000178e+00 -2.999999999999999889e-02 8.919999999999999929e+00 -1.971000000000000085e+01 -1.477999999999999936e+01 1.233000000000000007e+01 1.310000000000000053e+00 1.214000000000000057e+01 -1.320000000000000062e+00 2.279999999999999805e+00 7.269999999999999574e+00 1.271000000000000085e+01 -5.009999999999999787e+00 -1.099000000000000021e+01 -2.600000000000000089e-01 -2.642000000000000171e+01 -1.600000000000000000e+01 1.299000000000000021e+01 -6.030000000000000249e+00 1.910999999999999943e+01 5.410000000000000142e+00 -7.450000000000000178e+00 1.073000000000000043e+01 -4.500000000000000111e-01 1.071000000000000085e+01 4.299999999999999822e+00 7.389999999999999680e+00 -6.530000000000000249e+00 7.500000000000000000e+00 -1.741000000000000014e+01 -1.973999999999999844e+01 2.470000000000000195e+00 5.839999999999999858e+00 6.530000000000000249e+00 -1.669999999999999929e+00 -9.580000000000000071e+00 -1.325000000000000000e+01 -5.790000000000000036e+00 3.740000000000000213e+00 -1.801999999999999957e+01 3.399999999999999911e+00 -1.548000000000000043e+01 9.990000000000000213e+00 -8.710000000000000853e+00 1.250000000000000000e+00 -5.330000000000000071e+00 1.455000000000000071e+01 -8.710000000000000853e+00 -8.299999999999999600e-01 -1.035999999999999943e+01 5.230000000000000426e+00 1.770000000000000018e+00 2.959999999999999964e+00 -2.379999999999999893e+00 3.160000000000000142e+00 -1.090000000000000080e+00 -1.497000000000000064e+01 -6.429999999999999716e+00 3.569999999999999840e+00 -1.510000000000000009e+00 1.422000000000000064e+01 -2.180000000000000160e+00 7.480000000000000426e+00 2.775000000000000000e+01 8.880000000000000782e+00 1.000999999999999979e+01 -1.757999999999999829e+01 -7.349999999999999645e+00 -3.250000000000000000e+00 -5.799999999999999600e-01 -3.990000000000000213e+00 -8.460000000000000853e+00 -2.229999999999999982e+00 -2.555999999999999872e+01 8.349999999999999645e+00 7.919999999999999929e+00 5.110000000000000320e+00 1.508000000000000007e+01 -1.375000000000000000e+01 2.058999999999999986e+01 5.950000000000000178e+00 1.068999999999999950e+01 1.514000000000000057e+01 1.116000000000000014e+01 -1.002999999999999936e+01 -1.409999999999999964e+01 3.900000000000000133e-01 4.459999999999999964e+00 6.500000000000000222e-01 -5.299999999999999822e+00 1.000000000000000056e-01 -2.669999999999999929e+00 1.864999999999999858e+01 -3.399999999999999911e+00 -7.769999999999999574e+00 -1.651999999999999957e+01 1.900000000000000022e-01 7.040000000000000036e+00 -1.593999999999999950e+01 8.279999999999999361e+00 -1.780999999999999872e+01 3.549999999999999822e+00 1.987999999999999901e+01 5.320000000000000284e+00 -4.000000000000000000e+00 3.430000000000000160e+00 1.091000000000000014e+01 5.769999999999999574e+00 -1.159999999999999964e+01 -1.605999999999999872e+01 -1.166999999999999993e+01 6.199999999999999956e-01 1.419999999999999929e+00 -3.640000000000000124e+00 1.449999999999999956e+00 -9.189999999999999503e+00 5.940000000000000391e+00 3.099999999999999978e-01 2.089999999999999858e+00 1.008999999999999986e+01 1.197000000000000064e+01 1.080000000000000071e+01 -2.709999999999999964e+00 -5.999999999999999778e-01 8.150000000000000355e+00 -1.439999999999999947e+00 -3.155000000000000071e+01 1.360000000000000098e+00 5.780000000000000249e+00 4.400000000000000022e-01 -4.500000000000000000e+00 2.479999999999999982e+00 -1.061999999999999922e+01 1.201999999999999957e+01 -2.140000000000000124e+00 8.199999999999999512e-01 -2.609999999999999876e+00 4.099999999999999645e+00 -9.550000000000000711e+00 -1.194999999999999929e+01 2.385000000000000142e+01 -1.267999999999999972e+01 8.500000000000000000e+00 -7.849999999999999645e+00 -1.260000000000000009e+00 1.623999999999999844e+01 3.040000000000000036e+00 1.121000000000000085e+01 3.080000000000000071e+00 -1.216999999999999993e+01 -9.210000000000000853e+00 -1.575000000000000000e+01 2.939999999999999947e+00 -1.840000000000000080e+00 3.819999999999999840e+00 -6.800000000000000488e-01 1.525000000000000000e+01 3.339999999999999858e+00 1.465000000000000036e+01 -8.399999999999999689e-01 6.440000000000000391e+00 9.640000000000000568e+00 1.657999999999999829e+01 -8.470000000000000639e+00 2.119999999999999929e+01 -5.759999999999999787e+00 -1.477999999999999936e+01 -4.290000000000000036e+00 -6.500000000000000222e-01 -1.989999999999999991e+00 1.068999999999999950e+01 -3.220000000000000195e+00 1.208999999999999986e+01 -5.990000000000000213e+00 1.276999999999999957e+01 -8.999999999999999667e-02 -1.464000000000000057e+01 1.116999999999999993e+01 -2.294999999999999929e+01 -3.830000000000000071e+00 -2.200000000000000011e-01 1.225000000000000000e+01 -8.699999999999999956e-01 1.138000000000000078e+01 6.650000000000000355e+00 1.350000000000000000e+01 2.089999999999999858e+00 -1.057000000000000028e+01 5.059999999999999609e+00 5.040000000000000036e+00 9.599999999999999645e-01 -2.770000000000000018e+00 4.549999999999999822e+00 -2.459999999999999964e+00 9.279999999999999361e+00 1.819000000000000128e+01 -1.349000000000000021e+01 1.630999999999999872e+01 -1.619999999999999929e+01 -1.560000000000000053e+00 1.131000000000000050e+01 1.250999999999999979e+01 -1.228999999999999915e+01 -1.662999999999999901e+01 -1.979999999999999982e+00 -2.180000000000000160e+00 -2.700000000000000178e-01 -2.723000000000000043e+01 1.047000000000000064e+01 -4.980000000000000426e+00 -1.687999999999999901e+01 -3.500000000000000000e+00 -9.499999999999999556e-01
[truncated: 3,398,500 more chars]
