# Supplementary material for: Bayesian inference of kinetic schemes for ion channels by Kalman filtering
Source: eLife. 2022 May 4;11:e62714. doi: 10.7554/eLife.62714 (PMC9342998; doi:10.7554/eLife.62714)
Supplement: Figure 11—source data 4. [file elife-62714-fig11-data4.zip › current_full.txt]

-4.373217524925273381e+00 -2.475215474768255763e+00 3.686173825129399972e+01 1.312885124529244329e+01 -8.352489991057359120e+00 6.745556308998347461e+00 -2.327572817277514616e+01 -6.032356822782912786e+01 -6.724625100805367239e+00 2.850418535255372277e+01 -5.480861556447011118e+00 3.217454346438420743e+01 -7.093608397527637166e+00 3.159413970752443124e+00 -7.448683408152422025e+00 2.073697569697089449e+01 1.838465604967082889e+00 3.266219333428934135e+01 -3.571604093635685651e+00 -2.152739029543549520e+01 1.138082316966445973e+01 -2.257896384860080374e+01 -9.404675536537246416e-02 -1.654828757113680027e+01 8.658822018728276504e+00 1.359492473589544304e+01 -1.157717882784736219e+01 2.034490518587013241e+00 1.769205555737818258e+01 -1.751174297030209814e+01 -1.419799170905354124e+01 -9.062100912313439949e+00 -1.439777125115449508e+01 -2.997072528679712278e+01 -1.208243498053511722e+01 -1.023368332544015402e+01 -2.324651219463385843e+01 1.472709509552052376e+00 -2.037309361626227400e+01 -2.632829662593357511e+01 2.619378803637523845e+01 2.849506076987577075e+01 7.606655639172651640e+00 -2.097010737639643452e+01 2.215955984089767483e+01 9.626305209616432990e+00 -1.157929576426854368e+01 2.017440734914455547e+01 1.026914278203935815e+01 3.724244953383783585e+00 7.942734769323054778e+00 -2.117469158869251800e+01 -3.309095175752459372e+00 1.382541741730396900e+01 1.029550130662620511e+01 5.111871516955322825e+00 8.691064234547203782e+00 2.916011526501785411e+01 -1.097806885763071705e+01 1.818255072031963593e+01 3.733955848297892999e+01 -3.915217147567879419e+00 -1.793403588583367991e+01 4.660640545891911124e+00 -2.781954363028624044e+01 -5.401794635363610375e+00 -8.038206275026485770e+00 -2.202749471075752474e+00 1.246934654158919287e+01 2.029691466178485726e+01 -3.969018038914648372e+01 -1.074851645774593756e+01 1.201051216452654735e+01 -7.072010870137922289e+00 4.389396906957913558e+01 -1.202769605246820461e+01 1.314637353219025329e+01 -1.922029321691479442e+00 -9.891014477014550721e+00 2.430666161650840351e+01 -1.597091624129743792e+01 1.186416957625841562e+01 2.296285889873998087e+01 3.454907203107074221e+00 2.732850245124651423e+01 7.325712421501332727e+00 -5.760674820036578936e+00 8.477917749855285123e+00 -1.886757698015910023e+01 3.641748813544887753e+01 -1.083751126863779390e+01 4.960293077062802425e+00 1.248750354827553011e+01 -3.208394076766615655e+01 -1.900760887254543263e+01 1.327779233304087647e+01 1.526595110832397140e+01 9.960014796519677915e+00 -2.132947157298651319e+01 3.589860095562532827e+00 -4.329872165666543538e+00 1.093930846432902015e+01 1.181849054101683905e+01 1.688247240007822469e+01 -3.952787616809523996e+01 1.546594534284293054e+01 9.637323181341766798e+00 -6.889398020017594604e+00 1.395992247593025049e+01 2.429115148921113843e+01 3.855697512395829563e+01 5.423804158591265079e+00 -8.906428022641119213e+00 -1.624592521285049784e+01 -2.085845802021274764e+01 -2.520115001773777763e+01 3.884163966702703874e+01 -1.787354645713952550e+01 -3.619222883724016526e+01 2.455071670162761066e+01 2.145742161866074582e+01 -3.082121292987062056e+00 2.103709370250075494e+01 -1.429480199648752148e+01 1.054505459813008628e+01 -3.227174822671855736e+01 -6.981277019634744008e-01 -1.951089198754063858e+01 -2.547619907341438861e+01 -1.913707206946157768e+01 1.744417662119163026e+01 -1.986129827442799467e+01 -8.973017954429153065e+00 7.595261945703959405e+00 1.082468775939830508e+01 -2.122984207201090712e+00 2.644599930789013698e+01 -7.473452490078397181e-02 -2.343288253667114240e+00 -3.964798980487530145e+01 -2.034866096412763881e+01 -4.200225240201881860e+01 -3.653003950926326127e+01 -3.744777287611136529e+01 6.258697457883363313e+01 -1.108269192567146177e+00 -7.273127657934561618e+00 -9.644079795621451012e+00 -1.356206063678992990e+01 2.145815819447009076e+01 1.084041724515414273e+01 -1.127438480430179979e+01 2.360441958493862202e+01 2.709794899082202591e+01 -4.418444768179505644e+01 2.790494977134907373e+01 -3.829256190272280946e+01 1.578359664581260802e+01 3.586951648082867194e+01 -2.568043933510223553e+01 4.611908918467372587e+01 -4.834319723585626782e+00 3.483093606104490814e+00 -1.761801935491240556e+01 -3.303126470658565239e+01 2.100832968439258508e+01 1.871591096070039839e+01 9.035973546162431091e+00 -6.308949382078842483e+00 -9.813307120510634363e+00 -3.615078192684072711e+00 -4.348905182958003657e+00 4.339112315201472114e+00 8.018990624800432787e-01 2.099513092745571896e+01 -1.578497095706744702e+01 1.214761495096440314e+01 -5.494914827449725259e+00 -9.020571946003559383e-01 4.109358456999299136e+01 -1.810723831047488730e+01 -2.078795943758564135e+01 -3.144062078572483543e+01 -3.533225368075388673e+01 -3.160571363340041184e+00 5.298138216209612494e+01 -4.094162013392402599e+00 1.862262811497559056e+01 -1.028754443828603371e+01 -3.570538376700095284e+01 1.394037406732002538e+01 -4.766463057254391344e+00 2.239990944916688065e+01 4.220656443972290894e+00 -4.020958798364135389e-02 1.285798761030087434e+01 7.223449586921322663e+00 -4.768128015483607207e+00 -1.955373575349249293e+01 -1.527709867683917189e+01 -1.880389597473719832e+01 -5.017144212698100070e+00 -1.788541262437795965e+01 2.020741391980756418e+01 -1.988454199429577329e+01 -2.540162151356698672e+01 4.634285398983173110e+01 1.967805858494500271e+01 -6.375124649834502222e+00 5.436283411758303430e+00 -6.635738650273543726e+01 -5.167431023931518652e+00 4.302255243105601146e+00 3.294526832750092638e+01 2.692713605111316966e+01 1.723120801326621532e+01 -7.065750120617414254e+00 1.379383912775486110e+01 5.206059871215023804e+01 8.434005452924012047e+00 -7.433976200105677279e+00 -6.359879313842728088e+00 -1.848436597750343680e+01 1.506876906327994803e+01 1.360312377865387568e+01 2.759253764416196830e+01 -2.851659519732326231e+01 -1.091186327723097094e+01 4.532208465753940985e+00 -2.012762919031851894e+01 1.442232187507397079e+01 1.780265610422090461e+01 2.061141549917321569e+01 2.124794727959947238e+01 -2.841611566207201012e+00 1.232896537285256944e+00 8.220507642004651672e+00 2.437286934162411356e+01 -5.668725817182785676e+00 2.154707200263183609e+01 2.666959487263438788e+01 -2.078254555988961272e+01 -3.401850585602452526e+01 4.944050926185507677e+00 -8.407153977548754042e+00 2.928673130970364724e+01 -7.052602886218618528e-01 5.080791792143965147e+00 -2.662576236386647199e+00 1.460287327175726901e-01 -3.181255034935127313e+01 -2.140610708616129187e+01 2.138381848811952679e+01 -1.718052125567079358e+01 4.518120991409361409e+00 3.639511672688113375e+00 4.041600323942184381e-01 -4.424601219250167361e+01 7.719981077395196678e+00 2.550847044675839470e+01 -2.173004566887410949e+00 -3.881412221702309928e+00 -8.165263404326640995e+00 7.199756462838697857e-01 -3.217260826476746871e+01 3.647750615153249498e+00 -2.258824413293273992e+00 -4.041473965867739082e+01 -2.914406196033442598e+01 1.134121384099754160e+01 1.860817513844911986e+01 -1.400707526359693311e+01 -2.225770677855182811e+01 -2.339073181597413154e+01 -7.349124044054910598e+00 -2.102673668889858405e+01 -6.463041584225942771e+00 -1.304556762355561794e+01 -6.819241593716499850e+00 1.123741745112983637e+00 -4.218942167946531185e+01 1.340192200263935085e+01 5.705295462775901427e+01 -9.615945601574219737e+00 -2.077804923402805315e+01 -2.211572218088311104e+01 -1.620728253500153215e+01 -2.079615837360271868e+01 -4.240387476242687370e+01 1.194226741550836834e+01 -2.680998965373552423e+01 -1.740130981091306595e+01 2.959841384970583889e+01 3.142799431726585269e+00 -5.860702497633577757e+00 -1.484982915489763577e+01 1.866025184912455970e+01 6.872642184593019898e+00 1.535818641589785871e+00 -3.469752176208719785e+00 -7.212194702550313252e+00 -1.968044487010210020e+01 5.010308227239947954e+00 4.953476330098138192e+01 1.802639160657691164e+01 -1.829181543542818034e+01 -5.537737955303862591e+00 3.708819891330159546e+00 -5.360438475000233183e+01 1.307579199093903632e+01 3.188387146012889772e+01 -1.917667506766189411e-01 -3.465989750260553137e+01 -2.154489310315524264e+01 -2.073289703898129588e+01 -3.667456037890512732e+01 -2.308103527472094996e+01 2.723406658156734217e+00 1.179863868909835745e+00 4.242997808275013938e+01 -7.381523248336225862e+00 1.010485779274417339e+01 4.465667299814475300e+00 8.832500083608371355e+00 2.006853583185440471e+01 -1.718212770320863569e+01 2.605067740795794862e+01 1.122964441918568745e+01 -1.726805935839799844e+01 -3.025579917622147619e+01 -9.036259931606512197e+00 -1.943288163604837493e+01 3.774702030080841375e+00 -5.534263795276989306e+00 1.387335017838814188e+01 4.081644063777464737e+01 -1.827137633398826466e+01 -8.964628561026225739e+00 1.718764044677928382e+01 2.460366641827199174e+01 -1.735674371872319099e+01 5.023047549979881232e+00 -2.089028271608194132e+01 -7.734752355333921692e+00 -1.456753597070197870e+01 2.602779378602357419e+00 -5.833414834644919722e+00 1.259136797584364942e+01 1.563049682980243205e+01 -2.560565149326167855e+00 2.071210665903944914e+01 -5.931465076627956634e+00 -5.087567710060421078e+00 -2.100010138355594336e+01 -4.974260726994337745e+00 -8.008457117160487471e+00 1.176786161605949488e+01 -3.178951991819519662e+01 2.959854915053131141e-01 -3.244237573694513799e+01 -2.465323147920477798e+00 2.364386092944271667e+01 1.989717596040165759e+01 6.584545955589375055e+00 5.875585809731673770e-01 -4.585711818025042419e+01 -2.450048859578728155e+01 3.327932116737875923e+00 4.469081885713415403e+01 8.416148584484600903e+00 3.418106768608215873e+01 -3.251519786243236609e+01 8.945986403159299272e+00 -5.212649701002379565e+00 -3.530463941483449020e+01 -5.947599695415278553e+00 -1.000165447434783772e+01 2.992772426458634527e+01 1.138969120355581310e+01 9.782767496004199259e+00 3.145608077976881489e+01 -6.751543824590915399e+00 1.700392484002406590e+01 -3.359366655772152654e+01 6.762409747262259962e+00 -2.267088083957679601e+01 -9.834003709505097390e+00 -1.053492509268223465e+00 2.275327711309898149e+01 3.221545092954296052e+01 -2.224473085774236303e+00 -8.932723702735042792e+00 -1.118655834266024129e+01 -3.958073556119173020e+01 1.771683728508288524e+01 -9.441024199983248932e-01 3.113853034402201558e+01 1.462178212947453382e+01 2.324293687037062384e+01 1.642147772901937586e+00 4.032362863247345608e+00 -3.419548646424453864e+01 1.827579505768895274e+01 -1.013633462745865188e+01 -2.509106754017217966e+01 5.562053750480221481e+01 1.952236435492570621e+01 -1.295703925269203438e+01 -7.667176726117736152e+00 2.620989641743581444e+01 2.171886044380963909e+01 -9.041105872379604946e+00 1.346334090577071052e+01 -2.103316060769921592e+01 -1.031090249084956945e+01 8.330604388538148442e+00 -1.807957770910449469e+01 -3.889583346751704362e-01 1.704040228056658890e+01 2.478491226431310146e+00 -1.808256354972735380e+01 5.074686147157716931e+00 -9.532364362065088859e-01 -4.147584322360246034e+01 1.460081696858843259e+00 2.654819974786412473e+01 -2.041991242143781449e+01 -2.663922620257894724e-01 7.269541313943612693e+00 -3.679491665204310635e+01 -3.656761628928475005e+00 1.403850440374515074e+01 -4.106039044220611345e+01 5.062802359060326829e+00 -1.081081751439622884e+01 -4.645282636754507166e+01 -1.290761096989729295e-01 2.316835413535601873e+01 1.755422377525035316e+01 2.637316945777388177e+00 -2.180703771275151137e+00 -1.763982974362479084e+01 1.003768898112273611e+01 1.598385951309223429e+01 1.732653829670928847e+00 -1.645533611579461208e+00 -8.748866486943381204e+00 -2.175410229565513731e+01 2.804003275807813722e+00 7.819392008234312463e+00 -8.009414184600105457e+00 4.338184422862433998e+00 -2.620988262084769094e+00 -3.119121358807486755e-01 2.782734659641687358e+01 -2.518641193009258927e+01 -2.433037375061608287e+01 6.120608981657915670e+00 4.970293089531514497e+00 1.289603810374680748e+01 -3.078817157936985538e+01 7.240418486690776589e+00 -1.901014218887756613e+01 1.720498096343790095e+01 -1.293446337311213057e+01 -8.606741065036349170e+00 -2.197135469273178643e+01 -2.598120607116472769e+01 3.208253770276731842e+01 8.934319283520485655e+00 -2.044696042882350540e+01 -3.986486487195974870e+00 -8.328978448551577429e+00 -1.687223855655104998e+01 3.565411748568359940e+01 1.558269702306933979e+01 -2.074952290904046492e+01 -1.535498093623817439e+01 8.680854345749871470e+00 -6.646986400167592457e+00 8.475384699633041308e+00 1.324688627946254904e+01 3.006075155485653028e+01 -7.283615334658310125e+00 1.685445358650284930e+01 -1.127957967764197278e+01 -2.650785610702506290e+01 -2.177043834116300403e+01 2.830988369341945088e+01 1.674458088096377040e+01 8.916813188033200888e+00 -1.793900307889004253e+01 7.939115443284942231e+00 1.473028031949942118e+01 -1.943787143394079564e+01 -1.159578831709454150e+01 9.654138895132046372e+00 4.595101390258736984e+00 -3.847433019003112076e+00 -2.009624460159641046e+01 -1.309889706670294274e+01 8.596048558385689375e+00 -4.804531416231299801e+01 -4.444717683934364061e+00 -1.180204074137502701e+01 -8.822918334806841401e+00 -2.814456939822399306e+01 -2.926697527975012747e+01 -2.458086495336388566e+01 2.605232543971559878e+01 -2.087535863896152932e+01 7.943170640972669894e+00 2.542546459417333793e+01 4.749462043330567695e+01 1.646502884756122498e+01 -1.004523065688119665e+01 -1.259822288032035886e-01 5.290425356463143380e+00 -1.985580348062064360e+01 2.191584045591183028e+01 -1.063874165590471499e+01 2.754652907508673820e+01 -1.123930049015832644e+01 -2.307067110384574793e+00 8.564685153233716264e+00 1.674390961636110831e+01 -1.594858305531540665e+01 -1.814586719103146706e+01 -2.685353236112023012e+01 1.078578053553774119e+01 3.225372123144881442e+01 5.344340910675168033e+01 3.884844168337609460e+01 -1.910640731018349925e+01 3.122953370649619842e+01 -1.874357281841916389e+01 -3.839751004628533804e-01 -6.391867772354505206e+00 5.703026347946863694e+00 2.796775093541327806e+01 -1.065320950062000271e+01 1.113728001557422187e-01 9.826784998934895654e+00 -3.456706930136016709e+00 -2.352178583774874987e+00 -7.379530946254745594e+00 -9.892051148351168166e+00 -2.565870126800612994e+01 -3.949219916525549934e+00 3.491298263850306505e+00 -1.733401657563315723e+01 5.886175953757860846e+00 2.950650910959284801e+01 -1.737108288727197447e+01 6.846701273118677378e+00 3.583464378859638799e+01 -2.345925259088410186e+01 1.825411984772082263e+01 -2.896547847636439799e-01 8.942796000653304489e+00 1.263321609077942220e+01 -2.236269924877770876e+00 2.234477105933426344e+01 -2.543909722531961393e+01 3.548478654830726775e-01 1.091114436418651756e+01 -4.236126047931191074e+00 7.259072501955181167e+00 3.244881332607990032e+01 -3.186596612243613436e+01 -1.315260413911275705e+01 -2.321122702274336902e+01 5.823932989681051886e+00 -1.259299675396893647e+01 1.673153589653038154e+01 -3.473142687252559924e+00 5.853838595108756593e+00 -3.156081472461056947e+01 -1.273569835560006958e+01 2.899667582932737275e+01 7.410490021558641338e+00 -5.231066047453960977e+00 5.791885297891772311e+00 1.459185682773186876e+01 -7.121050204539635331e+00 -2.041562903071927693e+01 3.645643121782586604e+01 2.000398479960517673e+00 -5.107696845954926346e+00 -7.769958189919864644e+00 2.644379568573138162e+00 3.664535881383367055e+00 -1.976647905507322278e+01 1.702429900318014555e+00 -3.361815093245510422e+00 -2.892883482113985139e+01 2.913286966428347569e+01 9.689079384508493931e+00 2.080475329811500984e+01 -5.024942110360790082e+00 -9.289800845692970377e-01 1.686365253250205853e+01 -1.295355380974915604e+01 -2.125380697336348135e+01 1.666854654775799105e+01 4.070482616797087871e+01 -1.543435401564349441e+01 -4.543870083932738169e+00 1.116414143458231756e+01 1.585026126041466199e+01 -4.629864886162486215e+01 -2.948622943253662498e+01 -2.630374194936464249e+01 -6.168456384176825225e+01 -2.789136543408279323e+00 -1.698513580302198633e+01 -1.658666744456214559e+01 -1.059775187854681988e+01 -1.203802276015182571e+01 -4.512226001453767310e+01 8.317187303665432907e+00 -3.827532109826965012e+00 -2.196094356524261570e+01 -1.546650075001525693e+01 6.165772980677340698e+00 1.276673545338599425e+01 2.226482956002069358e+01 -2.349632665084376626e+01 -2.600581199270663646e+01 2.548993328534280067e+00 6.106847336132935622e-01 -1.608053778408492462e+01 1.330596592971786052e+01 -1.710621838769614556e+01 3.784602276841678759e+01 -1.706293139245582324e+01 6.200678712836388051e+00 -3.785806769967547503e+00 1.283362420258099945e+01 -2.215394841446896912e+00 6.257256312336227921e+00 1.090470520448094049e+01 7.403938103021295625e+00 5.686478018078266139e+00 -8.482931564679249803e+00 -1.207864514693697444e+01 -2.448136731296319013e+01 -2.470996327764409273e+01 -2.066076125610930347e+01 2.218440682193206115e+00 4.952093905373578409e+00 1.285042671850275475e+01 1.105252996415377709e+01 1.257273523619403122e+01 1.089091670105266907e+01 -1.309410470373278734e+01 -2.970064509849500212e+01 -1.392704908047294587e+01 2.026015786964286747e+01 6.780001133776818456e+00 1.304669530209856099e+00 -4.077306215687572788e+00 1.914619131117870054e+01 6.355538384527494600e+01 2.096296394788531359e+01 1.180369458312341280e+01 -1.177754358531107393e+01 -1.956924264380785061e+01 1.782481643438737606e+01 4.727865039097749467e+00 -6.501677149799518496e+00 -6.452220844966284119e+00 -2.670841145130518623e-01 -6.402002664021710032e+00 1.453460043351487840e+01 -3.039845301898630581e+01 3.220958176202433076e-01 -2.186244362233828564e+00 -1.162415492473263035e+00 8.381106591234946279e+00 7.108795967799991011e+00 -1.763489783521632148e+01 -2.425755068155487493e+01 1.629050402977620715e+00 5.085385910340305127e-02 -2.754408243210883178e+00 -1.390040014425846238e+01 -1.628721405267264055e+00 -3.921318595245119720e+00 2.642016269235000792e+01 3.965044329956930369e+01 -3.950047252549498467e+01 6.401550410686507320e+00 -2.504611443251802960e+00 8.565037415462496639e+00 4.853316432295314797e+01 -8.984328953544970631e+00 8.373413376619327053e+00 -1.730802938173873073e+01 -1.625477360853008690e+01 -1.026519156433161761e+01 2.357379576562207646e+01 -6.327993383013177819e+00 5.263011154368852473e+00 2.402391128058265490e+00 1.887230692958846934e+00 1.329378839315527250e+00 2.059107200188053377e-01 -2.048690882872851660e+01 -6.054469424230829233e+00 -1.721308642728934402e+01 -2.928125141748576254e+01 2.006257676491032171e+01 7.548810391644233952e+00 1.927199428377909385e+01 -1.581669925366577623e+01 1.776039376293484295e+01 -3.311749868874673552e+01 5.034988383545823609e+01 -7.252285686611657844e+00 -2.091671539108887146e+01 -5.337074607654912484e+00 -1.990801868434734700e+01 -5.194567096205183532e+00 3.913663647785492028e+00 -3.038484480017549227e+00 3.720544968194452018e+00 -2.680789120774663914e+00 -7.787741291310798175e+00 -9.864282389623745928e+00 2.369806785012851691e+01 -7.727865056709156910e+00 1.093852929432489951e+01 8.367917458988761936e+00 -4.500996778750952387e+01 2.847445714473756340e+01 2.443318468629396278e+01 -1.977741468323883467e+01 -1.561357352319674519e+01 -1.268096389554785119e+01 -6.309520642674756985e+00 8.807890106010237474e+00 -2.254174069945426240e+00 -1.858014431606673611e+01 1.975870298129069003e+00 -1.088016773635783530e+01 1.162217660215991089e+01 3.600008753526274319e+01 -9.069122006225789789e+00 2.958903550182812836e+01 -9.974639259133947888e+00 -2.203443509821087076e+01 -2.400708446528821227e+01 1.562292872707222102e+01 2.028323475989719071e+01 -1.188932367325827855e+01 -1.006360291846966959e+01 -3.731053966681522382e+01 -4.745246763645406318e+00 4.899709596048755600e+01 1.483413401675122323e+01 -1.456020868490961284e+01 2.163247380552766330e+01 6.195594856297150343e+00 -3.053820700592996573e+01 -4.059435512917505484e+00 5.839248644338966621e+00 -2.122953321689892814e+00 7.407828282597487046e+00 2.616328876681556537e+01 -3.553216658508100867e+00 -1.624511086381727054e+01 1.790431520105677166e+01 1.492561953160403476e+01 2.406560069611475683e+01 -1.950914087969515975e+01 -2.376986935663161304e+01 5.287313592683882746e+01 2.730667294408997137e+01 -3.357512217951960309e+00 -9.694441918446148776e+00 1.704214775443209362e+01 -2.173999463756709716e+00 -1.335717243207038152e+01 1.336705720842502387e+01 3.432290512877010258e+01 -1.160255296418962345e+01 -1.150384607493245603e+01 -2.987835782156946252e+01 3.329674339916830661e+01 2.756762536038248967e+01 2.459921147003295783e+00 2.072706651913867404e+01 -1.555073871133156427e+00 7.379707040526477968e+00 -2.320208215739278046e+00 3.068750548379714971e+01 2.272091006061345553e+01 1.686441789152681636e+01 2.527510496996487177e+01 3.298463918130296690e+01 1.295130419510630793e+00 -2.304301714199375350e+00 -1.616688143765160035e+01 5.204600610810619976e+00 -1.127054600260330552e+01 -1.776660284926960598e+00 -8.132677354347570997e+00 2.731775200383722080e+01 -1.464949492288841704e+01 2.682518242987291246e-01 1.835154239399222220e+01 2.345145262154989751e+01 -1.091106967347339740e+01 5.251524202857847712e+00 -8.545173479298480146e+00 1.753379440169991454e+01 -1.897072474717009882e+01 1.872154564605764904e+01 3.090437353152033850e+01 -2.037252905878332143e+01 -1.542303256406468703e+00 -2.691991060977611028e+01 3.617764015121431243e+01 -9.045796544039101050e+00 4.395337065228851259e+01 -1.181433459242196804e+01 -5.390913742420663013e+00 -9.667267555421438230e-01 3.284795525286913431e+00 1.829127506653547997e+01 -1.859139348485125609e+01 1.961921496109875562e+01 2.224689274903516534e+01 2.346013574943859314e+00 4.181763295338872588e+00 -4.954059673598707469e+00 2.069884996040906255e+00 -1.330328770798651306e+01 -1.312931837431016113e+01 2.403245248867741068e+01 -8.941812797046296168e+00 1.440904696371941540e+01 2.282476550706752505e+01 1.027947590714424564e+01 1.558585417292139041e+01 -1.226687740556183570e+01 1.153176652964369353e+01 1.025823743471439231e+00 2.979238245807653840e+00 4.785292235071091582e+00 1.410426564545893058e+01 1.945253468153761389e+01 3.490833797657779058e+01 -5.216241193603408099e+00 2.479505036636972903e+01 -3.397668780240900333e+01 -5.439984793061776180e+00 -2.463758355469831329e+01 -6.010889316610326993e+00 2.771647622456905680e+01 1.733339889710654091e+01 -1.230125869110598558e+01 4.129412093743671619e+01 3.315673216643078547e+01 1.356836530908192451e+01 -1.214293684626566616e+01 -1.318662081096316818e+01 -1.581933722613504578e+01 -3.548907175653949864e+00 -1.167326467538945600e+01 -2.733624350276933868e+01 -2.950573287543456757e+01 1.217848798543660571e+01 1.711820948750971638e+01 3.850146716807645930e+01 7.311226370129705110e+00 3.229808239451016583e+00 -1.132582317680840056e+01 -3.991254756664463343e+01 -1.022259347875843005e+01 -6.870640799636419160e+01 2.173617175283390424e+01 -4.126071135759293185e+01 5.762030757641119294e+01 8.598103638326467291e+00 1.386147032526986678e+00 -3.893669652290505923e+01 1.832099334080976138e+00 -2.878729090450647732e+00 -8.940956014968064469e-01 -1.426184008202761255e+01 -9.306712035839659336e-01 -4.355830587123628028e+00 -4.428493260239266149e+00 1.306567371549491696e+01 -3.680835819626243222e+01 3.336408065012956570e+01 1.166161425012768404e+01 1.451440079364538605e+01 -6.470792051497359409e+01 -1.632458018808032918e+01 -1.129182361064514417e+01 6.126306538124627110e+00 -1.161470491090088819e+00 -2.032482101310969291e+00 2.263050264969425029e+01 -1.725203920824162651e+01 -3.901571003637409518e+01 2.988590254456857664e+01 -1.006865223166359868e+01 -2.341758888635479252e+01 -1.742885247464113263e+01 -1.005430303115587343e+01 5.873250476026282030e+00 -2.386536024790603960e+01 4.376464695628213519e+01 4.275763878377017768e+00 3.059090393503715788e+01 -2.942189298246360163e-02 -2.057044727901209313e+01 -1.498856892558670495e+01 -1.044834267352458212e+01 1.576983902483342526e+01 -1.280413973589276999e+01 -1.415917167591925363e+01 2.878227429157408679e+01 -2.405376149298106725e+01 9.254890456893688500e-01 1.256591723011502992e+01 -4.997504418780468427e+01 -2.174943622398670673e+00 -2.153322716973637796e+01 -8.944590637056178295e+00 -3.575634575998690678e+01 1.485828900969708144e+01 -5.906503919293194294e+00 -2.398775494009356279e+01 3.428261328039295108e+01 -2.247033903263797328e+01 2.033846008593530819e+00 -3.752718425370269273e+01 1.262541536411761989e+01 -3.679075749841334186e+01 -9.389033697804725520e+00 1.463187302980861659e+01 3.770916854941330598e+01 -1.951956063428952604e+01 -1.129424440902934812e+01 7.495652628819739149e+00 -1.089535538233523226e+01 1.751313160799540469e+00 -9.079934020733431144e-01 5.814417519526520195e+00 4.117854523559402224e+01 1.162071787488204677e+01 2.150519415298755455e+00 4.579730438959925820e+00 -3.735121501043400016e+00 -8.000398787005602586e+00 -1.948914015488499984e+01 5.325292980779178231e-01 2.772426470013165112e+00 1.446854838195831938e+01 4.261349396732382999e+00 -7.148677352118609107e+00 1.123809777291671352e+01 -3.014737668794682435e+01 -1.262744644102718361e+01 2.166701189895998425e+01 -1.042595253618872775e+01 1.095974042378991165e+01 1.774157713509395506e+01 2.203168148054732356e+01 -1.288120728473741217e+01 2.204204724710553620e+01 -5.453959022256594125e+00 7.669253379879870991e+00 -1.063871037346752502e+01 -2.344351009121274387e+01 4.697972810359135565e+01 4.097465994379326126e+00 -2.916332104535519676e+01 -5.988723150475207646e+00 2.718599070412892615e+00 -1.182410996210835918e+01 4.768908875874319442e+00 -3.434106265651511336e+00 -4.347898278495463842e+00 -1.382730735363194974e+01 8.196541782992108338e+00 -1.188581761058895303e+01 1.449574504423272714e+01 4.999771132477866864e+00 -5.947744511067004858e+00 3.009992961011707990e+00 -5.864271851481951181e+00 3.520785969060589604e+00 3.163187786198237816e+00 5.632293927189303773e+00 3.592912308794563359e+00 1.307345666516216909e+01 3.966064738525557942e+01 9.092130313375665907e+00 1.263418783153186276e+01 2.001696796834825065e+01 1.313834356235649636e+01 1.564037098142533999e+01 -1.221029312404699851e+01 -6.208811190454264661e+00 -5.702535819784706472e-01 1.934724640149886454e+01 -1.931585684923979329e+01 2.330618434590291344e+01 3.256592018734961158e+01 2.447532505771247457e+01 -3.124099421160654089e+00 1.626769213952493232e+01 6.371104959688699054e+00 1.965508589366259429e+01 7.105915030695676649e+00 -5.481815588135300565e+00 -1.117777096889076383e+01 -1.753660560177581118e+01 -5.121184531341568658e+01 -1.669076615488819115e+01 -3.327703227315550549e+01 -3.443060006933656325e+00 -2.178201889916776324e+01 5.257643174497665051e+00 -1.676373405568583408e+01 1.703232970083069375e+01 2.546538651319083968e+01 -3.275815735764941650e+01 5.095250794886103662e+00 4.130537485688247301e+01 9.861370446531749323e+00 -4.176212696525141865e+01 -4.588625671454832577e+00 9.452467226385902421e+00 -2.631812271479730470e+01 -1.168445335504269522e+01 1.136040685073831469e+01 2.721028914256957165e+01 3.206560950083676254e+00 -1.054869147379633176e+01 1.922711819690049451e+00 -1.497620321701980117e+01 2.408722743987725323e+01 -1.248393392780884881e+01 1.756913795081232976e+01 -2.555898162233553705e+01 7.879429333073407093e+00 4.073857152721038943e+01 9.685574796261565922e+00 3.348266416328129935e+01 -1.917224850571464501e+01 -4.846561047421272406e+01 -1.493424129934146549e+01 -2.353072913505273256e+00 2.153318395081745251e+01 -1.988550042476692425e+01 2.201460269855811003e+00 1.824637707884044602e+01 6.310403760948631202e+00 2.980814785453935656e+01 -2.083959482059443591e+00 -3.678781725018858140e+01 1.550771770773704539e+01 3.894928679786421100e+01 -1.778591214808224308e+01 -9.333779484339931543e+00 7.424354576474112566e-01 1.980436605608243283e+01 2.691234637800268104e+01 -3.000806083664071977e+01 1.048696686319513738e+01 2.780431853791801800e+00 -9.596614028370170857e+00 5.440076964392207337e+00 -1.113464826766638716e+01 -1.970391581649619583e+00 7.745422340506781467e+00 -4.842482823068137598e+00 -1.875220595641952670e+01 -1.219507626465281547e+01 -2.678446429214684699e+01 -7.964172769435022836e+00 -4.699590389416503200e+00 7.739035429705618530e-01 -1.853945139075826587e+00 -5.658865661135270564e-01 -9.427830947144540730e+00 -1.613591363762060382e+01 -3.117248305363598959e+01 -8.962401930535834893e+00 1.150138638668757451e+01 3.491939085257229181e+01 -2.501148748434806635e+01 -3.816879804052624081e+01 1.722824531829625982e+01 3.815075453583964382e+00 -6.708293850478503906e+00 -8.166002477744099153e+00 -3.074699619610363310e+00 1.298732704298748075e+01 -1.799376787385009635e+01 1.711565554438888270e+01 4.104028467574359240e+00 2.056019409078542282e+01 1.193942104887830702e+01 -1.009029047367006626e+01 -3.022966652633979834e+01 -5.827246126313752939e+00 4.683221340594031545e+01 -1.051898217274672298e+01 1.332341389663126030e+01 1.445112011866172708e+01 5.062485337279865938e+00 -2.203114658086451882e+01 3.189443115101695980e+01 -6.315938004859985355e+00 8.026946279853849120e+00 1.011459002487037395e+01 5.035725622816411118e+01 2.469201451156314953e+00 -4.114689962452959371e+00 1.820926277222114420e+00 1.686811226485002280e+01 -8.518367609080482183e-02 -2.823673908837313817e+01 -2.474796163574207952e+00 1.531222589594938555e+01 -1.698775267056256055e+01 -5.756117058381480689e+01 8.929966169436442058e+00 -8.179653682400440218e+00 1.679517758297209440e+01 -2.359277055045590998e+01 -2.445360292725830931e+01 2.754479856660458026e+01 1.037471111118476230e+01 2.684458117805231225e+01 2.548445193170417866e+01 -2.329459307056378137e+01 -1.804651536277627599e+01 1.677627958733445368e+01 -3.576646233909967609e+00 -1.326460972656981241e+01 -7.656512252600348845e+00 -2.747694938860675151e+01 1.767452083176085509e+01 -7.303293814696337094e+00 1.251534319134373519e+01 -2.146498704853110340e+01 2.626071468619402549e-01 2.851488141761216610e+01 2.738669784453886979e+00 -2.405297278049886245e+01 4.354008686088752356e+00 -2.120185023453796802e+01 2.061770825701032095e+01 2.713958736115733128e+00 1.667764477767932352e+00 -1.042118845574873554e+01 -3.520643986553647409e+01 2.556091651555617794e+00 -4.601413327578548262e+00 1.939734633519201523e+01 -1.925624637224357727e+00 3.861013842813075314e+01 2.075500127445055654e+01 1.381349777142155233e+01 -6.191831680591071141e+00 -9.542013389880359853e+00 -9.690928731969716381e+00 -4.848336483687725185e+00 6.527885806219325460e+00 -1.095156889379655674e+01 -6.249556141587854441e+00 -2.215570607528020375e+01 9.799237834581793649e+00 -2.780998975102036766e-02 3.758574853667906268e+01 -2.363732064640333252e+00 -1.286197466828813063e+01 1.018065139971707778e+00 2.761123877423131034e+01 -2.251678852350362803e+01 -1.482398177173781662e+01 1.207457427435750930e+01 3.569173830164429972e+01 2.335653153246962432e+01 2.381361811883722623e+01 3.149966012512839697e+00 -8.351486649461222100e+00 -7.764264590528904719e+00 -2.967095015181257622e+01 1.390867080712042636e+01 -4.041620962047625554e+00 -1.639351020308485474e+01 4.848735813274469564e+01 -7.291114528242421677e+00 4.646773023211210329e+01 -1.440421373138718053e+01 1.997681415612617073e+01 -1.103811177562924861e+01 -1.249326489719434541e+01 1.762953397392299237e+01 -1.193512920346063666e+01 -4.372632835846860466e+00 2.303886606688148575e+01 4.670311065712616028e+01 1.133659496744298956e+01 2.590955064112828055e+01 9.809032301697405032e+00 -1.920891955437691223e+01 -1.429292143469107212e-01 -2.152602597004943874e+01 -1.238840923405760641e+01 -1.392675163041078257e+01 -1.272074825423735067e+00 1.311202012418525520e+00 -7.438948638768753341e+00 -1.412514468137898049e+01 1.165845395823866149e+01 7.305920945674706957e+00 2.219536255234066857e+01 -1.265080325583705800e+01 -2.526774446598217594e+01 -1.023615524724882775e+01 5.031209532043670052e+00 9.113776485248777703e+00 -4.210932141889594504e+01 -1.210570142337853028e+01 -5.131499215329844432e+00 2.824882708714880764e+01 -2.210421431798367919e+01 8.498156439580164090e+00 -1.747116181865781570e+01 -2.947041610200750483e+01 -3.725032060080768304e+01 -4.423591079030917683e+01 -6.479533601403843157e+00 2.553249470145957289e+01 1.216892923165909934e+01 -8.175802772915169214e+00 -2.466766935590323584e+01 1.516935944111114765e+01 -2.563780574135172685e+01 -5.255147417603417637e+00 2.322514411921533295e+00 -7.814859339141904115e+00 -1.106614973739472063e+01 4.037959602300868767e+01 3.086953986605520228e+00 -3.257986167952680034e+01 3.454921737437933871e+01 4.186774640787856328e+00 -1.561971199812889921e+01 -1.233901541938974944e+01 -1.540261448007641043e+01 2.423390314476027640e+01 -2.586533648143371167e+01 1.247946779409946672e+01 -1.086697340267860312e+01 -1.576310525473672719e+01 1.873993617280699020e+00 -9.059564849103917794e+00 2.093314229720498076e+01 1.474637975330026407e+01 1.440545978837153385e+01 3.834363098260891434e+01 -1.038128122489730032e+01 -2.678936397713030004e+01 4.594377190455060322e+00 -6.710482882967742313e+00 -2.191121575380063291e+01 -3.833602774815631165e+01 -1.655584050556125320e+01 -7.204218459379863937e+00 -1.522900475132363418e+01 2.069095014567079360e+01 1.587494793322990994e+01 1.618585431854316425e+01 1.023528116321450199e+01 -6.876480920173300149e+00 -1.744110128491603717e+01 2.358010362335306809e+01 -3.851924857233638022e+01 -1.728601018619448126e+01 1.083553996587819768e+01 -1.625654721205177733e+00 -1.075337247614400304e+00 -3.164590521847534177e+01 3.122341326145238583e+01 2.147229936738330380e+01 -2.010861934202015533e+01 -6.691947880892646916e-01 -2.974608053981317468e+01 -8.950682004182850093e+00 -2.955538415860450385e+01 -1.365391809873804974e+01 -2.101585750155238230e+01 1.976078585450267866e+01 -1.027174304336718436e+01 9.746474629537239309e+00 -2.806170482965631763e+01 1.175296528540591368e+01 7.492780563271641547e+00 1.799390467706497532e+01 1.100662197221685901e+00 4.664144352526059123e+01 4.084509216089077910e+01 -3.093923306047097199e+00 2.745044687406641426e+00 -7.044126389047015380e+00 1.467114613031083081e+01 9.405977219234353370e+00 -1.468177260264086570e+01 3.918694871033653016e+01 1.931149312473027280e+01 -2.745126503293415965e+01 2.248147800108680983e+00 -1.689417367846112938e+01 1.821166046503410030e+01 2.494784898211456436e+00 3.237559992534855713e+00 1.587020798476432049e+01 1.066810487222099013e+01 -1.157337989240313281e+00 -2.106115756406286721e+01 1.494869861234775721e+00 7.969062547360977966e+00 4.159143486439160320e+00 -4.934051120663876588e+01 -3.735869388342457853e+01 4.768729586345536120e+00 2.625697326632739603e+01 1.776604593547133248e+01 1.180436216038937758e+01 1.531358583031788712e+01 6.517275909447332261e+00 7.473600191407857807e+00 -2.335676906527101337e+01 -2.515249422066132112e+01 -1.703536976415822934e+01 1.778710701812965667e+01 -1.014971357180668932e+01 -1.268199522642127164e+01 -3.399848967909531616e+00 2.422453951690784368e+00 -5.514263821957376877e+01 4.152018863514016722e+00 -1.044325584067023627e+01 -2.573421536090034212e-01 5.498233266993840296e+00 -1.729896765693121097e+01 1.235379783495818273e+01 5.808151182972958182e+00 -2.379020966014823379e+00 7.931120932367537790e+00 -2.247577312111271652e+00 3.585980182414314044e+01 -1.437989009684841690e+01 4.596454960951914970e+00 1.937893928541561195e+01 -5.955915697174675394e+00 6.873032833739673109e+00 1.533325149013655775e+01 4.126497477400521063e+01 2.109724134600660506e+01 -1.176937736099688214e+00 1.567912104707158072e+01 2.643728855312237336e+00 2.853741372457041070e+00 4.550284361378177600e+00 1.307875398203401218e+01 -2.216807169973200686e+01 5.222073814467184327e+00 6.468452418822627337e+00 5.252467629766189638e+00 -9.830580870711848718e+00 -1.883538167047542800e+01 2.883555541163848090e+01 1.932282465080192679e+01 -3.281024559114516137e+01 -1.749607204668743066e+01 2.906140930672478717e+01 -9.854893478046074407e+00 -2.094464314646583603e+01 -1.473434767816993229e+01 -3.362639215404252724e+01 3.150233164766078886e+01 -1.970523123629839191e+01 6.832267790555119014e+00 -1.133600416484449869e-01 -9.899063853995622608e+00 -1.584613994109467017e+00 2.807798327266432636e+01 -9.948997224162075881e+00 -9.239963909798769137e+00 -7.236070295798579188e+00 -9.659517396741687634e+00 -1.544104649773684734e+01 3.249593035596473722e+00 1.229181756649880342e+01 -1.141859469497266311e+01 3.579414735673923076e+01 -2.504200191075245741e+01 1.701419862590036525e+00 1.140188206799712134e+01 1.719228924745110376e+01 -4.242271211623162941e+01 2.096622385482584860e+01 -1.546782380187657679e+01 1.624683675084612489e+01 -2.016068572578966922e+01 4.177148860748057757e+01 -3.514102697753560989e+00 1.348944606857569006e+01 -2.966059255012593354e+01 8.884005944737950244e+00 -2.814351525287382216e+01 2.488692716838231433e+01 -3.272399663254094704e-01 1.916878781232216156e+01 -1.064166016819072880e+01 -1.666930161866359006e+00 -1.831345346088630421e+01 -8.517631104410789078e+00 9.497618576305017157e+00 5.126185520923027816e+00 -2.382441578679770444e+01 1.768690317975518411e+01 -1.239506352883069340e+01 1.332854608977871891e+01 9.929106297575394535e+00 2.549284311342550780e+01 2.500462939715928812e+01 1.717347167127128671e+01 1.133939259626086660e+01 -6.381365696213236127e+00 2.148445926554204277e+01 4.348191619769358596e+01 -3.550717280829389466e+01 -1.517815731779246669e+01 -5.991119569960274838e+00 -2.803090575837861564e+01 2.485979279429740174e+01 -8.133544467845911896e+00 1.621661381131584179e+01 -4.449464227534697613e+01 -1.342718792736159372e+01 3.913298761187567720e+01 6.546950106126390168e+00 -2.156864661058633814e+01 -1.415775319792857445e+01 -1.702697056577200740e+01 3.270350848208212824e+01 5.371475151963755579e+00 7.086250599994537325e+00 2.418357337213320690e+00 2.819914957838584613e+01 8.185120263382085426e+00 9.618294490965165977e+00 -3.164138166853750711e+00 9.390714022948568385e+00 -2.025625711664104855e+01 2.920651267538309526e+01 -1.682699517867493455e+01 9.195318673192595327e+00 2.484029621226817852e+01 5.318759982717820911e+00 1.988505789582657712e+01 2.027844655914231353e+01 2.090333492080062783e+01 -1.255405731774674960e+00 6.791670837108924275e+00 8.324784610223009196e+00 1.925784309041581821e+01 -4.055701459954065768e+01 1.782292019951821160e+01 1.029313789779520150e+01 -8.430064728681552211e+00 -1.079810519054584717e+01 8.001254295284587315e+00 -1.046843576710393897e+01 -2.111949928106960073e+01 4.084201418779209547e+01 -2.738159443782860336e+01 1.699241803738168954e+01 -6.914951652790933601e+00 -1.314930606523130763e+00 -2.885063179540786393e+01 7.383737021407071666e+00 -3.921960647823962631e+01 1.739007327079974630e+01 1.147928365919125682e+01 -9.195363624893502674e+00 -2.505899718156326728e+01 -1.073613456410840783e+01 1.014144344423334587e+01 -1.293767250766675403e+01 1.020769649897141740e+01 -4.116534615773037586e+00 -4.075027064421534817e+01 6.640700549895880656e+00 3.647199507652186412e+01 1.054887152494040592e+01 -3.594335944350061096e-01 1.362896008078093857e+01 -3.858986923814408954e+01 4.575586847494231613e+00 -1.891247244174083963e+00 -6.791435115288488866e-01 1.639075034428843125e+01 9.268144187213302132e+00 -1.160667667759582145e+01 4.565572312388531628e+01 -1.824330091794442765e+01 9.310172410790411135e+00 -4.181530387520140835e+01 -1.617410284439051438e+01 -1.596677819242260199e+01 -1.571882613180948596e+01 5.539283487621607094e+01 -1.166756859712146621e+01 3.841409544260157016e-01 -5.188837034103945811e+00 -3.826884032022474180e+00 -5.380145530247139263e+00 1.459085286824193872e+01 1.349101068111445656e+01 -5.677394243398094176e+00 1.628981295884588576e+01 -2.099913222328697771e+01 5.760762905464541284e+00 -6.831231423831156668e+00 2.545222956521863011e+01 -7.678892361313158332e+00 2.557736812090350398e+01 5.708362286112941497e+00 -3.557658433969715261e+00 4.701283054404703421e+01 2.614336068942658997e+01 -2.533738065094709668e+01 9.410593690065045536e+00 2.300502973739337875e+00 -2.486560350154794463e+01 3.654094002030507227e+01 -5.153534361588146595e+01 2.786764971735590279e+01 -1.573066869512119226e+01 -1.997315029128777297e+01 -2.543471431607865441e+01 3.115110533779081337e+01 -3.899858475305869376e+01 -2.320351992239354288e+01 -2.080690761477951956e+00 2.536347040098525962e+00 4.441341116709885739e+01 -6.063481856356992772e+00 -3.269218116980392352e+01 -3.141073609166523894e+01 -1.136906328833482505e+01 -2.460841514084570747e+01 3.818348553470854334e+00 -7.393411513494463350e+00 -1.152724292134843687e+01 6.656925788858662152e+00 -1.466148609066440223e+01 -7.971872297785750128e+00 -2.317384051501690934e+01 -1.629574586274898351e+01 -1.233222394070545036e+01 -1.511355715518010889e+01 3.128457875917397502e+01 -2.922219738847349646e+01 2.506252136320293289e+01 -2.602513317841365392e+01 -7.574740867348968010e+00 1.875222266542904492e+01 2.501434483262742869e+00 -8.717768577180194711e+00 -1.480334449316001511e+01 3.833075318874107751e+01 8.901784596720149878e+00 -3.146398006509770973e+00 1.444395603390785610e+01 1.604878093606895462e+01 2.520665410065145906e+01 -5.095211824030232428e+00 1.983571352404575805e+01 1.689464045367594425e+00 -1.381890087741597384e+01 -2.415568155883640600e+01 -6.480758401803987212e+00 -1.617332658512799526e+01 2.616511247050754108e+01 6.433734613614357833e+00 3.735050963028979432e+00 7.693730131545422068e+00 -1.525779519420597907e+01 -2.612784823773601062e+01 -2.626910975150177308e+01 1.832480477514508266e+01 -2.043528241403740253e+01 -1.955455464129406096e+01 2.257127501339545717e+01 -8.597704246726735278e+00 -1.272092792259554805e+01 7.868621249184878153e+00 1.236077146299895091e+01 1.653357486585544578e+01 1.631256776914159801e+01 -4.877466145695502853e+00 -1.899012486679081624e+00 7.920035035859603667e+00 -3.567697441438738792e+01 1.970792152094178817e+01 2.072865126050525220e+01 -3.432033851009997960e+01 6.202134174180208959e+00 -1.263254469910568289e+01 1.042140199311739934e+01 -6.813294583494235113e+00 9.172954322452666176e+00 -1.498127610379044405e+00 4.659856611761287404e+00 1.583315651475165353e+01 -2.357279199954000504e+01 -2.818091221412299952e+00 5.074256241571534432e+00 2.315303222389713511e+01 2.981073554108791157e+00 -1.598642536942331560e+01 -2.291824813522234905e+01 -7.248470559659500267e+00 -2.093162621136248447e+01 -1.578135470389525397e+00 -9.538061335690043663e+00 -3.300570646960769405e+00 -2.143298390684329746e+01 4.949405340641280127e+00 -1.099940810044991579e+01 1.257040932688677515e+01 -4.961161616208416447e+00 4.931396853119610846e+00 2.113361873326846307e+01 2.424665902065394008e+01 -1.723743747257758230e+01 -2.510158026839855339e+00 -1.445648275786484582e+01 2.423850132517366252e+00 -1.278286303618061481e+01 1.974027095797741271e-01 -4.172703041357354437e+01 7.855669314611624543e+00 -2.203910656652650957e+01 2.077536935605817803e+01 1.945076062788605498e+01 5.655340648961047378e+00 1.232995542403987344e+01 -1.109363734184942096e+01 -2.727454354131662839e+01 1.351586040810633982e+01 2.147515688220102703e+01 -1.502263626451406608e+01 3.943344461470384488e+01 -3.774998803901156386e+00 2.340298974651277675e+01 1.603358136086283992e+01 -1.348673023694093942e+01 1.478344065498693638e+01 2.317953741343469432e+01 -1.829278683532831451e+01 4.487329341325416721e+00 -7.439160653776365706e+00 -3.937514978436843904e+01 5.053972194246428851e-01 2.190032703004284542e+01 2.582895883788029323e+01 -2.753472046793380201e+01 4.035605426412897145e+01 -1.601583159718007821e+01 7.704465289758502422e+00 9.759193512951464200e+00 -1.580885405311561964e+00 2.573806575373075134e+01 9.562999151257095320e+00 -1.135137383700711489e+01 -1.811292726627742056e+01 -2.031508231953528565e+01 2.460498198684413040e+01 7.270312822664491748e+00 -1.586577446996119889e+01 -7.532957656336410679e+00 2.747824526035362869e+00 1.062138425320370239e+01 3.843131403413411817e+01 -2.610904228524589854e+01 3.827649325438821393e+01 3.693736753677085427e-01 -8.591030817225426830e+00 9.892962013537552224e+00 1.068225397208413874e+01 -3.075140317053203631e+01 1.831627895494487035e+01 8.822589586336417877e-01 1.881869873707795193e+01 2.003486656685412015e+01 -2.185607268948960069e+00 -1.871952179204135902e+01 -3.098677920057754420e+01 1.354033423923610258e+01 -2.091077571884613917e+01 4.212736194491185415e+00 -8.220256503485996902e+00 2.920449137676491702e+01 -1.832047432983635460e+01 -3.992880776420592781e+01 2.613163547087928151e+01 2.150386356231699381e+01 -1.041914119977739972e+01 -2.493503159167736882e+01 -3.527909949010568091e+00 -2.734868780470965532e+01 -2.336080064962502423e+00 -1.342753419398551706e+01 5.312036241477469112e+00 2.061001246063548109e+01 2.767997861968142104e+01 2.573175706328775547e+01 -4.603819199001442541e+00 5.027780524865779910e+01 -8.571688188445989454e-01 -1.032530141351139008e+01 -3.852774492312191512e+01 2.530329712571667145e+01 1.598820903695172113e+01 -1.041405626007069651e+00 -2.913712792549971731e+00 4.038356933723807174e+01 2.963823191325739259e+01 1.825871042867758121e+01 -1.229148859060279442e+01 7.722044204723518490e+00 -1.352468502946333251e+00 3.186431085657596807e+00 -1.053615068781518183e+01 1.897922965265618345e+01 -7.059273446716575862e+00 -1.294220091724222144e+01 -2.955888661639116122e-01 -1.125018511141760591e+01 3.950190762002723943e+01 -3.217918866515113940e+00 1.471431334642558042e+01 5.035214437456746461e-01 -2.783631789142130586e+01 3.177742251553538821e+01 7.975625225752351888e+00 -4.262278946679294300e+00 9.814768877268743807e+00 -1.709667035800833190e+01 -1.025870129695985256e+01 1.685096676828017692e+01 -4.788594500244885421e-01 2.761645145680718372e+01 -1.601448063315753956e+01 2.305736023598679196e+01 -2.473196434045824788e+01 1.448492775364228713e+01 4.782044474968263792e+00 2.816419132953699389e+01 4.155168893233388872e+01 -2.209008897241895397e+01 2.119124722333889821e+01 -4.796271346114163237e+01 -4.998742118652569566e+00 1.757774992568596484e-01 2.679478183058835228e+01 -1.775865227465696705e+01 -2.699496991634900311e+00 -3.232644413279067663e+01 2.790925489546250660e+01 3.755745943581103141e+00 6.393674602845946353e+00 1.639946317486053573e+00 1.454063453438242348e+01 -1.743776042438851537e+00 -7.794530629208582084e+00 -5.905547954923810750e+01 -4.424163375170785173e+01 -1.289080407155170249e+01 1.261974436273040823e+01 -1.270531985563753352e+01 6.941526040816411225e+00 -4.425180252976556261e+01 2.378951081149516256e+01 2.853135774670410996e+01 5.242845009687643199e+01 -1.473716579553262918e+01 -3.761929758928323508e+01 -1.372860138209663461e+01 3.929774602445202447e+01 -9.961210078004938850e+00 9.271224411382078756e+00 1.286011659484301006e+01 1.184134486235690531e+01 -1.497426496789049821e+01 3.510056650104204756e+00 -8.135102523001378927e+00 2.825993153498687604e+01 -1.905548381433575500e+01 2.374064721099552600e+01 3.052460779842205985e-01 2.008162452019961464e+01 -1.929025829267797931e+01 8.404470598932055836e+00 2.570911928945262659e+01 2.794791005868359601e+00 -1.984262642936925047e+01 -1.040542414024645623e+01 -2.206836491811167633e+01 -1.729692614439767340e+01 1.263037659621848974e+01 2.282750061489738869e+01 1.479656009675395367e+01 5.050236042850283980e+01 1.772976143052268938e+01 1.792804950507260964e+00 1.934472994297898296e+01 1.522730784304276597e+01 1.607046508647269834e+00 -2.980161243192524978e+01 3.456187652450254433e+01 3.059647420196748957e+00 1.822483018010040423e-01 2.579397885712673144e+01 -3.295969306528873943e+01 6.465404242900907761e+00 1.462745169839497983e+01 -1.478322325860577635e+01 -8.760067641033769670e-01 -1.157582270657989021e+01 -8.468894901309640844e+00 -3.475811630228959359e+01 -2.144646312546867328e+00 -6.961778405962428806e+00 -3.076430998253097293e+00 4.076950818737890891e+00 -9.034723127519040276e+00 -1.231355440380256461e+01 1.369829206604823035e+01 1.004688522098840586e+01 3.925019088841439352e+00 -1.142036335977183370e+01 -1.649662304137435953e+01 6.988591543053295219e+00 -3.297393477165599496e+00 -3.843253611491566080e+00 -1.936036233878982049e+00 -3.169620654648206326e+01 5.209670404253635922e+01 -7.234086484339156797e+00 -1.703693159057616757e+00 7.002784389673205823e+00 1.102491586169844240e+01 3.152271835353986518e+01 5.373644634845598844e+00 3.152483137411159575e+01 -2.304167698460738478e+01 1.343719069526576426e+01 -2.522565059810057164e+01 -1.956549659619446402e+01 1.831119520213357887e+01 -1.601941861990507832e+01 -1.561800735963784703e+01 8.618482878000778058e+00 2.661323675315379500e+00 -8.150045003135060639e+00 2.400914300957440872e+01 -1.276655332004549059e+00 -9.652313991160667683e+00 1.798448323595333576e-01 -7.294463604937880596e+00 -2.202345862876016636e+00 -3.503423712228944886e+00 2.061306584599428149e+01 1.901564638350033931e+01 -1.040571625122888832e+01 -3.782020498209614345e+01 1.398628256398004410e+01 -1.009174909579159518e+01 -1.386245358842323405e+01 8.397506060746168899e+00 9.591273396311464694e+00 4.204910946815202522e+01 3.788272777372021061e+00 1.628947673438794652e+01 -1.568462230083610720e+01 -1.203996338496214413e+01 2.940965784917480264e+01 -1.481509668656040057e+00 -1.170450402639699838e+01 6.065576475884844054e-01 -1.597865555059946630e+01 -8.168719447818270751e+00 1.144513864439792972e+00 1.231468297845114179e+01 -5.921680544515343314e+00 2.769981925583317128e+00 -1.555448048736561439e+01 2.399213979147591047e+01 8.162939176605332747e+00 -3.119531353651721073e+00 2.225996839265935279e+01 -9.285315502252895925e+00 -1.435467240475015949e+01 -1.150418984259224509e+01 -8.499318787660218533e+00 3.840568462031196617e+01 1.874000775699843757e+01 -2.685430075503042247e+01 -1.823546090576854439e+01 -3.932010104767251324e+00 1.042275766228336664e+01 -2.747329915467098704e+00 1.546059668561565204e+01 -1.915496639232626563e+01 2.552378270775778901e+01 -2.928373736576879693e+01 -6.461656093722931260e+00 6.398845743255960894e-01 3.058195978761730061e+01 -8.873247918676849366e+00 3.639332500701200068e+00 1.237787519090885269e+01 4.250210687117571950e+01 1.636966449434511972e+01 6.156952722763913144e+00 1.535861830105045200e+01 1.674424244856971455e+01 2.118920850330729078e+00 -6.067079822933083122e+00 3.109039586902378360e+01 -6.926686702513801031e+00 1.649586059665809046e+01 -1.787691540486094510e+01 1.937229963529008447e+00 1.514177048919672330e+01 -2.865450316162464617e+01 3.364981761965140095e+01 -2.616586602063377676e+00 1.560736989334696290e+01 1.945975191960386042e+01 3.462795365412590254e+00 -8.464045067636981612e-01 1.006211751621408013e+01 3.184555188230389433e+01 3.539854791588145133e+01 3.477978392120671458e+01 -7.861161091057159211e+00 -6.907520454941788124e+00 -2.538769590342824500e+01 2.934109794544781025e+01 -3.883054386116761236e+00 -2.514587161851610908e+00 -2.303236486814713402e+01 1.068134532169411166e+01 1.089763145839839531e+01 -1.430154268665005901e+01 -9.311446918489265201e+00 -3.314720174710157607e+01 1.061979262306809169e+01 7.280665501904187487e+00 -1.124561735767176529e+01 -5.104972641449271542e+00 1.998839992897356410e+01 1.557926806278957521e+01 6.239178484754969389e+00 -2.547852094032413817e+01 -1.746337455885562884e+00 1.239176739823200979e+00 6.628135690088525322e+00 -2.030263328315522031e+01 -6.740382734415257815e+00 -7.395987260472567382e-01 2.129137488148135304e+00 -7.850966239732059648e+00 -5.106831130287512455e-01 -1.190065311493380307e+01 2.160617294019732881e+01 1.383874712166326848e+00 -2.245436643856858439e+01 -2.471110521971277763e+01 3.051332402454173476e+01 2.294877994300701474e+01 -4.938255212314047782e+01 3.086288622202031373e+00 2.239456698091691678e+00 -3.167834171430975232e+01 -1.974369295325643847e+01 7.070264138544417598e+00 -1.033082596079680116e+01 5.670335831138971550e+00 -1.342127304567263124e+01 -1.149210813970351452e+01 -1.586638486155325545e+01 -3.537694065391178100e+01 -2.331546083534858482e+00 1.797468373567861821e+00 3.077531725633396054e+00 9.804885665505295833e+00 6.403565057110122138e-01 5.875031451642569458e+00 -2.188291861852460940e+00 -1.372753051969008453e+01 3.113921670372951311e+01 1.533581359225875573e+01 -1.261094320324654916e+01 -1.705272682575619569e+01 1.285962515867062272e+01 -2.802997345305740851e+01 -1.038090645503075748e+01 4.223011248837763354e+00 2.020034058942546551e+01 3.485897586116238500e+01 -1.712068809147659110e+01 1.656179892645686280e+01 -4.155264209819048205e+01 -1.902459820835603210e+01 3.799899419792909327e+01 -1.698643250695019447e+01 1.506078976053220941e+01 -1.434412043110243218e+01 -1.488880268612448532e+01 -2.451384040672302334e+01 6.273488984809363345e+00 -2.037197369480411524e+01 2.854424288230368756e+00 -4.239486302810151486e+00 3.597932733365188795e+01 3.012971572524656239e+01 -1.698302458680734262e+01 1.532224176195758147e+01 -2.600828976267289505e+01 -2.141602977306100541e+01 -1.177163106006310578e+00 1.476776234526746556e+01 5.409773703357015506e+01 5.543731688807470803e+00 1.544810976949226422e+01 -3.456723204978918051e+00 -1.913184705348414383e+01 -8.276413870158735975e+00 2.579660726770806711e+00 -3.847372959982965313e+01 3.830093014092090442e+01 -6.215679664512283153e+00 -4.065185399351801898e+00 -1.576449823810873951e+01 1.139037576046330358e+01 7.776809840588533085e+00 -7.552447138322738951e+00 6.882959217712866007e+00 -2.232258213714786521e+01 1.804274420162839121e+01 -1.582160151681794602e+01 7.325535287982887667e+00 1.066217035503403210e+01 4.503722282500820739e+00 7.008006605203275008e+00 -1.225149045498607769e+01 -9.940397885290428448e+00 5.788617879898444230e+00 -1.676104526749799462e+01 5.521577898103164017e+00 8.731708208010907635e-01 -2.308555392664484884e+01 2.539404276681185380e+01 4.473187461534531728e+00 1.865740437505241189e+01 2.952254988437116623e+01 -1.772526880561055762e+01 1.544518755247594655e+01 -6.598629802720834903e+01 3.476807571458903112e+01 1.734594101903554986e+01 6.544010484023390362e+00 1.303771479629503460e+01 -2.571978529197061381e+00 -1.910257438033423938e+01 3.713828873111661544e+00 1.332441903625412927e+00 -1.603501348399395621e+00 -5.503206384361910786e+00 1.211035612839364006e+01 1.945164426593255058e+01 3.021116170726851902e+00 -7.081648155539078893e+00 1.601787927738597128e+00 2.046841137942695354e+01 -1.163139687153485369e+01 -3.446906086252055701e+01 1.986564437116976478e+01 2.423193100007427603e+00 5.520103887544825838e+00 -8.868447596555853352e+00 -3.130540881681888976e+01 1.323178454537042192e+01 9.021742738548496732e+00 1.828054584705185226e+00 -2.212526095855164243e+01 -1.651199393376813518e+01 -3.964142338176510183e+00 -3.825619196925347865e+01 5.789648720098063706e+01 -1.972487155354609811e+01 7.593997616489167157e+00 7.309567679620856850e+00 -1.158354024101170943e+00 -8.055236093633300953e+00 -1.605054735709755676e+01 5.398828564797009122e+00 -1.286169683560319754e+01 -1.367961196576674476e+00 1.872954532963547436e+01 -9.754845387467330653e+00 -3.542975350201889917e+00 -6.440935572726703917e+00 1.851333147097737708e+01 -2.094249570651041381e+01 -3.311146878533515192e+00 -1.082930456481410886e+01 -4.084723161265788605e+01 -9.564139306182975475e-02 3.145150632800800850e+01 2.880787551549860126e+01 3.074293377501142288e+01 1.121013556111117637e+01 5.685208578237322952e-01 -7.401531648927732743e-01 -1.068263684252778845e+01 -1.545810224838068336e+01 -6.272027428025312545e+00 -3.409353348208286505e+00 1.180058928026363851e+01 1.429120635679088913e+01 6.206195052882087282e+00 -8.683729584973185922e+00 6.548509355185098357e+00 -3.373604689141785240e+00 1.809451927578107577e+00 8.967059145830804212e+00 -3.845151762162460352e-01 3.279874542090137624e+01 -1.808585040210343209e+01 -2.274007332306860008e+01 -2.670710750822978952e+01 -1.508850924350858236e+01 1.818337854981760060e+01 2.668255534914244009e+01 3.695089241750535436e+00 1.879039996267317747e+01 1.214699617783746355e+00 5.556198670444072008e+00 -3.022959157981751943e+01 1.219088156389951116e+01 1.052331273441654602e+01 1.827499510412490835e+01 2.108941426258291330e+01 1.246037901914418455e+01 1.289951283704939300e+01 1.620298068519845103e+01 3.550051180591863442e+01 2.259587231261658857e+01 -2.564806564692552371e+01 -8.015171793232902075e+00 3.268089342912578843e+01 -4.015217820169389285e+01 -6.488352156241521840e+00 8.304119197265949381e+00 -2.720254053350044998e+01 8.802941439080258945e+00 3.478293363862371734e+01 2.160706723608656432e+01 -7.901790745392540671e+00 4.503579804755722904e+01 -4.780292218827057837e+01 8.744254126838276520e+00 3.621086596890783937e+01 -4.217700823809107824e+00 -1.455683770940080102e+01 -1.716511266838045913e+01 2.831502645955893982e+01 -1.695048231713242615e+01 1.864673190500358402e+01 -2.538005967951446173e+00 -1.093623783770034485e+01 -8.580718720163835300e+00 -1.730738022440231205e+01 2.103685086601148058e+01 2.471682967251322083e+01 3.352573271562572899e+00 -3.051259259149052827e+00 1.224767927598381334e+01 1.682006464919543021e+01 2.027639369243588874e+01 -1.617546286582073334e-01 3.079635763077457256e+01 -1.160615142205399053e+01 9.353642610951357739e+00 3.286466218596500255e+01 -7.881643964817223846e+00 1.317993821248865594e+01 1.132813970345578847e+00 -2.405865198064466171e+01 3.835358999961941961e-01 3.868936548414145162e-03 -2.666413764305620049e+01 -1.617918324394121754e+01 2.376822161207130435e+01 2.125415187572976983e+00 -2.019251366243984691e+01 2.077735869171409178e+01 1.023980864377826094e+01 -1.537775523410407175e+01 1.932648686561339346e+01 6.422064728602109085e+00 -1.494929497671415852e+01 1.363074000611975922e+00 2.563181386414692398e+01 9.520463334511571674e+00 -3.074168834619362300e+01 1.383690514782326808e+01 4.892438487350688980e+00 5.548595069550263936e+00 5.145842181698551343e+01 1.762577828201598251e+01 6.006623709576464520e+00 -1.036507040303263949e+01 4.976642539661321862e+00 -1.829023892145018948e+01 1.327889246881763619e+01 -5.063840103607404330e+00 1.180638895623290274e+01 -8.598180054637653669e+00 1.565768606177436695e+01 -1.909794316592452912e+00 1.821017792266782820e+01 -2.113178070883186876e+01 6.530272330548182680e+00 -2.498733095488795541e+01 2.546402167805123518e-01 -8.429287784756255064e+00 2.516846605576526485e+01 2.495020799531463140e+01 2.093444053764027757e+01 5.158049348440313508e+01 8.117772100740266339e+00 -9.147949439631423374e+00 2.406935898260555717e+01 1.494600911372613794e+01 7.133122042628668780e+00 -3.237128041489351737e+00 -2.201602249648529241e+00 1.700312769079125985e+01 2.786450283355498936e+00 7.696971031211990777e+00 -2.030101865335537070e+01 -1.600443506425795448e+01 1.930986150926947431e+01 -4.855535479438490398e+01 8.780553079161402152e+00 -4.745584968685015448e-01 -4.846813246415013765e+00 -2.737585383552030294e+00 2.354654488919223354e+00 3.476514942146637566e+01 -1.061707155592034724e+01 1.075081383268144108e+01 6.377937456478317557e+00 -2.245155970971673298e+01 1.281863433381947104e+01 -1.917538492321421728e+01 8.870843690503178891e+00 3.837525155380874797e-01 -1.274139034842895768e+01 2.657243039021550146e+01 1.048520651820327210e+01 -2.260462170152457873e+01 2.504637986308280162e+01 -1.633745167469550452e+01 -2.030902846099148285e+00 6.554006266441514406e+00 -9.078022694431919781e-01 5.399599998321317429e+01 1.306361868369905643e+01 8.891740733454589929e+00 -1.328672378793506859e+01 -2.561924800822083981e+01 3.900034801994696210e-01 -2.846198534910616118e+01 1.626801546721578262e+01 -4.963281625967891841e+01 1.889515989478178426e+01 2.831981639545035456e+00 9.345055396105498957e+00 1.614295557324172847e+01 -3.096195955480649520e+00 1.852219581012116700e-01 -9.689748790340825479e+00 -1.490761388028430279e+00 1.694333239486427800e+01 1.263647580641409007e+01 -9.076277892768619182e+00 9.600681198031931984e+00 1.640847469983178986e+00 3.165974618766131954e+01 -1.140219902110632688e+01 4.289661868734119921e+00 3.031482084920252262e+01 1.272879172753840393e+01 5.249028106835852192e+00 -2.628267092884955858e+00 -1.248712510962863576e+01 3.010156884792408860e+01 -7.417546710405396482e+00 1.514923384219357061e+01 -1.561722991253789772e+01 5.476158605077864117e+00 1.525349231445258580e+00 -1.782817287096141712e+01 3.154503269828342837e+01 8.626165835723240249e+00 -1.645288326771513354e+01 -3.199711496547959388e+00 -3.857887835054840053e+01 -2.030510685622700962e+01 -1.524606142077947979e+01 -1.074655359149779876e+01 -2.299068835213119755e+01 3.641965873055432290e+00 -4.055790071275761299e+00 -2.299227305930795939e+00 -8.371750646415984320e+00 -4.719217131591272540e+00 -3.557171598827202530e+01 -1.408569960725309400e+01 -1.411484326193102667e+01 1.517846146459340240e+01 -1.446574735986044047e+01 -2.147449194289177399e+01 2.415365731288739681e+01 -4.312658928995883656e+01 2.042995012214900541e+01 1.209214132242382433e+01 2.811496036101120310e+01 -2.566482676138006269e+01 9.952007691347738216e+00 -2.646965482864585795e+01 2.062519325383987834e+01 6.041070837273890604e+00 6.616670759741687391e+00 1.308456729550476716e+01 -6.202366819360421779e+00 1.326231650066988177e+00 2.348898556604216736e+01 7.863786834893766731e-01 -8.868377146104931441e+00 -6.697958421905756410e+00 1.419741053923625174e+01 1.084647985282782656e+01 -4.545830232031118356e+00 3.467055052383474845e+01 -9.900406734685911481e-01 -1.233674951859703883e+00 4.779835741884054912e+00 4.275714003055325918e+01 -3.976495500371552083e+00 -4.164934427679381379e+00 2.423043530281936597e+01 1.072573945798160233e+00 -7.103244182507476800e+00 2.711935234678745643e-01 2.064896156803876082e+01 4.087227093130890410e+01 1.664922478368720604e+01 -8.025516435719014297e+00 3.777568714913100756e+00 -3.117311254444000923e+01 9.596539225317293642e+00 2.324563325932905400e+01 2.105131455186211298e+01 4.663494021135734613e+01 7.240967956715012477e+00 4.810666958050464359e+01 1.523858659132758753e+00 -2.215592740495093693e+01 2.287462033164871400e+01 -4.357186363845798382e+01 -3.533348295755385493e+01 -3.922053547286167685e+01 6.466080495854135357e+00 -1.239253929500073426e+01 -3.393844107765937590e+00 1.143771332113329642e+01 -1.500737308891672406e+01 1.525227174992679569e+00 -8.208129816793257039e-01 -3.318687952901750116e+00 -2.829481811465044405e+00 2.964008900071004593e+00 2.256640343061104659e+01 3.824621235664528740e+01 -1.031960479222906635e+01 -1.511739900001147596e+01 3.734199581799133139e+00 -2.491291825325463805e+01 -1.175356353420221112e+01 3.185741240247535799e+00 2.371127823381293354e+01 7.356851336746483838e+00 -1.870812663374552898e+01 -1.378560553606962458e+01 -2.625388563400319342e+01 1.300394100195848424e+01 4.955592135711525792e+00 -9.791110282243293383e+00 4.694687444606310933e+00 -1.597027114363353384e+01 4.355959323275095585e+01 -1.922071148428657850e+01 -1.844926005972933680e+01 -6.798178841931220795e+00 -9.871884568107319069e+00 -7.343964216708995352e+00 4.886490930073458117e+01 1.324168074134318829e+01 5.213097735932636567e+01 1.153137508609969508e+01 -1.178859395772058782e+01 -1.301894519826210939e+01 -1.180537321008456786e+01 -8.646575440163385196e+00 5.386496179560890107e-01 2.109528669863606964e+01 -4.877802791678245597e+00 -3.252470422805379791e+00 -1.656081108750915121e+01 2.267606245638432227e+01 -4.002674969104556624e+01 2.679842271515422425e+01 2.902954989201003499e+01 -2.569262556774540229e+01 2.494829479674853800e+01 -7.851168609146527366e+00 -4.763136082073461353e+01 -1.141811942270690672e+01 -3.432462270948803251e+01 1.084425568358850889e+01 2.958147831652969728e+01 -5.229497892945682569e-01 -9.044483012554708878e+00 -3.461328535595734479e+01 2.390936537548624230e+01 -1.149663159677886526e+01 1.344534538845201155e+01 -9.741094939162785238e+00 5.185590416848096851e+01 -6.917908208205393095e+00 2.356345140020206586e+01 -1.219218479440193548e+01 -2.187372450346082076e+01 2.105480144816729293e+01 5.306827664157368218e+01 1.068420903925487719e+00 9.197851063314773867e+00 1.920051468981588982e+01 -1.119533046728214032e+01 5.558930439347772534e+00 6.892831635513715582e+00 -1.228081625752996509e+01 -3.995409528872644245e+01 -3.310604953313338683e+01 3.612387696101339429e+01 -3.005249596899049358e+00 3.425480795488630292e+01 1.579052115564024561e+01 -6.824265253552436405e+00 1.731329875121762996e+01 4.019324898398359380e+01 -4.710747494607750951e+01 -1.800624432213366077e+01 6.425921466939674698e-01 1.069834969350450926e+01 -1.166836950574029430e+01 -1.089526658225972788e+01 1.435461249163416930e+01 -1.185029472159569863e+01 9.681048267607367919e+00 3.170981566385455608e+01 -8.385848028257766984e+00 -5.846212515709959590e+00 1.478361674121972946e+01 1.739540528161943200e+01 -2.682775293632030156e+01 6.441818662571670906e+00 1.239875843051332183e+01 1.489570934839078120e+01 -5.223084236101995792e+00 1.442688690046472821e+01 1.140540511235671239e+01 1.890164415737237746e+01 -2.662926407904949855e+01 -2.682912884643224416e+01 -1.687068667426797575e+01 4.153598772823545460e+01 -7.445437585952740633e+00 5.223585250807501268e+01 6.961278632345765160e+00 -1.129116894249514225e+01 2.018088569725573933e+01 -1.516564067571892238e+01 -1.544526477447926816e+00 1.865399501544108318e+01 3.507051332128157561e+00 2.883234819541337757e+00 1.276800421181195411e+01 2.775859908543226950e+01 1.453692407058076785e+00 -5.907218034350101732e+00 1.936713282556898008e+01 1.463124903962785694e+01 6.396411513295269025e+00 9.844538285204937011e+00 -2.498462524923627370e+01 -7.821372014319990740e+00 3.607196104954393689e+01 1.761434992456000259e+01 9.426300675327092815e-01 -1.067856923493508070e+01 1.708627498968699499e+01 -1.784730235569247014e+01 1.865922721684999530e+01 3.473860779742430083e+01 -5.376230199654203901e+00 2.341500355287900348e+01 -1.197635822513245962e+00 -1.625487816753155812e+01 -2.240313680899518545e+01 -8.004202207160485472e+00 -9.233195785329783689e+00 -6.671810009556825349e+00 1.268196497310741222e+01 -3.049722817484543569e+01 -1.007685887140933900e+01 -4.518881632261999926e+01 -1.784204953412896799e+01 -3.542204792816914249e+01 1.614483687985208604e+01 1.221265179303045834e+01 8.749557704076373454e+00 -2.036694530516160739e+01 1.634799451797218239e+01 2.226644001670039330e+01 6.884680360602530858e-01 2.443974428867065640e+01 1.302494729695221132e+01 1.023878740587823089e+01 -2.601085834930609053e+01 -1.248676973215672703e+01 -6.857034258744595157e+00 1.193178326849560023e+01 -1.581433324277509378e+01 -1.702395161077868835e+01 -2.621451734182376647e+00 2.819889293416234821e+01 -5.234175271137107899e+01 1.112038466899639744e+01 1.777899571699727232e+01 -2.380708873261390224e+01 -2.983873920392560564e+01 -1.810266242408612669e+01 7.238512684598418012e+00 -3.569836111898911213e+01 6.769862658330193739e+00 7.108322956537826087e+00 1.773056005534803958e+01 1.361850063265223953e+00 2.909995440352917129e+01 1.513269776021386548e+01 -2.697844116287646443e+01 -2.381796714411403570e+01 -2.149450424712046015e+01 1.420229395336950695e+01 1.017667752364734568e+01 -1.212504656559130645e+01 6.848339463374428782e+00 -1.150141602541032704e+01 9.776274435692756670e-01 -3.015333877994589962e+00 -1.621653213695115880e+01 6.001419267708490324e+00 -1.695645256792875699e+01 3.226546966675078454e-01 -2.377266675911251959e+00 -2.639845855632590244e+01 2.486400966902969500e+01 6.727282800122450723e+00 -2.928425390326137023e+00 3.583252388797631305e+00 1.607191584784992955e+01 2.117619722886091438e+01 2.353513407648321021e+01 -4.156630469303966180e+00 4.770069249961984070e+01 1.399622520502798650e+01 1.518446356397707753e+01 2.361460886027980521e+01 2.608897119917854557e+00 -2.247127621879847492e+00 -1.135149591646197287e+01 -1.732460147181887322e+01 -2.645153609130754901e+01 3.333617770591656893e+01 2.016381228488125643e+01 -5.298500521458287871e+00 5.349023788569783333e-01 1.060460219005746829e+01 5.608762285884315801e+00 -3.390749123823307798e+01 -9.648085183129641251e+00 3.919619304137719240e+01 -3.701564920603101427e+01 1.303192207345542286e+01 2.732216780328068495e+01 -7.958577037827053502e+00 1.162818996194795007e+00 -3.240340799029568331e+01 -1.294466128052533982e+01 -2.632125885345431460e+00 1.779366655205324577e+01 -3.031948630289448232e+01 3.422262350774568063e+01 4.807571278225854883e+01 1.205503686060153257e+01 3.287980271896517870e+00 -3.128965942579822013e+01 -6.138268315528340402e+00 4.123147509294565971e+00 2.263337165181115296e+01 2.326456561523040367e+00 2.069670874862562471e+01 3.164428264170638272e+01 2.838884382715180976e+01 1.570160643920065446e+01 5.596582261743616726e+00 -1.187494831506431048e+01 -1.945597833672194099e+01 5.045272190469720641e-01 -1.976944927443984668e+01 1.551781259812041114e+01 -9.917264238235985019e+00 -2.070965441583375011e+01 -3.772126623627909225e+01 1.222871837079534119e-01 1.108665693241370498e+01 1.466376934322694048e+01 3.606800871139428377e+00 -5.062361722844116230e+00 8.373848966051097520e+00 3.564290123739052296e-01 3.580664560665559604e-01 -2.310200010841030149e+01 1.754229042360120872e+01 -2.262889423103955266e+01 -5.572497848265454934e+01 2.048771949617908561e+01 -6.238710134601689106e+00 3.064453791004567051e+00 9.311969603971136378e-01 3.280979604348137624e-01 2.198975292232452716e+01 -1.699813338322479694e+01 -1.774995134596452573e+01 1.261300980257761051e+00 1.760997018811634973e+01 -1.752223873119654129e+01 7.968287382586579426e+00 1.701523284096019850e+01 1.060041056536774917e+01 -4.683414491589948625e+01 -2.958877292295447248e+01 -1.418357515548585468e+01 1.832720592570130336e+01 -5.232506470315257729e+01 4.222997744250814378e+01 -5.574384969072667673e+00 2.888432139011107935e+01 -6.457166396074505599e+00 -2.890170099338474330e+01 -6.135323743727604473e+00 2.128670582569959890e+01 -5.474091629425575434e+01 1.133961471647711861e+01 5.508288356370664829e+00 -1.364685146258019088e+01 1.130398468557531544e+01 1.969105058033217004e+00 -2.010598504309471224e+01 -5.712838073930676330e+00 -5.522179064380874358e+00 -8.842702088121480841e+00 1.372169221397001593e+01 -1.450315981572556012e+01 -4.707612126924633600e+00 -1.477870511966036204e+01 -1.573994921313492945e+01 -2.281378775592767383e+01 8.248728157215480250e-01 1.706879737591802026e+01 -1.462220077160341347e+01 1.241655506381024132e+01 2.752951336899851142e+01 -2.061373696662009181e+01 -1.106634691286518901e+01 1.437899519440769680e+01 8.393505624945747812e+00 -9.049896637472265581e+00 2.038519166627699719e-01 9.554728583627854377e+00 -8.887271413005029430e+00 3.182319696265582820e+01 -8.193022120940340880e-01 -3.193612786643871360e+01 -3.662146536583342282e+01 -5.875428578805643554e+01 -2.129743365982008996e+01 -1.973245908241925584e+00 7.756771400838470276e-01 -1.670974847808717811e+01 8.832740608159232565e+00 1.290941519083239086e+01 2.852237814445124808e+00 2.687241536444518886e+01 -1.999382984941303221e+01 -1.185167148749544097e+01 6.440229023487513693e-01 -5.357259001488695382e+00 -2.450007056512063741e+01 -2.930239658219319665e+01 -2.281215143511194299e+01 -2.092830718780178145e+01 1.287285718352446473e+01 -9.936599750164127443e+00 -3.429295729887626010e+01 -1.448374043129109978e+01 2.824369486373750959e+01 -6.835047422599622280e+00 1.669010282704282488e+01 -1.922393852316968932e+01 -2.314603567598099687e+01 2.806786764085246855e+00 4.290530262411427032e+01 1.506066231482871842e+01 -1.188372591010308454e+01 -1.056314264612597853e+01 -9.247853366438379297e+00 7.895176563423518701e+00 2.503948045318868054e+01 1.644144767068615209e+01 2.357755105678868546e+01 6.299282015430175186e+00 -1.578469101026274757e+01 -2.444967957291538951e+01 -2.753016756814831467e+01 2.800168181206076667e+01 1.478335944387933587e+01 -3.425057947168295414e+01 1.722620562449612081e+01 -7.389881489523895119e-01 -1.634588716176753564e+01 3.687914195528581018e-01 -3.204970071876945070e+01 4.794886012429308231e+00 -8.772413593996486458e-01 -1.598876291600764432e+01 2.889352246193102047e+00 -1.565768899899692146e+00 3.131142148713986728e+01 -2.208086945721804284e+01 -1.400136525750151684e+01 -1.766789979156768275e+00 -9.732349760591660903e-01 -1.252538856293375069e+01 2.930567852343038027e+01 -1.769490992296740473e+01 -2.574117028139873042e+01 2.580625022516159817e+01 -1.298923523507436961e+01 -1.234702779874076839e+01 -2.502879932844174249e+01 -2.337796280974600904e+01 5.158337228878946412e+00 -9.621825967008765801e+00 3.298894364623825481e+01 2.786179732827116595e+01 -1.002984307775816220e+01 -1.161796117787212701e+01 1.937141296418505831e+01 2.222998230304438039e+01 -4.444384343093573619e+01 -7.669275555833568347e+00 5.633300933066729854e+00 1.683767779341424908e-01 -8.531630482319229714e+00 -8.489529914370395502e+00 -7.954328532566994348e+00 -1.275050900439371127e+01 5.388148761318585223e+00 -6.388382926020510055e+00 -2.504016877259402030e+00 1.481289256611022731e+00 -2.049582489964246079e+01 1.827085893901496760e+01 1.348845054884358419e+01 2.713260903243343591e+01 2.221355081614433402e+00 6.839678204655946558e+00 -1.272520301307381807e+01 5.961556643417872614e+00 2.598788207095033798e+01 1.841457053841804026e+01 -3.896119579326391413e+00 -1.468999752742939791e+01 -2.802703808506819882e+00 -2.216563179184215926e+01 1.787002335958586130e+01 -3.183802696646663932e+01 -3.864677767770519079e-01 -6.535304084892325704e+01 -1.461546230161474469e+01 -7.566299764822198348e+00 2.549030097064139078e+00 1.749512975439784412e+01 -3.322838822068931819e+01 -9.640086629642244276e+00 2.087919798470238675e+01 1.403066797689182366e+01 -9.730444079161351567e+00 -3.143378301526045959e+01 6.803639745783925719e+00 -1.016372525513246039e+01 3.777084199544581189e+00 -1.568841369787364037e+01 2.770691737508964891e+01 -1.398111492174831660e+01 -1.599352683763559568e+01 3.642728431800301081e+01 9.225104603566675721e+00 2.006884094769222671e+01 4.181566355539475310e+00 1.563145385553971778e+01 -5.378590507431539436e+00 6.269261781987005122e+01 -2.751276705523489596e+01 -2.901039737139743391e+00 -1.623181124249661167e+01 1.961664893155195344e+01 -3.221351082000943933e+01 2.080115235610892910e+01 -5.895723060551214534e-01 1.879594844819813559e+01 -2.298962057117738311e+01 -2.584190971513468327e+01 -7.276925111599822138e+00 -3.698045134439826143e+01 -3.222653410537881769e+01 -1.996194113825207062e+00 -2.423799672072023625e+01 3.444876110539680791e+00 -5.379694213623049670e+00 -1.134936462059652307e+01 -2.707166561563591145e+01 2.399599167347733264e+00 1.014351773984581051e+01 -2.519728499191939974e+01 -3.647236380779107634e+01 2.320080411595816017e+01 1.364993438590214758e+01 -2.785258972024503521e+01 -2.042956544325728885e+01 -9.770770858793632385e+00 -5.471981074113610077e+01 -1.501399666407259126e+01 1.136548432525488828e+01 -4.066197100521591778e+01 3.134471754597484150e+01 -1.870671241432908261e+01 8.037980338674220349e+00 8.020312503871073417e+00 3.226050204016569012e+01 -4.070776155873472746e+00 4.859563714204113261e+00 4.734143015772254159e+00 4.127915303465343300e+01 8.488503537733429027e+00 4.210672357259871212e+00 -3.900902811795044300e+01 -1.001239108081581364e+01 -2.477548155919075867e+01 2.207634690219988016e+01 1.160396554971396910e+01 3.199029155023577431e+01 -1.465551316672676307e+01 -6.992655911395616819e+00 3.737668816211885314e+01 5.397073553121725098e+00 -1.844641651212085520e+01 2.590318692391984001e+01 1.120164962640460260e+01 1.267967574821936516e+01 -1.060635707660231297e+01 3.462698918798565018e+01 -3.123301374680775311e+01 -2.070468385723717475e+01 1.545658888246288498e+01 -1.793890371356315017e+00 2.077444324249448471e+01 -1.014221128753777990e+01 -1.272909838344441269e+01 -8.532179696329606600e+00 7.093472744469656810e+00 3.716836897081962121e+01 -7.769286439256710253e+00 -8.407217038440313317e+00 1.349660109087023763e+01 2.016470400608478286e+01 2.177374331167909105e+01 4.648163796034027406e+00 -2.918561029167960186e+01 -8.554677933924551780e+00 2.346816024041304516e+01 -2.210348336394557123e+01 -6.117459917957150939e-01 -8.833810590166105925e+00 3.787119048572711222e+01 2.540456205783819144e+01 -3.812230326497348187e+01 -5.575546407742903909e+01 2.705828044241377128e+01 1.088151512121306652e+01 -9.913738206718761603e+00 3.195933279483808676e+01 1.652071823089102764e+01 1.571576563178321617e+00 3.452980888628071732e+00 2.829163465996163396e+01 -1.204963415364061596e+01 2.137949487348925004e+01 -2.525246173590160570e+00 -1.056492678482764447e+01 -1.820583806682121164e+00 -4.711318608955004095e+01 -2.876282161401725190e+01 -1.086069497886150081e+01 4.861673209328919221e+00 1.470650089829175666e+00 -1.136657639938112752e+01 -8.024650280125520396e+00 3.098556917743908912e+01 2.221236057803748309e+01 -2.561501811791136340e+00 -4.302051986625485824e+01 -1.375126114569817659e+01 -3.183020907240393527e+01 1.659309685604462459e+00 -3.297286193016066136e+01 -3.685942638426364493e+00 -2.416475692140799580e+01 -1.262214298944894253e+01 -9.245629805112784538e+00 2.219113172902619624e+01 9.648820263547369436e+00 1.034321431213795428e+01 1.134633733607902251e+01 1.234718598745126572e+00 -1.966639720887707909e+01 -1.862918912361154966e+01 1.797261374566193615e+00 3.963354216317126344e+01 1.874263922873714350e+01 -1.401474546190465409e+00 -9.923347352892314177e+00 -2.473205660167273834e+01 1.803434793977621808e+01 -1.154803071842088258e+01 -2.131301013871810568e+01 -4.179510846699467663e+01 -2.365589319292916315e+01 -1.721304819022362409e+01 -2.221778591545647430e+01 -1.897464929763299324e+01 -2.628928991235158108e+01 4.351804440838638044e+01 -3.042541341398289134e+01 5.313873945192494341e-01 5.791840750520948156e+00 1.098000689214972958e+01 4.225988505145311658e-01 -6.307323440833791928e+00 -7.292056171565652001e+00 -1.069085201268898189e+01 -3.347651227842748156e+00 1.642788934838765158e+01 4.948209872444984947e-02 2.414902029222238866e+01 -8.485033954722021932e+00 3.392525889726292831e+01 -2.559868194615603798e+01 2.325435533358389506e+01 3.335813187037729932e+01 1.458329800858972014e+01 1.116426696490142945e+01 1.991507272328827849e+00 1.652318906143866428e+01 -1.417809105578757389e+01 3.368527184970808719e-01 1.841569544511402512e+01 -1.410644063572386031e+01 -3.434055018610575161e+01 -5.793001783554529105e+00 4.843946996582496922e+01 3.461958048104329322e+01 -4.970797870526507012e+00 6.888885956349952266e+00 1.048601268957353128e+01 4.595070240144617912e+01 1.655022436377766937e+01 1.188018195737725158e+00 2.728492018942091235e+01 -2.242901597292932081e+01 -1.311809084982838947e+01 1.015185333219521269e+01 -1.537880514066354110e+01 -6.509900204468618057e+00 -4.972513661524704531e+01 8.368445352155863048e+00 1.017823415581066593e+00 -2.394988320065780130e+01 -4.145905933219019346e+00 -3.878808114092368697e+01 -3.544101968272120873e-01 5.969423049918569646e+00 -2.229204476821328740e+01 -6.907318495657061241e+00 -1.111825355038777374e+01 2.455442683124580139e+00 2.546098168732467215e+01 1.575148686133166498e+00 -4.518424654577818167e+00 2.113847138563825556e+00 -4.389081420019870450e+01 -4.423584567482828689e+00 -3.895568055144094899e+01 4.143166331610977693e+00 -2.391215652962253557e+01 -1.738843343593284629e+01 -2.559627346233524747e+01 -1.963087550759883371e+01 1.700779051253494245e+01 8.965034153172219078e+00 -2.756728995841282170e+01 -2.433264478523643248e+01 1.393849661957234254e+01 1.052958006064636187e+00 1.025769231810370385e+01 1.564276892593625057e+01 -1.672665617007410077e+01 -5.889356768100264539e+00 -1.323297430148604548e+01 -1.748870509429487541e+01 -1.180069407516076296e+01 -2.324843010873111382e+01 3.091485748559330915e+01 -1.765735346164774811e+01 -7.157829609338835830e+00 2.057584606216106593e+01 1.320536815942172915e+01 2.327290604048893741e+01 3.120931292646502797e+01 4.707539390603385954e+01 6.171891811335525446e+00 6.851982910754021106e+00 -6.040972936324627618e+00 -4.184887714979715900e-01 6.741204269530221005e-01 -1.344702161913888006e+01 -1.226780263086645206e+01 6.680699921037285272e+00 -2.360448898701833542e+01 7.982759643115078241e+00 1.612166816080593534e+01 -2.800967257859957016e+01 -2.278524111192511636e+00 1.434244188548452925e+00 -3.611505543753239778e+01 9.521532723257084996e+00 -7.954581108612510221e+00 -8.307181205204990704e+00 -9.777795774728650358e+00 1.566852325832036108e+01 1.107054080647445105e+01 -3.292153249886626831e+00 6.932080148488070748e+00 6.067615149040687328e+00 2.495163378278011734e+01 3.901587202337012883e+01 6.890689372913079147e+00 -3.516216305026604516e+01 -3.299742575464784267e+01 -4.770049136714519022e+00 9.072241843687226748e+00 -8.744941814014167036e+00 -2.587574546495098105e+00 -2.175457586977247004e+01 -2.325709781239078566e+01 2.661860005793962536e+00 2.988994130245645664e+01 3.315933559737120362e+01 1.693677122920687506e+00 1.161797620216664662e+01 -2.542511408815006746e+01 -4.163056825784165937e+01 8.805289209897326774e-01 -9.200343815940367875e+00 1.595825623358324741e+01 1.640740718188629188e+01 -1.321881191179274673e+01 -1.732398332218337700e+01 9.692378438795154594e+00 2.446945997431538444e+01 -8.218974239586938069e-01 -1.091869182569159236e+01 -1.086997328328558154e+01 -2.186225456352329388e+01 -8.140644023966036258e+00 4.763037826786494833e+01 -1.949902965811899236e+01 -1.788663812623614646e+01 1.819769819312322623e+00 2.881377394054124963e+01 -5.154016789590126990e+00 -3.505268966609521186e+01 1.095029793640346938e+01 -5.492815613305691791e+00 -2.481491894690449485e+01 8.171031566143069469e+00 -4.173529982764329560e+01 -2.838634808166868950e+01 -1.416793376455248676e+01 1.435819114443640743e+01 -3.078522840426669660e+01 4.759960099567327063e+01 1.733059301971305999e+01 -2.086128198986300930e+01 -1.672145483351291517e+01 -1.984392486964944169e+01 -5.317468242569731274e+00 -2.451955730037837711e+01 2.077339605101867104e+00 -1.096983740977859334e+00 9.647475289064544768e+00 -2.077606041958438343e+00 3.099258026424001500e+01 -1.717389134115170890e+01 5.654629020554325924e-01 9.858153673789916027e+00 2.442702085561645475e+01 1.969987788690531971e+01 -7.871353632431405067e+00 2.808215000756287694e+01 2.484850444521539359e+01 -1.874916256427993844e+01 1.821626200074130253e+01 -5.928600286913988660e-01 -8.348469671341826270e+00 -1.798063775763733929e+01 1.621363469236008825e+01 -5.612639881454759699e-02 3.443150691035143374e-01 -1.859179763686458386e+01 2.181000367390292993e+01 2.684430069503660121e+01 1.256434907947869828e+00 3.168633935629079357e+00 1.056821953943632941e+01 -2.909806066985230188e+01 2.049369895163541599e+01 1.478061018041647579e-01 2.253247715042406085e+01 -7.204068275989969905e+00 -6.989021009554257091e+00 4.363120369132037268e+01 4.680947895569899764e+00 -1.014155233572016002e+01 8.222540138147133248e+00 2.421067903310277103e+01 -1.141339782157691118e+01 7.616619186740315683e+00 9.980280002798979311e+00 1.210044909136895619e+01 -1.958732853285408737e+01 3.308132030245248245e+01 -1.066583326990945046e+01 9.069154519986069474e+00 -1.227220397300776966e+01 6.497399542700756037e+00 1.354099753817754248e+01 1.929906143564303633e+01 6.643616324445189569e+00 -7.661048985074383477e-01 -5.507927405651168229e+00 -2.106465334828188674e+01 1.426946114303311575e+01 6.023217584536187275e+00 1.834251987065926315e+01 4.356513610113245960e+01 4.417995841590015793e+00 -4.886319586614295218e+01 3.979715197881962041e+00 4.649317811885700991e+01 -1.272331024534452837e+01 -2.169838906450652161e+01 1.034124445252473556e+01 3.863306439982992835e+00 -1.585804293544856414e+01 -1.739031538610549532e+01 2.293041767090747030e+00 1.167654158692801758e+01 -7.157459358352145529e+00 -4.180337501561181668e+00 3.514637636996583581e+01 2.184995649788803895e+00 -2.425173125190275059e+01 -7.566025670199474362e+00 -1.430463291473683007e+00 -3.778253772500424379e+00 -1.214552351830523058e+01 2.593258847593229888e+01 -1.092456727454598564e+01 2.719298305494062262e-01 2.718002915163897804e+00 -2.633781988146750663e+01 -3.252587484303379028e+01 -1.027571835017178525e+00 -1.259028074348954185e+01 -2.086002323069953945e+01 -3.141964555958654159e+01 8.632903050691856706e+00 -1.790437754188488029e+01 1.435642750865891415e+01 -1.695599356015926418e+01 6.019559725041919940e+00 -2.604672709334549197e+01 3.622205250919171959e+01 -2.080268170286153051e+01 1.195281778564280017e+01 1.607494863270500218e+01 -6.520437394147093002e+00 1.548011353066820028e+01 -2.284350501244894360e+01 -1.355554507928424712e+01 -1.738774486091499227e+01 6.784602187397389628e+00 -2.478122775518815502e+01 -5.973847682170140283e-01 -9.582791930283686810e+00 1.045585520119700007e+01 -1.207469387130121063e+01 2.784939539665320041e+00 3.241494515937996646e+00 -4.331087504210829309e+01 1.954200076402550579e+01 1.018424078207804229e+01 1.547749342090612501e+01 -4.122179498914670148e+01 2.502576982925518578e+01 2.285282228616584277e+01 -1.069410180216814332e+01 -1.075271772570467732e+01 -1.881911390502790482e+01 2.377889744409390271e+00 2.191097343659175856e+00 -1.481729153958295697e+01 1.426293997570359195e+01 1.851631480954080544e+01 8.944003679167964904e+00 -1.246303954495507327e+01 3.575899790153448166e+00 -1.268655450006877317e+01 9.006058604168451609e+00 -8.057869224947074027e-01 1.834088510341391043e+01 1.859295009046733327e+01 1.412580499716459492e+00 -2.268847636208382923e+01 1.358655668437302388e+01 5.497339947436880259e+00 -2.400486674784943730e+01 1.126326391608766642e+01 -3.920011985441723024e+00 6.430598765393381377e+00 4.495268451739673310e+01 -2.739928637923929244e+01 8.513687755414364844e+00 -7.011372547285507295e+00 -5.686615592444370293e+01 1.960154951575326621e+01 -2.243296647845353764e+00 9.602218849497695885e+00 1.388785937538028925e+01 2.830711776332778840e+01 -8.742618656245229047e+00 8.562058699796061489e+00 1.472277920262902162e+00 2.174764468039807852e+01 4.084744970985429546e+01 -1.262209185633935959e+01 3.321180284793364734e+01 5.843896732066877320e+00 9.510503768682177395e+00 -8.877062535202229654e+00 4.357407507253842027e+01 1.791097986230322547e+01 5.786780454156048137e+00 -5.897507455103841778e+00 -7.546295690707882642e-01 -5.922824557754442498e-01 2.695854323450128120e+01 -1.565227242397392793e+01 5.320052217399612715e+01 2.255360558242504254e+01 -1.095717070800482418e+01 -1.035305440553561063e+01 -3.777302583078489651e+00 2.473796894532970470e+01 -2.889299440993293899e+01 1.219266355007332159e+01 3.005905693916731991e+01 1.363419333302236858e+01 1.424116641141709927e+01 7.742649647541165692e+00 -8.322865803925100892e+00 1.663136449272984052e+01 -1.608765068310410840e+01 -1.676496424274888142e+01 -1.716106449457022620e+01 1.410243639552049721e+01 -1.690393124414326653e+00 1.899159526558747402e+01 2.343734703123848018e+00 4.960188024983716559e+01 -4.758743771705191250e+00 -1.741860938290305683e+01 -2.749905000691611789e+01 2.255006925853994915e+01 3.620550958154147025e+01 -2.098886828054102693e+01 -1.009395810064988197e+01 1.300518602513722399e+01 -9.640000004036789250e+00 -1.487508645858498291e+01 -3.624920131331559325e+00 -2.795131716970475821e+01 1.700664332858980643e+01 1.636394383029154298e+01 1.195070485785413972e+01 1.276802798208699485e+01 2.154868085457076532e+01 -1.389404752319666514e+01 -1.853881225566840651e+00 2.134663455225767592e+01 9.880390652529733586e+00 2.807424579892732197e+01 2.286717459021930665e+01 -1.241494906343854865e+01 -9.926142582665210767e+00 1.520862883228065776e+01 -1.726666831956180559e+01 -6.555411234337423565e+00 2.998116396531787409e+00 -2.742519308056899696e+00 -1.427765863792951784e+01 5.445137160243587182e+00 3.880064305420447823e+01 7.362185037818806066e+00 1.371408082802033634e+00 3.836023853989043175e+01 3.112941795300350378e+01 -6.562084383806723764e+00 -4.443118871858209218e+01 -8.288514099360256182e+00 -7.885839538209915567e+00 4.418896968691848670e+00 -7.437527832376266801e+00 1.524463154261040287e+01 3.806695207326924901e+01 1.624962338306555409e+01 -1.240565662423237825e+01 -1.016028325340472094e+01 9.317850846814009103e+00 2.928038570063231205e+00 -1.700432442879387196e+01 -6.751354771228180951e+00 -3.266734994361915057e+01 2.991708149133995853e+00 -2.970893194857488240e+01 1.524128735264174850e+01 -2.043212086033910779e+01 1.073453329849743909e+01 1.690981168656227496e+01 -7.873651512222535231e+00 -1.056194233847588748e+01 -1.400384566476693848e+01 2.555105377877984196e+00 -6.555651706198157846e+00 2.100220844774929319e+01 -2.051157501655612236e+01 -3.174480518073480440e+01 8.757223822089899912e+00 -1.637144748497857127e-01 1.125295686452908939e+01 -4.953108616947260678e+00 -5.173922423582119734e+01 -6.897618579540280237e+00 2.235826953461482702e+01 -2.765197743929642016e+00 -3.448290282422210851e+01 -1.275416371781948044e+01 2.216259088013950773e+00 -3.777971958112776463e+01 2.483954737519491918e+00 -2.050390344173213464e+01 -1.582785937126220510e+01 -2.878783322676533274e+01 -5.693447720460022010e-01 -4.767146503054554563e-01 -3.158879294251645931e+01 4.272128400299838313e-01 4.068525816921525973e+01 8.622030303393790618e+00 5.493593841533983557e+00 -4.322485428676977826e+00 -4.990402348850356162e+00 1.945365970157723057e+00 -3.682706372927882654e+01 -1.170904317847316634e+01 1.913034581199353212e+01 1.565287725838984834e+01 -1.049461814450378583e+01 2.223717750928068781e+01 2.283144948336784807e+01 -1.815138896932868562e+01 -2.252547976631584703e+01 1.275597778576088537e+01 -1.183210324729002227e+00 -1.067172811453272585e+00 -3.903785967507278909e-01 -3.065943677227510378e+00 1.331109748101066792e+01 2.706477972361373219e+01 4.777353496693558021e+00 2.399349121112429373e+01 -3.618618003329537314e-01 1.429509164593701698e+01 -3.049408672824907285e+01 1.906163180226258902e+01 1.017485428944816128e+01 7.901930422040259749e+00 3.500342518250473933e+00 -1.729358017161198902e+01 -2.865343652673501396e+01 3.091521158794017055e+01 7.403172628119443210e+00 4.857834250813090193e+01 -4.997785698315359681e+00 -2.054148387083310823e+01 1.664179784011523822e+01 -1.306599964100145428e+01 -1.012314529078229342e+01 -1.713305824948715284e+01 5.101548146398284800e+00 9.321610734424321976e+00 -7.169592292567936731e+00 -1.037289873792593653e+01 5.621022595720849502e+00 -7.710586487424732738e+00 -7.229339301204714019e+00 -3.026771071648640121e-01 -2.935722458884477604e+01 -1.476726496527913213e+00 -1.761871722822658981e+01 -3.779888670965776853e+00 1.113227463775675119e+01 -8.241598855018342107e+00 -3.230970971882995535e+00 -5.057718073535976799e+00 -1.098912947556109643e+01 1.672643581858875095e+01 -1.762919737568892486e+01 8.228068005017959763e+00 -7.373674438828400568e+00 1.212543269301331428e+01 8.506068809524494512e+00 -1.453319863494337660e+01 -1.441896090479326631e+01 1.819538641800901502e+01 9.312106510173377316e+00 8.974346888550705614e+00 -9.031495898984601922e+00 5.929007984088076277e+00 -1.022817941527704111e+00 1.239112066536486090e+01 -3.384169530048423269e+01 -2.069280892843030983e+01 -3.140971371561132486e+01 1.007233359332577471e+01 4.536421868127002988e-01 -4.170915585971658679e+00 1.143928621299270532e+01 -4.017123533889537690e+00 5.233970375199814562e+00 -6.895057044356648568e+00 1.806754254981050423e+01 7.089652569669041782e+00 -1.848179459959082749e+01 -4.213266021792875193e+01 1.791998140533061701e+01 5.660294808160249991e-01 -3.441644141631704201e+01 -3.278846419804056467e+01 1.951787542894123106e+01 2.168395455147927109e+01 5.713656510020336476e+00 2.059381594326666942e+01 -1.697875273028181908e+01 -1.521162598784675524e+01 1.497591296238369551e+01 6.321682155933312508e+00 -9.747923040443989606e+00 -3.099648039744990768e+01 8.852309495264693018e-01 2.275399695467053451e+00 5.805779274543766411e-01 -1.355733972832432066e+01 1.846584273493222739e+01 -8.294890896235092015e+00 -4.826031483994906779e+01 5.142306363476784270e+00 -2.404617887929729747e+00 -3.817594248135180379e+01 -3.800407544642298241e+00 6.513838655165155700e+00 -5.767179022376111241e+00 1.777192803343884009e+01 6.523365711340824546e+00 8.161606744308397055e+00 -1.545944836779112386e+01 -1.388788729524015864e+01 1.380940291651380392e+01 -2.696625690763340799e+01 -4.295560047559770389e+00 2.544004513638448728e+01 -2.336004658431506087e+01 4.422093280813409422e+01 -7.235260739567164201e-01 1.446743980649892691e+01 -4.924301637469149284e+00 -4.416864463304918331e+01 -1.042693233436370726e+01 -1.938712793374875432e+01 -3.473389902857358891e+01 2.429318867947651839e+01 -1.415950081596540855e+01 -9.793716632213493867e+00 -2.651846384894346187e+01 -2.067471029659618864e+01 1.686011150764263178e+01 1.529193494133492415e+01 -2.205897129319735228e+01 3.070000229509630429e+01 -1.233400119999486177e+00 -1.424522040354418806e+01 -6.647736893697191451e-01 1.688935274657123120e+00 1.710754165479450029e+00 -1.664768834508689821e+01 3.277892398608909730e+01 6.746142577142264507e+00 -1.712996661967597234e+01 -7.182457427062210797e+00 3.058470190693451940e+00 -6.682431484283846146e+00 -6.301003856133689851e+00 7.960921492695979040e+00 2.467482910221973214e+01 -1.126662132535295768e+01 3.609529273885370060e+01 -1.125560883499435150e+01 2.376810200772926152e+01 -8.020295075400404983e+00 -1.613650746199286345e+01 -7.066466243733958486e+00 -1.948653845594055767e+01 -3.394197830929017101e+01 5.706924885187171226e-01 -2.122263317095403323e+01 -1.725577039063732698e+01 -1.300248147544514055e+01 8.441763287577536135e-01 2.576855325981244249e+01 1.939765199849306399e+01 2.235841998782641582e+01 3.542173777010159785e+00 -7.750110117849548175e+00 -5.302059262714092780e-01 8.278837375422172684e+00 -4.133016630020418347e+01 -9.908114149601199294e-01 3.473154601067226110e+01 2.216600261922464732e+00 -3.730990275861682637e+00 6.837223083028325377e+00 2.945215343891598536e+01 7.447797376279794435e+00 1.972874268200502001e+01 2.148892769379577317e+01 -6.619576289533234181e+00 1.249639443245588399e+00 -4.099115731649086314e+01 -1.728272808817746053e+01 1.072208951140890676e+01 -8.214874569776341673e+00 -6.739407068306807247e+00 -1.037177661104955106e+01 7.813907181619669018e+00 -3.707427420281932484e+01 1.720359009094092073e+01 1.953741329419156258e+01 -5.755619504972672829e+00 -1.896464546356174452e+01 1.691681567422931209e+01 6.904020516108689165e+00 -1.864462718963333643e+01 2.329527571160656674e+00 6.161316466954378512e-01 -3.880059392362228010e+01 1.396570092844029221e+00 -1.832033745966605309e+01 -1.307042574566057880e+01 -1.510549818666666599e+00 -1.403038901188493170e+01 1.780717459410681713e-01 3.490214812002771794e+01 6.785296891225280014e+00 -1.276296013707115762e+00 1.081958435367432969e+01 1.796166115751874770e+01 3.392138793543802677e+01 1.165722825964895115e+01 3.930651411352720004e+00 3.471601205173642768e+01 3.236500459622865833e+01 -2.270179630424203054e+01 4.368904867576246964e+00 -2.571662761883445469e+01 -9.169484228979147389e+00 2.741200278218161657e+01 -2.013191352517247168e+01 -1.631534171692214130e+01 1.222413619060312939e+01 -1.066475616642863500e+01 3.450285804366093600e+01 3.348694324479738782e+01 -7.023070286350093561e+00 -2.405120899694546566e+01 1.574382078132531504e+01 3.267610126853102148e+00 1.063088941970799794e+01 -1.503053266464544180e+01 -1.837232708670343229e+01 -2.752889534268812000e+01 -5.274155024771714828e+00 -1.048715563606590706e+01 3.662307123313409019e+00 -5.610316682039063529e+00 -1.106181540118248208e+01 -3.385057974769698941e+00 2.826801959662260000e+00 1.059378696935084285e+01 -1.088693758822329549e+01 -2.328474013777866336e+00 2.845205540403028266e+01 1.852796629139666962e+01 1.054986727496274312e+01 8.825012293498481597e+00 -3.528994011633701078e+00 -3.591465192029976805e+01 2.849176326453116559e+01 3.439447457691586862e+01 -5.877588996473375182e+00 1.070149528855748500e+01 -1.482225601954249328e+01 2.478861928809839554e+01 2.123527332187629213e+01 6.750056658676337307e+00 -2.153835054239305791e+01 2.758809813965776314e+01 1.287036119003765400e+01 -8.577613279611162156e+00 -9.726714206604637480e-01 1.480247052323740320e+01 -6.057762273030933287e+00 -1.264929412843316925e+01 2.436565087903705162e+01 -1.531785335590005026e+01 3.514630230693489010e-01 -2.444639249175293116e+01 6.857400899514500381e+00 2.277422202426399167e+01 1.764509355841557792e+01 -8.244601465412576546e-01 1.672356717324806752e+01 -3.427868306592777259e+01 1.739150842397899766e+01 -9.399844182162281570e+00 1.384067769174305695e+01 -1.050728492833940564e+01 1.589170535980854559e+00 -1.010993280412746609e+00 1.506137378105677627e+01 -2.833235650430518149e+01 2.075903635414821480e+01 -1.981322545985583972e+01 -6.779593640236674545e+00 9.603559367958544257e+00 -1.587204750139293630e+00 2.205509681948313627e+01 -2.326545950642159077e+00 -4.028036302238096766e+01 -1.774815130299527199e+00 1.403002133076550972e+00 -6.391112068681649383e+00 -2.662893737171986075e+01 -1.909219293762863146e+01 2.168638134498853987e+01 7.212516311576589345e+00 -3.221765467687556850e+01 -4.827913168724106363e+00 1.664710439851571522e+01 -2.359847427490853278e+01 1.715960621905264816e+01 -1.147848588219454236e+01 9.280793741651946482e-02 8.913329992115917477e+00 -6.684497198813305729e+00 -7.491555827874823770e+00 1.034323170946411530e+01 3.546623811985870844e+01 6.958149932137065008e+00 2.664404581258004256e+01 -1.253443351741844225e+01 -1.775902596598751870e+01 -2.270085423124247104e+00 4.339172281949642951e+01 1.454518703067554597e+01 5.712423610002084473e+01 1.238158979668321713e+01 -1.752391424061787006e+01 3.615111375285155759e+01 -6.981365071485149620e+00 2.843952527330876734e+01 2.234121462393405011e+01 -1.055866000452656728e+01 -1.394668005765302965e+01 -1.739347267908231842e+01 -1.542580439115041990e+01 3.649711711368190947e+00 -3.694476281549005314e+00 3.012082351693663185e+01 -1.669992707156394829e+01 -6.607266865208700324e+00 -7.890055819421252892e+00 -1.408151240875550059e+01 1.382208334869184441e+01 -2.626692707608700417e+01 -8.840415419801153973e+00 2.453163920728826497e+01 -2.723071003225111397e+01 -2.237635278598369837e+01 -2.133206560448797262e+01 1.208847639133302110e+01 1.077763927836512536e+01 -3.708735452192523496e+01 -1.534055308880869894e+01 -6.063158763804787910e+00 -2.910509190778386568e+01 1.115265755581722296e+01 6.180372718980027713e+00 1.183783688660951583e+01 2.082990513661743925e+00 3.476180812331106207e+00 -3.207734864489712834e+01 2.724913616206516842e+00 4.448658285845664295e+01 -3.349159315695869887e-01 9.137025907404451530e+00 -1.547399772885606239e+01 -3.228818318585254588e+01 1.163354730935082237e+01 -1.779087702949887984e+01 1.716222391395584168e+01 2.365073970307584261e+01 -4.093006471898811283e-01 -6.045992943950185605e+00 -1.174052036805073129e+01 -9.704335775068413383e+00 1.421639268034761017e+01 1.772538706335036096e+01 1.473936073774844147e+01 2.116272503748975353e+01 -3.561634158940676542e+01 -9.145016791206050044e+00 7.953290856797909036e+00 2.783343256164661739e+01 -6.468985685371829442e-02 -1.066903817532929999e+01 -1.793123681350799714e+01 -1.003473448511227950e+01 3.443985267640822201e+01 1.232114359647338375e+01 3.186236287647813192e+00 1.311086361026083047e+01 1.578131873253869877e+01 2.531924395327107113e+00 1.321300997032905045e+01 -4.374746659442299013e-01 4.624289607150754478e+01 9.521485603488246241e+00 -8.036511154134160506e-01 1.681428341269013416e+01 -2.491812357868563055e+01 1.442169530399713473e+01 3.494538485529793803e+01 -8.246376450176192918e+00 5.666499460394401666e+00 7.954446686367209196e+00 -1.666113215707967043e+01 6.106267477492776763e+00 2.913835786021639151e+01 3.111959328939102321e+00 -3.362758498739036384e+01 6.800220738530839526e+00 1.914257180101517974e+01 7.246065715490288550e-01 -1.455415053839027095e+01 8.711698501489980373e+00 6.532706205834034385e+00 -2.916886846782867337e+01 -9.330971604232592753e+00 -1.826451177870700349e+01 9.361639648671699732e+00 -2.092573554629463217e+01 -3.467043315478974108e+01 -1.268512329466063626e+01 1.038567703016562760e+01 -1.177909134964097149e+01 6.503519129361535533e+00 -4.317873322334680353e+01 1.127712495025093631e+01 -6.261476955159274382e+00 -7.926776474036261178e+00 1.917624098889712414e+00 6.761313983035988961e+00 1.061809350051214729e+01 8.745262631610964732e+00 2.265367222380083589e+01 -9.801349418214146070e+00 1.282155192252697873e+01 -2.413858662152875567e+01 5.617189965102543425e+00 -2.620471994830657181e+01 -1.736040163653253998e+01 -2.687764471005746003e+01 -3.575430424385150729e+01 -1.549651984201364385e+01 8.340003410142141860e+00 -1.415948201593179512e+01 5.051491027940289769e+01 5.029967550874337334e+00 2.288889587107099555e+00 -8.062499274619870926e-01 8.803904530747816537e+00 -1.299109075021768334e+01 1.410263130877645033e+01 -2.327205791522813705e+00 3.577690063461642467e+01 -4.466582925286349592e+00 -1.412452894882570087e+00 4.874656290511001799e+01 -1.544224710235272013e+01 3.614493019581038880e+01 2.902567084041336898e+01 -1.925240737324901019e+01 3.130317083086004715e+01 1.313919058452527544e+01 2.889411905605243547e+01 8.203414474102615372e+00 -8.519214659894982944e+00 -4.232688622114969235e+01 6.276265792025501611e+00 4.317893423545075393e+01 -3.430150360665181353e+01 -9.967657037775394357e+00 1.451205211503832970e+00 -1.063053475745778620e+01 2.091779111228755994e+01 -1.211677985394335089e+01 1.288002850288001655e+00 7.219880519850530476e+00 5.587314272982331964e+00 -1.446434424222469062e+01 -9.686565389713972962e+00 -1.252815444271471534e+01 4.599521181731222597e-01 -3.254315515997502928e+01 1.000492998860698357e+01 -3.441947968185490225e+01 -3.203170314673251085e+01 1.321392145966288467e+01 -7.188488233775290226e+00 -9.501330972738372793e+00 4.414203598274220042e+01 -8.249197485674738317e+00 -8.992051871453987655e-02 1.407632502710131206e+01 1.777044585897205309e+01 -9.100734310689837514e+00 -4.801376845463476428e+01 1.019025058930059124e+01 1.025055796549829523e+01 -1.229589578203230182e+01 -9.120700504345304438e+00 -8.395688915437187205e+00 -1.217750182170470197e+01 -1.792688703280729001e+01 -3.038456300830392109e+01 -1.276264876338241905e+01 5.707866516153289105e+00 1.389947152468629810e+01 -7.765495777878538064e+00 -8.218535799601555780e+00 -5.987177577906376058e+00 3.419654380522803905e+01 -4.674239065481105904e+00 5.228493361099123327e+00 -2.233543013408788269e+01 -4.071573591122913172e+01 -1.496659501295976291e+01 3.910228867613567871e+01 5.639155453480373836e+00 7.629464720945678735e+00 8.188926106794834681e+00 1.613272654689474805e+01 -9.368080627459491438e+00 -1.202646097370051237e+01 -2.388854791538697597e+01 1.101243261011200758e+01 9.777620443441470854e+00 2.747723026471128982e+00 1.585020085780725729e+01 -6.605156894371233989e+00 -7.700941445729561075e+00 1.784984829639772030e+01 2.019035121849250913e+01 -3.055926050812195172e+01 8.316932914992365866e+00 -2.727319948093936119e+01 1.575280629279910194e+00 1.316690987410152935e+01 1.564219389884618217e+01 1.401207050340153870e+01 1.041902754059360703e+01 2.845182838789157387e+01 1.831877331027666145e+01 7.238060889803245024e-01 -6.907083801969608139e+00 -2.444120522050360567e+00 -1.037638238701021898e+01 -1.150867480981363267e+00 -1.439787023861828885e+00 1.593002972058025790e+01 -1.306005326356074470e+01 -1.537022338532159083e+01 6.053087413053629184e+00 4.430622119905031298e+00 2.205441181550721552e+00 2.079340735295607701e+01 1.673550327260855042e+01 -5.287541026237660091e+00 7.510150261014354456e+00 1.446398343655604712e+01 9.850257649728828113e+00 2.362466239959407233e+01 -9.004307501536148450e+00 2.049334640764334381e+01 -1.577412436476679680e+01 -3.192194819850161380e+01 -3.383334664881278542e+00 1.292935565616286020e+01 2.833609033437411551e+00 -5.224810039473688050e+00 3.059168091233417375e+00 1.051338491207780379e+01 3.851412836649819482e+00 3.041566631143744459e+01 2.559694057992249938e+01 -2.062377687277453475e+01 4.763480438164954256e-01 2.524736354892551304e+01 6.431304671798217854e+00 1.825930746813487460e+01 1.611213173964701184e+01 -5.289555159196065226e+00 8.230375759228397925e+00 2.691141396061086155e+01 8.011221700762913400e+00 2.414255237368305629e+01 4.813842535657525623e+00 -1.240394024641938664e+01 -2.789302430636669783e+01 2.054847762158037128e+01 1.677113085966913530e+01 9.551713264179467089e+00 -1.576536132648272215e+01 8.699424527176734756e+00 -6.434073856425355231e+00 -1.186332692871492789e+01 1.322657578299510739e+01 -2.627251832081810790e+00 2.156974431215436283e+01 8.051726453601903088e+00 6.596856792276426518e+00 -1.230595878787631925e+01 -2.764953273148472723e-01 4.457044063771262721e+00 -4.954213960093379399e+01 -5.943599544816978053e+00 1.934271663105902306e+01 2.254746102199067792e+01 3.958607916909595570e+00 -1.527255389357044457e+01 5.189909969427556291e+01 1.507757622792380658e+01 -4.181486845788506201e+01 7.936003375440762397e+00 -1.973491842406878050e+01 2.250785288490029146e+01 1.123879441007310476e+01 -2.819353405756146103e+01 2.700995346784998219e+01 -1.361034989612113044e+01 -2.071660009841368222e+00 -3.912465396378032700e+00 1.188853917220554024e+01 1.318660996031107935e+01 -1.659276884346356695e+01 1.644608738978197948e+01 5.612369412815282743e+01 2.315321852342961506e+01 -7.262438214228563282e+00 -2.769281888407857384e+00 1.207153448628110226e+01 2.833687745691715332e+00 3.921748437626315109e+01 2.689076386256652906e+00 -2.334588309729734945e+01 -3.561398403783857081e+00 4.339424041953991562e+00 1.044137053088907763e+01 2.528064858699250550e+01 -7.469374864866377806e+00 4.807628432255896200e+00 -1.704832022350800358e+01 4.551758269133680201e+00 -1.643242459788136500e+01 -6.301005978311020606e+00 -3.438382203173525831e+00 -2.056505041089932462e+01 1.772575977131152669e+01 -1.362075945437409530e+01 -2.305563003083330287e+00 -3.882790933980376025e+01 -7.161296096925142685e+00 6.779055403588975182e+00 -3.033313397597522254e+01 -5.830362126471109185e+00 -1.259722250984786562e+01 1.024768064302175752e+01 1.773625642069553265e+01 -1.052931624997246018e+01 -5.120969908617500721e+01 -6.240997529584852543e+01 -2.037359530984627654e+01 -5.067444147472580873e+00 7.332811384680885780e+00 -3.708982608892718957e+01 1.124764713134386795e+01 -1.758661149900060039e+01 -1.037294590091649304e+01 -1.592608875963838955e+01 2.326951345970277973e+00 -2.181049036028541366e+01 8.035300716612978178e+00 -1.127655914576341445e+01 -3.025182451836401754e+01 2.412325067378839094e+01 1.794189185933531050e+00 -2.568898775567495907e+00 -1.846329679169297933e+01 7.101334904573340268e+00 -3.150132142695255766e+01 -1.761134812705446606e+01 -2.776510646867369481e+00 -1.460675234151527135e+01 3.780912441957338110e-01 3.794086133859050847e+01 1.252124658321412554e+01 -1.651458217613683743e+01 -6.066284950346686244e+00 -2.132792494776026615e+01 -3.788547474811776539e+01 3.375809799903367292e+01 7.180168136261801060e+00 -1.159501140355530119e-01 9.106495938391944378e+00 -4.150104894963102531e+00 1.578532474542712194e+01 1.290215358161749215e+01 1.226866378016447001e+01 -1.836382942217215941e+01 -4.200226851315089327e+00 4.778282509736055772e+01 -1.921902976721532497e+01 1.095240186512767266e+01 -1.375924797734994165e+01 3.432907549829127447e+01 -3.320631504114768973e+01 8.921259915466819734e+00 3.821274897588784825e+01 -2.981140592028868141e+01 2.446148369617666418e+01 -4.636715863757941980e-01 -6.957569138487256666e+00 2.150292684752669459e+01 1.847969467411027011e+01 8.352854115266509893e+00 3.297330735124396028e+01 -2.471642216844714213e+01 5.019248755531316775e+00 2.634925526208903790e+01 -2.640762894964140273e+01 -6.859940704051419758e+00 -7.287475333392800181e+00 1.782850434653550753e+00 1.283405662716804585e+01 -2.721069526456980725e+01 3.201759812962660767e+00 2.665197310312736434e+00 1.765637873931247626e+01 1.426990266472041213e+01 1.396217048338184163e+00 9.763629100799732896e+00 4.437083195643926281e+00 -4.084712467276110814e+00 6.226652080016021884e+00 -1.076734821110880702e+00 1.978927883896411188e+01 4.070746174052516153e+01 1.897778487268598724e+01 -2.364667100502870412e+01 -4.118753750295799598e+00 2.281027211108245467e+01 -3.145518040926998182e+01 4.047390824727979464e+01 2.117545128239592955e+01 -2.261295530773637097e+01 -3.241966812337002324e+01 1.399109434816177222e+00 2.600947552923370409e+01 -3.806252768750763948e+01 -2.297575419206953740e+01 -2.750089247694613448e+01 -4.598346467198903831e+00 1.495788237213940342e+01 5.229900203168089234e+00 1.177985368121033005e+01 -2.155180599881592585e+01 -3.049430448239170488e+01 -4.401630451509386432e+01 2.076262698849861721e+01 1.033782345668731395e+01 -2.068940643342529029e+01 -1.794922403373260522e+01 2.967178773564267402e+01 1.513733410601972018e+01 -2.355963733563132223e+01 1.064065072216799734e+01 -1.011288659965114434e+01 -1.675907731789361677e+01 -9.722274323842144739e+00 2.163634832003707231e+01 1.041949414587309164e+01 3.207689124849055418e+01 2.473241073802102896e+00 3.975972281987395718e+01 9.892114921157967089e+00 4.842647469787514147e+00 -2.299494960918506337e+01 -3.460372227826842817e+01 -4.643978689479644117e+01 -2.853960299629129693e+01 -2.801909890949816884e+01 9.472638157202800002e+00 1.257383865296708336e+01 1.538267809771838657e+01 3.488466600283027219e+01 2.127411065559593695e+01 7.238244217711333306e+00 -2.734870175745754750e+00 3.618877836525594027e+00 -2.854550000479133587e+01 1.684266362450361498e+01 2.929411320645385075e+01 -2.689086380338516236e+01 6.387717722105517026e+00 -1.930648253456135777e+01 -1.551094531679110267e+00 -6.241367035221291104e+00 2.182416263704116943e+01 1.397874018206272062e+01 2.573356662119775962e+01 -4.916319591661641653e+01 -2.461709078398905959e+01 8.792276184819868945e+00 1.705881763844434929e+01 -2.089774004453680689e+01 7.796098401494765184e+00 5.106267693157606402e+01 -1.262407501011626465e+01 3.408588994726909505e+01 1.159477053329129426e+00 -1.176263283465232412e+01 -8.280743650883787277e-01 -4.111537376587864401e+01 1.158612891288434366e+00 -3.070248865032062469e+01 -2.378415558230770444e+01 -4.073438055412426984e+00 1.073830076960522817e+01 2.906059527218062755e+01 -2.030230114120592333e+01 3.805656846261017967e-01 1.857384160223255165e+01 1.460907143165077571e+01 -3.765748202255847499e-01 -1.944034088489128820e+01 1.067461017167403270e+01 2.204536305330026380e+01 -8.519021668992589724e+00 4.702267878841423610e+00 1.111416115348262856e+01 2.460894957852305254e+01 -1.333213087846463019e+01 8.127383359328193890e+00 -2.146725565949943260e+01 -6.692831875916363416e+00 1.274341297838349973e+01 -3.246767721635566983e-02 8.369759267212950604e+00 8.023568694693603121e+00 3.879998311828982338e+01 -1.336018127123504762e+01 -2.345807987903707570e+01 -2.684709194635833285e+01 -1.577758849601726610e+01 8.996332781045889959e+00 1.166568031990774301e+00 1.643651311529874093e+01 2.180241971059802442e+00 -5.549883916953348262e+00 2.693285205261864768e+00 1.355159888281792036e+01 -2.318838412977721930e+01 -4.030974365667698578e+01 -1.468817849288687150e+01 -3.713746681020132279e+00 -1.629997420710087352e+00 8.563538577523573281e+00 -6.111849758231966412e+00 -1.132600098554382306e+01 1.571980665093156482e+01 -1.792031834654136446e+01 6.386431710986269827e+00 -3.129296382249382003e+00 -3.521853495463422234e+01 2.217296236380716934e+01 -1.300346376058248943e+01 2.386214498943011719e+01 1.419057266394033334e+01 2.818782682358101255e+01 2.022981750100765552e+01 -1.235799691688564117e+01 -2.248810579330851600e-01 1.558811795793489274e+01 -3.447040918335579107e+01 4.119532203966216777e+00 -5.303017413261693846e+00 -3.388806594207756717e+01 2.853564487172938513e+01 -9.722143895029877747e-01 4.071317315894180666e+00 8.091962931938576631e+00 -1.621099644136209150e+01 1.491018651427766528e+01 9.564768587805295041e+00 -9.515248582576564473e+00 -2.137970865125647180e+01 3.989144457851276471e+00 -2.975059370932006786e+00 1.146429070826281205e+01 -1.289672742412840201e+01 -9.944195427832557277e-01 -4.106020581070097819e+01 2.372812446911389372e+01 -1.168450934724962309e+01 7.887171241985095449e+00 2.600756643635781629e+00 1.367807263481589430e+01 1.688603249328476963e+01 3.668049414924958285e+00 1.518475645566832100e+01 1.203029554105387788e+01 3.406644340651908021e+00 -4.866308940704787922e+00 -8.569051166617096982e+00 -4.912537157075588468e+00 4.797653962537616223e+00 -2.603163785009845910e+01 -2.430533731991211965e+01 7.992179755581365619e+00 1.344270031921398356e+01 5.810336495694904180e+00 1.882387388171919440e+01 -5.285525185611331445e+00 1.742608623343142327e+01 7.465546365459410971e+00 -2.571834642221324074e+01 -1.005081136703948630e+01 2.735066404498674331e+00 1.707003784554036585e+01 -2.137322344622594983e+01 -1.311635199565110810e+01 -2.298656396097210930e+01 2.772816804513897182e+01 -1.527656018998611032e+01 -8.506691318512366706e+00 -2.464922163995916549e+01 2.763768093121365155e+01 -2.977936042631999314e+01 -6.685291605731843667e+00 -8.714203650826261693e+00 -1.226362396973358315e+01 2.621353427401005831e+01 3.507142411943895155e+01 2.136553324412689392e+01 -1.739931826644557589e+01 3.604972175583969762e-01 -1.875343970529627757e+00 -2.035144766511480352e+00 -1.722882295026132660e+00 -2.464103893401027179e+01 -1.351002592124047119e+01 -2.560693551479297447e+00 -4.014289305488942716e+01 -4.599612791695192549e+00 -5.705067523406842867e+00 4.509795761997066776e+00 1.292746602205277151e+00 2.380494625279050780e+01 1.300317478130843085e+01 9.320165395018475962e-01 2.689546232865072284e+01 -2.531021147842454866e+01 4.436494432981636038e+00 1.152495826926784517e+01 2.067154103431871004e+00 -4.977966755912440533e+00 -6.636798219643164742e+00 -5.740235435807920794e+01 -2.098504889252236438e+01 -2.272988339161653926e+01 -1.349113388951844250e+01 -1.609102835972256074e+01 -2.381544062489854596e+01 -3.183992521995688918e+01 4.664259665788555509e+01 1.472437017565278161e+01 -2.089866286084370728e+01 -2.255081319344003532e+01 -1.372616146591623298e+01 1.371602005542334801e+00 8.936420204852961291e+00 -2.594094681024088089e+01 -1.100112161502853425e+01 1.107205197494811388e+00 1.931702520831520786e+01 -1.046012648995650807e+01 -1.864477640194353114e+01 9.459911253525840280e+00 2.392868762570934393e+00 1.480908063755324378e+01 2.762764293092171286e+01 1.951574551341952102e+01 2.283113219373303693e+01 8.262136305638266620e+00 -2.912897832561764844e+01 -2.491081622569838316e+01 1.241676886400984259e+01 1.695465504798228551e+01 3.478241009258812966e+01 -2.551978470532239385e+01 -2.990467594267375162e+01 -3.868466827665820951e+00 3.668768095356568892e+00 5.331379266258374550e+00 -3.830669111383709691e+00 -1.762441287402849710e+01 -8.802309689209006915e-01 -8.721273970290484456e+00 -2.728738121633967229e+00 5.143576175953145935e+01 1.012364626530508893e+01 -5.808708626402985242e-01 -2.601089042302345167e+00 -1.127337909100601054e+00 -1.052262335424344819e+01 5.566817711190489071e+00 -2.690062919815664699e+01 2.853893078081397583e+00 -1.177038163133284021e+00 2.857110861045713435e+00 1.041777442220489114e+01 -1.720616457853362036e+01 -5.827111875330053259e+00 -1.823916404400297608e+01 1.519726473954557022e+01 -4.712560106396206372e+00 -7.413583370118129956e+00 2.607639050047880769e+00 -2.010680184161060069e+01 -9.813030161688852004e+00 -2.523144729406051567e+01 -1.774787399272274158e+01 -4.289947052486912327e+00 2.843542590359146516e+01 2.220149604885185646e+00 -3.009963797222361848e+01 -8.075927130114519059e+01 -1.567966002450113905e+01 -2.902562592878797432e+01 1.876523817288738982e+01 1.519153918576765250e+01 3.403479398388302002e+01 -7.475915708045258512e+00 1.655248992483858217e+01 -3.456085674382180173e+01 -3.484088380240065419e+01 1.340620632339647855e+01 -1.555181325625198774e+01 4.451699695636216703e+00 -6.661827077044391920e+00 5.696457773171021088e+00 -1.698918226879065330e+01 9.136138690588581079e-01 -1.478416002128883910e+01 -1.756602933491874552e+01 1.547554652558163113e+01 3.321763085934365201e+00 -5.487031634982947281e+01 2.114889638636570979e+01 -1.231304215440877670e+01 8.454249616363203046e+00 -1.045853702350314940e+01 1.544409622690372963e+01 1.945337978706806226e+01 1.516066197622451739e+01 -1.891305057815995383e+01 -1.397140374753399428e+01 5.004030544999298336e-01 1.256546025868229322e+01 1.322100547141945981e+01 -3.461936207825496581e+01 -2.289688791740526419e+00 2.277323363736837969e+00 2.908747748926093024e+01 -2.547455507153786414e+01 3.066317501693020731e+01 -1.349684321085603322e+01 -3.803200805305656473e+01 -1.233273539802362961e+01 1.424215740055884538e+01 2.746020187956293768e+01 1.920925249325400097e+00 -8.330923577045840744e+00 4.744217139034603292e+01 -5.225083033291180179e+00 -4.346420803573277425e+01 1.693416815452069102e+01 2.068888864958339013e+01 5.095619347973089575e+00 -3.648623275712871816e+01 3.157574864750541277e+00 3.109408311725667673e+01 -2.217894924606192575e+01 -1.355187039060078469e+01 -3.946538538413513919e+01 1.958529787984710069e+01 8.305791263966691318e+00 -2.118868876257411671e+01 1.716274856342609212e+01 -4.816516332816078005e+01 4.668620199266325876e+00 7.685057104881674039e-01 -1.901505818407634152e+01 -2.305895201790964322e+01 9.607599974439471779e+00 -1.074310901407264041e+01 -2.099873175089891930e+01 -2.356163187027930661e+01 4.410258032563973529e+00 -7.380998821223176520e+00 1.935982559558724603e+01 3.697909793971893677e+00 1.152459374183276353e+01 -1.256675709242300343e+01 -1.585257126344660961e+01 -1.577753060958035469e+01 4.690342057481390547e+00 3.658827815667014249e+01 -9.849703199844990209e+00 1.473987711243588627e+01 -5.872232718056134004e+00 -4.793456930901695223e+00 -9.118933142346966392e+00 1.080138477956697685e+01 1.002844055196077377e+01 9.177553009335170486e+00 8.313219328694597010e+00 -2.019567760954358704e+01 -6.017448399993971186e+00 2.715040170040544609e+01 2.947819735903317806e+01 1.473818253959704094e+01 4.324504912810121837e+00 -7.525381497142262788e+00 6.454036830115136070e+00 -2.521445487455213907e+01 3.812144780368878827e+01 -1.666262691236724436e+01 4.199121729692673455e+01 -2.148060226321496202e+01 6.356856186497314098e+00 -3.584960765589644893e+01 -9.652410697198268608e+00 -1.376485615783565919e+01 1.347837099858839238e+01 -3.672480673126672457e+01 -1.715052575761277565e+00 2.567817980306276837e+01 -9.531853829189866900e-01 1.762985129053701883e+01 6.027576595335724363e+01 -2.232348762993202840e+01 -1.614932304063584212e+01 -1.625639210801518075e+01 3.618387478250040701e+00 -1.002264070497782100e+01 -2.085770120351852697e+01 -5.875274853461840863e+00 -1.136752435559017549e+01 -1.277404205076932264e+01 2.799135543259780334e+01 2.276908503839168674e+01 -1.212267341942741439e+01 -3.890757202035677764e+00 -6.703494653496429034e-01 -2.234873115217045836e+01 2.949624046486214013e+01 1.522375361783146808e+01 -3.425996409998872139e+01 -3.876438102772895178e+01 -1.389759193154861627e+01 -2.087794248513304751e+01 1.462498290956666835e+01 -3.706406449506917333e+00 3.874731172904062326e+00 7.289859839949093256e-01 2.747577485140043763e+01 2.200719124802131166e+00 -9.882724336899631368e+00 2.185170583671676781e+01 -4.358137613689219592e+00 1.064771548181187200e+01 -1.545948769782615528e+01 7.249112055525410270e+00 1.618698175698110830e+01 2.265038736262644292e+01 1.861094262467220517e+01 9.600993872310680244e-01 -4.547091789449047461e+00 -2.320824226512650057e+01 -1.229123290596944074e+01 -1.302528062054955527e+01 -8.073579394345976823e+00 5.266515687113232502e+01 -4.356713135404454817e+01 -2.118344553620003790e-01 -2.697916490348818286e+01 -3.955940386892878635e+00 4.748928787334335055e+01 1.836760428715083293e+01 -1.562187961698286642e+01 8.582112865423333403e+00 4.402288335819288800e-01 3.639825168751925411e+00 6.939176518887778755e+00 2.711156123872996218e-02 -8.928222439750854278e+00 6.225511814624436369e+00 1.082467060829952743e+01 6.668993666245546237e+00 2.975470978859537752e+01 -1.139675523794121048e+01 -2.474108888678050455e-02 -1.609148177006094116e+01 -2.614078146417678639e+01 7.249850365998396384e+00 3.008273028500545010e+00 -4.283373579718110946e+00 -2.046460253222766568e+01 9.786422152011818199e+00 -1.005533903152740116e+01 -2.191787012782671518e+00 -2.909838439826504253e+00 -2.788440592491040704e+01 1.504281591114014383e+01 3.219249548870857325e+01 8.522342914379079204e+00 3.415232833389900691e+00 -1.914197109500723215e+01 3.232222559228711845e+01 -1.500956460701227968e+01 7.504321909694154691e+00 1.268689316201096418e+01 2.103120878896036317e+01 -2.396863908127928511e+01 -9.496227922789689302e+00 -4.498389105286479395e-01 2.713754398398715750e+01 -7.065375398604144541e-01 -1.062923241386151396e+01 -8.746126168539694490e+00 -1.263527404373643925e+01 1.538844966330451669e+01 2.397074077517047641e+01 3.603144486612816877e+01 -4.221997512987633172e+01 8.103350336533176046e-01 -7.612766113431953308e+00 -3.476117830105826645e+00 3.114448905570841220e+01 -2.486840324308682959e+00 9.534102250134628420e+00 4.068797605565728759e+01 5.228999736136755416e+01 5.879785208040168243e+00 -3.451502952328705520e-01 -1.060775719707950415e+01 -3.255703308880204983e+00 1.382660947343564928e+01 -2.636372502062753753e+01 1.465088979757648957e+01 5.581197932797219430e+00 -8.428175328426647184e+00 -1.832953566524155775e+01 -2.161948810263132259e+01 -1.463128375478316556e+01 1.458617416546619339e+01 1.662221346281697976e+01 1.223764194629222590e+00 3.086944693991184607e+01 2.011295779225590508e+01 -5.850941003504265936e+00 -3.546357647317809558e+00 -1.813874033052840318e+01 -1.844981172313876527e+01 1.549906868266643922e+00 -1.171258694827335844e+01 2.386532813298753908e+01 -1.119586984563168075e+00 -2.212439054206849942e+00 -4.322497318896768803e+01 2.821022108556761410e+01 2.282258380566410239e+01 -3.249957485473573371e+01 1.029428049568181969e+01 2.436750422260836046e+01 5.732998357021941160e+00 -1.398033111646730831e+01 1.557459650821509101e+01 -1.943930842443166540e+01 -1.733329343341711493e+01 -1.997861883423690799e+01 -2.468235385359587752e+01 1.248594412266750808e+01 -1.637061298160368850e+01 -6.217231013935430539e+00 -3.658004704258296869e+01 -9.606493538888518646e-01 -4.650926379765107299e+01 2.056087037069850254e+01 3.992045535210710483e+00 6.382977966308500228e+00 -4.401630228118294852e+00 -7.664013176740011701e+00 -3.099613732757072881e+01 3.301164783506980616e+00 -9.509897773456376768e+00 4.508763170185113189e+00 -5.303805011421232507e+00 -5.995540270607021327e+00 9.041528428767712455e+00 1.565782816696225410e+01 1.703500160950630171e+00 8.430420836229290060e+00 -1.094978832687154124e+01 -9.014430031057420578e+00 -2.037194684202813733e+01 7.636209411181110740e-02 -3.152771685572784222e+01 -5.046065956948392994e+01 -4.728794067471276952e-01 -1.093487539839773426e+01 5.076882407948407838e+00 -2.024634866194637794e+01 3.306919324352418954e+01 -2.787607441145457798e+01 -2.030658837953026818e+01 2.479085122183401158e+00 -6.838298331774927519e+00 7.840973395108412625e+00 -5.858098822700020802e-01 -1.364625374226775634e+01 2.087898594001654473e+01 1.569133497593955795e+01 3.653417577185494736e+01 -4.576867273403862413e+01 -1.383192673056160005e-01 -1.776992372682049037e+01 1.525730384451043875e+01 1.303435722695421184e+01 7.727005988768382849e+00 2.334102896415649298e+01 -3.333635323916708693e+00 1.211847916692502025e+00 4.965715558210555436e+00 -1.204456066453179375e+01 1.671842685377492188e+01 7.314810098516147718e+00 3.640495088260846046e+01 5.227408761756102251e+00 1.804762292085036890e+01 7.288630619803285526e+00 -1.479132012908895000e+01 -5.074417125172282539e+01 -5.049265240606279903e+00 -1.910519969172612775e+01 -3.148683596074115520e+00 -4.152826084100602344e+01 -3.975395359298682374e-01 -6.078968024120485758e+00 -1.159203977415306852e+01 1.724016200492472706e+01 -1.538551212384975031e+01 6.974634265205584605e+00 1.552420674945104828e+01 -1.733884986323612765e+01 -2.250681469028077686e+01 4.088058060475141531e+00 -1.130603197118032455e+01 1.398873588595397521e+01 1.305750856688363548e+01 7.159045883679881150e+00 -9.904920284090250604e+00 1.332717678175729148e+01 -6.603913288813572535e+00 -1.076343906050042065e+01 1.428806388085234147e+01 -2.246209595644950952e+01 2.787843058352373760e+01 -1.592577122557734803e+01 -1.310385065785999004e+01 -7.683163658653220374e+00 -5.504403468043620684e+00 1.692406952884492100e+01 2.134559547928517276e+01 6.157925203734460950e+00 -3.911872720067038500e+01 -9.661600572489760452e+00 -1.018398417642614362e+01 6.770091083257632203e-01 -4.762081777409935768e+00 4.637662501246096802e+00 8.696247723755701209e-01 2.381236604949608093e+01 1.346516914297889755e+01 1.235434168126088750e+01 -5.696113614483277132e+00 2.653686422441421655e+01 -2.194295508047853005e+01 -1.584902305073102191e+01 3.708078049089464656e+01 -6.315096767670446809e+00 2.821237566865392310e+01 1.172199288576890197e+01 -3.629269112588097812e+01 3.198269919784132753e+01 -3.486934758999664652e-01 6.003890658329954499e-01 2.996654464624594283e+00 5.532816437595880821e+00 2.579553713280503402e+01 -3.001731139053735120e+00 7.528770500468508153e+00 -1.780190389738645607e+01 -1.003281202876485168e+01 -2.293567472088120240e+01 -7.775270119122163592e+00 -1.616373142181154776e+01 -2.457895107161597537e+01 5.504475694086271353e+00 -3.400125677568335902e+01 2.073647657171442660e+01 -5.950681049826397562e+00 -6.329055036939741363e-01 1.424020323013549527e+00 2.068794249070951352e+01 5.190646372584789781e+00 -1.931296613886098257e+01 -1.015234526996288089e+01 1.542251032617586759e+01 3.221008346927006727e+01 -1.114968548705267004e+01 -5.678720214717423431e+01 -7.984619438554985127e-01 9.810038024035323545e+00 7.046697701398275449e+00 -7.931149480112670069e+00 -3.147841436291699324e+01 8.040553228738625435e+00 9.655250293332974465e+00 8.225428801310371796e+00 1.921647933773608319e+00 -2.135362343874801638e+01 -3.872793257186316396e+01 -1.354955309193345947e+01 1.728011585848407972e+00 4.297886779340002761e+01 2.838948261544881291e+01 3.692251159409376093e+00 2.923458172156657042e+01 3.095750242974762045e+01 -9.793680427580959247e+00 -7.884979298165866624e+00 3.434155942484375856e+01 -2.023057182369903373e+01 -8.794359749409046412e-01 4.284709935149852100e+00 -7.302288945365147388e-01 9.141175312498260652e+00 -2.904369402396678979e+01 2.342915421105167439e+01 -4.304781156628084915e+01 -2.890394940984084471e+01 1.818553018482695194e+01 -2.434885059175865152e+01 1.788585414639316085e+01 -2.072036056819923644e+00 7.332950522304323648e+00 -4.849626540878531955e+00 2.906089539178591608e+01 1.891056034568092681e+00 1.074115790848937735e+01 -2.664839006618080575e+01 -8.884388205205178579e+00 -8.306166921420812699e+00 -2.692741928956556841e+00 -2.271916607493380091e+00 1.160953382162596803e+01 7.730453671124342119e-01 4.438914230352973611e+00 -7.989972563802093752e+00 -2.949951994036127445e+01 7.293937141051331174e+00 2.417868320510443425e+01 6.049027763081543441e+00 4.227329160283854748e+01 -1.207708878448525880e+01 4.825253592104262168e+01 2.698847644402148305e+01 8.234478931748338226e+00 7.516062623439703216e+00 1.767083681961268837e+01 1.597285986900943300e+01 -1.088407783725183320e+00 7.576029460486680023e+00 -1.994601389993705709e+01 -2.053246704144047641e+01 4.045188341842291635e+01 2.334730273122054722e+00 -5.391276812800301244e+00 -7.426680098492614235e+00 -2.255671289478060615e+01 -5.170419943449785727e+00 1.067647214563949731e+01 1.894142087595971446e+01 2.087122735179885780e+01 -1.075683401459895494e+00 1.774823703524308272e+01 -7.473894223622115973e+00 1.298555354334295941e+01 -1.217427416771916526e+01 8.372955385723793498e+00 -1.911772227622328302e+01 4.396597085281291584e+01 -6.573447288256227594e+00 -8.755977908429757761e+00 1.921261267580054444e+00 1.901689240167229755e+01 3.397293160150736924e+01 -1.450530317852951434e+01 -3.123622828244622340e+01 1.284198321167119872e+01 4.506428253362938108e+01 -5.792394999283370538e+00 -8.623010515537481879e+00 2.755809751940063634e+01 1.674847170360843407e+01 3.677017159243422206e+00 1.486457499011933692e+01 -2.691790090875091934e+01 1.598400617218859843e+01 -1.073047830419092818e+01 2.418907582702509984e+01 5.724425602977646577e+00 -4.788863484410393667e+00 -4.086917694682069779e+00 -1.792610623690180915e+01 -1.298667625825201810e+01 6.030276820419439687e+00 -6.240058542165623834e+00 -1.162020285209735704e+01 -1.458880329812455479e+01 3.409610774896733254e+00 -4.581469941305427085e+01 1.024853983293853510e+01 3.979190938805039934e+01 -2.112014724108128405e+01 -1.325312158964453424e+01 6.540084998474443800e+00 1.511152687320231003e+01 2.284366724170241270e+01 1.314360388464054630e+01 -1.030388861827517744e+01 -1.387216343050074485e+01 -1.475414472020439050e+01 -1.542143996227367531e+01 9.333499363636526880e+00 1.165130371518394625e+01 2.611259527264505209e+01 1.141041724695577031e+01 -1.430844936789239519e+00 3.900806555522611241e+00 4.078303450522993145e+00 1.496782625417675927e+00 1.844104779580445452e+01 -1.678050794257612210e+01 -1.991578742885814179e+01 1.221436387877132645e+01 -5.376728924282339506e+01 1.395858683590066107e+01 -2.620478678539988948e+01 1.977532096951439655e+01 -5.882137025611994474e+00 -1.378006578506330726e+01 2.351531780443577802e+00 8.030232846144688352e+00 -3.037215161969595201e+01 -1.784781800554071651e+01 -1.805835977189856223e+01 8.696456447946371071e+00 2.130014599099709471e+01 2.332711824522075261e+01 -2.744060083851778842e+01 2.037693323418969360e+00 1.194998613438945512e+01 -2.129755156684773354e+01 -8.685718357307404602e+00 5.366779192016031885e+01 -1.326780603711605444e+00 2.655510738547707206e+01 -5.554334780821674755e+00 -1.250095416442181633e-02 -1.209422786530533500e+01 4.041239355032718805e+00 -3.986065848139809020e+01 1.157702073565709533e+01 8.294678148002933682e+00 5.822824909327940723e+00 -5.124909766974252712e+00 5.067547158996929113e+01 -8.137837265171064871e+00 -3.128384021278370852e+01 1.990697855349729650e+01 -1.058554555430421473e+01 6.281234382335554756e+00 5.787158839650932141e-01 1.352055518972763437e+01 -1.714954810687495979e+01 6.342921585549731134e+01 -2.310283039066767685e+01 -1.765037601390504562e+01 -3.056991084023066918e+01 4.553850491486908680e+01 -1.268411940097910318e+01 2.666837474574156985e+01 3.292953931047443916e+01 1.669849936593495343e+00 -1.285236145955336085e+01 2.617313966571060746e+01 -2.328334497385266211e+00 2.129297354133795750e+01 1.633462624848676370e+01 2.239622167721631385e+01 3.035449983404243213e+01 -2.400548918343064031e+01 -1.569283623353916468e+01 -1.891348413982080245e+01 -5.970392977654297439e+00 -3.858163523170040321e+01 1.343714748343504972e+01 2.717337270436903651e+00 -2.696652617005376129e+01 1.568812557406216257e+01 -2.269973602372530408e+01 -5.527657573698385818e+01 9.350171251599626032e+00 1.500924372578616683e+01 -1.992253956744219234e+00 -2.677347452720915655e+01 -3.481787115228426877e-01 -7.713168666096093418e+00 3.137648523664973599e+00 2.197820217864337877e+01 1.157472351712591774e+01 -2.021079772876376524e+01 -2.115778957643787450e+01 -2.886954143068228262e+01 -1.726772237429984713e+01 -8.139077558699117532e+00 -1.745582632128080292e+01 -7.149184440472006408e+00 4.794159614258006741e+00 -8.865616666679063229e+00 -1.230338339779420664e+01 -2.929266516958042388e+01 -2.059984284149896183e+01 -2.147678309224719939e+01 2.211553962303378196e+00 -4.600955122989297763e+00 4.370452555442366105e+01 -1.156785045203571372e+01 1.813540319786002897e+01 2.938671140462149367e+01 -3.302462132991617616e-01 -1.250067594484027600e+00 -1.237125548743906833e+01 4.947764486344966350e+00 1.470120031090674750e+01 -9.475041524796573356e+00 2.427742009170322124e+00 1.040975186592027057e+01 1.109456782801877761e+00 -1.790407980295987356e+00 2.472852727529353700e+01 -2.645568511380200327e+00 1.396039948076982640e+01 2.047425880283267219e+01 1.734308209212229812e+01 7.995566051495816007e-01 1.680490481567658634e+01 -1.893661175462271418e+00 -2.014920139757143147e+01 -2.449084824599260912e+01 -1.808664963888858068e+01 -8.270796191972305422e+00 -2.285920516535733782e+01 1.349795765308704176e+01 -1.163232358699110236e+01 2.846042094761655505e+01 1.793931838155816649e+01 -3.843213865433241061e+00 -3.291982261858950665e+01 5.341169761578393960e+00 1.836862631162451720e+01 1.403000858590960931e+01 -1.015469915559597869e+00 1.510754073930931085e+01 -1.811362314935505324e+01 -2.661794687389076230e+01 -4.182851588938462584e+01 -1.998320434286632263e+01 -3.007151732183067949e+01 7.055718427235363244e+00 -2.343470634420430088e+01 -9.303745809207685014e+00 -1.976406411423456788e+01 2.136058390720771882e+01 -1.089061237081398659e+01 1.547658006095002214e+01 1.712258493642547919e+01 2.209855884765216416e+01 -2.033049033442260267e+01 2.216068071684146545e+01 -6.129175726335956753e+00 9.076174076541983382e+00 3.273314418087525723e+01 1.761007594809585086e+01 -9.350725488454713741e+00 1.147100690230797859e+01 2.181159810232031315e+00 -1.557359792586689906e+01 -6.246119606887488018e+00 -3.060405694116973763e+01 -1.577525497744541916e+01 -1.601625609303375608e+00 -9.198403210882947434e+00 -3.051967539249898209e+01 -1.229500708663893427e+01 -1.230377865782073421e+01 -3.351500072971690614e+00 -2.946259050968444981e+01 -1.909701799732604499e+01 2.143542188498549805e+01 1.160502642542996554e+01 4.258175011985278502e+01 3.321310733859905895e+01 5.266274110562823907e+00 1.615660383860589278e+01 1.826038398971065035e+01 2.993161974996061048e+01 -1.998666866674665421e+00 -4.104225592032835834e+01 -2.706036562563367909e+01 8.209445947022109280e+00 -2.399897860851848108e+01 2.879575654714216171e+01 5.196094004414475442e+00 -2.563300979409698144e+01 -6.974933529703660540e+00 1.414011692358592853e+01 8.245422084006339247e+00 -4.687926780085279077e+00 -4.938925532017048425e+00 -4.656473190018171948e+01 1.883429308590635287e+01 2.587627707334841265e+00 1.826228769773190308e+01 -1.628362479831003640e+01 -1.756599080068279584e+00 -6.401868093155441031e+00 -6.487430890450236021e+00 2.531104979543376743e+01 1.250041203438925486e+01 7.148901913395510732e+00 -1.271083347703149968e+01 1.609773861594679545e+01 2.111610457119197903e+01 -1.528811773302883870e+00 2.756835628236986580e+01 1.201695608919049363e+01 1.367816290203867702e+01 -2.624531328695947963e+01 1.773369833591893752e+01 -2.369712028554372907e+00 -5.604942964714751952e+00 -4.188842320845783007e+00 3.520841914735809297e+01 -3.525363149395406293e+00 -6.030090967544414582e+01 8.088452412216082799e-01 -4.979434453720806175e+01 1.045299991980158438e+01 -3.412891014532755918e+01 -5.341681368090052118e+00 3.732583242350621777e+00 5.103887375365406598e+01 -1.933781648514481866e+00 -1.834394728794752183e+01 4.967258771992820066e+00 1.165990027044972521e+01 -9.112862906450036604e+00 -2.607489262895901660e+01 2.591503802983516902e+00 -1.990405680443700831e+01 1.887186735244826608e+00 -4.278511312349741758e+01 -6.459647603169339725e+00 -1.187330073643987127e+01 4.571425113281778252e+00 -5.608450323361027223e+00 6.211127335721898568e+00 -3.046464167155669500e+01 -8.107581554673906621e-02 -1.765509021773916132e+01 1.865893878836794073e+01 -4.069674330480097524e+00 9.622878895931522791e+00 -2.514874212161276290e+01 -9.720945110963739921e+00 2.084017745490541529e+01 8.676172484620019887e+00 -7.814880588813983842e+00 1.159784707974061924e+01 1.517245868401594322e+01 2.969626222775843161e+01 1.944007290925885556e+01 3.229978517294135543e+01 1.834982096688343134e+01 -1.584032582912491272e+00 8.302183412538346019e+00 -1.730682837471963609e+01 -1.205633773490954752e+01 -1.104021437862120258e+01 1.172183529124749057e+01 -5.954014714774170658e-01 2.559387329666921840e+00 1.453001693103941605e+01 -4.027313027841028514e+01 -9.437090053452326543e+00 -1.462726349826395555e+01 -2.745276213133015375e+01 -2.025170305584833841e+01 -2.016604665257539608e+01 3.943815634287473415e+01 -4.476894603693636121e+00 3.488133236840878482e+01 -5.223400342635865456e+01 8.561409579603415310e+00 2.174646276457199789e+01 -3.917090746309158078e+01 -2.427399102246417861e+00 -6.623131781841648191e+00 -3.949902746162495504e+01 4.900750306237336318e+00 -4.604341191792109100e+00 7.703839124353144996e+00 2.639008692865228767e+01 -1.348059772026777381e+01 -4.617780263375867378e+01 -9.879430905141173724e+00 2.719234755348467303e+01 -1.993049470727961037e+01 -1.032370477078420379e+01 1.457389113165021222e+01 1.893751125752431008e+01 -3.287248379397079034e+00 -2.495407893820711465e+01 -8.817171051238602786e+00 1.305960743577025340e+01 5.654485038488173743e+00 1.350920060026368041e+01 4.353370677514483589e+01 2.236681549938880664e+01 -7.854469303182787243e+00 1.146439642857574270e+01 -2.527619267546064208e+01 3.132618317559603938e+01 9.492205783330513569e+00 -1.745788680910295554e+01 -1.817266030647712327e+01 -2.545492947186796329e+01 4.542559437256301180e+01 -2.090456670255241622e+00 3.319096581975878735e+01 -2.056419857095628601e+01 9.585629820045081573e+00 -7.518385847298885594e+00 1.351103285527339715e+01 2.355237447620461211e+01 -2.001884889771651999e+01 1.397671873390865294e+01 1.652675168908904624e+01 3.765912191605276682e+00 3.241573890973161554e+01 1.829987764182189380e+01 -3.719961757164153937e+01 -5.356294886709033420e+00 7.972455272038032614e-01 1.877915035512937791e+01 1.864074706794613334e+01 -4.945487809868578388e+00 1.029764253454543921e+00 4.898094885652203345e+01 5.985434050446865051e+00 -1.577782051911480643e+01 1.915385575925612116e+01 -1.521504382357312402e+01 -2.226774689296814547e+00 -3.356338086112190311e+00 -2.854918149450299580e+01 -8.673821712585654709e+00 2.303419742285915817e+01 -2.325643701474819380e+01 -1.973719436676180905e+01 -4.908860648451175734e+01 -9.551575717533481225e+00 -3.177751918508655393e+01 9.129527842635813073e+00 2.533734522741324824e+01 4.083707255573339800e+00 -4.022082560699000453e+01 -7.201891339860001517e-01 2.783278725836701994e+01 -4.657818741640240745e+01 9.215562034248037548e+00 -3.101859274339463823e+01 5.657643617429782168e+00 -1.598822540962128258e+01 2.995362349000006219e+01 1.697290104490447371e+00 2.800525309202904012e+01 -7.743386603847810079e+00 8.671998689821847961e+00 1.810546520650519753e+01 1.272044169388960633e+01 1.286587712020735630e+01 -1.311319585027696633e+01 -1.033378466330562739e+00 1.427166859821313594e+01 -1.120683856799284683e+01 4.043970135972818980e+01 2.686048891599362065e+01 -3.882355006735520142e+00 1.770978277923979452e-02 -1.143198037600912720e+01 3.509158701364765420e+01 2.023940482127457230e+01 4.839511892290673245e+01 -1.774638862124988492e+01 -5.250490027185570341e+00 -3.760309147774873395e+01 -9.153744352535918338e+00 1.491481338352462416e+01 -3.465777241133119446e+01 2.278772732950018032e+00 -7.993182431892590145e+00 1.844360607610073188e+01 -3.772167668725083356e+00 -1.476690422447750350e+01 -1.847000402122473872e+01 1.214838359170011550e+01 3.307026833606896332e+01 2.822002393298350853e+01 1.991065780764441939e+01 -2.364297949546494859e+00 -4.637662120818779599e+00 1.843150773842421231e+01 8.466684916925414583e+00 -1.264987036845577606e+01 4.439698490644698836e+01 -3.360419089547778526e+01 -1.151915889139196381e+01 -6.757911565376387486e+00 -2.060771382324183421e+01 9.399080365247193924e+00 -9.874958756445393337e-01 3.772545041774659325e+01 -5.152117547826762234e+00 -5.769831342906178051e+00 1.703742682425774202e+00 2.181288452493110341e+01 -4.032752155230895852e+01 -1.117492913924333209e+01 5.694483560564424174e+00 -1.000382970664393412e+01 1.535307671350659930e+00 -1.958959496271994993e+01 3.283097674198212701e+01 -1.844324663806728282e+01 -2.188332477272778220e+01 -4.858864346382701704e+00 3.059493971617555097e-01 3.124427180609890797e+01 1.030033795377289074e+01 1.724366504272204992e+01 -2.396285456635951405e+01 -2.167534635562832790e+01 5.266505480313345089e+00 4.865815656277341361e+00 4.108684400572515472e+01 3.062759629034796927e+00 -1.916360886158266652e+01 7.725650705430941123e+00 7.164492618055183115e+00 -1.891868214818379634e+00 -3.205768606609350968e+01 -5.116188785411471956e-02 1.676754880741349396e+01 -1.469244933464407943e+01 -1.774096239838893041e+01 -1.387090494714483135e+01 -5.516245599270487077e+00 1.131331899752406001e+00 2.457365149749291078e+01 4.858442804068027243e+01 1.303177020986933243e+01 1.903113670958191506e+01 -9.268834982266940803e-02 -4.396915732986880698e+01 1.913084210005150609e+01 -2.318900181575551667e+00 1.701921759766761255e+01 -1.429565759766605559e+01 7.818724708089270781e-01 2.637708386713894981e+01 5.117910780582607799e+01 -9.046489011643073230e-02 -3.351450571100554754e+01 -2.968011068011084319e+01 9.243310137085252620e+00 1.537749559186019965e+01 1.537520473462201487e+01 1.066333102539576849e+01 -9.551889390427458437e+00 2.186405977085172125e+01 1.580490509062853199e+01 1.378146418744790758e+01 3.484167689762242048e+01 -2.767890892650117252e+01 7.423846443548622887e+00 6.080102102626044669e+00 1.001344261991851958e+01 -3.219530391110485112e+01 -8.890601626834861992e-01 1.832515443539686117e+01 1.195424669762828351e+01 2.372061195520454646e+01 -9.121770492656963825e+00 -7.688937633570223085e+00 -1.471482801206550661e+01 -8.900636380589157071e+00 2.421426145209175207e+00 7.226437356339097118e-01 -3.719546919812161789e+00 7.411344727512493513e+00 3.387387226489694569e+01 -1.827415610401382784e+00 2.105433203040653822e+01 -1.986047763508776853e+01 2.288892743801826946e+00 -3.415069539201725490e+01 2.474830825441360105e+01 5.787616485630319163e-01 1.796883299299884840e+01 4.068983596781193590e+00 3.771497234571572932e+01 -2.252324209130818389e+01 -6.088039052726261779e+00 -2.334261969580070151e+00 -1.756610050150367641e+01 7.935877905755813089e+00 1.788619617779146864e+01 -3.330344750589557368e+00 8.271718473110437841e+00 -1.077014239121740857e+01 -2.432868815341802815e+01 8.174817632965133640e+00 2.547448974806275857e+01 1.926601968988651947e+01 -3.617982795872287216e+00 2.164880046641843414e+00 -2.090759772856060295e+01 2.787987718391546466e+00 1.881231932069575308e+01 -1.579060026058354183e+01 1.029602395827648920e+01 -2.273408267078928446e+01 3.670677777297847166e-01 2.086867774215903637e+01 -2.208976152131230464e+01 4.596860070522252428e+00 -1.696341773890057469e+00 4.565344039912767826e+00 -3.556401013103513264e+01 1.392721344481029888e+01 5.461749449639880183e+00 3.284050873101864454e+01 -2.447479307165222195e+01 2.538254271523086203e+01 9.238260053909070901e-01 -3.371485718317861568e+01 7.971520465476156225e+00 -3.237550955627658311e+01 -2.646233331338177841e+00 -4.232619232039882107e+00 2.354981311538303501e+01 -2.271348937491499598e+01 -2.262725652422687528e+00 -4.237962280137854698e+00 -1.473613070079672838e+01 1.483475460949336799e+01 1.701715811418360502e+01 3.594508671333110073e+01 -5.283747364546641734e+00 -6.700983900129489967e+00 8.934357989801837263e+00 1.596349894873298814e+00 -4.172878010588605235e+01 -3.626373319312206434e+01 -1.344783961988345666e+01 -7.275331324728856686e+00 1.664843523224380917e+01 8.687900680988388302e+00 2.029145180325686937e+01 -5.016129825134870046e+00 3.004947911901012958e+01 4.649326290782216375e+01 2.226819884072608602e+01 -3.061118758775418058e+01 2.746425353906196420e+01 -2.880307467608806071e+00 1.157375144398692512e+01 1.183255071278890291e+01 2.011124350015555395e-01 -1.995984636448898186e+01 -2.887000338704000413e+01 2.948099227641318265e+01 2.036534776532829483e+01 2.282525945115245314e+00 1.829269369805787449e+01 -2.889514601999462329e+01 3.435259552353517165e+01 -2.175052560961903936e+01 -1.753032001217499314e+01 -9.745733943987920256e+00 1.441964789797617819e+01 -1.023953509499627934e+01 -1.046149584044479397e+01 -9.500078962096264235e+00 -2.456526970126540732e+01 -1.622012466362676975e+01 1.065369576222903092e+01 -1.353500077634645571e+01 -5.651210621994340322e+00 5.448653301355225409e+00 6.795726176380832761e+00 1.101715646930154335e+01 -3.550944471790376866e+01 1.624760702186104666e+01 -1.950595132713199575e+01 -9.195985464188717984e+00 4.676432322058737157e+00 -1.719354897593467824e+00 7.543967515205705077e-01 -1.001643900281010069e+01 -1.894352768083646765e+01 -5.439567558221764187e+00 -6.539516325755958093e+00 1.540791702346193404e+01 1.663459248437942151e+01 -2.261740000696525499e+01 -2.118063197113748330e+01 2.317828455929156917e+01 2.756518949128413887e+00 5.837777061002277001e+00 1.967955411425239376e+01 3.532508553464344914e+01 9.416924570722637000e+00 -4.647242059092232758e+00 4.056180606687489387e+01 7.536067064703781071e+00 -6.308006505119020169e+00 -2.909760701731943300e+01 -6.948448063949067333e+00 -2.753961499532007906e+01 4.609456834655276225e+00 1.119516049102185562e+01 -2.468793063223968076e+01 -1.947257801601610083e+01 9.084930254271059269e+00 -2.900062348466737205e+01 1.911247339922723043e+01 7.193708612210859776e+00 7.193514645246223083e+00 -1.584433449921385950e+01 9.180599277934632596e+00 -7.183867790265455255e+01 3.254999651074934519e+01 -1.756053016645658005e+01 2.371186360570295193e+01 1.041232546805373005e+01 4.965665841612575804e+01 2.141646683171342858e+01 -1.938863250970413077e+01 3.793371234712510365e+00 1.969833095262703182e+01 -8.169111507140661033e+00 -1.665987246147661338e+01 -2.004760944316797122e+01 2.326431125949435597e+01 -1.615942805423065565e+01 2.411461594250483387e+01 -3.383939937615028981e+01 -2.070781158311081782e+01 -1.617804343790288923e+00 -2.225101744281808180e+00 4.122729532739698755e+01 5.519471835336799082e+00 -1.037617174634705375e+00 -2.275462830350955201e+01 7.786398809279765132e+00 1.306232443593463088e+01 -6.802480860962690556e+00 -1.231411833775318776e+01 3.994776645993442510e-01 -5.430817395963204675e+00 2.170573106673562336e+01 4.069368757516621571e+01 2.989699490459780762e+01 3.199550843977040060e+01 1.630144234868910758e+01 3.306139592456022314e+01 -1.278154558522979656e+00 -2.680784405017299576e+01 3.917174842967976645e+01 -1.179329952931781378e+01 8.392259483629961991e+00 -3.301332555647143607e+01 -1.658635733636992171e+01 -8.073652166474094116e+00 -8.990155131534248056e+00 -2.414348640360027165e+00 -3.011427514497875180e+01 1.142944734750141755e+01 8.972109318072620354e+00 -8.295456930220533209e+00 -1.990390429682942752e+01 -1.064516113352110338e+01 -5.049322859968041755e+00 1.787786057477237733e+01 -8.170665715685187180e+00 -1.915739040734064957e+01 -1.523026525766546513e+01 1.818843083026647212e-02 -2.549329097327053972e+01 -1.156667987786966734e+01 -1.833968790925576409e+00 -6.104597353519491953e+00 2.001302847484942138e+00 -6.375563704558283362e+00 -1.887865366194043659e+01 1.767885033725530874e+01 -1.397232194464630162e+01 -1.353208274741091799e+01 -5.095411674587142059e+00 1.616326060687870214e+00 -1.059893133714049362e+01 -1.678465974125094817e+01 1.539743395483191835e+00 -2.886818739947581847e+01 -9.160850297944163501e+00 1.549670149421172916e+01 1.664659782636104524e+01 8.097649369632055061e-01 -1.252620217057685004e+01 9.418147089247524306e+00 3.122891001386904719e+01 4.095289367475064779e+00 -4.547073300788477823e+00 -5.140261907959492227e+00 1.423972326612234163e+00 1.316604187605223863e+01 -1.280104839953094764e+00 -2.288988001040831222e+01 -4.939590504551055083e+00 -1.022461848841295762e+00 -8.447966085534837077e+00 4.073374085783056842e+01 1.021047107230386608e+01 1.806617499631801138e+01 -2.082975953505764011e+01 2.365095359291854038e+01 4.968279916055682577e+01 1.839068818805831640e+01 2.337997400438019957e-01 -1.919832767543097063e+01 2.991802229164959925e+01 2.077725090374315542e+01 1.771223593377074579e+01 -1.828426632205576396e+01 -6.771578704311850494e+00 -1.363886470115697858e+00 -2.151834328451403877e+01 6.005886144366402668e+00 1.291564134580980650e+01 -2.096194012622635583e+01 -5.933105163213524769e+00 -1.812875942074253643e+01 -3.795944297521015365e+00 -2.283093145123878998e+01 8.199938183060581309e+00 2.225990124073582876e+01 -1.171442976880717168e+01 -1.146190141083229541e+01 -5.001739187096737993e+01 -1.678749600559087085e+01 9.371192422643169095e+00 1.172488616244620196e+01 -1.876723290647984399e+01 -1.289776940354177981e+01 8.258352471736761791e-01 3.417349014903068394e+01 2.604801873001841983e+01 -3.804903732292408591e+01 -2.015202901790353351e+01 1.688072316415825469e+01 -1.095645902844298547e+01 1.046487163844005686e+01 -2.637292266677970076e+01 3.884606558513485464e+00 -1.093133529681667326e+01 -2.136856490130218944e+01 1.564955313577722151e+01 1.027993171985626297e+01 -2.092204499346689772e+01 -2.772516740563819226e+01 6.739759018491761289e+00 -8.041000733663587141e+00 -1.534529703516906096e+01 5.535808757465354724e+00 -2.585414383720411102e+00 3.716528167116007353e+01 -1.201471171936615612e+01 1.531368975131807808e+00 -1.616672724392730487e+01 -3.106405853255384386e+01 2.121865181876044559e+01 -1.790363154775250365e+01 -3.781224604455587723e+01 7.241584721035017047e+00 2.779223203450128921e+01 6.793425544409808836e+00 -2.663679293547975035e+01 2.455689324937779006e+01 3.353177744701770990e+01 6.601919816537509256e+00 -1.845336896102477553e+01 1.208117415461008193e+01 3.462281844501615780e+01 3.074148855158207994e+01 2.676085274535275005e+01 -3.418381463290861433e+01 1.289812208829334850e+01 1.291545514904283820e+01 -5.196858297930107007e-01 -1.837956407106575440e+01 -3.466860419004734695e+01 -3.364923071680316724e+01 2.562842227660510019e+01 1.049087686800540276e+01 1.964182104353405478e+01 8.347681539498555736e+00 1.986804522467911127e+01 -1.290990079010036951e+01 -2.547715314954610477e+01 3.868762107611417811e+00 4.330762195149956639e+00 -2.633910135049949730e+01 2.394298866376299628e+01 2.248735028661984714e+01 -8.930169455224564956e+00 1.572900702240721316e+00 5.161216637212335456e+01 4.837744420445963556e+01 8.103598941226459740e-01 -9.868315230947348471e-02 -1.124819654269342450e+01 -2.946128075887628128e+01 -2.677272497266109852e+01 -3.653674569571038866e+00 -1.187700946089490550e+01 -2.679525683996285323e+01 1.928968269366340849e+01 1.306673795385469461e+01 1.748261271860165778e+01 1.837732230409312351e+01 2.369768959640319750e+01 3.939048834307195079e+01 -4.023847990389743501e+00 2.090116837757589963e+01 -3.618212906805736928e+00 -1.861842081532732252e+01 -1.461177566484508539e+01 -2.440708406676210274e+01 -5.747280463564772290e+00 9.002375118996420511e+00 1.612198236880936264e+01 -1.661937377780666836e+01 1.665920738308198068e+01 9.340293641132553226e-01 -1.140628653458331421e+01 1.846417720150049036e+01 -6.201216564027848044e+00 1.026803080480370411e+01 3.042407427884241855e+01 -3.412508404776251325e+01 -2.691277760970195487e+01 1.729166842499964574e+01 1.894514970991798464e+01 2.642140079986480927e+01 -1.225482670950585273e+00 -2.214819353393270962e+00 -5.269449624862442505e+00 -4.749881117803642638e+01 -2.011878137375975939e+01 -3.227005331854125814e+01 3.928552868735161496e+01 1.963178581729520999e+01 -1.243507812653012934e+01 -8.815462931867711349e-01 1.459029350953147741e+01 9.749598144981669989e+00 -3.640233717347039821e+00 -1.912132939918565455e+01 1.280719412830868542e+01 -2.559711654993592589e+01 1.703962424069461434e+01 -1.494956388943336023e+01 -1.777607222685185207e+01 9.798726933236171277e+00 -7.469613752182685751e+00 -1.101828827852141757e+01 7.056985595881752715e+01 2.570227118886926121e+01 -3.320049965804674486e+01 -1.828002935735784362e+01 1.751338867426321499e+01 -1.313887016993919232e+01 2.729363848899287603e+01 -9.460896157537014295e-01 9.878580294730545219e+00 2.161017044347594762e+01 -2.343019168867173363e+01 7.937423961789607851e+00 -3.833230375842550330e+00 -2.942900608574153054e+01 -7.579943568834868195e+00 1.984216424254244515e+01 -5.996685990400754562e+00 3.339610779648216976e+01 -1.513434025713873865e+01 7.477628886687258003e+00 4.266217671455676452e+01 3.027592766564614379e+01 3.401940865244841916e+01 -2.718729447902083507e+01 -5.117441247768516277e+00 7.925380413525616063e+00 -2.791736514753402343e+00 1.536152285056319844e+00 7.887087826411174341e+00 2.177070078367321670e+01 -7.414339510395000499e-01 1.160919959584474093e+01 -6.842050471518087207e+00 -1.224921244753998195e+01 -1.267213190934394262e+01 4.095352702075774687e+01 2.007796401998869662e+00 -1.363641761078599579e+01 -7.729875237005431110e+00 2.213377842231004422e+01 -1.035116198364768181e+01 1.103300014829681785e+01 1.041003280745644588e+01 -9.973929893379313683e+00 4.939993731262893206e+00 -3.612716858307061329e+01 2.286420402315640032e+01 -2.045868890184245004e+01 -1.539945276828291121e+01 1.358535399245371877e+01 -1.441196464401736499e+01 -9.503981836770790892e+00 -3.375277677408115551e+01 3.650573518243047033e+01 2.795482289876570547e+01 1.180746714869216341e+01 -9.321357213800947505e+00 1.300168634898783182e+01 -6.789867841336987286e-01 -1.699177825240504092e+01 -1.009269496909767971e+00 5.327836688366471840e+00 -6.219771166774705762e+01 -2.392617136336989603e+01 -6.572199662318354285e+00 -2.711281427780063424e+01 -9.975750005525306108e+00 7.581133094412466633e+00 3.356031460939264832e+01 1.961382067162491794e+01 -8.251848836616206384e+00 -7.488459955377537725e+00 7.655038599220325146e+00 -2.341068017973224968e+01 -1.877010646924461312e+01 3.450672061296266691e+01 3.747088045820997593e+01 3.328114883730850693e+01 2.568711566977349037e+01 3.879026702622475398e+01 -4.819328529225312074e+00 -1.278100033022495374e+01 1.135599481499200891e+01 2.314442917979061676e+01 -1.936680527571474464e+00 -3.142537803603796753e+00 2.548560134833507718e+01 -3.419602636665967310e+00 -5.573238750843851896e+00 -2.942407505362868392e+01 -3.166374106628861895e+01 -3.897566502640448505e+01 2.513979020538546649e+01 5.235068878442854512e-01 1.989319201345930210e+00 1.062403903147797912e+01 2.901574832188875241e+00 -1.710982518139533326e+01 -3.675119377898293749e+01 -1.036423584697374878e+01 7.543744958067182260e+00 7.783961754792599663e+00 1.995252208378279946e+01 2.154072645782031614e+00 -9.231552759180733148e+00 -8.857031758639067220e+00 1.192728338556812417e+01 2.303034524315732767e+01 2.692336194048751796e+00 4.120501987308161640e-01 6.843530108319514582e+00 -2.141031233376505227e+01 -1.284528258103781972e+01 4.230184077017186439e+01 1.661460432942258336e+01 -2.421657074157514700e+01 4.561903555906162921e+01 -6.118778660454886165e+00 -2.325646312114258407e+01 -2.642181406655989662e+00 3.215034716283647498e+01 1.504752023039690023e+01 -1.389771616234449780e+00 1.871025798052039946e+01 -3.876638042100560710e+01 2.460277828095872366e+01 -7.539126982381164410e+00 -4.645573430616170896e+00 -1.031695191251491650e+01 3.856724781094769128e+01 -2.893303919967738835e+01 -1.202590801849394531e+01 4.131748412924298464e+01 1.403792150474725453e+01 -4.211787106063108466e-01 2.215414451361818138e+01 -1.555239507297928370e+00 6.216079920801940162e+00 -1.488572314903988847e+01 1.478380706027913938e+01 -2.177201345484830242e+01 -2.209595901916376448e+01 -1.752633906763232119e+01 1.303921291574765107e+00 -2.510933892338512052e+01 2.111132019403748927e+01 -3.960595290999457507e+00 -2.631622235220646999e+01 1.410571650497688800e+01 8.218064557520602165e+00 3.645081687499193812e+00 1.824666939265204135e+01 -1.514837957537612567e+01 -4.749815468060424095e+00 1.043006837972697554e+01 8.654158226468949167e+00 8.598407222472101097e+00 1.415825595596703401e+00 -2.517158263549105879e+00 7.675379505175437878e+00 -1.882597945888891955e+00 1.861784890945295246e+01 -7.943469482816781557e+00 1.433106031435161043e+01 -3.656636485826731331e+01 1.821717570535389896e+01 -2.825060190424278517e+01 -3.613559608506518828e+01 -7.585576431816420495e+00 -1.080070165120341485e+01 -7.943350164059932370e-03 -3.313717250408554094e+01 5.083425058317487810e+00 2.176007604327419998e+01 -2.542309663995780866e+01 2.494777050520328032e+01 4.023718920495004348e+00 1.971723924062012401e+01 -5.374143629956519064e+00 2.830561076233791340e+01 -8.546824207305510512e+00 -2.839842468949564491e+01 2.392677170990953339e+00 -6.701584847017400648e+00 2.808625170513419644e-01 2.382048742885604398e+01 -3.473494061908453290e+01 1.540085169759530181e+01 1.788721693046904804e+01 2.267226139369023485e+01 2.746493200662017298e+00 2.874983147324691757e+01 4.207880311958539465e+01 3.318972446056216086e+01 -2.332166751626548518e+01 9.009836795475294480e+00 -1.627898116479479995e+01 -1.440146722676839985e+01 -1.886278241511265463e+01 -1.927122138126147277e+01 1.275162212797587458e+01 2.452488762796384947e+01 -3.318387631342292821e+01 -1.002916459974590424e+01 6.769859195114576178e-02 -4.340248252778019733e+00 4.382111268823033257e+00 3.479828389597706462e+01 3.826956598707018742e+01 3.613380615982571697e+01 -4.490434524149320339e+01 3.216213901438799705e-01 4.870511061164507716e+00 -3.197247372287954192e+01 2.478710227235884744e+00 -5.207987542531222402e+01 -9.821815651218891441e-01 -1.215826826636243752e+01 -3.645962851139513106e+01 3.022492528487663677e+01 3.611346861332727531e+00 -2.820408190854783470e+01 -1.284485625063495728e+00 -2.749660534275278323e+01 1.888833949971729709e+01 -8.352380761473877868e+00 2.251357708604543717e+01 -9.888582936016266922e-01 4.689480504844755870e+00 -1.447144094008723059e+01 -9.946939594554311981e+00 4.375329058223203837e+00 3.250177679228281136e+01 7.481527070866801132e+00 -1.395423211955221277e+01 -1.078712760028326834e+01 1.153853141132167437e+01 5.290052008144582985e+00 3.132403417493416953e+01 1.332434757357592758e+01 -2.128830244369187241e+01 -2.407291144567810903e+01 -7.853420955673751536e+00 2.962114372375670879e+00 -1.320946461593132959e+01 -1.352463834887593563e+01 3.048156555597759620e+01 6.083937172306937313e+00 -1.421229792309976503e+01 9.575339206000668568e+00 6.776112660143139621e+00 -1.305994380285893541e+01 -1.308282794095156021e+01 5.533386189132255772e+00 -3.410099817044620352e+01 -3.372798470979360275e+01 2.635485137591782490e+01 -7.797199614214695984e+00 9.073982501617928520e+00 -3.362074958015868731e+01 2.559851867262757374e-01 -3.214644350273417217e+01 3.983990691998251954e+00 5.343403908250275336e+00 -6.689870785325137348e+00 -1.951470422708118235e+01 3.965222932950905488e+01 -1.193079061405372165e+01 3.492182531012880009e+00 -4.601503100463868634e+01 3.408204714970213445e+01 1.194253786338473056e+01 1.483675729735733206e+01 2.882316578734842949e+01 8.875345368428678716e-01 -1.932891682223959862e+01 -4.747326061693463828e+01 -2.083053163692232346e+01 1.018584898967132446e+01 -2.520805671260560743e+01 9.517272911249950340e+00 1.947553488335416461e+01 -2.133451386677938189e+01 -5.098525378532953312e+01 -1.020692125373392045e+01 -2.635005897691097232e+01 -2.623315645322049861e+01 -1.600632624455096220e+01 9.435593362145546337e+00 6.250484386718158980e+00 8.122447712904422801e+00 -1.839690283387417935e+01 -2.013168275956650888e+01 -2.042915912839443848e+01 -4.878441524026062126e+00 -9.623554075702575261e+00 -3.237634339024486962e+01 3.097255997532241167e+01 -2.068985103044536444e+01 4.561996754951120181e+01 -1.743009870383850313e+01 6.508870191921209525e+00 -5.309618259733149159e+00 -7.762963517447425410e+00 6.482000829253003360e+00 3.324202271773505402e+01 1.164944806177294900e+01 1.245688702024447103e+01 3.823055796023324682e+00 -4.187871959978173741e+00 -1.866318585460355806e+01 -4.594146174476725975e+01 7.315858456946671140e+00 2.804177412016260362e+00 2.400824796511253112e+01 -3.473742926732114000e+01 2.263251627964938173e+00 -6.804753710496976638e+00 -2.429088958702315004e+00 2.956955985818786559e+01 6.985459272033413214e+00 2.226249971306515718e+01 1.510431666071316670e+01 -1.327538413284912266e+01 -2.417595054757447315e+01 9.939006454586822414e+00 6.279300816813705666e+01 -2.332313889035081966e-01 -6.360326251844568013e+00 6.909542767366134708e-01 -1.784276665222199298e+01 1.300476510713775902e+01 1.305087325429489020e+01 -1.327904938316635963e+01 -1.236704482238582514e+01 -3.349767248398008945e+01 -1.462011435728737929e+01 -1.236000506886955286e+00 -5.159857386427013637e+00 1.045639148089818171e+01 4.909754761246627019e+00 9.013122705387713651e+00 8.930008556084107596e+00 -1.665842240857904955e+01 -9.157164030458845971e+00 -3.952959674136663892e+01 -3.319330637947808071e+01 2.758381032825004553e+01 1.802291273617695566e+01 3.400084960992952876e+00 -1.286711566054544065e+01 -1.395887605119028407e+01 5.040600839066827632e+01 -1.482061501871178244e+01 2.099726605773278010e+01 1.626235635744232511e+01 -1.715371308577663401e+00 -4.814487070298040017e+00 5.598845789563791975e+00 -2.545272190805618173e+00 -8.160507228092757970e+00 -1.145186462535243876e+01 2.606872247977475965e+01 -2.362931309368666888e+01 3.258840553221600089e+01 2.046977171980925991e+00 5.900027705317739901e+01 -8.723255326767134221e+00 1.099053753555163127e+01 -1.331012853536317664e+01 -1.866547160538144112e+01 2.987221967680536139e+01 1.215811481243942893e+01 6.124484892534781011e+00 -2.754378707251769498e+01 -1.370725611853233339e+01 1.533445682092456686e+01 -7.200965681000657259e-01 -1.032673227945601191e+01 3.599708736074848758e+00 1.351539339994343081e+01 1.836209673826193978e+01 -3.639657648598461748e+01 -3.087783920944351479e+01 -2.573371234703167865e+00 -4.379357309234602202e-02 -3.508499526085789455e+01 -4.945860865129964878e+01 1.277802304262584121e+00 1.752426636716666053e+01 -2.059508277900673079e+01 1.174091998782684954e+01 2.182843968135701473e+01 -2.688736326269788535e+01 1.555673679154512534e+01 1.498162412104383989e+01 2.067934395653738266e-01 3.792079782109045283e+00 -2.466257890245914552e+01 3.741587205154907991e+01 7.560453773937950928e+00 -2.280422571578861834e+01 -1.681128277542968874e+01 2.116863027285015519e+00 1.166605190279846127e+01 -1.767708002556726754e+01 -1.215058922506059247e+01 3.924028015231959987e+00 3.749939189103750437e+01 8.914484635516389588e+00 -5.857427657647616748e+00 -1.894634742665294524e+01 5.115245356291226386e+01 3.555617238415451631e+00 -2.254165355007216576e+01 6.974442034241691069e+00 -3.681016925278963470e+01 1.935247486570879527e+00 -4.272577188531743175e+00 -4.191232659493487667e+00 -2.094028828052145030e+01 -2.081208859883180651e+01 1.195393345675670638e+01 -1.925372757566069737e+00 -2.938123432127103918e+00 -1.777309781962233970e+01 -1.934933875879167786e+01 4.059453988185607543e+00 3.491196906521888366e+01 -2.689852551423451388e+01 1.862744954766972327e+01 1.206616347873661788e+01 -4.123889855920428005e+00 6.212979793795940786e-01 -5.300274970704080602e+01 6.781345194885628480e+00 4.865342266055996845e+00 1.649545787325782342e+01 3.440733314480473037e+00 7.272103851038628441e+00 -1.633961081193779918e+01 -4.799505799928481053e+01 -1.493692171051532291e+01 2.737276969746381994e+01 -2.380898541234327581e+01 6.348584299145558774e+00 2.144843814873602739e+01 3.664961336861099994e+01 -4.785595279816732273e+00 -3.178171915324083940e+00 -9.973012857302074874e-01 1.268875768814441685e+01 -8.251718839685720397e+00 1.286533872181118987e+01 2.308430683225610736e+01 -3.550880595731206846e+00 -1.893832582823629096e+00 -1.096536564771715838e+01 4.316709528029770127e+01 -2.488408721793683043e+01 -2.530168538456233307e+01 -1.425068763737604982e+01 8.994865629003687246e+00 -1.182784891577487585e+01 -5.340228661304636582e+00 -8.425870881370016718e+00 -1.450473121000401733e+01 -8.960969275271597922e+00 -1.309633231751270266e+01 -1.241503396553074445e+01 -2.770626826072053106e+01 1.106075343973791814e+00 1.408321955687310778e+00 1.215094258101444780e+01 1.189858955443519051e+01 -3.729710971222127114e+01 -1.637975722210861562e+01 -1.615644261307038221e+01 1.667006300224213078e+01 9.330627362572663230e+00 -1.363350492587539442e+01 2.886555845029655387e+01 4.239054245094941109e+00 -3.339847459401900087e-01 1.785268245543135635e+01 -1.802851872285992130e+01 -1.966070282873168296e+01 -1.649036901904750252e+01 5.842057560022566598e+00 1.991318126973681757e+01 1.813055742861595832e+01 -1.186750618834493132e+01 1.316566467484237890e+01 -9.724787919851518581e+00 2.135614335691934684e+01 6.379846174869863162e-01 -2.253260491061968196e+01 5.368670131593118455e-01 2.534058159236306551e+01 2.748687210893972122e+01 -4.704953845775603938e+00 2.356112310605069737e+01 -1.512868223863575956e+01 2.316220420310215999e+01 4.305851234666927496e+01 1.732270288854760665e+01 -8.710658455946031609e+00 1.066477748054967911e+01 2.099569915408648058e+01 1.447878448927136574e+01 1.842756036578428436e+01 -4.546974930672839754e+00 -1.837941200366845251e+01 -5.548414620281151954e+00 2.036232163660175232e+01 -9.380348239361923746e+00 -5.245937930910966607e+00 -6.138463559919772550e+00 -3.410097628857775476e+01 1.078696309074424065e+01 1.693983901491003863e+01 9.175474127161574955e+00 1.593623661238756428e+00 -9.104993838134195494e-01 2.049857990409499919e+01 -2.062202952647394483e+01 6.434407021425554873e+00 3.078793555595128240e+01 1.677701208940120381e+01 -4.345129019542046223e+00 -1.616910586218568113e+01 -1.205977884068026817e+01 -1.106782538016964246e+01 2.404667177560769176e+01 3.182418317574293098e+01 -3.918367864223340380e+00 1.094031424035542166e+01 1.739971201364332032e+01 -3.458831470939429664e+00 -1.826137006620443515e+01 2.615775485925488653e+01 1.656216930229195228e+01 4.259957716322509924e+01 -2.891379189947281603e+00 4.409567946668097704e+01 3.708927163554434969e+00 -1.435672081753951623e+01 -3.010992668430383290e+01 -1.298827207275679463e+01 3.362641955348577483e+01 -1.742772371775821583e+01 -1.732990163027893971e+01 -2.782032592486669564e-01 1.367922143596154427e+01 2.171895623931595409e+01 1.418351476818354939e+01 4.011737990683734267e+01 2.723903532328594945e+00 2.482714843617078770e+01 -2.644286366295181523e+01 -7.369068360376244797e+00 -4.629233022606569214e+00 6.097272117191146812e+00 1.921191176777745824e+01 7.799190369607029716e+00 1.236319802503787102e+01 -3.953986986834775053e+01 -1.871679772369089534e+01 -7.336447834386692790e+00 -3.528915614143527391e-01 -4.582547719807300801e+00 1.253488872531541176e+01 -2.069188302148499758e+01 -1.470208650541861495e+01 -2.011574640988878571e+01 2.360036039390031348e+01 -1.376631383991342439e+01 -8.794172424951748113e+00 -4.156691500719126076e+00 -3.596596211217661931e+01 -4.180167064996639681e+01 9.778161818537405736e+00 -6.017677087072370590e-01 -2.188768743463390010e+00 2.966684923111958838e+01 5.835883468346328762e+00 3.054172275671770720e+01 1.792007039670142632e+01 -2.457996070810688849e+01 -6.033057500490107472e+00 3.704379638745418202e+00 -2.291847282951540521e+01 3.196002282905602065e+00 1.479162735973476650e+01 -1.318830395523434795e+01 -2.570265111295550575e+00 -5.572760800488223421e-01 -1.379238521608583845e+01 -3.991680301431602018e+00 5.513331721521882223e+00 9.354039320569706106e+00 -2.688236436164314824e+01 8.055773973904731378e+00 -3.485658827822466321e+01 2.101118037215992018e+01 -5.140896111147119640e+00 5.162111309434122219e+00 -2.613583788524245932e+01 2.163555342860964004e+01 1.401130347031228141e+01 -1.865315967525902563e+00 -1.993901917139776359e+01 7.091873913420799980e+00 -2.550081240712402320e+01 -3.638784825049000027e+00 1.517786439171298341e+01 -1.486090081665890139e+01 -1.032025977815304074e+01 -8.467556687293127382e+00 -4.301330287827593857e+00 -1.474971172906809969e+01 1.828872443442724816e+00 1.861827889241738143e+00 -4.777465357854468131e+00 5.179373675573641478e+00 -2.034765141438381519e+01 6.407219525438536678e-01 -2.465367616070650314e+01 1.579591868126357213e+01 -1.347067508279206116e+01 -1.905170487892612385e+01 -1.929963117240746584e+01 -3.222777704055355485e+01 -6.528198703133060832e+00 3.085224897541045763e+01 -6.309918682800232936e+00 -7.040196229203229628e+00 1.606445658178272495e+01 1.250131000509378865e+00 -7.854676713258154308e+00 -1.061489455057926357e+01 -9.149836041871372672e+00 -1.199848928693090144e+01 4.945965392695097762e+01 1.407622590963838505e+01 -2.283511783457852573e+01 2.530900908286006867e+01 1.920374794243280903e+01 -2.365877779199080155e+00 -1.602619676635658763e+01 -1.550989355143390114e+01 4.108984743207572343e+00 -1.060100425063486540e+01 -3.387602925204248550e+01 1.116809944427470391e+01 2.900015811343969929e+01 5.442693732079584734e+00 -1.878494110285841145e+01 -8.141562209084334256e+00 1.192560934833380593e+01 -3.348970701174558862e+00 -8.655310373126869905e+00 -4.343517099692077466e+01 1.290777329131184814e+01 5.224544251574023690e+01 1.748008147704930337e+01 3.174276144279357226e+01 2.347198308788385646e+01 1.546047337663869925e+01 8.450852292233118845e+00 -1.563246251673009013e+01 -6.548283363740644347e+00 1.689525392167616547e+00 1.055375550619994662e+01 -1.369384047089309497e+01 -6.020278905097823596e+00 1.472400962705513550e+01 1.214948249349316711e+01 1.303285043707902702e+01 2.578726403993636040e+01 -6.268074937573362426e+00 -1.777848382910594438e+00 -3.496738832342564507e+01 -1.526826111844639122e+01 -1.240302774147546749e+01 -6.158676012412982459e+00 3.253545289141895580e+01 1.963613650966043167e+01 2.734786725956958620e+01 3.106461457466514364e+00 5.782257067765138814e+00 4.408034412875330155e+00 5.079105343311439924e+00 -1.638524458208887813e+00 2.472817189249553849e+01 1.465262003231894816e+01 3.579681909195588219e+01 -1.917329978528224732e+00 3.167915448152551505e+01 -7.586939655314688835e+00 1.990547318334106919e+01 1.879313521018092814e+01 -9.831374526606962982e-01 -3.880280314645869311e+01 -1.148432964022823910e+01 1.274039336578451653e+01 -3.266724006401253178e+01 -1.076773995687176466e+01 -1.665156879501593323e+01 -2.041683836487585779e+01 2.157022624708510250e+01 1.152025861635618220e+01 2.333482892160677480e+01 1.010451835665067222e+01 -1.305749095087979228e+01 -1.168868459609891985e+01 -1.089625485088131285e+01 1.307337399607845718e+01 3.171039900542481504e+01 6.411267599374061987e+00 -6.398881769824064314e+00 3.070661698369473314e+01 4.459621876280604802e+00 2.034690536173787478e+00 -9.648305396266636080e+00 -1.036727175276667801e+01 1.773408165044204310e+01 -2.909755022908756672e+01 1.422310438525117604e+01 3.612356165074950098e+01 -1.879360816179701033e+01 2.231880592414042042e+01 1.358921671042551438e+01 3.555600820718536426e+01 -3.066405809565813456e+01 -2.258516913746532850e+01 -2.476186333606999668e+01 -1.308912116172573192e+01 -1.594846190528259910e+01 -3.447156119659592122e+01 -2.839005874131040663e+00 -1.168500041761061858e+01 6.397752845922168419e+00 2.036041072913599237e+01 -1.354911785106983757e+01 -9.801035865947703485e+00 7.071344425784914733e+00 3.320239159803581686e+01 -2.973567150585077457e+01 -2.786523953768942619e+01 -1.115049482270100256e+01 -1.106453504648674091e+01 -5.605080700301608765e+00 -2.716154845675562512e+01 -2.465052649029812581e+00 2.507536544144867818e+01 -1.321526373618580941e+01 -1.499868791142424129e+01 -3.250136583795218570e+01 -3.201668386071831574e+00 9.458303253700902857e+00 2.492255542658693912e+01 2.753513311649419038e+01 1.647271433699654786e+00 9.113115632124582532e+00 7.565070655717233805e+00 -5.752984813230552774e-01 -2.826988594922244502e+01 1.044967142225166512e+01 -2.280657639900512379e+01 -1.559233247792431776e+01 1.435384012245761909e+01 -8.634561286142632852e+00 -1.268134465903525054e+01 2.955362368466397527e+01 -3.603130682411524344e+00 -3.185548062503954370e+01 4.102998628646130186e+00 -2.893472520614800425e-01 -1.763624063445363177e+01 1.608576172877127419e+01 1.744181951775649253e+01 -1.069946081764472545e+01 2.209049496478157071e+00 -5.603378920080807291e+00 4.870458456233002664e+00 -7.055699006149504626e+00 -7.741701135037810655e-01 1.148795410274205953e+00 5.741317571184292312e-01 1.203030874730104394e+01 1.345324032554836613e+01 4.959003395920651869e+00 -4.746235111792853623e+00 -8.914468253266129238e+00 2.518488492563647441e+01 -1.055780045756306862e+01 1.408908951078496052e+01 2.252263589176095238e+01 -2.342682905537314397e+01 1.013726310392849150e+01 -1.949191825796117783e+01 2.586148500778503490e+01 2.937097465546036545e+01 2.414927091834307760e+01 -7.617095884893110735e+00 1.846022943727268384e+01 -2.093775003378983612e+01 1.220114562853800155e-01 -1.990974815473714443e+01 1.207385629230182644e+01 3.792235552862094039e+01 2.659157655355514738e+00 1.429254296252598033e+00 4.925479994819755802e+01 -2.952993091987526952e+01 -2.019865731243404383e+01 1.835624479838233469e+01 -2.905888621216927348e+01 2.298538444245824408e+01 2.122173943270975727e+01 -5.406700007226544535e+00 -1.364840485919438784e+01 -6.923531836373717496e+00 -3.526692538472396876e+01 1.701027079667346698e+01 -1.025361691851059476e+01 1.415759755904868022e+01 -2.699672252180950238e+01 -5.349359356924238540e+01 -1.131755176959396358e+01 3.452322956640033524e+00 1.238572680265433945e+01 -3.587976033121657338e+01 5.630958400077793691e+00 -7.952836869185231805e+00 -8.372826628969173512e+00 -1.708906414037077992e+00 1.700752662717334385e+00 -4.547563499460999736e+01 -1.120416348182052602e+01 1.152313015440189758e+01 -1.926528985336604327e+00 1.513043825198754355e+01 -1.300600848961640743e+01 1.202291499893770599e+01 2.869738339734722032e+00 2.721352202563330636e+01 1.195050528524598299e+01 -1.903831385986455871e+01 9.645330181420504800e+00 1.583734683668347998e+01 -7.592941787799364128e+00 -9.470325392244884455e+00 -3.515962313864371858e+00 2.488249706407041373e+01 -7.487951697080831082e+00 6.065746766597117201e+00 2.334062947220338557e+01 4.367645668791619307e-01 4.232459266295195732e+01 2.869489937806573465e+01 2.800532610320077964e+01 -2.767556543465051533e+00 1.030853327199796965e+01 -7.555282560033812267e+00 1.353368745093222358e+00 -5.280480726173401251e+00 -8.450440974959740004e+00 -3.431906677259933502e+01 2.455253551640719678e+01 -3.181679592780556121e+01 2.813207913760685841e+01 -2.052485603264204173e+01 -6.290929960909215524e+00 6.930817558063568917e+00 -2.598772185011299030e+01 7.755146651930379775e+00 -2.537150390373556164e+01 -4.390518420864037985e+00 5.083685934463609835e-01 2.012830317209523301e+01 -2.228859309007979572e+00 9.055577498920039048e+00 -1.662541707718110162e+00 -2.096068997472770690e+01 7.455330074761672421e+00 -1.004836100655545472e+01 -9.003086087921673419e-01 -2.427719612775209157e+01 -3.269563318701513399e+00 -1.811299233737930692e+01 -5.251545956379500524e+01 5.326685229498197005e-01 9.861878244249611125e-01 4.511657857593130316e+00 2.051531630935050088e-01 -1.132020884985570319e+01 -2.143147519612819352e+00 2.146138902670748361e-01 3.526315552610174819e+01 3.073921703619035384e+00 -4.542338321268314161e+00 2.736209182118843231e+01 1.564371732286872607e+01 -5.619000018439068711e+00 8.269421934439277422e+00 -5.264896622687250272e+01 1.100334627719136904e+01 6.775259324072705702e+00 7.104182061210487120e+00 3.571368232082156169e+01 2.154140200371610803e+01 -2.563121507499108631e+01 1.684848721491440671e+01 -3.124928177782453886e+01 -2.442112961977852592e+01 -2.755393495157317929e+01 -6.635156931205528963e+00 -1.387400074597866251e+01 3.402767336581702295e+01 7.374843952755351317e+00 1.755967262804423612e+01 2.726093986852719198e+00 -6.944086781570629974e+00 1.677667333109569014e+01 2.485160351438335624e+01 7.606543992640806273e+00 1.066490628471607316e+01 -2.553185635494683225e+01 1.577680212852959052e+01 -4.616180927443158666e+00 -5.298211029198274247e+00 3.253465613464291550e+01 -1.497499628487362289e+00 -2.369199836239630841e+01 6.641382823025818727e-01 -2.333540085493471494e+01 -4.402691536693923879e+00 5.360452741897105078e+00 -1.696108523262089918e+01 2.149452725509886974e+01 3.600846472038629997e+01 -7.119195470204749299e+00 1.703951990495719215e+01 1.644167425885884626e+01 -2.362140682032674022e+01 7.396273516434892503e-01 -4.640666282915915097e+00 -2.072665124068734244e+01 -1.077843266776972619e+01 -1.463070558274004007e+00 1.430080066254896209e+01 4.408512974811899454e+01 -5.372109573006578209e+00 3.685986596818802497e+01 -3.582905111471538362e+01 9.328743137196491730e+00 -2.078316872527969394e+01 -3.394296881294148083e+00 -1.367315255069571300e+01 9.921770338548039803e+00 4.498682244017872023e+01 -1.314138408891325049e+01 -4.221393251523632273e+01 1.942886365290888406e+01 -5.987383352676271642e+00 -2.482316986063663222e+01 6.684123734871066702e+00 -1.714848555345471226e+01 -2.221691988036477738e+01 -5.237292889368230675e+00 -1.098621380814460657e+01 -2.133443506256352151e+01 2.403403990535002421e+01 -4.928467737368719526e+01 -1.761405601037183288e+01 1.395133844568230141e-01 -1.088073233996625966e+01 -1.409993794410847379e+01 3.205368442851463939e+00 -1.657424567290668804e+01 -9.698455197806254091e+00 -4.266208060925421819e+00 5.261527044991604285e+00 2.408889804729765416e+01 -1.244400866786655691e+01 -2.341173161376192979e+01 1.254829691132374592e+01 1.156715103777774090e+01 1.680195612522851789e+01 1.537704567927390897e+01 -2.255505291961141268e+01 3.477233877054109001e+01 3.970361612469978763e+00 6.288091424872188639e+00 3.758923048817796264e+00 8.430915403244336304e+00 -2.718646930024300445e+01 -1.993895583517764436e+01 -2.044318656898478537e+01 -5.188780638048537952e+00 -3.801054459069439062e+00 -2.106040439752418791e+01 -1.029302098419664802e+01 2.290994455011805542e+01 -1.391872039403172323e+01 -1.966011002722052936e+01 1.168060482132885980e+01 -2.116388659179260756e+01 -4.955457434846599796e+01 -4.343684027678039961e+00 7.228428910160449306e+00 -3.970585675565901695e+00 -4.463613768861104170e+00 -4.422923989782810139e+01 1.694021603040901525e+01 -2.625403585542162332e+01 -1.739651276704501370e+01 1.048537903222350209e+01 3.876601319555214697e+00 -9.756092719853770134e+00 -2.595776738473642808e+01 2.015130377444393872e+01 1.947571953015267354e+01 -2.266508386075091508e+01 -1.054059820748112841e+01 -3.749619731657064392e+01 4.026463864556920669e+01 1.572594974518979782e+01 -2.261475024614771101e+01 2.436336739823013886e+01 -7.061938677683281540e+00 2.226154733613826409e+01 -1.916999400830950151e+01 -7.817434168787634974e+00 1.106838349192617255e+00 7.541360225397061079e+00 1.970794898492951575e+01 -7.457722689421154350e+00 1.306622388792941614e+01 1.597314261587627371e+01 -3.450528712457072800e+01 1.860393282845269525e+01 -3.706296810336738901e+01 -2.564839441044922097e+01 1.567683098734992697e+01 -8.760583874633859125e+00 -1.556987900183048890e+00 -8.925014628842255604e+00 -4.322465606752484746e+01 2.647215759375861310e+01 2.519633471122009993e+01 -7.328879252753893958e+00 2.194089669871550541e+01 1.553480576995852225e+01 -4.199873008088339787e+01 4.334065361184862297e+00 5.602916605431619068e+00 -3.188927497631723007e+00 -4.062080710160870467e+01 -1.180809836683873471e+01 -6.188334136488812254e-01 3.962215224125082358e+01 1.790488062547114367e+01 2.165905275532331586e+01 1.492858930957074115e+01 3.260366604485020758e+01 -2.620203119831532845e+01 2.963842498730362429e-01 1.621517956976743591e+01 -2.962503815978931954e+01 -1.706658080695415336e+01 -8.565150995493399089e-01 5.375102666694645848e+01 -3.517304968640195284e+01 -3.824161432457586329e+00 3.282730064514834112e+01 -1.431504326016758810e+01 2.242371115956317329e+00 2.260734286831895368e+00 -1.856800917158685849e+01 7.095996548900717293e+00 7.309879373599320829e+00 4.015253406794676039e+01 1.710549323890566953e+01 -1.657632944852731782e+01 -3.253520460513384194e+01 -4.519599956380226757e+01 -2.006990934526143633e+01 9.457209940144359450e+00 3.371193435230587898e+00 2.322951326537653927e+01 -1.886486428179683372e+01 -3.092030760084596963e+01 -3.000694588757719661e+00 -2.405017416780507489e+01 1.781294244938581572e+00 1.835593112030171881e+01 -3.236366743069019059e+00 -1.400140358344427938e+01 -9.440619703686079944e+00 -2.951120953261518309e+01 2.264876794276359462e+01 -1.803291107698255047e+01 2.103444590217043242e+01 -1.230897783835728632e+01 2.924982514597054362e+01 -2.097906852902088914e+01 2.088934817330373672e+00 7.245157755829678692e+00 -1.342363731411591843e+01 -6.375860317368051255e+01 1.149023494885274665e+01 -3.417907714238636174e+01 -3.240119065194445369e+00 -5.163341333781452935e-02 1.143937352130031115e+01 1.606428473331258289e+01 3.708023464160428162e+00 -2.665137297768879776e+01 1.631356361154693291e+00 -2.018118447210455457e+01 -4.014984853603152715e+01 -2.328115482949088033e+01 -1.938444451642109456e+01 -3.499400899983960755e+00 6.798830975652025543e+00 1.146837123914832013e+01 9.257805079607850374e+00 4.611726767772884372e+00 -3.578803840248320967e+01 -9.747008383160096656e+00 3.183927287030610120e+00 9.938694522390026265e+00 -4.964938103231283151e+01 -4.100255862991171452e-02 2.011602019460144497e+00 -1.291566827394170502e+01 7.372812571122083547e+00 4.096430165736049567e+00 2.433469203811934278e+01 2.435923280847136141e+01 -5.274086931587898874e+00 1.391434562440298706e+01 -7.431704687871097725e+00 -1.402623893587958470e+01 -1.192343250473198168e-01 -3.357427523333417874e+00 3.529729776423101129e+01 -1.806518525214485393e+01 -2.928695645496885192e+01 3.953979405763173638e+00 -8.653814049250250662e+00 -2.948763465142055118e+00 -8.553239471921626702e+00 -4.268131999595772896e+01 2.695864413906490142e+01 -2.190158803901438489e+01 -1.322190417317522237e-01 4.238860042350857782e+00 1.528078095768492295e+00 1.143429327966559583e+01 -4.474700818885089859e+01 -2.029245579325800630e+00 -2.722699409363231382e+01 6.201883126460506768e-01 9.235206312902775050e-01 -2.258728145966730239e+01 -2.100532562565197736e+01 -4.659940542449271561e+01 2.663315916870352140e+01 9.974006670003372932e+00 -1.527800167495461636e+01 -2.389581804259134579e+00 -1.872591727150415508e+01 -7.593363954383284486e+00 3.667866060647471471e+01 3.082608951052152602e-01 -1.922883730905682853e+01 7.003187279819850453e+00 1.601789076824402613e+01 -3.239440658650024574e+01 -1.694975732697291093e+01 -2.729906620854932076e+00 1.265508288641969870e+01 -1.375788851136894131e+01 1.141543432129551938e+01 -2.878924629734415763e+00 -5.975816502636148719e+00 3.771548370133478301e+01 -1.145670788551282371e+01 -3.271351364322025290e+01 2.646557641976735908e+01 -1.827105802782583943e+00 -2.010702527186568744e+01 1.049155459790992850e+01 -1.607906011800415413e+01 4.978984980009308003e+00 -3.407006673541897179e-02 -1.641606217045525007e+00 1.559817096808481018e+01 3.781578189571309423e+01 1.111881897773382732e+01 1.356368395192395226e+01 2.633776756055548418e+01 -2.191891785776602575e+01 -2.402172522235998287e+01 1.278918687353067796e+00 2.558087860279272974e+01 1.642740929313450060e+00 2.926371688862942833e+01 2.138192611333765569e+01 7.047176123705208184e+00 -3.354901408487077674e+01 1.157537363360233584e+01 1.021695542539264245e+01 -2.328765906563002641e+00 -1.748573410534259764e+01 1.090583771551607484e+01 8.070568893528767163e+00 5.068344657178710122e+01 1.185662921101929257e+01 -2.666637580079278180e+01 1.499345738844597165e+01 -9.347792402767895581e+00 8.635781330436754999e+00 1.842181787553800376e+01 -1.462943073592276022e+01 2.538177360813511196e+00 2.354185835116817671e+01 3.535542919027584929e+01 -4.690894948064003245e+01 1.258583834049463945e+00 9.926078369293861448e-01 2.545537780706397513e+01 3.020993056450036818e+01 -3.169947876951092169e+01 2.750016936273265244e+01 -1.575770387556888075e+01 2.153654221904670507e+01 -1.658439553216797435e+01 1.067676859469739226e+00 2.165170150662054027e+01 4.711928899290625417e+00 -9.549677187980435633e+00 3.632048047639845123e+00 -2.519056721247563857e+01 1.142121835051188405e+01 -1.835968220212749813e+01 -1.538253556850328252e+01 -1.564201698383468653e+01 -3.676275212756597455e+01 -4.275833885695642778e+01 6.530964165412209255e+00 -1.858351094782814528e+01 -1.543710320617434206e+01 -9.135470207085399252e+00 8.596073063705642170e+00 3.162549192859480129e+01 5.462244115696552882e+00 3.320270229985773813e+00 1.896113099011961012e+00 -2.202712090110181009e+01 -2.627195989160754408e+01 1.216442146892533716e+00 2.277053877464037512e+01 -8.256579955066914778e+00 8.206067600235821047e+00 2.720332155104778593e+01 -2.662095218030430388e+01 1.643883628587877510e+00 2.546170534523970908e+00 -1.600278615365752088e+01 -5.398142815987827525e+00 -3.634863911289146188e+01 -1.579076196984678404e+01 4.884958503004356523e+00 -3.610396567911660526e+00 -1.138379159290948905e+01 1.810891536672856006e+01 1.294755306218071667e+01 -3.827188520143138817e+00 2.700433825235637642e+01 9.334838399231662365e+00 -4.303968396577124156e-01 -2.016828402817407095e+01 -1.546068296637098527e+01 -3.609161304322336150e+01 -1.535336416084195932e+01 4.408306332763255675e+00 1.775563443438040778e+01 -1.287270712340012579e+01 -7.838319843640782381e+00 -2.572910653994841113e+01 -3.072647497094020252e+01 1.943212286697721680e+01 3.162540460805940512e+01 1.839848825198494708e+01 3.604799478224050002e+00 2.615303388546111663e+01 -7.399937935486107676e+00 3.983181393181562413e+01 -2.654660245823581732e+01 -1.081671405554746102e+01 -2.695779539954708071e+01 1.286487427986661913e+01 3.178394816539443113e+01 -3.189778742207270312e+01 1.007304279545326153e+01 -1.702618474301008433e+01 8.487539321377138180e+00 -5.118747139853802253e+00 4.577672122645315866e+00 -4.384506077555225256e-01 -1.284045659594924338e+01 -2.062845856400501532e+01 -2.311476142320085714e+01 1.712864989477618849e+01 -2.370783198926497803e+00 -7.608954739761757402e+00 1.512946257136342787e+01 1.110282751214692176e+01 -4.135793533967172309e+00 2.469389836241864344e+01 -2.963624379123579455e+00 6.439083090752137650e+01 -6.642426266870947948e+00 2.430745812367597836e+01 -2.401992237963256471e+01 -7.808500694278290410e+00 2.794326109011095460e-01 5.109923078528821883e+00 3.785582268336530998e+00 2.397073742859005563e+01 1.420582876175188680e+01 1.045576093074299218e+00 7.822640012850269997e+00 -6.390216826396417638e+00 3.738775097851501528e+01 5.078259713103943973e+00 4.678389704011070904e+00 1.553000386389406984e+01 2.135206552471085928e+01 7.919662423078513425e-02 -2.222751036333896124e+01 1.058528742232595743e+00 -2.433232836854567704e+00 2.424566025250240386e+01 -2.829725611952392583e+01 2.608852479727607232e+01 -5.873988170121771546e+00 -9.986809852039193913e+00 -6.223871979583346814e+00 1.597427343547713763e+00 2.443631089315734783e+01 2.768025872428951573e+01 -7.356391673574169232e+00 -8.225484997772312568e+00 -9.754844406994870099e+00 2.982150727899531262e+01 -2.129301989557047747e+01 9.677186619826924741e+00 1.810222515599766524e+01 -4.002811464593730051e+00 1.008906915923917857e+01 5.834165384407594246e+00 -1.243900041240333998e+01 -4.451638723380711582e+01 -1.428130153503861799e-01 -4.515458002735564946e+01 -2.674355255746045046e+00 1.737164245684471098e+01 -1.729436808061494091e+01 2.700433967813932856e+00 -5.007360223210702621e+00 -1.790627203058708972e+01 3.180084369876322370e+01 -5.599415989279635397e+01 2.551916222067508500e+01 2.947434258516916827e+01 1.547999577528989690e+01 -3.791089563303746246e+01 -2.764769080859618811e+00 5.133082231103759341e+01 -1.669641970144527932e+01 -9.377009450454749651e-01 -1.984823868389055335e+00 -7.668547075517039069e+00 1.488563224900287807e+01 -5.367675677070148588e+00 3.465513365101202936e+01 -6.817336616901171098e+00 -3.896089595594839494e+01 -5.854758315466105145e+00 -3.842556243695456342e-01 2.040051327529515035e+01 -1.550322241344909990e+01 3.156763059103073843e+01 -2.809174981457739051e+01 1.911880044894133235e+01 2.609548919971501135e+01 -1.522188239652479247e+01 -2.023417508076519411e+01 -2.965968806138843306e+01 -3.658285692229756858e+00 1.652784118817274361e+01 9.211939567573404375e+00 -1.496530223569813578e-01 3.425291131226379093e+01 -3.025996073212556681e+01 3.362313550906535653e+01 -1.602705090665910248e+01 1.608301883775182972e+01 -4.493055508850673618e+01 -9.625769559994479252e+00 3.953271726782134010e+01 -8.075288316961358959e+00 4.150242821466310517e+00 -8.328990693168321968e+00 -4.025378204967977602e+00 -5.322391190826156304e+00 -1.035535515652419569e+01 2.084209999023449456e+01 -7.590823896211372102e+00 -8.011366214663850016e+00 -2.957446825409247637e+01 -5.871217507317183504e+00 1.158752457122935731e+01 2.338391349308642120e+01 6.011116960738648096e+00 -9.197259990187550471e+00 2.546850609242859331e+00 2.136937215512121924e+01 -1.895342656289060201e+01 -8.462066120354950760e-01 1.890874152272330377e+01 4.430667164874055430e+00 8.890583832403839537e+00 1.427636627097794708e+01 -1.293482624574380857e+01 1.379564587302130718e+01 -1.943602370562466319e+01 1.832059828047311356e+01 -1.048821800363729650e+01 8.150984082158698740e+00 9.374875345691055628e+00 -6.226959719747426902e+00 2.219589775734758685e+00 -9.728491302761202775e+00 -3.198803598745878674e+01 1.181896782986932237e+00 -3.121628073528976088e+01 -1.428868831553334218e+01 3.107144256202701627e+00 3.587000456836092610e+01 2.439882357137598490e+01 3.308194740508222509e+01 -2.842295383329999225e+01 2.609517879734929124e+01 -7.654271994382176869e-01 -2.989748969065964346e+01 -2.038374669561706654e+01 5.741824141509486878e+01 5.201764225450887125e+00 -2.055561579266540928e+00 2.897232845087714637e+01 -1.149854108512379014e+00 -3.966689590424034684e+00 -2.654064784156653189e+01 2.426115296032479307e+01 -1.450715796282758774e+01 2.262834056248685854e+01 -2.154509938804521685e+00 -2.847964337333450402e+01 2.416901192969216083e+01 4.230637542145971963e+01 -2.747806751670518111e+01 -6.499851669488023731e+00 1.305681429085125700e+01 2.006524066218846514e+01 2.184269999171223020e+01 1.888937268992083318e+01 -4.806986489322976119e+00 1.601373039195478754e+01 1.137290828131816056e+01 -1.397871629234207269e+01 -7.362177270595493539e+00 3.037259949095782119e+01 -2.180614002440323773e+01 2.958162103088131190e+01 -3.589112398215864630e+01 -7.772304331918673981e+00 2.957893383797939313e-01 -3.388047669748802804e+01 2.005292605163968034e+01 4.488414541859481233e+01 1.794310006569045868e+01 2.107197747246079444e+01 3.722109225493167628e+01 1.833905275668667301e+01 -3.139217638345770833e+00 2.426597226646347139e+01 2.616589605898235860e+01 3.532409688160089267e+00 2.826179184325121696e+01 2.428535315455039978e+01 -1.979445368024589369e+00 1.192676669015888713e+01 -1.382921727414110435e+01 -3.343770594353331660e+01 -3.678085727394303284e+00 2.135800760309595958e+01 3.514459780186235349e+01 -7.211828887096500829e+00 -2.700710995337620268e+00 3.035347851198815761e+01 -1.023171469107706955e+01 -1.046647990096979441e+01 1.990557018176560078e+01 -2.887713458442774339e+01 3.094526646433368455e+01 -3.627728520052373451e+00 3.718248076666530011e+01 -1.076267489416119538e+01 1.142158014079909023e+01 2.788961791051072581e+01 -3.944779138552582776e+00 2.888152363828719515e+01 -5.113934277143927787e+00 -2.839331099183371876e+01 -1.625091124541796006e+01 -2.427949265698732617e+01 -5.080478641469819934e+01 3.178377997559950785e+01 2.860388568229161521e+01 1.022595133850067128e+01 2.277951045727716561e+01 -6.645092244306281870e+00 -2.770687811971945358e+00 -1.001379691911738201e-01 -1.303282770471781404e+01 -1.814348137584495291e+01 -6.086867328179110803e-01 -5.431139160871633287e+00 -1.750234724701944700e+01 2.341564034639866421e+01 2.932744518327728400e+01 -1.457402901619490088e+01 -1.800908226237302046e+01 -3.186269622874176832e+01 -2.436067898699267431e+00 -1.030985902293282352e+00 -2.395808065348308702e+01 8.212636368395765274e+00 2.716042654994250238e+00 -3.453717434714167034e+00 -2.019716087608291133e+01 -1.238840155403827481e+01 -9.066683520497258897e+00 -6.380317388619274332e+00 -1.384884939279480598e+01 -1.409157481097550857e+01 -1.262539296410287015e+01 -2.541525662639672944e+01 -1.166826950641359950e+01 -2.339605006369725260e+01 1.938628747186569301e+00 2.141671976119769738e+01 -6.574110069979630211e+00 -3.288501073056520951e+00 2.065272452501860201e+01 -1.950460002620162214e+01 -5.951266556815189013e+00 -1.295383937145033038e+01 -1.208590842950956201e+01 -2.176291197416505696e+01 2.457685745562608304e+01 -3.717026751512128158e+01 4.277550168330595426e+00 4.470047329734303077e+01 7.243711834202673572e+01 -4.393107964815287758e+00 -1.113911340787795723e+01 -2.385107763644612433e+01 -5.134570637769851231e+01 -3.270082814940121807e+01 1.731200006283165393e+01 -3.524842039900822677e+00 -6.607760945702763955e+00 -1.040322840128460413e+01 2.091492468434042351e+01 -3.772423787462346212e+01 2.414604430450349781e+01 -1.240322450354435269e+01 -4.693496419172522849e+01 1.430215433895403443e+01 6.069931207846437360e+00 1.866595426405419200e+00 -6.481318165852052449e-01 3.086860560509114038e+01 -8.694380756632359208e+00 -2.913820020126609567e+00 1.732779643384773394e+01 1.657352729060115593e+01 -1.293599840755856789e+01 4.294440806870174754e+01 -7.267166186158753316e-01 1.650657860586311187e+01 5.396227103403217207e+00 2.436126310083846835e+00 2.120508352980617417e+01 2.362582674914270342e+01 2.034840973046967871e+00 1.440808356846627269e+01 2.213468770363762772e+01 1.972099414779621895e+01 2.860824202528650062e+01 1.565750149765168686e+01 -1.621665902826621064e+01 8.259258593055895936e-01 -1.528742705332930285e+01 -1.657658889651907685e+01 6.301166194992449121e+00 -1.341443622430083238e+01 -1.212018403843495662e+01 3.138466400315070715e+01 -9.264421145444380556e+00 5.132492501864049039e+00 4.065202965657107370e+00 1.530656775867262454e+01 3.066562193012721593e+00 -2.038985482080686396e+01 -8.198078227736042223e+00 1.889162334020774026e+01 -2.660204673082857596e+01 -7.965780670914240247e+00 -3.546970947123065088e+01 7.997996537707371623e+00 -3.128712156488925444e+01 5.112795387016169713e+01 2.653941262738961271e+01 1.872702153595350794e+01 -1.691675797115838620e+01 2.173971903276332185e+01 -1.122621138051930245e+01 -2.543231079210688250e+01 -1.512962826832738017e+01 3.170677862171981332e+00 -1.165901945040752707e+01 -1.821904223528192901e+01 -2.542491165734567815e+01 -5.659055345947744620e+00 3.460849033313557044e+01 -7.693477377234617443e+00 5.249851672862583030e+00 5.506249574090802668e+01 -6.462679759824392356e+00 -3.023266531210924590e+00 2.322877639269729144e+01 -7.191905837908779908e+00 6.591457093391992927e+00 2.258546879130862273e+00 -8.477404371006340256e+00 -1.660073723349040620e+01 1.546881066291043538e+01 -1.171839736514172792e+01 -2.261583157267670785e+01 1.970944901359576917e+01 -1.599286031421048548e+01 1.621696330608594394e+01 9.402977026054649912e+00 -1.046654020346606195e+01 2.976972261612093007e+01 -3.282194026768664452e-02 9.496068960431077954e+00 -7.094006767501747746e+00 1.791414193293736412e+00 3.538529537626206434e+01 2.937753666387663998e+01 2.595365713349160330e+01 1.047648278401706534e+01 1.183501653124114661e+01 1.158276868634338719e+01 -4.484535816196062556e-03 -7.638304758008369610e+00 -7.300791170737777058e+00 -6.109154337159598214e+00 6.689524032366574779e+00 -9.707464479621947362e+00 1.175673888794246125e+01 2.046144611887278231e+01 2.927547941327551140e+00 1.671259890577421459e+01 -1.205363902133008658e+01 -6.402054996777297724e+00 1.366261980268769882e+01 -1.387039891640046996e+01 2.437789955118281338e+00 -2.163850059110950497e+01 -1.391404887009265501e+01 1.056788327099482672e+01 9.823621963142565860e+00 4.182159469932749118e+00 2.203557583440991152e+01 -2.109288312673345445e+01 -1.989694500407252420e+01 -7.988974863497166012e+00 -2.422489370818287213e+01 1.182235468610190132e+01 -1.162188562057140828e+00 -1.334534160767334932e+01 -1.207157293006472543e+01 -1.708012084776667194e+01 1.681770115067311622e+01 2.836296071858603085e+01 1.889908160965980599e+01 -1.677452971016341365e+01 1.105202803047816040e+01 4.168627194326219154e+01 -1.905572277526435698e+01 -3.012594972671694293e+01 7.511587712722702648e+00 2.690808441245440719e+01 1.850392988233562619e+01 -1.414071794526470782e+01 4.767170240910158441e+01 -1.909306617489750479e+01 -2.755769402518979305e+01 6.138785580044889834e+00 -3.840603874431720044e+01 -2.268455507668713178e+00 2.356106493167475691e+01 1.738343076939866672e+00 -3.779147033218306007e+01 4.030841391967211251e+01 2.126724906466481713e+01 4.634041942820065429e+01 1.114905150392304911e+01 -1.265312035038012972e+01 -2.408515678091710299e+01 1.309358941131583087e+01 1.402810406062126036e+00 -6.735297404381408448e+00 -9.905125545000508236e-01 1.557280670889843677e+01 3.502607633438766754e+01 -3.336242494450778651e+01 -1.919687893440897852e+01 -1.278393670295891837e+01 7.139215797226836635e+00 1.848985732729921239e+01 9.408180573487916476e+00 -2.290997425523417874e+01 -5.069205211314407933e+00 -3.642476148687318016e+01 1.603869077390541742e+00 -9.864321583723956621e+00 8.125434156485825454e+00 -1.890435537779023534e+01 -2.787923553853736891e+01 3.562374536154089810e+01 -1.724413658750564693e+01 -2.638292843527925058e+01 2.105305803252634078e+01 -2.661800946184249028e+01 1.833231985079725490e+01 -1.443646855770643178e+01 2.666752124026552195e+01 -8.563636314312876863e+00 -2.575703863774239721e+01 -2.386779670959533917e+00 2.500217488026301638e+01 -7.550024404959991386e+00 -9.227885259098123072e+00 1.409985056016520133e+01 -8.954003368008468300e+00 8.166348544629421724e+00 -1.246885578181395182e+01 1.721608058759321533e-02 2.892982687471224068e+01 1.122441166690111736e+01 2.634270460421234361e+01 1.655265394816148827e+01 4.425653309230923327e+01 -1.587504573817993503e+01 -1.901145812947017433e+01 2.838606626431769531e+00 -6.702339537605476849e+00 -2.067468213691965317e+00 -3.553094528391427787e+01 2.659723073469752563e+01 -4.655561877844073493e+00 3.652043144374188977e+00 -9.651562428007137484e+00 -6.954260247727189759e-02 2.682868337401387393e+01 2.059042648837505141e+01 -2.066807219673584584e+01 5.389210490750435412e+01 1.501626493963830100e+01 4.853343952313517207e+01 -1.183757222737972681e+00 -5.503793446180114302e+01 8.221686858289995570e+00 -2.127614741469725956e+01 3.442794401006905591e+00 -3.159910705771012296e+00 2.395533010993968759e+00 -4.237647068479451384e+00 -1.984005576042595109e+01 -1.667242772225478475e+01 -1.243187989843099217e+01 3.090084073107849250e+01 -1.051509662067790352e+01 6.172816541226595177e+00 -1.128186237630178557e+00 -5.554941138775366660e+00 -1.112458986126156191e+01 4.924646136738869195e+00 2.141613354176175932e+00 -4.906671225412472026e+00 -3.741572322460879718e+01 1.787954254837507762e+01 2.673830916499040811e+01 2.449244868467399883e+01 7.183166859932698323e+00 -9.970330825217954995e+00 1.945354867257195508e+01 1.457707800887521543e+01 2.565511415292971265e+01 9.055726928250447394e-02 1.418535519440143489e+01 -3.536624037661697173e+01 2.087150965967014571e+01 -2.861205217975973625e+01 -2.101024131877441548e+01 1.261374386254419377e+01 -7.237389974362259615e+00 -2.640593114354829574e+00 -3.537955748968442293e+01 -7.228061273464218672e+00 -1.420179066852751681e+01 -2.359835576372503851e+01 -1.745470824189603931e+01 -1.882859182628662964e+01 9.559833436721737243e+00 2.655063037220601529e+01 -2.209050711034569048e+01 -3.044083375396619218e+00 -1.193429875006534502e+01 3.321333977150722916e+01 7.261032960143963544e-02 -3.985289206221533220e+01 -1.668035810861282275e+00 1.619180304939094839e+01 -8.063650279259908515e-01 -6.179156153049963685e+00 1.958822263367858341e+01 -5.672686719921892262e+01 -2.610455699314103128e+01 2.426638836147648970e+00 5.505745352813883997e+00 -4.100927297343061895e+01 1.491917023777647122e+00 -9.212310068717075140e+00 1.633310260721162877e+01 -1.528411183881953761e+01 -1.879719499513327463e+01 3.399456772536026516e+00 -1.454211123578998333e+01 -2.916138512518823234e+01 4.125633665991912835e+01 2.642465860934763455e+01 7.357902366456215759e+00 -3.009953777003570252e+01 -2.568899846613422966e+01 -3.614457687333268865e+01 4.374492002769735377e-01 -3.230349580604231363e+01 8.935889477612125376e+00 1.399546794520658111e+01 -1.552915501402037535e+01 7.687504061517092424e+00 2.958954506516968763e+01 -4.510483659422963143e+01 -4.136721510958687276e+01 2.125034367169793015e+01 2.725059543274341678e+01 3.048571360445729539e+01 2.097826831235948930e+00 -2.559664278678699745e+01 4.606739089453240510e+00 1.095979436260621442e+00 3.040217318385112222e+01 1.500194413789447800e+01 -6.712130507086055076e+00 -1.184407910656245910e+01 2.296302242196191656e+01 1.374031617634205737e+01 4.332956675336761876e+00 1.245086125352173667e+01 1.793865147271765892e+01 1.115638448860885923e+01 -1.592276879518892407e+01 7.456724341682273938e+00 4.521250256753923225e+01 7.658516279895161816e+00 -3.515543556825317939e+00 -1.075791519859606815e+01 -1.567518242989496358e+01 7.278377337267064817e+00 -2.799433941295857764e+01 -1.186531419545886834e+01 9.833056612065405488e+00 -9.654012814200516601e+00 1.427143812516054933e+00 1.629199142385105148e+01 9.666484482814523105e+00 1.315856995493985337e+01 -2.146622276253927453e+01 -3.939542989638849524e-01 -1.504421864558811883e+01 6.138876731918357921e-01 2.347401188289138130e+00 -2.525223404191330623e+00 -2.091721466924878570e+01 1.765736427621200422e+00 -8.414469917253970976e+00 3.319248026518700101e+00 4.013714585991053241e+01 -3.211830467009816203e+01 4.699674331132509764e+00 3.265092874200236395e+01 4.127887034745445760e+01 8.092560997114171428e+00 9.879981108796686229e+00 4.200955770196123318e+00 1.933203391401966398e+00 4.233181116617642203e+01 -4.132865336019598601e+01 -5.182155939907790554e+00 2.398816069218905511e+01 2.344346926869161241e+00 -2.275366693780190630e+01 2.018587296617460947e+00 1.522146742200166614e+01 2.171372503421198275e+01 -1.669321797883976055e+00 1.594132212766630730e+01 3.817605830668264844e+01 -2.609787398874065900e+01 -1.998048267283258284e+01 8.689323826895211766e+00 -1.065125158804365091e+00 -9.346158081707464760e+00 1.885872314969708752e+00 -3.096809911342446853e+01 -2.182024924957578094e+01 -1.466139771096414890e+01 1.084021277360043278e+01 -1.777457206728198003e+01 -1.234504771489250707e+01 2.305439445891896355e+01 -3.932014552206518410e+00 -3.053461530946509583e+01 1.009299934249082398e+01 -5.708958985511899442e+01 2.496609601665439726e+01 7.493148975541919832e+00 1.330374861085853766e+01 -4.857381881350079311e+01 2.442957462441506067e+01 1.024906829065577618e+01 -3.476000628543997273e+00 1.525351788816738718e+01 4.609067466295693194e+00 3.226181184989746953e+01 1.598943443691006649e+01 -5.540001256829737208e+00 1.879175543953622096e+01 -2.291231776618759852e+01 1.523280780930759981e+01 -2.504131752221772444e+01 1.123662942955952815e+01 1.297032613920214850e+01 -3.160801807923926177e+00 -1.806784731156943025e+01 -1.475262896879955221e+01 2.606327133176187250e-01 -2.259438293213767324e+00 -2.038462618811172078e+01 -2.396946792160937889e+01 3.373854602487797649e+01 2.097543785009366957e+01 -2.242996632194171269e+01 2.015347507308756647e+01 -5.146712044638447558e+00 -1.620121622122172056e+01 -1.561713030303406846e+01 -1.316507818471012570e+01 1.185800028143695961e+01 1.308295329537187612e+01 -7.489031138743963645e+00 -1.310904457736910800e+01 -8.833217588605041470e+00 1.147113414612194049e+01 -5.215352181341047277e+00 -1.360082136317359591e+01 -1.868124938147581915e+01 9.911792282762645456e+00 -2.618845826819007883e+01 5.306312410923672118e+00 1.389857379347377275e+01 1.065898779185465450e+01 -3.820813417539572754e+01 4.173563094000696694e+00 8.097594671691853208e+00 1.929586522568977003e+01 -7.525832400141514000e+00 -1.509355595071973610e+01 -2.674419839571930524e+01 -8.542914525795284320e+00 -7.401743523317322548e+00 1.450005265591780734e+01 -3.543543084531536635e+01 -1.900947756466078076e+01 5.990377728912486432e+00 -9.720586887957860966e+00 -2.425718979408804188e+01 -3.792117441994487592e+01 4.058323493861418996e+00 7.574538404025879856e+00 1.902147956433899267e+01 1.500512188217352438e+00 2.180867318703728941e+01 6.970382381794969717e+00 1.924208720112967796e+01 -4.630874615403558714e+00 -9.639733725001603304e+00 -1.238028555054867752e+01 1.633967768145566168e+01 2.194285209355598809e+01 -3.886203173945554568e+01 -5.287983015937024689e+00 -1.215902329196728537e+01 -2.079203576151210342e+01 1.262480408461593306e+01 -3.655587884938439913e+01 -4.623175669842510160e+01 2.407824294750387040e+01 -3.712500056931875037e+01 -8.832905431962212006e+00 -1.090355578938275549e+01 1.995030896943265475e+01 -1.305801303283685755e+01 -2.824050526309704168e+01 -8.888094515345223101e+00 3.314052090592475253e+01 -1.248581753458834598e+00 -1.296674585797160972e+01 6.955607779729691131e+00 -1.252811816544830137e+01 8.320958634689452182e+00 -7.911443698000231173e+00 8.634800816099899023e-01 -2.030111215618336473e+01 1.858062184077708778e+01 2.576436428485608054e+00 1.111806850886845055e+01 2.034622899399346352e+01 2.989881096354792822e-01 -2.191626027451121672e+01 -7.632431137099384699e-01 -5.049365345628530122e+00 -2.022728542548632547e+01 -1.147373716422786316e+01 -2.509324522499574073e+01 1.736452151885215045e+01 -7.716848551568523007e+00 2.434761933832353620e+01 -2.015347579093420549e+01 -1.073491480736505466e+01 1.459761264829826821e+01 -1.772475469193113184e+01 1.524785095088791120e+00 8.204023460934847023e+00 2.020891652054245213e+01 1.778981026347509697e+01 -3.783001817776044362e+01 -3.353027885595673041e+01 -5.020958113260668654e+00 1.731405742166626993e+01 -1.658925168396567429e+01 3.503464036447316943e+01 -3.956928279273999038e+01 -1.222351292015760293e+01 -1.174004716513874058e+01 1.271403624943432842e+00 -5.984371021974464355e+00 1.963338863975356574e+01 4.278932222741013192e+01 -2.466211282341336997e+01 6.156420380625440281e+00 -2.634096967852340043e+01 -1.792733063191698051e+01 3.589957028320450405e+01 -1.050288946634324816e+00 7.692748125760989097e+00 -2.229079505439513387e+00 1.033822325398523745e+01 -1.532924605148343611e-01 5.273442216165349095e+01 3.067966359106490870e+01 -3.149976946254450638e+01 3.760942970672196850e+01 1.573544191920646362e+01 -1.765064073283087964e+01 -3.386683836405684822e+00 -3.577526353346768673e+01 3.477644246350411805e+00 -4.305020491149850415e+01 -4.126558243803646331e-01 -1.190694883118996827e+01 2.309049844673048213e+01 -2.647801543537964619e+01 8.965121815737752797e+00 -2.155830852696744770e+01 -1.006522213216589279e+01 1.015235300611853830e+01 -2.938234898334728484e+01 -3.029659033497356546e+00 1.770911129139854978e+01 4.000458696428368910e+01 2.118928552146567412e+01 9.325709267620425180e+00 -1.568873523946670545e+01 2.123195699532114133e+01 -1.059754061938569514e+01 3.183384450814820799e+00 -7.903146212196502596e+00 1.266909309448278975e+01 6.748168224808867244e+00 -1.938252896759431110e+01 1.130128943585720869e+01 -8.808962091029696850e+00 5.792190354845695666e+00 -4.741610786488444518e+01 3.633555724481223592e+01 3.594929016172632608e+00 -9.165474749685747824e+00 3.206489888957484879e+00 -7.205579552775395413e+00 -1.715107325350159329e+01 1.361621537714608010e+01 3.161005798049173166e+01 1.153511688719079764e+01 6.817440731243906704e+00 4.178421442356427207e+00 -7.721800223942738572e-01 -5.180768376180395762e+00 -4.927374429697102265e+00 1.422715899287265628e+01 -1.353636636482445699e+00 2.451992911375203477e+00 7.053515731498807284e+00 -1.916717837472959118e+01 -2.561691137822781883e+01 -1.008348506230182196e+01 2.114725080768318577e+01 1.208564785212336723e+01 -1.367608267172616365e+01 6.697231330994492637e+00 -1.191259741564916652e+01 -5.824415803444399131e+00 1.142675402333614976e+01 5.258937681843302236e+00 -1.097906716064600730e+01 -3.665969190678279688e+01 1.006851107853128724e+01 -9.442032089228609593e+00 3.663825799915269243e+01 -1.380637748535957954e+01 -3.577782986739241333e-01 2.605028444077787952e+01 6.972057452277392819e+00 3.522848744273746746e+01 2.307202994581583511e+01 1.487372117627721657e+01 3.085195227743680046e+00 -5.442486158407233887e+01 -7.127882407887860872e+00 5.581876969506181396e+00 -7.005002978524414559e+00 2.600472332824960020e+01 3.528950711244204896e+00 2.537059688409891933e+01 -5.342921349982911750e+01 -3.496938661701199180e+01 -6.347812535550268365e+00 2.313915292229025056e+01 2.091921726371550605e+01 2.017894273078861378e+00 -2.235542168423871434e+00 8.444643417506592087e+00 -1.172544614186092105e+01 -9.947434369695525191e+00 3.742870469661492905e+01 -8.993471987077372720e-01 1.278020825492774293e+01 1.407903596292712223e+01 -1.957369499103180388e+01 -2.336839622426555607e+01 1.166517805776368100e+01 2.794709490663615625e+01 -2.898656483607619094e+01 -1.261438673988917358e+01 1.534873661179251769e+01 6.105256438291288834e-01 -1.396563857481746496e+01 3.992826514308909935e+01 3.191396037557442256e+01 -5.336194718750681432e+01 1.937613196642750069e+01 -3.911242634846698429e+00 2.032923663787083512e+01 -1.703976883832155309e+01 -1.992487706173269046e+01 7.949649560662487957e+00 -2.276514802014513350e+01 -8.357563531881652352e+00 1.633487811085246832e+01 7.748701521434436579e+00 -2.317363789657807516e+01 -1.176828200202459129e+01 -1.451117338761051911e+01 -1.323685382066786431e+01 -1.197553325863758467e+01 -1.441884394376310219e+01 3.046288525993637819e+01 5.836215351036710963e+00 2.110014686885666890e+01 1.410442855152961084e+00 -3.487939944456230457e+00 -9.596291608851121424e+00 2.571658387774003529e+01 4.211336615707466535e+01 -3.792254732000231332e+00 1.476545105112610656e+01 2.667617846212777621e+01 2.223021763831526698e+01 -2.740844437569665359e+01 2.192547267094455066e+01 -1.630209824057592272e+01 1.560750463418156997e+01 -4.744973011425503273e+01 4.641777094721205033e-01 2.059831455053950933e+01 2.519037169640446550e+01 2.712824816400347672e+01 1.569688578445528826e+01 -1.090065827740018634e+01 -9.903289419589413001e+00 1.031143839980210331e+01 5.328450251939475635e+00 1.068063020874203239e+01 -2.306471404647545853e+00 -3.136306930764878231e+01 1.285216821341297555e+00 -1.531026814673186287e+01 -7.854109344497603118e+00 -6.686140542716925594e+00 -1.653627753111143051e+01 1.319263678460963485e+00 3.149641689702058933e+00 2.610930840800389063e+00 -1.452457559019608446e+01 -4.200544363347275834e+01 -3.091128124742368399e+01 -4.222152600187282445e+00 2.747444884858754222e+01 -3.865914466337449795e+01 -7.007843621007805446e+00 -2.927407048489711627e+01 1.273406741112220786e+01 -6.291208898462354426e+00 -2.294249175972722554e+01 5.560761265550753052e+01 -2.772991115471409884e+01 -2.542900726195098571e+01 -8.782392456003348613e+00 5.446090517209848159e+00 -2.459121089322137266e+01 -8.726863751651936951e+00 7.254817066225060174e+00 -2.359478588989897929e+01 -3.130698681866533306e+01 1.175281722524440475e+01 -4.187285962337302436e+01 4.340472060847079661e+01 -1.905336007756893579e+01 -7.067371000814998361e+00 -4.011593423692511706e+00 6.348646293129719176e+00 2.315567823270091452e+01 4.360679359560527324e+00 2.074130992224415593e+01 -2.788740821339925091e+01 -1.341660869060810235e+01 -3.100800801089799830e+00 -9.072823923967400006e+00 -3.422381473056518075e+00 2.022302567509341031e+01 2.629864428778462937e+00 -1.925255623195951316e+01 1.839250246453042692e+01 1.508967746464894333e+01 -4.221672794932887385e+00 1.537883476994638521e+01 -2.159601243575050589e+01 3.427194289906217506e+01 1.476120586028380810e+00 -5.960029024686186006e+00 8.851189445484137774e-01 -1.650714911833128440e+01 -1.535001941106902912e+01 -8.163703357357277923e+00 3.060868691436061440e+01 2.702691690834159743e+01 1.731122343778823458e+00 4.452840803641958445e+00 -1.537376373001822394e+01 1.147275955965771210e+01 1.995659780465708266e+01 6.096738293641269735e+00 1.009222191535420876e+01 8.613624734026860352e+00 -2.592652630614983877e+01 -4.042056290234923743e+00 -1.079937258960735491e+01 -9.691291624109348746e+00 -2.669439329714333553e+01 -5.191154931177612841e-01 5.363748105791064091e+00 -4.727926720293425866e+00 5.271572185304799874e+00 7.274226292185193010e+00 2.009185924878217566e+00 4.722495892676167983e+00 -4.078737877977853543e+01 1.455888361596706915e+01 -4.019875368509364932e+01 3.381598486904783130e+01 7.155500891617520232e+00 2.799340940486150942e+01 2.070110247350332244e+01 -1.557100051196757207e+01 1.567128936132818673e+01 -1.248369275096782971e+01 -3.416489024303224653e+01 -5.155795312703964584e+01 7.980100682405565138e+00 7.805290887098261798e+00 9.913248714998699640e+00 1.170481966380596361e+01 -1.868880585459867660e+01 -1.569060283492450303e+01 3.184024583247266893e-01 -9.905926962663807345e+00 3.403948212195761158e+00 1.547351800993148174e+00 -3.951740151453020644e+01 -5.302092857657403613e+01 4.338095525563213073e+01 -1.506079660861361136e+00 -2.312192431179240870e+01 5.271509698439459157e+00 6.097421922288896567e+00 5.976329597312034503e-01 -2.038639224317878862e-01 1.820911477741675455e+01 8.389349396199826003e+00 9.062168608399273850e+00 -6.740003516574741838e+00 1.031555184612165377e+01 -1.051356929622863845e+01 -5.058456450537157423e+00 -2.785789011911257163e+01 -1.727905944507246616e+01 -1.490304630224570204e+01 -9.901759498967383166e+00 -1.006382221060914084e+01 1.232517598322757202e+01 3.231939463196137297e+01 -3.457369746000794919e+01 -5.910988825060961460e+00 -9.968755390282001416e-01 1.322636237340622500e+01 -4.584785134610319801e+01 2.527469704752489577e+01 -1.758836341638326672e+01 2.480397491693641143e+01 -1.212072221251378812e+00 -2.035755232027561590e+00 3.106078410850813398e+01 2.292917851301461241e+01 -1.639827935669956815e+01 2.040679192719373258e+00 1.398503887011995772e+01 -3.653411857580780975e+01 -3.134277565548453026e+01 1.558438902659053582e+01 6.489492376010367991e+00 -1.941427924138160321e+01 5.487699204573443651e-03 -8.162385227025069412e+00 2.551161024306304625e+01 2.436257415461922449e+01 -1.769263898425661097e+01 -1.493344300505972200e+01 1.871912758381970221e+01 -2.286909915637873070e+01 8.967281116088820170e+00 4.995971778652689821e+00 3.680391202135343542e-01 -1.145376825812485899e+00 6.798118087137057231e+00 3.463115365203183416e+01 1.512021199097108415e+01 -6.436247215353978035e+00 4.868793803372599704e+00 -3.059412578449310161e+01 2.214390833939800274e+01 1.495905721790078857e+01 -7.038493296445349490e-01 1.539734099451601068e+01 -2.971039709976157628e+00 3.212169562684891133e+01 -3.544409545025241925e+01 -1.308381907279083478e+01 -3.132466215183325176e+01 -1.690340391950309851e+01 -1.236054205032509579e+01 -3.410397086909929953e+01 -3.125022108832130385e+01 -7.670795726936640690e+00 -1.291616827060604145e+01 1.687709197625597213e+01 2.448617045674119197e+01 -3.822710421730227637e+01 -3.823036617609804466e+01 2.499907232222719955e+01 -5.902546863833687318e+00 -1.411762681399858277e+00 3.900947918450196994e+01 1.307126507670605875e+01 9.457989113609222898e+00 -5.389341924501969139e+00 7.950510835411846777e+00 8.263149498951555927e+00 1.421102257393828516e+01 8.014850881637326507e-01 4.448167625845917073e+00 1.487964592422765264e+01 -2.762769770951710413e+01 5.603039728134081798e+00 6.721929784378469108e+00 2.179741555588151769e+01 -3.447447833040060061e+01 1.475005695372988157e+01 -1.801237197626347353e+01 -2.743536253277186887e+01 -1.843284607525277252e+01 -1.311515304789317327e+00 1.024900980149658203e+01 -9.253454224793248528e+00 -6.421705108786195382e+00 2.451141191800421382e+01 -6.283455710104786363e+01 -2.016720855661367295e+01 -7.706144095394322768e+00 -4.376082323857072254e+01 9.328428943631491777e+00 1.310860642457511815e+01 1.724781036011090052e+01 9.069012188460298773e+00 3.359779024130124014e+01 4.924575885912191531e+00 8.923266102997249760e+00 -1.704620242494523907e+01 5.188178619830616611e+01 -2.654781675868707058e+00 3.051458938368419638e+01 -1.367974683694318117e+01 1.972980634612230233e+01 2.772256874114829905e+00 -8.331415176109494780e+00 1.255084717496357349e+01 -1.525911882523611851e+01 -3.271846912894823589e+01 3.528449947019942101e+01 7.140084747199083814e+00 8.844903093520461113e+00 -2.942752839152738886e+01 -1.312517340989233361e+01 5.732493004640265610e+01 2.516972255494795974e+01 -3.045996105063085935e+01 -6.268570035961639419e+00 3.765520251074285341e+00 2.210633526782824632e+01 1.558894906413882886e+01 -4.286738604431072019e+00 1.443728306222763180e+01 4.934343064190694683e+00 3.205530166465203057e-01 -1.396104740313249337e+01 1.466714739412064716e+01 4.728949881842247294e+00 3.291418804155785693e+00 1.449463805001598260e+01 2.843746464668148377e+01 4.030039971316778491e+00 5.211111233486483485e+01 -3.268087225357513148e+01 1.400173002887264317e+01 1.896805166149671606e+01 2.025536697279662945e+01 2.609304662700978383e+01 -1.569499806817130860e+01 -1.699287988489576762e+01 3.059238115384383860e+01 2.283350785872863042e+01 4.651939015631510799e+00 -4.129611086610475468e+01 1.501318792128019386e-01 -2.537631393928447210e+01 7.071829022706923595e+00 1.985431303581795248e+01 2.154186452931408535e+00 -3.130147132501673468e+01 -5.470987108032804969e+00 1.151519517461719211e+01 -4.426437923604107993e+01 -4.506607856138280965e+01 -4.046088056738613048e+00 -4.714692398950262486e+00 2.916019419212769392e+01 -7.525089253678290291e+00 7.159789603455173346e-01 1.976306076419913893e+01 1.042942648980121056e+01 -3.684624460539593827e+01 1.110216176666981980e+01 -1.242616219936699551e+01 1.094569521023400682e+01 -2.061976273234762402e+01 2.568560427033146709e+01 1.039067630028848654e+01 -1.604684554113248041e+01 -1.716644260255159082e+01 5.896505273591210461e+00 -1.713620124098592967e+01 2.899502850908927343e+01 6.270904682566611044e+00 2.094681069120508354e+01 4.453666139494294640e+01 4.899302235233720104e+00 -1.687162694465072121e+01 -1.742963581763311254e+01 -1.890300996388774024e+01 -2.752385971726777214e+01 4.280011711574910338e-01 3.059183391096951699e+00 -4.535428061567804647e+00 2.734682795580127035e+01 9.276757336203393933e+00 -1.021872524528359971e+00 -8.118564944867493693e+00 -8.746721683960934968e+00 -2.057313669596886285e+01 3.323904939801933267e+01 1.567911067336977560e+01 -1.070573913492219020e+01 -1.445855176113438390e+01 -6.400529214121540633e+00 -1.789755599788970386e+01 2.303335961821830224e+01 -1.939942899608769267e+01 -2.196241883793392446e+01 -1.323875165249419084e+01 3.683058631784020598e+00 -4.661219910443193948e-01 -2.826295621845827810e+01 3.477229126735197351e+00 1.411776539377041217e+01 -2.145455126827092585e+01 2.833630166132268613e+01 -6.541479665325912407e+00 1.292498183368802955e+01 -1.037287935349874957e+00 4.548573598426904141e+01 -2.963238050207708341e+01 1.499512671348911397e+01 -1.531048769446775104e+01 3.243464757617945793e+01 9.145318863279092270e+00 1.243863546354558913e+01 -3.795912229241007196e+01 1.906376234633820133e+01 6.782196005219112145e+00 -4.072503707106176485e+00 -1.561210877553214260e+01 -7.816037376251334656e+00 2.632930277374065486e+00 -1.492429948523404049e+00 7.845324430162947671e+00 8.444720914201610640e+00 1.959995907005162152e+01 -1.117920574360748986e+01 -5.037493466659150698e+01 -1.856131697448081042e+01 1.647596325658116001e+01 -1.823918116886331831e+01 -1.714510735663206020e+01 -1.685807921567939616e+01 6.448228611551213518e+00 -1.960059160481908691e+01 -2.772371560407120228e+01 -2.402821973392335764e+01 4.492900451652850080e+01 3.758906339642569705e+00 1.693907556524809976e+01 -8.795256794507208653e+00 -1.965177452452065321e+00 3.054522113761445112e+01 -2.698657390583348814e+01 2.521357106274119886e+01 3.202871660047257762e+01 -1.755888564539446506e+01 -2.199308091212661509e+01 -1.987096439467193676e+01 -1.988177609307001248e+01 -2.202090281022787144e-01 -1.123513292118840390e+01 -3.531083959071808209e+01 -5.981052863392280372e+00 -2.452795906368488765e+00 3.256456192307574327e+01 2.732849947185554740e+01 2.998170668940207761e+01 1.379207847926481278e+01 1.764946441606858940e+01 -1.660948444676053626e+01 3.647536711195203907e+01 -1.978013134924693972e+01 -2.489114631825036383e+01 -4.066701280595513168e+01 6.989401543409409001e+00 2.496825548888114810e+00 1.679232623922105039e-01 8.113365196232457777e+00 9.213262056891515783e+00 -1.197224938077981138e+00 3.991179513506240450e+00 -4.599590416246617797e-01 1.867383230184950094e+01 2.968070449112173037e+01 -5.923380233809273143e+00 -1.159839781143702631e+01 2.901414638266567891e+01 1.825261472997769374e+01 1.463833173439424762e+01 9.418402289969412422e+00 -1.102136338959064865e+01 -2.518506735616855252e+01 -1.293427111254881723e+01 -3.498280422745770579e+01 -2.594779559627814081e+01 -7.586906405738404191e-02 1.017202372605544625e+01 -7.534831333170860512e-01 7.196966279876121142e+00 -2.493417572487138756e+01 1.017868649697366346e+00 -1.144420769356118939e+01 1.743291451306911810e+01 1.401000916521549833e+01 9.614787323449402123e+00 -8.733435845601572822e+00 4.524148350865048940e+01 1.402393349471467232e+01 1.558475341769942624e+01 2.694719354552768564e+01 1.089913830221015090e+01 -1.505390117469853850e+00 -1.172413782654342818e+01 -3.974731733480145301e+00 1.239308809105878417e+01 -2.803392719582914339e+01 -3.807034101725222541e+01 -5.783038574254341091e-01 1.205391027321142339e+01 -1.470927469839616641e+01 -3.567562289454488678e+01 1.059474443143864342e+01 2.314641917069540611e+01 7.927669353504206207e+00 -1.654391728228205949e+01 -1.823329879931167907e+00 8.845930896408340516e+00 -1.853802277357210215e+01 -2.756712880269225963e+01 -2.383336264256533354e+01 -3.933586549862150150e+01 -1.702412720595222950e+01 4.307906451963417993e+01 -2.486171298732409607e+00 3.064973688344750968e+01 -2.485361901729039147e+00 -1.626941116219299133e+01 9.130068673481027020e+00 1.094280084526796415e+01 -1.560715027523464649e+01 -7.084303945278108472e+00 7.422650187402064503e+00 -2.744119828646439885e+01 -7.023624896326616351e+00 -1.358043121359612293e+01 -4.180406721855131735e+00 -1.732528168468353869e+01 2.483483409988107837e+01 -3.678342710243783120e+00 -2.085682142820948570e+01 2.659316265104455113e+01 1.147682321101465730e+00 -2.300897324993599469e+01 9.734969328580377335e-01 1.364231155798520945e+01 -4.156957563814295042e+00 1.396491159054879105e+01 8.789877287128600614e+00 -2.896870023838642538e+01 -1.671000150229857706e+00 -3.318745934474173254e+01 2.618805051305333365e+01 -3.136271322114972548e+01 5.579641737791119382e+00 1.929739902835536469e+01 2.116489531097215959e+01 -3.782005684264115075e+01 -1.618647337683086818e+01 -1.274938084213305167e+01 -1.713505016807784287e+01 -2.093555448686669251e+01 -1.308757545073798156e-01 -2.447730988051309708e+01 2.352615732661908154e+01 1.578962791084585326e+01 3.583365395210157089e+01 -7.949713639306615676e+00 -1.108107674207119686e+01 1.232355605805941323e+01 -2.515566093833794525e+01 3.257279420691546790e+01 -8.030341478488093543e+00 -1.497926791099114396e+01 1.566783342505979704e+01 8.366735542319039265e-01 1.169318704864755709e+01 -4.923485369424574998e+01 2.707899623182635196e+01 8.444595580404214985e+00 -1.491688684647186669e+01 -3.810698142230779517e+00 1.263669332023516567e+01 -1.030994400947117740e+01 -1.594932845172919667e+00 2.712791122758173401e+01 -5.691308256463818438e-01 6.893549053033249052e+00 -2.479176615572766362e+00 -2.657575100898306175e+01 1.778783633081130233e+01 -1.324982328138420051e+01 3.338735800286283961e+01 3.446602374412822023e+00 5.005337320192204231e+00 2.421191041873977667e+01 -3.535584384975678063e+00 -9.532055499571518098e+00 -5.082651743122569954e+00 1.436007055808829591e+01 2.321006331264009503e+01 -3.260400920475372555e+00 3.289821327895189285e+01 2.273686634595201816e+00 1.505220572633415976e+01 -2.311402910059247162e+01 -1.059609449861437902e+01 -1.726669283118097198e+01 -3.835051760524004649e+00 -7.215228156882101729e+00 4.981246708056506378e+00 1.428963770246621401e+01 -5.260496698062465448e+00 -1.143032704194100013e+01 -1.209720652239249183e+01 -3.107203072564540847e+01 1.012714510678162938e+01 2.142488276173385664e+00 4.369725235510141914e+00 -2.218173983532721216e+00 1.176172334081765669e+01 -2.216438482348572236e+01 -9.038526107658878317e+00 -3.695740787617926770e+01 -1.157999345473306185e+01 -1.389045159860163992e+01 1.799811242769769493e+01 -2.266359327255348433e+01 1.202423292002107846e+00 -2.326385692015908546e+01 2.580241520527560084e+01 -2.292688719208033277e+01 -3.115151607421066871e+01 3.560943300727348060e+01 2.440816355659846693e+01 8.631055942852658092e+00 -3.706884046371248331e+01 -3.478442463493893300e+00 5.105001642721503918e-01 1.534353156946783514e+01 -1.229704602769363397e+01 -5.021532066234725278e+01 5.037452446160920694e+00 7.316488417893060259e+00 -5.084258285375823583e+00 4.831325226446083754e+00 -1.442577049321415927e+01 -1.953403823770494441e+01 8.503353322604917608e+00 -1.904165721330542027e+01 -3.707479073346477971e+00 1.829319248802934084e+01 1.375077030000460709e+01 9.359109155106143163e+00 8.836427059037833542e-01 5.511469795225192314e+00 -1.042009131078976480e+01 -1.741866985452293193e+01 5.377247262986470488e+00 2.415311585499642177e+01 -1.209129815277899311e+01 -2.353632735823321553e+01 2.454387468943500039e+01 2.350819796375356674e+01 -1.592403101756894479e+01 -6.658783140033518677e+00 -1.146988993748746211e+01 7.517792463669403347e+00 -9.229287623333464197e+00 -2.443320962784090966e+01 -1.181146388636119582e+01 9.499805356494931630e+00 3.932095271565496830e+01 -6.208074897497346534e+00 2.524437734191607774e+01 5.083111078036424146e+00 -1.563307571897181347e+01 3.246220969178492122e-01 -6.300405482841961446e-02 -1.636305539688761357e+01 -8.839711224028933501e+00 -1.932452076348978665e+01 -2.031705271154139680e+01 -1.062917842205850505e+01 8.969951167427792527e+00 -8.491568446519364155e-01 3.243749544270783502e+01 4.736114183086019125e+01 2.743429067198854909e+01 -2.600905791746060736e+00 -3.403245843214421473e+00 -1.513614303169461195e+01 -1.748415001952873382e+01 -1.187951096435213927e+01 -3.572997506962649794e+01 7.992859353529286892e+00 6.237122804080642346e+00 1.489394554951666727e+01 8.340369340824301148e+00 1.149153248429791319e+01 -1.634948502744486376e+01 3.809553515241312915e+00 3.148018330598457482e+01 -2.499654782455782570e-02 -8.681552712807969030e+00 5.175127439210561064e+00 2.053687015863374654e+01 3.604430299908452184e+01 -6.111830353238817182e+00 5.337241426279097922e+00 -3.183604764633550133e+00 -1.784565123501306161e+01 2.274368422188473460e+01 -1.132783616197975185e+00 3.285202292221587328e+01 -1.291188171641852378e+01 -1.818409485789501190e+01 -4.574727259281769598e+00 6.255784720352142170e-01 2.117257677815881678e+01 -1.518860990352691509e+01 5.776167960194464968e+01 6.457828365734351372e+00 -1.900735814617296171e+01 -1.859009496258303784e+01 -5.419818165089994011e+01 3.515528099093369008e+01 7.626409705451373533e+00 1.760287066617915741e+01 2.555303199175363460e+01 1.025844075173916181e+01 3.870856541491203728e+01 -2.811123190928437054e+01 4.942832179262702574e+00 4.329890851433287224e+00 -1.201643473509207993e+01 -2.095316504229484167e+01 -1.261758523196045090e+01 -1.957926717030965946e+01 8.402532514508255446e+00 1.309013291367594256e+01 -5.978501807696927628e+00 -1.557408953378547878e+01 -2.362010660642351922e+01 1.683085705433226309e+01 -3.897671241406741416e+01 1.880689625805122001e+00 -1.068744261925832717e+01 -8.767136520067243310e+00 -1.813937976334812774e+01 -1.149466776352139519e+01 5.823068065045260866e+00 2.588322547024326958e+00 -2.504643657147889968e+01 -1.755672926968755831e+01 4.411256310124375801e+00 1.283845449825116880e+01 2.847839395026912257e+01 -1.724850249078230036e+01 -2.230080567230204025e+01 -2.085267829151634089e+01 2.298579976875768427e+00 -2.623930840771334516e+01 -2.857880731912317174e+01 -9.486671112405677064e+00 -7.816883421253043807e+00 -8.847687626881414746e-02 8.438239140049303977e-01 -2.595038236712185054e+01 -1.576619171653174689e+01 -1.847803206456557712e+00 6.022871699427558845e+00 -1.634038360841928395e+01 -1.637924117139845492e+01 1.916136576399760827e+01 1.771712656529899377e+01 -4.178218023256525271e+01 9.865750149736397523e-01 -2.343589562821761874e+01 -5.826188259806366787e+00 5.425078992325960137e+00 -2.226002669075445084e+01 1.333105818466739834e+01 -2.136172298873425035e+01 -2.924388313720393739e+01 1.121503970203717770e+01 1.460576901923427862e+01 4.391389616911710370e+00 3.290224632939065685e+01 1.560688704071671218e+01 -1.022292259936351577e+01 -1.400692694929768223e+01 -2.480554214752808662e+01 4.217607190433740527e+01 -1.924994992724883147e+01 1.214793459421860078e+01 6.885167163154321202e+00 2.288697784039412042e+00 -1.844976257019076371e+01 2.304376515461425612e+01 5.211739749370444486e+00 2.052145545971011487e+01 2.264355347125800222e+01 1.480551604103202834e+01 -2.157698007348590608e+01 6.220852130519011203e-01 1.722712888365326123e+01 7.019328410271573837e+00 5.007057641903268630e-01 -7.284926090138314159e+00 -2.126318355307141028e-01 -1.278169392863165399e+01 -3.652309678312730767e+01 1.199354469826651481e+01 -3.203349482059009823e+00 2.226902777593392813e+01 -8.038490544238666047e+00 2.084885460859401007e+01 -2.701870688674107868e+01 1.420625492373441290e+01 2.288344575562226169e+01 -2.053508113383544753e+01 2.321781507783387966e+01 3.755905182441347279e+01 2.783730047646509576e+01 4.870476644819563550e-01 4.159616246566590902e+00 3.009563613145693761e+00 -8.624108451017852006e-02 -1.274331765855711396e+01 2.378504742927233551e+01 2.331581679143302921e+01 1.037828771267960803e+00 2.081231206879171935e+01 -9.499915016475803498e+00 -1.986555816468236912e+01 -5.948635432205346518e+00 3.082501977638792212e+01 -1.003628590563123879e+01 2.101198540090180256e+00 6.176556892338497917e+00 8.849331628455560761e+00 -2.850500884740324636e+01 3.106850700089405137e+01 -1.541850566932830624e+00 -5.328324130489028221e+01 -4.506480704880894450e+01 -4.834339439490841528e+01 -2.499562654815795781e+01 -6.960994522313489696e+00 -2.402565413688600415e+01 -1.290237074037396070e+01 2.088338612130723959e+01 7.965984815810984720e+00 -2.149714237332057820e+01 -4.790530203104722062e+01 6.884918392699227674e+00 7.070014131229564569e+00 3.664248713730893781e-01 -2.673484050645461352e+01 -2.054164326455968137e+00 2.581619959006626530e+01 -1.365065699297879398e+01 -1.015841552739487774e+01 -2.652916335124205460e+01 -1.377766757421791155e+01 -1.231512172144804751e+01 3.995698172677957793e-01 1.151053945794479283e+01 -2.060599688544698083e+01 -4.496619069953977643e+00 -5.960405562174568850e+00 -1.414635601793323616e+01 -1.818601632435862925e+00 2.150709298434196626e+01 -3.309802990552690005e+00 -1.356227255618577132e+01 -1.257261840994301139e+01 -7.971145600080938642e+00 8.608371499814897021e+00 1.964128015137114147e+01 3.216387120759012674e+01 -9.445165799572745158e+00 -1.721866328900810217e+01 2.817542746059776171e+00 -6.809559958927381196e+00 4.144205879360527689e+01 6.452879739125427783e+00 1.061491415405723338e+01 -2.382903704839982950e+01 -1.784098500617273819e+00 -4.946182957108172573e+00 3.399492218435516833e+01 1.053323076554777238e+01 3.244346384749863255e+00 1.138492414894718863e+00 4.304789214673652609e+00 -6.136137323563492174e+00 9.706720461828977520e+00 1.956053589025023953e+01 -5.089610060587284934e+00 -2.857702358406435650e+01 -2.349664945359237578e+01 7.863012954392344156e+00 -4.420028480742396226e+01 1.063460619314333044e+01 7.155341744182392105e+00 3.832239605932069537e+01 5.471051342206752821e+00 2.572269278978152940e+01 2.852075159061869414e+01 6.805567034499336643e+00 1.405785510117612702e+01 -3.197198679538861654e+01 5.333631247507808837e+01 -3.798338856605890612e+01 5.403284644586819674e+00 -4.563129619497331646e+00 -3.946479879973030336e+01 -7.513941342350556329e-01 7.705414470846299935e+00 1.632026831531527122e+01 -2.914890629026149593e+00 1.113626980038280934e+01 6.043188447943683705e+00 -1.233104883056995504e+01 -2.653514217195441560e+01 2.893081561661485779e+00 1.703319594633830647e+01 -1.352425052483294543e+01 6.391888591160323152e+00 -1.056447480300175457e+01 -2.764569036734137342e+01 5.609425954082682964e+00 -1.104195412173906021e+01 2.084406158737030168e+01 -9.538659064073758742e+00 -2.135080672781089106e+01 -2.055042052332643365e+01 2.852568896944063326e+01 1.727882496612459207e+01 1.619788188794276351e+01 4.319754123509792976e+01 -1.989188799345071956e+01 -2.079129248978216538e+01 1.173280904953286097e+01 2.068181276643263899e+01 -4.747011290614354451e+00 5.572972326316689262e+00 3.015283737501309957e+01 1.579758205385479508e+00 1.010521385161520014e+00 -1.716112083368781072e+01 6.990718513632742770e+00 -7.258427801296615911e+00 1.409508101973754313e+00 2.736679719585953130e+00 -9.972955763055598055e+00 1.021350224664099926e+01 1.481456797186644891e+01 7.304923742032788381e-01 3.585850088347449116e+00 -2.729946923694109273e+01 2.358545278076852547e+00 8.294641064445402723e-01 3.513256247067677407e+01 1.558548046676457410e+01 2.049398417748349743e+01 6.261403835764872028e+00 7.828348244230662445e+00 4.537771860172571792e+01 9.539703905195736411e+00 -3.071647015829764626e+00 1.539403869342887177e+01 -1.373000869665592205e+01 -1.730844122954797371e+01 4.630802397128758230e+01 -1.159876833115442274e+01 2.008761667413669461e+00 -1.077939927172817391e+01 -1.795599452592828982e+01 2.095375841614807300e+01 1.231228520511825053e+01 -2.937621004409508885e+01 -2.501165903903910248e+01 9.121764788082996844e+00 2.363881277233676670e+01 4.617241070727732932e+01 1.374912456794475801e+01 -3.206539471608039982e+00 1.856706461256094443e+01 2.896358882602961593e+00 -1.364297667962441807e+01 -5.153836064005800210e+01 -1.483136686360121814e+01 6.688555817585806196e+00 7.994767539939370948e+00 1.122816498063954427e+01 -1.851458422218418676e+01 -1.868551541385518178e+01 -9.757705665473114465e+00 7.926087424292624917e+00 -2.471654782273764894e+01 -2.395641043249376878e+01 -3.731790951527959521e+01 -5.406186818823453422e+00 -3.200808282489860090e+01 2.198457761086772067e+01 -2.113758808770037234e+01 -1.414599055184344145e+01 -2.808546566673225797e+01 -1.934931400734507090e+00 5.658869348466057936e+00 2.207036688272079328e+00 -1.476870632144892337e+00 2.540540741545339642e+01 2.740438990217641901e+01 -1.156087873415015821e+01 3.075013572125067540e+01 -2.004231597314646507e+00 2.171128223801439550e+00 -1.037164400448594703e+00 2.098706346637232301e+01 5.963118066562143049e+00 -1.703888313343128047e+01 2.508482896753115909e+01 -1.491900948785231762e+01 3.281938267231215889e+01 5.109849015358322255e+00 4.102500167406038400e+01 2.770899038281342186e+01 1.164527056903310154e+01 2.603652505286239460e+01 1.875153879254079170e+00 5.191604176847874896e+01 -4.611765011978194551e+00 -7.229299853418853061e+00 3.703253705027375986e+01 3.294044221298774744e+01 3.352987456506662767e+01 -2.504686263510917854e+01 3.972525890127750614e+01 -1.729157190531346089e+01 1.243565488036414379e+01 3.451265037487739384e+00 4.043561613640958896e+00 -7.584607419067854295e+00 3.665463917606241750e+01 4.915523053980714252e+01 -3.610694129863260216e+00 -3.348670664513473838e+01 -5.656042088294414683e+00 -1.193346367339737490e+01 -1.575437189827688655e+01 4.987563794636814407e+01 1.506700220419593705e+01 3.808314853477761108e+00 -2.149563310744980882e+01 -1.987629235537179540e+01 4.432568988695359202e+00 -2.206870452461751952e+01 -1.367266062786755398e+01 5.210100699981227379e+00 -3.470644356149177412e+01 8.057129201613639324e+00 -3.809928548848509622e-01 -2.273373823057925236e+01 5.521377702646017838e+01 6.617563968034599675e+00 1.991989291614056867e+01 6.614466678836096847e+00 -8.907516307936468536e+00 -5.223838410967173829e+00 -2.574363377179916057e+01 1.322853881250420649e+01 3.360785584551619909e+00 2.162649722345675229e+01 1.716733769010281208e+01 -1.277734490269886081e+01 -2.893517052429098158e+01 1.886350881449744943e+00 -1.495167855210583419e+01 7.037509066543896630e+00 4.275531304760192164e+00 3.535150832296780976e+01 -4.676211610862154799e+01 -1.887633790323925709e+01 -2.278132479078296413e+01 -3.090406411135915832e+01 -3.739831436623119743e+01 1.375246154772715990e+01 2.787349950693124967e+01 1.270454812479514928e+01 2.725591355705106622e+01 2.216375081164315475e+01 -1.893337331954266745e+01 1.502263693932718525e+01 4.002159199433725689e+01 2.773687089751502555e+01 2.253793702367390495e+01 -1.668852034795964201e+01 1.063900329620368268e+01 -8.453782063039186667e+00 -2.783680386432046738e+00 4.041934002747613164e+00 -1.701971846214317807e+01 -2.565215828453222358e+01 -7.028008824144261979e+00 -1.478393106522766409e+01 7.727856466140961444e+00 -9.903602170841953267e+00 4.533583895887524307e+00 -5.930066513288680952e+00 1.454659341660573801e+01 3.703024831160453001e+00 2.960688946657803555e+01 7.963414233269975107e+00 7.747174524724763423e+00 -7.621142787192765056e+00 -3.126842679605946529e+01 -3.984637009179907352e+01 -3.124278431012741830e+00 -1.371080212172990542e+01 -1.520858384978051869e-01 2.621502014781228596e+01 -3.119018338801044621e+01 -9.737628712921265972e+00 5.031560776914090383e+01 1.773215887990689521e-01 -1.905441546241512540e+01 -1.349653920625037706e+01 2.892217466577184481e+01 2.451269729433652600e+01 -5.767946511420493749e+00 2.134307264756350264e+01 -8.127525991646955106e+00 -5.450594839302071648e+01 -1.219528605772066143e+01 2.232501912809262024e+01 -1.557927330531532917e+01 1.211944902545831582e+01 -6.500402928725601548e+00 -4.881782897395307685e+01 7.196650271266796572e+00 -1.206950032535966599e+01 8.465603012590818821e+00 -1.473790070007670394e+01 -1.977033138186336103e+01 -4.588776977472869278e-01 -1.677792536884422248e+01 3.828666150888974329e+01 -7.922877855740199315e+00 2.065013292884281171e+01 -6.837381376620063733e+00 1.484919121714643531e+01 -6.724747129417837144e+00 5.079618932520008068e-01 2.849883157284772706e-01 -3.188835368045301522e+01 -2.502165726904212306e+01 2.088177487397014431e+01 -1.351433628407045795e+01 -3.557924959080155247e+01 1.274432058345737317e+01 1.771061344196721343e+00 8.341962285271613542e-01 1.849255725988285093e+01 1.252244079631170592e+01 -5.288420645872058401e+00 1.517243546577741187e+00 -6.797138315211079806e+00 -2.664555353659958215e+00 -3.432643567447097865e+00 4.313876548855012594e+00 -9.903943575437709868e+00 4.182885280588385513e+01 3.215251980368908846e+01 1.619527259354866544e+01 1.419067469961166950e+00 -1.103125812766050728e+01 2.245274073257977676e+00 8.402745455016502163e+00 -3.996761286224150211e+01 9.937405126558932267e+00 -4.997462432438862834e+01 -1.344645180316243582e+01 1.482786670764204295e+01 -1.095854972302991115e+01 -1.549942456307921290e+01 -1.169455217340709119e+01 5.407614811170289926e+01 2.837070361087421944e+01 -3.945809735702413001e-01 -2.725425300435048825e+01 2.095142500952377063e+01 -1.059368173075934116e+01 8.839559278099279993e+00 -7.560321544359180024e+00 -2.634700935022145174e+01 2.440794686225284948e+01 2.988511235424562873e+00 -1.854712108909321033e+00 -2.835705635584102158e+00 -1.200835885299797212e+01 4.704650530518420304e+00 -1.101559400086235030e+01 -1.983022603347495760e+01 2.421556891443156090e+01 9.266866439845385273e+00 1.754860094601338361e+01 5.057260717827855245e+01 1.449296752240780251e+01 3.397376010602092045e+00 -2.877188370106521731e+01 1.652288435208943795e+01 6.999363899629734931e+00 1.083933886733881913e+01 -1.894739784732677634e+01 -9.513988519797106136e+00 4.300517224631786917e+01 1.263886796275081004e+01 -1.309124385507342003e+00 -2.011726651866565518e+01 -3.750849172727464520e+01 -1.662924123660094011e+01 3.284512266089292609e+01 -1.648837592036878297e+00 3.765423322590491750e+01 -2.372024632644001940e+01 1.097212915141717460e+01 2.474460167342756023e+01 2.163008940600555263e+01 2.391991523135348530e+01 -1.608423065653532191e+01 -3.881690170944668239e+01 2.647340348994337234e+01 3.623322087464440955e+01 -5.711175095844073013e+00 -2.877863846334795994e+01 -1.125039970027870240e+01 -2.137135157873248659e+01 -6.948385661224607546e-01 -9.051675384682251746e+00 -3.440428663218224159e+00 1.837410110511672556e+01 9.974851667610289851e+00 -1.210270039281454046e+00 2.187061093171897141e+01 -1.549031281993091014e+01 1.116273872786213062e+01 -1.321515856241332054e+00 -7.644769921801221280e+00 -1.558066203635600289e+01 -2.159103048469669162e+01 -4.854662322974470534e+00 2.244561647474270671e+01 -2.398157255023072310e+01 2.782701882224698409e+01 -3.050147551064792850e+01 -4.104919434672206435e+00 -2.217700125489988494e+01 9.516007936669977241e+00 2.247156657138130598e+01 1.846771375153173267e+01 -2.130528312511153821e+00 -3.604364309295411406e-01 -5.253121341125289945e+00 2.592807683341840885e+01 -4.866558199383988814e+00 3.066608524275227765e+01 -9.995321550148231537e+00 -1.750958171035951949e+01 5.298286794682296019e+00 -1.690072399814529902e+01 -3.596192774843787276e+01 2.374103642964464456e+01 1.919374956889053152e+01 -1.065989789851002278e+01 -2.375172677654236342e+00 2.998846243855624927e+00 -6.625481241033358337e+00 1.078856679924753159e+01 3.055937808333230521e+01 2.530354093340526589e+01 1.166131233590868632e+01 1.407247591579787027e+01 -1.564687472443948479e+01 -7.115308077894616723e+00 6.027532500365595070e+01 7.003509628415775623e+00 -3.192232312852848963e+01 5.125262899618404866e+00 1.926563802454929331e+01 8.083487033779867659e+00 -9.444747130192524764e+00 -2.465383741033317477e+01 -1.981929021643078315e+01 -1.398427749187452562e+01 1.853666961950100500e+01 -2.747363147971659458e+01 2.561891527094098109e+01 2.596094852017029098e+01 6.341086192820753809e+00 1.613976654989917847e+01 9.337921874971852887e+00 2.357473888774675785e+00 3.239598012080844747e+00 -4.882986835167679729e+00 1.968366859061571006e+01 1.723809035210233320e+00 8.768847280221313767e+00 -1.428766208092706158e+01 3.871630080705709354e+00 -1.714792223548692007e+01 -8.230478512960038628e+00 4.461252222175178872e+01 -1.172276796217465034e+01 -1.262669851736084314e-01 -2.989390516482389870e+01 -2.755851634755436930e+00 2.933755629312084423e+01 4.018938362424532507e+00 -1.529641486771988568e+01 2.438628560322272065e+01 1.910826239644255509e+01 -2.046228931210446689e+01 -1.284362399253681986e+01 5.451271844619004270e+00 -4.466692820953007015e+01 -6.867606050659023964e+00 9.481123297616431245e+00 3.048748279978045517e+01 6.083488253062522055e+00 2.347165796056756548e+01 3.087377789843127474e+01 -3.266070547006201252e+01 -9.432541077823969999e+00 9.250165141341349928e-01 1.676811492268904047e+01 2.323573231290850316e+01 2.694523024003182243e+01 3.915605439623882944e+01 1.427877526132030539e+01 2.631988871796664142e+01 -2.955129590092911762e+00 -1.509022237411676670e+01 -7.852744976920572384e+00 7.874707641530510394e+00 2.862850658276837379e+01 -2.701823583427359665e+01 3.622100717718875984e+00 3.386556766816922703e+01 -1.211958768830952771e+01 -5.184070872025142940e+00 8.290056662550078670e+00 1.448369077172917407e+01 -2.004795053440732833e+00 4.180597058442482705e+01 -2.234241346790525640e+01 -2.252671166711750317e+01 -1.880414063128101176e+01 4.591361192065520846e+00 -3.458189416229407698e+01 3.246292152664346986e+01 1.668262997052558561e+01 -2.310626869493603408e+01 -5.635302030062788958e+01 -6.811818861473282638e+00 -1.470641760145786137e+01 -2.987123293646129696e+01 -2.167013218487137749e+01 -1.084161359889437115e+01 -1.908184581818312608e+01 -1.588085815159701042e+01 -1.350927288292430717e+01 8.230620961371521105e+00 5.823279308283159139e+01 8.920735793916525935e+00 2.560590917368536168e+01 -1.398186046374620162e+01 -8.091295383568983368e+00 2.452370196618466025e+01 1.415253492916938782e+01 -1.229815816789460392e+01 1.938788849855207275e+01 3.653072457786647931e+01 1.352632208001078595e+01 9.581739918429748926e+00 4.454746168504056136e+00 -1.140370577099064775e+01 -1.542751376268619856e-01 -2.167820447201302159e+01 2.176792739846732161e+01 -1.308595094620583765e+01 -4.513711530666299154e+00 -1.316472745678697365e+01 4.460141594080962335e+00 9.504313893030124305e+00 4.619103173608152701e+00 -7.219627024428476592e-01 1.430869175738502364e+01 -2.690887288160008950e+01 -4.631093604617642967e+00 2.087503985708933030e+00 2.035159967364161915e+01 1.675757131720153892e-01 -2.330691218422963118e+01 -1.580345944598084351e+01 8.589452760616518745e+00 -9.128453887048046056e+00 1.288292695603954741e+01 1.831104403695282201e+01 2.191537645436633142e+01 3.498294142626898662e+01 -3.511800578833840447e+00 -3.091580865319136340e+00 -8.550918263767405492e+00 5.744258980766155709e+00 -3.918008300894260554e+00 -3.469397798411791456e+01 9.025263438577917796e+00 3.181320465563163502e+00 8.544779103064209513e-01 -2.317096817960322497e+01 -3.859837170419230290e+01 1.298485079912533813e+01 -2.395636980392922766e+01 -8.006986822713214380e+00 -2.012957502715771341e+00 1.454801763762811362e+01 2.878920649937000675e+01 2.500647506542644649e+01 5.598639948144632505e+00 -3.892566242650247688e+01 -8.749548722940689416e+00 2.544684827302778896e+00 8.539622788875945503e+00 8.361174766488769450e+00 7.684932557515277374e+00 -1.136382494267790300e+01 9.982752038057851607e+00 5.050612508140809531e+00 3.030105471975458897e+01 -5.973342607753543199e+00 1.617915839419273860e-01 1.602422910095135578e+01 -3.975836204938996143e+00 2.418715740440664774e+01 -5.007536386839774423e+00 8.799204674259428316e+00 -1.359769889869509463e+01 -1.134658239800980972e+01 -9.075035530958037722e-01 -2.117398584259400085e+00 -1.573783690596203044e+01 -1.694897756304052905e+01 1.221014445074573018e+01 -7.030329040884185865e+00 -1.324280352750462519e+01 1.271910404570635933e+01 1.480717932951805693e+01 -2.994510723356125581e+01 2.247476244884603958e+01 -1.066524831371292592e+01 4.256813567856029046e+00 -1.951893160591165133e+00 7.621405859806001715e+00 -3.411451760996025939e+01 2.858910982992722616e+00 3.508900640740492349e+00 4.282247518289536004e+01 -8.106921941271014731e+00 -1.086375765421660411e+01 2.199648116949187582e+01 -8.089882414271032829e+00 2.427318209343313526e+01 -5.697813095877557465e+00 -1.719857360733660556e+01 -1.682853798100894238e+01 -4.424872252637129577e+00 -1.064402256639661815e+01 -8.329017014270212016e+00 -9.945107135122860598e+00 -5.913236931786148176e+00 2.526206815846600762e+01 2.872678730260152236e+01 -8.587030820692888256e+00 -2.402998195168754236e+00 5.410000380795872843e+01 -1.072427033096656546e+00 -1.917012056052197977e+01 -2.264749000191825701e+01 -3.310164524454478063e-01 2.690881544813413484e+01 1.590240130301672039e+01 -4.265618320799893581e+01 -3.914754482776043876e+00 1.512562306593892636e+01 -4.130528193686775040e+00 2.248397920001621753e+00 -1.680159375985575565e+01 -1.737319005718135401e+01 -1.116433543425614516e+01 -3.975721068477012787e-01 -3.514249728827883246e+01 9.114720800237019915e+00 -2.567168098132025023e+01 2.072319466752841066e+00 2.713589541302374286e+00 -3.885145639230682679e+00 2.918527190781651015e+01 -1.437187565073223716e+01 -2.466883657427857202e+01 1.920578042571760236e+01 2.166625643709800286e+01 -1.232528282637050410e+01 -2.403875514715404194e+01 4.001319457684284764e+00 7.175928209288099602e+00 1.188312600679348030e+01 -3.447088435035087883e+01 -1.529444423814575238e+01 5.606629466303680864e+00 -7.832709624703667828e+00 2.794889190451464600e+01 5.141573041118464582e-01 6.959557372311682144e+00 -2.399338766445742621e+01 2.145236695578148112e+00 -3.825220208023885249e+01 1.753458854407328715e+01 1.437881416693509706e+01 8.137337549380291080e+00 2.103915384791974574e+01 -5.901923928331774150e+00 -1.379405504491984580e+01 -2.041328143364587433e+01 -7.924618484994213397e+00 1.100712001825040076e+01 -5.156991474881841064e+00 -1.793235385772219104e+01 1.406185257662778909e+01 2.809028502039233288e+01 2.595028649283421629e+01 2.165833342815382423e+01 2.451467003683970347e+01 -1.040731607790752022e+01 -8.353138772052878025e+00 4.836333849372974614e-01 1.482978035460267918e+01 -2.275360896134719368e+01 1.494463033981821454e+01 -1.501112985784549991e+01 3.374004411114786550e-02 -4.200243463900777385e+01 -1.252247083328104083e+01 -1.898626803941215258e+01 3.097732445229297937e+01 4.928195314904171909e+01 2.477919943636452516e+01 -6.490305333813897182e-01 -7.251350465054145822e+00 2.982876451645175564e+01 2.598990930117327736e+01 -3.214739410223718608e+01 2.844385260424253303e+01 3.335244479532858719e+01 1.525863587326345083e+00 7.613342125750169664e+00 -1.044633032326549760e+01 -6.653868403027829004e+00 -1.799949789594726468e+01 5.948136666178697141e+01 -6.871847408907134636e+00 1.115384706766757716e+01 3.293223933444008367e+01 2.122556655019160132e+01 -2.864403434062356979e+01 1.079066901285545832e+01 5.134673538363074385e+00 1.476114157686967232e+01 -1.826385473433471418e+01 1.717180382270853300e+01 -5.896311077747380835e+00 -7.590457661347644880e-01 -3.058210084361756032e+01 -8.612603318273862385e+00 7.180762494437163745e+00 -1.784361360804571461e+01 2.430385225814207928e+01 -1.281697079426248820e+01 -1.750914375378048149e+01 -1.271503271295946202e+00 1.544268847325399641e+01 9.568748008710837638e+00 1.834030899388654134e+01 -4.399166751915793760e+00 2.473568529330982102e+01 -8.576836704827634605e+00 3.171335508277637771e+01 1.867108527904601090e+01 -1.773110009519672126e+00 3.673685639761762900e+01 -2.401457198290783879e+01 -2.799158612744512453e+01 4.316787831329561342e+00 4.282311080599177977e+00 -3.249593622939408988e+01 4.798154640011830452e+00 -1.706594785276915616e+01 -2.795329909712475569e+01 -2.886557686349401131e+00 -3.237007728058364897e+00 7.799523519994061793e+00 2.125376086299779388e+01 -5.483973471421539625e-02 -1.605791734157867268e+01 -1.216092531910610575e+01 -4.995073437111061310e+01 1.712510848201215197e+01 3.644101520972454722e+01 1.210665048494916185e+01 4.323419186257823554e+01 -2.966251596838969462e+01 6.933482090139514220e+00 8.906282883260077554e+00 -1.486814226688641938e+01 1.304297818618023186e+01 -5.134257952959689675e+00 9.340052409633948116e+00 -3.584623330081024406e+00 -1.162242204735199280e+01 1.320640020553722138e+01 8.089495857331760575e+00 3.557368140220643227e+01 1.359247552902728629e+01 -1.347049214441364029e+01 -1.131429133578950363e+01 6.586807783669442529e+00 1.759482555404032311e+01 1.074568311675089483e+01 -1.446034450523965065e+00 4.639498752549215510e+01 -1.379482764676795803e+01 1.254174301863126217e+01 8.084155381709578592e+00 -1.862282372931566599e+01 -2.540825351754151740e+01 2.639272465314453342e+01 -1.190432593136805650e+01 1.217043892121568405e+01 -3.360863617707422435e+01 6.306069762278762880e+01 -3.583792650945486002e+01 -2.006236742651183036e+01 -2.018578887824205381e+01 -3.754589789161348445e+00 -4.061600910279462795e+00 2.294393560604795113e+01 4.021254800325198886e+00 1.353365645093383129e+01 -2.108365718072006345e+01 -6.410415777757415334e+00 2.179419026752384170e+01 -3.460168356607904627e+01 -9.879093345135144588e+00 -6.883859610268706852e+00 -2.008044941778280901e+01 4.113851208878764965e+01 -2.047795328253022795e+00 2.790485218221618879e+00 -3.454352089603037257e+01 9.802185897172913442e+00 -3.489580927438365165e+01 1.184706881200311557e+01 1.162331656011438596e+01 -2.757148100473040131e+01 4.312423562514874575e+00 -2.039278585527592469e+01 -4.240331134923082601e+01 2.445563252891002648e+01 -1.509336273137581408e+01 1.646565906526374690e+01 2.203663788927449829e+01 -1.070308915548789663e+01 -2.001638754478272020e+01 -1.767217842145583617e+01 2.067517824655637604e+00 -1.159975406453072821e+01 2.318603324181479408e+01 1.334728894155309220e+01 -1.784720495470108048e+01 -4.383561932676314399e+01 -4.348153859466328264e+00 1.593098551962218501e+01 5.233621746428656962e+00 6.608152727393811432e+00 -3.547059188980418298e+01 1.230390665004880901e+01 2.746291093350001766e-01 5.817236757764082888e+00 1.824455227398053836e+01 -1.014476101284321530e+01 5.022355267732038442e+01 1.519829821169508932e+01 -2.180455196578062527e+01 -4.992095474001565059e+00 -2.068078210086046553e+01 1.880830966260027637e+01 -5.555742892607696604e+00 3.727753198014054448e+01 -2.737277962777037388e+01 -2.484339707187458757e+01 2.637242120042986215e+01 -2.177619078965776822e+01 -1.487551680801857046e+01 -1.251521028900294041e+01 1.255153310222375751e+01 -4.984543766644145002e+00 -1.168782250189283012e+01 -1.576637339598067911e+01 2.136166546206118255e+01 -2.629599051878128080e+01 1.952131706370690267e+01 -2.106196849674029536e+01 2.717563261830571975e+01 3.563204344158594949e+01 -2.204463811001464535e+01 2.464803486804503052e+01 -3.499918014049342929e+01 -4.028532795710824566e+00 -2.879885779470567542e+01 -5.539838662323106178e+00 -6.116277372916133714e+00 -2.695118994993300987e+01 1.399114882072475297e+01 3.016461929052050905e+01 2.327509084633355840e+01 -9.686913060008681242e+00 2.875643823619264339e+01 -7.905690889186954839e-01 -3.250168980219364556e+01 2.487679650726431291e+01 -2.253886489924913406e+01 -1.924525133574239177e+01 2.113842409083812157e+01 3.571163437452814549e+01 1.058178653252676860e+01 2.047402094448453980e+01 7.020219169070101017e-01 -1.868194320360811389e+01 1.409646326042281572e+01 1.808256866077887182e+01 -8.355809304718921027e+00 -7.918598592541394865e+00 -2.891583156592202997e+01 3.204566053896651834e+00 -5.777514470696578996e+01 1.018720207741588624e+01 -1.723554209471355847e+01 3.137909041489042927e+00 -1.792519386257431790e+01 -6.346286127486170159e+00 3.287138226612393055e+01 -3.500540229092457434e+00 -2.625069881436967378e+01 -3.679452921924005082e+00 -1.578035932404914909e+01 -2.128052766758165149e+01 -7.679783139972853334e+00 -2.278559337509763338e+01 1.959197514667249607e+01 -1.946695828008710993e+00 -1.098219041344527014e+01 2.384241791383443054e+00 2.075699568647346283e+01 -2.381201357815024977e+01 9.007732230707173215e+00 9.864162821997712882e+00 -2.609136671888553849e+01 2.178118864075428007e+01 2.006757796422019879e+01 -6.551464610823517276e+00 -1.214819017481337227e+01 -5.861038417387343991e+00 8.528283144557496920e-01 5.225893375422771214e+00 -2.606830944099185476e+00 4.404789511421466131e+00 -1.263301169753362885e+01 1.975142400153073297e+01 2.594625911779555238e+01 -2.591647991751500513e+01 -1.100167399373008159e+01 -2.389341800193133736e+01 4.276729304331919224e+01 -1.157663994740429203e+01 1.129278936097497166e+01 7.387187525678110767e+00 2.243711810058101719e+01 2.206433577992546802e+01 -2.253333832688515415e+01 7.700606017572319217e+00 1.777039289965346569e+01 -7.181605848171414230e+00 1.271086257444378731e+01 -4.751742641473926554e+00 -4.867700943753169440e+01 -7.946048292146543623e+00 1.519995061006597890e-02 -1.009495747193448878e+01 1.110973632603134220e+01 2.391453735930456403e+00 2.501036748036354851e+01 -2.417518622619359547e+01 -2.199971856768211254e+01 1.508571287361816715e+01 1.381133787906952071e+00 -3.826788851986864870e+01 6.451189441608192965e+00 2.106837181923009439e+01 -3.268748521831478904e+00 1.902218675002140458e+01 1.011068650262512847e+01 -4.569538946191173068e+00 3.291045593409920400e+01 7.812117274423054702e+00 3.419081933435154497e+01 2.153126049792110308e+01 2.648751069430928418e+00 1.845574887958575516e+01 2.075978587461435865e+01 8.672507252698899549e+00 -1.373953227051826786e+01 1.362677838951486642e+01 -3.550821186638556526e+01 1.153960662533959614e+01 -8.019122770859272720e+00 3.928687196042082519e+01 -3.900781894939188987e+01 1.240269140227771949e+01 2.057682878094843915e+01 -1.235793472409573113e+01 1.689672271328356956e+00 -6.727153552635867229e+00 2.061076687818129116e+01 5.350591582697904691e+00 1.147135360893662792e+01 9.103098617780490676e-01 -1.429324566578701994e+00 -1.507065001378424540e+01 8.315091200800978299e+00 -1.453731044795879512e+01 -2.099749197715079418e+01 2.073237016407729527e+01 6.719578560879616802e+00 3.256532645251927427e+00 1.954386969151719811e+01 -2.150566184913335288e+00 2.495572454892048242e+01 -7.395311006977824952e+00 1.635491685633632031e+01 -2.739324389271999394e+01 2.417572976622977166e+01 1.308709728171714204e+01 -1.041217348150543565e+01 5.234936773205317806e+00 3.006170523767757530e+01 5.566673954142582481e+00 -1.239983058097598345e+01 1.348940524766886995e+01 -2.326864175752716868e+00 2.808369309096184452e+01 3.416038267986169075e+01 -5.087531979085770928e+00 -3.255629514796656854e-02 -1.374196262364719701e+00 1.326008991854265240e+01 2.912257090465950427e+01 2.642566476498923933e+01 -1.099713084616992687e+00 -3.359613333116067224e+01 1.907735206958772745e+00 7.971404185610993842e+00 3.921285076801614089e+00 -9.093220566059823540e+00 -3.359307867404982062e+01 1.591548827924211551e+01 -2.240017174151787671e+01 -3.501210223490204942e+00 -8.529477478065258467e+00 1.927571073533493973e+01 2.362002071026825334e+01 -1.406563954356635016e+01 -1.301007514684660293e+01 1.734413302741022178e-01 1.764900340726937600e+01 -1.769136508114924311e+01 2.797342596313708540e+01 -1.801155539140277639e+01 9.709685383743074993e+00 -2.161760977869590050e+01 -2.110760957742893495e+01 -1.037501850424283667e+01 -2.112031870469060379e+01 1.035283790865037901e+01 1.140907854637987207e+01 4.624641958739557523e+00 4.580780655684276503e+00 -2.972172311190283978e+01 1.149227206000262624e+00 -1.117997054678913571e+01 -1.314392902762719695e+00 -3.420889548704086280e+01 -2.039538188221012049e+01 7.884833187802355425e+00 -1.623759274351142068e+01 -1.476051535880054644e+01 -2.082582856129995719e+01 1.202330425255411228e+01 1.144177502319738693e+01 -5.021718811552161554e+01 -5.557998500116133833e+00 -2.392597643961579834e+01 -5.969195195499393591e+00 -2.497513515359973013e+00 -7.843041327616128378e+00 1.837360919209094590e+01 2.242937619783454650e+01 -3.888837068643712591e+00 3.532720692814291130e+00 2.023481502197840953e+01 1.655321845057898500e+01 -2.275808435794036910e+01 3.764171205888175109e+00 4.408962641707659458e+01 7.223738534590238292e-01 -2.619369367859849618e+01 3.543041803444138083e+01 -1.577924936878165241e+01 1.146779583428507898e+01 2.510356120739052344e+00 7.793501299579618902e+00 -4.093458292677021326e+00 -2.018347457057882011e+01 2.487683649012911147e+01 -1.324635167983739414e+01 1.642318288316044672e+01 6.027408571548569238e-01 -3.432066955270273212e+01 -1.386339056918568069e+01 1.631206423369576797e+01 -1.731479942933002292e+01 -1.513699488233400459e+01 1.385768735787442552e+01 4.319791404582196748e+01 -2.211426193799666606e+01 2.455829133738754777e+00 1.551500427108848434e+01 3.293157345908363709e+01 -6.745111105128323459e+00 -2.787062942520427811e+01 -1.031239470894932886e+01 -1.073160408543632549e+01 4.134619250799910617e+01 -1.211201250807766971e+00 8.094622585915914215e+00 3.216168504654116589e+01 1.555437806727104011e+01 2.744079529324033473e+01 -2.199204737880240046e+01 1.903107399164148106e+01 5.679019917696215281e+00 -1.819581426045107619e+01 -2.859616444520273149e+01 -7.644397005567937775e+00 -3.057145410885712877e+01 -4.708689742013931756e+00 -3.988212593229299330e+01 4.243864382338266239e+01 2.495691191319280300e+00 1.148835969853519323e+00 -1.083274879575620631e+01 -1.204939745204643486e+01 2.643692753776651472e+00 1.643743371377608753e+01 1.812955009635125947e+01 -2.354407062795454308e+00 1.746245214236064669e+01 -2.015136792455953696e+01 7.350026472310604575e+00 -2.852348797785029699e+00 7.591804349607253144e+00 1.660388965317244558e+00 -2.963148501442694993e+01 -5.517689961634532736e+00 2.381931379207037480e+01 -2.386725774617070073e+01 1.748340067025363354e+01 -2.569924632065479742e+01 1.184476025983447478e+01 -3.002037436782781121e+00 1.688595441595957425e+00 9.351422920943713635e+00 3.012338898969558088e+01 1.632273068157915219e+01 1.625589288407696120e+00 2.638890522916423897e+00 1.172294600567812495e+01 2.419849758814761387e+01 -4.421812555079937823e+01 -1.967349156228818258e-02 -2.339317637995900512e+01 -5.634503424380797654e+00 -3.867297040401288299e+00 1.641668320627899291e+01 -2.696317323394033139e+01 2.798151502719727546e+01 -3.758427294481758274e+00 4.544549211494927476e+01 -5.019632571839048651e+00 6.141536090277080362e+00 -5.238783920214313383e+00 2.277427466887356289e+01 -5.914144268464527343e+00 4.930875206505043451e+01 1.210822213830403982e+01 -6.696450025767735958e+00 -1.067290386144072123e+01 -8.704579601984555381e+00 1.212158949308934197e+01 -1.246706367388291881e+01 7.892055328930071667e+00 4.712194850184873829e+00 -2.040577480518844311e+01 3.491052437784605278e+00 -1.973636196381395891e+01 -7.221378145922599856e+00 -1.612302939506238530e+01 1.416882510423361108e+00 -1.052286996097172533e+01 3.403488096070550029e+01 -1.482812862613550564e+01 -9.107754453449526721e+00 -9.279288782634607102e+00 -1.280595976149533577e+01 1.751082397340102403e+01 1.165835055420351551e+01 1.970750838393683679e+01 3.921739388658355097e+01 6.395911330946253415e-01 -9.131441216652495640e+00 6.254066024377809008e-01 1.247495698845994028e+01 -1.556592330099258525e+01 9.936513562483332507e+00 -3.544633880975387452e-01 6.051848190876932598e+00 1.132542398965968822e+01 -2.552818769605530491e+01 -8.528857625995762248e+00 -7.653312397375482412e+00 -2.279945048136130836e+01 -2.030951148813573859e+00 3.542249639897347890e+01 9.456288543289556259e+00 -3.329952271774828176e+01 2.128542551615820955e+01 2.305374741859229459e+01 4.260123469467536061e+00 -2.143491623041539285e+01 -1.313761544400216197e+00 3.981195797761180266e+00 -5.244596776793773785e+00 -1.428379888138724674e+01 -2.035783470596486922e+01 -1.819972745241834389e+01 -2.490103630732393825e+01 -1.857408225174909688e+01 3.175009797433892444e+00 -3.459830565669132163e+00 1.541932366564645207e+01 -6.751228707843933918e+00 -2.065957732922390377e+01 9.163449298238235841e+00 3.931061174084022269e+01 9.105428756651228639e+00 2.533489014381274629e+01 -1.966347180342682677e+01 2.199465531539970442e+01 2.600144347572477344e+01 5.493909440926314502e+00 3.547454722972921815e+01 -1.690242707845072090e+01 -7.905912314093168192e+00 -1.260734450392096484e+01 -1.403239168385737035e-01 1.953718039582526345e+01 -1.580898684296483125e+01 -2.930135831615637088e+01 -9.840654739494743453e+00 7.536890601246422250e+01 -3.324073819905464688e+00 -1.584892046052553738e+01 1.170806200741769132e+01 -1.561858562777078774e+01 2.586389551383921770e+01 5.432050219659868340e+00 1.006494212317469383e+01 2.893793751470916664e+00 4.882256147073061214e+00 1.732457740039311744e+01 3.010210798391354525e-01 4.788898038138068358e+00 -1.324287246700837883e+01 5.029388329626686804e+00 -3.083709582702055307e+00 3.135853841411429244e+01 3.205270295038312178e-02 -1.980331319490416675e+01 -5.616814929904738740e+00 1.121502287005846199e+01 2.246826331814159516e+01 -2.557811259624516254e+01 9.061292637157210450e+00 2.617664697940984198e+01 1.415084716139419463e+01 -4.135145897685112537e+00 3.159944026307188736e+01 -1.452081437832477562e+01 -7.258007798035107427e+00 -2.127833399922290258e+00 7.726447680384708860e+00 2.027340335513139191e+00 -4.386334479231953409e+00 6.345861593876337636e+00 -1.530858936072481313e+01 2.292428701981937156e+00 8.638745099104601088e-01 1.806733190001221345e+01 -2.993407614222314272e+00 -1.256779260745957671e+01 2.105915668217932790e+01 1.217716765946222068e+01 1.401749946918730316e+01 2.338230773991666211e+01 1.134602486220041051e+01 2.061170114925200991e+01 -3.108143455347781980e+01 -1.743792502254358823e+01 2.079932937354131184e+01 -3.152282982070108730e+01 1.642330956030148670e+01 2.339020068260064278e+01 -7.457586101340671902e+00 4.397351848619669212e+00 1.055408809038565110e+01 2.915898502677198856e+00 2.468857238093628670e+00 -1.457503519290211269e+00 2.005407290394668962e+01 1.422766936810823779e+01 -3.364655257962461832e+01 -1.478378256815542002e+01 -3.912003720559641184e+00 -1.523297263531606305e+01 4.462056403753692280e+00 3.677308600365378766e+01 2.361542035500298908e+01 -2.081626162494294618e+01 1.072123309230766708e+01 -3.358669818722536116e-01 -9.328230309442146151e+00 3.326771838333633724e+01 5.105164644927504547e+00 -2.477849745319999997e+01 9.433201173152763630e+00 8.379490101339722941e+00 2.014525888797806275e+01 2.292722326840764779e+01 -1.432040957534806225e+01 -3.403563387060418677e+01 9.102026873303483256e+00 1.090993543964565404e+01 -3.877105833001322832e+00 4.978244792597503476e+01 -1.965236698118377978e+00 3.654453098702789759e+01 8.350540222848854555e+00 -1.277783028244994057e+01 -7.043431504963590939e+00 -1.857286015908921328e+01 2.864055368972558924e+01 6.664376496959272700e+00 -2.467807641463644686e+01 9.694734661339571957e+00 -4.894970395472869384e+00 -1.158416124027877991e+01 -1.420300400001891816e+01 2.444197106162741306e+01 -2.004260090033113073e+01 -1.030598030698048717e+01 1.627334807772004766e+01 7.056082766034040610e+00 2.551596373644525073e+01 3.419137785543507135e+01 -1.927422353886649375e+01 -1.789908757236867132e+01 -2.415010155100656775e+01 -5.907649468479395871e+00 1.343905880290481036e+01 -4.859128275670786934e+01 2.025272311959748706e+01 2.910125951948424117e+01 8.106097919032128729e+00 -1.968149210987444997e+00 1.776405317235462178e+01 -8.129803567564696465e+00 -1.990997742570497309e+01 -2.458159003598861503e+01 3.815816975084659646e+01 2.710713451572118160e+01 -1.833533883489731053e+01 3.149855012709056368e+01 -1.533753399823694963e+01 1.588382960454780424e+01 9.989418630746573768e+00 1.150289722737532294e+01 2.028590453572561714e+01 -3.589197177416494355e+01 -4.870493013792910375e+01 8.487088068795788587e+00 3.314330288925982249e+00 1.346839357041421792e+01 6.635585753484665616e+00 1.433065537670740675e+01 2.768278187837383797e+01 2.970134394303987513e+00 -2.593156202555321244e+01 -1.025174137463842250e+01 -4.071935919926500946e-01 -2.638876458810447545e+01 -5.623865752701459719e+00 2.018754523447529081e+01 5.921371730510083253e-02 1.508703381661063680e+01 1.337872500982808077e+01 1.612674042260966445e+01 6.519898906600285038e+00 1.349314131742219303e+01 5.876358228369380043e+00 -1.236964853551743460e+01 9.145865429598815100e-01 -1.057258097038043765e+01 1.078512143698791270e+01 -4.149843332721635747e+00 -1.650644057240975116e+01 -3.515568619263977013e+01 2.584215408821134830e+01 -2.151287649993481210e+01 -3.412915853156383150e+01 -1.630879880858572051e+01 -1.568471301805810292e+01 -5.083488384523717940e+01 1.713543049158107934e+01 1.267739472308227455e+01 -8.686775105594751523e+00 3.264227390477250168e+01 2.131153511902489583e+01 -1.980363156558806637e+01 -1.593736283290916056e+01 -1.135493958604909892e+01 2.627677928969476540e+01 6.807858010896930878e+00 -4.416131650748734927e+01 -2.196384892561658120e+01 3.843513485618173853e+00 -1.692599687669358843e+01 -4.956404634765164907e+00 8.972349027710839309e+00 -1.543622462195765976e+01 7.432654611655094001e+00 5.107094355192717039e+00 -4.807274886377158651e+01 -3.524508967986622832e+00 1.908977754667482429e+01 6.724767810220197362e+01 6.961646869666134885e-01 -2.798338707842858142e+01 6.600268875365609134e+00 -1.774058011595323947e+01 6.709107419096142166e+00 1.609263555701615278e+00 3.582132133643996408e+00 1.259857968704802289e+01 -2.250706385640537732e+01 1.038498019888662327e+01 1.370656641394699449e+01 8.509009436885722977e+00 1.294580369885239612e+01 3.599958304327672831e-01 -1.562296427584688097e+01 -8.272819187832785914e+00 7.090392195252744223e+00 3.279814855721760836e+01 3.009264747617755376e+01 -1.267382080689131740e+01 1.114097455116705682e+01 -1.608254494698093140e+01 -2.123362549076652783e+00 -1.445901310205902845e+01 1.618012961817508355e+01 2.056778975089529027e+01 2.315941836263099773e+01 2.960244676490402682e+00 3.392136639129812181e+01 -1.335504055737603224e+01 1.521015320338325338e+01 2.761645523252636281e+01 -5.472179117405422488e+01 -4.721056425899028852e+00 2.941933418816982382e+01 5.087272112555394799e+00 2.449396859393922909e+01 3.147013356753285862e+01 -2.302414177113004001e+00 2.632295006848277907e+01 1.673619665314167904e+01 1.131713051855815833e+00 1.331156266260278542e+01 -1.232607709476262858e+00 8.597227011871819258e+00 1.743242499984301253e+00 2.423874301363407824e+01 2.739509721638203388e+01 -1.394675316225053052e+01 1.517194901154600828e+01 -1.078535713163438814e+01 5.926893213407631311e-01 4.365434906439965346e+00 1.729545456833846861e+00 -1.778739575641462567e+00 3.379455599900698815e+01 1.170041430229227863e+01 -1.276099326126073663e+01 -2.025755063170931081e+01 -8.650222675305828668e-01 2.275422323626410392e+00 2.644804781688818096e+01 -1.315504881563947492e+01 1.182910351709034913e+01 -2.383737979529656670e+01 2.427553488506630330e+01 1.604617035707767059e+01 1.670832669488549627e+01 -1.373313072751652264e+01 3.335141961792671861e+00 -2.719467680918843389e+00 -4.697933723625541802e+01 1.053597762053581732e+01 -1.748703543478159972e+01 1.914399720126979787e+00 2.864970101606495945e+01 -7.716241802998965227e+00 -5.422909657265826411e+00 -6.231571998155163072e+01 2.760851394686712368e+00 -3.208370361381178526e+01 -2.020144615578894687e+00 1.442247018214499832e+01 2.755542305039285012e+01 -8.916858317547631252e-01 8.512469205967615693e+00 2.126005758086173358e+01 4.343352719248984073e+01 -2.315220660183517154e+01 -1.888508897042889245e+01 1.751049456914624969e+01 2.600709650487201596e+00 5.802725627741852854e+00 -1.606428736126147783e+01 2.150290897744455521e+01 -1.621260521582653169e+01 -2.237531337825774003e+01 8.933292918166513275e+00 1.602093228693111016e+01 -1.273104328876276270e+01 -8.931497756447206449e-01 2.940000827195249755e+01 3.480796877931785271e+00 -8.752186610201469819e+00 9.485574134115051237e+00 -1.087589084115400873e+01 8.048605096097974254e+00 1.881412121324714581e+00 3.085379182290702715e+01 1.331976698154748107e+01 1.309999154410481914e+01 1.102395696660801061e+00 -1.683197513622934904e+00 2.245749933650377983e+01 -1.590225410095187009e+01 -1.348577228287627072e+01 -1.213783182326726262e+01 -2.487056734014743498e+01 1.273713810951475800e+01 -4.616105947038062851e+01 -3.079949475519421043e+01 2.907565913118800793e+01 -1.894947322806255485e+01 3.454813010679458785e+00 -2.290248491962247002e+01 -2.894909811116783249e+00 -1.619000555099938765e+01 -1.520461072592491547e+01 -1.095462271556778155e+01 1.031490520800684507e+01 3.170399965490548766e+01 1.975229318225105146e+01 2.499669364521975190e+00 -2.296750070109630926e+01 1.073009760402515056e+01 -5.812292273145407862e+00 2.066968889811040455e+01 -4.884181361174950275e+00 -4.575081095187009672e-01 1.309336410694904096e+01 -9.137961693841074151e+00 2.021518557204270294e+01 -1.338227222595800825e+01 -3.625645266029435376e+00 4.911806980963678626e+00 4.138553893679560503e+01 2.025970740417466942e+01 -3.572713290969416366e+00 -4.385253021869180756e+00 3.439943141873440169e+01 5.395287626472256015e+00 3.730901096068794942e+01 -5.477478149294974230e+00 -9.206930656885907283e+00 2.978597834558712187e-01 -2.254549675283066534e+01 1.390512604288543130e+01 2.321450856186943668e+01 4.834098316023884401e+00 -3.887551642448260480e+01 2.479197531035938695e+01 3.145074711362997633e+01 -2.878401173585670136e+01 -1.399309528370325850e+01 1.891616486450397971e+01 -6.026749731367275764e+00 -2.097845337933788024e+00 -7.747586949426524150e+00 -3.384583495753777527e+01 1.722197454659961124e+01 2.876631006513882483e+01 -2.114403557437237424e+01 2.201499257501095030e+01 1.964188109159172058e+01 -2.219693518374298691e+01 -2.429923877964065060e+00 -4.298572909481560345e+00 -1.693039383165752643e+00 -2.187927702822422305e+01 -1.664435425854254547e+01 1.777682228315248736e+01 -4.684178783325063655e+00 2.043782004974053734e+01 -1.573430320396056104e+01 1.492136619142310217e-01 -2.229269079162629197e+01 -5.194948602993595621e+00 8.009933029282985117e+00 -5.516042231540114926e+01 -2.250599663154937602e+01 1.082950473021579008e+01 -2.005541193450000925e+00 3.761446644642177262e+01 3.040146916297015522e+01 3.871918259584684563e+01 1.955803206097621683e+01 -1.422898273817250825e+01 1.703082439715453367e+00 3.062498481785949167e+01 1.905938227788843875e+01 -2.646455075987420358e+01 -1.107900980578391259e+00 -1.172879388124323263e+01 -1.740480260898949805e+00 3.902590320943127722e+01 -1.913620567768505865e+01 -5.372142948314182931e+00 1.080331213934201173e+01 -1.109117598073194877e+00 1.542005536964134826e+01 3.893432257010837105e+01 3.688684044900165659e+00 9.076735617003629741e+00 -2.409845313375608455e+01 3.057274375728275118e+01 -6.121144919359441161e+00 -1.389019740963198579e+01 -3.222208981769960445e+01 -9.893714603844170341e+00 -4.807390703254723618e-01 1.082184283583570483e+01 -3.543015868883041009e+01 1.265235994956807986e+01 -1.513793002750298911e+01 6.898308528087807368e+00 2.107377890386415942e+01 -1.624870529919113071e+00 -7.884160161123515032e+00 -4.131008352648451165e+01 1.292225104535415170e+01 2.129089126421992262e+01 1.756909514063827515e+01 2.647731888003748679e+01 3.365603352563680062e+01 1.414332489129236414e+01 -1.158984455150336501e+01 -5.567347144892348609e+00 3.151317410356093252e+00 2.199887807903168380e+01 -3.106765956737064904e+00 2.684474046127172642e+01 6.011375391699971260e+01 -2.249422177754897945e+01 8.132954935219997239e+00 8.402517884074587329e+00 -3.321955646493017156e+01 -1.328957951708277818e+01 -1.794589759247998906e+00 -1.103276919919337473e+01 1.746481482068298519e+01 1.020202987668711181e+01 1.601835281045461201e+01 -5.958314896367356894e+00 1.152046007417377638e+01 6.401070305336288868e+01 8.813286721557047620e-01 2.376176313364396364e+01 2.968004382917037276e+01 2.317930849776336544e+01 -1.687777707097844981e+01 3.781831748886685318e+01 -5.483064866907859880e+00 -3.844879812608991898e+01 1.517736909665247502e+01 -2.615709001470090556e+01 -1.756283583486137090e+01 3.564982110083151667e+01 -1.636268118123041759e+01 1.902607069281058472e+01 4.763808734415659529e+01 -1.561670979224026823e+01 7.168511687283576350e+00 -1.043746929675380208e+01 -2.098501585099294076e+00 -1.262509023333326574e+01 -1.034702905137235085e+01 -1.396411746153933464e+01 -2.432557747483928168e+01 4.315717891485908808e+01 -2.331975060821931933e+01 -4.869424516069825515e+00 4.163701761754248309e+01 -1.570801668584100641e+00 6.777386973590478370e+00 3.077254999023666926e+01 1.429246275060261162e+01 -3.002087651490985820e+01 1.076415732331362562e+01 1.977104702288597693e+01 7.453304039071576348e+00 -7.036673956563289423e+00 -2.207976221478616452e+01 -8.294889354518460323e+00 2.971021179909504539e+01 2.304406828350401781e+00 -2.895648970822100932e+00 -3.175917716636253019e+01 7.442415794369588333e+00 1.962540834965248848e+01 -7.792824224050733051e+00 2.012460171350481630e+01 2.419624278219943037e+01 5.994356531058189219e+00 2.489444245027408797e+01 4.140879479607549207e+00 -1.418484942903805823e+01 -2.061077534454155469e+01 1.083836338127553311e+00 -1.097238535137789484e+01 -2.432379555485988121e+01 2.709816428696978363e+01 1.908193449259162833e+01 1.906022853874425138e+01 -4.195323790077263482e+01 4.659956003282955672e-02 2.893768302903429657e+01 4.087022234882757843e+00 -2.042359399147064991e+01 -1.418211057015897336e-01 -9.718615852353945428e+00 3.212388534659796235e+00 7.575603021728379183e+00 -1.922251313444466092e+01 -1.210647889922898024e+01 -2.942638143222096048e+00 1.929929273055797978e+01 1.159881486362045244e+01 2.608768439331093347e+01 2.269688442063517897e+01 7.920074319917533856e+00 2.382371068872990350e+01 2.135178342400119078e+01 -3.008240739758052484e+01 -1.361941108248123555e+01 3.108122433427100262e+01 -5.429643865259193625e+00 4.217557247831195610e+01 -2.419414013920858153e+01 -3.703278085282061927e+00 -2.832136329316931267e+01 1.035086813754170976e+01 -2.410518876953548162e+00 2.126872526745558645e+01 2.541409042982795796e+00 1.468134164114946927e+01 -1.747422872843452524e+01 -2.213832027632172483e+01 4.353600332587378219e+00 5.724044216567369148e+01 1.734127029716438528e+01 2.457617651093311650e+00 -6.933523010227052197e+00 -1.201635838183461047e+01 2.531255688339269838e+00 -7.564493765470541753e+00 5.187436596694631419e+00 3.045551700335307999e+01 -5.875504349376787339e+00 -1.184538772766001991e+01 1.301671734703475458e+01 -7.790955477436955157e+00 -3.945459013161588313e+00 -1.203405320260099032e+01 1.859619414160719586e+01 -1.787756641613901110e+01 1.219065638732455170e+01 1.822403030408786506e+01 -6.468380068693321050e+00 -2.809561432914262724e+01 1.065904780981973943e+01 -4.615774072416209961e+00 6.920292770538856164e-01 1.986103295898716325e+01 2.867846337772324450e+00 3.259588973999902350e+01 6.314969225232021977e+00 -4.145734347806847353e+01 -1.787838736510938276e+01 1.716697415970306295e+01 -1.253423312908416065e+01 4.299300337651645521e+01 -1.998641181357344365e+01 2.930687339207885156e+00 -3.795172553417887062e+00 2.282719048925373784e+01 -2.574225224898637165e+01 -1.753456734182268306e+01 2.473958675726093759e+01 5.337006468401962245e+00 3.387711155689273390e+00 2.400387392054924351e+00 4.252522521889311236e+01 1.984389089118993965e+01 1.342020228779802871e+01 -2.072805380826024546e+01 -1.099146655134921424e+01 2.298847132394141113e+01 2.013492786696125236e+01 -3.141692231538176117e+01 -1.275057684106383959e+01 2.417494895832263779e+01 -1.167429954910488066e+00 5.483373268059893491e+01 -2.403862811062268534e+01 -1.152588076741530543e+01 -1.266633862633600494e+01 -1.698787837553968672e+01 2.445758249755782643e+01 -1.643147706524494600e+00 1.741326042999270740e+01 2.733977542902731983e+00 1.215247203923189190e+01 -2.562616198939668166e+01 -3.291087188670888963e+01 4.472609826750932172e+01 2.685476146790620522e+00 -3.825687409399337469e+01 1.743060372286516113e+00 -1.660253772414166562e+01 -3.065882421029875715e+01 -5.453368726221074780e+01 9.998553215848362541e+00 4.777910027692206185e+00 2.337614241020243178e+00 1.671585252801123289e+01 2.031482695273586714e+01 -4.867574297863642485e+00 2.251677614783658044e+01 1.752881843932897254e+01 -1.538321023224756345e+01 -8.054459585874234051e+00 2.165044885748569570e+01 -1.958424293702949726e+01 2.328802619679644081e+01 -1.360422043135631043e+01 1.727315356419362047e+01 6.103648414078039153e+00 -1.709862234180385343e+01 -9.614057242667556125e+00 1.175909537915991798e+01 -7.438138987584738793e+00 1.371514112797003015e+01 7.809117297039541938e+00 4.341785444902131985e+01 -1.851551951716096323e+00 3.294316962895076983e+01 1.344520350550215682e+01 -2.459551976189303346e+01 3.971591970866775512e+00 -8.505699593252906254e+00 3.289444790927942819e+01 1.145455846095660091e+00 8.427716053726989287e+00 -1.463591159974214051e+01 -1.213529211277398723e+01 4.013494572543973682e+00 -4.111591872241909584e+00 -3.244226638375259597e+00 -1.788845232454077561e+01 -2.872606683403595440e+01 -4.053744215276828378e+00 -2.007215535061617828e+01 1.956579618449208624e+01 -5.358294685830495840e-01 1.322450675636639517e+01 -7.750257172066129741e+00 1.982793063678076706e+01 2.153875063767912224e+01 2.156122448267375091e+01 1.913458833595010589e+01 3.756072037915930917e+00 2.051147197730311511e+00 2.552248358751538504e+01 1.198520883585921837e+01 -2.005443458193330031e+01 -2.940376047787158953e+01 -3.677631782319023301e+01 -1.556396052029198884e+01 1.258424641551764145e+00 1.422831617497216250e+01 2.444057234348771246e+01 -6.702393112916920082e+00 1.805548435480184466e+01 2.272031859026499845e+01 2.282558139371577610e+01 1.395920749351684442e+01 1.777969852495768066e+01 -2.955737507446458068e+01 -1.775053138689190746e+01 -1.623786344207160726e+00 -2.172178993047894124e+01 -4.969876899890965483e+00 -3.379883938920330877e+01 2.503192551254659648e+01 1.019031045538926783e+01 2.148632426491180070e+01 1.256465463520652648e+01 3.275543663806482098e+00 2.872511780812562776e+01 1.615222307904534205e+01 -1.672712164629104770e+00 1.494939023368844389e+01 1.534336150778443120e+01 1.761884971911171860e+01 -1.244843811327994842e+01 1.465971926147849302e+01 1.039824096191329517e+01 2.073951762089514617e+01 -1.566576338668131285e+01 -2.157122855448402277e+01 3.461967413540203431e+00 1.590291515142666334e+01 -5.643193597241124237e+00 -1.320615030515511545e+00 2.529608999900711908e+01 -9.000303308526202528e+00 -3.459261430225176071e+00 1.947649643682548160e+01 -1.350137831649770348e+01 1.941144900662850148e+01 -1.952589268038535764e+01 3.339716318114745786e+00 -4.113051218814660182e+00 8.995165916720184285e+00 2.778333167382169577e+01 1.990732278735745098e+01 -1.947883641927955622e+01 4.896456357872392573e+01 -3.852513016229580423e+00 1.903289322011243456e+01 -1.605191560124679029e+01 2.073783299304651773e-02 1.172385893543398971e+01 -3.393870716250286534e+01 -1.444159102153534846e+01 -4.235890397364686777e+01 -4.784590344930148120e+00 7.736761009941631961e+00 7.254046290422960119e+00 -4.913707431436695749e+00 -2.385507514056656930e+01 -2.055996689154077117e+01 6.421126716163930048e+00 2.979052508781276742e+01 1.916393490721675619e+01 -4.139194909989670634e+01 3.085889676438543106e+01 1.318580937233040018e+01 -3.236655592580542162e+01 -6.546961010328334218e+00 -1.300683853426740910e+01 -3.335137158684780445e+00 -9.796327615099157171e+00 -1.294535041555915988e+01 -3.530048092556111783e+01 -2.185101844407619609e+01 1.447181714277664710e+01 1.809319161236285822e+01 -1.023126998854825942e+01 -3.766762978291248487e+01 2.673321198384979880e+01 1.375175938855914914e+01 2.509589895256038972e+01 -9.079529493564593157e-01 2.028882226796330457e+01 1.520731674128498767e+01 1.764437835691966550e+00 1.815666822351436238e+01 -2.720627566263245090e+00 -1.263942167540171724e+01 1.078472417547014217e+01 -1.899523623837354691e+01 -1.117417890739193709e+01 -1.725385920359844949e+00 1.816844644274982201e+01 -6.020000300181736819e+00 7.205316785607497998e+00 -1.312885306306068678e+01 5.767932356833739505e+00 2.190046757909649244e+01 1.240951510390282841e+00 -3.136623151872663939e+01 1.589639636785537924e+01 1.200284895358221249e+01 -4.761062016227829652e+00 1.833909048436016676e+01 2.602467156049402153e+00 3.265092840255659823e+00 -9.895092924349302432e-02 3.622630922985116797e+01 -3.217735104350874309e+01 3.452117556813512067e+01 -9.242308490391632603e+00 -3.020767818788409187e+01 -6.797957801618077944e+00 8.977670692650743689e+00 1.510078832849863772e+01 6.859385577983982962e-01 -2.348439024904171557e+00 1.746665950642300658e+01 -1.979864341636962521e+01 -1.548827770109870938e+00 9.089798436245198232e+00 4.829275579519049444e+01 2.566695098975816691e+01 -1.615456881127011002e+01 -3.949858665549746206e+01 -7.083327447250562514e+00 -1.305270506724644086e+01 -2.296999654370830513e+01 2.309461204941403523e+01 -4.959482041000091712e+00 6.305164878533692452e+00 1.298204124855194053e+01 3.712302714086278854e+01 -1.194299359426848284e+01 9.209860520126847305e+00 -1.434265939561122494e+01 -3.616429549013552514e+00 -4.357323262293161470e+00 4.866268503910069398e+01 -7.766845288250358692e+00 -4.759035967875007600e+00 1.452822288572666487e+01 3.729249457153782998e+01 -6.857193631580080329e+00 1.265910528182854478e+01 6.491140331472532443e-01 -1.184103953616257954e+01 2.706501312356856204e+01 -3.429961504610805889e+01 1.879135453803828071e+01 3.330558503292130546e+00 2.081432521740268982e+01 2.856233952495891515e+01 -2.490934072774556896e+01 1.961658780599234575e+01 -1.836328850763930376e+01 -5.637896283763001115e+00 9.382886273701382507e+00 -9.494286053345597054e+00 5.270224802714501777e+00 -3.037875284454456981e+00 1.238040265228233139e+01 6.407581182012422882e-02 2.982451993974374105e+01 1.937845300633797763e+01 -1.657998876862563975e+01 4.147230623915323378e+00 5.987238504300076869e+00 -6.307257629133548704e+00 -3.703764684275102859e+00 1.729092601158770037e+01 -3.629260624432790650e+01 1.505977581131373144e+00 -3.101918991457426245e+01 -2.076374354929199839e+01 1.870332963000440429e+01 -2.084679549776803142e+01 6.991517447338255309e+00 -1.842953443223624888e+01 -1.742622894090586527e+01 -2.368299941237899020e+01 1.553283755281669976e+01 -1.646032645415300877e+01 9.450954495039827208e+00 1.295231040438718750e+01 2.937698336124225662e+01 -1.327717220174516832e+01 -3.409831077289807055e+00 8.526753085765786722e+00 8.195579260525171605e+00 -8.891913272905782151e+00 -4.237852043022763304e+00 -2.173573352526985758e+01 -2.185909839531590748e+01 -2.301529436945136453e+01 -1.467160867036787941e+01 4.792589564536910984e-01 -7.901939439760781170e+00 8.709830950098972124e+00 2.890863715873656403e+01 -1.719085407822678713e+00 -1.185692248755636058e+01 1.029776846345321140e+01 -4.577530940822099126e+01 -3.002992037164266748e+01 1.780023572914681296e+01 8.922328182922253603e+00 3.779306794893432908e+01 8.338106385532066511e+00 1.699542336194608083e+01 -4.290848629905585909e-03 -1.482584967805202680e+01 -8.506117190504779435e-01 2.158358597489907638e+01 -3.120579205301662995e+01 2.071106347314756846e+01 1.279868770080829066e+01 1.346865178872177493e-01 -1.139631783170089996e+01 -1.150546124438585238e+01 6.765069882174801208e+00 7.292927377124561517e+00 2.485126102264966619e+01 1.260847941648098391e+01 2.113082698202237708e+01 -2.638149971320297382e+01 7.138752113607057304e+00 3.821660861448918922e+01 -7.024194147102829966e+00 -1.846939560540969794e+01 -5.894467785837647078e-01 -3.888785929733669100e+00 -2.268986039176993330e+01 -1.356904930005205046e+01 2.014655768082900522e+01 3.682600678520357107e+00 1.691559217811223803e+01 -3.947195232225703165e+01 4.079418781982634967e-01 -4.046684849889456537e+00 2.460682740339373176e+00 4.985292164000409088e+00 1.286214801107214711e+01 -2.093291012628589742e-01 -1.231059084572469509e+01 9.405262878666336590e+00 1.396570732650546098e+00 -6.635057977012195352e+00 6.894506866309096260e+00 3.098465840651541825e+01 -3.390134415829953340e+00 1.629433237784391508e+01 -1.500609476325082170e+01 -5.413492360368898915e+00 -3.182786250439414211e+00 -2.583282242780142468e+01 2.181267654542476109e+01 1.046805864796665553e+01 8.837468516974690047e+00 -9.995976429673570252e+00 3.415181042049032101e+01 -1.296606597281951601e+01 3.801028237221767370e+01 -1.457452322620255281e+01 1.190028854399905356e+01 -7.372876245481370105e+00 5.618480393550098206e+00 9.269889364138843568e-01 1.716713058621456867e+01 1.332601769573668626e+01 -2.884556869663978418e+01 1.046944560545032132e+01 -5.484668872817848317e+00 -4.231830660855631976e+01 1.843326601633548378e+01 6.543908536300805601e+00 2.348757054258801347e+01 -7.613582807780741923e+00 1.382859267989140406e+01 8.585350853775929991e+00 -9.723566943751086100e+00 -9.127535174750528668e+00 -7.438763262900565998e+00 6.520772370173168575e+00 -7.054099013840135157e+00 3.895215006875339725e+01 -1.938753692725237698e+01 1.054010742166255099e+01 5.023440124265649587e+01 -3.344908691163426706e+00 2.681697780074576443e+01 -2.595691328383185059e+00 2.852086665003949406e+01 1.749847137798116847e+01 -2.016404482184818159e-01 -4.734351159176131141e+00 -1.510300173331501794e+00 1.563960123397934865e+01 1.846903006874686071e+01 -9.236289147586510540e-01 4.107868698356316628e+01 1.872248336264058111e+01 -3.512033844019629480e+00 4.261861453300349467e+01 6.628961297708828582e+00 2.361992501449625248e+00 9.680919087327350070e+00 -1.276414120881659642e+01 3.267037516442542966e+01 2.032756253295981352e+01 -2.798685308970268082e+01 -4.323940027061599523e+01 1.860067502487125424e+01 8.516426956389516079e+00 -1.580017682603601870e+01 -1.643044335323117622e+01 -1.133512349215402182e+01 1.150557259110044761e+01 -4.252861148901939714e+01 4.094045943851203617e+01 4.772422947319505226e+01 -5.484575165088654281e+00 2.194490997813780098e+01 -2.387860448028528637e+01 2.669010034021868094e+00 2.501007943402263844e+00 5.918654545000972433e+01 3.332700076237485654e+00 1.396407830555108731e+01 -2.791347188751941033e+01 -3.792003753459844972e+00 3.793117693589099559e+01 -1.222947737916439515e+00 6.247623568096064339e+00 4.979991946797557034e+01 3.904268886018209983e+00 1.656698468854845530e+01 -9.442441289377001112e+00 1.977749837437593072e+01 5.514526321724934732e+00 3.133282311993013280e+01 -9.282254597316411449e+00 2.121475635210343924e+01 -8.453367084437866552e+00 4.070683921660125293e+01 -3.499956641150573233e+01 3.699314682785222175e+01 3.889457149112495404e+00 -5.289876919292369806e+00 2.474917529367324676e+01 6.748156871292351866e+01 -5.575440442793625273e+00 3.295342426021423421e+01 -4.347584065546998033e+01 -8.643489048286699727e+00 1.233874212935189263e+01 -1.598382574923297383e+01 1.824767062477608448e+01 2.774893526558550505e+01 3.465504718536796247e+01 1.198753707649479416e+01 -3.511865258277806134e+01 2.870284386380058450e+01 -2.151200598931801622e+01 2.462176497034496592e+01 -9.229607049389164430e+00 -1.062356271500967786e+01 6.658445670357632018e+00 2.544915788924873823e+01 -2.890366071483826360e+01 2.574872638735920560e+01 6.129706450364674097e+00 -1.035994319872896163e+01 -4.665160163311607278e+01 -6.075230440851119518e+00 4.468557007931742220e+01 4.617710127953482413e+01 -1.774015155380733333e+01 1.325930781563783256e+01 6.032711120106002411e+00 -1.436114620784210949e+01 -1.483266717093746756e+01 7.210317556286852003e+00 -7.886394148311732799e+00 4.137984911232481799e+00 2.154950281435867510e+01 1.251607534638159969e+01 1.634653203148098299e+01 5.963767488411843942e+01 4.050280480142308903e+01 -3.428458809395355900e+01 -1.406740745240663948e+01 5.186228673699213587e+00 7.256468002534857575e+00 4.451608984387682710e+00 1.868109585658935856e+01 -1.518928482013832948e+01 3.709646944568080329e+01 1.739897775524336510e+01 2.573588111854419225e+01 6.863388725419929060e+00 6.196639476878089248e+00 1.480628544184004092e+01 2.383628697424732934e+01 4.487854954432867416e+00 1.165125331234533945e+01 2.625919800099893564e+01 3.036137846581783428e+00 3.721261601976842570e+01 9.466686285455676142e+00 -3.460919673995403123e+00 4.263087946916679982e+01 1.362313721695263524e+01 -1.755588000951749716e+00 7.552493431650717071e+00 2.574604161170714178e+01 -3.687089387740074997e+00 -7.784208424876021937e+00 7.778486311091261207e+00 8.519538638983396694e+00 1.012251278668004595e+01 2.060491694440604249e+01 2.129207755104988564e+01 3.129056635146615584e+00 1.082546068530063188e+01 -8.368243667740989267e+00 1.616532579582494122e+01 9.655940386107983997e+00 1.423427748299906703e+01 4.596071727142541619e+01 8.249635618110069402e+00 -3.929643828595779098e+00 3.263929629732088245e+01 -1.167238088530812767e+01 3.123250796427612386e+00 1.827875784109141932e+01 -1.439083521062725524e+01 2.351175485988391856e+01 -5.270708668391233864e+00 -9.148864330699337799e+00 1.705843808697740727e+01 9.379389276392531727e+00 1.096229063285672112e+01 3.933385249186835519e+00 2.025992194180429529e+00 2.090457762531076824e+01 -1.798849916165389118e+01 2.158807021534487802e+01 3.502594786339033561e+01 1.861642126022735866e+01 -2.958677407130534576e+01 2.493547522340712774e+01 4.322072621390084635e+00 1.546740159209423204e+01 2.276426443246719344e+01 3.205760671802545403e+01 2.022111250878256428e+01 1.629426456510386600e+01 -1.498252080883868231e+01 -2.082860410060708745e+01 6.032717342987353959e+00 4.026016973028737311e+01 2.399028059350815312e+01 -2.338462824045694077e+01 2.509298611970100623e+01 -4.232475565262560302e+00 -1.355055336268334898e+01 -2.537849863811834794e+01 1.919091630664824422e+01 2.805472304834665209e+01 4.586566260535418138e+01 1.956185004862332377e+01 4.059189819917285114e+00 3.246827351132568396e+01 8.578250577960913503e+00 1.924544801976421837e+01 -1.303993442201809394e+01 3.618189056571040396e+01 1.951510706717397525e+01 1.088420281362123099e+00 4.221569728675514455e+01 1.377627245957843094e+01 2.373943533693702079e+01 4.166851855776177338e+00 2.706082282901679648e+01 7.383906772607620184e+00 -2.729297172079765410e+00 -1.906639821901440968e+01 -4.242104318905226990e+01 4.663482319231206930e+01 2.113311021268231826e+01 1.240905456723974076e+01 -1.164261630995687469e+01 8.677441840515630389e+00 3.619753394070615116e+01 1.878811698842030253e+00 3.654651499592285546e+01 4.588879099266517159e+01 2.722573899050908963e+01 -1.406830469394888894e+01 -2.593337007312850062e+01 -1.227130899979766099e+01 6.867316950272247311e+00 1.634150545207012684e+01 1.576092501694556702e+01 -2.102030453666599641e+01 2.613416768879780960e+01 6.984296975332210167e+00 1.315969633585890186e+01 1.814128112780403512e+01 2.195150800938617763e+01 3.044064230123431258e+01 8.270633132474616289e+00 1.074245647727389041e+01 -1.001321895859931388e+01 4.725184723023654243e+01 -1.341796775895446281e+01 1.270812229821625650e+01 1.775654826274684694e+01 1.236951617345524390e+01 -2.482706190377189515e+01 3.312703622210020171e+01 2.375411116833472391e+01 2.867081202169622145e+01 8.839520577923092759e+00 -2.726543809424989417e-01 -1.593989657428912521e+00 5.434106942698766929e+00 7.169489829308174578e+00 3.082939782369570025e+01 1.532977332822436445e+01 1.185279575734868196e+01 2.362104257871320456e+01 3.619207429935712206e+00 1.366442342481624372e+01 6.930157003225346557e+01 2.609719025186046082e+01 1.058768437078305480e+00 3.612792850924783039e+01 -3.806551869153080503e+01 1.386601646115201092e+01 4.210696660530127389e+01 1.988449372070581589e+01 1.173022162263788637e+01 1.083542845045544212e+01 -6.658844604797671707e+00 1.719638367627490183e+01 1.222743363891122037e+00 6.367740818027564309e+00 1.057367601317152683e+01 2.831301566598859765e+01 -7.937478258420872734e+00 -1.452456081677016897e+01 1.005415715426803303e+01 -7.154735268440703955e+00 -4.702762829387468813e+00 2.484772604290709452e+01 -5.776608711108716321e+00 5.570961991895043930e+00 6.153223838365016185e+00 1.150680719073318059e+01 1.366191456582374997e+01 1.233018362576831706e+01 5.301462853541386799e+00 -1.899922067313293894e+01 -2.776660839928190683e+01 -1.717399737612988631e+01 -3.673701407880329839e+01 1.316082824160138287e+01 4.633074156858740622e+01 8.963388189207972090e+00 2.466671053790386203e+00 3.565755362330662592e+01 2.587607737505832262e+01 2.833446803496576649e+01 3.256279855996982064e+01 -5.675231231394031184e-01 -4.053185295478683337e+00 -5.482478433059529976e+00 7.676707316272946890e+00 -1.613860487298772384e+01 -2.590923065300936301e+01 -6.913365307743991828e+00 2.976292991020417134e+01 -7.630528889619570876e+00 8.354988533855374655e+00 1.727648299695788836e+01 2.716937805722658439e+01 1.070523613291149090e+00 -1.912367618067306818e+00 2.012269201360336623e+01 1.185359304515798939e+01 -2.255932994059051921e+01 2.396742027362328997e+01 -8.382062946120317548e+00 -1.016147853854015182e+01 -5.872166410855297336e+00 4.767094391685347432e+00 7.352076847771788159e+00 1.504002515887372482e+01 2.252615343607480014e+01 1.630940915555416382e+01 -1.899465091133168571e+01 5.656465106809005050e+01 -2.214558179453274533e+01 -2.514385363250797667e+01 2.667286478641054259e+01 -1.028656402841467177e+01 8.645618138182319612e+00 -5.370664258270185343e+00 6.934119171936660386e+00 -7.625847955855298288e+00 1.866987369062234592e+01 1.618183937113432691e+01 -1.672364562748896688e+01 5.281948706662720383e+01 -3.796900222058001262e+00 -6.873169373929480797e-01 -6.113031813898928135e+00 3.691382087836468173e+01 -5.149147635239190635e+01 3.409138759328369517e+00 -5.753961372004911645e+00 5.362873176669881303e+01 4.842245255462093390e+00 2.063859198215787671e+01 3.616441653894423958e+00 1.371142926165039100e+01 1.364812903617418360e+00 -1.245097854716520658e+01 -4.698554259388716403e+00 -1.093593686853066238e+01 1.248362295886422402e+01 1.925698229860284627e+01 2.659878524715874448e+01 1.555476992021388583e+01 2.401107535456815611e+01 5.720872111491492973e+01 6.250368081084614502e+00 1.473410503119193216e+01 -2.559434184602456952e+01 -6.812418793248328441e+00 1.304069765234734213e+01 -6.533580506940140253e+00 1.694031427530918776e+01 1.501148713680008484e+01 -1.460561153383768129e-01 1.438954081594021694e+01 -2.848187057623596807e+00 -1.801863396597793709e+01 1.931815444301714635e+01 -1.762144135136935930e+01 4.752991388794902683e+00 1.060523373591331620e+01 -2.515572665166075339e+01 -2.368200834400518318e+00 -2.049872081295852766e+01 3.186581076860336736e+01 1.217279371387749620e+01 3.260780246133646898e+01 1.307183395607742149e+01 -3.952072840885362481e+00 3.556997584309056748e+01 6.155332348791300312e+00 -1.962875247038365600e+01 7.311961262766257796e-01 3.211054739963915949e+01 -2.138688118149539719e+01 1.548770238146244704e+00 9.654273381527186615e+00 6.596538191448138022e+00 4.693342576294865509e+00 1.458609480146213322e+01 -1.457144578577514560e+00 -2.021317278070819867e+01 1.866683960776842710e+01 -2.028713093353911745e+01 -1.592848630767508666e+01 -5.292908439293382727e+00 -1.304720286215491143e+01 2.567755277088658517e+01 3.346749191686097524e-01 2.273371991789852942e+01 1.731590718457835365e+01 -1.873303274568898757e+01 5.001569187618205348e+00 1.547080148006618927e+01 2.555085760645772197e+01 7.258594728364061943e+00 4.422420316346395097e+00 -1.050724870659210808e+01 4.844905516485585650e+00 -1.045791266455820256e+01 5.525759817299043419e+00 -9.374201479977713802e+00 6.266647102857406537e+01 3.702756308283670705e+01 5.704959005937281447e+00 3.217031666924987832e+01 2.997338721736069544e+01 2.223016823770437966e+01 9.930980547384679724e+00 1.695182961415241962e+01 -3.071983256267074225e+01 -2.678790361845465995e+01 3.662178709327388049e+01 1.829561519788584434e+01 -1.497199285006400338e+01 1.252404524530285990e+01 3.750974128029739063e+01 3.203743170608827029e+01 2.454713011942217094e+01 1.692517981928557447e+01 -2.052561898318349520e+01 -1.297245338869287146e+01 1.922429886794592235e+01 1.880368447113273689e+01 3.309425541011321314e+01 3.472341898442403618e+01 1.512722463809307705e+01 -7.005801223337583039e+00 3.183371833541712448e+01 2.919973845037891280e+01 7.015525315149298002e+00 -1.537040893652153173e+01 -2.770381996364075672e+00 -1.772524861014258946e+01 1.667641744543171356e+01 -1.336667837957269001e+01 2.489066511705859597e+01 -6.881348461084888513e+00 -3.160448092506392026e+00 3.803051491495156533e+00 1.630485383390185561e+01 1.518883060589277534e+01 2.507352497662164481e+01 -1.464855257790192233e+01 -1.693621308059231723e+00 3.315029066071673469e+01 2.051529095455013163e+01 -2.041831380562966203e+00 1.150967299932076493e+01 2.568544936395502631e+01 1.090767714147328427e+01 8.654222170901599398e+00 2.235078307336810965e+01 4.150365682400116896e+01 1.138280858226963943e+01 2.681005243581353881e+01 -2.601330427334544115e+00 -1.339150109133949407e+01 5.819620734477247481e+01 1.509259098189078685e+01 5.731049335634623532e+01 1.665378702393599397e+01 3.003436828534816883e+01 -1.352938442802176899e+00 2.131799335503599480e+01 3.618012713526213986e+01 1.833469301975098631e+01 3.742734414977288981e+00 2.038075086334544928e+00 -1.821551229955473516e+01 -1.826728029094006800e+01 2.186607131907869928e+01 -9.078037122945929127e+00 -1.190645206005953050e+01 2.437697835218181197e+01 3.989124640084307316e+01 1.403992403240498810e+01 3.633065845404932048e+00 8.664268365280776152e+01 -1.144869560149172649e+01 -3.860857878393724008e+01 1.995594721934318017e+01 1.329644223555355831e+00 1.353746255900228235e+00 -2.180136564238751617e+01 3.684617714734003613e+01 -1.574787110099384213e+00 -6.962419152593959382e+00 -7.083467923423524937e+00 1.515871066519569332e+01 1.004495746112822729e+01 3.835276734082928130e+01 1.130881796843145715e+01 1.075075343398055239e+01 3.389167584998299532e+01 2.423225427775503249e+01 2.030796101798491904e+01 2.697225686630208230e+01 3.302424203935367331e+01 -5.595046652106376861e-01 -6.750530658299024545e+00 1.886614258286030221e+01 1.166618553475349351e+01 -1.178853456327553317e+01 8.930843928486618566e+00 4.388751920550661367e+01 6.064263567315991921e+00 -1.698984067267026532e+01 1.116972922070016239e+01 7.287409098461621326e+00 3.787789729103098324e+01 2.117102338888664192e+01 3.401990141172208837e+01 -8.670903697020239775e+00 3.310266574917912408e+01 1.675920580323771958e+01 -4.036010450295908214e+00 5.758404937004580226e+00 8.997844983226336524e+00 2.073490752968343998e+01 1.408319281180845906e+01 1.349632890727771484e+00 1.198620085664489565e+01 5.507990334100083096e+00 3.026995514869237525e+01 -5.601314999007515283e+00 -1.091584022304586554e+01 1.806726489399250468e+01 1.083153096493776602e+01 3.104999234515962492e+00 -2.812969969592177932e+00 1.286221492115929443e+01 1.558129791243321627e+01 1.374059786130987959e+01 -3.665182297677704426e+00 4.407059995693917820e+00 1.732827027637807404e+01 -8.598743184930725647e+00 2.875632151044460016e+01 -2.329218685052160787e+00 1.497335529230163687e+01 2.689658871930536321e+00 -1.849545357504241139e+01 5.177478804093448872e+01 1.589409386436949490e+01 2.833702900214373344e+01 2.285761173984876038e+01 2.584754414967371616e+01 -1.576864051137376599e+01 2.219664223939379610e+01 4.758068722251357130e+00 1.359505498395547818e+01 -4.817867270477822039e+00 -1.569187585820051467e+01 1.418842752928567386e+01 -5.786751618827208787e+00 1.727372910488973190e+01 2.248535653238248955e+01 8.317199128367683159e+00 1.307372233002709727e+01 -1.181938833914340137e+01 -1.075807490456282878e+01 -5.686834409920926703e+00 -1.387278704085744607e+01 5.307400839335407028e+01 2.242700600849363468e+01 5.825625257988525618e+01 1.017429951100838359e+01 2.471011471940976278e+01 2.723693592045623646e+01 3.830332356874898636e+01 2.095715729613787204e+01 -1.478129850011516488e+01 -3.009965460238257506e+00 2.663239415885629402e+00 -5.602030514378892434e+00 2.487017442017748081e+01 1.696235539453151731e+01 5.701292069497067416e+01 -2.666006518394829783e+01 8.834854179993172352e+00 3.732517165677710835e+01 2.656390081499732858e+01 -9.817635132913082430e+00 2.989597973577473056e+01 1.422528920047958856e+01 -1.063827476228129854e+01 3.059449132046779596e+01 3.812113719878069240e+00 -5.611743158256967234e+00 1.526657350925034606e+01 -3.964196038733715177e+00 9.826601091091610840e+00 1.970185410192267739e+01 1.134623482674817829e+01 1.253561266774070049e+01 4.400441740114231948e+00 5.353344846224274534e+01 -6.191104676962321918e+00 -1.382019443456712615e+01 5.926746635099443772e+00 3.858791180709292234e+01 4.754702020015867703e+01 2.193461198225783448e+01 -1.259063301680253311e+01 2.640140354012179458e+01 -8.387762434674273848e+00 -3.674526457124757783e+00 2.370600065537578161e+01 1.770200336606220404e+01 3.996523439723748794e+00 -1.547124473914097820e+01 1.973823304491605413e+01 -8.887123352817202004e+00 2.128546112911790189e+01 4.742228492281289398e+00 -1.466557352866717734e+00 2.087954755124968642e+01 1.126607258591490357e+01 -1.005335469283492245e+01 5.038157329128633677e+01 -1.389559313710976340e+01 1.532489317279314589e+00 3.668156859535279324e+01 1.263985559422447391e+00 -7.915348564839837842e+00 -3.404066215443528876e+01 -2.206113268162739061e-01 2.051087460370263216e+01 7.535940557509390736e+00 2.514422821378247974e+01 -6.443023376651873413e+00 2.968762161556063361e+01 2.942021270705032165e+00 4.940978383297748167e+01 5.023663396298172756e+01 1.501393216283781662e+01 1.018233008912103799e+01 5.718020220854405977e+01 2.670391039630474594e+01 -1.191852918737626155e+01 2.525292579159680884e+01 2.465545227199464051e+01 7.409257592429942463e+01 4.917545997569104799e+01 2.254972099128610630e+00 -2.224127825150582272e+00 -2.039858077753968857e+01 2.434398836100934460e+01 -5.049117266743027299e-01 -3.578325554630699123e+00 2.115604064102939219e+01 7.716735869069246689e+00 2.439110754795539293e+01 -3.433972918416944253e+01 1.769279005762479073e+01 3.191733072593845222e+01 5.539317433218971409e+00 5.576032780278846523e+00 2.017693448445160698e+01 -7.953630057822053345e+00 -1.316403132397047671e+01 -2.476294451011159126e+01 3.134118697152711075e+00 5.932576034799059705e-01 3.004550094207783317e+01 -6.753819268414832599e+00 2.215912337390149389e+01 5.497533049425820906e+01 2.932355909301946184e+01 2.811829697497467251e+00 -1.978028924667042610e+00 -1.404019134189874052e+01 -8.627714646863609005e+00 7.129239129493964811e+01 -1.193110059102098219e+01 3.538198862453523219e+01 -1.070807221722684410e+01 -3.169887819766402437e+00 -1.975939840742417175e+01 2.747661769743410431e+01 1.279138192167585064e+00 2.852363314115036985e+01 2.348704733092022323e+00 4.682487412624310963e+01 -4.299998775880642832e+00 -3.539652691949207508e+01 4.486893556062678812e+00 2.441789315641046088e+01 -1.336906702589714691e+01 -5.036227599987997294e+00 4.084380493553682356e+01 -7.005509219014101063e+00 6.546433333071038696e+00 2.090098849544771653e+01 -1.202684266500628141e+01 -1.142778672501375148e+01 -2.277823258108501170e-01 2.125605146416236479e+01 1.510097370482714574e+01 -2.977599220314705519e+01 3.235254066867770462e+01 2.563245392580896898e+00 -1.807540680749281758e+00 2.690710464666451429e+01 -5.613274849741541672e+00 1.425832009582699555e+01 4.109653512636693762e+01 4.275718764078001044e+01 2.698741728899833436e+00 -1.841570494677965186e+01 7.676048369976848917e+00 1.450761292389950263e+01 3.770381117659543690e+01 -3.529986384827689960e+01 -9.859774113397730133e+00 1.176754830995044898e+01 1.272535647547774218e+01 1.819768158683428538e+01 6.820275238351622527e+00 6.282264132488194264e+00 -1.757557844791136148e+01 4.551123368773464239e-01 3.124005336581213399e+01 7.512833468670091719e+00 1.423821646171216848e+01 2.293621436604471242e+01 2.234408358349612556e+01 2.472690244592798336e+01 3.400457225527826921e+01 9.717088625005320779e+00 -2.507083929614372098e-01 6.474839262827832620e+00 7.538143337367702479e+00 2.617501280751166348e+01 1.796181172832681483e+01 -3.507219731563361975e+00 1.407091739659013996e+01 7.019318865968579679e+00 -6.109278417819374418e+00 1.202141460100078874e+01 1.101877533045708724e+01 4.574898163830059872e+00 5.512358356016940064e+01 2.787534012362358027e+01 7.663758349888054155e+00 1.843507689471476141e+01 2.693976736267040195e+01 5.612245240245520961e+00 -9.491347629566826427e-03 -1.216281562655126791e+01 1.022073010881079380e+00 1.314631250077680313e+01 6.709615975128956578e+00 -6.129455058534587053e+00 2.487532702994654787e+00 4.045599211429361475e+01 -2.730276539476032127e+01 -5.135490046404893150e+01 2.004993226906471193e+01 3.391542231675927610e+01 3.523378413230118866e+01 2.715514290224798089e+01 1.330654642198224735e+01 3.373048419930957920e+01 2.706268808292495009e+01 4.716807467890922823e+01 2.501308797422258312e+00 -1.118030587499788986e+01 1.986789643659554727e+01 1.723342327753200465e+01 2.192447341746170508e+01 1.724478690881785781e+01 -3.715026382533732630e+00 1.094379987207521410e+01 1.216331528931250183e+01 4.292939347948797746e+01 -3.983436185488147707e+00 1.973416355297176494e+01 3.253561397369094976e+01 2.840950598502554936e+00 9.675349459726799495e+00 4.958481038774929317e+01 -1.006281132158470548e+01 7.207868359232109334e+00 3.457438105332880696e+01 1.437998378822422829e+01 2.670108581046464025e+01 8.040248874234785958e+00 -2.187125515679145948e+01 1.380332878471396718e+01 -2.551985164547992468e+01 -5.097274631981319715e+01 7.829413154965516597e+00 1.139737248912528322e+01 2.039641019660917465e+01 2.987459615431276916e+01 2.042195784435037353e+01 -3.410621023297187548e+01 3.741938824624855897e+01 -7.297210818260364107e+00 7.225814722646605404e+00 3.841346868271057247e+01 2.960093419916334057e+01 -1.334243656160476377e+01 1.534696262432621872e+01 3.816449805513474303e+01 3.618483835621022848e+01 -5.285155851768747581e+00 1.764888066183214477e+01 3.694396249047475322e+01 3.610758949669494200e+01 1.800231808155299262e+01 2.797850358094479262e+01 -2.839461243845463834e+00 3.717983103369730458e+01 -9.678156418968244523e+00 4.146258982848348040e+01 -2.332612730541314683e+00 6.624547970488867676e+00 1.281472524697884019e+01 4.308752906143120676e+00 -1.648273933002685965e+01 2.095867619661011361e+01 -2.769064908115066714e+01 -1.062844416959723226e+01 -9.942356708699946921e+00 9.594364526151950567e-01 3.024933649937651126e+01 3.192804258490522074e+00 -1.813115464167897883e+01 1.962842833788488761e+01 2.001072348932718370e+01 -2.710042435454885990e+01 -3.821786105423395252e+00 1.426713772522339418e+01 -3.452284690023031954e-01 7.636167117354154321e+00 6.713791797900810820e+01 4.445459801640095066e+01 -2.127931261723745848e+01 -2.006403141032178539e+01 -9.114443597302456013e+00 -5.293466500946341746e+00 4.124533464923351289e+01 -2.314096514805215321e+01 5.026493269671436614e+00 1.910737195762330387e+01 2.436989897390686721e+01 3.300367549815070589e+01 -2.472623970359200740e+01 7.540020097211178829e+00 7.711155450871638450e-01 8.454792353353274947e+00 1.020473840485631456e+01 2.791870256209363887e+01 1.808149978322375517e+01 4.597679858627343741e+00 -2.457362960925814832e+01 1.587415161896465143e+01 -9.613768200725247848e-01 2.990897845990967951e+01 2.312423728466692907e+01 -8.112996053799658824e+00 2.654866199804843419e+01 1.051860019946977509e+01 3.561834836940218629e+00 1.584036774012147930e+00 1.881087576392710758e+01 6.631771662563439307e+00 2.085338773756729225e+01 2.935962321322750768e+01 1.147663926793899059e+01 3.208283062498022531e+01 3.726480277167400601e+01 -1.471337050437095861e+01 1.526663277434364474e+01 4.536734408014599751e+01 -9.288626529846290225e+00 2.122423524397252947e+01 -4.408726670239436096e+00 -2.012606025634041274e+01 1.350159026646481486e+01 -1.061443734171260145e+00 3.008725229996597861e+00 3.123337758790780327e+01 3.162460672704910891e+01 1.953125059420418586e+00 -1.075306867543986122e+01 2.791322485316275603e+01 -2.485295184661698897e+01 -1.954158398862363910e+01 3.046537458556611000e+01 6.675536047257413230e-02 2.866150067879463847e+01 4.878476004026377488e-02 1.877385044662031532e+01 3.948832046344559643e+00 -7.422650146218234823e+00 2.082309040527241706e+01 -2.639292843054793991e+01 1.615847746784544015e+01 3.149029156477797997e+01 1.085929856939585214e+01 -3.301466502167076378e+00 6.486039711976118838e+00 7.856546696806941732e+00 9.415848304547328240e+00 6.233605390966606485e+00 2.737583656772032725e+01 -8.948723315869212769e+00 -2.369036057373997473e+00 1.917173372309868506e+00 -1.222318891062478130e+01 7.424380413117360966e+00 -5.941699602268028180e+00 2.158036561899433892e+01 3.971223711562327452e+00 1.833259750237430552e+01 1.149035038582283619e+01 -2.123310566426964030e+00 -2.333264279022291277e+01 8.681320778585108755e+00 -1.137709078995385070e+01 4.992434730742036919e+01 2.379502274513552251e+01 8.315910159230977428e+00 6.206434416643066498e+01 2.182873863371716183e+01 -1.790400877632767873e+01 1.519075257164766235e+01 5.833797058401758662e+00 2.929497132162265594e+00 -2.479205908071049436e+01 3.802669268983335371e+01 5.117323288606080212e+01 8.893604448519015548e+00 1.427769186743608110e+01 4.436661158779907055e+01 1.850604739018563194e+01 2.405909232791858088e+01 2.818173075053536891e+01 2.820763562573173289e+01 3.238399267565540640e+01 6.573205501825782449e+00 -1.804013725373089372e+01 2.549656184885911969e+01 2.681402517760609783e+01 9.293434596547424320e+00 1.986945651407628333e+01 -1.118536180231699717e+01 5.688628582256728627e+00 -1.292139737858603787e+01 2.725742599210560257e+01 2.223588540450998252e+01 -2.236125952965143426e+01 1.905277049771185816e+01 -4.208959935932775664e+01 4.406969850420476575e+01 3.293336491075869077e+01 -1.240272529338295371e+01 3.006123236023803713e+01 7.730058476978560300e+00 5.835935181171151065e+00 3.892225190796056467e+01 1.038662896566863481e+01 6.393684362574938440e+00 7.925574432264596680e+00 -6.677523279594291594e+00 2.184706640174889003e+01 1.486482283633203139e+01 5.260661131796876333e+01 2.275182562824616639e+01 1.336540194188925312e+01 -1.513677450939646896e+01 5.434951224804883196e+01 2.753237854027701914e+01 2.426032877490692385e+01 4.252009814062497384e+01 -3.918084728672337036e+00 1.287941303950558414e+01 6.567014754646680608e+00 2.533489653663920649e+01 1.681636701701245684e+01 3.488064515449926972e+01 1.994162563755489259e+01 -1.182904174753610960e+01 1.842858315142157011e+01 -2.795263880132124967e+01 1.225407815888992946e+00 1.520755502617744526e+01 2.149542609921317649e+01 1.178183156781840601e+00 1.342817643414452355e+01 1.359218432942632404e+01 8.144772631976820776e+01 1.704068142036424405e+01 -3.828457069143292557e+01 2.243333893295945458e+01 2.226493422418334145e+00 -5.097587241028424643e+00 8.862615986476765073e+00 1.439464619767423059e+01 -7.822574705603216216e+00 -5.314914612336278932e-01 4.001959514705195176e+01 -3.411711494209757500e+00 -2.515010168515887656e+00 5.836173615455341412e+00 1.931150469317158613e+00 2.707341741922013512e+01 1.455429194992445829e+01 1.799558446104657605e+01 2.305152507284093133e+01 4.590002017022790426e+01 -2.102943356251399276e+00 -1.939535649378721160e+01 -2.075055491402950381e+01 9.551722879008487155e+00 8.751431967635165066e+00 -1.691854917015675852e+01 3.519863389169236800e+00 2.310132373250304738e+01 -4.941447978493306081e+00 4.085152790505417641e+01 3.887708045314943917e+01 2.381103590611522236e+01 3.662398505956485906e+01 1.397307454732405674e+01 -2.443519267710315290e+01 2.839793638226148076e+01 4.893141193535495148e+00 3.236938325011320217e+01 2.775655883342651009e+01 2.602243674481437008e-01 3.457489683991290974e+01 2.233037064432011576e+01 4.024115929946199799e+01 -1.759557491939151674e+01 -1.245818013190757512e+01 4.488579385050820214e+00 -1.156912952596537991e+01 -1.271615101884929722e+01 -1.432109979289601931e+01 -1.239817556459849435e+01 2.271662266126389440e+01 2.765348869441124080e+01 1.362976810004209760e+01 -3.003234451515486114e+01 2.326121174387526125e+01 -4.636794425883945081e+00 -1.511314648531467242e+01 5.173245402766796275e+01 5.726960033679041118e+01 2.695015036062016023e+01 9.584605472194599685e+00 2.079268101426985371e+00 -2.170408487647657836e+01 1.703879765578481198e+01 1.689076291435346988e+01 4.921623581901589262e+01 2.376947405283954851e+01 7.605488050815900181e+00 -2.191378092983930159e+01 1.827760556247207546e+01 8.600626388608356265e+00 1.557996305426862627e+01 1.789119553136161045e+01 1.107639944941184451e+00 1.931485715444310358e+01 2.074460292416560137e+01 1.112830041104859902e+01 1.970770101824743747e+01 2.682264580422739186e+00 -1.817113717895238523e+01 2.665564368650416682e+01 5.099872109328089209e+01 2.299734873376434763e+01 1.654101493502556153e+01 -3.600599991709659609e+00 2.716101446900496441e+01 1.215672378400538634e+01 5.576884577053881076e-01 4.168005780602957344e+01 -1.378860593956787284e+01 1.926452142555407576e+01 2.615192687241003000e+01 9.204474837826170486e+00 5.245132158230414632e+01 2.611803160261986889e+01 4.197860976088534102e+01 2.852121632792912820e+01 -2.185838936504007179e+01 4.358032164488017202e+01 -9.574594538023404766e+00 -6.915865874417269410e+00 -1.323225773045998466e+01 7.454689955645745769e+00 3.380854493367996128e+01 2.077969681002565849e+01 4.624123539927280291e+01 7.968500788639465426e-02 2.577722576520990572e+01 -1.131834412960078806e-01 4.305653133846057301e+01 2.440232781832956377e+01 6.317029728437660197e+00 3.344030197329728082e+01 1.281253998508521619e+01 1.914797474843051850e+00 1.326096572413780805e+01 8.447634952266751540e+00 2.350221947239429454e+01 3.798091517407863194e+01 4.029053556162182304e+00 3.234166844036372623e+01 -3.025585965869837857e+00 1.509198556310045802e+01 5.557094416849612806e-01 -1.120088814731769578e+00 9.431390455739526502e+00 1.329833435294117372e+01 3.658815524796204244e+01 4.894215121783295430e+00 1.123511394407510355e-01 2.316182951738817053e+01 1.133629231330582599e+01 3.310192239984222340e+01 1.022299448787285492e+01 3.728524907947971201e+01 2.423891356721471979e+01 -1.042072315848946040e+01 1.696832884299058719e+01 8.321627308773543730e-01 2.331851909074099183e+01 -1.769313149084229053e+01 -5.580514210159992494e-01 4.215530285086893514e+01 -3.697649447478784879e+01 1.262579138438377413e+01 -2.234329400040613578e+01 2.187576602789383529e+01 9.222604254544922497e+00 -6.707531002899008499e+00 -1.197665286190635037e+01 2.759188493251328111e+01 -7.264729569906342554e+00 1.101555955981184276e+01 5.777877788947975546e+01 5.362440417236891577e+00 2.079942144893938050e+01 6.482253835346592830e+00 -2.364954595708614349e+01 1.255859767506297686e+01 1.748829238308608325e+01 2.539928422351180970e+01 1.277281262719676214e+01 3.330094891426065118e+01 1.521429850867868083e+01 -2.260879999086699854e+01 -1.678949656867883533e+01 3.918420103330424009e+00 1.596484619127707560e+01 -1.997468774526315016e+01 1.292428279627563725e+01 1.757491747982917474e+01 3.274319286745944169e+01 1.537636207015690104e+01 2.680963578453125251e+01 2.711649529365153555e+01 2.094879624264153151e+01 3.814739858948133389e+01 -1.915599857284605179e+01 1.695022873793189788e+01 -2.008635190146153704e+01 4.815267687275577657e+01 9.284086508876796984e+00 1.482587213644176227e+00 2.347549640112808333e+01 1.498031834400772411e+01 -1.039983170101945653e+01 1.859653024433086799e+01 -2.895817871199804827e+01 -7.704039463682157418e+00 -3.533586815131901204e+01 3.100521930897190614e+01 2.250037182510570943e+01 2.848040227141736658e+00 -1.935103713937565217e+01 2.083261077251680859e+01 -4.105055296493291372e+00 3.844801661255056757e+01 -2.307194621582480121e+00 -1.962894002666197224e+01 -4.309432801803442459e+00 6.072908667016396755e+00 -6.544855384820294830e+00 -2.338555457466597787e+01 -4.449975779582476143e+00 4.279270200905493482e+00 1.915486531143151439e+01 6.271036193224193767e+01 9.084923690723027967e-01 2.681490342618219103e+01 2.542669377240897433e+01 -8.485001768757786778e+00 2.090466589260725172e+01 5.777880358673657213e+01 -1.379769487721476295e+01 1.891085630799282935e-01 -1.609967950980293239e+01 2.350939053309978632e+01 2.166254979649107781e+01 2.238141497139033831e+01 1.657093403271190368e+01 1.290870521339812527e+01 3.676562688168190540e+00 -3.263523349479549474e+00 2.846189617269978456e+01 2.001938716222312920e+01 -4.011540314817348407e-01 2.591790129572794399e+01 1.032161192073173872e+01 1.819582584776538070e+01 -9.609615792798374301e+00 2.262381849065996420e+01 3.645337904409607432e+01 -2.664700785357612745e+01 2.641540011713297176e+01 5.598397672766856203e+01 5.165437989577913669e+01 3.060830737271287205e+01 1.267855318511200302e+01 7.335965546987250896e+00 -1.047386101636423872e-01 1.092554448154228552e+01 3.639741804032217942e+01 -4.123439987401770424e+00 4.198765526621441424e+00 4.068821684462990618e+01 2.217363036074791083e+01 -9.129205457092433917e+00 4.579300958777064778e+00 6.535995015627441340e+00 7.805179486844569858e+00 2.651470280846557515e+01 -9.228346081342074569e+00 1.914447944473147345e+01 2.497592428193806313e+01 5.883203722665708568e+00 -1.456119794013174040e+00 2.611684007118792650e+01 4.225879448157591156e+01 3.676976649183762191e+01 1.470937997590831081e+01 5.352518056478959352e+01 -4.991618670771920563e+01 1.835001131351678794e+01 -1.323077929708102296e+01 -3.980836289524458227e+00 2.448684769030650799e+01 2.676441695986361280e-01 -3.565177955075931049e-01 3.273187202137773966e+01 2.742959009851993812e+01 3.288599994250512992e+01 1.415559266821692042e+01 3.097124771102723173e+01 2.067283630089021074e+01 -1.335132065303360527e+01 1.585000107686205340e+01 5.628228481192401489e+00 1.325480038336949917e+01 1.845393228829821597e+00 -1.778432433053746542e-01 -6.850469769366506867e+00 -1.209155902322480536e+01 1.068764319063951529e+00 -1.436863845852951016e+00 2.865479959632724061e+00 6.886184323664596540e+00 1.047351467392393598e+00 1.972541638103240658e+01 -8.722861999037889724e-01 3.289982912729111320e+01 -1.831246052532173607e+01 1.504931980185620688e+01 4.038094717951767620e+01 2.079650518427678918e+01 -1.111418776117472973e+01 -1.104168365896113446e+00 4.140273636073710861e+01 3.954092773673754380e+01 2.594742750328893877e+01 4.412795988137035152e+01 2.194386426131944567e-02 1.442983285543806815e+01 -1.318795247909422486e+01 1.222551246065368602e+01 2.163366872195527435e+01 -2.313368288433815589e+00 2.368383493568153142e+01 -2.240914042487017199e-01 4.094838986369686040e+01 2.401821213103698227e+01 1.629008661872724772e+01 4.781469595804475858e+01 -7.887961573013969385e+00 2.268017291399554836e+01 1.825630638843017195e+01 2.500374959263371366e+01 2.204147257709380625e+01 6.008518501867827766e+00 -2.818421881585972510e+00 3.734964283610490554e+01 2.315926366335524733e+01 1.322215000838928489e+01 -1.330387140209593611e+01 2.662186864312733547e+01 1.495441222757686006e+01 3.849783675482154877e+01 -3.127819966000135565e+00 2.988257551454062266e+01 9.070628000086481180e+00 3.201716868405821703e+00 -2.944922773400003635e+00 1.965163471937882100e+00 2.227224072282058209e+00 5.260998960196261010e+01 7.420172646025873675e+00 4.276831657074625426e+00 3.835461189256049153e+01 2.752681669722281677e-01 -1.377305714935597614e+01 8.401196936528410930e+00 3.589969638905768079e+01 3.143711841726516454e+01 -4.857759455224147871e+00 2.962476206227202269e+01 -6.234018000665446202e+00 3.404078204101189442e+01 2.563840999782896191e+01 -2.431975151026848803e+00 3.773402785645406254e+01 -1.545418495834464423e+01 1.626893878703945262e+01 -2.344666267224939560e+01 6.892736821013722093e+00 -1.390569115892058782e+01 1.913074737297962002e+01 9.440232191788423322e+00 -3.098167405411984987e+00 1.636144190414896116e+01 -1.687501990679901098e+01 -2.918748238894643077e+00 -3.972778407473849249e-01 4.150260633915681296e+01 2.826821395315051433e+01 -1.672799507726768908e+01 4.214740634161199750e+01 2.259942629933773262e+01 -1.232929419554507611e+01 5.014944232528061008e+01 1.238812820192310582e+01 1.503556492753087781e+01 3.305663940521122157e+01 4.030052040724296347e+01 3.393939305182390598e+01 7.605741339315324012e+01 3.100325642018510308e+01 2.011515242585804586e+01 1.842868887156929603e+01 4.118246645730101463e+00 2.636815626215987862e+01 3.309804645565805714e+01 3.198790287155660650e+01 2.078025784483476457e+01 9.606776947261014499e+00 -1.456865271920703542e+01 1.899094855823673100e+01 2.710044077887488001e+01 2.191008067820516558e+01 2.230434352787924723e+01 -1.832901554957134493e+01 4.197575438537850090e+01 -3.447316131655577820e-01 1.380385880436299573e+01 3.105999805810500192e+01 2.047134755414917962e+00 3.719145223917198706e+00 -7.892020539660329348e+00 2.945128166887884813e+00 -1.069757087307721299e+01 1.793233264147242778e+01 8.988755679130182585e+00 2.465481146868324558e+01 4.393566377947127677e+01 2.534900181719849499e+01 5.547501668583188916e+01 1.624889740735633481e+01 3.659066966907409579e+01 -8.918519928478435332e+00 3.378524415257143687e+01 3.819707980667445213e+01 4.422300756338675143e+01 -7.042761263370398872e+00 -6.874351955360878952e-01 2.090331215522040154e+00 4.162816209825918889e+01 3.893504457219858494e+01 5.382455691304183221e-01 5.491457008274129947e+01 -9.134440718833408468e+00 4.273002828654188079e+01 -1.020946693189807597e+01 2.463076777049115051e+01 -3.331507937638082950e+00 2.825965705382582627e-01 6.341303105116972461e+01 3.388632266519035596e+01 3.291680926504873383e+01 5.021136187510554905e+00 3.175369254372604200e-01 -1.068647523915320718e+01 1.295951963405537910e+01 2.022712599574527914e+01 2.775066880194988528e+01 -3.234905315172073870e+01 4.122328559537229609e+01 -3.634215531918601982e+01 1.175890228264041326e+01 1.677226691799710068e+01 2.040975978426656212e+01 2.241859030934756802e+01 1.806482736259447108e+01 2.232230164240971249e+01 7.269470969278700068e+00 3.074136764445427161e+00 5.601338605277067728e+00 1.267142897946926894e+01 5.029615921602591300e+01 2.517754994292285531e+01 2.851340349795075824e+01 -1.494421011247905273e+00 4.793201599816112157e+00 -7.184776622347645691e+00 -1.527002978251646326e+00 3.221724412205413302e+01 -5.078103242441043719e+00 -1.135116867511026051e+01 3.329324504001735363e+01 1.810355017508794617e+01 4.347139682361046198e+00 3.148176805069122608e+01 9.663833311565110051e+00 2.128532666898783177e+01 2.394521974276837639e+01 2.807857586436626463e+01 2.276674400237427776e+01 4.513262388878352027e+01 2.133419989598117184e+01 3.552557135094823337e+01 7.378551240353042218e+00 2.270906165829955370e+01 1.354573148104444158e+01 1.197595867180920770e+01 3.152883531738817879e+01 2.548173067729408459e+01 2.154820847156535280e+01 2.663341778251856695e+00 1.850019432600959135e+01 1.708405756112347262e+01 -1.043000138118423870e+01 4.104325113764613775e+01 -1.641905376566769803e+01 2.268672496638281899e+01 1.277246171901051852e+01 1.314775927759100149e+01 1.902082155410011666e+01 -1.017823835721476833e+00 3.696371611337725938e+01 1.119331650439293568e+01 3.502469448116748652e+01 -5.474662854905458786e+00 1.929404220413952231e+01 8.774394661690751107e+00 4.067565091606090277e+01 1.152056982071489522e+01 3.298823003972081835e+01 2.751766018303880657e+01 2.332311873702409954e+01 3.604887460676298616e+01 1.098152128278190887e+01 1.683362579755046440e+01 1.116796303550723302e+01 2.509650780082705523e+01 -1.138935813349478643e+01 2.399168392162435737e+01 -1.319255526091927244e+01 -2.267799354488916919e+01 6.101819874031743751e+01 5.618507771548335938e+01 3.363598201558680945e+00 5.010597831252282930e+01 -1.395942344451958084e+00 4.645325348604708893e+01 6.785716462982587238e+00 -1.652670767388352058e+00 2.177204590111491100e+01 -1.096434001329595098e+01 -2.413363126484214405e+01 8.607035568033031936e+00 2.402144419761286898e+01 1.721787382859375271e+01 5.372213260577542115e+01 1.921449148635261750e+01 5.427004759735024209e+01 5.139184079040441944e-01 4.550690826419743473e+01 3.409291167836719438e+01 -2.688258436493734305e+00 4.612990659461060972e+01 9.154481402126672940e-01 2.646628832482020144e+01 -2.306873952418225571e+01 1.319343808023604225e+01 2.251420338226315110e+01 6.631006662604518098e+00 3.168979886884138253e+01 -2.872388758465995728e+00 2.100604315838296188e+01 2.347732603083892045e+01 1.258957827989364020e+01 2.031070084980377999e+01 2.651582518135487021e+01 2.225717275418027086e+01 -1.509001340330264185e+01 1.172020766528890334e+01 1.078384720742944936e+01 1.440001562636853727e+01 2.560853298816746459e+01 3.457251405643656739e+01 -1.602616113033055001e+01 5.589978734740278732e+00 4.033686728079604045e+00 9.974997471796759996e+00 8.859330859047110707e+00 3.540916475717104106e+01 -1.438576849239495381e+01 2.143197936394839687e+01 3.854034140395057761e+01 2.793618179996388307e+01 3.179329683635282677e+01 4.787897983641808963e+01 -1.288315558810635864e+00 1.132558079924482008e+01 1.945443887405081895e+01 4.236238491112700899e+01 1.494270926156935175e+01 1.405584686983875642e+01 5.247003698040076358e+01 6.451324640383941755e+01 3.198939390026493967e+01 2.382775542315960848e+01 1.796114202980254149e+01 3.606800437581625385e+00 1.988585293567545875e+01 6.868737396088029357e+00 3.736852185516508484e+01 2.244333921730966708e+01 2.513364934388204297e+00 2.906825058083111557e+01 2.386717946000421975e+01 3.535405228183454085e+01 7.472492257580374275e-01 -2.298953577503086976e+01 1.682765648162945382e+01 3.845408907246795138e+01 9.858038195674573956e+00 2.003292050294771087e+01 -1.238194276446724906e+01 5.497935738172542841e+01 4.570792800777567066e+01 2.990672218247558334e+01 3.213056971262405881e+01 2.164801662018804862e+01 6.139127047559231443e+01 3.959700832546294791e+00 3.010031962972746911e+01 -1.776244736595301132e+00 2.982373443368711463e+01 9.602971886030095661e+00 -1.006043303277389944e-01 2.249078468550729326e+01 2.923645978884915664e+01 4.279098343059052922e+01 1.309538347693878890e+01 1.141341894607832153e+01 1.951207757659375730e+01 1.186521131273684304e+01 4.539526620473011320e+01 -2.287053272765223610e+01 1.044438521790265462e+01 1.706203884346042798e+01 1.813003048868789335e+01 2.862958091633720059e+01 -2.051749901708248913e+01 1.637612322111840513e+01 1.856459998253347976e+01 2.266099680748165923e+01 -1.855741467822222290e+01 2.245985283426700718e+01 6.502627399204172320e+00 3.666651514968630465e+01 2.173597514870609260e+01 8.141948247412317485e+00 -1.617605067039458788e+01 -2.452914324153570469e+00 2.043954720587505847e+01 3.160093617225323470e+01 2.042007009491653946e+01 -3.143867068937325371e+01 2.700452813891371306e+01 -2.252698616880912041e+01 3.152014135845760734e+01 3.085834963971862166e+01 -3.091569080256488178e+01 1.748955415068493124e+01 1.419248647919090622e+01 1.396891599244664839e+01 4.703087635532978261e+00 -1.047805126079238214e+01 4.282746611370780698e+01 5.074408503153346572e+00 4.199069222894518560e+01 -7.981140385264181347e+00 -1.084689255821312059e+01 1.430959356062762211e+01 4.780946551748275652e+01 2.602799479258372628e+01 4.309150337047341139e+01 -3.039212450476343719e+01 1.535490190060890114e+01 3.349846607272165500e+01 -5.388668992230677190e+00 1.460171511588575832e+01 -1.161623291624983345e+00 1.050284608535271325e+01 1.032720518752416083e+01 -1.259656217660526956e+01 1.742973140795027120e+01 1.953158063132277178e+01 1.603787806578117880e+01 2.744006741215264888e+00 4.147134300315856592e+01 -1.380328197525768452e+01 1.745573418638116081e+01 1.967697783154166657e+01 2.034459842870962731e+01 3.908984554591042127e+01 3.750178010969884212e+01 4.324512023219922696e+01 3.350718830244976232e+01 -5.060443580844028233e+00 -1.160057898758909545e+01 -6.007493707389510718e+00 3.114151408692323386e+01 3.926917224941187357e+01 -1.094678806763145218e+01 3.425416815220571287e+00 2.394490063378535538e+01 5.370052809850385245e+00 -9.424054008905379476e+00 2.721457190913033486e+01 -8.927967481911291969e+00 1.343047957661148217e+01 1.938934462525972080e+01 2.015340899215702208e+01 1.473032574087100244e+01 9.895314913630812725e+00 2.499019606303004792e+01 -8.633889552689220093e-01 2.220074203001040658e+01 5.097357537576845488e+01 -3.006934415255360449e+01 -1.269176493260853533e+01 1.134052047448346912e+01 2.604769098707028263e+01 3.855411112330221357e+01 2.456374517530072055e+01 9.443662123588005386e+00 4.624160668179691669e+01 8.540977729487782000e+00 -1.469797766520631654e+01 1.591608038539165548e+01 1.406560317596616549e+01 1.681216941891764094e+01 1.808195470966219887e+01 4.557308837373045662e+01 6.615275652662856665e+00 9.276404728956133994e+00 2.707084482644997081e+01 3.892316263003524313e+01 -8.388682625920701241e+00 -3.858928713362512752e-01 2.113763668655104055e+01 2.857054021938472843e+01 7.359833216263430344e+00 3.334229970914100960e+01 1.652601919414401621e+01 3.971489147999243841e+01 2.338836753220592968e+01 3.309279259570662379e+00 5.341046763203053160e+01 3.227800006644000064e+01 2.175248260008464385e+01 5.052612107822015730e+01 2.935230683472584801e+01 3.221322225988935628e+01 1.957655237101023715e+01 4.093237597752423795e+01 9.909809716885920494e+00 9.353421517769193727e+00 2.606501827425821816e+01 2.769740283775245615e+01 4.687458551298168885e+01 4.270746844373046969e+01 3.212799193370815232e+01 -1.767325716230875088e+01 1.029319856372030628e+01 2.152551802140755655e+01 2.270217362291592167e+01 1.431349377571323167e+01 5.297016660306612579e+01 1.875513277418595592e+01 1.377147184300789817e+01 5.772737948973910349e+00 2.830798214365531251e+01 5.013616483948403868e+00 -1.308747662014789093e+01 -2.477313969746207079e+01 2.888157533922559850e+01 1.698940503939675750e+01 3.142938886381386965e+01 -3.737886528315080170e+00 -8.412226929795439290e+00 3.289645801997602348e+01 -1.057984790497794592e+00 2.223986148147462316e+01 6.618505178914861453e+00 3.190511283187162306e+01 1.937046739647078297e+01 2.189759835737210736e+01 1.525040348437292437e+01 -5.894390650947831212e+00 2.621023436763390535e+01 3.599212925529350127e+00 5.787617966399115232e+01 1.679960052369277435e+01 2.367821080738494643e+01 1.708323929482300940e+01 1.256217545168984451e+01 4.024710427299174054e-01 5.613257634533255214e+00 3.697128174134967526e+00 5.057888139510858849e+01 3.960757325377789329e+01 3.823236082483834508e+01 2.282898857334527065e+01 1.111248745752378531e+00 -1.479677792055480623e+01 4.519938626518838376e+00 1.862562405761076789e+01 -7.283379672440459807e+00 -7.580915284364552420e+00 4.066072855416984311e+01 2.010885506571840509e+01 3.846131739332982846e+01 2.510892237797041560e+01 2.640222518175263744e+01 -6.651634637936668426e+00 -1.928602741739514670e+01 7.165802075270427451e+00 5.797132991641618105e+01 3.329165493347731086e+01 2.649224497899534114e+01 1.447505838630470265e+01 9.464616099178780217e+00 2.117770791624582216e+01 -5.461781328219353249e+00 4.117864252567144234e+01 3.751853370234825036e+01 1.676004454949091738e+01 7.244912302604584298e+00 1.825156149576147868e+01 3.925167148979280540e+01 2.466988203183561268e+01 2.777177050905430100e+00 5.704567591303187157e+01 -5.237022039674177343e+00 2.596639203149013753e+01 3.745953899965508072e+01 1.774518191445496740e+01 2.586886673299674300e+01 1.903880221051375443e+01 -3.680712100962696631e+00 7.132694592855168381e+00 2.067175534033816930e+01 6.770366635504172947e+00 2.426100843132585894e+00 1.372117490892237868e+01 -1.088002806739702422e+01 -3.902920999014793058e+00 2.078422353520544874e+01 2.767334837204525755e+01 4.430631385284184631e+01 -7.465912661593088195e+00 3.833064303111640214e+01 -7.366627045296050724e+00 1.417806355671505969e+01 1.927112306608885817e+01 3.092397056095045116e+01 6.388793897703690305e+01 1.794502777198305665e+01 -1.108486913227982562e+01 8.472716476411067177e+00 7.068238649521542349e+00 3.009483147766412969e+01 3.572031951981906417e+01 -1.391183163803813239e+00 1.327373010170072476e+01 3.457767509953630913e-01 4.136240535435847798e-01 -5.416160367238776807e+00 3.793098872054093817e+01 3.094834256576998399e+01 1.310602482408605596e+01 4.667974703708226514e+01 3.617282959983817214e+00 -2.652366244138659823e+01 2.875510245780561291e+01 5.222605870628891367e+00 5.586685261465953545e+01 2.239951641302354801e+01 2.361796982838070136e+01 -2.246816986471631417e+00 1.863689047689836187e+01 -6.581383802352140933e-01 -1.328363048591479689e+01 6.241906077597823455e+00 -1.705154276650466150e+00 9.724712423871359590e+00 4.192032856787017892e+01 9.374384731010655614e+00 5.448611769962248275e+01 1.187396425111170473e+01 1.865464791168468395e+01 -1.765277090740195476e+01 2.421842143769678302e+01 1.061914656606865570e+01 5.542886460426496242e+00 -7.853819923954442395e+00 2.417596836331177457e+01 7.804782591681940218e-01 3.169953238765092962e+01 -1.328962603247513385e+01 1.857093989786265453e+01 2.967201618765497528e+01 2.806372606635155975e+01 2.126296839035204300e+01 3.415646332846056055e+01 6.387885912457122117e+01 1.873280939219257846e+01 8.692163892500735400e+00 1.233819991235196589e+01 5.395658255593036756e+01 5.618902942672987422e+01 2.464682208766035387e+00 -1.121392504684694202e+01 1.888703530218660376e+01 2.144591769688222627e+01 2.364839870572892622e+01 6.010616829484100521e+01 -2.151884586066502791e+00 5.140880165155652293e+01 1.843841307412249009e+01 -2.392681018544162797e+01 2.033787527265862494e+01 -9.970800542400604982e+00 -1.436218437542247450e+01 3.052149724781148166e+01 3.942918849580821217e+01 3.793481824462634222e+01 1.818520946128498750e+01 4.662849252317482751e+01 -5.031844942501441764e+00 4.385598755858440967e+01 4.502897506279793305e+01 3.331514416993184824e+01 4.279014085474538831e+01 1.895456392998002837e+00 4.860346085601618427e+01 2.001748862368548387e+01 1.450087038478069701e+01 -2.249622821659632876e+01 -1.354175539791632188e-01 1.387050842864159250e+01 3.062021551907810846e+01 7.119759402188556408e+00 5.555861997198420887e+00 9.846062953158915221e+00 3.437486902144665457e+00 1.967134456134897746e+01 -1.405482342985399491e+01 -5.468439822049109722e+00 1.094251563989294418e+01 4.032302313179187792e+01 1.226773238084629014e+01 6.547967690708298427e+00 3.310282330687152808e+01 -1.517199432924192948e+01 1.706231605453987399e+01 2.625699910076321331e+01 4.698639688517683766e+00 1.870243505385062832e+01 4.424859907916934176e+00 -9.171915961007981011e+00 2.309978877509262318e+01 3.268426690642866106e+01 2.232017956765584898e+01 2.654817233844726587e+01 3.685142651737668018e+01 2.502386072253688809e+01 3.883592343706915528e+01 5.198324643625593922e+01 2.375295271709606482e+01 -4.204338553891492580e+00 1.730655583839532952e+01 2.137927513153414338e+01 1.515213038030016257e+01 2.845296978014381040e+01 3.979592599692004029e+01 9.907806580731588042e+00 -2.092342560534498297e+00 2.380823803240491543e+01 1.455772029349951602e+01 -5.447211086407932612e-01 2.328158139049428144e+01 4.583651923485851398e+01 -5.191622236205247987e+00 3.698261306380732805e+01 2.879480513084597604e+01 2.865507014559300103e+01 3.506761039460489116e+01 6.629393955201176425e+01 -2.566963270332801805e+00 -7.940163117770351775e+00 2.728214035474844579e+01 2.533178106728546908e+01 4.337599066111626378e+00 5.407893390942351886e+00 7.307931146437998571e+00 4.324741973030280207e+01 2.050489928036522969e+01 1.589416571760814101e+01 -1.016908583318695847e+01 -1.148041392038116726e+00 3.865859808152311672e+01 6.409762422864135090e+01 -1.445340719808873864e+01 4.073756986302066707e+01 1.125101749625123126e+01 2.814877635978582404e+01 1.485088205896794022e+01 1.865373981524932612e+00 5.178566614210291164e+01 1.764189855112306304e+01 1.498684067654644281e+01 1.363526641394649097e+01 5.783319325891343254e+01 1.572598522538695320e+01 8.721965230653584200e+00 1.497027570605702351e+01 4.231200731100026502e+01 5.085626471145269001e+00 -5.553966106870124264e+00 3.799526285756227395e+01 -1.335701526869627997e+01 3.244137174421085490e+01 3.202583865438526800e+01 2.847939200161912154e+00 8.014208404539131081e+00 2.746469276879286880e+01 -1.267081296596226991e+01 1.494292592337744807e+01 4.969147014392613926e+01 1.710989957686207319e+01 1.476448489592358371e+01 1.963422146551529579e+01 3.231519047426078117e+01 -9.394152751650283406e+00 -1.569434461095217337e+01 5.080977936184680033e+01 3.391508656675909350e+01 1.559572612705428618e+01 1.126693177180895233e+01 2.482224074282189008e+01 1.128142799508129457e+01 2.335204637707647635e+01 3.521541445398162296e+01 5.862397987353200790e+01 1.142014260022404315e+01 7.353770526930343721e+00 -9.333493799755554932e+00 3.205820819704231894e+01 1.257170715537506211e+01 4.187399935375270843e+01 9.728470646703728519e+00 2.321004847474343791e+01 1.680921243123620457e+01 2.899878809091779530e+01 3.047565815753401353e+01 1.595384800174505635e+01 -8.025157153512200381e+00 -6.461004442797651848e+00 1.145829116487968768e+01 -1.481339585904506606e+01 4.440888103104834528e+01 2.739679296153099841e+01 -1.278712927336834060e+00 -9.326431285502398083e+00 6.611438833189851039e+00 -5.245027962678572919e+01 7.766006736609088357e+00 5.387273835124814525e+01 -6.574622297578948782e+00 -1.885978770065052146e+01 2.748867032537354049e+01 2.175606735486153909e+01 1.939711122107952690e+01 2.281204631493791268e+01 4.940288041966703503e+01 5.958849405186802528e+01 2.319450107948579642e+01 5.031914929869203945e+01 1.118551092351494347e+01 2.575414459919102939e+01 2.168222453978456699e+01 3.656380045088104680e+01 4.719619308647028788e+01 1.055920177612951427e+01 -1.619249963336672948e+01 2.449885435337511197e+01 2.894500556160964777e+01 2.294148986103910914e+01 -1.662659833088621042e+01 9.470118381700832089e+00 8.712136461398425347e-01 3.971381970775946968e+01 1.366981261639568501e+01 -9.546551287751411152e+00 5.385707268717703755e+01 2.217825379935656116e+01 3.734588652363019889e+01 3.806600779377396293e+01 8.862015478061561424e+00 1.003072325465974401e+01 4.739840129858663431e+01 3.910268842624325458e+01 3.265099776081340366e+01 2.228838429347354477e+01 3.359007640388482940e+01 1.981966393471919119e+01 4.796923192364820210e+01 5.139351785963253150e+00 1.326070202116214602e+01 -1.570718554884969009e+01 4.354483289631142284e+00 1.767344058413442198e+01 2.326390399946823351e+01 1.674628368813696255e+01 1.832150062563926696e+01 1.085887196670757682e+01 1.834407781267636395e+01 3.041755414351154130e+01 -1.099195803436919228e+01 -1.123377700436055093e+01 2.445100655610608342e+01 1.541511257939788848e+01 7.237745280077138688e+00 1.527338900633685981e+01 1.431275149768628019e+01 -1.079794554337251711e+01 2.818545896401414907e+01 7.644625180757341099e+00 1.081461502755862369e+01 2.106497429310866476e+00 4.321609559568813097e+01 -6.126774765998898253e+00 2.623380411411533331e+01 5.178510921509325016e+00 6.182616277435661445e+00 4.751173851422079508e+01 2.723304438851676679e+01 2.965108417059876089e+01 -1.390719134755389064e+01 1.816626720955595076e+01 2.403231835077378253e+00 2.271282139584543813e+01 -4.607090268430741986e+00 5.692975408401805382e+00 2.794161249071100528e+01 -7.435198053314721278e+00 2.834907327925099452e+01 4.238260544422412579e+01 -8.588992198119997923e+00 6.067950840649249500e+00 2.903304406298966711e+01 -6.873666020724604309e+00 3.818171302271996836e+01 -1.704672563442125366e+01 1.276217971785028027e+01 -8.773711862260112682e+00 2.952956127838990241e+01 3.024540009461406243e+01 1.358006267500797826e+01 6.263310614932887432e+01 1.749096129468726701e+01 3.705050519237072137e+01 -9.519202285549857478e+00 2.526997918776230989e+01 2.315893920058543287e+01 4.889709496067554539e+01 -3.811814553727808086e-01 3.151893874592900247e+01 2.633358942344641207e+01 9.848155036535461981e-01 3.399338457962898730e+01 -7.349498508029568278e+00 -2.128454425985383480e+00 1.727677586572601953e+01 3.760732185328517829e+01 4.035558561770648112e+01 4.450815213058434949e+01 3.403381376749108966e+01 2.280753493568385437e+01 1.351212804605575002e+01 2.920885136445909680e+01 1.402682706867633478e+01 1.598188281143534972e+01 1.124640203308353037e+01 5.247543355702116052e+00 6.453421234251472072e+01 1.606631959349278560e+01 1.898022027888668362e+01 4.261472015713544437e+01 1.827025802682861055e+01 4.277434184403841044e+01 4.770435494697333745e+00 1.976319644051964985e+01 3.167349177881795708e+00 -1.937500260791397011e+01 2.426711600328554042e+01 2.253805202276189590e+01 3.640554732104946822e+01 1.044802910742854429e+01 3.360608024497123836e+01 2.652753471597107549e+01 7.578862333553822772e+00 4.740561781256111828e+01 4.536331891589080811e+01 2.107883952167739494e+01 3.980425683361634981e+01 5.558147885588734738e+01 3.809312940098785560e+01 -3.645926961130461663e+00 -1.302577444650107097e+01 -3.292307163591441110e+01 2.831071912627758369e+00 -2.983306152978749459e+00 2.614214145128449118e+01 2.545946531989951822e+01 9.499244315603522892e+00 1.778585590841917963e+01 1.845512601462634450e+01 4.187013171298889347e+01 1.199135147609978347e+01 2.904079721992432184e+01 5.061555057484439857e+01 2.409440485476336846e+01 2.882347859045766736e+00 7.303298248049703290e+00 5.658590730383212808e+00 3.554939221765041957e+00 1.842854383261243356e+01 3.472553715389964424e+01 2.015135006823566854e+01 1.920431766110971594e+01 2.825295708255546856e+01 3.210358393764024498e+01 -4.057280592961696897e+01 1.781036446104516813e+01 -6.682449451927976458e-01 1.664043356817238584e+00 1.337183990685623947e+01 5.491094230172996760e+01 5.115710293856341195e+01 6.166818188129633782e+00 3.768107704417411163e+00 -5.027718537237571894e+00 1.959644036537227052e+01 1.110707555078525921e+00 3.884513658269884218e+01 8.230780962097195896e+00 3.789113386563010266e+01 2.702432429102523059e+01 -4.201785549559526878e-01 3.672650585864221995e+01 2.230226255869366270e+01 4.749245498990798353e+01 -7.190512116808408294e+00 4.350419778524975101e+01 5.498171981088582072e+01 5.214559016586488838e+01 1.929942242464905977e-01 -2.365674828498442750e+01 2.900686030078978206e+01 3.466840721518276069e+01 3.056035318359434072e+01 4.413549380574684022e+01 2.497809630050000607e+01 1.990234925435409963e+01 4.266659362742709050e+01 7.494889125559272003e-01 -9.556306056878893784e+00 2.976160732105032380e+01 4.847416814633927373e+00 2.542483360937681169e+01 1.220138483877405644e+00 8.093837626501040106e+00 2.187446905851811252e+01 5.645486758747846778e+00 2.812752709139431673e+01 3.669235136067722181e+01 3.488615712873345842e+01 3.551956464804811731e+01 -2.225364459594228705e+01 1.495699785692274908e-01 1.307077003408103266e+01 5.710437566185963654e+00 4.074889949253491750e+01 5.816545278704239053e+01 1.463365723862218992e+01 4.467676505992888991e+01 1.499039946107761700e+01 4.042631807380318776e+01 3.168030833612074559e+01 2.056737523004396095e+01 2.344781088134386948e+01 3.942292854602101926e+01 4.841703646211641399e+01 -2.133756684408243842e+01 1.604899113461300075e+01 4.917153133820507094e+01 2.315631600575682825e+01 4.269139142102785556e+00 -3.795120461568522785e+00 1.073926726775313334e+01 -2.413948515055683863e+00 8.647997084305211857e+00 2.690545713659164306e+01 1.204149867379664052e+01 -2.485114689520416675e+01 6.363974957715972636e+01 2.969731110391843742e+01 3.999200432732583721e+01 5.445140187342995119e+01 1.431124365151411837e+00 -1.104923114876632084e+01 3.635760498033644694e+01 1.194596366234888940e+01 6.623167818691581665e+00 3.376024892244883091e+01 1.713664249192938982e+01 7.975896521466793843e+00 4.235468482197888562e+01 1.425938321630837446e-01 1.399143376653614901e+01 2.777846968184253384e+01 -8.209286837406041926e+00 -8.562657702184846897e+00 -6.693312700380531055e+00 9.904853002407325135e+00 2.182047668346310942e+01 -1.016711070283169427e+01 4.049625313651973357e+01 -1.101180999234788693e+01 2.186583189964961704e+01 2.680579474122018269e+01 5.064198272274693835e+01 4.864030121842284871e+01 2.204976146080909771e+01 4.629477968447132241e+01 2.811331264966801413e+01 4.949717644606923272e+01 3.532757265986336392e+01 5.559077726717701617e-01 -1.019833515386816458e+01 -6.463377464308313947e+00 3.537984677942092304e+01 -1.248732931333074347e+01 5.271536225490280714e+01 3.397430176843957383e+01 2.507072927052715272e+01 -8.231636656202990565e+00 1.755226882925359178e+01 1.706706033984411874e+01 3.839392209531021649e+01 3.441715389265084468e+01 1.368265472872553978e+01 -1.370724582265085623e+01 3.834978212769909334e+01 1.591417407306220611e+01 -2.746776454003575552e+01 -1.351061417861488678e+01 2.777962052132760817e+01 1.295110496912312215e+01 5.860295675299771467e+00 1.021123937211004140e+00 -6.169420285637063017e+00 2.314447587508802329e+01 2.751288943795879405e+01 7.770677545358897653e+00 3.064861465727117462e+01 4.735921885286236943e+01 -8.541210456984346777e+00 6.424176755870860234e+00 2.045325195439264121e+01 4.075324204889032842e+01 8.497506787685910723e+00 5.933729971680784843e+01 3.539475153758084858e+00 5.102380760666504500e+01 2.680167385036330785e+01 2.511324044153885637e+01 2.962430487295617709e+01 4.967704817095158631e+01 4.106159352501430959e+01 5.463562219674961540e+01 1.879063166920012762e+01 1.590036681157450005e+01 9.187607416766091717e+00 -5.978979236870759273e+00 2.497714706194144085e+01 -2.237716897463196375e+01 1.295553490652296347e+01 5.519558639070385020e+00 1.546599406853624181e+01 1.976883158938016916e+00 -1.154302780784260207e+01 3.588979125506814682e+01 -1.145323405175950882e+01 -9.233632186670085673e+00 1.068091652663044044e+01 3.657686959541145200e+01 1.947074451870309275e+01 3.618327494425688684e+01 1.953462774667148238e+01 2.349292960295010602e+01 -1.673884152017874882e+01 1.251255078462416215e+01 1.269541715073877519e+01 8.895270994213658966e+00 2.832058264619326593e+01 4.187671697416391225e+01 1.905817020201705736e+00 8.744467942512304859e+00 1.094299742565832645e+01 3.568481531476307822e+01 3.357990426216534274e+01 1.352570904739873825e+01 -5.605047291129718889e-01 3.016007609143623824e+01 1.726381333264682461e+00 5.439542378866292438e+00 6.953453763438166391e+01 2.847328933474830137e+01 2.750986720088826942e+01 7.236640115900666359e+00 4.821991589851986504e+01 3.824004861092544871e+01 3.823242848602262711e+01 1.787223134438439232e+01 3.589792755498850596e+01 1.654564830173331558e+01 1.362185268499828616e+01 5.278589886596540737e+01 1.340309165980075967e+01 2.408403370949721634e+01 -9.227551263111697821e+00 5.722741190082288654e+01 1.539437114371706095e+01 5.606387666452062746e+01 -1.335872890667295465e+01 4.098637209861503550e+01 4.102506779168204787e+01 -1.186332667495014270e+01 3.636208488795023186e+01 3.693198290118182570e+01 3.486889699985369617e+01 -1.208138058650192637e+00 1.148185096631921454e+01 1.440169208696029024e+01 5.286242185702806751e+01 6.092263089999971726e+01 4.303833145526053272e+01 -9.569863735003652394e+00 2.463527796386710023e+01 -3.188456634179201998e+01 8.452833197874696225e+00 1.806050579023386859e+01 2.631278750740570160e+01 1.368479822082777630e+01 6.041759571458345590e+01 2.081358675871548414e+01 -5.984350443080523885e-01 2.821494770582577694e+00 2.008672604480490520e+01 2.776915188015474456e+01 -2.629531573859036442e+01 3.317511974719946011e+01 3.433088290601091330e+01 -1.431247976043224490e+01 -1.440553154473215791e+01 3.879372588011240452e+01 1.304429667906493862e+01 2.658859065675203937e+01 1.798405171113743961e+01 3.369061218220861065e+01 2.859428167471910598e+01 2.569841660781799320e+01 1.908546632245504426e+01 3.678372517564091027e+01 1.487714645766522459e+00 3.245863319917172163e+01 -2.059017627890934676e+00 2.279140331835086641e+01 -2.291180223524062143e+00 1.510562109157814703e+01 1.318533805984528051e+01 -9.661337522317314352e+00 -4.332474882752494594e+00 4.046356739552726367e+01 2.244126574211386682e+01 1.281361218224592236e+01 1.892295364711520733e+01 1.113032146028196934e+01 -1.429778057138473280e+01 1.666085499274439030e+01 1.509635698079495469e+01 1.114463926927035331e+01 2.618493903236668885e+01 2.711318844941261830e+01 2.352801709516362294e+01 4.311739162228474953e+01 1.059186789882855173e+01 2.324998518738439302e+01 2.649340300361814826e+01 2.897289705210152633e+01 4.710154510718926701e+01 3.036576368399292747e+01 1.103367394005534763e+01 3.289818326549385574e+01 1.489699030995100770e+01 2.078884969476347777e+01 3.266651432131493493e+01 2.594907253140695857e+01 4.815740042275419341e+01 5.044875388972504737e+01 1.478771898495074488e+01 1.841208347077013840e+01 -3.718584756833072102e-01 1.382164411189862996e+01 -8.368014201150336007e+00 1.891888908848582318e+01 3.746125193957100663e+01 2.400420435297498756e+01 1.257230336457790365e+01 2.297384614690246352e+01 5.172341565202045643e+01 -1.570388321152314504e+01 4.514420569962204866e+00 8.850079303479228443e+00 1.202361201037112437e+01 3.413244470650706575e+01 -3.452134201841236205e+00 3.470467122298988016e+01 2.647038645923867861e+01 -2.268138776775120391e+01 2.860062826247935064e+01 2.300220786302525688e+00 -2.511548149560115917e+01 -4.487050946604852264e+00 3.152098728978681663e+01 3.478008692702651672e+01 2.460112862004739398e+01 2.176998055627254658e+01 1.167476769161701888e+01 5.106622629912811817e+01 2.260131115666499824e+01 3.772504321933195826e+01 2.930493645207707232e+01 1.167241903535988889e+01 7.150871919616712091e+01 1.754393306011717613e+01 -3.796870329813275102e+00 1.695036826206437297e+01 2.286294304236366060e+01 -2.758749477997950450e+01 7.179684993051886011e+01 1.772138035815609669e+01 -4.733033594328857951e+00 1.710705944966714753e+01 1.362544670167950400e+01 1.003346296162007967e+01 1.075010503123656536e+00 5.761348607747159889e+01 2.097390568302313341e+01 3.915963954449381834e+00 1.261512801903966263e+01 -5.837762820694581301e+00 7.793459465874120085e+00 1.452792781920380305e+00 5.410837189531519265e+00 3.180770099077702540e+01 -1.314633104345649617e+00 2.701748505401655365e+01 3.416494232330692427e+01 3.424454990446803038e+01 9.271270820681042579e+00 2.481688122372663940e+01 2.902033547856436968e+01 7.915478764168475401e+00 2.444656066296309405e+01 2.231616813031047286e+01 2.121264288820562882e+01 2.115565251046168171e+01 5.168685167662529523e+01 3.089284386267318183e+01 1.949497415422856506e+01 3.145950629618701555e+01 3.244917034901155972e+01 -1.529545094229562352e+01 1.869988020251494731e+01 -1.402748053340829948e+01 1.468614067089329644e+01 2.010097449358427824e-01 8.322164943129344294e+00 -1.150538422706414821e+00 -1.910542310790186438e-01 4.387253184930382588e+01 3.936634125311942256e+01 5.458061419981162743e+01 5.428632586516015834e+01 2.127222049455478015e+01 3.397470817092141004e+01 3.639479421413084026e+01 1.220790331008305252e+01 2.098986414505456111e+01 2.270953405471072273e+01 -1.738259081597430589e+00 1.392005858221237702e+01 1.185522427735829254e+01 4.010987429728305642e+01 1.465505336494749322e+01 1.306653388595085552e+01 4.169642646945924724e+01 4.733301939479352427e+01 4.069166467487233518e+01 5.407500545178379525e+01 6.314890834141920806e+01 4.193067909699693985e+01 2.886518599198047497e+01 3.266177756770294138e+01 2.034657735751454766e+01 5.751924866528503344e+01 2.452719419564063585e+01 5.005159111595100541e+01 5.153378319599407575e+01 1.290034670965315655e+01 2.566354664901143678e+01 -1.513794056639715535e+01 -2.698264436560642920e+01 4.095400143702362783e+01 3.984960830889143324e+01 2.499988430367573145e+01 2.792033848775694693e+01 3.234083066865686362e+01 4.705270375118661264e+01 2.913755984574950730e+01 -1.065185191494884798e+01 -1.112791391429736620e+01 1.566941093676668828e+01 6.221771327812882646e+01 3.076113784318334154e+00 3.718551099310881369e+01 2.389153067288613030e+01 3.921505299169534453e+01 3.006215169488092087e+01 3.744629624590561434e+01 4.339204352317674562e+01 2.184888002852152056e+01 3.252725837016939181e+01 -1.059482997143661009e+01 2.597872726305149982e+01 6.216395089075891001e+00 3.247426492980905977e+01 6.860361342474153190e+00 2.087765860121281847e+01 1.314048275860463555e+01 1.997191404033250350e+01 1.962358099485417640e+01 -1.680783329406684956e+01 3.972917246520867707e+01 2.246996106300773377e+01 1.958947431596316235e+01 4.262403122662738753e+01 2.152617547642669749e+01 9.514271707253234567e+00 3.257497283013540113e+01 -4.104825991782361072e+00 2.856397996054507171e+00 3.123682059259197885e+01 -2.043425675182690071e+01 2.397483033075610592e+01 2.597820476762105812e+01 3.129475225950299588e+01 4.907053619492521790e+01 1.583262042664038205e+01 1.670256730389587219e+01 2.548878948579804415e+01 2.060711192267720193e+01 1.838763365686886786e+01 5.400359203595126445e+00 3.222474377263626621e+01 2.289872267525339211e+01 4.338028360843003384e+01 2.041177043445075512e+01 5.180695741550263023e+01 2.832628260075244597e+01 -1.791536467885123773e+00 4.635686728518624022e+01 2.912795120346903133e+01 1.401551079105727382e+01 4.196772513175790920e+01 3.044176618776698007e+01 2.797647719526883492e+01 -1.391854027919871584e+01 9.039178278905435349e+00 3.423227518707625450e+01 1.898202012400036054e+01 -5.373625270264623666e-01 7.600045759615393415e+00 -9.687943238571731897e+00 3.919156766996281505e+01 -5.160046458841597072e+00 -1.014426381511790964e+01 1.452431016759273597e+01 1.444314972283486043e+01 1.149282191532734743e+01 3.209627344082228717e+01 5.197277286320107237e+01 3.196408766395147083e+01 1.837892063370985696e+01 6.036066763909398780e+00 -3.957250820986912743e+01 6.955193127864216507e+00 2.373376685063546887e+01 6.459837351450861576e+00 1.268258578273718484e+01 2.010118738306508845e+01 1.416984813038677871e+01 6.431050667449385116e+01 2.971069037272542346e+00 4.462920598115488247e+01 7.061063964227971113e+00 3.194738270580585748e+01 2.900193663089090279e+01 -1.875827989071079926e+01 1.781598713662803490e+01 5.251092703858716959e+01 -9.604909933622247209e+00 3.465575832553034274e+01 2.559966247205827727e+01 3.982983274613624047e+01 2.421765967669866626e+00 2.084869280216771159e+01 -1.494985155909941987e+01 2.722944719840297623e+01 3.939128928872074908e+01 1.698708739495830855e+01 2.427632225492633111e+01 2.066476083129388908e+00 2.655971387475461754e+01 -5.528706119632758487e+00 -1.642590681581941681e+01 9.564018544869593796e+00 2.848897013240283727e+01 2.612772477937059179e+01 1.201407223846022276e+01 3.265176993319263943e+01 1.534786961896561586e+01 1.588841076697898380e+01 7.687737025130417123e+01 2.717251978788952371e+01 2.574692090168154124e+01 5.259527685887941573e+01 3.436213178795506451e+01 3.875003917554316502e+01 2.846092279099103806e+01 2.527058957322686439e+01 2.938923888937512174e+01 1.357486166156150986e+01 2.258281543782623757e+01 3.093335029850725704e+01 5.378029235669050934e+01 3.232810270740000647e+01 2.181783495254085281e+01 4.502247021508353697e+01 3.240882947850553819e+01 1.914562337981029927e+01 3.242528266631745737e+01 4.020706354413231765e+01 5.036953120733504363e+01 -3.946803049038889899e+00 1.602184776259901611e+01 9.193300687902105750e+00 2.894677414456325337e+01 3.144752391068171349e+01 2.317605055994281216e+01 2.763361371994636162e+00 4.384556408152492146e+00 1.558592740979198332e+01 3.287959035779637418e+01 2.615164184968336158e+01 6.594973602271497271e+01 -1.944217483453231976e+00 3.956063779150579052e+01 3.766405066513201660e+01 1.369294138559381935e+01 2.384585272448752846e+01 2.726362406289089790e+01 1.047078275242090584e+01 4.451387363712835388e+00 2.674903262415298144e+01 1.506352218389925568e+01 3.677160452603113328e+01 2.653565261538532560e+00 1.798287044616433050e+01 4.878660965358670865e+01 3.133152092602511729e+01 -2.774703971922740209e+00 3.120150169494206338e+01 7.771978113511313069e+00 3.104502256617668721e+01 4.390946936815858948e+01 5.321570342565741640e+01 2.506508016230253233e+01 9.704487329256860306e+00 3.008185465526852553e+01 5.949760438906440640e+01 2.502230702743258561e+01 1.522144548996510593e+01 1.682651600143088544e+01 3.314524860017482411e+01 3.855330088254795129e+01 -9.892379134560878029e+00 1.692992052505702105e+01 2.822737832076421682e+01 6.215355865549497594e+00 7.249956472923283712e+00 3.447839286792390112e+01 -7.134316184181461740e-01 1.008972996862452831e+01 3.582118511342400780e+00 3.348353278981509362e+00 1.265899723919105035e+01 4.296070583344885563e+01 -5.244384665541594437e+00 5.627362865255587820e+00 4.662993547201642031e+01 1.466126966498719142e+01 6.002307844468390385e+00 5.060456560175649798e+01 1.106896060969528861e+01 3.369194611072338574e+01 2.330584597261294277e+01 6.529208669157172906e+00 1.253580693832134152e+01 2.879583896356417938e+01 4.239778336232750178e+01 3.708397505228978019e+01 1.676818061291820783e+01 1.450624281130661331e+01 7.161929295857198952e+00 4.463075221823435079e+00 1.633071227512572676e+01 2.926362311741705469e+01 1.772781977405918141e+01 3.793791901272344447e+00 4.224818341972635238e+01 2.334564232981589527e+01 4.305530309353837026e+01 -9.409850050550263134e+00 -1.352694132181586006e+01 6.869590016657284970e+00 1.730679185877053428e+01 1.227525556164947140e+01 2.422861500278165536e+01 -1.784519039349693692e+00 2.790071079873484194e+01 1.647798707516680139e+01 4.768642250067568966e+01 3.309498178055562079e+01 3.161496635561695712e+01 5.043768897931445139e+01 -7.504723116548682960e+00 3.866163098838911338e+01 1.235008873404722074e+01 -6.228519976629248944e+00 2.223594354259753203e+01 4.714379561069707592e+01 6.820153168965933332e+01 1.573013789191539225e+01 1.304021346739469323e+01 2.986373764161089284e+01 2.026195410984520606e+01 2.608648722759057748e+01 1.975152365925892894e+01 2.550113636042868492e+01 5.351213505797633729e+01 2.288785643534370706e+01 2.408794022813432179e+01 1.725845625911930625e+01 2.248333547528189769e+01 4.354787188526852759e+01 1.897825707499684000e+01 3.736951911924576564e+01 1.031060474214074851e+01 -1.096647089919032592e+00 7.352165444168338837e+00 1.886559325566613055e+01 -1.357901770253000073e+01 3.024602658812757383e+01 7.781337013104390188e-01 -1.049258288342651291e+01 4.051254044730829662e+01 1.167540237598879216e+01 3.317626460268002120e+01 2.568615571565307576e+01 2.555510273299645618e+01 2.516521856099573640e+01 -6.386984863144702373e+00 5.227586417919654593e+01 3.566280599574179888e+01 1.140524763472536485e+01 9.797266225361171976e-01 2.088313883739517962e+01 3.351865183209026355e+01 1.872754701962637824e+01 -2.665395433798403158e+00 2.385571633306103934e+01 3.594369026773098597e+01 3.272978440589062288e+00 6.703948044110326521e+01 -1.517790726970500792e+01 6.325156169558859176e+01 1.449623789202323465e+01 2.783914321973970019e+01 5.473153734617261534e+01 2.634204025290979700e+01 3.521243348015799057e+01 3.386871064088575167e+01 3.933346441686688877e+01 -2.005171648451502620e+01 -3.407076767149013641e+00 -4.901526139832050433e+01 6.037366134735857592e+00 1.741512311720408945e+01 1.334123665361333799e+01 1.012345272415835495e+01 9.313563086329560647e+00 4.543838937800124711e+00 1.188527762562270418e+01 1.431294056490192190e+01 3.605135112287607058e+01 3.478517227029053771e+01 3.496204009582409356e+01 1.219853809079425311e+01 3.419611342869568915e+01 2.112676480741599860e+01 3.593560960722363973e+01 5.411233560889716898e+01 3.860366536532367832e+01 7.892572449673908253e+00 3.284792197252654944e+01 2.137720833117813513e+01 1.714796581545620668e+01 4.212206764775376655e+01 2.286659112440824515e+01 2.539920307412153022e+01 3.294179562052267585e+01 4.363055624244748287e+01 -4.154219845037220082e+00 -2.965683519924440681e+00 7.996661384844041720e+01 1.597557879742238995e+01 2.217143075278550057e+01 3.457566903128441993e+01 5.944684675292171150e+00 1.899799794600229319e+01 2.648577640518462673e+01 4.329433692059574668e+01 1.578274846385691887e+01 3.342835718094479347e+01 -2.890569357310935672e+00 1.585108761978971659e+00 3.479123910733345326e+01 3.119584979726234408e+01 3.174531743523356653e+00 1.138027012426107021e+01 2.220610053834685971e+01 4.642295733309733663e+00 4.157172891739012499e+01 -7.837978965615210569e+00 2.052062876257921786e+01 4.156390683449286882e+01 4.248395859608656622e+01 1.363984456882169027e+01 3.700531453860477882e+01 3.692843700229696680e+01 -6.334649097343344692e+00 2.560561848548687536e+01 8.179367684238442848e+00 2.027440443119998648e+01 3.375397901401731815e+01 -1.690276826832425172e+01 3.592995363140988019e+01 -1.242072639346420360e+01 3.493110122740308743e+00 1.817538313053427501e+01 1.120534012426120718e+01 3.583192142443488137e+01 3.954424408639037125e+01 -8.359109231170672061e+00 8.262536646678910301e+00 2.352363420073563915e+00 1.570879650673158956e+01 2.584768318559636313e+01 3.239631530322928654e+01 2.510680171008519679e+01 1.567793650117323878e+01 5.581913739022921206e+00 3.528943757603993703e+01 1.240451367838978136e+01 -1.186529136720703193e+01 3.873319487942089978e+01 1.513234618731353898e+01 4.618514039542050398e+01 2.774138765782228333e+01 2.618989055394217758e+01 2.662225133128715626e+01 2.070245558873939373e+01 -1.276713940873118602e+01 5.446121415399425558e+01 -8.707289833584642480e+00 4.656837341344408543e+01 4.752445637972846804e+00 3.545826899314286607e+01 2.318149308199336289e+01 2.739046641281661110e+01 7.475362368453870587e+00 2.415114117721163112e+01 2.644987732438414696e+01 1.648201621509895887e+01 1.593526388231030566e+01 1.706238946444054605e+01 4.382177487110524794e+00 1.257346598587147568e+01 2.470870982104365510e+01 3.626516470684983773e+01 1.265858065323476644e+01 -1.190786074883911461e+01 2.061246831638662869e+01 2.794856920677952061e+01 3.000174754205668748e+01 3.560543135626591749e+01 1.812498170457027324e+00 -2.478320317364382319e+01 2.537032150371518213e+01 -3.601625934442589028e+01 4.187356417164058087e+01 2.780509082004622812e+01 1.380850103530618433e+01 1.105039294011309536e+01 2.043570269998164335e+01 1.666104399484059329e+01 2.635184792649366159e+01 -1.270376932094707367e+00 4.131626970151137357e+01 3.954078615525664020e+01 7.545968544557242197e+00 3.471468787079688756e+00 2.211864762549702945e+01 6.156241450333250498e+01 4.812598688368440492e+01 3.996906347450240204e+00 -4.570361654481465763e+01 3.427479892072776124e+01 1.879756667744519305e+01 6.968823075582353965e+01 2.012036163835227498e+01 5.117403586701811946e+00 2.412501835238767001e+01 1.671690327277008947e+01 2.340902156499715048e+01 5.631740891473752697e+01 5.703972282763692725e+00 3.129191846578489233e+01 4.981109898164341843e+01 3.706822795183553154e+01 1.917075401119614853e+01 2.507292952553225263e+01 1.406403836002542818e+01 3.306591500719516574e+01 7.209797098175247498e+00 2.559269879951115101e+01 2.891353063837327397e+01 8.136651935085767562e+00 4.108419444436062662e+00 3.538645387394959840e+01 3.058275921800212060e+01 1.604676139827556014e+01 9.810942302286964178e+00 4.098770300833165692e+01 -1.022432081868068998e+01 3.886786019579905371e+01 2.873510616756454183e+01 1.151359477054529279e+01 1.921467104535926751e+01 2.454138254487031290e+01 2.601641615480900782e+01 3.311783079663386076e+01 1.133592980893948976e+01 5.447100534596901156e+01 2.330476577060836618e+01 7.742813465488716851e+00 2.651455279130765064e+01 1.194178856435160796e+01 5.598184403597448977e+01 3.586610871995770822e+01 2.087243378240264846e+01 3.566006759115835223e+01 -1.645684839271062216e+01 2.738347507059977204e+01 1.538320746728337163e+01 2.009586030521336397e+01 2.007535487386026674e+01 1.975970503893556440e+01 7.170740340008362246e+00 2.559316323619285427e+01 1.132507772097663157e+01 1.107020220363219210e+01 1.583024475606104886e+01 3.598831319281476482e+01 2.717617816824569488e+01 -1.356976900231157579e+01 3.324897353319453686e+01 3.916360634504017213e+01 7.237231063977827006e+00 8.575923973882916940e+00 3.217264427456005649e+01 3.566747045278074069e+01 4.370341109735738883e+01 1.655743933008869462e+01 -7.180066455173543361e+00 3.616796287432315893e+01 3.985401544518011718e+01 4.029514765175780866e+01 6.810102770857922039e+00 -9.025185589776505424e+00 2.494080040091966666e+01 1.121536473742262707e+01 -5.728893779419676591e+00 4.244477336730364669e+01 2.763547938308891005e+01 1.252914304066452900e+01 3.324143683409437244e+01 4.564763343989381639e+01 7.689484824330795831e+00 2.793089531380386070e-01 1.337431581258293889e+01 4.092799040244333497e+01 3.528499842770810346e+01 3.989608857493275451e+01 4.697030701753505610e+01 3.765415217103043233e+01 3.630396863235490912e+01 3.608874538213282079e+01 4.849694161204071463e+01 3.106960897096158547e+01 2.343917841801816593e+01 -1.416730185401452857e+01 3.810840088983744778e+01 4.685437833375755190e+01 2.430506766204754499e+01 1.185147146866907164e+01 1.243199836805412062e+01 4.918899855680091804e+01 5.538485749222760157e-01 1.943859161390777146e+01 3.722864775949768301e+01 5.540054107387810234e+01 4.521471028998686137e+01 2.030448505856598729e+01 1.861177736824514284e+01 1.273899046731776075e+01 -3.120914180293464568e+00 5.898631968962871497e+01 -7.639110916502795057e+00 1.398515267807713869e+01 4.345979452066625726e+00 1.532420007223578651e+01 2.107921588974350513e+01 3.711890361045265596e+00 5.329727442376533020e+01 5.293098409834685825e+00 2.800587085473568649e+01 5.897547592458079890e+01 3.076891693063275213e+01 1.769274928700364313e+01 3.864715518819249951e+01 1.953324302290599590e+01 -6.941100157147010563e+00 4.984627299178973203e+01 -2.073191343758692184e+00 -7.665664063381738558e-01 9.859081829866655156e+00 1.532852369225932776e+01 2.415224900807344000e+01 6.058887919492919494e+00 1.114803689912270812e+01 -1.760874252564114117e+00 3.641699528182689960e+01 2.312605450755321712e+01 6.931660262415191731e+00 1.420328580406960306e+01 1.383265831229020293e+01 2.287564853699724310e+01 4.482076339832347855e+01 2.720208012074412451e+01 8.176425735850627063e+01 3.283726370231715208e+01 5.444851967606348708e+00 -3.678716243988719548e+00 2.455789741281533622e+01 2.251598393588324853e+01 3.919929570681695452e+01 1.729094224793067269e+01 1.114189619409190968e+01 3.270519677508757184e+01 3.137092336950145111e+01 3.626602338006298254e+01 2.576924461539889322e+01 1.253747765710608597e+01 1.589272780397421769e+01 1.779416589632042189e+01 -2.099889421052440142e+00 4.305336730587774241e+01 4.186428562139415988e+01 -2.242642679339144074e+00 2.292376240579659807e+01 3.073326146846725848e+01 2.004199293768021306e+01 3.152129960734633940e+01 1.848878761308766272e+01 -1.775058481749769612e+01 2.065363484100681646e+01 1.618485582691806712e+01 5.170499268404410742e+01 -1.208959361522181641e+00 2.051369305297105683e+01 5.723015895477305293e+01 -4.333581159366300284e+00 3.364810795345645289e+01 1.868313066821157520e+01 2.420524141792538231e+01 4.846026072141013685e+01 5.574658034459663725e+01 7.156811185192455582e+01 1.326598525662897465e+01 1.370220101169652338e+01 3.303855154555316176e+01 4.125554466463771064e+01 9.236596615808201349e-01 4.130734516526648292e+01 2.562474055617384039e+01 3.387882149564221379e+01 2.213754090557756626e+01 6.346982736802775804e+00 4.894429001563756287e+01 -1.107169596272422218e+01 6.617973564871974190e+01 1.125961921104319430e+01 1.812178882080428366e+01 2.452579372208396435e+01 3.119030693416969413e+01 1.744180178884218790e+01 1.167578891808874708e+01 2.758047440778246440e+01 2.505514282207624177e+01 4.219119070531833415e+01 6.349185225730889215e+01 5.776426188559373287e+01 6.749838767634088299e+01 3.826652540791589274e+01 2.808753718922107723e+01 1.625909615775814032e+01 3.356479152662246435e+01 4.915380359998157189e+01 1.229681946151345606e+01 1.470742830284315517e+01 2.189726829640329697e+01 4.431636227963037555e+01 2.400431683479557421e+01 2.725759403718902973e+01 3.024941520576650689e+01 2.380664992164684435e+01 4.413124001888191827e+01 6.702443302389780477e+00 -7.203570349182963461e+00 2.273501045423923728e+01 5.311508047908077401e+01 6.333775118866626030e+01 1.909776285393871831e+01 1.315887694275387965e+01 2.469799843876232615e+01 1.354274713052878631e+01 2.117677051204017857e+01 3.785083187465003363e+01 7.829109335375477485e+01 2.985626675024382948e+01 4.793544680858505558e+01 4.516425655224044533e+01 3.652327530848318560e+01 2.622924409683530556e+01 2.858260062243826383e+01 3.937156760836036540e+01 9.619459725280114171e+00 1.932966938190518391e+01 -4.408489017668934196e+00 1.151980975934844054e+01 3.327139712546699712e+01 -1.288750448347196631e+01 2.334772437022635927e+01 1.223657518836879987e+01 -3.842351853393135563e+00 2.312774531573966286e+01 2.980302993605787876e+01 4.079780666309141424e+01 1.450163416804287841e+01 3.601898053778589315e+01 2.261135356804484076e+01 1.596634481459686583e+01 7.483864493997177192e+01 6.767491161920133891e+01 -2.071485382250827900e+00 4.559539683995230774e+01 9.599779008976819128e+00 2.404742972759029707e-01 4.043926374473268481e+01 2.135223873290262731e+01 1.521315378587153866e+01 2.721987516898536086e+01 9.596560021067257473e-02 4.853567171943542036e+00 8.257691881820136359e+00 4.566553280938192216e+01 5.182497608217331475e+01 6.891523554749308289e+01 1.466914747845784461e+01 3.865567838314029103e+01 2.626460602447428272e+01 2.542023553338264463e+01 4.670038430584410349e+01 2.173628378751294932e+01 3.248184373845304407e+01 4.309389575271682560e+01 3.497510468393920036e+01 5.350815932529931018e+01 2.079579231957529828e+01 2.705705092064067685e+01 1.358235033242085166e+01 2.124383353060855129e+01 1.187634949305183163e+01 2.076412345244206747e+01 1.124170290779950321e+01 7.308049191189452287e+00 3.902763475123648362e+01 1.431139977012057507e+01 3.747083926232741646e+01 1.678665003154300805e+01 1.647136402400699495e+01 5.727149696316100602e+00 8.520420020303681952e+00 3.566745007081738095e+01 2.912326298013401882e+01 6.708230848123115209e+00 4.968371998948418167e+01 2.914540385513398491e+01 1.754308202024053465e+00 6.122921866279310876e+01 2.685104357709495915e+01 3.964953115749528934e+01 -3.338608925937717231e+01 7.309512881025426623e+00 1.265669597000749569e+01 -1.021008779407504896e+01 -1.623274840181029433e+01 1.314612312153360030e+01 1.278064531465381037e+01 2.993311857480199834e+01 1.324223854882060714e+01 4.647611894149738987e+01 2.370494428359631556e+01 1.414309992547318728e+01 3.604951662696012704e+01 9.246035047651673722e+00 2.915913573548605342e+01 1.325001350347695350e+01 6.429028431498913676e+01 2.327417044718304950e+01 3.229800428550517921e+01 3.729751357532653344e+01 3.650935442669178599e+01 4.523851189260363270e+01 1.755014604892462415e+01 -2.472455601578506190e+01 3.038570854515026287e+00 1.029557071731350959e+01 3.080225626296559227e+01 6.990599928674369323e+01 1.289252067018627157e+00 2.173655602928027619e+00 -1.883843920522638626e+01 1.327971645666820244e+01 5.033667385083672485e+01 3.097926363612957346e+01 1.941519533659916519e+01 2.414259044788481035e+01 3.745002243742969483e+01 2.498920965632483515e+01 1.326843525795299250e+01 1.653045622696204120e+01 -2.677103673122662286e+00 1.894107375373079449e+01 3.487495801171083087e+01 4.369709377214677204e+01 4.685891538231160069e+01 1.928302146797340910e+01 -1.329875720527550875e+01 -2.838532258245697548e+00 2.261254152133151507e+01 1.202202693529937960e+01 3.385770005612042866e+01 2.218885840137534871e+01 -5.310145701502197113e+00 2.266579527739661515e+01 3.648203522184494574e+01 1.323187550684130898e+01 2.565274261559513391e+01 2.692806712341178610e+01 3.524650739058078130e+01 -6.320724428190482413e+00 4.707993254301319208e-01 4.739922110573527902e+01 4.573737425937245149e+01 2.173295154220414105e+01 6.058358054616482491e+01 6.537039728501135016e+01 1.675003844382549900e+01 8.228214101176364537e+00 1.900839855541912016e+01 2.464329524983017095e+01 5.527081269208852632e+01 -1.703532622534381957e+01 -2.920269670392221961e+00 2.069390128400375417e+01 6.554615362458440586e+01 7.219334122767777639e-01 2.623814532222962725e+01 4.110496434813393307e+01 4.562260983494385158e+01 6.619578203699258090e+00 2.844130979648456048e+01 5.433473549705720984e+01 1.604632371787133494e+01 5.194436582593655061e+01 2.988056135801252822e+01 4.786207227123933450e+01 -7.885975345051678964e+00 2.597819658061186487e+01 2.801877284497069098e+01 6.433635823807475163e+01 4.478958086587379483e+01 3.872223790588140702e+01 3.785697275971853060e+01 3.826045795899119639e+01 1.670246819398607485e+01 -8.909616202533308993e+00 2.894794649445273649e+01 3.314445720805728257e+01 5.739555636192249466e+01 5.252452669008714992e+00 2.119116858967626982e+01 4.053598375272087395e+01 1.986167448168621519e+01 3.577169591233109713e+01 3.934828740488038790e+01 1.082828971920482353e+01 4.146982487692515207e+01 6.352921300849726727e+00 2.800902920943977037e+01 3.905753034286488656e+01 2.862010511370379717e+01 5.333082259158729954e+01 3.654803307737883244e+01 2.354995626489381877e+01 3.313550017625784960e+01 2.677672371985839561e+01 -2.283918072567771773e+01 6.838257650479239658e+01 1.332332330818044674e+01 1.782577422522658850e+01 1.307359054683236188e+01 4.538941257791169903e+01 2.771791893863413137e+01 6.025436262138731536e+01 5.993521371687109678e+01 5.267739659570639077e+01 6.621161421035143491e+00 1.947943495280343029e+01 4.483042979768388392e+01 4.364693449505979572e+01 2.987519961805342561e+01 3.851198780478464201e+00 6.518552870366322338e+01 3.276969758803691946e+01 3.265373445210397563e+01 4.750733903540013614e+01 1.901471909842631192e+01 2.664230988958180291e+01 2.928545256765062987e+01 5.635568883043143984e+01 4.104161879064183438e+01 -2.612802581572509908e+01 2.126136205583465966e+01 2.177721184195675264e+01 3.073042658207758748e+01 2.451999710295633150e+01 4.068265722654023619e+01 2.081422297158667334e+01 5.160596004186484009e+01 5.664555719677503021e+01 -2.264709653666181932e+00 6.326160508816553119e+01 1.160156435798628749e+01 4.499621591957554401e+00 3.955570527551917337e+01 -6.950436914025025503e-01 4.416850238622965463e+01 3.283788964726885951e+01 5.087381308337346297e+01 3.112032265175679413e+01 4.216638879343728519e+01 3.427520075228242291e+01 3.786739901519122498e+01 4.052953378981465704e+01 2.707812114493965794e+01 2.820208579632628343e+01 2.951497041806251076e+01 -7.189547548049226577e+00 6.418629824875824852e+01 4.756675361833849536e+01 4.011434013768025153e+01 6.058047905531764421e+00 5.598109674267312208e+00 -2.814269257535250901e+01 2.275541626868944434e+01 3.385446175682624670e+01 8.828645123580423970e+00 4.182022438608246517e+01 3.397988620242244906e+01 7.504887421163965122e+00 4.975202631986301327e+01 4.701820972701331414e+01 1.814799888847802833e+01 3.361119694728563445e+01 2.300784744748968080e+01 1.046050346567291456e+01 5.187979744377955171e+01 9.934162071176794839e+00 4.281384916101378479e+01 1.985216455878696706e+01 7.837977934334183772e+01 -2.538542828206676649e+00 6.733497607638039995e+01 7.405792578754342514e+01 6.220285000934183728e+01 1.487253440883209876e+01 6.449152675751395947e+00 1.599611457242175838e+01 1.737431014073846924e+01 3.280021696588717361e+01 -1.561445015925685409e+00 2.535154535452190672e+01 2.230979271118453511e+01 2.152834081658916787e+01 1.459240520762545401e+01 -1.739200491668496795e+01 2.678496002217050886e+01 4.933755411944071767e+01 5.046696538212254524e+01 4.078427433408856473e+01 1.893919769490283755e+01 2.275606209748545439e+01 2.117234232423846052e+01 6.096080754085104303e+01 5.163764527531149895e+01 2.056837903383016641e+00 -6.938082245814849447e-01 5.272027055606374191e+00 5.757006117988012761e+01 5.241129978555211011e+00 1.557371837719264285e+01 2.412521213214737337e+00 7.412169229008890525e+00 2.366553376863412694e+01 2.735082624751689195e+01 8.296523664829400957e+00 4.146254789533016805e+01 1.382680100794180689e+01 5.996401702499082376e+01 8.646912047078971764e-01 4.696366034916216137e+01 4.752313829328853245e+01 7.871338463294348742e+01 3.371864082009697938e+01 3.864284268755777418e+01 4.329750600930890414e+01 6.743010669007475144e+01 2.545629705871534654e+01 5.727100392296607367e+01 3.290270934326937891e+01 2.160997498650030835e+01 2.733463466727444313e+01 1.937120615591963357e+01 1.804098492437639978e+00 5.393305199638491132e+01 1.373589218488751307e+01 3.187159874173015695e+01 1.471252449508400773e+01 -1.886854285300903555e+01 3.758454277998643533e+01 3.017858641682110488e+01 4.933778502284692991e+01 1.037795647749884864e+01 4.320735004831929160e+01 4.047366550692743914e+01 4.646738693035557333e+01 5.023182564084447677e+01 4.545310509200390925e+01 3.524160694440311214e+00 2.022864646369400887e+01 3.110905185261591654e+01 4.188000191668471928e+01 5.676080145008804578e+01 1.390415826797500998e+01 2.457065169742627830e+01 3.371910664338102492e-01 -1.892715429121149739e+01 4.004513358670025269e+01 3.597775012029602237e+01 -5.533394544149981442e+00 1.454277658654455685e+01 4.575667817252450220e+01 2.446982600050522194e+01 4.911629145682237407e+01 2.115368242050527670e+01 4.528869268158656070e+01 6.263922833161407056e+01 1.219952607619470974e+01 4.409372326717738133e+01 5.836362300665791736e+01 2.346363726650353598e+01 5.887832891659414258e+01 1.002399234757765889e+01 3.778914512533773262e+01 2.924074218169047157e+01 4.196267815461146000e+01 6.098743249741045958e+01 6.140479697197822162e+01 4.244427452179190396e+01 2.822027228989674441e+01 8.395303256384313073e+00 1.791475527275673940e+01 5.727706682607241362e+01 1.802955301485911122e+01 3.497589380571272955e+01 3.019786983915725642e+01 6.468793247919948897e+01 4.921818078964289356e+00 1.908747779193078387e+01 5.892654885728880743e+01 2.113506352474671957e+01 3.174739434296040486e+01 3.636611669208955533e+01 3.935225915181094081e+01 3.286423342322120078e+01 5.291136139917553294e+01 2.475873226841548203e+01 2.584821971690735154e+01 3.430581635192391232e+00 2.991766281250870563e+01 3.495801573685778152e+00 1.722121926313767037e+00 4.973068753390094798e+01 2.984365418571251283e+01 -3.055189345440362914e+00 3.305088479289512549e+01 4.598590504205893126e+01 3.644771600276030199e+01 4.384940776449698774e+01 4.099166505555376006e+01 1.314719646661293417e+01 2.306485378346605586e+01 -4.492875902588240322e+00 5.554463426293173356e+00 2.513800537674752178e+01 3.323288499120105399e+01 3.350477509360454320e+01 6.130655751654649599e+00 3.353849791987875761e+01 3.712030589098970523e+01 3.500900835313469628e+01 5.353095760505014766e+01 3.452610041001850050e+01 6.405420757698169609e+01 4.554458786135928250e+01 6.476570553738997660e+01 1.237862516268362434e+01 1.144747984437967681e+01 3.941585335957874037e+01 2.230280725993916846e+01 1.175743010663640620e+00 4.790590950350810573e+01 -3.669967404909290742e+00 8.324767724957084170e+01 6.139930794490258847e+01 5.834402466092831219e+01 5.177964324562494625e+01 5.585073231694649820e+01 3.540349819333404469e+01 7.116388180952677089e+01 4.814666904772577283e+01 2.361366513203803308e+00 1.604143633266246027e+01 1.860608946761912819e+01 4.815168718170612294e+01 4.886925988189442904e+00 3.509044373451462207e+01 4.129717149040471469e+01 1.405141605736260857e+01 4.430209804484204028e+01 3.918967716316651462e+01 5.320835987608828077e+01 3.330135222306797260e+01 1.481467317942930606e+01 4.604996853171293481e+01 2.305380009604504465e+01 4.110514128088281893e+01 2.757079670248982239e+01 6.894395561695029073e+01 2.984587450423937938e+01 -2.334736734885338283e+00 3.843769562097266856e+01 5.005630541873145489e+01 7.173507465684302531e+01 5.253409451524561291e+01 2.938714201746350341e+01 4.449562533188558433e+01 3.428534921249534051e+01 4.397284392928995089e+01 2.767077320027916443e+01 4.151257323200711369e+01 3.690087642316004235e+01 3.863166810015276731e+00 8.427007405303632126e+00 4.610927724935505734e-01 1.966307280390364909e+01 3.031033774721938201e+01 -1.408657334269060080e+01 2.372230904929730144e+01 1.658232643705465392e+01 4.719278514422939708e+01 2.475868115759575616e+01 2.928888895426666750e+00 2.130430393577707804e+00 3.541378546670343752e+01 3.141998250737987419e+01 3.170570479555980370e+01 4.138352599239461682e+01 5.669621525818437391e+01 4.305165855484778348e+01 5.358558816721775742e+01 2.970940707770021305e+01 3.806290599647117290e+01 5.361538127120775954e+01 3.377942111732832586e+01 4.820089535230621181e+01 3.696587886933384937e+01 5.389178585676896205e+01 2.100930951428810189e+01 2.487141333410967547e+01 3.382672627136460619e+01 2.018728885389232275e+01 5.878425569684755203e+01 2.074953219759209944e+01 2.186724514551774590e+01 1.702282409837130928e+01 4.263773440487280908e+01 3.175294061715536387e+01 3.417213104035653259e+01 3.769405002552203854e+01 2.675457420386964458e+01 6.272008483232010434e+00 2.158463753656088713e+01 5.575266341959930116e+01 4.620262845004315011e+01 -7.387222066443622559e+00 3.476381942413532755e+01 2.847599624964395559e+01 -2.401265155266580464e+00 2.801545555148572220e+01 7.106633075070522665e+00 4.554341199054933398e+00 -6.253239771123294766e+00 1.679204912490676094e+01 4.783274582685627507e+01 2.924739276996653814e+01 6.955888788399111888e+01 -2.489337686518142689e-01 1.851987100450361012e+01 -2.325176850606226697e+00 2.488921673573400994e+01 3.401162064619962422e+01 4.517294789105095987e+01 2.847980847322301301e+01 5.647258557865702500e+01 3.329631876807844293e+01 3.755180730367613506e+01 4.704074837946701138e+01 2.478723510340160630e+01 4.662272848885246646e+01 2.447983382961461629e+01 4.143688915232345948e+01 5.231263355530655446e+01 3.841268155489601810e+01 5.230852914509178220e+01 2.583096562170063670e+00 3.089784038548405221e+01 1.690359741138247784e+01 3.783910963102183445e+01 3.714207609598528848e+01 3.766480588851750611e+01 3.982434382213032364e+01 3.719510878267259812e+01 -2.829550279812522717e-01 2.351995306196581481e+01 2.345066563182113129e+01 5.430314936574983875e+01 3.093890289186493447e+01 4.027579722072771773e+01 2.050239020738194640e+01 3.559066308279195567e+01 3.050124761518534910e+01 1.150067075421451612e+01 1.488591753025280795e+00 7.583611244627255665e+00 6.081580813169350108e+01 5.092901970611674045e+00 2.577922287793213840e+01 4.253305633244774242e+01 1.754366253614984217e+01 2.136188663009434308e+01 5.859159335645546207e+01 3.887567662126932078e+01 3.947685484980700465e+01 5.205269644218608249e+01 4.492103741051175803e+01 4.412428682540651437e+01 4.749023907567202230e+01 6.423571074479175991e+01 1.998355236936936308e+01 3.745309389405246492e+01 6.424369223773473436e+01 1.042814983833461184e+01 4.510861199855234105e+01 -1.288353288015057885e+01 4.432277955422402727e+01 4.651673726304083800e+01 4.130643163440027621e+01 5.784036399470224410e+01 3.989551763577404841e+01 4.541401501258128803e+01 3.180128952371951456e+01 3.759428161606859220e+01 1.775339165655960016e+01 9.536835901244511859e+00 6.653927990813316740e+01 4.722651198469704070e+01 2.277713925725448973e+01 4.408161812963045634e+01 4.652563216763212495e+01 6.585020299500098417e+01 2.711614173578074727e+01 6.619216252031669967e+01 3.246398795393213277e+01 5.732133034072366939e+01 5.480841372216846707e+01 7.271324900466433405e+01 4.076722579375189781e+01 2.329057067972824413e+01 3.874650391267305594e+01 5.162897304153710820e+01 2.850709180251960362e+01 7.820366261043614031e+01 1.964918064485429028e+01 7.673729697824728468e+00 1.363609397381154409e+01 2.599929652586175166e+01 1.563176400965184776e+01 3.349099953827882103e+01 2.467211463986316744e+01 5.205615104085929090e+01 1.898015926191974501e+01 3.415141846272613435e+01 3.269456672975749711e+01 3.294997764703420984e+01 3.738508940672623027e+01 2.551819958155538970e+01 3.581141588104936346e+01 5.954926751604127588e+01 4.089357626897836440e+01 3.859200311981155096e+01 3.652581183000863518e+01 1.909547984439596746e+01 8.146123868557728631e-01 4.854485136107709309e+01 5.151515819574457566e+01 4.435973111371395383e+00 4.353102799803917833e+01 1.798639080656153766e+01 1.733675562892394950e+01 -1.872957633604042549e+00 2.413229827594623700e+01 3.509225344025578153e+01 1.297871605833069530e+01 4.828488487282754704e+01 3.698082283190774433e+01 2.103595583217947862e+01 2.866406830814770856e+01 6.819664145806200395e+01 2.207878235839717718e+01 -6.355550951242194380e+00 3.166433541930970463e+01 3.269374050825868494e+01 4.987186913842186442e+01 1.523245980160386992e+01 -2.031098083032884638e+00 4.475563608451228959e+01 4.551002855356617971e+01 2.826735288054422313e+00 4.212410121611176095e+01 4.683951187367166824e+01 4.215309111407439957e+01 5.398137555312590763e+00 6.849734905950994346e+01 4.290121921865950583e+01 4.749062071390505224e+01 5.126986478312560536e+01 4.115843623002602669e+01 1.438074821665838066e+01 7.396221850624836058e+00 4.590437583329834581e+01 3.541918411576209991e+01 6.022709243288514358e+01 2.937061736409214419e+01 2.590502993953922939e+01 -6.071173899469512136e+00 4.500720788833652364e+01 3.077540918579555651e+01 3.663712817119910170e+01 3.623005600963118411e+01 6.114626205536215764e+01 -2.226696320761717374e+01 4.428305971325771395e+01 6.208820394063640435e+01 6.453402483251382193e+01 3.163073542599458676e+01 5.266140428304149168e+01 3.757437523299044813e+01 2.418253240392380832e+01 4.174504641647515513e+01 3.922237173042944391e+01 3.935396525519600885e+01 7.380155790728438525e+00 5.544629363121901378e+01 3.663094134095294407e+01 2.299968056399281480e+01 2.849977347914139969e+01 3.112149556606535583e+01 7.920817630964610778e+00 2.263798573509473755e+01 4.994500756082143766e+01 6.565323433650819140e+01 2.547337364206834565e+01 2.189778823581676193e+01 3.104858604171207759e+01 2.539891013636774630e+01 5.505064153044148867e+01 1.973190410522346383e+01 3.965055790898233568e+01 3.343273110907392720e+01 -2.158855639676480109e+01 4.647229726740501121e+01 3.046107584779223743e+01 4.863745327062341062e+01 2.777028442298989575e+01 7.576918915405958899e+01 2.468497991736823849e+01 3.124157783790777998e+01 3.253972738431235712e+01 6.675306360981302589e+01 3.973668143032888622e+01 2.571857488755439647e+01 7.375734128614246288e+01 5.022324509965471862e+00 1.833922201211224490e+01 2.914519321176701538e+00 2.117363792543762457e+01 2.957075080226208907e+00 2.767016583072607361e+01 1.992054477588282069e+01 3.166831337745945518e+01 2.373100196484602620e+01 6.772939254163627076e+00 -2.360886051541711605e+00 2.720094313429664368e+01 5.005602132941238125e+01 2.366811375072567003e+00 5.822184431640715729e+01 2.218065725994262394e+01 3.925268686995512013e+01 2.377825121578437262e+01 3.338010988787617350e+01 4.153551357414050216e+01 2.321051401679304149e+01 1.715846890142364600e+01 3.996255026102248564e+01 3.765819761515427189e+01 4.303346386810635948e+01 3.272590405100329036e+01 -1.035150657898407722e+01 2.930747876713425981e+01 3.484120704412276126e+01 3.057380578134959848e+01 3.269024300998596289e+01 5.106927837946042104e+01 5.804387716897461758e+01 4.262708906448104784e+01 1.190415420961822868e+01 -3.914051957727474829e+00 4.840581508884933726e+01 -4.339604293172975247e+00 3.637597961706163119e+01 5.364036738152265116e+01 5.331311288643514246e+01 2.138331521312962735e+01 -2.186346047909036194e+00 3.663917568091610377e+01 4.116876605775760822e+01 4.142098121667427790e+01 1.412517588344544528e+01 2.859461016435901470e+01 1.176945041039521556e+01 5.680590875021458430e+01 4.459419085741725297e+01 5.915668151515001227e+01 2.036343227613635065e+01 3.427192222828814039e+01 5.153556484804195037e+01 6.304320817888853412e+01 -7.460381078378784281e+00 1.014711632617712311e+01 1.181984981935275947e+01 1.120795339192634366e+01 2.588680634032101580e+01 1.271836736449166771e+01 3.836000379182952713e+01 2.130088078795095896e+01 3.041841458745776805e+01 1.998025336898315985e+01 6.370674659286635944e+01 9.686783677058055986e+00 2.634985433411563438e+00 5.672313719517306652e+01 3.427284834977124461e+01 2.543196609855687029e+01 1.178586857779000852e+01 5.842810100392648565e+01 4.235424495938550393e+01 1.009099000910773647e+01 2.604865462961015510e+01 2.642510845317835333e+01 6.774756398376873712e+00 2.079721256023167086e+01 5.919824624663130663e+01 3.574030544249882979e+01 4.234123073652125413e+01 4.620333941878252659e+01 1.820796409372607272e+01 1.584849486228095294e+01 3.101562012259531187e+01 2.644932044971406526e+01 1.895769446090669419e+01 2.334602152111465045e+01 3.094540350917757365e+01 1.198368426062265257e+01 3.060089735538191746e+01 5.365575593715266223e+01 4.607463287635443550e+01 7.366290463974078762e+01 2.283993371305752973e+01 4.078393833627510645e+01 3.301348373722230178e+01 3.467201974673850629e+01 4.535512602581492558e+01 2.600303629008574902e+01 3.984953728771339598e+01 2.609723975265236717e+01 2.091499753072205792e+01 2.066674388925632400e+01 4.607450921977129354e+01 3.684597206449163309e+01 3.515263205118100132e+01 3.949540141401084981e+01 6.501332852280228281e+01 3.620075432566731877e+01 2.924924937047504159e+01 1.797881333472896248e+00 1.994710666452670722e+01 4.200612169120185513e+01 4.147847111817302590e+01 7.074164418504494733e+00 6.553758793640260194e+01 4.689023485920325918e+00 3.929031818440396506e+01 4.517163505253275702e+01 2.382332234485411959e+01 4.299835445776489706e+01 7.581375122870082350e+01 5.920669448908419241e+01 3.156786173823623898e+01 1.291061391106090994e+01 1.289473519609749097e+01 3.824600866782714093e+01 4.710748411860686957e+01 3.405396891492971889e+01 4.276621706958935931e+01 2.125520756402451283e+01 3.842611196392216755e+01 6.130402596380118041e+01 4.490998748611556124e+01 1.326250312004305343e+01 4.554835780970317671e+01 3.389232298212731820e+01 -6.721541646214675758e+00 4.253655358803533204e+01 6.276662753770742142e+01 2.937457967808382975e+01 -4.158748546626041076e+01 5.854030886218541241e+01 4.328871982651407713e+00 1.778021197865530567e+01 6.933176217439353195e+01 5.652302587595944772e+01 5.765545761817302406e+01 5.222039344803960148e+01 3.456438359501046165e+01 3.944273678446319309e+01 3.865127684612219383e+01 1.524269213169911907e+01 4.399078434245507196e+01 5.983526814782331371e+01 5.177153399220670593e+01 7.245097023483464227e+01 3.046670542834709750e+01 5.958913592056160269e+01 3.236583882136659440e+01 2.947841753482469684e+01 5.240600643553550242e+01 5.061156550201398829e+01 3.708535324127909760e+00 3.493033738067190797e+01 3.276256898545663176e+01 4.515840015934784901e+01 5.212616667454471298e+01 1.681666824641443370e+01 5.201406477470667511e+01 3.035946607576443057e+01 4.840562981894524164e+00 1.951966037739671478e+01 1.186802468402171051e+01 1.669232091198911760e+01 1.984840562576600576e+01 2.572714352097341006e+01 1.131793269933344526e+01 -8.230167508842848534e+00 1.294163504897300676e+01 -4.704043712048402437e-01 3.482436872935075201e+01 2.242668888971598662e+01 8.439875938965297308e+00 2.628550291902951130e+01 6.524573389959103054e+01 3.158968125249446146e+01 2.807204975478222053e+01 1.481725482134499927e+01 -1.212936570033798667e+01 2.994347451207405442e+01 2.370503984866294189e+01 2.927099862309458445e+01 9.796512116162901407e+00 6.672772759061980707e+01 2.230359061438894130e+01 5.735390605469309833e+01 4.568837767755262291e+01 4.418908092188782177e+01 1.764434398264919679e+01 3.365766001028470811e+01 2.550557271743793564e+01 2.529330048212807114e+01 2.362845298419464868e+01 4.107324890585963573e+01 4.921566778259492025e+01 2.292421931192673412e+01 3.870016844636052866e+01 3.089264666808282200e+01 4.649408286401028079e+01 3.262881488720363876e+00 5.878944543468001882e+01 5.512492533167088027e+01 1.190254152959842049e+00 1.627092780245889614e+01 -4.208873308928589019e+00 1.311226464715582374e+01 6.441889294171855340e+01 2.963080395989139859e+01 2.879221261623984063e+01 3.808127064351995994e-02 6.952397069883281233e+01 9.595309188417466828e+00 7.699672291359464182e+00 6.032341297407117509e+01 3.106823130435901525e+00 1.501626272224183012e+01 3.843004942400308721e+01 7.086162004286683747e+00 -8.256220402785972468e+00 6.492078413682607163e+01 1.578788964396213146e+01 1.833944731365347636e+01 3.081942526844889940e+01 3.145380806491816728e+01 4.555488661688615792e+01 1.893880424800330431e+01 3.461665765344683621e+01 2.619394312397880498e+01 6.795074261281561689e+01 6.512545474131034950e+01 2.016264289464050918e+01 4.167390630147959030e+01 1.069998962985381574e+01 2.427779334435228265e+01 3.327695085395149022e+01 1.816712458221562798e+01 1.985119106457509375e+01 6.159306552549283964e+01 1.441901877141893351e+01 3.843013649591971159e+01 5.368785368724957152e+01 1.318523437661224662e+01 5.176820775596946334e+01 1.367696915789604439e+01 4.238123420673520059e+01 2.056903224048907575e+01 3.335995780504352126e+01 1.240665814738691886e+01 5.288312139653879029e+01 1.784780676393542009e+01 3.824560640559057845e+01 4.722419815317310565e+01 9.937803632494873085e+00 7.524237051385549435e+00 3.680876282006714462e+01 4.500323131419643374e+01 1.313835577450756187e+00 4.487813747206826775e+01 5.426728211463417040e+01 1.094798583979877549e+01 4.688767285066639801e+01 4.980117697135225541e+01 2.779334109552204524e+01 1.714535025262031454e+01 5.312298148346452109e+01 -1.222165630705362993e+01 2.313938438011473053e+01 3.687686621158750455e+01 7.034709561156855528e+00 2.827937888019331325e+01 2.930314260082959166e+01 7.610117561958644217e+01 7.573696037862898578e+00 3.382412716886508264e+01 1.088376226795241308e+01 1.990384058193338745e+01 2.713232944740488151e+01 3.020148498258015479e+01 3.641277170016024911e+01 4.275561036705843065e+01 5.938350597199771386e+01 6.997936846216319395e+01 4.090428817376983517e+01 -1.437952341860942784e+00 2.894492566675335965e+01 1.215580188505774473e+01 1.442023910071140413e+01 3.701279484739816183e+01 2.147601097345251020e+01 4.512195392691801032e+01 2.162090149078788315e+01 4.478073575917580484e+01 2.140834261649211356e+01 6.055593777333806571e+01 3.234323632986087205e+01 3.589621686889527297e+01 5.008490166024990486e+01 5.557866185330521347e+01 1.493973398355515059e+01 3.453821624791459755e+01 6.991711726124474069e+01 2.845222823466180273e+01 3.411888769553718248e+01 -1.998230170567751651e+00 7.573900299622620480e+01 4.191830632187645023e+01 2.705223424057048476e+01 1.791795754697950827e+01 3.650537702687875452e+01 5.172965060851299768e+01 -4.833784864813736704e+00 5.239552243961425049e+00 8.774693439907515824e+00 6.684162177201318400e+01 1.876689811315658218e+01 1.824722962345765254e+01 3.958693954371695867e+01 2.137431001731303226e+01 5.993129101511053847e+01 1.985962860780620787e+01 4.566652773360813455e+01 3.886033313097465225e+01 3.280694179742908290e+01 6.252591480051305695e+01 4.677423142233207898e+01 2.057863659300178583e+01 2.978202559116641979e+01 1.584066024384281235e+01 6.270840286221444870e+01 1.402602651615361928e+01 2.734114238156401200e+01 8.755147785049010167e+01 1.903368983121039903e+01 5.300634184457986464e+01 3.250319224925290484e+01 9.435007266505214929e+00 6.313097285354382393e+01 2.804505472667913324e+01 2.235650932965380733e+01 6.012531290616118440e+01 2.385777205461908324e+01 2.129596423320473875e+01 3.321004419901332483e+01 3.410973595705594619e+01 3.106719485106899725e+01 1.503537558843407140e+01 -2.522701092151300273e+01 5.928327189570326539e+01 7.568225533351652246e+01 4.724966019069083245e+01 2.467508800439167160e+01 6.409256812399316061e+01 5.369959720129833869e+01 2.944598402282968053e+01 2.803512268704195876e+01 3.653019605766365174e+01 2.337993739119238690e+00 4.738473792137453700e+01 7.039351254083241827e+01 1.596665104222857678e+01 1.743334021416753288e+01 1.572242620344541386e+01 4.213729897374738442e+01 2.732916094508699700e+01 2.700134680081863792e+01 2.185795972190254588e+01 1.497952319644041097e+01 4.428703634809119194e+01 2.034449656003635099e+01 3.414855795349529899e+01 4.279013704296780674e+01 2.508768526847849500e+01 1.388460242808385914e+01 2.843509795871487356e+01 2.776290037945407363e+01 2.106554426353099885e+01 4.978945188797050037e+01 2.810448040849900764e+01 7.788494396744415837e+01 3.838095906878626096e+01 2.883544011314767275e+01 3.116706543864277634e+01 6.132703710139594477e+01 4.510044217582385073e+01 7.359113796490294135e+01 2.479335777906267069e+01 2.843982559419008282e+01 1.952865488056992405e+01 2.398969009264997609e+01 3.539926640291290738e+01 3.154586318819255553e+01 8.152477808636244561e+01 5.525905613203669731e+01 5.715697570372822334e+00 3.025794596799807579e+01 4.379046026797763602e+01 2.099428487554336797e+01 4.018582761499652989e+00 3.476363896508905782e+01 4.377006436028726455e+01 3.137259151895014497e+01 5.971251651078277689e+01 6.772619598796981677e+01 8.153505624169238075e+00 1.480150796096535792e+01 7.162416715246082788e+01 2.213268275636333016e+01 8.328093095189515793e+01 1.063425474015049588e+01 5.388402012945348929e+01 4.293137342963961345e+01 -3.076823974611750501e+00 4.711978770255321791e+01 2.300989025665482046e+01 1.723003631716451167e+01 5.078405719565291321e+01 3.464778251253988373e+01 -1.462812763627696633e+00 3.860459147247521372e+01 2.008359274402726768e+01 5.575524869439989573e+01 3.943125419392045217e+01 3.258266473273806696e+01 2.263092568867796217e+01 4.692081505732358693e+01 5.731038428217629388e+01 -6.372730712596233360e+00 6.126576480729155350e+01 1.630251292895494686e+01 3.306508935097487978e+01 3.015106742993484445e+01 3.092642944646216208e+01 2.293434947835033455e+01 7.136543797134449107e+01 5.472104692331826925e+01 1.761110110948295215e+01 1.820692890083051196e+01 2.887080763170679631e+01 2.684897133843159267e+01 1.664429212928350665e+00 -3.735499060368718816e+00 4.980894516759734358e+01 6.692892450888450639e+01 6.422025274120851179e+01 4.198372565653806276e+01 3.840422812084346305e+01 1.755933857514751040e+01 4.188438505343413709e+01 3.464307324705542612e+01 2.358975834585346121e+01 3.180007017136537328e+01 2.891454316143592251e+01 1.087732417606842006e+01 4.901219551963412613e+01 4.543182370383011914e+01 5.718494146653980437e+01 5.165380304635865372e+01 6.551823704101562562e+00 3.230417588664775508e+01 6.321862303458183874e+01 3.443528069393665447e+01 2.189663269318085526e+01 1.835783079165516796e+01 1.556200954215739962e+01 3.010644206748843743e+01 3.238315912956450404e+01 5.741685342044224427e+01 3.057853378430313285e+01 4.165092324107832411e+01 2.814520326829240204e+01 3.048964311761708501e+01 1.968486283514401336e+01 -3.388845203607416146e+00 4.473884731732887587e+01 6.986258000312749061e+01 5.987961471626260135e+01 6.266448090742095900e+01 9.049816509800733044e+00 3.846509824316589032e+01 3.676410997735177233e+01 5.661165422546243775e+00 3.413762044225370662e+00 2.779212618783083499e+01 4.123351784663262976e+01 1.499552732776981046e+01 5.256024907377647537e+01 6.251962347185429536e+01 2.876881390155745422e+01 3.428000957520892911e+01 2.151155058909779783e+01 2.259445103453441206e+01 5.755560046918447625e+01 3.634872596111971177e+01 6.437226471916188686e+00 4.126509394142728127e+01 2.203926452523204205e+01 7.367337051921575153e+01 5.616420067852539688e+01 3.263267369443362043e+01 6.833667286499228055e+01 3.135703942175370429e+01 4.663945345010093035e+01 1.908873128906113337e+01 5.048220096360063991e+01 1.484923198198600680e+01 -1.442091426026297007e+01 9.062907169578592104e+00 2.473602753503596929e+01 2.036470109444552889e+01 2.227111438515672504e+01 -1.462041824255965849e+01 2.659076684675983770e+01 1.668474721775398351e+01 3.193965875657323039e+01 2.627562447504181264e+01 3.371432896727927897e+01 5.816021788012420046e+01 1.367878397231358356e+01 4.388036695970284029e+01 2.384015854508858467e+01 4.825692671002295953e+01 5.130646517652596827e+01 3.987890979418265403e+01 4.632486510645368583e+01 3.425403090189011124e+01 6.119530164164846298e+00 6.194529285181849332e+01 3.233150473042678641e+01 2.576589280045113739e+01 2.079961242329504856e+01 5.948812583274007437e+01 3.560023624539518750e+01 3.434840984143328768e+01 6.378680581531531502e+00 1.380083986142392583e+01 -6.300590747764673871e-01 5.023189750222942784e-01 4.722154406404534654e+01 4.046460841387042251e+01 3.687582646176577583e+01 3.864208582330348918e+01 4.761482730091560711e+01 3.970585493944971489e+01 4.499707667715968995e+01 4.079695803846078661e+01 4.484272059554785983e+01 3.214528684306787909e+01 5.578534245063720931e+01 1.720780103041944642e+01 6.594865681085593678e+00 2.681382316482171646e+01 2.636412180583842257e+01 3.316812939500926660e+01 2.455694350329789089e+01 4.465616014998820305e+01 4.199322239183716476e+01 8.859434971807206693e+01 3.192300906189684184e+01 5.660339131155914316e+01 6.242356126250465564e+01 1.490566248811325778e+01 3.854578209072022332e+01 1.703391342278437648e+01 5.631867353800448939e+01 3.688385205187400828e+01 3.417390605943042203e+01 4.115819663973746145e+01 3.845948045234109003e+01 2.168919496742418573e+01 4.938085852771031625e+01 4.185735558801035694e+01 5.250474779154868799e+01 -9.830708520854507526e-01 5.510111791479323529e+01 5.773788511639946108e+01 6.552431504805079499e+01 5.189751827666070483e+01 2.799135292248248774e+01 7.747452348174704184e+00 1.594033780184886417e+01 3.344488962634608242e+01 7.236241261275398529e+01 5.012676662050103005e+01 4.221290230838634017e+01 2.234290311444735266e+01 7.467601599712543248e+01 5.790162367990411951e+01 3.186818765033788736e+01 6.651778631391967167e+01 3.165213051339057770e+01 5.310626508089593045e+01 1.436001022613355183e+01 2.674259802689103083e+01 1.741029629500665976e+01 4.095540249302600699e+01 3.174338744426048464e+00 4.268334905384736544e+01 6.706528643008185497e+01 4.082483185105556345e+01 2.371825334124866558e+01 5.087481904414780587e+01 2.120757337977772039e+01 2.806004122323161099e+01 2.422257747561665298e+01 2.614228676176586674e+01 4.579478933722734268e+01 3.230556787916410144e+01 4.353568223738474785e+01 8.506495830542217362e+00 3.200061359829091145e+01 2.807243825480021115e+01 1.511177100487433478e+01 2.257806486101437748e+00 5.235478936035833897e+01 3.442579834066618361e+01 4.264569932497410321e+01 4.628732524009480187e+01 2.090275904154285769e+01 5.290814536328480244e+01 1.055820298025381554e+01 2.916658389879562563e+01 3.198460219556923612e+00 4.240845420218066408e+01 5.714587178212797625e+01 3.135813673553943204e+01 3.177215424528371912e+01 4.204157828919444029e+01 7.124608565130476734e+01 3.052335079411362528e+01 4.824826383564985122e+01 4.078865417376970726e+01 2.425291803968003279e+01 2.495664694518608684e+01 1.521384110957471414e+01 3.304216354720690418e+01 4.419505565379633794e+01 4.183708235647905127e+01 7.662997135248713221e+01 3.223369068755527422e+01 4.949415009209321425e+01 9.100280471677045568e+01 3.
[truncated: 39,950,251 more chars]
