# Supplementary material for: Bayesian inference of kinetic schemes for ion channels by Kalman filtering
Source: eLife. 2022 May 4;11:e62714. doi: 10.7554/eLife.62714 (PMC9342998; doi:10.7554/eLife.62714)
Supplement: Figure 11—source data 5. [file elife-62714-fig11-data5.zip › current_full.txt]

4.981604767993835559e+00 -6.182921368092823222e+00 3.606896702607617300e+01 2.619674058629124858e+01 -2.701244692820125692e+01 1.036108128729708433e+01 3.441865903184647379e+01 -2.601360128489196910e+01 -1.981492276489414950e+00 -1.804951775138082226e+01 -2.634286553340627446e+00 3.119625810440677771e+00 -2.131487393232873728e+01 -1.128810401095892857e+01 1.205930419565395262e+01 -5.500623193784734077e+00 -1.523768496663985772e+01 1.523092533486395617e+01 5.248710802745399207e+01 -3.154555550053311208e+01 3.004670134471865239e+01 5.086821440401480210e+00 1.750818439739121857e+01 -1.170290429062555049e+01 -5.562651578176555311e+00 1.178175163750748311e+01 6.780578020914544091e+00 9.451928558681853332e+00 -1.711080381829792429e+01 -1.494878589044818895e+01 -1.152384434490363674e+01 -1.504148776579719282e+01 -1.951953472034110604e+01 -9.817577835337853998e+00 -1.429661857874771513e+01 -2.379542180381630789e+00 8.840344899844374549e-01 2.439635448694087216e+01 1.376664374800185264e+01 -1.458798754501052564e+01 1.093300126896899727e+01 1.407348512092538151e+01 3.458869001780385588e+01 2.385491799224787357e+01 5.724602409072508280e+00 3.196413648127988338e+00 2.186232709887956815e+01 -1.000688497491105267e+01 1.081188075614281274e+01 1.450695801784758920e+01 5.831959086217159971e+00 1.683270215712222040e+01 -1.206086474935916186e+01 -6.109241536079524693e+00 2.253513851012489511e+01 1.312038992417206984e+01 2.333867581159518423e+01 2.204659629447661118e+01 -2.445370203617324734e+01 -2.815553312505389627e+01 2.382925783410311737e+01 4.116798973736912615e+00 3.381456102552474974e+00 5.109916109745659796e+00 1.692004759959296933e+01 2.545272710606820610e+01 5.525528241941678687e+00 -6.752594864013612863e+00 -2.648389286930461139e+01 -6.098461678674327757e+00 -6.684536315817323882e+00 1.069934194305170649e+01 4.892442718089157694e+01 -2.645835913611837498e+01 3.908594934238564633e+01 1.533618556732665539e+01 1.317154308074253599e+01 1.321018997493875702e+01 -4.957166004925321445e+00 3.088876885837694175e+01 1.377074201689616650e+01 1.413716604679904343e+01 -5.539227474841071697e+00 -1.742593960092722227e+01 6.854361097788373769e+00 -6.961426070369770969e+01 -1.304521975561370084e+01 -1.654067960751709876e+01 -8.238712149994443124e+00 3.690949758912599465e-01 2.185391171689937018e+00 -1.660296653401416833e+01 -3.331896038804903526e+01 -4.587959961822197563e+00 -5.748449237151842794e+01 -1.049465336727720910e+01 -4.245612076330337104e+00 -1.414044802452445282e+01 -6.767241889982259728e+00 1.927910220223929016e+01 1.525499774943523335e+01 1.614642975942333081e+01 1.611926116393893338e+01 4.118975880975470005e+01 3.172939906122618936e+01 -6.282515050527118561e+00 -4.408103460901193671e+01 1.044646350901446041e+01 -5.765221400498761284e+01 -2.399826364430304437e+01 2.408244125853980933e+01 -3.171597884273131829e+00 7.776165089615771464e+00 5.228226110991184505e+00 5.454788068403674117e+01 2.610725610829329213e+01 -5.124355098113952067e+00 1.303897825644593667e+00 -1.203896366368432602e+01 -3.770215984602524628e+01 -1.421167116505962724e+01 5.152726158291573100e+00 1.696326155213278142e+01 -2.825107078917649872e+01 7.175901919608303814e+00 -9.138957732366739251e+00 1.020883022172649390e+01 9.313638355585031059e-01 -1.454324815475070487e+01 -7.813592230344811540e+00 8.070983278314379561e+00 8.447245681789748772e+00 -5.099918626331888305e+00 -1.342707708099462849e+01 -9.256975881978833698e+00 -1.149873784727792625e+01 1.488707100513085280e+01 4.150989768650507727e+00 1.602560102217516302e+01 2.621868440135666845e+01 1.047263612716886061e-01 -3.815695214875325814e+00 -1.865417902629227953e+01 -1.269185699267224265e+01 -1.023828618968967596e+01 2.081444193377281593e+00 2.129525817607972549e+00 -3.224182524068795175e+01 -2.514703493629101416e+01 -3.018359579614624266e+01 -3.165121710614721806e+01 9.959529730916816703e+00 1.794296449410501371e+00 1.961385421959595732e+01 -6.447704453487105525e+00 7.686031758193797359e+00 -3.236345931265300635e+01 2.760586097403096240e+00 -2.187175233633943672e-01 -1.237633213535629118e+01 3.557054734625693726e+01 1.958287217392764035e+01 -2.822825179079702096e+00 3.438246723789018411e+00 -1.712892054114524498e+01 2.056789880817040839e+01 -3.305650683308657278e+01 1.426847403085555399e+01 5.338510707793063581e+00 4.205420581677177694e+00 -9.375930398559507495e+00 -9.772730855831458285e+00 2.154732975023841846e+01 -9.388276312669431078e+00 -1.225623700084070222e+01 1.781386152770870268e+01 -3.046527193036651227e+01 -1.765433196602294863e-01 1.276851040740290211e+00 -1.631713179938104474e+01 1.189713427305999360e+01 -3.972571741985677107e+01 -1.029271123466726223e+01 -1.318433076095978862e+01 -6.522507607032580701e+00 -8.406097768781293667e+00 9.656776629209701923e+00 -2.083180118150914950e+01 -3.599481390114443968e+01 -1.447079638201951290e+01 4.022061446920005778e+00 -7.353270435998464194e+00 -1.611715163346388380e+01 -1.092044072566759283e+01 2.329841427219275474e+01 1.172924035627802297e+01 2.235553945765531125e+01 1.387376125186373699e+01 -2.347009673557912990e+01 2.552962133714980908e+01 -7.577580133738093249e-01 4.390505100101857572e+00 -2.790582382112633653e+01 2.812463220854172974e+01 8.467718618521015372e+00 -1.413106116632796372e+01 -1.476161605141705202e+01 -2.084693431992978674e+01 6.835341370641623726e+00 -2.986488907345435706e+00 -2.540447661840558169e+01 -1.428633639218739937e+01 7.981632567759576524e+00 -2.195167474299071664e+00 1.330899779727825027e+01 -1.050597041733363213e+01 1.029967681950786762e+01 -1.080702243723101974e+00 -3.568838613819541195e+01 -1.414172637781760855e+01 -6.557939025103890174e+01 2.647853369464426265e+01 -1.336790051119436384e+01 2.219113567738615345e+01 3.169330103000007526e+01 2.490135432980800445e+01 -8.302545894625305678e+00 3.213617131433299079e+00 -1.195003017304689408e+01 1.678660914538548710e+01 -3.605815713908016473e+00 -1.663431531754123327e+01 -3.135610733312056908e+01 -4.635635628850702794e+00 -1.307156937955970211e+00 8.561225907360810794e+00 -8.795119387284962897e+00 2.620727612847082355e+01 -6.603987342262707116e+00 -1.301605956067152547e+01 1.155596990632189147e+01 7.042836482209945181e+00 -3.748393507221289411e+01 8.336590741019174189e+00 1.549230893869645698e+01 1.485305739274025605e+01 -1.698711975192105683e+01 2.507173817621556466e+01 5.499886688393012868e+00 3.455858143498439006e+00 -2.014756557107478585e+01 -7.731771590485352341e+00 -1.584159249204200748e+01 1.773787500037791176e+01 -1.736434933081487131e+01 -2.066511668224064735e+01 -6.409324567787964000e-01 -8.391919539497644243e-01 -4.245390789963551725e+01 -3.267659069979229614e-01 2.146184815810222446e+01 -1.543219669340622779e+01 -6.005427364677604629e+00 1.397942103183217277e+01 4.185544381940577985e+00 1.590746696407337524e+01 1.253385090053611250e+01 9.063218734179930181e+00 -2.059411015931470246e+00 -7.891755576219029678e+00 3.484857337980139391e+01 -1.154474285002070033e+01 9.596729276872387970e+00 -3.205617165830390292e+01 1.279139202734797465e+01 4.015309083316988215e+00 2.306750153573018380e+01 3.177470083052403993e+01 -2.858670071228836562e+01 -2.237808664930584612e+01 3.398789159971257412e+00 2.062972897926231397e+01 -9.502608148106283181e+00 -2.759232958417225490e+01 -7.680774360645564514e+00 -1.155784620288335418e+01 -1.269945755598346615e+01 1.042765142502938325e+01 1.465044722659089693e+00 1.405567244596902476e+01 3.651486347425905610e+00 1.965234049656125137e+00 -1.029920247710734316e+00 -7.287653792520268681e+00 -7.596348529760004187e-01 2.210120230377589223e+01 -2.287367238705523675e+01 -1.252967892937558325e+01 -2.612727210567737757e+01 -1.887143316954276395e+00 1.201960867208786077e+01 -2.515254308346708711e+01 -4.158774196819285507e+00 7.787858865157968324e-01 3.371889345167311536e+00 3.942419354008287513e+01 -2.681049573523604401e+00 4.092946683066872815e+00 -2.052617732363516012e+01 -8.368842878439410882e+00 3.733160980589349265e+01 2.732407902042050551e+01 1.730661229274485535e+01 7.821159573870338777e-01 2.744527674436789511e+01 4.583883923146841788e+00 -3.942292004296690244e+00 -8.286397838133469085e-01 3.560116459904254071e+01 -5.961001757821594360e+00 1.502615965095031214e+01 3.104174941710311497e+00 3.016405587945058997e+01 -1.245658275102765877e+01 -2.565445124881043881e+01 -2.251840785198272954e+01 4.021176460507474815e+01 1.631421806295900367e+01 -8.588375402104055922e+00 -7.880276107414291076e+00 -2.386509158414721554e+01 2.740497364590301910e+00 1.004512295591497839e+01 1.358735320555748238e+01 1.658436348202423005e+01 1.720295756607772475e+01 -1.226826046493238742e+01 4.318702578376581336e+00 -1.771749517447877231e+00 5.074947586899732244e+01 -6.236423441760384989e+00 8.812515811338290650e-01 -1.362719805236960013e+01 1.474662581046664656e+01 6.848962743618043802e+00 2.121847404771742163e+01 1.030991726332187852e+01 5.535895389351990659e+00 1.029899205401242135e+01 -2.139363311959295633e+00 8.407272626775563751e+00 -1.036275015723338022e+01 1.438397365305091924e+01 -1.840751403022214561e+01 1.419389304275263797e+01 -7.940595715450116110e+00 -1.386024612461624983e+01 -2.744403059111023424e+01 3.985713583588145070e+01 -4.872926814858821842e+01 -2.054688783301200061e+01 -2.881733518502456803e+01 -1.373874629747131770e+01 2.274382992491043254e+01 -8.225341245093893860e+00 -1.133611184046358922e+01 -4.257301868645921417e+01 -1.699319887125301776e+01 -8.815502117793732495e+00 -2.654292080547838850e+01 7.632940127888515391e+00 -2.954606841991346755e+01 -8.799237529346813913e-01 -9.690179838304711524e+00 -1.091572843029321938e+01 -1.814038156185440442e+01 6.691360702334479882e+00 2.842159659277787576e+00 3.882636122451477712e-01 -1.572610344859102671e+00 -9.551169330824075487e+00 -3.887152159326478085e+01 2.222680614713577807e+00 -2.966750549422761729e+00 -4.504838915120284781e+00 -5.374412430414916564e+00 -1.563545032379519384e+01 2.569049816378937123e+01 3.546692421991632216e+01 4.041322023420046605e+01 1.213823451124914854e+01 5.945779668935900375e+00 -5.532813075846211959e+00 1.000062662073498210e+01 8.485970000014642078e-01 2.555369565442990876e-01 1.118389603368419571e+01 -1.596511225371715526e+01 -1.601331793698871664e+01 -2.428973850868803197e+01 -9.460423432346688699e+00 7.003333293823612138e+00 -5.540571041318006706e+00 -1.119025452052117586e+01 2.170614791245680664e+01 7.086929533630100586e+00 7.020066469313475999e+00 1.694572277833654539e+01 -1.480032731634434207e+01 -1.386268621530247991e+01 7.316942462850018813e+00 1.009942576512711465e+00 1.608218382919376310e+01 1.459530546883988045e+01 -1.133382348225354264e+01 -5.010517109858849238e+00 6.392269246653517811e+00 3.432478758138229580e+01 -1.428642973664492644e+01 -8.712091098595598382e+00 3.013439547834913057e+01 -2.062259103506966085e+01 8.704556435849335472e+00 1.206257180987737243e+01 8.810605716925962838e+00 1.358699170773203058e+01 -1.425349138412578043e+01 -2.075197782987540762e+01 -2.939616797695999395e+01 3.995551462626578676e+00 -1.575118779585851669e+01 1.567247543799277487e+01 5.834176362243606029e+00 2.279778665083023270e+01 1.033842293031908000e+01 -1.616869266503641001e+01 3.703580677457411596e+00 -1.985798797506104307e+01 -1.803788501257839982e+01 -6.902045184732581440e+00 -2.288918157956941535e+00 -1.128746825253552188e+01 3.733202423277985815e+01 -1.211906193437932799e+01 8.010737793637877857e+00 -5.855662657753130773e+00 -6.518932930456563746e+00 -2.191621121164130415e+01 -4.466512837365219646e+00 -4.860615481129900495e+00 -1.416134659639854831e+01 1.417402698742221911e+00 2.572082017452953195e+01 1.355283814584965185e+01 4.323588914263229555e+01 -9.426317528374281718e-01 2.099543074897471939e+01 1.735777756272967309e+01 2.094651622279103620e+01 -1.730315197649612458e+01 -3.886877414099119932e+01 1.984293867888596807e+01 -2.002100479404774447e+01 -1.666562285218559580e+01 1.012616597892792925e+01 -5.132376815618149735e+00 -1.131860009502138986e+01 2.454241362461329956e+01 -3.363724505252684294e-01 2.210997560160193842e+01 3.825631075371429546e+01 2.213944938757972025e+01 -1.062195616662198816e+01 -1.424979237107327812e+01 -6.164780542464737279e-01 -1.832337575680939423e+01 -5.323715849020965729e-01 3.229001962125779102e+01 -2.057591011450390539e+01 -2.263133683945627439e+01 4.091996392988325226e+01 1.263383258049529267e+01 5.402986686392964089e+00 -1.305706411353542151e+00 1.206375604607527130e+01 3.523469728482989005e+00 1.871289159151944403e+01 -1.451372225280199046e+01 -7.118209713224954882e+00 -1.781346154399714266e+01 8.967886053049365813e+00 2.012146559197963569e+01 3.249801562233181329e+01 -6.184851678224069005e+00 2.595628282442406487e+01 1.826538120960136524e+01 -3.059151693023395069e+01 -3.498983090890179337e+00 -1.790438017630405909e+01 9.629959652830510919e+00 1.909554560568789228e+01 3.203972016640171461e+01 -2.041350269988353006e+01 -1.675399127537944466e+01 -1.634579326811236655e+01 2.518592467409945002e+01 5.844284117305953430e+00 -1.097208192647060976e+01 -2.192777224684058446e+00 4.776112009553867210e+01 -1.721720824651001625e+00 -8.938072896571682691e+00 -7.663055384793272529e-01 -3.707143675952977446e+00 -6.946819666874191945e+00 2.104140840870815321e+00 2.407376412822922873e+01 1.817131603367517911e+01 -1.024892954185949634e+01 9.755759994223060616e+00 3.459065970234198772e+01 -2.604080504707486199e+01 9.966861883405424560e-01 1.063570735218091423e+00 6.426467526938291819e+00 2.410207559352779860e+00 -3.842788716225673973e+00 -2.051492583911547030e+01 -6.673074173762026717e+00 3.853154067249480619e+01 2.981148552190850154e+01 2.237388795858556989e+01 1.778131837742568422e+01 -2.128747263756988417e+00 5.418653550083646131e+00 2.612099032199975301e+00 -1.780780374460936599e+01 -1.710143044887359665e+01 -1.038899092485928932e+01 4.896219736089062735e+01 -4.464148178116041921e-01 3.718264838872552325e+00 2.175020974627762982e+01 6.734651450105443082e+00 1.385091428374516909e+01 -2.324014726163773048e+01 -1.600195796575324181e+00 -3.726354095284128221e+01 9.902063455191048025e-01 -7.587162524941294173e+00 1.042867578970393438e+01 -1.971449741360754793e+00 -3.343745716500413323e+01 1.831751947029271221e+01 3.722116177879922816e+01 3.198500033020807010e+01 -1.984695366265789929e+01 4.192303755357319517e+01 2.571785505285602014e+00 -3.917504555724298232e-01 -3.942452630957282622e+01 -2.359222512076412759e+00 -2.211975590686278537e+01 1.450023091442215240e+01 1.002232409075928388e+01 -1.580567705984556603e+01 -1.192314043145230862e+01 -1.320141268169978055e+01 -2.865329069032584641e+01 -8.831714877562353294e+00 -2.575959098108259937e+01 2.897382857327446004e+01 -7.936097586707862916e+00 2.606704446990043778e+01 -1.429318162558740291e+01 -5.319960642774179682e+00 3.207597285595088721e+01 -3.341594154829869012e+01 -2.434125398202724888e+00 1.673053298556477220e+00 1.908423522606557299e+01 -1.638944997529364045e+01 -6.064970675020338042e+00 -1.274866402044483493e+01 -9.121756182482142705e+00 2.552523284252142943e+01 2.558444992820119168e+01 -1.113091620341870147e+01 3.428688776067479349e+00 5.180215867879925895e+01 1.166763700092102241e+01 1.559347617724694324e+01 -9.549139024284260202e+00 1.117580346217396148e+01 2.426345110598827903e-01 1.395696635919959405e+01 2.252062201035744238e+01 -4.995399404000989918e+00 1.937443388476254569e+01 3.231541457231104175e+01 4.213906013893365810e+01 -7.830718550932404654e+00 2.712607862316098295e+00 -1.300874070074057798e+01 3.773441669891439432e+01 9.862907948542215308e+00 -4.504179397499454396e+00 -1.381998749977244856e+01 -4.085354700629116209e+00 -1.720600275694712167e+01 1.476917270382779357e+01 1.384176012325950111e+01 1.289114012998555214e+00 -8.585419623283078394e+00 2.742301114529218431e+00 2.209788360114555061e+01 1.775729589334351743e+01 1.170845446356358721e+01 7.212785284617641679e+00 -2.039237613189579434e+01 -2.586844868548366350e+01 6.243500630719171340e+01 1.890332606315518404e+01 1.149763470856235514e+01 -9.175874130497373216e+00 -1.215458023976255753e+01 2.725917853413832503e+01 -7.285099335326503223e+00 -1.002680673841413572e+01 2.248398241358383842e+01 -2.394350080493466493e+01 -1.813925521339692182e+01 -2.643315494458978065e+01 2.715825421755336322e+01 4.221971124298264044e+00 2.695995211853563589e+01 -4.981422890509609402e+00 -2.044374807456504239e+00 -1.667877794598524943e+01 5.751725568835645674e+00 5.065821811568975264e+00 3.962012486908544417e+01 -3.519510963922500224e+01 -1.416078849064214040e+01 4.494051307222034097e+01 2.255510480684419505e+01 -1.126200185514139918e+01 1.178609213925289900e+01 -9.897688697438342231e+00 -3.311220286179953121e+01 -4.293465495996492964e-01 3.629129119784830770e+00 -1.135655499536184898e+01 4.904411827796280221e+01 3.085470446520847787e+01 2.877647911092879429e+00 -1.364233953348108308e+01 -1.796265670064422437e+01 1.171960380092495058e+01 3.558083454571080750e+01 -3.012092272666048487e+01 -2.179372678058209090e+01 3.471580816102164135e+01 3.492897673845321460e+00 1.243986316191559283e+01 4.099205484379859854e+01 5.183053029316079474e+00 -1.869184117752103447e+01 -1.941025437571242662e+01 1.370686166038533038e+01 1.344410458041320489e+01 1.652704201582866794e+00 6.045559859837452699e+00 1.274287821102116780e+01 3.002885682447984372e+00 2.200947489753168540e+01 1.910394939853810592e-01 2.894994511388276237e+01 -3.780838938668015459e+01 -9.289529507158055921e+00 1.232165283942455680e+01 -6.101139203201826344e-01 1.191757445816767635e+01 -4.588878696469998886e+01 -2.409052875760013990e+01 -3.712534193908757274e+00 -3.886010209800818682e+00 -1.986300874141005224e+01 3.534588861567846685e+00 3.112619562711527621e+01 2.650740114162916328e+01 4.167417936298580372e+00 -1.559821344230888085e-01 -9.396660937530236790e-01 -9.797972117261327440e+00 -3.444972859064773729e+01 1.829324134091503129e-01 -3.043478567674709012e+01 -2.486961627914064366e+01 -1.958708459136073188e+01 -6.901714374237606364e+00 -3.217685253890760322e+00 -2.655955072910084880e+01 -3.250155827820838539e+01 5.739410375295471489e+00 2.085402389626848318e+01 -2.530904525494683455e+01 1.687364773778670823e+01 6.694954495438385500e+00 -7.031400878928733000e+00 -1.164658898752993466e+01 -1.506734460125775321e+01 -1.374193725031761515e+00 9.899964439824952223e+00 -2.810928860758083658e+01 -2.106998922787468231e+01 3.277922651391536135e+01 3.755350393332731329e+01 1.435045463732858728e+01 2.031832983891720090e+01 -4.175538788967990911e+01 -5.104338511025189540e+00 4.606187780299183743e+01 3.876649300668149323e+01 -1.365692357673208335e+01 1.257229931686866919e+01 7.282025608450060083e+00 -8.072082567586310375e+00 1.322331160654866977e+01 2.808214951044880170e+00 1.267659347542419823e+01 -5.333936293838014819e+00 -1.814054937785631694e+01 -3.393901788502059702e+01 9.748210512821311458e-01 -1.136554481700930808e+01 1.458869001041790980e+01 -3.298100751234515826e+01 -1.137913751997226619e+01 3.211048994083974861e+01 2.392633085205519450e+01 -1.639978917160701766e+00 -9.275439732516991498e+00 -2.282999898339743083e+01 -2.296523202504772243e+01 -1.791374442877576811e+01 1.667441014168428381e+01 6.935783115799079468e+00 -1.651971911531137849e+01 1.966719050895490639e+01 3.657592779483156864e+00 1.758568242450780161e+01 5.135857388994027772e+00 -7.422952500334147885e+00 -5.080090058743232939e-01 1.555154986805257167e+01 1.470937423350467022e+01 1.234372531511727189e+01 -1.101828035971701203e+00 1.325154507729246767e+01 4.079337869714793285e+00 -2.777844485235893757e+01 4.750139502647076029e+01 -1.288671501901672301e+01 7.222995613930716985e+00 -2.854995114150209901e+01 -1.905200701698103316e+01 1.438005909359835854e+00 -3.796413286338013648e+01 -1.951694072988952655e+01 -2.310112022957660116e+01 1.068157265651986698e+01 -5.422961405538843316e+00 1.102008749682902433e+01 2.754963512939059811e+01 1.295028123763448136e+01 8.344917704719095886e-01 1.955582863672569971e+01 -2.438399039756459885e+01 -2.135575541095426022e+00 9.601052656840957766e+00 1.207300714235850947e+01 6.888747540059712016e+00 -2.229649933384465399e+01 1.130289359272685523e+01 1.107743480509975287e+00 4.698383726195991272e+01 -1.720483365240915674e+01 -1.729134111746568436e+01 1.568719068802060335e+01 2.364324816266131890e+01 2.210959918774541322e+01 -8.090007595410911634e+00 4.052314478195493841e+00 -9.553666665244439637e-02 -2.639467011438078359e+01 -2.470300592895622671e+01 -3.506761441368194454e+01 1.691381969471649072e+01 -2.716347182554449802e+01 -1.755563536031745286e+01 -2.112704624073998261e+01 -5.313226161291484395e-01 -3.424304336991213660e+01 1.757820524327838996e+01 -8.579171729598759899e-02 1.188177004233901357e+01 -1.748833063836126556e+01 1.675701122177841995e+01 4.810838324768581309e+00 1.356374562175234111e+01 6.516577236048935795e+00 -1.612577451445780596e+01 1.521729501865970846e+01 -2.701554132213864534e+01 -4.001563857446399197e+01 2.892466649983806981e+00 -7.712930455301842514e+00 1.453701508432021683e+01 5.401951160907386695e-01 1.717325194987654413e+01 -1.144429411038547606e+01 2.508378738790229434e+01 -4.051463284215284233e+00 -1.498164761104787601e+01 1.706812892589967490e+01 -5.082594512355461802e+01 -2.340559277283088591e+01 1.295337069842105171e+00 3.696685752301887362e+01 -6.100676955216969510e+00 9.807353252288269374e+00 1.713403123297378272e+01 -5.850327101541353159e+00 1.071887238361052042e+01 5.215536760306550335e+00 -2.946573172954075304e+01 -1.231632752905532868e+01 1.732423888341071816e+01 -6.888398451802887124e+00 -1.065744018466899412e+01 -1.358221292065738828e+00 -2.943269159314586858e+01 -7.966361588008341599e+00 4.484718260054434857e+00 5.072817243313360258e+00 2.140531438503744610e+01 -1.015156767289951567e+01 2.298928131047053824e+01 1.361632710445089245e+01 1.268551105716910143e+01 1.917653298961646868e+01 1.929010723313027142e+01 3.018342664346186588e+00 3.098678422623966000e+01 6.358412189834704797e+00 3.199116550401532422e+01 1.177311775172144870e+01 -1.588255663689369657e+00 -1.488455630320301637e+01 1.961765827714387100e+01 -2.040762910889844406e+01 -1.251980216607920937e+01 -1.800455554801154889e+01 -1.836958352021720842e+01 -3.363227561042892444e-01 3.296951627689190190e+01 1.732893255534713717e+01 -4.750923827234480257e+01 -2.511048036567713027e+01 -5.015284814118295742e+00 -3.363247214638904126e+01 -2.426534696103347599e+01 -1.669153074921738256e+00 1.326412526253870894e+01 -1.828778752719101774e+01 -2.335030055433649210e+01 -1.565068780538186877e+00 2.060176009076209169e+01 3.369492378572627445e+01 -1.100920368562849028e+01 1.957663337836387640e+01 4.016596366028727516e+01 1.974716874573902459e+01 3.121871794841449343e+01 1.072467941295794036e+00 3.030372739039646657e+00 -2.429189351503089256e+01 3.414026526408953099e+00 -3.962165575213414570e+01 -6.984020789733795809e-01 -1.163557432041312234e+00 -5.402181506030365732e+00 9.274743158048877945e+00 -1.602026997222723281e+01 4.191286762405028732e+00 -3.099587435411596203e+01 4.249265449624111568e+01 -8.279800871816023644e+00 -2.619675000833568745e+01 2.739064295556502060e+01 -4.682892469350775855e+01 1.237476171312053808e+01 -3.142972750061049680e+01 2.772352406763409505e+01 -9.942102617144970012e+00 1.784270660478011550e+01 3.262333372864847369e+00 -2.233312762489933334e+01 2.584199844331762819e+01 -2.193007657833917179e+01 1.292087855869105617e+01 3.157360206470404762e+01 -3.405564743590164145e+00 6.166589014055210427e+00 -2.036918625234986457e+00 1.142996403612957224e+01 -3.095579536819583311e+00 1.792015035588739735e+01 -1.973205207997251165e+01 -4.210096628431056587e+01 -4.335968943311485191e+00 3.021370961952374046e+01 -2.069180743617639351e+01 -9.500215176589975385e+00 -2.368447748680853948e+00 -4.443511545080907510e+00 2.778848614789799498e+01 2.859166773699402597e+01 2.071336494906057979e+01 2.264752988208037010e+01 2.177445941388510420e+01 -1.402660930539366135e-01 2.152339057859803972e+01 9.917024425436339996e+00 6.690097433338701549e+00 1.901005630863626195e+01 1.427774914104256787e+01 9.282413997397062744e+00 7.113892987900429787e+00 1.793415305201509469e+01 5.451750905959964655e+01 -2.771514474090100677e+01 -3.392419133438152556e+01 1.603459951251534932e+01 -1.238512011054309703e+01 -1.354561994426035199e+01 -8.888138084171067987e+00 7.980715016797585548e+00 -2.525895531495557833e+01 -5.336441204706284580e+00 3.375382066228910105e+01 1.403892409146749287e+01 1.464836205678538228e+01 1.370596959403421167e+01 -1.807891939124197123e+01 7.498124678389512354e+00 5.330145951919319280e+00 1.693521324863145239e+01 -1.754090664593491411e+01 6.616360299989644034e+00 2.570940351538479973e+01 -3.370567336057990815e+01 1.896669589057612271e+01 8.284947311696987171e+00 -2.773033191200754288e+01 -2.092574616338225013e+01 8.251327136314243305e+00 -4.633509449737712060e+00 -1.014526746488659015e+01 -9.246893900659836518e+00 -3.270819371930905817e+01 -4.254703004338545647e+00 -2.368414826979421406e+01 1.725753512674055079e+00 3.737444082298382142e+01 -3.930905297042955482e+01 -1.604769667273261646e+01 3.696765680810031540e+01 -4.990283574830873192e+01 -4.578090793728654795e+00 -1.429120186574612639e+01 2.930345971570314845e+01 -1.371026218202691815e+01 -2.351576766890524084e+01 3.250294162818036625e+00 -2.271305876151497216e+01 -1.949868698059474070e+01 1.457665004563851063e+01 3.090887143337904774e+01 1.644597107271873426e+01 -1.955133578983617326e+01 -2.004619402561182540e+01 8.933893079162704254e+00 3.583490479049727639e+01 -1.942740234512492847e+01 -1.411139623650859765e+00 2.006943110082109882e+01 -8.951802492802823252e+00 -1.925894921884094302e+01 1.907442275727321501e+01 1.992171951939739838e+00 -4.987834664588076450e+00 -2.981070709154934661e+01 -1.115989261439642277e+01 1.422902436333418130e+01 1.385328883453054871e+01 2.604417338866763743e+01 -7.106777611093606950e+00 -2.358366302303736006e-01 1.287008467874854745e+01 -1.206920533867501355e+01 -1.104029789691234598e+01 -5.817948868407293084e+00 1.094344367582057487e+01 1.730097392859597605e+01 -5.933656340392346351e+00 8.791676704975147638e-01 1.657748718466092175e+00 -1.067159095696172733e+00 -8.073184319493140748e+00 1.976414030961954449e+00 1.192321841728284859e+01 3.145315960326237814e+01 3.375396993982953120e+00 1.941175443505471776e+01 5.203973857819991444e+00 2.324367819808845326e+01 2.044897874110038316e+00 -2.179369777428563282e+01 1.022473429069338913e+01 -1.643409456471371399e+01 4.282743663940568268e+01 -3.706031285368948147e+01 5.776193204633274902e+00 -8.365755859223273916e+00 -3.750897266783525907e+01 1.314322324593546298e+01 3.972812305299579627e+00 4.377174415147356612e+00 -8.015814890063372999e+00 -2.955172617754672970e+01 -8.764477418008878473e+00 -1.446090487582217143e+01 -1.127657131232235876e+01 -2.602444720656127330e+01 -1.944086713295555047e+00 1.838328713018472271e+01 1.961760029619398793e+01 -6.379872266615262077e+00 -2.698897672553403737e+01 -1.734982102923493130e+01 -2.208537943557475014e+00 6.902448133537451014e+00 -2.649072336814858986e+01 2.595663592035043621e+01 5.417355671888298474e+00 2.836860971473006288e+01 5.289579539154343202e+00 2.024133438538284935e+01 2.329758747624225634e+00 8.351873405921242721e+00 -1.984892426225526307e+00 -3.214702222484297778e+01 -1.114320069555000181e+01 -3.053891550139300470e-01 -3.295638128044786441e+01 -1.358271388869699159e+01 1.023190370438068264e+01 -8.992810415002074897e-01 -1.557905286250363019e+01 -4.438677381806536815e+00 1.355420165444328795e+01 4.130500545160967363e+01 3.357272424175240388e+01 -3.239944919130018519e+01 -9.787841904112598357e+00 2.445830032289217471e+01 2.808794941681222568e+01 3.138812519641970056e+01 2.416590381127865061e+00 -1.551218530994540856e+01 5.428342485447949090e-02 -8.794688220742384877e-01 -3.786839885755478008e+01 1.994541007289306478e+01 -3.228673505690907319e+01 3.008696603708543904e+01 1.901690223791732492e+01 -1.118502016251150266e+01 -2.830524909356796925e+01 2.438497133906795966e+01 -6.616025524429472782e+00 -1.392212261476945834e+01 -1.023742656991541544e+01 1.921593547182043693e+01 -2.275140016574302138e+01 8.646416886560038151e+00 2.755231300020600216e+01 5.861243619746937128e+01 1.525626606680098796e+01 5.910155491895489277e+00 -2.303246564110595784e+01 -7.740130128994561431e+00 -3.196127643431601584e+01 1.103793810325885794e+01 -7.560314329951072665e+00 7.157056595778527708e+00 1.112724060325299646e+01 3.404122869055588296e+01 -8.237607423213248126e+00 2.656857198067822168e+01 -3.590322842446520468e+01 6.186255748765054463e+00 1.573745819363266918e+01 -2.770881926192577893e+00 -6.331761307326972954e+00 -2.348081251575080941e+01 5.402125960585585140e+00 -7.051532099385978469e+00 -1.303721823633740584e+01 5.302300614060440065e-01 1.158824870398944273e-01 -3.455377829628548625e+01 2.416065223910891291e+01 -1.085798390446138306e+01 3.580266158097752793e+01 -1.367295993445879176e+01 -5.561970946546185957e+00 2.647665219017962102e+01 9.795001042240707889e+00 -9.964652307327600766e+00 9.246832990114617346e+00 1.990843335326261254e+01 -3.007525653859950410e+01 1.247452560078165718e+01 2.269885916782293123e+00 -1.177298976028940736e+01 -1.530540325169363491e+01 -2.281881657060210955e+01 1.656367055465291838e+00 -1.493438057480343417e+01 -5.674610485573714058e+00 -9.597798564154610190e+00 1.410830322213024601e+01 -3.023139622916843550e+01 9.730195329546447169e-01 2.357278374518231345e+01 7.641809467661440536e+00 -7.058950309019119018e+00 -1.516838578254679426e+01 1.650574990534564890e+01 1.681375670589436311e+01 -2.829357468054752545e+01 1.680569657660823424e+01 3.440849896679934261e+01 -1.336072086203040143e+01 3.026505618037667045e+00 9.587370600389430564e+00 -3.939927894821254029e+01 9.711869954234540359e+00 -1.394551138727324791e+01 -1.207589818361062051e+01 3.800704511789482609e+01 -3.095685733406315876e+01 2.258636849327570673e+01 -2.325264822550453658e+01 -3.493048883889268819e+00 -4.976250640176415274e+00 1.529545032989118170e+01 2.277502396556859043e+00 1.437275517478145659e+01 6.029622002656200408e+00 -9.982362229222186301e+00 -2.461386802607000490e+01 2.687983867938438465e+01 -3.763566312834996097e+01 3.700382210440472619e+01 2.513036135919904268e+01 7.038972873450478396e+00 -2.642819037548940031e+01 -1.893708525341735793e+01 -3.114665391710154552e+01 2.059379386551226876e+00 2.300159443324581687e+01 -1.192942006029571189e+01 1.157681824784933688e+01 -5.544850086284202284e+00 -1.793550037711701961e+01 -1.071395795233513404e+01 -1.539545018148532396e+00 3.128368812810016664e+01 2.030281266815459063e+01 9.630761744837958105e+00 6.730851907355459574e+00 -8.588078849720670149e+00 1.259499867238045745e+01 -1.439722833016137216e+01 -2.622272924668386551e+01 -3.614175163796742751e+00 5.049349771659208841e+00 -1.442469833939922452e+01 -3.650336259689677121e+00 3.726321941971514207e+01 2.186572387774499759e+01 -6.043724743338446892e+00 2.495447130375829659e+01 -4.756029984892701457e+00 2.074087296321141594e+01 -1.381591816026395136e+01 -8.668384353653109997e+00 5.334904345098130662e-02 1.368939759906873377e+01 -2.866028267268902141e+01 -1.642656959064471422e+01 8.987236669384345289e-01 -3.182780202365666611e+00 1.544072931200678944e+01 1.462426385546025820e+01 1.027622423708077193e+01 9.656478392433911040e+00 -3.747952883417875913e+00 -8.034981920572864311e+00 1.388659694859227400e+01 -1.461552367127411101e+00 2.442221721050584549e+01 5.820277118963778307e+00 1.484354359741853369e+00 1.248907555881939579e+01 -5.034387503222745863e+00 -8.022419513983999551e+00 3.191339323401896522e+01 1.365938780513983630e+01 -1.240043781324753525e+01 1.125408591810334613e+01 -1.133119282680233653e+01 1.033086298987929030e+00 2.752567685237710648e+01 -9.207908404218080989e+00 2.181788623017151352e+01 -8.926032625404237919e+00 2.138954021214212986e+01 3.434890654556291167e+01 -2.118535405603461541e+01 -3.676426750852933578e-01 -1.342930412111831284e+00 -2.187758132804837174e+01 2.504835047491282296e+01 -1.258496527962781641e+01 -1.189362882039481306e+01 3.711866859475996705e+01 1.550881440800066180e+01 2.826233202607681250e+01 6.534860395239423525e+00 4.681640282462454117e+00 1.138106528090822778e+01 -1.228850647778826577e+01 3.761845654908333891e+00 1.570678559848023959e+00 1.606356844054710820e+01 -9.387486862716116320e+00 3.834790558909920577e+01 9.291062171204982345e-01 -4.820325192085669563e+00 -7.627267223299969423e+00 -3.014702475497486489e+01 1.410596876199327454e+01 -3.537712259735301235e+00 -4.430244388077295703e+00 2.397792302668948494e+01 -3.002252394813599778e+01 -2.473415237776710018e+00 2.287927491050517048e+01 -4.359919674318819105e+00 -1.390275897030666563e+01 1.593248473694505130e+01 -5.675788422940878597e+00 2.482066481422210202e+01 1.834594293183911518e+01 -7.254221042789573914e+00 -3.973618290561535371e+00 6.060272964373297988e+00 2.163629267075760865e+01 1.787815385246410571e+01 -3.160478763949491210e+01 -2.192958035200077660e+01 3.608176763886715932e+00 -2.323874192320159437e+01 -1.466176267964920754e+01 2.905542133163060470e+01 -2.491031718929464489e+01 -5.872904340774111276e+00 -6.571832256283412832e+00 1.383548686999512256e+01 -4.189027942540810301e+01 -1.711850617189764989e+01 3.777498718664737964e+00 -1.934881096272741274e+01 2.310294068975157344e+01 3.741744327287565852e+01 -1.622925656079755363e+00 -1.979010213055202883e+01 1.355362171499438773e-01 1.582451996938943140e+01 3.025383614541356625e+00 2.092602413037593223e+01 -2.919895775433780472e+01 1.908103810406918655e+01 4.769753324894986157e+00 -3.121157527860190584e+01 2.482216015994135994e+00 -1.445820261095463088e+01 -8.688841745054261878e+00 3.096195496470184771e+00 -2.609648451710672390e+01 3.458437201697987717e+01 -1.458106484530807823e+00 2.025848056133177266e+01 -3.169751185614034128e+00 -4.815069866160481382e+01 -3.898728732629821003e+00 1.816675976777195700e+01 7.125374784904979109e+00 -1.613249364976110201e+01 -1.881177678427646782e+01 -2.490904915898297389e+01 1.972560585961511492e+01 -2.338025759510495760e+01 -6.930195114051340255e+00 -5.518166623102067803e+01 1.796518356616525125e+01 -2.006873181089567026e+01 -3.270937933445580814e+00 6.993202723384537300e+00 1.766265199562185018e+01 -2.591290191641409280e+00 1.912357715908147782e+01 -8.295116186801115177e+00 -1.957156320165646690e+01 -4.260658101656597196e+00 -6.379906948397864319e-01 -6.759636816651245717e+00 -5.094500192525841520e+00 7.573147992233305814e+00 1.827285188815610439e+01 -1.689510018307756667e+01 -2.288387650198060186e+01 -7.772106823023642086e+00 -4.964794551035947734e+01 -8.315177384935941163e+00 1.703319823401191968e+01 -2.598025500953870193e+01 -1.239602437849283234e+01 3.682493892156992388e+01 3.260903806581990949e+01 5.556023826242768138e+00 -1.409006460318502363e+01 -5.106370062058333659e+00 -1.478511240876714083e+01 1.993808326766103978e+00 1.278477477660712225e+01 -2.780653757156980532e+01 -7.031448916999503140e+00 1.321565362700796165e+01 -9.895568048133339900e+00 1.755001775751005155e+01 -2.008018177136464288e+01 -4.747631055818613888e+00 -1.725030756667226228e+01 1.634510473001298436e+01 -2.642186488213741669e+01 -3.794985247440347820e+01 -3.101844375144894528e+00 -2.010337689027955577e+01 -2.560715719775031318e-01 -3.480561914600806261e+01 -2.173036710279951045e+00 -5.761392916582753543e+00 -1.880944325202063538e+01 -3.456225007167113716e+01 -2.442808643341772168e+00 3.301726303425716935e+01 1.079644189876855798e+01 3.907083241105907234e+01 -3.559746909054134711e+00 1.071407003992996110e+01 5.637669396188710991e+00 4.520314939852856639e+01 -7.394590861816209504e+00 -1.760901254622094925e+01 -3.468721195723019690e+01 6.436038271820551770e+00 1.148692123451204417e+01 -1.986861252741105943e+01 1.912980296052665605e-02 2.394509544201551421e+01 1.540765651289017590e+01 -4.519898194420429505e+00 2.023414379678142438e+01 -1.011997524515892088e+01 -5.640188327723278050e+00 6.325303874571410745e+00 2.517357611663805272e+01 2.795073871152260025e+01 -2.005113783097647939e+01 2.671592352470455367e+01 -1.387327887520580383e+01 -3.624333508358325417e+01 1.235732833068533409e+01 9.673222580170788731e+00 2.632112945204913501e+01 7.896028672262107584e+00 1.896236886919012576e+01 1.601467931506488185e+01 -7.009979428816468072e+00 3.110968638766666849e+00 2.451730002635860473e+01 8.197736184798849024e+00 3.056954993995909575e+01 -1.228034810726023984e+01 2.394697798666588540e+01 6.650376961481678784e+00 -4.778447041670955286e+01 2.116957197745801622e+01 -4.351496233138045788e+00 -1.923630737910148980e+01 -1.500792611332212267e+01 -2.380699175857298844e+00 1.106015376933082095e+01 1.888696647333024714e+01 1.960766531554187608e+01 -1.611169473857112777e+01 -5.749701585681282978e+00 3.419325188559653128e+01 2.556916891025238314e+01 7.679086169808448048e+00 -7.066963894025278137e+00 -9.058612227684406548e+00 8.819171885819375722e-01 1.039058042165383178e+01 -4.723987119596984030e+01 -3.215229857559590698e+01 -1.299446002796489363e+00 1.391718648410249237e+01 4.173660391662189539e+01 -5.093371056129391228e+00 -2.325364491274806600e+00 -4.787589019102820309e-01 -6.571234278577021470e+00 1.387121685433099572e+01 -1.931347267199259932e+01 1.690336273179757853e+01 1.710144966019908841e+00 -2.287787066005736136e+01 1.718368610407104669e+01 -9.336388070256347760e+00 -2.048744433251996178e+00 -1.644424347014359711e+01 -2.139364716415462553e+01 -6.444803752879678882e+00 -2.384678613826687865e+01 -4.961467106754750667e+00 -1.801347735984461096e+01 -7.761049908214749493e+00 4.230125877281054159e+01 1.697947928595067779e+01 -1.424177955406459617e+01 -2.311877111431161325e+01 -7.167758848520330517e+00 3.022111203379501987e+01 1.631987702325882239e+01 -7.305719213421850711e+00 -1.281796850856067849e+01 3.337993755490780501e+01 -1.176563427715619170e+01 1.234966576611489053e+01 -8.228309477300795649e+00 1.537028783100107177e+01 -2.621413463536138266e+01 9.700595669507990237e+00 -5.853325175419571735e+01 1.388458173442060506e+01 -1.202345959765517769e+01 1.103906404763854532e+01 -1.056597942829381509e+01 5.237329375022556910e+00 4.283810119222128776e+01 1.138823097407069662e+00 4.212978623073575335e+01 -7.003427762246060340e+00 8.206502264502642419e+00 1.748489666103202822e+01 2.312886260437974784e+01 -1.976231790956759049e+00 1.684206748936842146e+01 1.661201436926728059e+00 -2.402756280746594442e+01 -1.677394801189437246e+01 2.312583299478375665e+01 2.039224349085759780e+00 -1.435321025319383637e+01 -1.424101367679765850e+01 2.573467183156898130e+01 -3.347906686420594013e+01 -3.381041388881280341e+01 -1.607348229268084294e+00 -1.954277104481680283e+01 -1.424258941121110666e+01 2.564752289124697171e+01 8.790308063521317550e+00 -8.485296659444648171e+00 1.545501108166604709e+01 4.496745748168558876e+00 -4.270888221906026416e+01 3.481154450781298237e+01 -3.079956423384388486e+01 -2.059949518269171165e+01 3.123591765327891778e+01 -9.982998034854178471e+00 -6.663403614915829110e+00 2.411777446417979576e+01 -8.722541109805202808e+00 -2.062330283593151137e+01 4.395071530715963348e+00 -2.546342395773941547e+01 2.236687352663878059e+01 -2.826944139028398340e+01 -1.999359393862047440e+01 8.323980051449032302e+00 -2.214014708742021043e+01 1.136792449472100053e+01 -1.984631314464398244e+01 -1.295042926828415730e+01 -9.623093574866437905e+00 2.133844255767159137e-01 1.941368018666798179e+01 3.776532033902426644e+00 2.710401408196809214e+01 5.214702114686779133e+00 -1.248633482785704629e+01 -6.385265937497679900e+00 5.299908526384172092e+00 2.544484184008572569e+01 1.138196084510765438e+01 9.777551576742341766e+00 -2.055552748140022956e+01 -9.098625016318109715e+00 -1.752848938469190543e+01 1.882356300818999273e+01 3.307354426369919054e+00 -1.564254083112509264e+01 9.618000356309099885e-01 -3.407944019758806231e+00 -8.945917113402517273e+00 3.053960233757826970e+01 1.358117558255236013e+01 -2.081292279791232147e+01 -3.328116681098090002e+00 -1.571115909743005012e+01 -1.372396821326827343e+01 -8.419227463841140846e+00 -7.380323253101415126e+00 3.660865232359053145e+00 -2.469415347974678099e+00 -2.240261424714757510e+01 1.187851367861849816e+01 1.353688275256638107e+01 2.465079174368747683e+00 -4.827171223639061814e+00 9.773581997728893356e+00 -1.486157231276390078e+01 -2.767579058168777806e+01 -3.549422031387091181e+01 4.196951279863974982e+00 3.469708523886025464e+00 2.622893343858803661e+01 -1.893724146536347064e+01 -2.995202837704477261e+01 -1.602420991705217546e+01 8.836841431727791019e+00 3.817137475942514868e+01 2.999196657500403873e+01 -1.733013390400494069e+00 2.560874119927020942e+01 -2.989405743751095912e+01 -5.304437429314812213e-01 -3.861527149393228164e+00 2.391819584771871732e+01 -1.940145309795635598e+00 -1.579330894000389129e+01 -1.237886592710237998e+01 -6.682800217506745355e+00 -2.371344693354647504e+01 1.243323087826756179e+01 5.688407417253512621e-01 7.133123797861605553e+00 -1.139398769967921510e+01 1.207669128151786175e+01 -7.326253848104040678e+00 5.051888621228259879e+00 2.405144536203256322e+01 6.177954040629392907e+00 -3.996856429793264720e+00 -4.690993862468310210e-02 -4.574199623617583654e+01 -4.294166118054961601e+01 9.434752256941768778e+00 1.119607512511332104e+01 -1.006882940126462245e+01 -2.570590989029739504e+01 -1.926580074299049983e+00 6.198224693724617040e+00 1.682223626098729596e+01 7.091395537156710560e+00 3.300432187281096930e+01 9.453183888020699754e+00 3.398901096794160281e+01 -1.927671865591041822e+01 -6.329697711342553212e+00 -1.546550033431799065e+01 -1.647740880113120454e+01 3.505075919238338855e+01 1.783054448289870919e+01 1.502895025005909346e+01 -3.167652875467469542e+01 -1.880463657524000354e+01 -1.691503564268366944e+01 2.339920015062583758e+01 3.862416458900624150e+01 1.067388270526032024e+01 -1.062860009396825589e+01 1.376244638949795096e+01 1.205082308277241721e+00 8.928928973854749485e-01 2.383961744109242176e+01 -1.394227107911818209e+01 2.518160036466202456e+01 -1.214863029537190009e+01 5.439013763587624339e+00 3.733510585832072515e+00 -1.542987368303245965e+01 -1.374484628210707271e+01 -1.280354460136188521e+01 2.091236900502606488e+01 -5.060950095069141064e-01 5.011617175827705051e-01 1.139003474612428235e+01 1.893432158798966647e+00 -1.950637803350900867e+01 -4.048332191388689694e+01 1.428939314244136227e+01 3.385133015607907225e+01 3.061834579679442925e+01 6.958860396290297956e+00 2.088715392246712987e+00 -6.987682590724114462e+00 8.821834305338033033e+00 1.104405917798816539e+01 1.302939261679172489e+01 -1.272082592849258376e+01 4.921378700660935124e+01 4.336511754561222176e+00 3.648164182022993884e+01 1.565895744530602052e+01 -3.548097998538554787e+00 7.769625774093698034e+00 -1.473509596786678344e+01 -2.229212501554403403e+01 3.199132102306395353e+01 4.741336585853349384e+00 3.255412166160535037e+01 3.491479778272235279e+01 1.773227483590212827e+01 -1.548539585791087703e+01 -5.861339598189635680e+00 1.454008091292739735e+01 1.083256771196268886e+01 -9.250167256030021878e-01 -8.561196194286020855e+00 -4.792915341352155423e+01 -2.159211991310506207e+01 -4.733348908558881618e+01 -1.643005866620867650e+01 -6.520270055028810852e+00 3.601833954927447223e+01 -3.130314222164296112e+00 7.417293259039848152e+00 1.342729359558059610e+00 1.331087303539488786e+01 -4.343368782068763423e+00 9.779842598248617236e+00 -8.453987868903293901e+00 3.948111180374031903e+01 -1.190418642459784060e+01 5.312883210122691047e+00 3.614976724202348279e+00 -4.736083799900477231e+00 3.357051712933134269e+01 -2.600123361807499478e+01 1.623290249313039890e+00 -2.300276409945792011e+01 -1.387985429524681003e+01 1.803338722836249630e+01 -1.761638375347132168e+01 2.702725733439575340e+00 -2.631112681709483070e+01 2.183178127519304290e+00 -2.598695195572025440e+01 2.254007162104107564e+01 1.313523367849439438e+01 -2.158696934098366071e+01 2.132704466723327918e+00 3.761989891609163639e+00 9.179767762800572939e+00 1.782730217199990008e+01 4.996299970931669776e+00 2.588028150736884214e+01 -1.377479218385351478e+00 -3.113730081410602679e+01 2.130140288262619919e+01 -2.054679696053086957e+01 -2.282743427644387424e+01 -2.502191928180269898e+01 9.056752855968136728e+00 2.783048465965630047e+00 3.764953871671873031e+01 2.096258165724586320e+01 -2.186837156340562416e+01 1.749508279332943417e+01 3.543136319372422349e+00 2.937449999588944038e+01 -2.931968936912491586e+01 3.044759261470599387e+00 -2.520965753744704330e+01 -5.739207459679378509e+00 1.933811773657460265e+01 -3.145702676313480595e+01 1.189031219179472298e+00 -2.302533642809736492e+01 -1.037857460580181268e+01 -4.643835151747797596e+00 2.014919006008668134e+00 9.629238378608253157e+00 -3.226917363573139141e+01 -3.182289673403870367e+00 -5.020611115403765723e+01 1.165579575158549375e+01 -2.494139842311362187e+01 -9.012757192162828446e+00 4.345682829426676719e+00 1.494504361418909788e+01 -7.397698683101625150e+00 -7.123203070814874138e+00 1.459182889849649278e+01 1.957951492509021563e+00 3.103897213077565276e+00 6.221561964277764645e+00 -9.434736268537301740e+00 9.108771412781122123e+00 -4.043844309548524052e+01 4.418861978292286885e+00 1.243235971347955449e+01 2.072119670873755837e+01 -4.355532820704507913e+01 -2.917457521004593346e+01 2.682528155433896799e+01 -1.002277551861933791e+00 -1.566824312692588261e+00 -4.712558266199558688e+01 1.328766843047069379e+01 1.387413130231224301e+01 -2.026883521386277565e+01 -1.334734531460957108e+01 2.736914426199046346e+01 2.772443320218713581e+01 -2.082614356980131731e+01 -6.614840648920539579e+00 7.696449819049572483e+00 1.992210933355215374e+00 1.505309537082672300e+01 1.397332836788790011e+01 -1.422950720040524786e+01 -1.246289300579856629e+01 -2.135894664941457677e+01 -2.599853978147292466e+01 -5.496319575553710024e+01 -1.367789475426411272e+01 5.648431639055368159e+00 -1.965476224741014022e+01 1.572996204970165124e+01 -6.208500720164301434e+00 7.005454823342207149e+00 -1.085720486708197186e+01 -3.719125640961801871e+00 4.758556738477388137e+01 -8.164949364224099781e+00 3.258596449094391545e+01 -2.622393514916119273e+01 2.069942193456570934e+01 -1.485490398666020084e+01 4.519684443880874980e+00 -1.635731055351849861e+01 -1.075114688985114952e+01 5.691248636713791775e+00 -6.960880963090264606e-01 5.021830743954698306e+00 4.328799447543757140e+01 3.956183207109501865e+01 -1.192668897615463308e+01 1.388357177653293029e+01 4.024394428979175764e+00 -5.012291331597980459e+00 1.058980971869593191e+01 -2.222556213425233906e+01 -1.583513456655585472e+01 1.434009381307851783e+01 6.703455549656750279e+00 2.855553406132191441e+01 -2.703799616833193653e+01 1.104140026331799085e+01 -2.044703374514127869e+00 3.434482742594053661e+01 2.237985704303857659e+01 -1.117972960745601263e+01 6.493819524862608716e+00 -4.978835943456766167e+00 -3.506500153351958460e+01 2.967918557374399668e+01 -3.664016755834614969e+01 -3.434550750471607472e+01 -1.944440041363555949e+01 -1.821157165140008694e+00 7.010694250709689768e-02 3.990888778865107156e+01 -6.119897760933516118e+00 -2.542347863394942920e+01 3.309204700093731244e+00 -3.386579264651649623e+01 1.725810954644037309e+01 -3.653552735974135146e+01 -1.501893750724866905e+01 -7.529654753659997812e-01 2.574387872404746425e+00 3.331755617408769155e+01 -3.822914724482422599e+01 -2.101665410579031246e+01 -6.245678343947410838e+00 -2.050186803134339986e+00 -1.693886922430255382e+01 -1.734056426105011894e+01 -1.503912355884114938e+01 -2.060682121965880853e+01 -5.692217749416151662e+00 3.687925297544335024e+01 -2.814701085099190792e+01 -1.419788299185756841e+01 -2.471639066852617717e+01 -5.050033239981158495e+00 -1.187861712899020361e+01 2.391562115888402928e+01 1.205835203175610992e+01 3.035643702197066673e+01 2.197780010277678286e+01 -2.510181407221497296e-01 3.489941817065077601e+01 -8.777037998119705975e+00 -2.120583688860781280e+01 -1.865224432081365435e+01 -1.983739203343272806e+01 2.039994590133407115e+01 -6.945309743077237030e+00 2.022658463541567286e+01 4.442508620316275580e-01 5.397580106797173372e+00 -1.375221061640217179e+01 5.139783104904017685e-01 -2.612885143544160016e+01 2.047407755254304185e+00 -2.199682699763129534e+01 2.155762369159887282e+00 -7.170890485712174467e+00 1.121441354945940994e+00 -1.093114595306581949e+00 -1.521311324525045805e+00 8.794734617738532378e+00 4.129405645028724336e+01 -1.420183287846525033e+01 2.608872245942603740e+01 -3.587415088864235457e+01 -2.508229006002099837e+01 6.105690164382700402e+00 2.238751845588793898e+01 4.351228816237470198e+01 2.049244756861686945e+00 1.964242241724522842e+01 -1.120556705787265273e+01 1.416435866697702117e+01 -4.908067546958922556e+00 2.526805333280528032e+01 3.979938373177699873e+01 -8.241727380898149491e+00 1.395701316729528862e+01 3.133203485418746226e+01 1.673965994049638439e+01 9.107616031414670132e+00 3.773297186851917839e+00 -2.558788765462310977e+01 1.117417223206280674e+01 -9.479611313505859727e+00 -3.353841012474438088e+01 -7.696123860480193812e+00 3.050021406319704198e+00 -2.436659174923812898e+01 -5.593623680122270514e+01 6.485029171643640344e-01 -1.051993649378662710e+01 6.229951544040164890e+01 1.533575045593008923e+01 -3.554917046496385069e+00 2.389924638950515146e+01 -5.132445472234130612e+00 -7.689627646043924791e+00 6.967770256753511582e+00 -8.193670048857712440e-02 1.647976784097586389e+01 -2.381560509618624621e+01 -8.440299829836794387e+00 7.981292559914583862e+00 1.662383654688709100e+01 -2.363685259420549656e+01 2.174171001908570489e+00 -6.372851856943765547e+00 -1.219191646509809424e+01 1.209083574120705862e+01 1.212808324939730298e+01 8.530305936790490762e+00 -3.519841528385442508e+00 6.780325859759948948e+00 2.017962984710002239e+00 -1.673036992801024780e+01 -1.076033416064424308e+01 1.226806082669032349e+01 8.014717060488878886e+00 9.838888155122473833e+00 -9.133292459859621015e-01 4.993423452632677062e+00 -1.974974936333407172e+01 -2.250460476564024503e+01 -4.818194212160673118e+00 -1.537064460254226539e+01 9.505908192973713255e+00 -4.448469072442556183e+00 -2.344508861275851341e+00 3.342985686199202178e+01 -5.865688269635761509e-01 -3.521287548299090631e+00 1.805862360601612204e+00 2.982143358910886377e+01 5.592390056563795397e+00 -1.476211527816330005e+01 -3.680897046565880260e+01 -1.995644021163673187e+01 1.822228032633852024e+01 -2.439120856936336512e+00 3.744420306653930552e+00 -8.069584823165983078e-02 -1.873318474033879966e+01 -2.055874628334930776e+01 -5.493129111177900370e+00 -1.004902165304777828e+00 6.090779107719360042e+00 1.702947163104061445e+01 8.150299419483845398e+00 3.877664053258353505e+00 -1.927396259350807028e+01 1.703833480807018930e+01 5.889563430138567313e+00 3.301445995948748191e+01 4.366770159830142717e+00 -8.745853816362153310e+00 -3.125974018200525961e+01 1.479117760270723281e+01 -5.943541124407389020e+00 3.715763260402083290e+01 1.484891103762492115e+01 1.449775273336856429e+01 -1.969621484650790322e+01 -2.307394217583540907e+01 -2.015246549788512453e+01 1.630987182567273308e+01 -1.974501426568921136e+00 1.229804090574466535e+01 3.360885456892641088e+01 -3.263307218603207716e+00 9.741257914374749305e+00 3.193943062617653483e-01 7.607319328354252619e+00 6.200756703827254412e+00 1.208954528624258273e+01 3.764915569047203547e+01 1.121344626104732711e+01 -1.056696828900345153e+01 -3.915992614788071080e+01 2.943185911813700528e+01 -1.332632826398441672e+01 -6.052273530932687606e+00 -1.100300413311210868e+01 3.683137211286914958e+00 5.777721448869920451e+00 -1.558897815091155259e+01 2.178239262791673880e+01 1.043106310403672410e+01 2.874350920667446374e+01 -1.227051381865863178e+01 -3.805320032594226376e+01 1.790647117434858870e+01 -1.718917454694242863e+01 1.497443289462248828e+01 -2.333860371309252457e+01 6.531523855035318071e+00 7.323287858839301556e+00 -1.617830055222765395e+01 -1.120198494107188480e+01 -1.018762129373703473e+01 1.923676743829964675e+00 -1.409761960331590203e+01 5.025493294970539182e+01 2.440766929787739770e+01 -3.083991615199386249e+00 -2.931455599614119389e+00 -2.499175162043795950e+01 -1.923706512347658659e+00 1.791757850855939438e+01 4.468709987944484041e+00 -4.017626863784322921e+01 -5.923629602905017499e+00 1.588510268701338290e+01 -2.642233640541066464e+01 -1.167378175681870367e+01 -1.559570336093918996e+01 -1.480807561673706807e-01 2.418482602858243879e+01 -1.593889654437690950e+01 -2.692950863369003400e+01 5.619069282771977925e+01 1.481797451177541980e+01 -7.387715267528653484e+00 -7.271756443870756925e+00 5.870256826884630641e+01 1.368385747513164041e+01 -8.584914904486097953e+00 2.550619148449672835e+01 -2.996018567528182430e+01 -9.357642938598019100e+00 5.285370832028465138e+00 2.394224507221571319e+00 5.989995244312338230e+01 1.919334253705146986e+00 1.797543402153456427e+01 -1.147397640889779247e+01 -6.961936349312351169e+00 -1.005608974207029505e+01 1.219378907231218534e+01 -8.642983525278403745e-01 6.019703066268869307e+00 1.418039152810619719e+01 9.294551293628410704e+00 -1.381984271021130439e+01 9.035072320347390828e+00 2.810577799175242752e+00 -4.378437681376352586e+00 1.978459760764568287e+01 1.536032470511223380e+00 -8.086290128413855527e-01 1.102479154379746618e+01 -4.589300203722530114e+01 -4.192945590908813358e+01 1.294038023854402475e+01 4.880001395842769796e+01 -6.257340123467263204e+00 -2.092301840906044763e+00 -2.307541781712389550e+01 1.284781165302342920e+01 3.333305513797453301e+01 3.405730735625428274e+00 4.575388170491653028e+01 -2.173840266248372544e+01 -5.228097386358882659e+00 1.552594692302363022e+01 -3.366816197455888471e+01 6.481781593260606655e+00 -4.529817664872169303e+00 9.185223500522717188e+00 1.456456127736357686e+01 -6.910466765129071653e+00 -3.920838436745507360e-01 -4.603367368293429962e+01 1.477844381567246224e+01 -2.734313085295752566e-01 6.978412651990412385e+00 -1.955110441995699944e+01 -9.549715803057363672e+00 -7.982622952350684642e+00 2.655882834646132551e+01 2.916793209647658980e+00 -2.310500837390881301e+00 3.617569236552280643e+01 4.477808274803359190e+00 1.193808731879503071e+01 9.590714393452300257e+00 8.595352872248485099e+00 -5.254318144078012898e-01 2.507520591630674200e+00 -1.022579402986218078e+01 -1.260856700153284748e+01 -2.507482728060988819e+00 1.361137982297151083e+01 1.415515736690507076e+01 5.047511833884876786e+00 -2.217868478295127233e+01 3.364930810012037909e+01 -1.233944092219198296e+01 1.448690401831784413e+01 -2.888175176086315021e-01 -8.462632328715368857e+00 5.707719212788834540e+00 -1.034668302760126046e+01 8.381212765322974434e+00 6.000769380752307924e+00 4.619248701230872278e+00 -4.158940591420460464e+01 6.140974375560236398e-01 1.208537076877195737e+01 9.045377766361676564e+00 5.178125725848155980e+01 -1.170877936413650566e+00 1.728793543260264443e+01 5.578026990057420420e+00 -2.087290405512541724e+01 -1.993138414650240620e+01 5.176799324155145143e+01 -7.559486529465690552e+00 -1.521465419591919499e+00 -2.058120171158599732e+01 -1.194593420312270560e+01 4.321600177328674519e+00 -1.830521318241424922e+01 8.923762743151131716e+00 -8.714561597698843087e+00 -9.418830531254608118e+00 3.850619609099428686e+01 1.207376147518853138e+01 -9.380893366684620815e+00 -4.268054562891660453e+01 3.140850875268392883e+01 -2.798157082001966334e+00 -2.828888535458530029e+01 2.957714826887352544e+01 2.017038843659906178e+01 -6.365868403023574373e+00 -1.210192592890651753e+01 1.301853606488780279e+01 -1.669023173287456085e-01 -1.779795337214870798e+01 3.060209475427672388e+01 -4.435711846794441016e+01 3.202382950212549595e+00 2.793492936040473662e-01 3.147101734699237952e+01 1.837783509933939019e+00 -2.300239006684711995e+01 -1.417884718344101458e+01 1.448347008634444322e+01 -3.158428198892553951e+01 1.202075118729567738e+00 -4.677103008167031284e+00 1.207868705903615592e+01 -1.481022433077247946e+01 8.442041867998721472e+00 2.563342778705810510e-01 1.251787335098890619e-01 -1.394554069980243227e+01 9.232836505375297875e+00 2.675485560581615907e+00 1.285583053924117181e+01 1.081867358941412149e+01 -7.232969545366540132e+00 3.518084326911839810e+00 2.720379482504959867e+01 2.261438628997930778e+01 1.200500894871355761e+01 -5.165526444758899771e+01 2.657196054183891221e+01 4.218440225882429218e+01 1.238961161568784775e+01 -8.690497812223922480e+00 -1.494617550833972075e+01 2.832091012321339640e+00 6.125062160242396025e+00 -6.442318842510426080e+00 -2.894118566417639116e+01 -1.425501690722531123e+01 8.232994913847637264e+00 -8.436501678412186678e+00 4.039057031392214725e+01 8.773024647505391016e+00 -3.444998715509888143e+01 -1.342975333147919947e+01 -2.634959813669908968e+01 -2.494435100821812057e+01 -7.515089849536110478e+00 3.097890479499994143e+01 1.121289234977486160e+01 1.791071200702109323e+01 9.846789515010902605e+00 1.807674513328962362e+01 5.093415390636319273e+01 -2.037876782514103979e+00 5.254502505821095903e-01 -1.263350798554599752e+00 -2.228961431515189417e+01 3.463031432210125615e+01 -5.740114949668138067e+00 -8.741450678869586710e+00 4.485188582425417181e+00 -5.687261450572137278e+00 1.667903932038421910e+00 -2.989049964147776706e+01 -5.444822492852477325e+01 -2.902944944371750768e+00 -2.909299915207445508e+01 -8.797121111305903796e+00 1.736945043109387399e+01 -3.577631153534413500e+01 1.455789129771561541e+01 -1.692318571639776792e+01 3.629834623965260221e+01 -6.260240879775179401e+00 4.032326366928468353e+00 1.855071102973167463e+00 1.498049128808091446e+01 8.943044038114464911e+00 -1.135833001327987368e+01 -5.600252618780392488e+00 -2.464246488022441639e+01 2.188473969863554203e+01 -7.970329755612832745e-01 -2.889041548176037111e+01 -1.725524639951319728e+01 -1.096388640111290336e+01 -2.043048994800703611e+01 -7.658671970167024057e+00 2.112255241421987861e+01 1.914950334439364354e+01 -2.929148868082008583e+00 8.343439227063651487e+00 1.669523614396027966e+01 1.885342591183561467e+01 -1.449454717681684279e+01 -2.138608698929598262e+01 -2.542817072507276066e+00 -3.563636626980120781e+01 -7.344898088901463673e+00 -5.838901708381300182e+00 2.985215654219104398e+00 8.339401311557750773e+00 -7.637085140674336969e+00 1.711830237163577095e+01 1.268961778569034848e+01 -3.462859942264194046e+01 1.549854688791547019e+01 1.195941079246233230e+01 -1.920186543166614257e+01 -3.453725322154868604e-01 4.059450758837859219e-01 -1.832255981064883343e+01 2.260923770951976763e+01 1.483082279416056082e+01 3.132874556216739137e+01 -7.602576809415860559e+00 -7.272227319179908056e-02 -2.105004861834122920e+01 9.040716406364003532e+00 -3.086718597963505317e+01 -4.200653544976351128e+01 1.797247945896332055e+01 3.797158101954313736e+01 2.879212219107499493e+01 1.136355516832258328e+00 -1.649771412521876091e+00 8.678831326685918057e+00 -1.938606101643937762e+01 1.438610888915488317e+01 2.118510699398539998e+01 -2.477891211730598009e+00 -3.023702876751118040e+01 -3.236472060479865576e+00 1.508712348644157331e+01 -1.765774340272501064e+01 -3.715118367146715173e+01 3.067603455815245184e+01 -2.885118203100632428e+01 5.177211597758558881e+00 -9.322814911831130757e+00 6.436773756512101485e+00 -5.137980854817793386e+01 1.471497539342114891e+01 1.708460548904306009e+01 2.419463039951182992e+01 3.241456381031761680e+01 1.553852214975570334e+01 5.825041216513885622e+00 3.459176528296374187e+01 -9.895310004292912964e+00 1.539623866939514762e+01 -7.744808803882962778e+00 2.416994999834697122e+00 2.165687472051969564e+01 -3.090144569930065899e+01 6.332576169239527708e+00 -3.351729729411427605e-02 1.058404885558282871e+01 -3.847553757170427691e+00 -4.435458227532623532e+00 1.539118143812778960e+01 3.913059961821846855e+01 -1.572624199462138250e+01 1.564080466147956017e+01 -1.366948957273050702e+01 2.994117369574404464e+01 -2.980683814791439623e+00 2.193292098365008513e+01 1.490176373273843602e+01 -8.361007165962142551e+00 1.710527080145243417e+01 -1.194337798363764414e+01 -2.150045319794914889e+01 -2.431461681028394750e+01 -8.075725248568287995e+00 1.277802085378131558e+01 2.107720992789553804e+01 9.823951884610430341e+00 5.830844777115378186e+00 -2.487670940534370434e+00 2.373778919541483390e+01 -1.879012634135652249e+01 1.158434466790558304e+01 2.175285916423058907e+01 -1.748563445738399480e+01 -4.453991455940254696e+00 1.263266206024676563e+01 -2.498249245492954174e+01 9.550523803649308974e+00 1.528569189909457648e+01 -1.220726001232435287e+01 -1.624427367740534933e+01 -5.328243711030226315e+00 -5.475555664720904936e+00 -8.350361223162815483e-01 -2.828373212323422869e-01 -2.948081799306578077e+01 9.305004744686067752e+00 -2.014611494800988467e+01 -1.181702055530585938e+00 3.885040129507541629e+00 -2.055734445266016763e+01 -2.765835959966894464e+01 -2.075986071103783637e+00 1.388712903937495291e+01 2.036582108193346841e+01 -8.118068616742846189e+00 -3.345982704220756432e+01 -4.020519519521018026e+01 -2.058430935026975384e+00 1.358787709949268674e+00 -1.502879781240407553e+01 -2.057856791292074305e+01 -3.490550302780745540e+01 -2.469915121337795938e+01 1.358228055833871473e+01 -3.714023635129432677e+01 7.218087429563212254e+01 -7.969811155780044842e+00 -2.576624836543375707e+01 5.398205363829244163e+01 -6.022566831414195576e+00 2.128581003733753363e+01 -5.510637008049138252e+00 1.578177572186772970e+01 -9.682281028700602477e+00 -2.632769509357902749e+01 1.258123628221278878e+01 3.999908761394623724e+01 8.416101577347985696e+00 -1.598753116478042813e+01 9.420015089729506741e+00 -2.031052991818230424e+01 -1.754481448030751789e+00 -3.718795548210453461e+01 -7.312229162142994454e+00 4.973394788217750495e+00 3.191639597039237497e+00 1.043682302194450351e+00 1.061494799043574133e+01 1.124918992555177866e+01 -9.552091910959374488e+00 -1.519894600247631722e+01 -1.446513216051645045e+01 1.745272826915517683e+01 -6.610850164889318314e+00 1.598309454266830354e+00 2.094528818709769524e+01 -2.002733310400354405e+00 1.802348571595023330e+01 -4.068712852724141271e+01 -7.838459300684255115e-01 2.865816667071021584e+01 2.529714532311238884e+01 -2.165272673050003505e+01 3.832735415667954282e+00 7.570367466189563688e-01 -2.499100414474931853e+01 -2.716802768746213204e+01 -7.539169327580057534e+00 -1.839613324943605743e+00 -3.294421865718413045e+01 -2.547868357781212367e+01 7.164813142756902842e+00 -5.027169224314678786e+01 -6.258469373606821762e+00 -1.060655154628157959e+01 -2.414967992324962154e+01 2.553577884236443651e+01 2.033876911836198786e+01 2.277953948155457198e+01 5.895499592971673586e+00 7.588345548481085778e+00 2.266004195722336334e+01 1.610375822744644303e+00 2.559881166866873770e+01 -2.728061092227737205e+01 -1.032046020949109177e+01 1.034458143553798770e+01 -1.756187429760500407e-01 9.176754875207329576e+00 -1.794203725594758225e+01 -2.104595412987903558e+01 9.758233615776640946e+00 -1.224585358278090297e+01 -3.210893287610349645e-01 2.966953765289139966e+01 2.291558329083888879e+01 5.632721958099350168e+00 5.158078466639842929e+01 1.604809204594052829e+01 -1.348191368909144927e+01 -4.427239815587070915e+00 2.503432523755396488e+01 2.128526202552779267e+01 -8.925896171447098126e+00 -2.860924658264572074e+01 1.439151697161847032e+01 2.756132143741244178e+01 5.457072132063156999e+00 -1.955205118486320259e+01 9.825497996762816655e+00 -2.243830430642648821e+01 -5.759122052663979474e+00 -7.185145252538520211e+00 1.925318008114436097e+01 7.457527741277583111e+00 2.468764036881168877e+01 8.241674433936696076e+00 -4.273667919303407814e+01 1.404687213163906101e+00 9.453996059054437850e+00 2.257499510312479885e+01 -2.024653991277680376e+01 -9.618426298160319021e+00 2.680071157878465282e-01 -1.420744697152682967e+01 1.050861247129629916e+00 1.331421790868867205e+01 1.657871706247977883e+01 -9.502319165438613879e+00 -2.323595999376971477e+01 -1.090173133266141470e+01 -5.853321267922408921e+00 7.629237352299063080e-01 8.583322104244929918e+00 -6.678149692883766697e+00 -5.514111043047239491e+01 2.709375562105176272e+00 -2.094762001883866276e+01 -1.124214528962230375e+01 -3.483860077832318325e+00 4.892580769402250240e+01 1.183970886172605042e+01 1.412457845361177355e+01 6.218355058974864846e+00 -1.097348100916352998e+01 -1.097123023547213627e+01 1.422639551171483996e+00 -1.241511965849761800e+01 -9.126996756342389272e-01 -2.117811734679383662e+01 3.485286331018575545e+00 -3.450933916009653757e+01 -3.855510707930850933e-01 3.046742632459148581e+01 -1.123460814627213544e+01 -3.612524156990666313e+00 -2.632152622557947552e+01 4.084912024010306908e+01 3.388566197201944874e+01 4.362082939586242958e+01 3.042472758786573550e+01 -1.766883361960282528e+01 1.059236046474937964e+01 -2.898660359017532784e+01 5.400446002112626331e+01 -3.893386476204970847e+01 2.857929238253504067e+01 6.354681082761025834e+00 1.135776565707760000e+01 4.174338011568789142e+01 -1.537549084596346027e+01 5.426292413425230166e+00 5.706609884154989487e+00 2.257214144658348687e+01 1.846275646377855395e+01 -9.622064743074997040e+00 8.269426174374979510e+00 1.159015598717825224e-01 -8.863826807739084712e-01 2.648214727763565790e+01 1.440803551003514649e+01 2.409930969987985350e+01 3.072840735878632401e+01 9.520090521625657942e+00 -1.290342761730223664e+01 -2.416723694974070913e+00 -4.807627375749742527e+00 1.115421416294840995e+01 3.869899564881422549e+01 -7.723597316154192427e+00 1.087085156549838771e+01 6.688110193552021521e+00 -2.575235467484723983e+00 -2.146587810715014655e+01 2.360717529268434944e+01 9.249686912811380779e+00 2.509229190776462559e+01 -7.385070008071840775e+00 -1.223792343736363719e+01 1.766721784594925992e+01 1.247558589355601910e+01 -1.614675839375959709e+00 2.606881911864245538e+01 1.224545334729436163e+00 -4.430145516829290919e+00 -1.018116645163092038e+01 -6.346605472681794424e+00 5.544839845273793344e+01 8.534763124296635084e+00 -1.029024825976260971e+01 1.058195362563308883e+01 4.538567786867493403e+00 -5.537703801724883412e+00 -1.987660305403526095e+01 -1.706779622252267004e+01 2.381827458707068601e+01 2.515009577885322045e+01 2.347824552438944501e+00 1.466780901607529586e+01 1.606446529371506315e+01 1.821699414556288232e+01 -1.571577383941882466e+01 6.266147887903084523e+00 -2.279273195833211929e+01 1.160386653639530685e+01 -4.270147018261268812e+01 2.574437937392461073e+00 3.029774160002051886e+01 5.324314312507189229e+00 -5.988945806211071421e+00 9.042789530189951464e+00 1.485793114809728088e+01 -3.103738231830479588e+00 -3.219125456911862670e+01 -9.729864570112260580e+00 5.911276581674513864e+00 -1.215548913907313677e+00 1.093791318697743620e+01 -1.539124485699219003e+00 2.470427746666884872e+01 3.258224525204307387e+00 1.263856992669480661e+01 4.016833254053938873e+00 -2.618010545113946375e+00 -1.392988526908244040e+01 2.926825158135986094e+00 -2.072591929694667812e+01 -9.087295865306828091e+00 3.682020569514916186e+00 1.789602964138006413e+01 2.980772105917541737e+01 2.246944917335521819e+00 -2.389927800579842554e+00 1.055856589526623068e+01 -4.068594654013334377e+01 3.713674922434939685e+00 -6.180280146185978651e+00 7.876534119862943939e+00 -1.399612176064220392e+01 -4.301608729681822751e+01 1.254118418246917166e+01 -4.747095194444366228e+01 -1.494517499103361224e+01 2.554013334755794951e+00 1.499408383910797582e+01 -2.356804269692879927e+00 1.332881261771351689e+01 1.397767307391892544e+01 8.787393311227596371e+00 2.272742160964992486e+00 6.893697125599922870e+00 -3.372801265164446249e+01 -1.244068052427110338e+01 1.376295947875913406e+01 3.823471120230348674e+01 -1.711850732847402057e+01 -9.728859960243743110e-01 1.877192127037242475e+00 -1.574461260923970585e+01 -1.547940561033933626e+01 1.750128528457702970e+01 1.538805474520740191e+01 -1.020867851140431881e+01 -1.013755174730126285e+01 -1.468532698477395648e+01 3.600740095041639499e+00 8.302975587056653950e+00 -6.087250729016882578e-02 2.864032317641835945e+01 -2.065104160676904144e+01 -1.642293846485070219e+01 -1.033629768531370452e+01 -1.343986661645611314e+01 -8.208246642038758978e-01 1.349379330138365241e+01 9.709343574584309522e+00 2.829656555172070043e+01 -9.684054203736321753e+00 -1.563924942657871497e+01 -1.593316072550173956e+01 1.585687462426053074e+01 -8.490777055046622834e+00 -1.908066025050790415e+01 -9.253683176601466442e+00 1.142768205503680257e+01 1.378204226391057574e+01 -1.613945154484565592e+01 -1.751339572767959396e+01 8.436025564056851778e+00 -9.345429469059777006e+00 3.301129862539237081e+01 -2.538987104268182193e+01 -5.744675124430083102e+00 2.302373263442762052e+01 -4.606043830984059895e+00 -1.043419087410512347e+01 -1.799515268095055376e+01 1.261595212253888221e+01 -1.165569351937086040e+01 -2.282339506507808480e+00 1.549208435142697482e+01 2.026353304660813848e+01 -2.536639057364531169e+01 -3.145675056841744066e+01 -4.075750821045808436e+00 -2.946346353509190408e+01 -3.125142147537126647e+01 1.330309402578364875e+01 -4.117991619520251945e+00 1.399151048418954169e+01 -2.518160942003914471e+01 -2.940028270079796613e+01 -8.143623986604350051e+00 -1.615309617177015866e+01 -1.081234509417859435e+01 1.246727054808767043e+01 1.103307367894269753e+01 -2.629956648346930592e+01 -2.414144467184293319e+01 -7.140676156682383535e+00 1.530080507597703310e+01 -1.959330476418193356e+01 2.889547150918823348e+01 -5.617665364647102422e+00 -1.489948198708957960e+01 8.249872302277564629e+00 -1.828395957736807986e+01 -1.901027447321513009e+01 1.711167503369140164e+01 -1.985320170854947275e+00 -2.012203068725863631e+01 -7.819485583925005479e-01 2.209322214649910165e+01 1.259536485402938766e+01 1.049397959247133372e+01 -3.542785142035543622e+00 2.953500391206839026e+01 -3.108607576903292014e+01 -2.283290740470895841e+01 -3.029817167704880276e+01 -1.157811161605077466e+01 -1.709883197211190264e+01 2.589589774549019552e+01 2.906169454406340691e+01 1.287726492908305653e+00 2.043360134841131881e+01 -9.081472240875497093e+00 1.147311924868567345e+01 1.347839966597064887e+01 1.234143519451905746e+01 5.548101711677962733e+00 -2.144026650331857908e+00 -2.215561568611097343e+01 3.143828391937397715e+00 4.333931073303126880e+01 -2.485010913947193423e+00 2.515954641019805393e+01 -2.445902855236719020e+01 -6.414835518265610270e-01 -6.996853390494300662e+00 -3.960682902938832939e+01 4.297751186716407545e+01 -1.338470094148318745e+00 7.448450549682986477e+00 1.995048976260460094e+01 -1.303019574935886205e+01 1.492233654472909876e+01 4.467475493109684948e+00 2.369057691381405650e+00 6.358077138873506229e+00 -2.119938199804561663e+01 2.339498657557015804e+01 -1.603414380398044159e+01 1.804352325692452652e+01 -1.764404907354683161e+01 1.232432848899362776e+00 1.201983037534720289e+01 3.237741203903122766e+01 -2.321616353272549560e+01 1.592953693534578363e+01 -1.280511712950950454e+01 2.481580840338631688e+01 -1.000655146546828433e+01 -2.217089147006882399e+01 -1.266359693676450604e+01 8.388172534450982765e-01 1.466239297271730280e+01 -2.221512993652843804e+01 3.668581829911878867e+00 -9.010053341624908896e+00 -1.343049525922497978e+01 -1.022290721035598970e+01 -1.592495967615765551e+01 -6.165588552394894784e+00 1.404309288138998113e+01 1.912217322544018216e+01 -7.805576160465444779e+00 -2.087226591106632156e+01 5.898504092435822521e+00 2.289933264784084344e+01 -2.706125828548624934e+00 1.090406526787793595e+01 -2.608241183801781204e+01 -2.928792157009472419e+01 -1.629302795196948495e+01 -9.142232936557594059e+00 2.218717996507959089e+00 -1.510347097880062250e+01 -1.364139304045407641e+01 5.420179697347428771e+00 1.248564278568826680e+01 -4.872430527381400367e+00 2.894052022983688022e-01 1.723800915826514180e+00 7.622279000947544958e+00 2.884552684746594053e+01 2.893284310741879750e+01 1.435965612651335555e+01 1.992292334006226895e+01 -1.814398887377030434e+01 -7.118910021337717886e+00 3.660220732336377125e+00 -1.571037925503762800e+01 1.082655918538453399e+01 2.073036580700677689e+01 -1.350032102015394386e+01 2.123150668612545644e+00 -2.365867276364692628e+01 5.806379377294310640e-01 -5.492445388766631353e+00 4.725766812056233057e+00 -3.454465837261337668e+01 7.565167060477021366e+00 -2.598352765101454054e+01 3.234474360099453438e+00 -2.955260380736865500e+01 1.468002160425322344e+01 -1.873982591467040493e+01 -3.789015588499471932e+01 -1.747028441089753770e+01 2.710853784160166313e+01 3.690872370365246979e+01 -2.107712306296503524e+00 4.586345289938777547e+00 -1.732422697392085453e+01 3.886845689193292230e+01 4.369918974840588666e-01 1.320648322130288754e+01 1.068420846285585535e+00 1.910831578453702306e+01 -2.294784409651227008e+01 1.826016952697470686e+01 -2.681137541540944413e-01 -4.463357610095533556e-01 1.551661375669229237e+01 -2.269513158683547260e+01 6.456917088265212712e+00 -1.869532343491025017e+01 7.314733292950795551e+00 1.773629703162524507e+01 7.624399269244702282e+01 -2.316194506164994138e+01 2.211812152126052666e+01 1.041030385626524790e+01 2.127169950973900470e+01 -2.841934985405178971e+00 -1.924183453398285337e+01 -2.451895921996436911e+01 -1.636435995483367023e+01 5.537805120795480818e+00 -1.183397411704551772e+01 2.434037708589598736e+01 4.116837830480842797e+01 -1.500910968298470216e+01 -1.940585842234994018e+01 1.047432418569461454e+01 1.195129490746731638e-01 1.593899274025682899e+01 -7.566688209508203755e+00 1.098667141975066919e+01 2.375851290341427102e+01 1.209521766175844171e+01 4.645807082975727198e+00 1.216654508597173834e+00 2.400590661299956352e+01 4.589013472530809601e+00 7.327930991148472017e+00 -1.680631546435223100e+01 2.070278560745096641e+01 -3.134087275468441236e-01 4.367128373543621933e+01 1.046596312658314076e+01 -2.059837781287922276e+00 -2.838834506849639183e+01 -8.365230668624835886e+00 2.319114398271318933e+01 -5.232339454469776996e+01 2.125938764244774148e+01 1.662453095927443769e+01 -4.584423938413259236e+01 -3.988195254222884678e+00 -6.511781253346356380e+00 2.645610795853166053e-01 -3.123712116040551479e+01 2.273323056743780324e+00 4.362442407704141090e+01 -1.840807417021520820e+01 -1.049699596733377938e+01 -5.553010559742758367e+00 2.764133645513510018e+01 1.455240075160031310e+01 -3.116445442972858082e+00 4.719378343499315065e+00 1.688557338270270236e+01 2.835471115031804246e+01 2.121486611672534650e+01 2.139454081394085705e+01 1.427048473913164983e+01 1.925692835798164637e+01 -9.711013853633688742e-01 1.015901981174054924e+01 -6.878063320010696646e-02 -6.816110095444755324e+00 1.270637235669012455e+01 5.968385301570049428e-01 -2.240344228660695602e+00 -1.768397012611776731e+01 -2.650488213801311588e+01 -1.079903832208908909e+01 2.046537784492833367e+01 6.421990586998750139e+00 -2.021182388429258125e+01 2.017285000263380113e+01 1.048290725629334119e+00 -3.689598724961543041e+01 -6.226062080320446057e+00 -8.280667030033487919e+00 5.512462227648457613e+00 -2.784466365641783625e+01 -1.061575081767963269e+01 2.023546973672648264e+01 -4.765417373264856593e+00 2.710558403065750355e+01 2.114478142286458606e+01 -1.431090605319988107e+01 -4.674049990125292098e+00 -1.629505715766978824e+01 -2.323144990895824691e+01 1.338808461554540230e+01 -2.478102559848419162e+01 1.274522528507601571e+01 2.028213191802461424e+01 -1.124436324413009558e+01 -1.752785311154233128e+01 -1.829914687987810140e+01 -1.647400870920241189e+01 4.055256092485785757e+01 -2.151127307654778065e+01 -3.849905264479525613e+01 2.091265987489650513e+01 -2.985867152999951202e+01 5.357453502200133499e+00 6.929327907675816078e+00 -7.680764941249459632e+00 9.711857807170062529e+00 -3.806018095187806871e+00 -4.391846496022343160e+01 3.502683715993548219e+00 4.454047976132725850e+00 2.651815725489112907e+01 -1.171626691136588150e+01 -3.809056564490456154e+00 -1.583460301745103216e+01 9.100617068164172707e+00 3.587353688761347570e+01 1.047337640129103065e+01 -4.434713591147337652e+00 -2.173864100079859440e+01 1.454688530619839781e+01 2.226854779667464612e+01 4.058847664992702775e+00 1.300522492508072148e+01 4.558967659966556063e+00 8.278784369952159494e+00 -1.376667182771603315e+01 -2.009095918694458049e+01 2.238022564601634290e+00 -1.718538383679011616e+01 1.697478089362043008e+01 1.089961957796157499e+01 -1.512141125562340527e+01 1.393348733046340726e+01 1.673536681039169949e+01 1.902236424566505990e+00 -5.686528141789095159e+00 -1.448251003401598291e+00 -2.592242006572611501e+01 -5.688089765169931589e+00 -4.362955871765727522e+01 -9.540729277158236599e+00 5.200355726941182866e+00 2.876151754988115705e+00 1.820531771670856358e+01 -5.049799445341655257e+01 2.306086040912678570e+01 -2.460484803675253573e+01 -2.948989188017866248e+00 3.042252832819155017e+01 -2.291641574084517075e+01 3.230077287088342075e+01 3.552088258220303246e-02 2.284907488201007553e+01 4.911956186551676495e+01 -6.067067358371915020e+00 9.375512459112639974e+00 1.706704700029088073e+01 -6.724485233086542557e+00 -1.141203787856447782e+01 1.893490361053594384e+01 -1.206396596522038456e+00 -6.342071459137002876e+00 -1.148886997493221251e+01 1.864470016969765354e+01 -4.823578874166382491e+01 -1.098906653359582464e+01 5.110074000479671952e+01 -1.391982991136328884e+01 1.580558519403298234e+01 4.541550290590708983e+01 4.862927538022194796e+00 3.039267039614058064e+01 -7.135931039873040227e+00 8.510561240917116521e+00 1.526796519597382940e+01 3.668675636392718786e+01 5.564573852844275592e+01 -5.706912935200971759e+00 1.481508533744888290e+01 6.213667852982776019e+00 7.017047552586642922e+00 1.144793089020462418e+01 -6.135630633680365875e+00 4.105665168227606188e+00 1.034627577140974708e+01 1.964379093284604494e+01 -2.949437160351678244e+01 8.037332409160125479e+00 4.591321276185826861e+01 -5.804563112584821827e-01 1.644938908515472420e+01 -8.490187052018505653e+00 3.626124857380347066e+01 -1.900877203016548123e+01 -1.879351719132375464e+01 3.229380144986702561e+01 2.319758935206209571e+01 2.473400585907791882e+00 -3.540585461615835072e+01 -3.404185754293737887e+01 1.419332898490895722e+01 3.156896417722331094e+01 -2.794222570492670421e-01 -1.507466245440968855e+01 2.965898666415728080e+00 -1.251360322493480659e+01 -2.154867182587339869e+01 -5.557125568289484896e+00 1.316494059206913647e+01 -8.453981204965405283e+00 -6.216324263483768320e+00 -2.185142132186065123e+00 -3.684324460100626908e+01 1.306072377026031717e+01 2.762394265514604896e+01 7.634578088792785822e-02 1.696260619035010908e+00 1.254536336974025268e+01 -1.000043619045387366e+01 1.663302972320162709e+01 4.689839485816148290e+00 1.189788484362956034e+01 -4.022004493483684939e+01 7.187606689123099635e+00 1.177798670090399291e+01 7.687835410960318860e+00 3.433063820772818131e-01 -6.818193458866100842e-01 -5.825977661250409056e+00 4.134386687528569837e+01 1.980307796062665915e+01 7.393043918750008103e+00 2.296415998112476764e+00 -1.271005956788839653e+00 -4.502457433248204666e+01 -4.931412837062506327e+00 -1.166209473803956342e+01 1.199601517892860070e+00 2.988737456039587670e+01 -3.586413031637243876e+01 3.167982787133403377e+01 1.376825180660932624e+00 2.423055371216861431e+01 2.269514853860464498e+01 -1.631278800815692520e+01 -2.273667628410473540e+01 2.064025889405336045e+01 1.340737110292463896e+00 -4.838741788483251760e+00 1.613272342320176911e+00 -1.925345464451981314e+01 2.061375585789372522e+01 -1.529736483797682212e+01 1.988424356377433000e+01 1.890870537214809488e+01 -5.110209573098178026e+00 3.415484309308857291e+01 4.327505563558878521e+01 1.695216870383376673e+01 -2.155480885886714404e+01 -1.250966676441612258e+01 2.400984493696721955e+01 -2.651250150703513953e+01 1.998192792713488330e+01 -9.455512750447214287e+00 1.266741608306334754e+00 3.056274193012913898e+01 7.318279574398218301e+00 -1.215576247807101051e+00 -4.470744696443532007e+01 3.915824039366332165e+00 -1.781809252583777692e+01 1.767359537770964195e+01 3.996326352984042529e+01 -8.123383581067139758e+00 -2.080818833106287347e+00 -3.732818899985733907e+01 -1.500202926781443402e+01 -2.399987847996832180e+00 -1.620035487954987197e+00 2.497303370029092662e+01 1.453529627994209861e+01 2.346031515064617068e+01 -1.758015380067890021e+01 -9.487283418801656154e+00 -1.843012637338775050e+01 -2.580709858115372768e+01 -1.472845188846088149e+01 1.043156426135022485e+01 1.310995742810997733e+01 1.589434563918492849e+01 -6.845030169662368102e+00 1.919812743265922350e+01 -7.315207879461428142e+00 2.853778906664918402e+00 5.527476360788798893e+00 -1.035011801034082879e+01 -6.537159919258151319e+00 -1.314705029473368114e+01 -7.379599369183354796e+00 -1.230638835409946008e+00 2.114961433504974764e+01 7.935952054881752815e+00 1.144556594319082876e+01 9.137165512345552187e+00 1.901796872538598393e+01 -2.888235588791313546e+01 1.372251822655307052e+01 3.173121176728108672e+00 3.271554514651844325e+00 -5.055625862114147218e+00 -3.590557283041690528e+00 -1.431249722879671538e+01 -3.313441599644464475e+01 -2.133078766885823896e+01 -2.649914205481820328e+00 1.727626179903817061e+01 -9.558724044624348437e+00 -2.294864625222503207e+01 -3.225475299292276077e+01 -1.266749752459375244e+01 -2.476937772302538221e+01 7.723598010974779271e+00 -2.828631594456890497e+01 -1.295820022610532263e+01 1.135994648363842430e+01 5.893162665831034097e+00 7.346659004933895787e+00 1.383948590670223133e+01 2.572303005225671058e+01 1.492233132805909435e+01 -1.136895063895347491e+01 -1.576351711491149388e+00 2.165627513637166857e+01 1.582836083557997142e+01 2.301258259427984854e+01 4.159171987352551270e+01 1.554584271991636690e+01 1.106806164542707860e+00 -4.941335810280854446e+00 9.745981434293256029e+00 -2.190259981373564102e+01 -1.422485900449661500e+01 -1.749389948585985977e+01 3.560188373882704127e+01 -1.002023946822489364e+01 8.426324304272174714e+00 -7.157703384087687581e+00 -6.790266168478989783e+00 1.904236376179622070e+01 -2.355584226508353474e-01 3.144471332743404179e+00 8.425830250684464673e+00 2.931113347540416214e+01 9.703545692111306131e-01 -2.930120337933424413e+00 1.394060907974688135e+01 -9.061978820946812618e+00 2.846634895975567181e-01 -1.422853293763991189e+01 4.501647589476913680e-01 2.368233298080697491e+00 -1.133121163359824202e+01 -2.210877893239990755e+01 -3.680757330911786696e+00 -2.596650928853232188e+01 3.565172658085312030e+00 4.925507875084858433e+00 3.729589273002971606e+00 -3.405540736386976164e+01 2.726368563174750648e+01 -1.628163278872676401e+01 -6.972395739092559275e+00 1.304127022224895072e+01 1.213654151348916521e+01 3.453330564006715520e+01 -1.399946119210538420e+01 -2.128746647851970408e+01 6.474880914912716001e+00 -1.813485328348068748e+00 1.598679299890845407e+01 1.459562556869515504e+01 2.029698464617000653e+00 -4.656159487761287963e+00 -2.570219918891211819e+01 1.020793569984287785e+01 1.616426444020709230e+00 -3.400371977558988679e+00 6.287269603198785362e+00 9.040584559176478407e+00 -1.942230507008676099e+01 -2.160816243861464869e+00 2.048603865274643354e+01 -6.453973049799123229e-01 -1.278672777891600276e+01 6.022291922705091949e+00 -4.950176027566949521e+00 -9.773237607592173859e+00 -1.595930953104428340e+01 7.017291265520405830e+00 3.483424601747440619e+01 -1.908081811687605267e+01 1.309142880607298665e+01 -2.565022542344681966e+01 1.439650052294865468e+01 -1.144512687024641373e+01 1.884473347762276774e+01 -1.594534914915670676e+01 9.328817156975224734e+00 -7.775238684294336622e+00 -1.431556624301066627e+01 -7.198226439833223189e+00 1.693344628862964996e+01 -2.812372919735077303e+00 3.828412217578988930e+01 3.531506637765964030e+01 -1.518929591838288218e+01 2.984919774111223667e+00 -4.461168696696107361e+01 9.232395748327931528e+00 -2.824224857620507834e+01 1.609738158633359006e+01 -4.486987745209264133e+00 2.891601767276144130e+01 1.869981941498629041e+01 4.758141339073182152e+00 2.143566710870376113e+01 -7.548320209074381282e+00 -1.282877841819261278e+01 1.074368188774456279e+01 6.495776826744378951e+00 -2.067084776902338383e+00 6.411490393074270600e+00 -3.267063807280790932e+00 7.761967763904662476e-01 7.578444843681829468e+00 7.502144926940735870e-01 -3.013413711536867989e+00 -7.160207791115555942e+00 1.354987262935003223e+01 -8.187697509408902619e+00 -2.986556459334937941e+01 -4.910397315239320548e+00 1.226045250092563421e+01 -1.819319240794690629e+01 -2.671085785272489943e+01 9.652995263192504893e+00 -2.631907865014886738e+01 -4.475023472347366038e+01 -7.725110610990616244e+00 -1.991787561993625744e+01 -3.153990444943097771e+01 -5.414777157733803747e+00 -1.031773034803926059e+01 -1.283706302587766857e+01 -3.163408231541050242e+01 3.306940021200342983e+01 1.392567411952004974e+01 7.192431428241272684e+00 9.811899390482730965e+00 1.354038287229150317e+00 -2.134012799887052125e+01 -3.732311269945834908e+01 3.165818328782226843e+01 1.377454074919739924e+01 8.921875947992012001e+00 -5.455005391832520090e+00 1.933237759136699907e+01 -4.442591909095193081e+00 9.577057582204929531e+00 -4.116701960621510503e-01 -1.821885525792386318e+01 -7.528615476771552295e+00 2.300232865221442324e+01 2.084626851852559071e+01 -2.643426403851306006e+01 2.310476776045940372e+00 -4.869514998885428270e+00 9.257956221932325036e+00 1.974878754795843605e+01 -8.516709739186115180e-02 1.096125358904679992e+01 -8.579689723935491230e+00 5.577510203929195498e+00 -2.540540982546328408e+01 -1.524578870892672811e+01 2.402090202542314046e+01 -2.405448643270471720e+01 1.073507798085210041e+01 1.351073043904344928e+01 -1.320626069729621932e+01 5.752558237077645131e+00 -1.678471839122302134e+00 -3.563469299474845364e+00 -3.215167188138384091e+01 -1.498756879312548485e+01 2.663514211123287367e+01 1.012893797868982659e+01 2.206163585449358777e+01 1.310082719278054952e+01 -1.875400740292893431e+01 3.499321762606147956e+01 7.438750674056221257e+00 -1.406314260314658959e+01 -1.625057107605584150e+01 5.212840826516570303e+01 -3.956380750792347101e+01 1.027345079826015528e+01 1.097771606949289946e+01 -1.841870988014137822e+01 -1.020266019124467860e+01 -2.205440848646429686e+01 1.666477359024944604e+01 6.019141523271349214e+00 7.155108299113654091e+00 5.676800895007269254e+00 2.688022626372432811e+01 -4.090262037884257040e+01 -3.147201182418065457e+00 1.159263510214973358e+01 -2.701924558049650571e+01 1.930308206546827421e+01 -1.073096606898202054e+01 1.090493328479836599e+01 -2.119810398427041420e+01 3.118871317842963364e+01 -2.001345405399283806e+01 -1.169733299701082174e+01 8.187396867923681931e-01 -1.889425791947412847e+01 1.714927640882013904e+01 5.415476693234928973e+01 -1.180091112452245916e+01 -1.136835130155865059e+01 8.352742361553911365e+00 3.021414892462107105e+01 -9.729784642026102048e+00 -2.464566592520311161e+01 -6.722504227631180385e+00 -1.603912171460822833e+01 -3.039184266959614078e+01 -3.796743435034046854e+01 8.122829608235745624e+00 1.843318453720518502e+00 -1.073779002054004295e+01 6.003713405965763750e-01 1.681447743258243932e+01 -1.931301529045664722e+01 -8.742362089423638238e+00 -2.483384202625899917e+01 -2.127802452649050124e+01 7.798288615595493134e+00 -1.062157021207733865e-01 -9.076885077655603151e-01 -2.465352061422013819e+01 2.050880548139466075e+00 2.370966250147561905e+00 -1.384413203568588990e+01 1.474928230714475674e+01 -3.532186474282396205e+01 -2.103492507747851192e+01 2.558784229594440163e+01 -9.994230634113119294e+00 -1.756862420517365209e+01 -1.839195478464132805e+01 -1.020485352493234910e+00 2.211850435802709214e+01 2.297381600753225683e+01 2.417259071753731803e+01 -1.207707231409706417e+01 1.330352842767758004e+00 4.821989538346708848e+00 -1.903118393777154438e+01 -8.742641558996538720e+00 1.229215198204629766e+00 2.344123114579968714e+01 -1.025516952792057168e+01 -8.690027467849954945e+00 1.661594575354074976e+01 1.477604012057774030e+00 -1.109554134530453540e-01 -2.430738118349107779e+01 2.243104781371782153e+01 -6.002288791474004626e+00 7.406958839322047794e+00 2.598258096269635686e+01 4.910186304008346880e+00 1.597309818355604527e+01 -3.908415145584851302e+01 -6.241113829472832997e+00 1.669992593716749596e+01 -8.701809833442657904e+00 -1.336378995070007392e+01 -2.428396809678108781e+01 5.892370673050862706e+00 -3.998254219432783252e+00 6.178266068318749404e+01 -2.508104133252627577e+01 -1.002535978348691970e+01 2.731517757515528189e+01 7.783259144529820261e+00 -4.438547528457893065e+01 -1.945940231189891279e+01 2.109797891389479219e+01 -7.862671278386168083e+00 7.965412399945943633e+00 -4.451171303516362343e+01 -2.217839269034966421e+01 -1.620693735780725575e+01 -5.908056392421591418e+00 -1.043276124656523862e+01 1.843026339003460023e+00 -1.453201324270494865e+01 2.378421041116809675e+01 9.868787295747083022e+00 -1.924988096515893687e+01 -8.727646546575122954e+00 4.123962588772216264e+01 6.375920253143378957e+00 1.459979478711496981e+01 5.047703182880175277e+00 7.686092833355017362e+00 1.909113072482113482e+00 2.370757405463623257e+01 -1.424417374478296594e+01 2.800614995819860731e+00 1.787838645865253184e+01 1.085605525152789674e+01 8.967819152588562659e+00 2.265126366081429055e+01 2.968472210531812649e+01 8.991641261188235035e+00 -1.399137353584101007e+01 -4.383397704022036656e+00 5.485549103607488597e+00 2.359621043543616281e+01 3.575907089680550399e+01 1.280120412308924571e+01 -3.614937092904843663e+00 4.908225803988826641e+01 3.191664512724877412e+01 3.176443742817521176e+00 5.884092295591647925e+00 -4.939547581320972824e+00 -8.762853024997601992e+00 2.505758534840709117e+01 4.904839742074037723e+00 5.503326712556555478e+00 4.107614651631998726e+01 -3.949388979350364082e+01 -4.603975758911942506e+01 1.322381576254508317e+01 1.141221967654207248e+01 7.803907435499363388e+00 -9.575286134493394385e+00 4.599765427730849510e+00 -7.515710772319046384e+00 -6.140996117750127326e+00 4.681978837306250796e+01 5.488106105525084821e+00 3.590853960919309174e+01 4.337203306412294346e+00 -1.867227865072612047e+01 -2.325100435598885440e+01 -2.557606635208077073e+00 -3.621798785661205500e+00 -1.911040090256381063e+01 6.981652585367987385e+00 -7.815970389066827728e+00 -7.243854817129168566e+00 -1.064837280830369792e+01 -3.040259589263385465e+01 8.695099944987184415e+00 1.540214387810056706e+01 -2.644093638710934613e+01 -1.089742868114192120e+01 1.290823880372651900e+01 -1.613930454140068349e+01 -1.079335699655290171e+01 -4.207929322796699623e+00 -8.238669689971739984e+00 -3.021351083710820973e+01 -8.656441396786544118e+00 -1.446501527268559073e+01 7.544583818160388589e+00 -9.199102310463073806e+00 3.184686905581831695e+01 -1.496498294567365761e+01 3.931975048180578636e+00 4.616401316768165231e+00 2.601166372548440364e+01 1.554942154723067205e+01 -2.812787427461143963e+00 1.347946269461537483e+01 -2.514338872826812121e+01 -4.807172534906801964e+00 2.163414910471958219e+00 3.509983107721574402e+00 -1.368197168450924472e+01 -2.419741417705615660e+01 2.346317838939689437e+01 -1.062302138995393364e+01 6.536772928044163677e+01 6.163217613109259752e+00 7.506554322033453630e+00 -2.498146452128464645e+01 2.129429642482885754e+01 -3.559556675172724560e+00 1.060269899490161905e+01 -9.785782989678821764e+00 -1.719352354495738666e+01 2.110639462729968940e+00 -3.225117794625020906e+01 2.751058350393657648e+00 1.856287940585585616e+01 3.125903416351956210e+01 -4.569136978338529786e+01 -3.225267284980696303e+01 -2.801006657354286133e+01 1.894543646462628317e+01 1.890554563464692350e+01 -2.476948517055203780e+01 3.181868565499376800e+00 5.442075463287628923e-01 1.524184772752611927e+01 3.034328718928311908e+00 -1.431586765988236642e+01 -2.478010683340425757e+01 3.054122799755024786e+01 -1.199258100968133611e+01 1.183929185229510850e+01 -1.322923166322719890e+00 2.818134899825146178e+01 -1.298572528060887166e+01 -2.113414637547958463e+01 1.601348324314390581e+01 1.640398912975252799e+01 -5.333404338899720543e+00 -3.037090459926363195e+01 -3.684971446709546239e+00 -1.779984677505533242e+01 -1.317679577989214224e+01 4.278157779895879287e+01 -5.542456412607583260e+00 -1.629137578645138973e+01 5.318696948092046739e+00 1.349212918791305960e+01 5.116000933428478170e+00 1.103934214576568884e+01 1.910990428173636602e+01 4.366532700623976382e+01 -9.342288760896195754e+00 -7.135710599222658601e+00 1.925113184159951629e+01 -1.954490714244454086e+00 -2.602116494624473120e+01 8.037871209516740834e+00 4.176289966338187298e+01 -3.272657217339776281e+01 2.170995287267785301e+01 1.749246122237921597e+01 2.520736477504503625e+01 -2.278398107117242688e+01 1.842182713524423576e+01 1.311838153373727422e+01 -2.568657634812423041e+01 -2.465625659840209849e+01 4.219096946993783348e+01 -3.247376121790944037e+00 -3.189983114060856551e+00 2.689872090661269866e+01 -8.655315762631618171e+00 -1.000182634606179732e+01 -2.284876280120712866e-01 -5.010408055088299228e+00 -6.476864173160788773e+00 3.940788254113618549e+00 2.357181518039107360e+01 -4.700142477192248691e+01 -3.475945303529787367e+00 -7.319242221407274762e+00 5.870455390056217304e+00 2.161683538011920813e+00 7.169995144308492385e+00 -1.412642279910704346e+01 1.560378794277293224e+01 -1.817435421488804792e+01 4.977028440769121431e+01 -9.892602881623201228e+00 1.998384703970757315e+01 1.412863634309007033e+01 2.556404138485170208e+01 -1.609775019610035685e+01 4.708169146909233049e+00 9.539003980940226057e+00 -1.975664844023398459e+01 -9.923581338434935617e+00 -4.696530350262143116e+01 5.281458777021161843e+00 -1.789629711737170581e+01 2.956370125941258920e+01 2.830490972145453199e+01 4.330397892212944555e+01 -1.511960259714591714e+01 -1.985053775658684216e+01 8.654490238627825960e+00 -2.748123754375581540e-01 2.237355240879294715e+00 -1.947366374889318408e+01 -2.344819035366013882e+00 1.458990745974026382e+01 1.827989023996699558e+01 -2.665297471879684110e+01 9.407001516879930136e+00 -9.621682396661013215e+00 -7.365818449555243674e+00 -3.006549541060380903e+01 -5.646138550614095308e+00 2.112070148647877943e+01 -1.157231317801968906e+01 -1.775196028884121446e+01 -1.906494466926929032e+00 2.596245248814998874e+01 -2.259630008324742789e+01 1.460145736275873674e+01 -2.187309413388642909e+01 -1.122151344625123315e+01 -2.787290564819157268e+01 2.060557686945025324e+01 -3.483244226029964352e+01 1.016631375551231464e+01 -8.296849457317422960e+00 1.845251321753586993e+01 2.885016892200316541e+00 2.790503739200410394e+01 -5.929579992516423204e+00 3.021987188864626361e+01 -2.464310000410683799e+01 1.969075152124626982e+01 -3.445810546525030560e+01 -6.100330524231230456e+00 1.241795585042805428e+01 1.238329025582149079e+01 -1.332719209976492891e+01 -2.477077416815805933e+01 1.210898022766790305e+01 8.649805642019387619e+00 1.294107698892960912e+01 -2.769407008965435324e+01 -7.454538785991977612e+00 -1.181803455234660838e+01 1.546150282448296309e+01 2.086744249575415466e+01 -3.582331571684461125e+01 -3.316333870174575793e+01 -1.632212294460492785e+01 2.059116982226433379e+01 -2.552239863588263091e+01 1.205862445545043826e+01 6.558719150765227823e+00 -8.313937260414354657e-01 3.776877642409802860e+01 -2.578260232368096183e+01 2.851462572100327364e+01 7.715882684616802933e+00 -2.307334029477068782e+01 -1.585334625989747792e+01 -1.401095362531884492e+00 -1.898099297773158156e+01 1.228400499381240074e+01 2.278458911211817650e+01 6.450431528413983528e+01 -3.540417844920531465e+00 1.068291013052574634e+01 -8.224831547114465069e-01 3.800579537042980860e+01 2.067555998430670527e+01 4.223361919025132138e+00 1.478983026300028492e+01 -5.392981750539825647e+00 2.488070087818623222e+01 -9.632436844011746047e+00 -1.666577198134328031e-01 -2.417938097147936816e+01 3.113682936593211537e+01 -2.578243835811613138e+01 -2.439175137264496129e+01 -8.267436316441584054e+00 6.770298824086373735e+00 -1.145265802106554531e+01 -1.324971271875716461e+01 -9.775938665832789809e+00 8.832144204454198899e+00 2.429736373917986114e+01 6.602911902999246685e+00 -1.064257798538201882e+01 8.211268545478656478e+00 -4.030756367485366098e+01 -5.100417603799712651e+00 -7.298790755014110232e+00 1.254956048071386832e+01 1.923367246486971993e+01 1.458962891400143747e+01 3.153643562801360645e+01 -1.090028381979557359e+01 1.267009266533606038e+01 9.920970174638112482e+00 3.750905019016433073e+01 -2.178817595707098675e+01 1.935506447425733256e+01 -1.177866941884085250e+01 -7.404340389696737468e+00 2.506979599748306864e+00 -2.255005164918885696e-01 -2.957280418331240313e+01 4.147727033470620484e+01 1.587567688185304071e+01 8.771588127837027571e+00 -4.041925904333741926e+01 1.214074584628144038e+01 -3.848791192970336539e+01 -1.793974960016525699e+01 -2.788738518111690823e+00 -2.369050930092342711e+01 3.240166223564885684e+01 -7.396233804487785335e+00 1.303880214560079587e+01 -3.153761520868424739e+01 1.948323991329454330e+00 -1.500881886064569670e+01 -2.944884026167829738e+00 -2.588772209830559667e+00 3.528465200012801972e+01 -1.925332147078543699e+01 1.202902696805799820e+01 9.568727768247795140e+00 -8.488572102619814430e+00 -1.388740378992123148e+01 3.081404869544501324e+01 -4.044476062036871156e+01 1.049538347376158320e+01 -3.927487556753779074e+01 -7.469298918268919785e+00 -9.896006800683714744e+00 1.032246007459149340e+01 -2.746953453507384424e+01 1.449277231330192528e+01 -1.716266240601069981e+01 -1.929963645119437388e+01 -4.354418212165928281e+00 1.882985048250799309e+01 -1.547655221224938593e+01 3.837537508149231513e+01 -1.305000878507980033e+01 1.149380043972519516e+01 -5.295258812535850623e+00 2.020154954048717144e+01 -1.164465640620947973e+01 1.331842069843370346e+01 -1.247121854735272883e+01 1.846315779806826640e+01 -8.062863694522365066e+00 -1.178523373570769195e+00 1.915816945774449209e+01 2.776035029682141797e+01 -1.684535479684873271e+00 1.696296276320710561e+01 8.281091934975613356e+00 3.805533381359187217e+01 -6.094885092355715628e+00 1.934673745089341423e+01 3.188943214769017231e+01 -5.585223014245404016e+00 -1.175861794231826352e+01 -4.308202257773496857e-01 5.397926556079608584e-01 -1.157842361909327700e+01 2.000473353421648781e+00 3.210865301314860809e-02 -3.203486387996484108e+00 -1.293112344637210320e+01 2.341968480283308196e+01 -1.386343740098178579e+01 -2.981709777789870941e+01 4.117233229169240616e+01 5.742277748114017477e+00 -8.499426718879892206e+00 1.069354587384698796e+01 -1.283472210359034094e+01 2.407897384608853386e+00 -1.578022013597631279e+01 3.732953388049423893e+01 3.567927789331119470e+01 -3.366356333960393243e+01 -2.517756200700313940e+01 2.223191690746867621e+01 1.274694713286418235e+01 -2.448635820886977399e+01 3.072331153786329150e+00 -9.982138091078553543e+00 4.951219845049565471e+00 2.201607734487635071e+01 1.369475566809864731e+01 7.096820509029311097e+01 -3.260902275696248576e-01 -1.247643598037441848e+01 -2.569449403862665626e+00 -1.528501048165794529e+01 -2.078237860923957925e+01 9.539352525908839198e+00 6.247130708464986526e+00 -7.793462620985386557e+00 2.995090490208373524e+01 -4.191252614485884820e+00 -1.028713245001864074e+01 -3.614484831683506982e+00 -2.649672090897554710e+01 -3.876887293223137476e+01 1.584630546882762658e+01 9.635043473433613670e+00 4.806688387624902248e+00 -1.191170844658367145e-01 -6.971300165233425616e+01 1.375858836759446646e+01 -1.625733707505078840e+01 1.413179370048424488e+01 6.017283819282475577e+00 2.311373931871874987e+01 1.030682942604247465e+01 6.363819332550101571e+00 -9.058484721355755553e+00 2.744974114477189175e+01 -4.804172692300962666e+00 1.166788728872919023e+01 -1.007020172964258897e+01 6.921101578999474668e+01 2.139285016991605914e+01 8.942376476462198909e+00 -3.044482250212997343e+01 -3.066048981886037339e+01 -1.262997095199273545e+01 3.776415623085620155e+01 -1.462796267337221234e+00 8.587009357048531299e+00 -4.317624098258836973e+00 -1.978652765362540578e+01 7.139703095725311144e+00 -2.307927732776746765e+01 1.031269743295599994e+01 1.083679106858573160e+00 4.728262459902532022e+00 3.708432586511810314e+01 -3.031829525116005897e+01 -1.526718367849500879e+01 1.530978136001127687e+01 2.519296793553722935e+01 -3.641929399416212476e+01 5.513093161959599975e+00 1.169497618617624468e+01 1.449312750464073751e+01 6.477489924895381890e+00 -1.567474832732982648e+01 -2.904267791710734059e+01 -4.459486292346906566e+01 1.422050261200731747e+01 5.466472037784013693e+00 1.740979709360122385e+01 1.212754245692759136e+00 2.278789714066386196e+01 4.895987796220961030e+00 -1.933647963724206420e+01 7.185858769129804813e+00 -1.296636597207454722e+00 7.171190381714792617e-01 -5.438327529592040577e+00 1.344854905062176087e+01 7.462428992179672704e+00 7.666711413709340839e+00 -1.178580232191773192e+01 7.741566891339003442e-01 8.692633724077488466e+00 2.158132354130714958e+01 4.994036962358341825e+00 1.435257829956780284e+01 7.012238647388779000e+00 2.518471588987781118e+01 6.364464050477057488e-02 1.114195064542728630e+01 1.400974484344928506e+01 3.133018744153710600e+01 -6.048826391584380069e+00 -2.998206416319800560e+00 -1.818186229364343021e+01 3.176686068460583456e+01 -4.130226110464531075e+01 8.735740035547777893e+00 1.718658113759424921e+01 1.038324313326067738e+01 3.266054168707556471e+01 -1.446863830946391616e+01 2.876892496843267821e+01 -1.155193038512731007e+01 2.190907191998179826e+01 1.976436157385159120e+01 -4.218048256415847419e+01 2.757897984872934671e+01 2.177576785140162396e+00 1.069420785210088276e+01 -8.060018058892799431e+00 8.059894399618576344e+00 -9.096052586810101204e+00 1.483031447166043293e+01 3.025694467524979814e+01 -1.272841361191936294e+01 -5.971779646749608261e+00 6.790372206926986731e-01 8.743271393578245565e+00 -2.215096143051422928e+01 -4.900435700462704602e+00 -3.546679272062391863e+00 -8.382882495854072857e+00 1.224573660935568675e+01 -6.977259567267837248e+00 3.058908338693031581e+00 -1.095579848103769471e+01 6.148670964729586075e+00 -1.286965762872928210e+01 -5.035045758127959736e+00 -3.257281194149368275e+01 -1.399239261920982580e-01 7.093849313395823586e+00 -5.530651738903715398e+01 1.968984326487220926e+01 -3.205315641825378492e+01 4.181719789106886687e+00 -4.653540009973767155e+01 -2.899961607539855635e+01 9.293503942485244806e+00 3.134604825509060788e+01 6.142557084438592163e+00 2.681507482977776746e+01 -3.222168267146275866e+01 1.890005697237704752e+01 2.168883578983168192e+01 5.179487753603155831e+00 -2.373095172043485235e+01 -2.477728465103492894e+01 -9.502813629603753753e+00 -3.231617224264263655e+01 -1.619459470088124320e+01 1.168888510871511066e+01 -2.783638165499892381e+01 -2.183382260163613608e+01 1.262966090628498961e+00 -9.879421258388685345e+00 7.083746125338490351e+00 -1.587262110020096983e+01 -1.795654631649688326e+01 6.942551344694910753e+00 -1.194482061412965912e+01 -4.554464654715122407e+00 -2.135737319880667950e+00 -4.883560967405795594e+00 1.993279156066593671e+01 -3.623311515389953286e+01 2.782638451341663455e+01 -1.095086009922973780e+01 -2.921999514706854928e+00 -8.229292788304064743e+00 -2.651122604230062407e+01 8.116333639353998652e-01 8.637500679725814479e+00 1.240446024200226205e+01 -2.869391840955547934e+01 1.360590143595420543e+01 2.556237815651630996e+01 -4.038006462927033802e+00 1.470815534891251986e+01 4.051885489145922392e+00 -6.091506989908054948e+00 -2.683488496994061556e+00 2.493880013959388187e+00 1.676252257283731950e+01 1.276018841542592597e+01 1.666291942444279783e+01 -2.023651955738986885e+01 4.317499885999299458e+00 -2.534494168646956425e+01 1.179574476014091644e+01 -1.555979870844591417e+01 1.820895617556314505e+01 -1.306381280556922775e+01 -2.741811049241118425e+01 7.085478988313855808e+00 1.487522128868655713e+01 6.712032266566605898e+00 -1.717703540857180045e+01 3.030952942555523322e+01 -6.512405247227218474e+00 7.327015413633766627e+00 -6.196571954687911443e+00 9.337567918250924692e-03 -1.733678313364104895e+01 -1.229527192579087469e+01 -5.096736187838487808e+00 -1.024433342609964015e+01 1.314982394078962002e+01 2.938702969073083704e-01 -5.147078476483883946e-01 -2.237002985494270746e+01 3.542856241533961281e+01 -2.944428356955276627e+01 -1.206499114913576776e+01 9.207145780129282198e-01 5.021804793860519567e+01 -1.505620709237495092e+01 -1.105521760947426202e+01 1.862963013355222586e+01 -1.232528973067951839e+01 2.871523137969937411e-01 1.844138187873780055e+01 -9.904179616368324446e+00 9.826684452423634752e+00 -1.648022309559247134e+01 2.898767404667787062e+01 -3.028179324847204512e+01 -4.903810722107142972e+00 -3.775306997908969286e+00 3.281546846596956613e+01 -2.652732581572119841e+01 8.017444114654065368e-01 -4.653232457181405657e+00 1.187847730634893040e+01 8.478570768687218262e+00 -1.248344771582867274e+00 -5.682964028274679613e+00 -3.530897348672760394e+00 -3.160959626419873914e+01 5.096140180821406851e+00 -2.176872900334324612e+01 1.056576152947472025e+01 1.708111560737736312e+01 1.356407463299505878e+01 1.139091636397399121e+01 2.678571052553278875e+01 3.155126353595018429e+01 2.414417738895954457e+01 3.707669429061111543e+01 -2.022683398156427392e-01 -1.327493049388732516e+01 -1.626541710558639764e+01 -1.201349350510085578e+01 -3.372875151646624214e+00 -1.640745298693952492e+01 -2.284064790453624028e+01 4.336082145964405221e+00 -7.535839731398684904e+00 -3.696854176006648007e+00 6.146596651116785992e+00 -2.527375273913785136e+01 -2.837015929376694601e+01 1.342177825052226048e+01 -2.121601073427937578e+01 -1.691874129159192464e+01 2.626578597945198013e+01 7.334655050834733014e-01 -5.761407379444819732e+00 -2.432603852350217366e+01 3.016774772235057522e+00 3.539264949832545692e+00 -3.509087527791954386e+01 -1.074519923693070034e+01 -8.240529617377802651e+00 2.722233846385442035e+01 6.597353574717029545e+00 -2.203164249409446285e+01 1.162481320886989167e+01 2.809821973212869040e+01 -1.516832219272416893e+01 -1.319986124239949277e+01 1.463820390873140376e+01 3.313301452924595658e+00 -6.894145747224664333e+00 -4.888834455786398081e+00 3.220879655881388715e+01 1.626722968343624487e+01 8.615513750260564763e+00 3.348871272563955159e+01 -2.109008338970590302e+01 2.243049594120618551e+01 -1.122824633715140585e+01 2.253007497981779750e+01 -2.438414206826564268e+01 -1.361750792198868965e+00 -6.441832380643777611e+00 -1.471771814815769197e+01 2.072076185197858322e+01 -2.968311490578499523e+00 1.246976597336196768e+01 1.497489054246178064e+01 -9.352713960111868730e+00 8.116092101733691777e-01 1.215705432507049011e+01 -1.911815259159542180e+01 2.096778511600992090e+01 8.971202975292529302e-01 -4.936713647835255792e-01 -9.497799512163171975e-01 9.543417814627821016e+00 2.455366193041105305e+01 -5.303990858726556290e+00 2.334383651186606290e+00 -8.932852579324176645e+00 1.050560677034722223e+00 2.679468874319880456e+01 1.219519510236324678e+01 3.120981485062649385e-01 -1.292955568074170714e+01 2.662573998641113349e+01 1.832335224045246136e+01 -3.199865916630001195e+01 7.063247859917547444e+00 4.798742474118022727e+01 9.398070960501639703e+00 -1.473254465404873415e+01 -4.925353270735946865e+00 -5.717327834918437546e-01 1.663695656344542684e+01 -3.401296818182427728e+01 -1.012330803183478167e+01 -2.235110402703153198e+00 -3.239946482219419721e+01 -4.494726816462458530e+00 1.926197593524914042e+00 1.798656025079502641e+01 2.696806811220984912e+01 1.420611401299666277e+01 1.652997222406567346e+01 5.981245515706320681e+00 2.771501006097953024e+01 -1.634359633846124282e+01 -5.581838780635040465e+00 7.979701386214971492e+00 9.263935070184446730e+00 -4.872338960855508105e+00 -1.819440780670474567e+01 -2.930537484801133985e+01 1.712313763855332382e+01 -5.341889822458167458e+00 -2.506442426941933377e+01 7.958558340771190842e+00 -2.249087880578527887e+01 -3.594365742477092507e+00 8.486994518412382504e+00 2.658914944296031369e+00 2.962906474820220737e+01 -4.089273548635425470e+01 1.538956419710478407e+01 -2.045905966571198320e+01 -4.452296655924158131e+01 -3.049760566683110241e+01 -1.245550031867382756e+01 9.519125433793023561e+00 -3.339328443621072040e+01 -2.434756209544385541e+01 3.101721965251486779e+01 2.123416717330241710e+01 -2.374846614085748797e+01 -3.273508890976104624e+01 1.769860009583508997e+01 -1.331961155643135086e+01 -1.854402059600752750e+01 1.065003945114782624e+01 -4.417729435248577197e+00 1.685016685710496631e+01 -1.812425180964062932e+01 3.864389035188590071e+01 2.130747138597549295e+01 -4.757168531331730676e+00 1.697485872853883393e+01 -2.134363729750417349e+01 -1.356762135434703609e+01 1.573915046517908856e+01 2.376984378192630487e+01 -9.463307561124951306e+00 -3.029606238406607943e+01 4.661107703726466411e+01 -1.580665645568766919e+01 -1.083359377374552501e+01 2.948057922707899792e+00 9.933527455363591940e+00 1.420081377096862951e+01 -1.355795665270965067e+00 5.043222599531556938e+00 2.325725375752121948e+01 -2.510321184612428880e+01 -5.841400243770937806e-01 -6.103532945587137881e+00 7.194346846217095859e+00 -3.245805686082936958e+00 -1.049853442319004415e+01 -2.423274481335358388e+01 -3.560967387192455202e+00 4.940625088556375388e+00 1.018802941791752126e+01 -1.618069489437223751e+01 1.063254287607604454e+01 3.803059048923216068e+01 -2.970370852554014895e+00 -3.683702598928177707e+01 -1.906683651224350129e+01 1.556176033320421936e+01 -6.795543747383263167e+00 3.094549830599035545e+00 2.241197747487540681e+01 3.776623472838096518e+01 -2.402290914141229905e+01 -1.343762306876870927e+00 3.834938465523875095e+01 -3.183022881361082668e+01 -1.853849579209673948e+01 -1.533770673832264464e+01 -7.902116865904948995e+00 1.612500083158166508e-01 7.401732372900662327e+00 -1.415791333853211498e+01 5.353660219850984170e+00 2.803655905799889325e+01 1.650762831916666329e+01 -7.368172976236598615e+00 1.006687774116343803e+01 1.924361731418766652e+01 -1.396843960119355366e+01 2.528051880721628208e+01 -1.170567952613428453e+01 5.132103724448572990e+00 5.541715639433416385e+00 3.035388993314125372e+01 -1.397446333054526768e+01 -5.035053609106605421e+01 -1.810972636673421476e+01 5.043542292201466104e+00 -2.575478146292966386e+01 4.240269762479587712e+01 1.096089776697889207e+01 -4.626224141855834304e+00 -2.885503741078261442e+01 -2.703939272941096306e+01 -3.105787578034389185e+01 3.392274831377451960e+01 4.563193895067151828e+01 -8.938601830529597336e+00 1.844217881481564092e+01 2.504483868940408087e+01 -5.616046399615171048e+00 4.087567581922483484e+00 -9.725929095150481984e+00 6.084076046011226424e+00 9.547460445996861722e+00 -1.291393624553042585e+01 3.949886681045775116e+00 1.842191914708763179e+01 -4.841022437842346449e+01 1.497401221442884456e+00 -3.416575811027389609e+00 -2.719912794122728172e+01 -3.396747960156177015e+01 1.937930697369621313e+01 -6.497688663952608579e+00 -1.880960339954975069e+01 -4.350855812080472163e+01 -1.475213813058410040e+01 -4.538052462613601179e+00 -1.277452217708976789e+01 -6.067534676118369674e+01 -8.365207981303507623e+00 5.570830534929833711e+00 1.017046707332227484e+01 2.935672006832790615e+01 -1.637628306829541458e+01 6.261890340265537702e+00 -1.187263731816455348e+01 2.908216406436370960e+01 1.506483056265423670e+01 2.754975818052837866e+01 -2.548498681758573525e+00 1.162236904581847341e+01 -1.661573199063785644e+00 1.189570469330343627e+01 -1.745216537181583050e+01 1.429004562055398253e+01 1.379344174334391937e+01 -2.658159334768996018e+00 1.134633220674101040e+01 2.966110188193966124e+01 -2.490985623684215611e+01 8.369083271364662124e+00 1.784548864654279754e+00 -4.507669751763430810e+01 -2.532321393322372050e+00 7.464174207642440884e+00 -2.567819867638208109e+01 -1.955605436597767621e+01 -3.735472170227167155e+00 2.874229908366431019e+01 7.423957419478005804e+00 2.119865801435521036e+01 -7.408853834365521251e+00 2.552706549815894732e+01 -2.974581968080851624e+00 2.571930192721062980e+01 3.157029895984413415e+01 3.610029341278292669e+00 2.068006629101763494e+01 -4.603034044963428412e-02 -2.170626792596579691e+01 -2.291940485882224010e+01 -9.776252053597112024e-01 3.573073157029749591e+00 2.075202711277922418e+01 -4.836046815329403614e+01 5.985796952252979253e+00 8.754178408342829343e+00 -5.587290760295684500e+00 1.412807898382757443e+01 5.677323195722423499e+00 1.499893947046133746e+01 -1.384545522276123997e+01 2.841250621110859598e+01 -6.287265500076800961e+00 2.716402424715450437e+01 -2.723739811921611320e+01 7.020225501863730955e+00 -2.179393900062961364e+01 1.553959080056317532e+01 2.283053045873018405e+01 -2.396478503826902795e+01 -3.723186785164959645e+01 2.955496210691111258e+01 -5.455160014382968114e+01 -1.592742679480130441e+01 -9.376878452265703601e+00 1.375965462301649733e+00 1.532401684878220749e+01 6.745907014683021785e+00 2.595993577671574926e+01 -3.574688204336695918e+01 -2.566978063715068537e+00 2.219104180516077829e+00 3.556075189585651231e+01 -4.816279538395241033e+00 1.217326995562844161e+01 5.402387391607429379e+01 -1.467556333798136547e+00 -6.943951314684683851e+00 -5.335001636889717958e+00 -7.119057927722708179e+00 -6.180414301349741457e+00 -3.258591446784200230e+01 -4.798260539180599693e+00 1.338400153006034543e+01 -2.726054412474558930e+01 -5.833891796716180522e+00 1.944322371808648953e+01 -2.982342626935441032e+01 -1.581540199276759040e+01 -2.451524476572203071e+01 -6.540512985744729724e-01 -4.498813050563801141e+01 2.392470986778977959e+00 4.285545598287106905e+00 3.509798146974925004e+01 -8.733429882480837847e+00 2.590569438884017828e+01 5.844205370738896121e+00 -2.153147020349388985e+00 4.476505735926920693e+01 -2.297745851157446140e+01 3.608801156365403529e+01 -7.005939035717284824e+00 -1.634645357051247805e+00 -1.897459775452357444e+00 -1.462441196231772444e+01 -2.881193451424937635e+01 -3.431552909451646372e+00 -1.660906253777458019e+01 -5.832102169395839475e+00 2.486539659765619525e+00 9.700234207899512739e+00 9.426186942635862209e+00 7.266132106788023570e+00 1.452567938484385657e+01 -3.368475292916766062e+00 -1.908848444332911498e+01 2.805186978645261320e+01 -7.107973778078735094e+00 2.968957615275371253e+01 9.134870750541770335e+00 -3.840609103523610912e+01 -1.585810282883421252e+01 7.437525356765640971e+00 -1.551663324539284261e+01 -1.382165766477992896e+01 4.441821998481712797e+01 8.096529794972394001e+00 3.783056445114056032e+00 8.132714183727046686e-01 -8.694305866993104814e+00 -1.111066305130554355e+01 2.318569586848244057e+01 -9.501597815352210930e+00 -1.988018146741283942e+01 -1.004479793161684675e+00 1.252760566147427035e+01 2.224602779316517598e+01 -1.238035105746161335e+01 7.421877205026583546e+00 6.271859714222634885e+00 -1.148170451386744517e+01 -2.249656618610112346e+00 8.098222585920028749e+00 -1.187699449706854704e+00 7.987070163063098249e+00 1.744448703364419018e+01 -3.515182570956045538e+01 -3.496656033184850187e+00 -4.666808813566769132e+00 -1.764942537786210863e+01 2.750171768007071904e+01 -1.722040833157568684e+01 2.164430645090161676e+01 4.334310552496154045e+00 -1.084260598180011037e+01 -3.067728607746253289e+01 1.550601460709373391e+01 -5.690771883193491476e+00 3.516940119048717506e+00 6.703492752617621342e+00 1.912425920723392281e+01 -3.284356842349625083e+01 2.641297183856354991e+01 1.934312654938633358e+01 -2.949140373324211950e+01 -1.015538472652810320e+01 1.523357165970621807e+01 1.634875835656265508e+01 8.747046597565051318e-01 -1.604705359250524488e+00 2.427961241716559693e-01 2.833472077200590888e+01 2.442844890500456856e+01 3.195067832874516789e+00 4.878592168513015137e-01 2.825562760476570290e+01 -1.634982083115077955e+01 -1.049633571939176768e+01 -1.802421349290082242e+00 1.457827661075681469e+01 -2.000984701449955772e+00 2.792305204140447916e+00 -2.852830589262831751e+01 -5.498178405413096215e+00 1.164985182534867114e+01 -4.963698533572056704e+00 -4.081501128008495627e+00 -9.513992538057137738e-01 1.452299341089869955e+01 -6.554508317915788140e+00 -2.959691995655663987e+00 4.005789489649698609e+00 2.671309773932044607e+01 8.727288561726590288e+00 2.440789962681913039e+01 -5.291746518387379083e+00 -1.704494132773385218e+01 -2.374582525448143144e+01 2.430710804287865301e+01 -1.057753990253710796e+01 2.660981199295782318e+01 -1.111172935091294534e+01 6.028483738305973283e+00 1.332025477522126700e+01 -3.741370292549679277e+01 -2.177076665916722575e+01 -4.836476083499968048e+00 7.538920606192107687e-01 3.241002482680863661e+00 -5.633386328991262237e-01 1.310639782699061939e+01 4.383177109047101894e+00 2.460823661228420889e+01 5.484962070637236842e+00 -7.316491347045186444e+00 9.934514245340231753e+00 -2.683006317701497778e+01 5.408210067872010995e+01 2.897961600360576817e-01 1.196447901267769609e+01 7.511559665452988810e+00 1.858015464178787468e+01 2.342604785798436140e+01 -5.053084911357704989e+00 -3.520217039645248569e+00 8.660768424916408526e-01 1.864191546077269379e+01 -2.914658310586035128e+01 -2.221683868288392816e+01 -3.730577425010907433e+01 -2.848053980363524573e+01 -3.712588780096866259e+01 1.141513436883375476e+01 7.559302212250847752e+00 -2.550304982752324179e+01 4.304901745306852767e+00 -2.273529622305321141e+01 -2.589098424464112114e+01 -1.433050756752283661e+00 -5.730160289058686907e+00 9.300842524643623932e+00 -1.560874438187428659e+01 4.422835931726840641e+01 1.809579803762187966e-01 2.567880699473629491e+01 1.485783783613716214e+00 -9.044164025374712423e-01 -3.068532952468073205e+01 -2.185630064297159691e+01 -3.881815745460792666e+00 3.809199168288712656e+01 6.246473260152161977e+00 9.298382396518682924e+00 3.683685775571340315e+01 -3.902390024198405172e+01 -1.670040496007242359e-01 -1.255693113545301820e+01 1.994843652469073447e+01 2.790556546089870338e+01 -4.265573406522928934e+01 4.285272543366676246e+01 -4.520561024959361518e+00 -5.488257549623406284e+00 -6.896366746802943481e+00 -2.018562329193575167e+01 1.664720000951798440e+01 -7.377359274356839691e+00 2.168069615605347877e+01 9.632560386639395844e+00 3.333515194560173711e+01 1.630968333561382977e+01 -9.234928165804367595e+00 3.533971705204228098e+00 -8.907266015817620897e+00 9.593585536384134471e+00 1.173523466566170015e+01 -2.116318648249154677e+01 -1.487793589636808633e+01 2.398720848062442101e+01 2.344676507638249419e+00 7.040859421079108671e+00 -1.862753175808112260e+01 -4.214240333536886318e+00 1.965641266026904788e+01 -2.423236769355828102e+01 2.276286712215440389e+01 -2.750697938946835208e+01 4.959021643241444011e+00 1.703154451347553788e+01 -1.409784903031934000e+01 2.593330758277165415e+00 5.264460166752884618e+01 5.420059849789274686e+00 1.131192606245007681e+01 -1.472150614186855044e+01 -7.460777383819481301e-01 -3.960519042259327449e+01 6.431922388845768168e+00 3.058225446762855171e+01 4.602450707165673549e+01 1.487876128986381019e+01 7.701768785816063279e+00 -3.722036714612676178e+01 -1.000552219078911875e+01 -2.785156918143403715e+01 -3.653979109829280958e+01 -1.146366612748358982e+01 -1.907463972242212691e+01 -5.161348480723159327e+00 9.741474135908006815e+00 4.719306266518927373e+00 2.598604054619928050e+01 5.650505100974255512e+00 2.910248588460340358e+01 -7.058355541950705359e+00 2.917276741876388613e+01 1.649035491698877820e+01 -9.422532169317282325e+00 -8.101526679271177755e+00 5.193299704593883348e+00 2.795366571526797372e+01 2.538156058016993200e+01 1.459311134317019309e+01 1.086395964166839789e+01 -6.789241313373475251e+00 -7.386647333997292897e+00 3.433924123473597945e+01 1.109217042479801130e+01 -3.072288750943300784e+00 -7.489489049196084380e+00 -3.516045842108181319e+01 1.069846793378006033e+01 -5.988493447407191361e+00 9.974920360322943935e+00 -2.114119058985547994e+01 -1.087061284648536130e+01 9.303774710617057631e-01 4.634500423791310553e+00 1.007335011421280413e+01 2.920415425819163247e+01 -1.372533721446636079e+01 4.581223804644211306e+00 1.850889199277268915e+01 -1.359916111853127418e+01 2.675208949351012944e+00 5.098080111556502203e+01 8.746144370808956126e+00 -2.422604366837247891e+00 1.407959457580552520e+00 -2.103104702356507261e+01 -2.270850786888830797e+01 -8.461264764597775212e+00 -8.415800104219716360e+00 -7.161604203404284164e+00 -1.067833038298951998e+01 3.024020563894003999e+01 -1.507353330950387260e+01 -1.406686030963754774e+00 -2.887781630236938568e+01 8.822724153884070830e+00 1.997218534382117827e+00 -2.566946345423403741e+01 5.759167704512993424e+00 -2.432972964292250495e+01 -5.244007047945661526e+01 6.708700572521266281e+00 -8.797269277528412701e+00 1.482236327142864063e+01 -4.813078553710290919e+00 -1.182972338005964730e+01 -4.099020881366838842e-01 3.027440104853125202e+00 3.366966500805748552e+01 -1.241408396457721386e+00 -5.154875938825595583e+00 -8.945521633536024364e-01 2.798893297444378092e+01 2.211980986617955836e+00 2.086518953439045276e+01 1.649627497299273049e+00 4.140433915350969585e+01 -3.693167335068027057e+01 -4.364033146162004662e-01 -3.489629094697119793e+00 -1.143169668472283718e+01 1.919362353302307511e+01 -3.874956863522812517e-02 2.338593173345464038e+01 7.561242441914766133e+00 3.147325478831356804e+01 6.492736650383904018e-02 1.208258802463277881e+01 1.773557714788546491e+01 -1.436228358610208744e+01 -5.655098361100883153e+01 -3.581125355688774103e+00 2.436069854096025722e+01 2.360692486362328424e+01 1.338535858851400029e+00 9.934425902305532574e+00 -6.708640007051053900e+00 2.017581139607398200e+01 -1.206595986563852030e+01 1.656522545794104673e+01 2.741972610283686329e+00 -6.187388534997452005e+00 1.905450897587515158e+01 -2.906537408555109181e+01 2.449632472113014270e+00 1.273846287042020009e+01 -1.774630374269026944e+01 -2.265038205309642905e+01 1.447621962082688185e+01 -1.074056970888408458e+00 1.104111711249155547e+01 -7.866801177936868505e+00 -2.509432135282296272e+01 1.857950606407010241e+01 4.985171211234157518e+00 5.427387827932800057e+00 -1.139784213234348975e+00 8.873195180656395564e+00 -2.016377072805863424e+00 2.398671683846752245e+01 -3.042954962029841948e+00 2.004795759056418092e+01 1.606275498016232106e+01 -1.104725266983617438e+01 6.437155307670189508e+00 3.808668549725167196e+01 -1.431906786020065159e+00 -2.690045681510488151e+01 -2.031487171062515884e+01 -4.493900553268112219e+01 -3.886132467925556710e+01 -2.985587653423324994e+01 -3.011707898815490125e+01 -7.307908333282493452e+00 2.958515049837264210e-01 1.496110367237979411e+01 1.375218483200661979e+01 -2.029097197370353456e+01 2.405622693343263840e+00 -4.664694470256808501e+00 -1.029674432546724816e+01 -1.502285648604740675e+00 -7.796360058231889489e+00 6.167281292616697996e+00 2.187131206152263729e+01 -4.880511081800147366e+00 -4.653592661008528530e+00 -8.547559769587078193e+00 3.974242252016546217e+01 8.396551334234152009e+00 4.207492723657016431e-01 -1.778650785236791876e+01 -3.296956028628436997e+01 -3.655757308553471319e+01 -2.787977262208646323e+01 1.359746537572732901e-02 -3.505063537938671914e+01 -5.321945165591129623e+00 -1.057543554875219982e+01 -9.383646744973376030e+00 -4.556025839615063688e+01 6.632578596184885988e+00 1.766099841606526510e+01 -2.149335186517176055e+01 -3.986245719614289840e+01 -2.053302995926821861e+00 1.433907372406651171e-01 8.689038005464666981e+00 2.033018612022075189e+01 -1.317736970175186073e+01 2.886250037474503571e+01 3.509691581010668138e+00 2.182503729272232817e+01 1.019801452217071258e+01 -3.076883090222955808e+00 3.627681738160265468e+01 2.401374676716704215e+01 2.542698142067655098e+00 -5.239889400350281612e+00 -2.273130491320626057e+00 2.017279408103895477e+01 5.003226695592173812e+00 -4.138703146579902636e+01 5.315290227985530080e+00 9.178083159149085901e+00 1.102838235038175796e+01 -4.096324713631186398e+01 -6.212255677785776253e-01 -2.390670032769903841e+01 1.785766833347171811e+01 -3.043949109122014818e+01 1.541879633658916893e+00 9.042255776632613928e-01 3.664606587634570189e+01 -3.491990485755169971e+01 4.629710288284229591e+00 -1.707775360876610549e+01 1.044491231846826018e+01 1.646927233378459832e+01 -2.346775549757885049e+00 -9.754900174542907365e+00 2.241290873303627862e+01 -7.014746594410867786e+00 -1.622085427290961590e+01 -1.440903128084138629e+01 -8.857717547071553454e+00 1.108625270304813348e+01 2.560943856680784592e+01 3.148854152606954226e+00 4.906038798030271764e+00 1.624668555413226301e+01 1.001477765018272947e+01 -8.055220773658023248e+00 1.988336844800277703e+01 5.714193446610961180e-01 2.066202024568260853e+01 3.933136699635415567e+01 2.257973528258755991e+01 3.936084119229654288e+00 -1.265199795661783000e+01 2.736991235516521570e+00 2.858248684743855605e+01 -1.773185459788805929e+01 2.955490389088271996e+00 -5.730659099338245710e+01 1.078642653088295233e+01 -3.028012410200478755e+01 2.229043783736589290e+01 -1.023728478753826110e+01 -3.812325413596624202e+01 -1.059925858310910307e+01 2.450439307310666237e+01 -1.324455108964233396e+01 8.364985374954891029e+00 9.836558338663406786e+00 -2.190724692151798081e+01 1.706427159498231561e+01 2.661519098769254299e+01 -2.204269010071953616e+01 -3.455754415107691102e+01 -3.969019717409921810e+01 5.832725556258858468e+00 1.197810509154252578e+01 1.740269197521528088e+00 -1.433732439843550210e+01 -4.545407536640806434e+00 -4.264036417108988175e+00 5.518406551434753560e+00 3.372965080252694037e+00 8.592648923365963753e+00 -8.973507610691912717e+00 -3.216379769927498700e+01 -4.021545141160702030e+01 1.368926339503494205e+01 -2.266581052672058405e+01 7.577147545998674794e+00 -8.086108444182979582e+00 6.980353063769211275e+00 4.693096008113727180e+00 4.445348737912796722e+00 8.203075956096087751e+00 3.025409501271704160e-01 1.311004420233850176e+01 1.279154525599881786e+01 1.965131061377320520e+01 -1.143518730027989960e+01 2.194879715914477813e+01 -7.690379771170627876e+00 -7.023659525432330852e-01 1.030160665519286134e+01 -1.161664942224719610e+01 -2.255794795076527492e+01 3.205392130146188379e+01 -2.376862198018445582e+01 4.337441612808426994e-01 -2.009705499241110971e+01 1.355672661045674632e+00 1.380947462321311292e+01 -2.756749500905166173e+01 -1.944999868541026444e+01 3.201737948591888738e+01 -2.194113542309782616e+00 -1.752104625359342860e+00 2.824331391438202843e+01 3.951397131412952035e+01 -5.145099337222662328e+00 9.600215545556485708e+00 -8.374775157464519282e+00 -1.455251971515124509e+01 -1.826883923272097476e+01 1.918178250995150691e+01 1.757681412416247468e+01 7.735887707943534863e+00 -1.618190286737355987e-01 1.278392342597820308e+00 2.017442475828838866e+01 8.358507355589054555e+00 9.937103571017248171e+00 1.220680326282702310e+01 9.423343262578804058e+00 -8.074129009554022574e+00 -1.461005129723197982e+01 1.000513383040965643e+01 3.580610617071799595e+01 -3.060502017492187754e+00 -1.485754078175076032e+01 3.450895819359674022e+01 3.598931704940395093e+01 -2.100773977808908199e+01 1.133769770297121582e+01 -1.851701085125883850e+01 1.529620897447424355e+01 -3.409854393532646100e+01 -1.128907643307405451e+01 2.152739215323927979e+01 -1.033983060383597063e+01 -1.125099948554919571e+01 1.029583762640216804e+01 3.636107223839800895e+01 -9.470650960368882210e+00 -1.604264610630181664e+01 -1.488959590083585383e+01 9.004588581389352697e+00 -1.271232296243283244e+01 1.308582781796340555e+01 4.270258265217529470e+01 -1.107932640160285764e+01 1.171943180476780100e+01 -2.432221538354749057e+01 7.129676422036212990e+00 -3.449754920908845168e+00 1.611568160785185810e+01 2.678942198959205712e+01 1.701810868451161696e+01 4.675965919318290531e+00 4.739403456922312685e+00 3.086791417304362461e+00 -7.533576654978882736e+00 -1.839929288026112886e+01 2.834033351486183605e+01 2.355803526662424208e+00 8.448213985973975326e+00 1.171985572422271105e+01 -2.005769729342532415e+01 -3.974512904151129078e+01 -2.539785197378065718e+01 -8.249680780641273969e+00 -1.530531662246414459e+00 3.558694956329202341e+01 -6.883276352058873115e+00 5.486088060327653437e+01 5.050675396354664670e+00 2.277575018350018965e+01 2.508890827002314694e+01 -4.020962104760085865e+00 -1.309550515440202290e+01 -8.231179078072010213e+00 2.684107630566397518e+01 -2.516762176497884340e+01 -2.922248773320150406e+01 -1.216779348637161817e+01 -9.604757381118504966e+00 -1.784573779248723513e+00 1.395804938063122691e+01 1.621574869407293917e+01 1.088977674638298154e+01 -1.022788496030585392e+01 7.974348941368923249e+00 3.141476343255410342e+01 -2.201456205079781370e+01 6.228740134713151910e+00 -1.647815881180993003e+01 -5.107634853817083709e+00 1.897918692464586954e+01 6.029567032368170487e+00 -9.631222986194824642e+00 -4.413697687488514987e+01 -1.499041990893761422e+01 -3.016438904641880114e+01 -1.784848297089628133e+01 -1.793583802055160703e+01 -4.576533189176978489e+00 -1.764486602024939543e+01 -1.660737948641940775e+01 8.686572595700638999e+00 -1.273173098696742755e+01 4.285943472178330182e+01 -1.282266115568134701e+01 5.510056507043485041e+00 -1.342201514161761811e+00 2.459904902651136038e-01 2.597726336674064029e+01 1.644755481587153678e+00 2.827553369750996026e+00 9.282791245552360238e+00 2.101990661030191276e+00 -1.850885925943966726e+01 -2.823213279852669455e+00 9.549735965135099036e+00 1.035277067493551861e+01 -3.281282566506823883e+01 3.592195426935185054e+01 1.028506666430331284e+00 -2.320339918557945325e+01 1.774970125986634395e+00 1.406543342933433927e+01 1.356837962394993324e-01 3.065803252566637127e+01 2.750568581043388505e+01 -2.108074483581665604e+01 -1.945873298502537807e+01 -2.281750486747130324e+01 2.913700264785474836e+00 -1.721259665214517653e+01 -1.029981736073374954e+01 2.693753373563980347e+01 2.591836613147280133e+01 4.398114653723729006e+00 -1.716329624760100092e+00 5.533342388848295990e+00 1.251648091673849450e+01 1.181969821923850006e+01 -1.477628292689040990e+01 -2.169169615181115773e+01 1.011195311335740854e+01 -1.002720078448909824e+01 -7.222078840669594602e-01 1.488396557531070385e+01 1.392994374069333752e+01 -1.428471920714622145e+00 3.741282499826399999e+01 2.733427816609290772e+01 -4.491283671599525462e+00 1.489096990854925906e+01 4.445683712956796541e+01 1.809483169455003448e+01 1.496108177730760147e+01 -4.459389663596051712e+00 3.106780768966419259e+01 1.971931124049402229e+01 -1.003097753916841839e+01 1.644305741514607533e+01 -1.989158182114504925e+01 -6.458227763820804768e+00 -2.373697150476920814e-01 -4.090740289258653206e+01 -3.307484931225064173e+01 2.121392913865681074e+00 -1.459576499055335219e+01 6.966782935058005499e+00 1.201697045035654554e+01 -1.465194104150579157e+01 -2.641851897818690276e+01 -1.031579743080010303e+01 -3.671753085561065433e+01 2.684130272971847830e+01 7.012091503571193485e+00 -1.122257994310327689e+01 2.363009465248109819e+01 -5.706824640349359434e+00 1.873350203357886912e+01 1.471503820386025829e+01 4.416322908836276895e+01 -9.699929985711165159e+00 1.587672189123316535e+01 3.263972077055011312e+01 -2.053745676031896394e+01 3.098598019392335701e+00 1.248205244324760699e+01 -1.864472209366676481e+01 9.829284317411381977e-01 1.535673448333494306e+01 -7.756811492438844269e+00 1.894552430902811935e+01 1.985374006848743988e+00 1.508186447573436340e+00 -8.872795123943886253e+00 -2.489731536908850629e+01 -1.010393350015147362e+01 -2.385587566515718905e+01 -1.068098878776422467e+01 -6.417974767325354435e+00 -1.679422196634838471e+01 8.071955627001896616e+00 1.521218623540205428e+01 -4.634826854582560429e+01 -1.183295440207778881e+01 -9.402130157983338066e+00 -3.593638646091148914e+00 -1.676560729417504803e+01 1.986340254623616630e+01 -1.292374681951304538e+01 -1.893336771869653035e+01 8.234022711862333255e-01 -9.823516978058838944e+00 1.619514661681811774e+01 -7.920443749941858513e+00 2.548673652789075561e+01 2.935419346469611313e+01 2.742675338685732811e+01 -4.991923080804710366e+00 4.564304347555980357e+00 -6.534800264424434069e+00 -2.795532504518273598e+01 1.697274936068442486e+01 2.149487189898562800e+00 1.552770218773594502e-01 2.503183364881038386e+01 -1.068014902958719325e+01 1.049287832698152911e+01 -8.271473794050951511e+00 1.100114832841692092e+01 2.589150394978981140e+01 -5.061874511440247915e+00 -2.987510365532104117e+01 7.487367006115346335e-01 -5.561701223011952067e+01 -1.787183658798372488e+00 -3.385727142610386409e+01 -1.261506301618952008e+01 3.353824485154724311e+00 -2.793744734283799325e+00 1.568900314311702360e+01 -1.264669638270841645e+01 -7.551449174917826745e+00 -2.599036460294101047e+01 -2.406268945916616531e+01 3.163927816235702295e+01 4.428063661040259547e+01 1.293043088762598281e+01 1.466139530799129176e+01 7.180494648758336318e+00 -1.506484419927549112e+01 -1.263970371900704137e+01 3.672158634364746099e+00 2.723020176655801095e+00 -1.569589246598628129e+01 9.260394149086096149e+00 1.412263081360493544e+01 -1.437821524132275819e+00 -2.173402228297966943e+01 -2.644082423346789223e+00 4.978760928830732269e+01 -1.183642910681920313e+01 1.142738408137633277e+00 1.328851662902896180e+01 3.947168099428614241e+00 2.599981056622899356e+00 5.532630453861969499e+00 -9.933815879970261165e+00 2.799066033411984478e+01 -1.079267080887166586e+01 8.852863970214221112e+00 5.212822478898551104e+00 -1.485404833232976962e+01 -2.959801892591917394e+00 -4.299501350869398664e+01 1.424103530816048746e+01 -4.318532444731183695e+00 -1.920259238660241508e+00 -4.028167009588981884e+00 1.188081691358234870e+01 1.107104540650019064e+00 -5.534856336298106072e+01 -4.247340551897292649e+00 1.703286304215163938e+01 4.105087772969707949e+00 2.891635637055211561e+01 3.761959940230437116e+00 -8.435875499193343785e+00 1.941594171432136662e+01 -8.164372007557593847e+00 -1.603818871973276572e+01 -9.999369189663406488e+00 -2.434078361703339688e+00 1.655650129615254262e-01 2.326997473779106684e+01 3.600870470924632372e+01 1.621755401179307654e+01 5.039508558893096790e+00 2.707161771027860375e+00 2.136722723336736518e+00 1.050835563720805510e+01 1.935734201684201850e+00 4.006671375320465955e+01 2.574367811304293951e+01 4.170372238479817639e+01 1.404430305005103019e+00 -1.979982695931548164e+01 3.083755582018108043e+01 8.929592352478405104e+00 -1.048663066390388821e+01 7.242529105140281587e+00 -2.976736366436604442e+01 2.158872092778319995e+01 6.483457916170619839e+00 3.137511271815672487e+01 4.065644887795365037e+00 2.292830264389344919e+01 3.279300434694624755e+01 4.314921446028255891e-01 1.586187198126532971e+00 -7.339547932272324715e+00 7.277286557345624907e+00 -1.844187350828075722e+01 -1.225088172708238110e+00 4.589783074004405883e+00 -5.457389199592802775e+00 1.895727452367187205e+00 5.795625660739998075e+00 -2.228528247727418332e+01 -7.147151166506976239e+00 -2.992014612293790776e+01 -2.713031908396258274e+01 -1.048043377062585613e+01 -2.797520645092715341e+01 1.830416299287625748e+01 2.937591423005345703e+01 9.687664540804572511e+00 2.777426625074555488e+01 1.458356667739719903e+01 2.067860626638905330e+01 -8.690770378426691423e+00 -1.628641453470419886e+00 -3.322732887678679248e+00 6.801957682748316358e+00 -2.949655201518080361e+01 3.448897814973307874e+01 7.076044029809542835e-01 -2.169387097284412391e+01 9.358018565417781431e+00 1.564068591254475571e+01 2.902565399992006467e-01 4.249295365169135152e+01 -1.966900895702747576e+01 2.163369877264355168e+01 -1.273741466623824081e+01 6.335752624678548273e+00 -1.342527507176999713e+01 -1.699582163970957538e+01 1.362742814991033846e+01 -5.621595511184306337e-01 6.464117960384126782e+00 -2.932066875603112166e+01 -1.389170923115786849e+01 -9.622801279054648660e+00 -1.776091969275401539e+01 -1.564969808884183955e+01 -2.455819940429298853e+01 2.128283479477514817e+01 1.781789594721899661e+01 3.052548652525902639e+01 2.062174652698606003e+00 1.765038415779340042e+01 6.370455676512738474e-01 -1.629130356951652558e+01 -2.073277684319046799e+01 -3.040993219251465263e+01 -1.785557263979422515e+01 8.240260113301728140e+00 4.026938574204035337e-01 1.462048784914319910e+01 -2.792462579746938189e+01 -7.900312022047238258e+00 -1.233094469055084019e+01 5.873139788392359506e+00 1.312947856278015735e+01 -2.939487785547313337e+01 3.852434892150186840e+01 1.733569087760452376e+01 -8.739486130462756464e+00 1.007724626522808009e+01 -1.798185443122501681e+01 -1.439698250502339150e+01 -1.051456968752524190e+01 1.895898169178397552e+01 3.643332941444178630e+01 -4.527721619813628862e-01 -2.714268698220154263e+01 1.519628430669300556e+01 1.157426985493455263e+01 -1.646884612016570415e+01 7.126093915158526748e+00 5.859573203576502465e+00 1.864311317201864071e+01 -1.696825350222624351e+01 1.469602338485378468e+01 2.365715855567626136e+01 4.036719810724473234e+01 -2.157461547374032840e+00 2.862420518724184237e+00 -1.618756325886987213e+01 6.965498411135536472e+00 -1.053645248471663898e+01 2.792414553156379853e+01 1.623732479573240184e+01 -4.545212199364243588e+01 3.095333943770112839e+01 6.073081557025579169e-01 1.358581253524924470e+01 -1.030143305171554502e+01 6.059740123885708485e+00 -1.963531592451119323e+01 -3.904460320852129129e+00 -3.391277332051647164e+00 1.323955626270662878e+00 1.152061834704087673e+01 -3.061785387497550559e+01 -3.179078018071353817e+00 -2.994146846276907858e+00 1.413317004645436015e+01 2.090323693636014113e+01 -4.923041567886147440e+00 4.637837582349487775e+01 3.447351818587779348e+01 3.237585365925400538e+01 -7.613594921694687656e+00 1.285875186153248073e+01 8.473071819749092626e+00 -1.315930609957440467e+01 -9.130888280423105741e+00 -8.324254587706500175e+00 -2.927481201823369794e+00 1.456274674584669704e+01 -6.405242116155753784e-01 5.165988542305798070e+00 -9.849178848402406317e+00 -4.023247834076349960e+01 4.986199588498820390e+00 -1.513821074106128961e+01 1.326984525914097723e+01 5.736861940259545989e+00 -4.240214449188953694e+01 -1.082681738768705593e+01 -8.180631678231485182e+00 1.511677592021369065e+01 -6.496164664494182617e+00 3.314941182202664205e-01 -5.719485335682899851e+00 9.786864347258944719e+00 1.189061077471897931e+01 9.195072900284527506e+00 -1.231493637685415266e+01 2.380930246749688450e+01 -3.233855218239163776e+00 1.822724649098601546e+01 -2.124438117853931374e+01 -4.505391710890923385e+00 -1.325652058154089197e+01 -1.405908815171516402e+01 -1.828324126766144886e+01 -2.005481929532556862e+01 8.569377775495155447e+00 -8.044012916874180519e+00 1.278666022116321077e+00 2.368532552137086356e+00 -1.233020503886222841e+01 -3.167274306087335844e+00 -4.568895904406425679e+00 -1.120300029680639398e+01 2.492723806233020056e+01 1.880085523696553196e+01 -4.378451786551524449e+00 3.444723003297237085e+01 2.299618417960427763e+01 -2.603485935080571689e+00 -2.250841003634133841e+01 -2.702610072778821149e+01 -1.107812015183628063e+01 2.586706295398964528e+01 -1.678137272554312887e+01 4.920108301473582912e+00 -2.432336518953309579e+01 3.431359861286789936e+00 1.323736010208483194e+01 3.661747410085964560e+01 4.167974356060256014e+01 -4.437155292714027865e+01 -1.815718405995108586e+00 5.839579374503797382e+00 -2.071285154203406620e+01 -1.429232870593413018e+01 3.189276035090595940e+01 -1.227611730800430578e+01 5.091113791121825827e+00 2.356880575621504903e+01 1.086647801275107028e+01 -2.872296039132042367e+01 -2.947061023274054037e+01 4.085434060511483056e-01 -2.116159706377836258e+01 3.156848973666458846e+01 4.102414714426925002e+01 -2.131535732987144272e+01 -1.110300224861776819e+01 8.588372584618696237e+00 1.607393453881162770e+01 2.667879021788376903e+01 1.516435084866041905e+01 -9.030602567898535327e+00 4.316463739598517435e+01 3.172991086671967764e+01 4.370675859030490784e+01 -2.192877278114372608e+00 1.737553506311849105e+01 6.543397732137484546e+00 3.411803442973917466e+00 4.055907920402656686e+01 1.422690032137104588e+01 -2.129641771074204115e+01 -2.506244233214218653e+01 -1.547054973259839983e+00 3.351080606713765064e+01 -3.706266081134424439e+01 2.137866208594580542e+01 9.385900753875443314e+00 -1.572178945213495105e+01 -3.325429563432692248e+01 5.532915797933605440e+00 1.663085139369483656e+00 2.200979020376036654e+00 2.100426387536209205e+01 -1.137511208743256219e+01 2.313992082916236015e+01 -1.065644489759098174e-01 -4.641983970753490496e+01 1.672003609275933655e+01 2.103566049361851498e+01 -1.105456974155952210e+01 1.181193655198044112e+01 1.027053411162425434e+01 -3.554487006223014589e+01 2.973879356804469687e+00 -4.624598599193070214e+01 2.078878130349690068e+01 2.116640293925912886e+01 2.105191807572678897e+01 3.174220552679798857e+00 -3.576481724348604452e+00 -1.072429539521626651e+01 1.514698272327417783e+01 2.096303393063676523e-01 3.529046761798920073e+01 -5.775889142634616391e+00 -2.692943014953146275e+01 -1.864907159994161034e+01 1.704102282539139779e+01 -1.714225916283370310e+01 6.254083260916218912e+00 -1.450002119764824826e+01 3.006117314277933872e+01 -5.439149970545428481e+00 -2.029068070873150020e+01 3.485850761488311633e+00 1.554907578138071500e+01 3.122618188588297983e+01 1.554386642489144776e+01 7.151235402803126640e+00 -8.063023206148155209e-02 9.385276711229231239e+00 6.776258604912940520e+00 -5.617786595235693881e+01 2.183296460441246012e+01 1.826707351863781881e+01 -5.830126574208903456e+00 2.669437422757031797e+01 2.955635590690248904e+01 7.219471741175661705e+00 -1.992817154028726634e+01 2.758088694759560511e+01 -2.208624449222689989e+01 -3.564581181104031771e+01 -1.521055083451412671e+01 -2.761481773956414543e+01 -2.770430162798147133e+00 -1.084034326796106029e+01 1.622847520287599110e+01 6.620890246070398000e+00 -1.489186422513225594e+01 -1.716457683552527769e+01 4.734426027293706873e+00 -6.054784364957116694e+00 1.503554001245217542e+01 -1.975214947715856706e+00 -3.668133518618397204e+00 -2.484412045618575959e+01 -1.536632014589330453e+01 -9.868917704532108814e+00 5.327803271912829075e+01 -2.697762574859385154e+01 -1.367087946053696434e+01 -5.566139487091198212e+00 5.025370041881610739e+00 1.009760053209856068e+01 1.697385633683313744e+00 -3.130549210272107530e+01 1.290327714377614399e+01 -1.941678047969982757e+01 2.614014796960227205e+00 1.272869276930684634e+01 2.898293172153247887e+00 -4.815401582684494031e+01 2.195041480361271669e-01 -1.055078091407665575e+01 1.463461811226568265e+01 -4.187581619003886146e+01 3.822088776301528412e+01 1.512701888870764222e+01 -1.767585080273620934e-01 -1.857800976435428186e+00 -2.594298792649897933e+01 1.031687822851851521e+01 -4.977474168940153376e+00 -3.933689782771720900e+01 -1.108857762706169758e+00 1.028806937274501720e+01 1.817477487887414611e+01 2.438468558987427759e+00 -1.818322748237890973e+00 -4.621191817883895325e+00 -6.830205947717416848e+00 1.193648337246198921e+01 -2.774769488862864364e+01 -6.029923042187668614e+01 -1.408124832011872130e+01 1.247391240732543594e+01 2.868088509463956548e+00 -2.881381923988581306e+01 5.146624737162066587e+00 -2.775123841914124867e+01 1.326761116456989065e+01 -3.914520399215022906e+01 5.819483674298057352e+00 3.084050744223416629e+00 3.289428422038269684e+00 -1.081752737501926021e+01 2.583602136245016467e+01 -3.331311230825646064e+00 3.867934580528765309e+01 7.624412478610591570e+00 4.903771573487764712e+00 -2.402445770881635134e+00 -3.363342153719906946e+01 4.140362502673306722e+01 3.218699690018537174e-01 -5.237236259632601332e+01 -7.788807637340507739e+00 7.401463834044955448e+00 -2.764801370217464438e+01 -2.983079254301206262e+01 5.940793059841534829e-01 2.359881763136020716e+00 -2.277873091566812391e+01 3.219294319734793675e+01 2.876183743972346107e+01 3.013103380197180314e+01 3.357116124375766475e+01 -3.571601952713395889e+01 2.316103690991857889e+01 4.375071863432946628e+01 1.991888044153814619e+01 -1.740642418019754611e+00 -2.763919883563947621e+01 1.405032384051212890e+00 2.372455986943012629e+00 1.724145628185593537e+01 -1.025677045001105903e+01 -2.324289486322229692e+01 1.182065459451306921e+01 1.491927755708395686e+01 3.370393088114531643e+00 -1.285055191282150844e+01 2.678342175368081612e+01 3.526355996254552139e+01 3.117824694545326736e+01 -4.883123481726186554e+01 1.298727761449185536e+01 1.057009471208615992e+01 -1.050486388045735531e+01 1.529213089066334952e+01 -1.365407201887124344e+01 -3.455558419549302585e+01 -2.342033802761161354e+01 -6.512556499852145464e+00 2.918586855440536709e+01 3.257782947038745380e+00 -1.507241705496164030e+01 -3.934339616593782551e+01 -8.581223487779052306e+00 4.666698870049953030e+01 -1.329897322201863297e+01 -2.871757406741703988e+00 1.308911899269595125e+01 -9.903179146044898129e-01 -3.500266024235707540e+00 -3.643303337333664960e+00 2.091677325154075007e+00 -2.813823452100486477e+01 1.224934627223292605e+00 -2.021838857821412461e+01 4.639679260312727038e+00 1.359973861174492882e+01 -9.038926724352689845e+00 7.065858986763570826e+00 -1.000102519138871671e+01 9.909769638874359465e-01 1.711952567650968859e+01 9.112695805238059110e-01 1.335162587450632898e+01 -1.297302759534406214e+01 6.482742879431077299e+00 2.454080970686203145e+01 -4.338132841275085028e+00 3.894841954726561539e+01 3.563567144315955559e-01 -3.593919938787173862e+01 7.126516367671521301e+00 -5.493410574402221025e-01 1.722032713649104352e+01 1.012879180326576645e+01 2.181430287625477860e+01 1.921427133473897442e+01 -2.486422636704029543e+01 1.258526883256675077e+01 1.536730785639467101e+01 1.587371931037297124e+00 -8.089247884286690393e+00 -2.031835081525958486e+01 1.622947642098101539e+01 -1.549103296767628102e+01 3.269457449891619572e+00 1.334657735101433573e+01 -1.730260436994151618e+01 -1.841510935400112814e+01 1.240834775797478429e+01 -1.164841271768834297e+01 3.079816900313054973e+01 -2.415296241934856880e+01 2.469457963195906913e+01 -9.007566475955293583e+00 -1.262905318081563522e+01 2.735286490246070201e+01 -1.767733770791900483e+01 -2.278631863947106240e+01 -1.419322158061460826e+01 4.296986666064653848e-01 4.246365869678971450e+01 1.206738943351781046e+01 4.186908884376399698e+01 -1.393010941029850258e+01 6.223532897306089495e+00 1.466476279773401714e+01 -4.354824383922576203e+01 1.681344160584916381e+01 -2.158280486907251117e+01 2.112999160268585896e+01 5.371674947366756925e+01 4.831257225431792257e+00 -4.500235182310252924e+01 -1.548369578374537525e+01 2.119789179956680059e+01 -9.469667775404733590e+00 -1.982855243451617611e+01 1.607039318232854086e+01 3.226448752496668959e+01 -5.958374104539502447e+00 -2.593490769105847704e+01 2.600504980174138581e+01 -2.447350594020667813e+01 2.596788246053371196e+01 3.527028442278919584e+01 -1.157536018249383858e+01 3.640290360699459171e+01 -1.903969019224128445e+01 7.435871852337868404e+00 -2.818145858123404679e+01 -1.659776646057340344e+01 -1.735085958846694965e+01 1.270582654316680227e+01 3.472694972565347760e-01 -2.824237885816924631e+01 3.242839085079877748e+01 9.670333613608523393e+00 6.825140657388969245e+00 -1.992145092962884689e+01 -1.468372742779522078e+01 -3.669691651721853987e+01 3.611264087322534788e+00 -1.194469733839347825e+01 -1.210472150922925039e+01 -1.428026312851337964e+00 -8.378022589723176594e+00 2.772478300478726965e+01 1.229934162886602955e+01 -1.106352677392042239e+00 4.111752964151795808e+00 5.580447281432859619e+00 1.831083889436165535e+01 6.970421585589882341e+00 -1.979664704576140188e+00 2.249890629469827630e+01 2.901412957455295327e+01 1.773765448727175098e+01 -1.417918074367439374e+01 -1.779708878698368935e+01 -1.441193586592430798e+01 -1.071001155118785064e+01 3.238384660304013352e+01 1.286972337550663426e+01 -1.199883496371787750e+01 2.224815663896196583e+01 -2.676843410851876470e+01 -3.604409492588964525e+01 -1.006537203976922434e+01 5.150262309055822385e+00 -1.315610330766036284e+01 2.809444783707104065e+01 2.828332513592744402e+00 -2.326143104397991213e+00 -1.589145670484345629e+01 5.546806452384335273e+01 -2.816045123771406367e+01 7.765119786995875018e+00 -7.937574229834147843e+00 -4.692497592527568884e+01 2.301544695833045662e+00 -3.107021455871286264e+01 3.945293992731386257e-01 3.014657058660328204e+01 -1.607578633482651753e+01 3.835747229094659261e+00 -1.465224102193309363e+01 -2.986790897184112836e+00 -1.922852623718510845e+00 1.894420716368233926e+01 -1.512673085973771947e+01 5.924705516197011690e+01 -3.394910002783890768e+00 1.809037820170189548e-01 -1.951813374787061628e+00 1.706684529828765307e+01 2.810435206086873805e+00 1.390088627070804250e+01 1.245665160270969629e+01 -1.763793887472913369e+01 -9.776610581705448055e+00 -1.698006268113136841e+01 7.501013745941359723e+00 -1.862234135216299080e+01 2.019851258234577074e+01 3.659261509559783576e+01 -8.636530156014419646e+00 2.032504795167275091e+01 -5.864879618427555563e+00 -4.090464665684887535e+00 3.967383017594816863e+01 1.917836530744785861e+01 1.248460426689286251e+01 2.244637636772904443e+01 8.720788980713429339e+00 -5.668097821441441653e+01 -2.292974811308508265e+01 -4.549793558702813989e+00 4.937415264268690862e+01 -1.082645332108948821e+01 2.836428096331801285e+01 2.115551477173768546e+01 -8.928437577916508161e-01 2.612584232528513795e+01 4.662207936878338899e+00 -1.104994601234301754e+01 1.608593085396584144e+01 1.919498072544375944e+01 -1.186933998023141612e+01 -2.409001888535656022e+01 -9.861701194303595486e+00 -1.788678271611134107e+01 -4.213665506553966544e+00 -1.486718657413062061e+01 -7.818371153521009864e-01 5.392678786407515190e+00 -3.789039980628312598e+00 -1.639125171571469153e+01 -2.164056759605829683e+01 1.069604115469448047e+01 -6.865126141310006425e+00 -1.929681803879243063e+01 1.369521848563000255e+01 -2.056546247370010860e+01 -4.443531267597650825e+00 -1.223593465004916503e+01 1.064535997586459359e+01 6.674738975630559956e+00 7.714084283789355290e+00 -1.276763531611360314e+01 -2.222475422346513341e+01 5.291884104540265099e+01 1.230492562255596312e+01 -2.869203516715980484e+01 7.164999110805895022e+00 -1.177736446802076031e+01 8.923117953906597677e+00 -1.757452343132565176e+01 2.815740311931762108e+00 -2.444852350413501085e+01 -4.783865561754627294e+00 -1.348384125508299336e+00 2.748338339586818080e+01 -3.794720036088612858e+01 -5.405619796067650640e+00 4.529703792714354194e+01 -6.834269796565673794e+00 -1.812044508380308061e+00 -4.163641258979554038e+01 4.873032630229797491e+01 -1.145784829920336101e+01 -1.640138292325395497e+01 -3.764662533861933014e+01 -6.381202424162109033e+00 8.015335965989089928e+00 3.051816228575719325e+00 -2.085422002261091734e+01 6.726702643092179912e+00 1.138740126198523761e+01 -2.115622150656480471e+01 2.358562558119267294e+01 -7.499993792337321885e+00 4.175947034954046178e-01 -1.607810416652167973e+01 2.035150312039647247e+01 6.185510245694567644e+00 -9.240648523985981910e+00 -2.634924321905667810e+01 6.795225136985613368e+00 -3.052022985040709457e+01 -4.407987731752242411e+01 6.679070330477010486e+00 3.128763310878281523e+00 2.868756767387540663e+01 8.055804895805998012e-01 2.704479735360313697e+01 1.522128510263241985e+01 -6.433540182418898468e+00 -1.450283612537454481e+01 1.922582668767143232e+01 -1.729761197000556905e+01 2.813655372161939283e+01 1.585237705828686927e+01 -1.430544908258174885e+01 -1.337224564830968632e+01 4.785276604556049307e+00 3.558068501113360593e-01 2.552435215896412757e+01 -2.233371210871471035e+01 5.893290192351892109e+00 -4.489095984258912875e-01 -1.133529015403140150e+01 -6.658154705178618293e+00 5.471179440702358399e+00 -1.267961554016514292e+01 1.011169204939405208e+00 -3.397432908300815235e+00 -2.567913812756228253e+01 -5.811720325438231072e+01 7.155331172561528064e+00 1.815095281133816840e+01 -1.264393707504173747e+01 1.271824027860439976e+01 1.489658430679944523e+01 2.879119816481894745e+01 5.135953129658731520e+00 1.976416629460884522e+01 4.847893616450805188e-01 -4.410358121740109283e+01 -6.180848015055513400e+00 -1.297297049965155225e+01 2.422455828753308538e+01 -3.151990250402737104e+01 1.183774626868206425e+01 -2.576344659531017989e-01 2.741209455175015819e+01 -4.291562241531813093e+00 7.164473793157133841e+00 -9.881138251481538237e-01 9.674432025545518954e+00 -4.017647952124199229e+00 -9.046530119654219604e+00 2.645051937163874456e+01 1.600215371414876486e+01 9.089449296014347368e+00 1.148361609944190675e+00 4.918454958592845117e+01 8.510162018710778042e+00 -1.509826019267493713e+01 1.166618647464044578e+01 1.398856002931759690e+01 -3.008770328569088193e+01 1.239560808849569362e+01 -8.344433213983331044e+00 1.767231385590602333e+00 -3.936036768186665036e+00 2.302071310323948694e+01 -1.837712178938172869e+01 -9.141511786802041684e+00 -1.033445756858163023e+01 1.191753341864336413e+01 2.136925334109911745e+01 3.177073250359958578e+01 2.883690702950902107e+01 -3.267372565549210606e+01 -2.719910265409397709e+01 -1.589181935202193530e-01 7.503743083600289410e+00 -2.019425192048798223e+01 6.584181750880039985e+00 -1.486522648617514042e+00 -3.928964386171562495e+01 -4.507981216786507161e+01 1.669570768783980586e-01 -1.425494116238723663e+01 -7.063111345795559437e+00 2.041648335245604073e+01 1.923930849773751950e+00 2.349257517669471085e+01 1.876823352502829501e+00 1.741549982903566729e+01 1.296363424275365883e+00 4.039806435390827843e+00 -1.398676726154493366e+01 6.599072803777320750e+00 2.623894701485291581e+00 5.149079375287251015e-01 -3.976654852282976549e+00 1.632264881151550640e+01 1.306092074481103538e+01 -4.795214199248133191e+00 3.973117080293287984e+01 2.995484533861056065e+01 -1.105997734160506951e+01 8.660194960571317324e+00 1.126193701422784077e+00 -1.228495567201213223e+00 2.148371373104620830e+01 2.337462466087135482e+01 1.979264854403242069e+01 -2.174395716750696295e+01 -7.625530190368479566e+00 1.225820638395996376e+01 2.951899868663173976e+01 -3.131106254355822927e+01 9.419520318370890877e+00 -1.560845151313241885e+01 -5.705153972164218601e+00 -1.036913907291075532e+01 1.873156791187707526e+01 -2.655225144009650151e+01 1.919851313254681457e+01 2.289535463491870004e+01 1.474813163592855858e+01 -1.290240527148160510e+01 -1.766335662743894019e+01 1.249093328400118352e+01 -2.525873070003510357e+00 1.004506770544186089e+01 2.328934262644363873e+00 -1.669567562701118746e+01 -2.336058730325218136e+01 3.904082986101725794e+01 2.888020963754845383e+01 5.749512227116017726e+00 1.747212160902261147e+01 6.618321489739661168e+00 7.479674870500957695e+00 -2.102134085098227079e+00 -2.265458501403028890e+01 3.624402391068527152e+01 -9.675770483704651426e+00 -1.839351385626166291e+01 3.298837445538701019e+01 1.815626812244009969e+01 1.064050470944997784e+01 -1.285236523560302935e+01 1.690265492730730301e+01 -4.357231198054903665e+00 1.559436529884984424e+01 2.017526049064706672e+00 1.533775875523482668e+01 9.694277822004631062e+00 -1.064315250373298838e+01 2.049471761473534315e+01 5.543170990275400278e+00 -5.171929966004870494e+01 -1.271406613215816428e+01 -2.812456472778059791e+01 4.684831188979333483e+00 1.821385952784293139e+01 -1.055753779245975466e+01 -3.703099282235080114e+00 -2.535250284790461883e+00 -2.201418066879370272e+01 -2.520869774726945955e-01 -2.053307148166006790e+00 1.553159143197301972e+01 3.808735847891653314e+00 -6.915624994828341032e-01 -1.148043545018366629e+01 -1.729937529019929698e+00 -3.540572788751491373e+01 -3.294224186690589562e+01 2.630362174177967560e+01 1.603611756812263778e+01 -1.016561833444588103e+01 -5.100649899362927897e+00 -3.874240329127921711e+00 -1.657234876466230133e+01 -6.629797585091592449e-01 -2.277449883607261683e+01 3.078791360501650587e+00 8.170320149211871552e+00 4.132895224397896072e+01 1.423109992592867634e+01 2.434115652643985772e+00 6.807610214709251650e+00 -1.557657473986253471e+01 -6.718682393210593240e+00 -9.337903916654171965e+00 -2.123261258896489423e+01 -6.875207908929913181e+00 -4.337686520812484403e+00 1.504923316832987856e+00 1.348380524257756896e+00 -8.069216206984078710e+00 -4.716085080708867672e+00 1.667043543481285184e+01 2.861502282253034934e+01 -2.850224984727503852e+01 -1.678376221938852098e+01 -2.113131119830697102e+01 -2.865512842562428375e+01 2.245085301414471246e+01 5.559438450685475708e+00 3.992841276875265066e+01 1.440604386784793078e+01 2.029961073871350941e+00 4.475778117048272975e+01 -1.719034970867756940e+01 -1.070251598982240537e+01 2.502689617416072565e+01 5.021700816582894689e+00 6.338534933172286223e+00 3.363586549815371640e+00 -3.478393460144657001e-01 -4.094849988784898187e+01 3.846852249556273762e+01 4.980583840670534812e+01 1.156750058382431590e+01 -9.564671858670489968e+00 -2.229264411889067077e+01 -1.202825063478522871e+01 1.979922500473763591e+01 1.698527324987979981e+01 -2.912501774043084524e+01 1.630507249931905278e+01 -6.278005960426693832e+01 -2.712921098811743903e+01 -1.331417424071630862e+01 -1.788081151884615849e+01 2.703288232135565128e+00 3.817795032702693270e+00 -1.149725315281202143e+01 1.090426879823541917e+01 -4.951040259934030630e+00 -5.713944544345740617e+00 2.030605097757075228e+01 2.571955021719508494e+01 2.137258610847231211e+01 -1.418225459555201962e+00 -9.803722425903547588e+00 1.195197203018740240e+01 -8.711725147512831668e+00 4.941990253363095320e+01 -1.235104799284707688e+01 -5.079067995209836539e+01 -1.442382994336938395e+01 2.013024417956270629e+00 -1.527732750921804872e+01 3.756192935246644993e+01 2.193098314300602869e+00 -2.626034640872953574e+01 -4.789476758989347438e+00 -2.511590102078090325e+01 5.764179401654824453e+00 -2.562014000552936466e+01 1.586736678192880667e+01 1.502378251852401192e+01 -4.770910854436479553e+01 -5.022347457807629212e+01 -1.837908203204752056e+01 6.445569418198267897e+00 -4.551245512351121292e+00 -2.353049336591591612e+01 1.675595660587259061e-01 9.527697363251485640e+00 -1.040532315074707981e+01 -2.323463109861872411e+01 -2.880058431637978700e+01 -2.950806871927222019e+01 1.170415410137002077e+01 -3.544714008642405645e+01 -1.620849073247979000e+00 -3.825775681741371415e+01 2.092684505564321995e+01 5.805672198108679183e+00 1.792329408268854252e+01 -6.343261202224876882e+00 -2.454691196034058720e+01 3.198096038386776740e+01 -3.414662122065927718e+01 1.545863572877723513e+01 1.291785034903452356e+01 8.801607685840625805e+00 -1.759553379471118575e-02 -1.169526053433660628e+01 -3.260784726976955650e+00 1.448076132168064589e+01 9.125805343352865862e+00 -3.146600238392176507e+00 -2.028982207515003022e+00 -9.318767428267136665e+00 1.060923718291352635e+01 -1.614392963736946754e-02 1.637026377498657226e+01 -1.254003394757443957e+01 4.008994266296896569e+01 2.002436017060630569e+00 4.340139557463533038e+01 -1.764544913613005050e+01 -2.430801219817203318e+00 -2.926037243614535299e+01 -1.985614756525235336e+01 -4.427576218058013602e+00 -1.567725782493470277e+01 -1.990579208310937176e+01 5.133947133954233077e-01 -1.036150993604555737e+01 -1.556070138776203216e+01 9.332476506537316752e+00 -9.758505012930198674e+00 -5.836721067129976070e+00 -3.517384962453242281e+01 -9.885256090744386270e+00 5.762356887090177793e+00 -1.688203527920471103e+01 -1.219475674357714468e+01 9.482849908524720206e+00 6.252016648669336263e+00 -6.955640098753091749e+00 -4.178929132888349329e-01 -3.612961850485648085e+01 6.944698645727523711e+00 -1.984184845535230934e+01 -2.787097055271158297e+01 -1.474806541217113676e+01 -2.438860129824543677e+01 -3.125476367691958046e+01 8.792787282402338533e+00 -2.528002873835366060e+01 2.638543725807565110e+01 9.704306824062571835e+00 1.243300918919956821e+01 -7.658631931864757769e-01 -2.968400698050294295e+01 -5.991283539911885114e+00 1.411574777665503078e+01 -2.170011198517846296e+01 -1.674261924724850914e+00 -2.017905758611611589e+00 3.506941550386981987e+01 -1.697386265147429185e+01 -2.985968418093402477e+01 5.406858929118294910e+00 -1.080174330827254003e+01 8.858780500532748903e+00 1.482017212288981867e+00 -9.578274601603164129e+00 2.750425232996820402e+00 3.135598466270471363e+01 3.901547331714047573e+01 -3.782054139157184469e+00 -2.926277070075596498e+01 -3.952044346794304630e+01 1.664995760868258046e+01 -1.414486886707719826e+01 4.445526904198682239e+00 -4.021998577060251101e+00 1.640255768394442759e+00 3.201397442031706220e+01 -4.036204480236638581e+00 4.004060864280465815e+00 -4.535429749085944984e+00 1.905647729866370810e+01 1.313018481917709046e+01 -8.775303861852396636e+00 1.390644847242828952e+01 2.871723062633070356e+01 1.592869843645007499e+00 3.183048240079015656e+00 -7.573931950216532982e+00 -3.679251654779089620e+01 -2.796596298632098865e+01 -1.223137920260585609e+01 3.721724858508241596e+01 -4.893521087123842506e+01 5.321901703022344776e+01 -5.475468791047828354e+00 1.639789327962495946e+01 8.771054476984417647e+00 -1.784398702643152035e+00 1.236119828815911426e+01 5.260732518551228054e+01 -2.123445333645910438e+01 3.063323300577041408e+01 1.609185127275925709e+01 6.324387843647313545e+00 -5.181778368521975153e+01 2.701324097005879565e+01 9.227452700454740864e+00 6.423591880941548204e+00 1.280551875910194326e+01 3.886068778279637925e+00 2.214657083436546969e+01 -2.337396770917489164e+01 2.468954752634926919e+00 -2.317941324549515159e+01 -3.676649382797197774e+00 3.614716875592932865e+01 1.830180702801221315e+01 -9.820638171117387571e+00 3.505459137430111394e+00 2.895577813347655649e+01 -2.912624237085939427e+00 1.718414602592294216e+01 -1.420842426626168375e+01 -2.203827226424733166e+00 -1.395940218005856082e+01 -2.945493935298376087e+01 -1.647103174393656744e+01 1.096900799638543944e+01 -2.983168371911963934e-01 -2.864930990026206103e+01 1.616959802063874818e+01 3.216445252447435621e+01 3.526856871851219921e+01 6.143262809682744852e+00 1.991340681396458834e+01 2.110389529114655005e+01 1.107622452187771245e+01 -1.124067470978424055e+01 -3.677601902286322666e+00 7.317776842993229280e+00 -6.076019351531853019e+00 6.117642829387373915e+00 1.728779609508702819e+01 -2.239667802364953531e+01 1.810262981841750829e+01 -2.151716019862917051e+01 -3.946483403548801228e+00 -1.933766161832269859e+01 7.189794703324780656e+00 4.086087474650486229e+01 1.463643118903878459e+01 1.037793981135747501e+01 -1.309736220216720248e+01 4.493791465601309376e+00 3.310668329955302625e+01 2.403700250288370555e+01 -1.227740525791626069e+01 2.211384979558688002e+01 -2.206604896197168131e+01 -8.298057297865362614e+00 -5.082003047473502022e+01 -8.621261116039526939e+00 -5.372397868517787778e+00 1.290273266223337423e+01 -1.273899296908125933e+01 -1.677761697521876627e+01 -3.583226223034543523e+00 -1.020187890311475165e+01 1.522429844505677110e+01 -1.028208354704752736e+01 3.330108312341294408e+01 -6.358630747378549941e+00 2.553869233550343232e+00 1.014617839269780497e-01 1.102826397793105073e+01 5.243510019725600557e+01 -1.426486272358458329e+01 1.217412178392548583e+01 -1.085250805745241820e+01 1.000855746047381523e+01 -3.243012652741465995e+00 -1.283620343213257575e+00 -3.318756439869962094e+01 1.085753813713235649e+00 -2.387674298576052934e+01 1.658358933370512389e+01 1.396961740811500263e+01 3.486614517909132793e+00 -3.204693561416768688e+01 -5.971225141824692884e+00 -1.874450842263590289e+01 3.088968403900983617e+01 1.701169871868740557e+01 -1.171068446709553257e+01 -2.092345604128524528e+01 -8.672516576448742853e+00 -1.817324738229279646e+01 4.227641873175276999e+01 -3.598235642433052561e+01 -1.133584633965652699e+01 -1.104881542313771892e+00 -2.139246723970141772e+01 -7.531499714292827719e+00 3.374419934522239828e+01 3.072101645852579566e+01 2.229536973519117282e+00 -2.559616607166618252e+01 -2.646241299516721313e+01 3.929718958302123255e+00 -7.276561893089372290e+00 7.443640980993793121e+00 -3.198391265446527854e+01 1.181239492241240363e+01 2.202553121025170313e+01 -1.926299818732701041e+01 -1.318454391910185208e+01 -3.115575229312348071e+01 -2.628495100542203389e+01 -2.548541811720993167e+01 -3.402832072802411290e+00 -3.545569595713408262e+01 -4.311541470294311118e+00 2.882996112662180721e+01 -2.722410062741452208e+01 2.836331941136821300e+01 1.625645934721255070e+00 6.035399251549900868e+01 2.563365707081227995e+01 1.339006001588998451e+01 2.432363436947688484e+01 -2.514764941701925949e+01 1.016934951707898804e+01 -2.304023203643024598e+00 3.331721626036212314e+01 -4.384560720939106204e+01 1.158948064232838249e+01 -2.177292479636476763e+00 -3.478900484806819549e+01 1.735281268255180809e+00 1.417961619197328460e+01 3.539376397110449091e+01 1.046145755899176422e+01 3.251074022833177146e+00 2.515705512592228388e+01 1.089062860054732518e+01 2.519536762141274266e+01 -3.906703429623300394e+01 7.262266077423719324e+00 3.417381537454693330e+01 3.638615997258605717e+01 2.245051861952513406e+01 6.106618022699231929e+00 9.039451859761939545e+00 -1.603720391235110654e+01 5.272010877756345693e+00 2.511489177757560398e+01 -3.395106601742126884e+01 -1.538450706465679474e+01 1.213356223190906036e+01 -4.614666255659165017e+01 -3.371076589488218200e+00 1.916136323740830605e+01 -2.563152422515480922e+01 1.472804333253720621e+01 -8.995549776457105295e+00 -1.014368957473111976e+01 2.019176801757114781e+00 -5.890429113295288843e+00 -2.780011680888748948e+00 1.066254508587654914e+00 1.656549611290176927e+01 4.318743346723393728e+01 1.819895018150437949e+01 1.622176380349168667e+01 -7.606446955730961967e+00 -1.871176773832046081e+01 2.041221979278645549e+01 -2.285655899855395745e+00 -9.544571630599604006e+00 -1.681911945343248149e+01 -7.240177262816549941e+00 -8.196059464189019650e+00 3.425726409530467009e+01 -1.131328452297728759e+01 1.128307880011601760e+01 -1.362405960042953446e+00 -2.638137602949665705e+01 5.868633192723896386e+00 -3.054595437399276303e+00 -6.151995498321442213e+00 5.486174287465570565e+00 -4.475416363871796754e+00 -1.490813558929272631e+01 -1.106221051431080404e+01 4.717742060885143474e+01 -5.268693154065151418e+01 1.587405552385856211e+01 -3.024037539706353783e+01 1.760056075171110379e+01 1.171598312551155097e+00 2.838126468691446025e+00 -3.211502472777007000e+01 1.349568083877599989e+01 -4.563802755864468708e+00 -1.895687299547029747e+00 1.103200677700867871e+01 -1.295770385622805065e+01 3.535645453162264573e+01 7.050137651230392599e+00 -3.157414641512153963e+01 -1.731813865292268773e+01 7.405733585057712176e+00 -3.131603466284623494e+01 3.357409418285097757e+00 -1.648094632995886855e+01 -5.670878905755355248e+00 1.377150061307107265e+01 3.334642263469540779e+01 2.049280161039104797e+01 -3.395807197060238813e+00 -1.237890943272181410e+01 -3.767361160292295352e+01 3.339359692576221050e+01 1.542057254881689943e+01 -3.160785080347872977e+00 9.214225856277277416e+00 1.467188545424220436e+01 -2.124451062041033733e+00 1.029708695900646021e+01 -3.136286073729912260e+01 -2.928861629733617633e+01 -2.909097102655123113e+00 1.456619183241053506e+01 8.723500436170011696e+00 1.397505358794444774e+01 -2.384874466519584502e+01 4.254952240211749626e+01 6.657417611328125595e+00 -2.707792928338957594e+01 -3.384651082187496485e+01 -1.597157301131787577e+01 -7.599272077598559605e+00 1.668866656765110790e+01 4.929623512901968319e-01 1.746737188973302102e+00 5.009593397248601754e+00 6.955198087590309441e+00 2.680355658098658278e+00 1.808146584943677837e+01 4.230427099912375155e+01 1.646074567109330289e+01 -3.929777343023477698e+01 4.215849521514586229e+01 -6.425318869095633545e+00 -1.432237476151083477e+01 4.605976873876357303e+01 2.348554941512464822e+01 1.409738812161896782e+01 -2.206011187123394635e+01 1.481588982692909617e+01 -5.227723638509764470e+01 1.480695199608156720e+01 -5.736341931722586107e-01 3.436651090516082085e+00 -5.109044965482978284e+01 7.710198212627524583e+00 2.025343601457027631e+00 2.555810489456206724e+01 -1.420556632827125654e+01 1.515808094912925164e+01 -1.048933821521614007e+01 1.336938226001171870e+01 1.584871909993829142e+01 -2.978811738925317343e+01 2.408077746842026912e+01 -1.801411065622452679e+00 4.025597103613116445e+01 -1.647580325650712041e+01 1.298261237393822043e+01 5.958213735633456132e+00 -1.064434244126847062e+01 -1.202610582049568677e+01 3.235384795375692590e+01 4.139542543853351475e+01 7.123852276959738106e+00 -1.525238414800208986e+01 -1.616233805067584939e+01 -2.514904392279655099e+01 -3.269456893352633386e+01 -1.349094137569039553e+01 8.303929745363181070e+00 -9.781381939028742423e+00 -3.004811269929749074e+01 -7.908196814418481324e+00 3.976686379995970189e+00 -9.647008970268730721e+00 6.320378146732197777e+00 -3.457963761860939345e-01 -1.318694976359533300e+01 5.599326278415158953e+01 1.984622110721465660e+01 -2.015938900336472983e+01 1.199292653544714327e+01 3.072342180728253158e+00 -9.745256908912068639e+00 -6.003958245053554243e+00 -1.263800272687783632e+01 -2.921351354779961085e+01 -1.464771111713591800e+01 7.984286629151238657e+00 -3.259646757253886307e+01 5.977713334007601986e+01 8.406779422754222963e+00 2.293001923476538195e+01 -3.894554375661054557e-01 3.195691584286061371e+01 2.702983787690544371e-01 -1.688545593480924367e+01 3.420449733633343214e+01 6.561814330167480946e+00 -9.094603877385051049e+00 2.075043548095583645e+01 1.135445446013345627e+00 -2.060273654466401982e+00 8.829066101977328884e+00 1.461302788026099186e+01 -1.789943633077135132e+01 -3.773823559997738641e+01 3.595218165623874995e+01 -8.924862337551701330e+00 3.204817813028211049e+01 2.481991902418346996e+00 -7.336282077930944112e+00 -3.386753124089269562e+01 1.830510960093939943e+01 -2.376574024171624089e+01 9.024074914503845690e+00 4.503468523154064940e+01 -1.485751998200260893e+01 3.754217966237614945e+01 -3.133848802585785354e+00 -4.523382461295322621e+00 -1.550678124612675290e+01 -4.819407071716748980e+00 -4.953822579540916315e+00 -2.478683205517658195e+01 1.166132619398059411e+01 -1.727448771936088434e+01 -4.778751079902469456e+01 -1.520303483295538172e+01 -4.003403662580015343e+00 1.960969704777401734e+00 2.576819549823074951e+01 -1.116237147678954145e+01 8.567077542435908910e+00 -8.645510786765626676e+00 2.008561719526998957e+01 -1.008698554429322058e+01 -1.349429628640501910e+01 -2.155396651043467671e+00 -3.336548514494219120e+01 -2.481520962602519198e+00 3.686466678030726030e+01 1.264023990654647811e+01 -1.568692401867860475e+01 1.466284858113154854e+01 -1.412462263473007695e+01 -2.529519424228644908e+01 1.360847295065466511e+01 1.922507070833514931e+01 -7.826875692381428884e+00 -1.931629298446706144e+01 -4.868777157683280843e-02 1.017808505424104171e+00 7.196292615454927599e+00 5.557272427714636365e+00 7.585954564150867441e+00 1.445668058336439366e+01 2.215224550457179831e+01 1.403005297884888947e+01 2.923598259456285930e+01 1.010134879830757448e+01 -2.512037917252750674e+01 1.173811203591210450e+01 -1.236572259625080150e+01 -2.196429315703422702e+01 5.375693323462414241e+00 -3.258138947475671898e+01 1.023211909796158636e+01 3.506401602484834967e+01 -1.697890866616047267e+00 3.690260920541957645e+00 1.877944917281593717e+01 5.674749066007722220e+00 -1.978586850485821502e+00 2.354849862120832427e+01 -1.181509259376018051e+01 -2.119551757518392776e+01 2.431786541251704392e+01 -1.212588605682718068e+01 2.175765274916045300e+01 1.039435919437358180e+01 4.402199433877508561e+00 7.634553495574608606e-01 1.482731994657202002e+01 3.838163238853071135e+01 1.145541432793680414e+01 2.881199714086278174e+00 5.574182394093742943e+00 -6.801694244520137822e+00 -1.569061230699404064e+01 -3.481649509407156895e+00 -1.373954560343210929e+01 -1.370997166065442308e+01 -2.229282376400961496e+01 -1.208988228068647786e+01 -1.297798831165650135e+01 6.940200022419546144e+00 -1.610946915521209633e+01 5.349497307141618307e+01 -1.312238261499372449e-01 2.961899733768969512e+01 1.416313437703548495e+01 -1.630107283514222738e+00 1.229556538011526001e+01 -2.047191541137097204e+01 7.587372505065046013e+00 1.553272308197862728e+01 2.464159571034527829e+01 -3.256271268404591357e+00 -1.252609671379437728e+01 6.535161903442922693e+00 2.375400643868457706e+01 -1.362835505920984147e+01 -7.055497721761870622e+00 -1.463524392575288857e+01 4.278613727661009225e-01 -6.065932908411443947e+00 -6.573244184667281331e+00 -2.647558926284868441e+00 9.470009742608523240e+00 5.897885204011044102e+00 -2.412353384680411494e+01 -2.065802766061278817e+01 -2.162674942582992443e+01 2.058656074533536895e+01 -2.653967755310942067e+01 2.376827598851074441e+01 4.119901911951830087e+00 1.300146205605907035e+01 -3.036044691526960193e+01 8.315045346797166559e+00 -1.132718679810951024e+01 2.600200644485348267e+00 3.698861373194083768e+01 1.472734947367226255e+01 2.976136216762410580e+00 6.607842410486433060e+00 1.626723454787767764e+01 -1.948987007672745619e+01 -2.194020930720067497e+01 -1.335849188758875528e+01 -5.884483084991728674e+00 2.055672269660398399e+00 1.220785826405567498e+01 -4.085603864386081696e+00 -4.321155048130019338e+01 -5.026696845719796691e+00 1.986999263529153836e+01 -1.324354502433254255e-01 1.877570675224221608e+00 2.350799984624881489e+01 8.942178860682513886e+00 -9.728210900300403807e+00 2.972016920369950466e+00 6.034459115769736037e+00 -1.023169021222628672e+01 -1.374874603992211242e+01 -3.536114662167071998e+01 1.939619010768016594e+01 1.164071363571469675e+01 -3.516506370486315802e+01 -1.783162360456380924e+01 -2.444585968567999146e+01 7.449368966629394961e+00 2.766364138964134867e+01 -2.172890670437774219e+01 2.010147431925707906e+01 -2.773025660143059312e+01 2.360618060155590836e+00 -5.853122930218153108e+00 -4.127136630614087198e-01 3.912272980332109285e+01 1.675429507812216201e+01 3.980744552681452575e+01 9.996253339246855774e+00 2.651251259193784904e+01 -6.543460905367332714e+00 -1.440585601891916490e+01 5.026129151714849641e+00 1.986573865115387250e+01 3.648627134007093042e-01 -8.329662179372144593e+00 1.955977006931276563e+01 -2.069832344246981037e+01 -3.773424170340587303e+00 1.552149051797462320e+01 -2.997625239681434905e+01 -3.020510831301319854e+01 4.797299316931662005e+00 2.868782858121803869e+01 1.429998273398833675e+01 -5.631967663170678406e+01 -1.178662204986773610e+01 -7.983260781360323577e+00 -1.694296550109772648e+00 3.464548108649722735e+01 6.561041544207046883e+00 -1.952680366059109573e+01 2.710270631797225960e+01 2.708674385691497122e+01 -3.411620511286534985e+00 -4.518084992732119076e+01 -3.123444852220090162e+00 -2.237847694301234203e+00 1.581144426280104476e+01 3.112463771526421752e+01 -2.614617276273452262e+01 5.907480448106689153e+00 -4.473909648751050128e+00 -2.147777557818569250e+01 1.641531012635242348e+01 3.325279210287624920e+01 -2.283559055877697119e+01 3.558750521186787807e+01 6.404404825633084108e+00 3.580583654461990761e+01 1.966662290115957035e+01 -3.171310786173956231e+01 1.353755413966886145e+01 -1.816736633386711830e+01 6.781862504303182604e+00 1.984828011126332470e+01 -6.519485046709342591e+00 -1.066598615904518965e+01 7.747884803992698188e+00 3.771434805211634433e+00 2.643109350200175456e+00 -1.182314232321380842e+01 4.237873871762585232e+00 -4.402154332687634053e+01 2.509608269385769574e+01 -1.812048007363973312e+01 1.480950475114452480e+01 -5.876187344513949640e+00 -2.191781435949836876e+01 -2.048825106043139055e+00 -1.087564054173601136e+01 1.886095304557411723e+01 2.501180922430416231e+01 -4.807606651148922161e+00 4.091317617061242196e+00 -3.836485606717599239e+01 2.955107057522955571e+01 -2.906750932873966065e+01 1.934261183192482392e+01 2.639607905789095810e+01 -1.076123763316275195e+01 1.651856743753882384e+01 2.312227484930654953e+01 9.855567064994048110e+00 -7.088904844312842179e+00 -1.712691433415572106e+01 1.390627343524715620e+00 3.345464459891519482e+01 -3.634264110790164093e-01 -2.721510658451661957e+00 -1.415893637807029926e+01 1.712491687653162620e+00 1.653915622779947014e+01 -3.352927159326594797e+00 -1.396364881809874881e+01 -1.220763553083638087e+01 8.707656042659426276e+00 -4.077605016866312049e+00 3.198679916105003240e+00 -1.862480774780521031e+01 3.196660801791834761e+00 -1.183151047743467466e+01 -1.575251175032803808e+01 7.336629390653921945e+00 2.957772238067561510e+00 -1.032199443647444248e+01 -2.390773195145290853e+00 4.560178202585619900e+00 1.768239240579820049e+01 5.634426156742356540e+01 -1.698184396235653537e+01 1.256076329189587071e+01 9.935928104966050611e+00 -1.350514003723400869e+01 -1.436561374992679951e+01 -3.577481950810492695e+00 8.219448583184076895e-01 -8.738259632167025615e+00 9.872308647949466831e+00 1.369500857605423327e+01 2.677240173651698285e+01 -1.163098905250642368e+01 2.300257339102155996e+01 5.439246893738625133e+00 9.412367595043281909e+00 1.608322422234540738e+01 -1.520706678166074610e+01 -2.036115534108012071e+01 2.484628267241387078e+01 5.210506854875161409e+00 1.106752693690834910e+01 2.316492952209970468e+01 1.086482168234717882e+00 1.675835016715709713e+01 -7.973668267252681296e+00 -2.209765084286525649e+01 -6.602875028905331511e+00 -1.878182399205774900e+01 -1.127355416973902891e+01 -3.729725829799784176e+00 -7.508341087333350927e+00 4.648186609348015708e+01 -9.630998498810182440e+00 -2.413426894555274060e+01 6.394773628120983489e+00 1.879378775137506707e+01 -1.761246682656769647e+00 -1.354844974485600062e+01 -3.736456191050934450e+01 9.819425110276881696e+00 -1.181665224290508220e+01 -2.044335638837777935e+01 -2.498972789722461840e+01 -2.330048055125596562e+01 1.098408979138481456e+01 -1.385872516393060572e+01 -4.770222153213101279e+00 3.341294514702201734e+00 -5.136121450326932347e+00 -2.483709148481504059e+01 -6.328582329060273182e+00 2.222332754329906734e+01 -3.009889373855409644e+01 1.348065619134562709e+01 -3.028597491005149323e+01 -1.022810121611136047e+01 1.322211955508783987e+01 -3.267511163788361728e+01 -1.552089088448219967e-01 2.155545989805973228e+00 1.430331040793693553e+01 -8.745656994676270557e+00 -2.223698573872798079e+01 -5.633602870110357763e+00 2.684405719804799251e+00 -1.404424596687494642e+01 -3.505255397354844860e+01 1.251324124605355514e+01 1.125399751818679128e+01 -1.040983432861764157e+01 2.456667939792915689e+01 2.557255941771150987e+01 3.305814517452401446e+01 -1.860170576013173427e-01 -1.450746639775915448e+01 -3.623767997440744892e+01 6.633186201661558368e-01 2.154140433804047206e+01 -1.352426159699643904e+01 -2.832604815623662287e+00 -1.049188686711155682e+01 -1.368398002876286546e+00 3.986053705760562060e+00 2.109226012976812825e+01 -1.694931839686971475e+00 1.146428729073603936e+00 -2.183111440138152837e+00 -3.852633779810251013e+01 -8.189803697134465210e+00 2.243958971937086133e+01 5.315569309104777318e+01 -3.631783016795140373e+00 -1.121392762222521000e+01 4.605142300848916181e-01 1.826550442129627783e+01 3.874346445058578947e+00 -1.810919943400299559e+01 -9.788039567888377590e+00 -8.176740140569107140e+00 4.664114294149791284e+00 -2.743687738050272884e+01 1.815067389493670902e+01 9.579584601919595599e+00 -2.958119917847277236e+01 1.483562623252983492e+01 1.821817726328581966e+00 1.468155840964431391e+01 2.158708714721904087e+01 5.941530325056294970e+00 3.048194031228268130e+01 -2.657567668371619618e+00 1.326741358161070750e+01 2.476096601146589649e+01 7.490081623808517719e+00 -2.170235360735546593e+01 -7.783946061816717776e-01 -2.112350071449583311e+00 -4.655929133348198690e+00 4.357708073060052811e+01 3.988902427352637403e+01 9.718610285478069599e+00 3.031583527237552289e+01 2.110248922143968286e+01 -1.156920222152441902e+01 -3.381743238102133731e+00 -2.239081787955493041e+01 -1.754416814236632405e+01 3.777053308943045806e+00 2.459647727870745371e+00 -1.156342065363428762e-01 5.173433130812713721e+00 -1.612035504307695177e+01 1.896011056692898222e+01 8.471837006223486455e+00 2.176473494309176360e+01 1.877022985203560879e+01 1.107201375386630327e+00 2.659798047445569935e+01 6.162792537320241237e+00 -2.849048446404245816e+00 1.250203724961335183e+01 7.429220018807947135e-01 -4.644345938877707525e+00 3.697831856212112456e+01 1.077009715696512160e+01 6.447170445567601327e+00 -9.281698698473055842e+00 2.616221948938972641e+00 1.352656633538306963e+01 7.825865070921005362e+00 1.307189858294431772e+01 3.883122843093800469e+01 -5.793801409667537428e+01 -2.949272092653362520e+01 -1.715392791040221709e+01 1.193816278945126896e+01 -4.532358307565704791e+01 -1.288795472357672622e+01 5.363626220644267306e+00 -2.553991832918530136e+01 1.697205962887426089e+00 -1.206783649829481275e+00 -1.660801109319610802e+01 -7.722951954160228283e+00 -1.971628476290966958e+01 5.853170504941095587e+00 -2.107207274192541746e+01 -4.078166054864502854e+01 3.731014753536476292e+01 -3.679574715730512935e+01 1.553951933540008712e+00 1.396962972431191830e+01 1.435689279776541705e+00 -6.842304582071124130e+00 -6.874086659653623421e+00 -9.536272731048828888e+00 -1.886275057902537355e+01 -2.162995155617108622e+01 -3.387090010519801808e+01 -1.115036772161136364e-01 5.092707507780815490e+00 4.274303260529627835e+01 -7.264137320789575192e+00 5.814534523367211050e-02 -1.761738617681841035e+01 -1.044684478387617510e+01 -2.148542248802667842e+01 2.357420709558127925e+01 1.650152668722797245e+01 -1.618072555849007088e+01 -5.657282645812063748e+00 3.651769014342518460e+01 4.179124911177925839e+01 1.679383795632992005e+00 -3.953744604538698582e+00 2.148393527882312526e+00 -2.035106473054571907e+01 -1.950749675865160526e+01 7.732047842697426177e+00 -2.101115221484837647e+01 6.767747175736871235e+00 1.193887196384222804e+01 -9.192433635925702617e+00 2.522834841167604125e+01 -1.539118817013710405e+01 1.080609172173428334e+01 -2.417367349634797691e+01 7.450651889283612661e+00 -5.233685977077698226e+00 -2.227306266409607272e+00 3.048400840311382698e+00 2.253083756287196593e+01 2.170853216067206937e+00 3.429752069453581953e+01 -1.592807077746615008e+01 2.603744555468622934e+01 -2.092204045789514666e+01 4.107943376407128966e+01 5.277791320864285707e-01 -1.769301364940956134e+01 4.330877949192362131e-01 -2.236679849764991701e+01 1.734805935505137597e+01 2.986940299918647668e+01 2.356997185220471991e+01 -1.553661841055427750e+01 1.088702189793081843e+01 1.485511461259557286e+01 1.149467782378740743e+01 8.319418998748512095e+00 -1.378274197282727798e+01 2.597698760766205872e+00 2.791863352132261866e+01 2.193427909896998429e+00 -5.512368546593750196e+00 7.633265702904379779e+00 -3.925212052232887050e+00 2.875722317308955223e+00 -7.571937065029139546e+00 -3.243859226292327591e+00 8.778258130555222749e+00 3.869414851849183634e+01 7.205406793860950287e+00 1.202172526387061779e+01 1.522763208246568034e+01 -9.857780319488883336e+00 -2.147334322272158313e-01 -5.256917631088896314e+00 -4.863099997304708211e+00 -2.359906142014217778e+01 -8.082468805198935513e+00 -2.168595332771273831e+01 1.795156463477889019e+01 -1.230911073227536612e+01 7.300957731850304944e-01 -5.521924610811415057e+00 1.352897325815983365e+01 4.107669269018786196e+01 -3.167413305131544377e+01 1.359048794493580203e+01 -1.333653767069667495e+01 -6.029858680766791323e+00 5.278807123349120900e+01 1.758294500998577448e+01 -2.460419427984825269e+00 -3.859390379886964695e+01 -3.439730368243557024e+01 -2.726679598404432880e+01 2.336977207199510520e+00 9.677514323206908742e+00 6.807543920969064466e+00 -3.447081365873142289e+00 1.375156529116846826e+01 -1.312070686420368126e+01 -1.042816884031702429e+01 1.206330420402707837e+01 -2.152801889271357183e+01 -1.240508401556154183e+01 2.001715386606502634e+01 3.217227917976023477e+00 1.042501201517365583e+00 -2.587419414448460131e+00 -2.831547953763694281e+01 -4.611890651854636758e+01 2.590160239060823955e+01 2.274202624095361358e+01 -2.580216617297734416e+01 7.801579790774426648e+00 6.685224689312692092e+00 1.214866139595859273e+01 -1.793805833508154990e+01 -6.803242572325536308e-01 -1.198019604615746481e+01 3.581207039662992031e+00 2.137624499586390314e+01 -9.695650382321566951e+00 9.662546494635713135e-01 -4.017076574901966346e+00 -1.172746869215956167e+01 -8.619637535350713975e+00 1.272142460514201545e+00 1.005202332033266144e+00 -3.670203705375860892e+01 -1.497633784211210894e+01 -1.289674130481649073e+01 -2.487770692088686530e+01 1.167641082202820701e+00 -2.191835586086910226e+01 3.717458669903042079e+00 3.828788872674946830e+00 -1.560420727821280096e+01 2.949453413405329272e+01 1.501637800126213840e+00 5.579902215359830109e+00 -2.884738523789931897e+00 4.142205404630737720e-01 -1.909957808183313333e+01 -4.374318239410790454e+01 5.523063041164315123e+00 -2.574419388670711939e+01 -1.516305639965729535e+00 1.729217219984013454e+01 1.628107186835354270e+00 -1.918788973271439957e+01 7.150043078216688386e+00 4.126592138249985453e+01 3.532498758099044522e+01 -5.410560048524888366e+00 -9.294587683440317605e+00 1.325559556999013999e+01 6.503314522903481887e+00 -4.967155505872251631e+00 -3.647723011184592679e+01 -3.059828599649621594e+01 1.239026950868649668e-01 2.952701405240333088e+01 -1.444163077567342590e+01 9.627260842969210586e+00 1.579353711278440286e+01 -4.375583578686732977e+00 3.042227721300488597e+01 -2.148162613449643210e+00 -1.927562345165190294e+01 3.030882327592585312e+01 1.655316696940318622e+01 1.711907099940477650e+01 -6.526228691423053840e-01 1.495298676728367759e+01 9.688851950627165976e+00 -9.451738671106721057e+00 -1.049377659997324841e+01 1.367703191022981279e+01 3.809064887600136728e+01 2.352075398141598050e+00 1.445436297161302264e+01 -2.240675559061984146e+01 -4.270473672694384604e+00 1.029172554178270005e+01 -2.972123134153133606e+01 -9.671851701007232904e+00 -8.451468517945540881e+00 -2.240672125445665941e+01 -1.820124244788175005e+01 -8.271980274160519286e+00 2.529356639118958228e+01 -1.564942473687028013e+01 1.765407044466636322e+01 -3.824858317131400121e+00 -1.149302543797315224e+01 -4.703238034454905403e+01 1.478346520863042457e+01 2.878969555484702880e+01 2.288721338742539047e+01 2.456935218437794077e+01 4.027933305869382963e+01 2.244166104226775360e+01 -1.877143693126611268e+01 1.501425202711258855e+01 1.405208151126884131e+00 -2.713061758537851631e+01 2.281707706218729204e+00 1.575285404734910699e+01 8.160524097197074056e+00 -3.073128530205401887e+01 2.385502108172543601e+01 3.023248921124554567e+00 -3.633609944197098152e+00 -1.550159183551471287e+01 -3.970579105212411974e+01 -2.910807142182833118e+01 3.647165358011517533e+00 -6.529911847918123513e+00 -1.865054754330718012e+01 1.193873766111740942e+01 -1.986646008829355825e+00 3.726020343524111489e+00 6.281437447458358747e+00 1.942805043996943937e+01 1.661635731010007078e+01 2.580965567095731217e+01 -3.749903233258109481e+00 -2.324307405720450959e+01 -4.356001110864201387e+00 -2.721434721083527819e+01 2.773009791282454017e+01 1.608555027090482881e+01 2.440526650489337701e+00 -1.169408794261526729e+01 3.981381207894771990e+01 9.527363851537959505e+00 -3.905740932549838895e+00 3.246778591477281850e+01 -2.898786763169396874e+00 2.960835047255699948e+01 3.247232541882500101e+00 -2.252004030326158102e+01 1.961103783196703532e+01 9.263000258048641911e+00 -1.367342442313527151e+01 -1.758371841612441600e+01 1.315502563811418391e+01 -1.009692959999362749e+01 -2.041469392938151373e+01 -8.659236491224846510e-01 9.855709756105961006e+00 1.664769261412434176e+01 -2.734433720647685639e+00 -3.156696642737313141e+01 4.529836253467593110e+01 2.434776954207011102e+01 -5.656875433323595992e+00 6.328835540762619338e+00 7.282423315871027203e-01 -1.755886247486973417e+01 4.200629555421438965e+01 7.608565535698060600e+00 7.922422186686485190e+01 -1.230362254428412783e+01 5.974470116033037570e+00 1.127347050982045928e+01 3.550524237625165824e+01 -1.175556157583826788e+01 3.234192312889407361e+01 -3.547104801533828322e+01 1.799329184770795109e+01 3.302988696944039049e+01 -2.313434911648109438e+00 6.329182134683120076e+00 -8.641940227763665661e+00 7.108189339166946397e+00 -2.165243119956111073e+01 -4.244998255490572348e+01 3.167179243254624055e+01 6.206002480693370238e+00 -1.796991141698893202e+01 -1.653357821045823295e+00 -1.172748966693900563e+01 -7.267296978959029374e+00 7.507521839768951821e+00 9.013038236259799163e+00 1.410827367463721238e+01 -1.925487066207115561e+01 -1.839779100446840943e+01 1.987355330204665549e+01 2.844675174911935756e+01 -4.976169895472448701e+00 -4.049962742460866849e+00 -1.150452171011822955e+01 1.947337058104342589e+01 -1.249007183704321911e+01 2.277270956094044507e+01 2.476471509218463751e+01 -1.323094108261409119e+01 1.764215313541648555e+01 -2.484431184773696089e+01 -2.553067922753044527e+01 1.159683396683010059e+01 1.046111036808705919e+01 2.705297809851707314e+01 1.129709491030894064e+01 -1.900831959188235132e+01 2.872148372302396524e+01 -3.010316635572013411e+01 -1.918781660543715617e+01 8.149968637077080302e+00 1.172734909615013521e+01 4.206010626589478818e+01 -1.940959388201746805e+01 5.201745320569197872e+01 -3.654874772380915005e+01 -1.224562332274861776e+00 6.658273914242097469e+00 -1.780124598418109017e+01 1.941009919751130752e+01 1.652984396089526520e+00 -2.291164277321552234e+01 -3.669547980999838255e-01 -3.764655330021420099e+01 -7.785183440120508891e+00 9.694660263301263514e-01 3.745809239642716904e+01 -7.260055780953832416e-01 1.486191559076904767e+01 -1.350776090110959515e+01 -1.041055030449330232e+00 3.611443646262948892e+00 -1.783353870982024025e+00 1.439362358853761847e+01 2.428406209698387741e+01 2.725581552638552196e+01 1.004941198346644882e+01 -4.627418781963090311e+00 -4.386595299282054938e+00 -1.071598435194728083e+01 2.268986658773464171e+01 -1.952867345150859535e+01 -2.210090587418335417e+01 -1.157037172976167660e+01 2.730748993935126379e+01 -2.747249486997472445e+01 -1.925351025624858536e+01 -1.196444936216026100e+01 2.672412052277013927e+01 -2.466115483210190362e+01 2.102453159172015518e+01 6.510565244771355786e+00 -1.259549651530062597e+01 2.769868531071852935e+00 5.168677249944341412e+00 4.237645507630372066e+00 -2.220088009044346933e+01 2.938315735872998324e+00 -6.102294694441972922e+00 -1.220327730381439935e+01 -1.414574706049671171e+01 2.138129760626915343e-01 -1.268375807729075611e+01 8.818349077497289912e+00 -1.407013617074507295e+01 -3.476890899466193563e+00 1.159244794280813950e+00 1.984788752205356488e+01 4.161417210969398184e+01 1.859464483036312643e+01 -1.147430739697844260e+01 8.337212947289833309e+00 1.267394995106284661e+01 -3.517691765364364187e+01 -9.758586680243940492e+00 1.654950372558337790e+01 5.758525875455449139e-01 -2.456793493486600255e+00 7.678506452410697847e+00 -2.997512132448557054e+01 1.581919955404694811e+01 1.414505560830713904e+01 8.947598698858577393e+00 7.164412229931884646e+00 -3.929217023695013022e+00 3.551792007744835611e-01 9.807770612226754281e+00 3.868937281533118977e+01 -1.285042735235029099e+01 -1.909334298872660796e+01 -5.484415714286266841e+00 -1.843681364735907735e+01 1.285447177613626302e+01 3.762685349043639160e+00 1.420598583190008668e+01 2.105599224222740062e+01 -2.071548699723649278e+01 -2.472689297482089188e+01 4.380527954526002077e+01 6.445477566975633010e+00 2.877205189734361213e+01 4.770731269879138203e+00 -1.198582908408593717e+01 -1.686696729608438261e+01 -4.319549822987955423e+00 1.095828999935075210e+01 2.897893838322725202e+01 -2.650069526815994436e+01 -4.358401210525763503e+01 1.190502736864610789e+01 1.531793317934759369e+00 7.826768990380341684e+00 1.748861430627142388e+00 -1.516260825070886220e+01 -1.165706023567004479e+01 -9.080229130633641788e+00 1.586130552962176132e+01 -8.588262063751466613e+00 4.158352761873037373e+00 -1.698429977928395118e+01 -1.951094758976061605e-01 1.773629052847623677e-01 -1.062517039072684000e+01 -1.901157126184215951e+00 1.168657045130763450e+01 -2.563591594868825041e+01 -1.527470627163383732e+01 1.311471410577737196e+01 3.700054312134683698e+01 1.335968322994160751e+01 -5.506299002371571660e+00 3.463394600888096253e+00 1.335081461374979384e+01 1.483471650762739458e+01 3.101722649541804344e+01 1.084542267664837745e+01 2.144763722414104024e+01 2.657029698416674535e+01 -1.340739592191206242e+01 -2.892837031414169502e+01 -1.635511873454553466e+01 -3.450902826280763236e+01 1.699578453515952248e+01 1.628388526702688210e+01 4.917052064752405727e+01 2.109106056596255030e+01 -3.398711245382074253e+01 -3.869379493786972546e+00 8.080233588119172694e+00 -5.753297861111068556e+00 2.517667027894766107e+01 1.962360384955998072e+01 3.982593899813158700e+00 -1.685438952685958469e+01 -3.884485476935515891e+01 -2.467150594869361413e+01 2.981282648138759228e+01 -3.720538386670721565e+00 2.421551362613979563e+01 -8.835703743341889904e+00 1.560414442867313412e+01 -2.559003744816514114e+01 -2.314691701401981661e+01 2.096311838731768518e+01 2.925182890619426246e+01 3.512894852916032651e+00 -1.813978397909941975e+01 2.226094659051289781e+01 -2.994285914635312551e+01 4.743587176508720304e+00 8.347816868638505028e+00 -3.405259035341190099e+01 1.442483476687558053e+01 8.111305208078443130e+00 -1.742787592698734622e-01 -9.993422434199750182e-01 -2.911571942834385140e+00 -2.785434792465436260e+01 3.163760993905215368e+00 4.313099573808983678e+00 -1.732229542117279308e+01 7.566043625736652345e+00 2.132095888269505579e+00 -1.149023403990598879e+01 1.483945560817946152e+01 6.008484981883751352e+00 9.504583661478386958e+00 3.549563971601605861e+00 -1.926301062256206720e+01 1.588724717146814136e+01 -2.804363509310271496e+01 -1.202579851906105901e+01 1.499505639470497798e+01 -2.554598640723159786e+00 -3.637316130892261157e+01 1.978454855717800243e+01 1.095629533070630224e+01 1.808455245911757459e+01 -1.271811470434256286e+01 1.324267218585583450e+01 -2.336755599964230967e+01 3.346912805875108177e+01 -3.018028245382201291e+01 3.801897167212727169e+01 -1.280944935124677819e+01 -1.413078367133385527e+01 -2.009014741707195384e+01 -1.452754763681129191e+01 1.492168084377386350e+01 1.047018989118086552e+01 -2.547130228145819331e+01 -7.425761993649055093e+00 7.042727283554297557e+00 4.820572762644591336e+01 9.065830774001341297e+00 8.749506632699855402e+00 4.444570611732293841e+00 2.882620135748267387e+01 -5.775675756026376284e+00 1.204727278359704279e+01 6.816135100579220563e+00 -3.697092300230725215e+01 5.249855481868222817e+00 -6.267895970877125578e+00 5.273983767588155303e+01 -6.333590086922532336e+00 1.417277475660346653e+01 -3.501540609077211208e+00 -1.446408882252894212e+00 4.614876443317122323e+01 -2.533881650098257943e+00 -1.684653378333764095e+01 6.908273522695147051e+00 1.096238926254577351e+01 4.176528166895251815e+01 3.291063308780829999e+01 -8.323048498813104601e+00 3.974366923326429379e+00 -1.435341855009544254e+01 1.766564543355790917e+01 -2.361223603748603850e+01 -1.302351209279386346e+01 -1.369558397815306083e+00 1.340736275297641278e+01 -4.409344784416961716e+01 2.839220941603732484e+01 4.466653193938157962e+00 -9.261069338515103055e+00 2.156346877782777227e+01 -1.511063388971376487e-01 2.214060436645161190e+01 -1.383585220647178815e+01 8.445566769683015451e+00 5.720705410880801089e+00 -3.168298844171562578e+01 -4.241947190955959002e+01 -1.777728640400396687e+00 -5.080973918050398197e+01 1.822466445341339636e+01 4.903082444085960390e+01 3.495342526506146630e+00 2.153128225337728452e+01 6.856681651556742807e+00 -2.019302595490324848e+01 3.751589689132411820e+01 6.567297057432632812e+00 1.222844607152076080e+01 7.448389616146724457e+00 8.831011403839291063e+00 -2.426088223366547503e+00 -2.429470856941832579e+01 -8.742414697956599312e+00 -4.189106403630288966e+00 -1.319383149314000292e+01 8.635383881207022938e+00 3.721496235708498546e+01 -4.366312569793396392e+01 8.641367260874495138e-01 -7.015792292725033796e+00 -3.861531164789809623e+01 7.308270589267475081e+00 -2.872946443106748049e+01 -1.198886178779277945e+00 -2.325232892814993235e+01 2.280722862847206045e+01 1.691976516674549202e+01 1.406270724642560666e+01 7.116026885038468919e+00 3.347102707598892124e+01 1.986884723300495637e+01 2.490759212132381273e-01 -2.411809838082112378e+01 9.673694687133835401e+00 6.385541856335418487e+00 7.041081497861275906e+00 -6.132366701674087928e+00 -7.019250708161164809e+00 -7.030472010834378338e+00 -9.901095455495131148e+00 5.813789869573183999e+00 1.216126766248070368e+01 -4.368660008378991932e+00 1.197795035752049664e+01 -1.535627185204393008e+01 1.245542898623477157e+01 3.755803374539282702e-01 -8.923493632268934661e+00 -2.208626680841619283e+00 -2.980230848829877033e+01 1.478979599762797292e+01 9.569316148338659289e+00 -1.799343356833024288e+01 1.404652104374973831e+01 -4.117757746469126801e+01 9.876588572950224076e+00 -1.095324647410167884e+01 -2.825496917836766819e+00 5.548198327775060790e+01 -1.850201869365294627e+01 -2.712957007652401220e-01 3.013602515860175401e+01 -1.267492934189975173e+01 -2.048277237015326335e+01 -5.542291294623736597e+00 -1.746910918414989666e+01 -2.868284274133336709e+01 1.036418269441228190e+01 9.239567926119395480e+00 4.577718506262165477e+00 -2.757811735152663424e+00 -6.132057145839845624e+00 -1.200741690555870100e+01 1.399390761815976703e+01 2.401571747862508843e+01 -4.882692440055186545e+00 1.334643079677283239e+01 -2.666856570796245052e+01 -5.139690568061491049e+00 1.590355151231965358e+01 -9.429107121043788453e+00 1.680086459483188932e+01 2.365907090696970272e+01 8.119509757748078371e+00 -5.420442835816964511e+00 1.887032676724537694e+01 6.204794700300905674e+01 -2.948181824487534897e+01 1.150656051057008789e+01 -3.332761380505359483e+01 -3.449856305682578395e+00 1.949403939398350261e+01 -8.609384100006745033e-01 -1.221554872514833523e+00 -1.213048027097883796e+01 1.512943405263707852e+01 -1.289897111419844222e+01 -4.227517065128037643e+01 -2.588390126273196401e+01 -1.727568017216328577e+00 1.958074586044214982e+01 -1.690384313556486973e+01 5.831337073942325588e+00 9.027979247535547813e+00 -3.766065484478705372e+01 1.747221362247373833e+01 2.051779042443597234e+01 -1.176233361715061498e+01 -1.567023588572988579e+01 -1.058967814644840466e+00 -1.350051062268467916e+01 1.681714012590774843e+01 -2.885237328520654287e+01 2.478835688663884040e-01 -1.258954347910331784e+01 1.402066266077927992e+01 -1.816019875467087630e+01 -2.137432200762729551e+01 1.164864549250293635e+01 1.264134861233339535e+01 1.722757469918025919e+01 -1.334499893842316531e+01 -2.782664553749541270e+01 2.738733479114045721e+01 -7.941789382613531956e+00 4.281528833037531001e+01 -1.716054508506856990e+01 1.278883559410078519e+01 -3.562288757736459033e+00 1.685198624393389721e+01 1.642183876190726810e+00 1.106918862367689771e+00 -2.448738867726268253e+01 3.831465360045558821e+00 -5.186859657501619481e+00 -1.947362976761917608e+01 -1.345336257572171412e+01 -4.104990599889410952e+00 9.901885288192209700e+00 -1.400884836257332822e+01 3.878737086956360436e+00 -3.207625931263353269e+00 -1.696969393958700723e+00 1.704947635081449775e+01 -8.982962384201299555e-01 1.600469725227284457e+01 -2.040998227934177933e+01 2.188678175237649626e+01 -1.488432297052024289e+01 -5.720837408733765450e+00 -1.076771504557513914e+01 2.666456200724760528e+00 -2.338866195157732086e+00 5.220005338073153922e+00 -6.395852745915142634e+00 -3.400541637749972779e+01 1.238353046474244756e+01 2.486285177536680990e+01 1.110662014891026672e+01 1.828796175930505186e+01 1.760767221861114606e+01 -1.598425805854941206e+00 -1.312948362463796670e+01 -1.255509780974828615e+01 3.516007061205313988e+01 1.970156975417536671e+01 -6.552305392947996410e+00 1.422461758434089774e+01 -2.224960853933058313e+00 1.737110932847770428e+01 1.190677902426634738e+01 -7.997751523880520352e+00 3.825179653061795193e+01 -1.797031383888558054e+01 3.752692303055242462e+01 -1.060858483955427367e+01 1.108576409673850627e+01 -1.289773343631778202e+00 -5.229406619639759057e+00 -2.970590204154437330e+01 -1.390124955101224913e+01 -6.977367024764186354e+00 -1.201524012085927673e+01 1.673978663927045218e+01 -2.116030859597688618e+01 -1.981906580164778120e+01 -3.385908819699170635e+01 4.915982830144336901e+01 1.173436595854979281e+01 8.505301949026684127e+00 2.301519240791038001e+01 -2.793232084175010232e+00 2.830130876419252672e+01 1.447353223175450410e+01 3.775096822432463028e+00 -5.590855823300658756e+01 9.461837027295453950e+00 -6.764327319179694875e+00 6.259187878476250688e+00 1.655008834410673302e+01 -1.176044991891034286e+01 2.989740373537980744e+01 -1.076436957273351247e+01 -9.762511534722847273e+00 1.260929149238016755e+01 1.237436146881319488e+01 -3.942959784587247185e+01 -4.022225002081476219e+01 -2.892109989894669386e+00 4.613992747759454005e+01 -7.329846018663075391e+00 6.313022264223800306e+00 2.159858313985027678e+01 3.548013708756737117e+01 2.462737556608335154e+01 -4.352216370613089857e+00 3.280934747741688540e+01 7.914630440658840804e+00 3.079781856554719610e+01 6.811539164729685236e-01 4.226527050106675176e+01 3.329141400502824144e+00 2.337028157159064179e+01 -1.985430469504261453e+01 8.031192466911550198e+00 -1.561840151313789704e+01 -2.980031850405648086e+01 2.377559699656108805e+00 1.644212414034086578e+01 3.489639811657459845e+00 1.741042708340553347e+01 1.544428637803833837e+01 -2.420639017993414299e+01 -4.104565074159017968e+01 -4.848420807985815095e+00 -4.457369191550293408e+01 -1.076980774322851442e+00 1.281928711455505798e+01 1.980568703482693138e+01 1.325732313674939533e+01 -2.764718889603951979e+01 -3.408976189501478071e+00 -8.102799138224368036e+00 4.776512414370397863e+01 2.016395360724789043e+01 1.916200560965812261e-01 -4.781857955685922867e+00 1.548741452803955099e+01 2.407191472288085166e+01 5.416453458667486842e+00 -1.751671664327680134e+01 -2.269272428590290502e+01 -3.948909112671501909e+00 -1.173444241709414193e+01 1.677559814524296655e+01 3.546856053039415713e+01 3.580765062429990309e+01 -8.425266638384071527e+00 1.443890286698759695e+01 2.479915415321358196e+01 -9.202801742854639366e-01 1.251639930747381335e+01 8.031619128084328096e+00 1.311034742593817626e+01 4.770928937915868318e+01 -2.264166166426155868e+01 -2.603514973333863836e+00 1.036734682488484793e+01 1.874819908072690922e+01 3.927012581863977658e+01 7.450952537584988322e-01 9.789816828151362671e+00 -1.982108034745520087e+01 -3.500823758887498638e+00 3.355561544265996332e+01 -8.346268140158395354e+00 -1.253159713864226887e+01 5.364334714593884890e+00 3.368842043422692711e+01 2.036391772868103445e+01 -1.057140671054249381e+01 -2.269328592126603539e+01 -7.572334564250873257e+00 5.202710112123950736e+00 -1.719874847446136457e+01 4.219938906081529240e+01 1.178164728226078140e+01 2.249033066883207610e+01 2.452849657968511110e+01 1.167654644444866285e+01 6.090108012607046817e+00 -1.241173253683932565e+01 2.457719504965010060e+01 -9.240498584531906090e+00 -1.717130521506926755e+01 -3.993277611599937416e+01 3.194438076388872361e+01 3.203302918700074109e+00 -1.157020921444412487e+01 1.252466725443580398e+00 2.088717088781581133e+00 4.803124289259747215e+00 2.125020944833098113e+01 8.811207299444357988e-01 6.816254988387918878e+00 3.351282655674729227e+01 1.842234609962466862e+01 5.820120681467306767e+00 1.075959214651476081e+01 1.626301064657906892e+01 -2.687520751661207186e+01 -1.160609173301868857e+01 -1.047027802314399914e+01 3.948134910647731033e+00 -1.061529510824245115e+01 -1.850861823529690398e+01 -2.721732345307636081e+01 1.831365220731256827e+01 -1.427324336994253073e+01 -2.351379702380991810e-01 -7.381583453844566822e-01 -2.259392842425004133e+01 1.495409170622727757e+01 -2.897602564005282488e+00 -3.118059692751022993e+01 -1.813973392655440620e+01 1.023726710852136179e+01 -1.046822293228518275e+00 2.555059321581662837e-02 4.090639241967826933e+01 -9.089339029247045509e-01 -2.821034542264942502e+01 1.621466677808847479e+01 2.638677990532585582e+01 3.988735984903895826e+01 -1.895412715785610303e+01 -1.426670258002952707e+01 8.324360273423067724e+00 1.898364193471539707e+01 -5.215730163769252137e+00 -1.056005081735515461e+01 1.407297658583759770e+01 -7.620497353331319168e+00 1.230462639968512129e+01 -1.897747236072632759e+01 -4.632964824938355974e+01 2.193151675238859610e+01 -2.035076087145748502e+01 -2.065908580071252132e+01 6.485775258356274442e+00 -2.328159673854481326e+01 1.934496028009103341e+01 1.123492752524147598e+01 1.616086461490788651e+01 2.053331269138960025e+00 2.468539659398057307e+00 5.040600598487646522e+01 -1.058904280753225891e+01 -3.323590602980108333e+00 -4.612823865755278518e+01 5.474900558533396300e+00 -2.241275931496906182e+01 3.054094960355688837e+00 -3.003171470949198607e+01 4.685307722920211582e+00 5.439258272628086921e+00 1.582344285628216873e+01 -7.176039385274439297e+00 -5.183744256838878783e+01 6.053333733501488290e+00 1.517286486277005864e+01 -1.529031642605777064e-01 -2.023290523780596928e+01 1.347367588534555516e+01 -7.446246184259150525e+00 5.261378624863049858e+00 2.745027247456030750e+01 -1.125595744863325542e+01 -3.155660888653512330e+01 3.050472434388012033e+01 -2.672690551327622543e+01 -1.760894659458789313e+00 -3.585675280868239412e+01 5.320426306016826423e+00 6.218605757087813046e+00 -7.446532047766298845e+00 -2.256190154744718512e+01 8.207503286876656645e+00 -1.375926509739499082e+01 -1.894971934601259278e+01 -2.495676882095809646e+01 4.343977561318904890e+01 -1.862466596854253709e+01 -8.661980042949050329e+00 -1.000045246402196053e+00 1.474865253728859571e+00 -3.402543314181890111e+01 -3.177849251301145017e+01 5.365430331674434505e+00 -2.784146435156942090e+01 8.430185664091991438e-01 4.797726431779040013e+01 -1.828712310045399914e+00 2.295599899379306308e+01 1.696372444969299309e+01 4.586932584650525513e+01 1.150598832294890173e+01 9.511438097494403721e+00 6.795983755769897527e+01 -2.877814682946017300e+01 7.083914941178815816e+00 1.027720031122408884e+01 -2.085795297306411555e+01 -7.846124597144163104e+00 2.739523709716011979e+01 -3.117688940241290396e+01 1.035838623974492556e+00 -3.344013607396126986e+01 -2.398348213849580901e+01 -2.384846865150660733e+01 -3.138695647389737609e-01 8.277466608399990378e-01 6.023702377941892117e+00 1.401608532319308331e+01 -2.200984267378870385e+01 -3.320008101930186939e+01 -5.167285985676967286e+00 -2.225409069836105758e+00 2.415057844367385442e+01 1.787860335486736574e+01 -1.271501297780485817e+00 -8.910867106123010473e+00 1.671198065018430512e+01 1.501594926599044300e+01 3.244601393287807412e+01 -1.934134477350250592e+01 1.797692225188508175e+01 -1.553231284229861586e+01 3.673700731420028376e+01 -2.299890890063888094e+01 7.060248636301302838e+00 -3.007656660088420608e+01 -1.056269824076206021e+01 1.033871599245314066e+01 -2.653094294690419730e+01 1.524305349174500179e+01 1.072919482775130540e+01 -2.568758872405353699e+01 -1.002568795527102274e+01 5.170338596876003834e+00 1.627404695647815913e+01 -1.593075680322893106e+01 -5.235396506480220324e+01 6.359854324302659512e-01 2.376354071133076928e+01 -1.102563541495433519e+01 -1.592255262641764801e+01 -2.608012683432804479e+01 -3.347633962125309282e-01 3.871936700140209808e+01 -5.508669572764571853e+01 -2.186072489540213937e+01 5.707783821169913452e+00 -2.765144755412245026e+00 -6.424688032572864138e+00 2.668399258995419387e+01 2.215065254434638309e+00 -3.324330500350585194e+00 -1.210307057139047870e+01 3.507117057055919673e+01 9.450465790875091088e+00 -1.960730250676805397e+00 2.169173363087100626e+00 2.366318138363931922e+01 9.661607580414964147e+00 1.381369274080425136e+01 3.014632053732267636e+01 -1.609897785976482254e+01 -4.313059582955494520e+00 -1.060142502202186598e+01 8.604015041364293737e+00 -4.149809086631564270e+01 -5.626825033195551384e+00 3.458491463475547079e+01 1.685782593089454195e+01 3.892013521831966472e+01 2.143739488809300209e+00 -2.818177257379375078e+01 2.947787584256730398e+01 2.532213222671276753e+01 -6.732734306851181572e+00 3.372140020240542668e+01 -9.708158780615223193e+00 2.121945750368146122e+01 3.267462651392774120e+01 -1.745661032880300567e+01 -2.597732423448654293e-01 -2.076854038989742435e+01 -1.723768516012045637e+01 -2.290440557382006048e+01 3.602862607958214891e+00 1.628950590704083723e+01 1.732943247013809795e+01 -8.707945331413270651e+00 3.239922044293760450e+01 1.482579633474315273e+01 8.903421576397009929e+00 1.987343622331927051e+01 -1.135325087409214184e+01 4.345507465130099334e+00 1.491888664630877770e+00 -1.899416422796305071e+01 -1.817437758366391165e+01 -3.704254157280566062e+01 -7.855109887139640534e+00 -1.906945796919656999e+01 -3.702635749570519152e+01 2.001653907975767055e+01 1.269131217544880030e+01 -1.130275419061808151e+01 2.462573480060593845e+00 -1.657862664288603938e+01 6.712767485749068008e+00 1.329753654561450560e+01 -3.705362047836244788e+00 1.046545821893517747e+01 1.333020087482573146e+01 2.496152895155401197e+01 4.647651589433732244e-01 -2.051614293707659797e+01 1.180204876597913000e+01 -1.755979734099989997e+01 -1.591801786837216248e+01 7.174255841054449689e+00 -1.005405734444432397e+01 3.550904704270003975e+01 -1.648348967851027425e+01 2.533477625641051034e+01 1.348520499706406284e+01 1.095235545231195573e+01 1.798140219149098584e+01 9.182692522551098691e+00 -5.634726779189983858e+01 1.105076503797015386e+00 3.349172493648409699e+01 -2.369373028500287504e+01 4.084236357697109909e+00 5.366982928903729189e+00 1.459710882261883924e+01 -2.172906671652901167e+01 -1.771185124457748472e+01 -2.677752224564164862e+01 6.760446515596175487e+00 -4.351715199275164991e+01 -3.867767123413911889e+01 1.832139789869982271e+00 3.306816707585533521e+01 1.565466694316227603e+01 1.648175309225218044e+01 -1.065904557717008494e+01 1.030680399530620761e+01 1.120183477965520780e+01 3.461552337778568855e+00 2.992782130515950456e+01 -2.078819746915197086e+01 1.531631831052067305e+01 -1.371986121368220424e+01 1.961290894321802014e+01 1.855854739386380103e+01 -1.801500910571908420e+01 2.455764007334093080e+01 -3.719084534682566279e-01 -6.238770536385472631e+00 2.317914439024977291e+00 1.523833979191286048e+01 -1.466518582818844862e+01 -4.055876473005896266e+00 8.866559643143865799e+00 2.532699519625182916e+00 2.732968527860762364e+01 -1.072621666332877588e+01 -9.970477094400177265e+00 8.863015314388652754e+00 -1.315919025812172727e+01 -2.625128772280778122e+01 -1.952738238676214522e+01 -4.246385834829559514e+01 2.505805925508113674e+01 -6.597897622762158854e+00 -1.319895841190969676e+01 1.654308331325227854e+01 6.835996683480684233e+00 -3.150726716488859935e+01 -2.156974821473368564e+01 2.590919892814918057e+01 2.923875938847134925e+00 2.535490930923877073e+01 -2.264758247058173524e+01 -1.679958000559199505e+01 1.735729017581716604e+01 -1.605289396171431182e+00 8.578209024204047628e-01 -1.789246511438499354e+01 4.913559657641304312e+01 -6.855749197722740718e+00 -9.827368935341013412e+00 3.428685395550456860e+01 1.381791204511348958e+01 1.937119723814046424e+01 -1.357326654053150072e+01 -4.107326421794025961e+00 8.509025324627003783e+00 -1.674075750243370919e+01 9.897042669822074146e+00 -4.261769439912278301e+00 -3.626498100719317996e+00 -1.642190336840330644e+01 -2.041060302596682163e+01 -1.453627952944225532e+00 -4.537036774340694301e+00 -3.771733204860841226e+01 2.153977798528293164e+01 3.789920146318144845e+01 2.676965214185355535e+01 -4.026213352159552272e+01 -1.425969377927277115e+01 2.417266643875569443e+01 2.258063783340268582e+00 3.558873960332732622e+01 -1.663320521667358420e+01 -1.517094362396055551e+00 -4.577213020145614486e+00 7.143247272706711115e+00 5.308908990800295769e+00 -1.011016755223320196e+01 1.084401334624297597e+01 2.139120575648423994e+01 5.662606690043425317e+00 3.256031596466205258e+01 -8.809303575755535576e+00 -1.959172387146439220e+01 3.815464835943837585e+01 -7.278792918344143104e+00 -1.598330434320484050e+00 -2.634494159549984360e+01 -4.442476300569992276e+01 -1.190295057176505367e+01 3.618336807022223822e-01 -3.414688230956203085e+01 -2.208306821197778547e+01 -2.232972562703448105e+01 -1.302821482156026445e+00 -1.226399197663886653e+01 -3.052750483400885173e+00 -4.678901354861701556e+00 8.776771491874434616e+00 -4.787824591184127954e+00 -1.791691112159358568e+01 -1.058797354167415605e+01 -8.507211337264418916e+00 -2.100815311100459493e+00 1.081552982309734290e+01 -1.151351937983316276e+01 -6.348350457121726187e+00 -2.047044644917930611e+01 -1.810749688176428451e+00 2.648276124690381295e+01 -4.488954495253180710e+01 -1.660297648706946561e+01 -1.151170317409200727e+01 9.965857406279335251e+00 1.660366129037040039e+01 7.474155774905990590e+00 -1.601880214204418706e+01 -2.294565449378798405e+01 -3.339332260241024031e+00 -3.707396357265801523e+00 -1.294482282448933219e+01 3.702618173226248643e+01 3.206254721071344704e+01 -1.495267691694946777e+01 -1.972398493632490979e+00 -1.490595576654335730e+01 -1.638781277034716055e+01 -1.094000150997841203e+01 -3.892319236606483379e+00 -1.678951366115909494e+01 -2.494172538727367439e+01 -1.001694725722320278e+01 4.446496082011535123e+01 -2.907599851602039820e+01 -7.591039990908868162e+00 -1.372467543497583442e+01 -2.802968155693649877e+01 2.331038225894431903e+01 -1.480476619397398164e+00 1.143359508383109890e+01 6.496072717615063219e+00 -3.523829262597937717e+00 -9.039947038178727468e+00 1.435333144517960058e+01 4.919228733194729308e+00 1.679404941091956260e+01 8.847191956024685666e+00 5.349113559495045855e+00 3.227787082772134397e+01 -5.484494584189518207e+01 -1.507853686244639668e+01 7.220242006326330397e+00 -3.070276741863612813e+01 2.853110355483893912e+01 -1.485304573622902069e+01 -5.442744376515094018e+01 -1.949890349402372181e+01 -2.981690346554386029e+00 -1.161170549215892223e+01 1.981834589524634183e+01 1.504924170504371261e+01 3.445773766242966829e+00 -2.699381550486059655e+00 3.286655131664580409e+01 1.868612408561931915e+01 1.717017578667749689e+01 1.630770560199529129e+01 1.706922342116535063e+01 -2.042353380926340023e+01 -1.049858329157602554e+01 3.960780807894896327e+01 2.993711637152912175e+01 -1.077993136778415817e+01 -2.372099245258510791e+01 -1.418684512138945752e+00 2.918677493919395971e+01 5.120607390195242914e+00 -2.272549508979322397e+01 3.572349437457629051e+01 -1.411761270122425316e+01 -1.006453741124905221e+01 -6.799427905417085860e-01 3.898447731344457168e+01 -2.256755197285798431e+00 7.611916077763117627e+00 2.162947523110016590e+01 -2.364079540734250959e-02 -1.637316016206732883e+01 -2.075398731320285961e+01 1.254524563001338799e-01 3.750801450729283459e+01 1.983337205166982642e+01 2.129713502759293675e+01 -9.185094842042794028e+00 1.685289996768647436e+00 -1.041605325585051034e+01 -2.861873306107802861e+01 2.328453415704263563e+01 -1.229849112887831986e+01 1.487833489319399227e+01 1.868151293478634045e+01 -3.875639613904217384e+01 -1.364231924259803286e+01 -4.467153880187265713e+01 2.414163301972706677e+01 -1.652808128254457998e+01 1.417288209150113687e+01 3.277549566089138011e+01 5.212497292101328838e+00 1.103792680310187535e+01 9.868648553670810841e+00 -5.349410713302809484e+00 8.439518053947193010e+00 1.602707428680141533e+01 -3.157209568851895742e+00 -1.448021351937718748e+01 -5.190472543199015298e+00 -1.504308453825178660e+01 -1.253216149355008646e+01 2.081009547724512032e+01 -2.013337479143369890e+01 1.632028994515184905e+01 -1.557521799109021554e+00 3.012874722331297406e+01 -7.602684948691312838e-01 -3.285413299385797181e+00 3.783635560545354437e+00 -8.547217403011533321e+00 1.646976742368241275e+01 -3.070192384140300135e+01 2.644346843332002095e+01 2.823485629694888033e+01 9.410313419728721485e+00 9.872993341377986454e+00 -6.263371872765002735e+00 -3.036267146797357874e+00 4.163006797457264874e+00 -3.058417741733972051e+01 -1.219531705304365587e+01 4.316039205936608170e+00 2.064503767391135369e+01 1.766449700198542061e+01 9.817252767506763789e+00 1.319926349047625891e+01 2.701279686454054740e+01 -8.107988189690180647e+00 3.954044579575900542e+01 8.824799781228406914e+00 4.617201574597905811e+00 -3.418532269148730762e+00 -1.854616254232045236e+00 -6.558155254591233607e-01 -3.526144812851289601e+01 2.790712317648855745e+01 3.865101562920929723e+01 5.584125597837711119e+00 -2.314507405043593025e+01 2.323686664276608127e+01 -1.470741006865401701e+01 -2.410796070171237204e+01 -1.118694524313417382e+01 1.088668913062513255e+01 -9.062609606891518510e+00 5.875792367653217774e+00 1.499213951286543001e+01 -7.047821371631278531e+00 1.347118320558512927e+01 -2.294950788101229122e+01 2.084700322100415804e+01 4.377796215597103924e+01 1.297293243996008094e+01 1.094542027848763688e+01 1.100776465620711519e+01 4.563865097594208109e+00 -6.847677131712348597e-01 2.340909668467398319e+01 2.388810121673730080e+01 -2.161884963170196627e+01 2.417065611538138725e+01 -1.621342155552229602e+00 -1.763169859444506571e+01 -3.604581416710917363e+00 -4.184853022655953225e+01 -2.399073772504278779e+01 2.636501077485720046e+01 -2.111585411553789626e+01 -3.555785317994406114e+00 -1.534740625218020238e+00 -1.798581655594819395e+01 4.322506406816927438e+00 3.382545371539531232e+01 -3.127411425870123551e+01 2.838155836768520146e+01 -1.336576083006265669e+01 -2.056346137066304536e+01 -6.067861946646747606e-01 -1.349895975483110355e+01 -1.674575779367744488e+01 -7.787713351699036224e+00 -2.713025057646099825e+01 1.473252552818948757e+01 -2.620922167934594782e+01 3.612516196981487404e+00 4.577316262406457170e+00 -1.258270089903296984e+01 8.919419003526570577e+00 3.536775910108978849e+01 -4.154364130079946982e+00 -9.231152071747271037e+00 -1.532925892970034454e+01 -1.779867192890258965e+00 -3.055898860888301094e+00 2.179965151991463301e+01 -3.255622403587645763e+00 1.171883683569389945e+01 1.481874028848138014e+00 1.463587037310628780e+01 -1.408854381650233378e+01 3.284951118123109381e+01 -1.811716363238669203e+01 6.672635627043836948e+00 -1.695655658359874707e+01 4.711300289369257044e+00 8.990729002732802400e+00 2.579695888422032013e+01 1.979256448997760032e+01 1.212220836389797718e+00 2.259131515972994109e+01 3.107380837556125641e+01 -2.373353725954125792e+01 1.340893713954715416e+01 1.825208103449819097e+00 -3.289800180393693374e+00 -4.231243462469877414e+01 1.249947891022954671e+01 5.733383174305318519e+00 1.005842867135649676e+01 -3.039278706845911060e+01 -1.251976900277425031e+01 3.052296559356342698e+01 -1.680871442041005537e+01 -7.940413801604758959e+00 8.467541897202590206e+00 -1.292778473631939562e+01 -8.904079378343915607e+00 -1.100890804691111863e-01 -1.350299747536523753e+01 2.923105717040004237e+01 -2.524886653305114415e+00 -3.299996547215456388e+01 4.201939149264036999e+00 -1.366677807940633471e+01 -1.260086478478212868e+01 -3.283420136572952064e+00 3.839366187534812180e+00 -4.788520504206140060e+01 -3.126653880609471514e+01 8.316053738162999309e+00 -2.306267695874473667e+00 1.638534376090558098e+01 -7.519505699368882468e+00 -2.092786606520632375e+01 2.796593576603044795e+01 -1.729248306239360033e+01 1.884959790727517515e+01 -1.627917220360315298e+01 4.508953507995797594e+01 -2.935688726428213613e+01 1.663211080334071923e+01 -3.085709624745422985e+01 -5.454048370207415175e+00 2.244713378995790620e+01 2.781401730204642320e+01 2.726933988128150332e+01 -8.906616621549936497e+00 2.296129431992613235e+01 3.191103311760334460e+00 1.750388135502333498e+01 -2.611185023512832970e+01 2.637857172749910362e+01 -3.929023760004628052e+00 2.906946426032341435e+00 1.630452436673119720e+01 -2.563160024317216212e+01 2.264648654934394756e+01 8.034933891658514682e+00 -7.841400566243404313e+00 -2.269569249195658145e+01 3.254217853309342701e+01 -1.800711005318621005e+01 1.624058412186835199e+01 -1.908152437461137296e+01 3.009665508783101373e+01 4.275791421936585834e+01 -2.476726241904695058e+01 -3.390436786390976209e+01 1.405106541284646404e+01 -1.964369635992249030e+01 1.451458608802323802e+01 2.045074834904659866e+01 -3.157274171670364638e+01 3.753480607710010730e+01 -1.726092057321006124e+01 3.688765342139794967e+01 2.540342999393943302e+01 -1.969065029730826533e+00 -2.871685448135674790e+01 -1.652885418391718630e+01 2.839557655945280423e+00 -2.842519200125992906e+00 6.537968349543222146e+00 1.365829425388419516e+01 -3.757160101877547476e+01 -1.102020735166789933e+01 1.266436719970878322e+01 -8.653902302793156309e+00 2.146957614032213257e+01 -3.465893479990660442e+00 -2.571014939416417899e+00 2.860086144374738737e+00 2.719296584625234914e+01 5.805671401234418383e+00 -1.558764795352036492e+00 1.391235805734786446e+01 4.649422721937872893e+01 5.869438423412372430e+00 1.061138281883627599e+01 -2.780037790844435697e-01 -1.303266646656072503e+01 -2.014851580123080410e+01 4.805177068064056201e+00 -2.349747202469829688e+01 2.703704395296930585e+01 2.357906561137188106e+00 -3.740562693257231786e+01 1.917856560944230537e+01 -3.146107565710038045e+01 -2.366953504279441489e+01 1.900949381028249263e+01 -3.355321850388690308e+01 1.657941392079372189e+00 -1.431305147303001668e+01 -1.464581986973978189e+01 -1.077499598153482951e+00 -1.627688430063263070e+01 3.171281571097610907e+01 -1.193525908480502373e+01 -1.564084704612558774e+01 2.779137567115473573e+01 -8.436071378798688514e+00 -3.792642753830037794e+00 9.409038434505381687e+00 3.607477386820783494e+01 -1.306193917406119809e+01 -1.454219897679305262e+00 -1.334642264644482523e+01 -6.051923024310770671e+00 -3.156795129470296857e+01 1.263313096271002323e+01 2.125415616281399522e+01 -2.997034514433356112e+00 -4.315683327042366457e+00 1.246319166658204303e+01 2.536432551571262195e+01 -1.659416141166531489e+01 -3.816846966984122513e+00 -6.350067124103396310e+01 -3.209556685002635845e+01 4.411759566821307210e+00 -3.108819725585711780e+01 -2.756589197969029925e+01 -2.030778396685751019e+01 -4.023430905183967354e+01 -3.000738779343598672e+00 -9.633912254157383614e+00 2.868066011214555289e+01 -1.616635056526592251e+01 2.017374259902242528e+01 2.603418421882201628e+01 -1.860414232797608847e+01 -1.502626243162231212e+01 1.904879485286542218e-01 -1.063304223290984041e+01 -3.216776699123664685e+01 -3.404678845819512389e+01 3.129319963495732537e+01 9.282256198208798992e+00 -1.379228203415848952e+01 -1.115923375642879911e+01 -4.807127105536692113e+01 -1.693458621050035973e+01 -3.295075370432734019e+00 -1.902670170402087990e+01 -1.433120118527240905e+01 -1.696674521993459450e+01 -1.095317108552510454e+01 7.630969803166704146e+00 -1.651629896820520571e+01 1.183501207466727934e+00 -3.839947281922726319e+01 2.682141734777354714e+01 -2.387906938892557918e+01 -2.286970149833118882e+01 -9.494939134503519895e+00 -6.591713416460982522e+00 -9.835815183829099695e-01 4.249346401179394661e+00 -1.503644457581676264e+01 -2.391024740244694158e+01 -5.189093005982950757e+00 -3.708059463326469185e+00 1.036083816463170848e+01 -8.986601226183934088e+00 7.856105003577288137e+00 2.630714426278591311e+00 6.577991143831800613e+00 6.868810256460076147e-01 -9.595515219002539453e-01 2.954879930948839828e+01 -2.400086201271983555e+01 -5.209761865593235797e+01 9.008211881969469204e+00 -1.747141635677711236e+01 7.222856480289062020e+00 2.342091665304780523e+00 -4.087558785082979540e+01 -3.384936010879204105e+01 -2.881930517013607584e+01 3.971476560620634189e+01 8.807138956775325767e+00 -4.609124915581269022e+01 -3.150038611309495806e+00 6.611108662293531779e+00 1.388822681740987264e+01 2.004271487858960032e+00 3.429329027031646859e+01 -4.624807255137718620e+00 1.279599595717572313e+01 -2.678720191423720642e+00 3.084408227135273961e+01 3.566339222640672091e+01 5.692065255168264670e+00 -1.520425743537483498e+01 4.986991105565504512e+00 -3.701358723771840431e+01 8.172482467849659926e+00 1.474512859859869174e+01 -1.468430185176683977e+01 -1.147017312399963629e+01 2.782257600888566884e+01 2.490167119552830322e+00 -7.679404499904616266e+00 -3.258285864388805919e+01 -2.089449492286743038e+01 -1.445592653748022549e+01 2.599785494603689884e+01 -1.962944990741514317e+01 4.116519675234165732e+01 -2.058646401306471319e+01 1.215477361131139133e+01 -2.811924096024346653e+01 -2.390450816645707022e+01 1.741534713752982455e+01 -3.339014757946801915e+00 -4.794592811659309284e+00 3.650830541910766414e+01 -1.320273637844205439e+01 1.448587820198890874e+01 -8.963381765990448002e+00 1.099401742525976289e+01 -1.223156847026316996e+01 2.985623313181034888e+01 -1.022380016478759934e+01 -1.856435916999335944e+01 2.768097464679499708e+01 -1.608568990533528265e+01 1.048154193928520428e+01 -7.560023106542438143e+00 2.888411333353896282e+01 7.848166749191960889e+00 7.395860571000674177e+00 -4.522910993793039580e+01 -5.214428786332732990e+00 6.342055128009041809e+00 2.830849710994987589e+01 -2.200661576261536112e+01 1.151692255247811048e+01 2.540376360890692076e-01 6.323305078118945488e+00 -1.634178728915362555e+01 9.505566437819341630e+00 -1.500315818462576622e+01 -5.743622197544159036e+00 -7.198564937316329626e+00 -5.627256428506562713e+00 -2.466798827479873069e+01 -4.071876071603119485e+00 8.245150937830457438e-02 -1.115191548930392296e+00 1.149175047406154349e+01 2.160898248313172587e+01 6.836046007016821413e+00 4.420345583897436370e+00 -1.520764903950430558e+01 1.455884278464472104e+01 -2.568738757881518353e+01 -1.487910312851388994e+01 -3.577142655134523119e-01 1.792997758483795323e+01 -1.617191553235569845e+00 1.806656042430067721e+00 -3.614001106102727334e+01 -1.106524769570502897e+01 7.784089307344941311e+00 5.008077816002307259e+01 1.093668183498311564e+01 1.905335331296239687e+01 3.708602084595366222e+01 3.442967460588611317e+01 5.508282657844668861e+00 5.479643425236969456e+00 1.437992287233754318e+01 -3.169000718790305093e+00 1.103526946750720761e+01 -3.678226962994749272e+01 8.734436102910157373e+00 2.234259365383285001e+01 2.016629518195719228e+01 3.113637282572094378e+01 3.638419785514053206e-01 9.080579014280548478e+00 -6.431933998136882380e+00 3.160317710872854491e+01 -1.035868508242000274e+01 -1.025658945962165802e+01 4.110497812900951686e+01 2.496583151962878588e+01 8.032589982569408704e+00 7.834179627846876492e+00 -1.599432013114899753e+01 1.714683986196863330e+01 -2.401109919498905754e+01 2.847282612129049539e+01 -7.625777707882583023e+00 -1.867476569392110974e+01 -6.306560704878648949e+00 2.359335385809409757e+01 8.148585800466705109e+00 2.084237369295027231e-01 5.115679637811650693e+00 -2.029377582803463476e+00 -1.592224139731586341e+01 -1.012815427276858316e+01 1.474365494366809060e+01 -5.310536117210027385e+00 -3.481727404134091586e+01 -6.226828545387119718e+00 -1.332743949174352949e+01 1.719651785779106046e-01 -4.584728408994511284e+00 -1.109385424603887493e+01 -1.225756799435770761e+00 -2.794158528528476015e+00 1.812870118112760309e+01 -3.344007041965485172e+01 5.185311835544254677e+00 -2.214268318218508469e+01 6.536836526647916479e+00 1.319007486518579064e+01 3.319730989772419605e+01 2.321718331932892099e+01 -1.791745942168861738e+00 -1.688447506966461376e+01 9.691145098026868965e+00 -1.697602715923374816e+01 -3.749721358262266335e+01 -2.696189494822399269e+01 -6.075816563000227433e+00 5.475657627296666163e+00 -6.089912250921917014e+00 -7.134038183887334128e+00 -1.423586777772006151e+01 -1.203464321563060047e+01 1.579254229888865702e+01 -2.277571358397708856e+00 -2.245840777896903262e+01 1.928175162801849041e+01 -1.844690140995309946e+01 3.993033932311503520e+01 -2.262618013367148961e+00 -1.517785881561117600e+00 -1.850122137724273941e+01 2.705020661707089857e+01 -1.110699317930511043e+01 -2.129546705952660801e+01 -1.534220281824494059e+01 -4.896270345537689472e+00 3.349209839704527525e+01 4.520645602514989037e+00 -9.959182771298696224e+00 1.293502438944240929e+01 8.389984339245309286e+00 -2.154230007343016950e+01 2.158646042294839873e+01 -1.545859859821899285e+01 4.203834368647570585e+01 -1.402084569796954727e-01 2.474262416013405996e+01 -5.044208778799189830e+00 3.324532351426462640e+00 -8.370552934424891234e+00 2.514592556570910986e+01 -1.759966933911285025e+01 2.067048976819056350e+01 -1.507497019075758793e+01 -2.559155013968257819e+01 1.801259862696814196e+01 -1.399781224594024032e+01 2.741260542969585767e+00 6.923233633831826772e-01 1.833815290011675359e+01 2.344106040315512018e+01 -2.234062245665544566e+01 1.644724333515235415e+01 2.599381854290562899e+01 3.279574557920535760e+00 -7.131207195410180333e+00 3.372901786823053083e+00 -7.078682020479456938e+00 9.188611346796060175e+00 -1.740956532070809004e+01 1.470972909783049332e+01 1.148096216586770346e+01 -1.625532948127771249e+01 5.244554974156929461e+01 1.092474025321044451e+01 -3.427709299215283778e+01 -2.857346221554929855e+01 -9.528481266501743763e-01 -1.264524517970509798e+00 2.340734470391653588e+01 -1.028533296435568012e+01 -3.168323083566777143e+01 -3.014647678819057930e+01 -2.006482530290904975e+01 1.458089084543960290e+01 1.704683870943341262e+01 2.640814871106843498e+01 2.071095877193653845e+00 -1.796357247672628077e+01 -5.050443951806665055e+00 -6.823739605937058528e+00 2.548331971208792623e+01 1.885683292653298437e+01 1.841198120030517060e+01 -2.794318349333979157e+01 1.984796762421981242e+01 2.224892204138385310e+01 4.122942251846059669e+00 3.832634865172414607e+01 6.645453418003921087e+00 -1.647208940685780121e+01 1.965004023593162064e+00 1.891236027987505341e+00 2.822306491897241187e+01 2.854760023322403839e+01 2.474658676065871887e+01 1.994018979976882022e+01 4.475715547253401816e+00 -3.507812084337031955e+00 3.918156642545087998e+00 4.130586945377571340e+01 9.061928655381905173e+00 -3.868182728241596813e+00 1.933393140944946964e+01 -1.396490950742599502e+01 5.374308865386751677e+00 -1.063227643810656708e+01 -4.662718876038216109e+01 -4.385382241986058460e+01 -5.322197170690513346e+00 1.529117108781543877e+01 -2.792902447824236845e+01 6.313607417070706163e+00 6.600775379569734369e-01 -2.853127317821940068e+01 -1.907803244693674571e+01 -8.807286934336440609e+00 1.255768591601605877e+01 -5.687900692023887927e+01 9.528380282702563875e+00 -1.881176965800552736e+01 4.166270545579536844e+01 -3.489396696333117376e+01 1.988785813337942443e+01 2.736592700088516494e+01 -1.388253346257599397e+01 -2.429537422593724827e+01 2.627377559035222276e+01 -1.783483475505295290e+00 -7.393969789242852642e+00 6.330427465860934966e+00 2.797274149236356777e+01 -6.738017995339831145e+00 -1.665006257336187900e+00 1.972761302941750472e+01 -1.781913426744024775e+01 -1.624567876498237240e+01 -1.299297910155411628e+01 3.307539097171203224e+01 -8.546681925400331892e+00 8.554337958567735711e+00 -4.538182355461686690e+00 1.634140934108645382e+01 1.264172629834253314e+01 -2.824759612790312957e+01 -1.535171487866924700e+01 2.134058091768082477e+01 1.422413426660539271e+00 8.355023614205132176e+00 -3.348692777283842048e+01 -3.413686002522208440e+00 -1.051872645994764355e+01 8.052612320397415147e+00 4.959727897090088433e+00 1.208691412740662763e+01 2.260388984901915421e+01 -2.146168477556250842e+00 1.947566960614010156e+01 -1.911737489054628369e+01 5.423414849951644356e+00 1.200221167826957114e+01 8.058218569685106303e+00 -1.482504815887253358e+01 -4.456663803837678728e+01 3.467961985740515285e+00 2.382128392843829090e+01 -1.786539136116554971e+01 -1.569501667051772742e+01 2.013768915505524149e+01 -1.163503346177136422e+01 -3.035409617699453477e+01 1.666105664945145559e+00 -1.721586962761381301e+01 1.532031973204503927e+01 1.864388724843432854e+01 -1.115175124807353768e+01 2.067316933594377559e+01 -1.416177898809387337e+01 -2.083155988038184603e+01 9.009322749162926414e+00 -2.950372518677667699e+01 2.255007625045831077e+01 -1.630354864516120372e+01 1.790568148597536435e+01 2.058294231870171487e+01 -7.889714925943546397e+00 5.434774093486154811e+00 -2.587995337737347512e+01 -5.298962843469616768e-01 1.396557583333231811e+01 5.476550052017764614e+01 -3.046607648970555715e+01 1.739399054303595449e+01 -5.127359103793128980e+01 -1.037231072004806354e+00 1.148624528536332789e+01 -2.624948334673735673e+01 -2.926532844502500730e+00 6.937684729347960655e+00 -1.368531306836137595e+01 -1.450876240893366464e+01 5.217414668753750817e+00 8.271511299392400929e+00 -2.882612220148625681e+01 -4.756229451002342046e+01 1.271250613828721576e+01 -7.555268451404444363e+00 8.376622924257487668e+00 -1.030350809640168386e+01 -7.295007247381155580e+00 -1.000935669654007398e+01 6.874428955163138788e+00 -1.402820477592964288e+01 1.898053283190822071e+01 3.064189937941904773e+01 2.523823892055603579e+01 -7.705010402127023816e-01 1.632514448805081386e+01 -3.552514917156385366e+01 -1.116321602929903278e+01 -3.129842259028119855e+01 -1.890068619450671861e+01 -2.732732758548724306e+01 1.239154589578779486e+01 -1.633077931525185988e+01 -5.122432562666828559e+00 -5.844526260645807270e+01 3.522930149929499155e+00 4.390647594904234730e+00 -1.783356859607239286e+01 6.997102438003595992e+00 1.516912661384781913e+01 2.870080015211124902e+01 -2.644913798662330606e+01 1.812074715210915343e+01 2.302138311674559290e+01 -1.717510465751388082e+01 3.017755893398616607e+01 3.445793651437259797e+01 -4.018291204775549907e+00 -2.438452615670672685e+01 8.608731130169763546e+00 -3.084495847540504343e+01 1.232362725401632497e+00 -1.060581756779627938e+01 1.513538588837658239e+01 4.003700728942938980e+01 -6.196247720493966327e+00 2.792054075706455052e+01 -3.947028016864116751e+01 -4.111312882234567923e+01 -2.147936600287300024e+01 2.004662963842377366e+01 -3.757202719451731454e+00 1.317068721942686338e+01 -3.854767920613879539e+01 3.558980513538472934e+01 -1.277033495932244200e+01 -2.070617001564680493e+01 1.124914501245272191e+01 -1.955945334602248842e+00 2.195585153483875729e+01 -7.380983117573590491e+00 2.279995044750116051e+01 7.462424338057100037e+00 -2.343248673597072340e+01 3.193363904591097935e+01 -1.448170690056338472e+01 2.371878286246844425e+01 1.909794183112026644e+00 -2.813922838698744933e+00 1.001172048573883089e+01 2.965469958681443252e+00 2.591466915007535476e+01 -1.619433435682782729e+01 1.567346964985258140e+01 1.432833348491910641e+01 -9.559298941706499519e+00 2.252390363891984748e+01 2.121341538990926168e+01 -5.365237962759106694e+00 2.017432853320564234e+01 -1.511356431752506779e+01 -6.129757784573626189e+00 1.922721107312015931e+01 1.944618034292641084e+01 3.817874495429444437e+01 -1.083176246370326368e+01 -1.747648560697999542e+01 -1.279236383923610454e+01 -2.335731160898258452e+01 -3.217205744546647139e+01 3.053386558234103987e+01 -2.741889022668153597e+00 -1.500958502455172816e+00 -6.867238660724702903e+00 9.762627576940474228e+00 5.267330158313647814e+00 5.867285408638878673e-03 -2.136116765261252581e+01 4.178171632794259693e+01 2.803106023428366012e+00 1.029681362613512841e+00 -1.281833607146801723e+00 1.600883741272043892e+01 1.718703111073667245e+01 -1.399278542888110266e+01 -1.290453926447658262e+01 3.412857878655640498e+00 -7.830669568016159765e+00 2.026618502044517101e+01 3.585934194871152414e+01 -1.887441290199614485e+00 -1.117977103944272521e+01 1.711746032762594893e+01 -5.514325221192536652e+00 4.535675907853752520e+00 -1.084871137691767196e+01 -2.255124626806696853e+01 -9.404009723711082458e+00 -1.181027627414859182e+01 1.226952622904479995e+01 1.432726715361367908e+01 1.565543050653241119e-01 3.757913070155847191e+00 -8.868378592331904287e+00 -6.497127031438953537e+00 3.781741494253370206e+01 3.390027575772522539e+01 7.089300389631142707e+01 2.130077869782710565e+01 1.560649540015163872e+01 -2.162998159889934158e+01 1.335832350327102525e+01 1.537238443458128501e+01 -5.231824565328615506e+00 -2.002509882438740263e+01 -7.785528895030266128e+00 -2.587341202691587227e+01 6.555579800657258538e+00 1.694320669853376415e+01 -9.034421626972628516e+00 -2.844009709623317761e+01 2.918250231126302907e+01 1.450089027876370951e+00 2.542098363903295688e+00 -4.132071174290067539e+00 -2.719189613770549485e+01 -2.499025911901702202e+01 -1.875654291885357949e+01 8.654611301080990415e+00 -3.163452896581104845e+00 -1.705334188212714608e+01 -2.817315482776781899e+00 -2.301932684537867502e+01 2.879550483277426665e+01 1.078966927445883073e+01 3.575185817788570919e+00 -3.332605492548047721e+00 -1.524792085480845216e+01 -5.634339703819081890e+00 -5.938622909902595559e+00 -9.899321761820029764e+00 -1.807423280025085432e+01 1.635651743264485347e+01 6.647035649307188265e+00 -1.405397331936680150e+00 7.910557742605967002e-01 -5.919577852044674238e+00 1.303573075132287684e+01 3.276001907682222480e+01 1.602008134755421764e+01 -1.962222338903371366e+01 2.705119495098805871e+01 5.007601759103577521e+00 -1.116385846613223620e+01 2.731130705878896592e+01 1.292763810875137587e+00 2.942574919293457381e+00 7.844878627056118603e+00 -4.085456805808274972e+00 -7.784932863399218750e-01 1.614409232783136972e+01 2.429988041476229910e+01 -3.638187609318327276e+01 -1.078986948472012131e+01 1.306333595264633729e+01 2.566473574780230393e+01 2.946839674851510438e+01 -2.002763131627035875e+01 1.208257148890785260e+01 1.107100283801528029e+01 -1.505144134140600265e+01 -1.477167439509526758e+01 -1.729469751596771587e+01 -1.768014797262378224e+01 -1.156849702543389213e+01 7.379261388896667384e+00 -2.009087800498502929e+01 6.490862353371705140e+00 -1.995164637738261604e+01 2.324620882526919274e+01 7.227894194814409312e-01 5.953544058808736494e+00 -4.538268705206627729e+00 1.254534081776164989e+01 -8.431099838215601494e+00 -2.952954680659207654e+01 -2.042147550684276069e+01 -1.571763591342108413e+01 -3.612818509489325702e+00 -1.902821859694202189e+01 -2.089416153088757611e+01 3.128768985996805085e+00 -1.912021422152652050e+01 -3.391821225573783494e+01 1.386681775131463823e+01 -2.736834074614127843e+01 3.310935861043234496e+01 -1.731820554734070683e+01 -3.106685838589375948e+01 1.888350245407055183e+01 -3.779354589954391486e+01 1.821329177820529566e+01 1.129984617654638512e+01 -1.691889817997978795e+01 2.184677847211077051e+00 -6.883862250436288965e-01 1.898094584610042546e+01 1.374035356724044377e+01 5.970933784993643911e+00 -8.240971466856269245e+00 2.523946766088280391e+00 -1.922652333735198482e+01 -7.783206353485910611e+00 -1.830966076208035176e+01 -6.454878242477789740e+00 -1.943607096669596146e+01 -3.062012028636691419e-01 5.771385809279110646e+01 -8.042116983682827680e+00 1.896511511750688683e+01 3.748889078211120385e+00 1.996093133013796717e+01 -2.348662484267008921e+01 -5.373902323813654291e+00 4.544026182434219407e+00 4.802285604223961712e+01 3.427947649369153282e+01 -7.740752023772313528e+00 1.233347766477370377e-01 7.714987749353508839e+00 -2.687506704677345226e+01 -2.951841974657856582e+01 2.313825186788213362e+00 -1.619482713230129889e+01 -2.668405765624918047e+01 2.773663882561625016e+01 -1.166778655815447863e+01 1.983555429668018011e+00 -7.796069230552652662e+00 -1.302202568730915289e+01 -1.531357937288438054e+00 3.151560566901012805e+01 8.689528090116528602e+00 1.857150667184112436e+01 -1.158506017313807535e+00 -8.538429418509966951e+00 2.926254220753919277e+00 -4.115320040798358114e+00 1.689268941894002296e+01 1.121166696457061285e+01 3.600808056226203036e+00 -1.935345531967325172e+00 3.228759731496873542e+01 -8.207888932731261633e+00 2.564959985159028122e+01 4.725405275285886830e+01 -9.800451211502929638e+00 6.508975246373702173e-02 -3.562310194968856791e+01 2.702103301100239108e+01 2.440242894410304331e+01 2.529850743203196117e+01 8.668299005234189281e+00 -4.115149203346418005e+01 1.616958761343457596e+01 2.707634014497738661e+00 -2.435564201643135718e+01 -2.195934768704669082e+01 -9.279958704007110981e+00 7.834438699727516386e+00 1.347392896505871818e+01 4.013140903076836352e+00 1.528878821826688927e+01 -2.495847919467608733e+01 1.590573648335407775e+01 1.923157193104583484e+01 1.983453239175005223e+01 -1.845501958335224657e+01 1.750165986750520375e+00 2.554376316168529826e+01 1.375294185550378501e+01 -8.647588864095201444e+00 2.231179555748069276e+01 -4.612189493642470522e-02 -2.037911414543972732e+00 -8.953851390449385050e+00 5.889415168232422282e+00 -1.274257300100632406e+01 -8.281074586993188547e+00 2.464346180673984321e+01 5.091822498815858467e+00 -9.011727016744933039e+00 2.930735658878860228e+00 2.324448596417933288e+01 -2.810163356715961736e-01 -6.187117955364302091e+00 -3.149931095895286859e+00 1.251293224142152560e+01 3.165852326354812618e+01 2.784443077781350695e+01 2.566250189046077068e+01 -9.077820318508051045e+00 -5.067805450140182799e+00 -8.810208581078458057e-01 -1.596144692277623678e+00 1.500793310222884536e+01 3.094823075042923755e+00 -5.717848220895509925e+00 -9.561003006221479694e+00 4.455553258140920292e+00 -1.332093082462854738e+01 -2.873799885800402265e+01 8.804313606870341147e+00 2.254186435059458482e+00 3.309776402696885111e-01 2.053977838564957992e+01 -5.136439776994564888e+00 2.062594041032852132e+01 -1.518168909156651836e+01 1.376806293791480451e+00 -2.376630224671941605e+01 -2.894813408917717013e+01 -2.217384923217471027e+01 1.204175171552935097e+01 4.030825541354347230e+00 -4.163715778460549188e+01 -7.497427024453847899e+00 -4.554440812793841786e+01 9.040417280600719252e+00 -1.002990761964553990e+01 -9.642266024838029637e+00 6.697099461634047124e+00 -1.778920788973841383e+01 -4.330699117221602279e+00 -1.220731180019158657e+01 3.412955901602106934e+01 1.338221528580990594e+01 5.159564354423605437e+01 -2.450655642349473418e+00 3.999533788281380708e+01 2.127850075538665919e+01 1.650814868106477462e+01 1.955669846914081589e+01 -2.033310512430905703e+01 -3.750071062963216662e+01 3.902391576148963814e+00 1.309746981239931607e+01 -2.858906814629748538e+01 -3.119184548181604399e-01 2.204596860310115147e+01 -9.142695882503065974e+00 -1.770604174619070648e+01 1.508833173057880561e+00 -1.895371237193403147e+01 9.022682532496178354e+00 -1.992723986039978712e+01 -2.065629106733668863e+01 -3.745370744350066783e+00 2.375095877057418292e+01 -1.738553003107933392e+01 -2.281939970485300062e+00 -1.894888231162295611e+01 -4.225341123765756102e+00 4.769119000273922993e+00 -6.419024697115553124e+00 -1.090095914742324545e+01 7.360820448386123260e+00 1.222092727412344537e+01 -9.989098358519846954e+00 3.534891926673047635e+01 9.423185350484823530e+00 -3.404059078430843766e+00 2.147431885536622076e+01 1.647540214121731594e+01 2.283097528305471613e+01 2.036156041260651506e+01 -5.178103158991823385e+00 1.611818222202651896e+01 8.137543647129591662e+00 4.469111793702801094e+00 1.687176927236865298e+00 6.253905819507131758e-01 -2.425662658776614578e+01 1.584042073441586984e+00 5.628293038778108937e+00 -3.182060561272654908e-01 2.233591330637089811e+01 3.086281930091367531e+00 -5.675904754503432237e+00 -3.486367235146131094e+01 2.302949885667738172e+01 1.952911296095306426e+01 -1.069174723148774930e+01 -2.107247637922638361e+01 6.910455939151177951e+00 2.405340485041185250e+00 -1.430253891359889096e+01 3.319131698803012842e+00 3.719836525156327234e+00 -2.162976956880359847e+00 -6.326500139277811963e-01 -8.190974639262835755e-01 -1.230713211882552471e+01 -6.310708816818962674e+00 -2.692561199971584163e+00 -2.154719281109393147e+00 -6.163180828748769713e+00 -2.452464449639666810e+01 1.179247225861464088e+01 -2.702633597952772138e-01 -2.343504657295232718e+01 4.259712139460226865e+01 -1.410436071932429414e+01 -3.452951049369005432e+01 -3.429299014465696871e+01 -1.777677176097036238e+01 -1.183357964341198887e+01 -4.112367458535744902e+01 -9.545293371867905052e-02 1.343160289341761349e+01 -8.630652964190604237e+00 2.110755665654541247e+01 7.100958971903866157e+00 -1.743305985974775751e+01 2.625921256931853964e+00 -2.190306239600742089e+01 2.520065940571607932e+00 -1.279786401749480973e+01 -2.818198631364873030e+00 2.100603500214544894e+01 -9.199863639825542450e+00 1.477093138686000984e+01 -1.622560079448603432e+01 -1.626380889102821214e+01 2.306362978892422433e+01 5.316922762247761725e+00 1.774420615046214778e+01 2.773943494174790203e+01 1.709074675994108361e+01 -1.842444932284231385e+01 9.319559159292172268e+00 -2.049779112338555720e+01 1.950631013471072350e+01 -4.284930392392593212e+00 1.836263297306766296e+00 5.077681203801813581e+01 -5.779424596426472327e+00 2.204142341346419443e+01 -1.049496493124174101e+01 -2.259601801592742376e+00 4.640260649096883960e-01 -1.562279329899721247e+01 -4.686654562736184459e+01 1.407376913077520619e+01 -6.659713843667289268e+01 -3.403018048590796241e+01 2.406643926099159359e+01 1.017950067344625964e+01 -7.786749473718113101e+00 5.083580882351346197e+00 -1.819208485525818375e+01 2.080546093672069219e+01 1.193309819054620569e+01 -5.474375902066350719e+00 -2.474899742294947913e+00 -1.984706642415358990e+00 -2.908945614953736225e+01 3.554517765477390867e+01 1.467636371715293819e+01 2.714203633345195321e+00 9.164184559239686223e+00 1.122924320119596864e+01 -2.687116410097410224e+01 7.036868262909194982e+00 2.613107048060667381e+01 -1.178123241327218906e+01 -1.995520528095062929e+01 -2.439556816449750087e+01 -1.009469438554386045e+01 3.561786406444940489e+00 3.501247166013977896e+00 -1.527434074110971984e+01 -5.790889631731511500e+00 1.596597352669814107e+01 -1.089278687071375096e+00 2.488011150885768785e+01 3.106639682860215412e+00 -2.641556554791598188e+01 -2.043084173442692020e+01 1.859318947240765141e+01 -3.537021473978094122e+01 -2.099480278136230638e+01 -2.166026367762967908e+01 -1.652933956715211394e+01 -6.499146343088724187e+00 7.808134798213931305e+00 -1.599922982520764592e+00 1.075054298673391884e+01 2.929118619477985241e+00 1.974428617387177098e+01 -2.820967025085943103e+00 1.301144857916059117e+01 4.875477465856659975e+00 -7.607294269422586908e+00 6.421654650882052451e+00 -2.116513202841503372e+01 3.412032138168222417e+01 -1.416885532617424381e+01 -1.561069440562994792e+01 -3.252409515593865308e+01 -4.160591279942273246e+01 1.334353339734001942e+01 -5.162809511488568592e-01 3.974997829575483088e+00 -1.642292113628105810e+01 1.906295863154030812e+01 -9.570426828329804181e+00 -5.295232944737660929e+00 4.834765762026150071e+01 1.640669072416474084e-01 -8.631112872332341368e+00 4.758996932565585092e-01 6.156107714621357196e-01 4.946481330823250033e+00 4.430448751240080085e+00 1.649594892757883002e+01 1.750840277627797548e+01 -2.260796227389562674e+01 6.888496082610512161e+00 -3.245866951879287399e+01 1.519994695865736389e+01 -1.394977073116591981e+01 8.654133635815231429e+00 2.564182930117445380e+01 2.670902004575221156e+01 -1.901692759799681198e+01 2.893346660522091440e+01 3.255115236122409605e+00 2.289739803661151996e+01 5.119435749250041745e+00 -3.959104509442818998e+00 7.692243626808985546e+00 4.020925830936435963e-01 9.819473520608159589e+00 -3.497621410900647021e+01 2.522888460660038135e+01 6.945180479049608557e+00 1.206633066165971258e+01 -7.692701065217391942e+00 1.064802176215252061e+01 1.485351729995450576e+01 6.269160190161718660e+00 1.945026400164338654e+01 4.239729590966866191e+00 7.954510671647608611e+00 2.392237698721535821e+01 -2.050126246728603974e+01 9.395390493707335366e+00 3.499652558865399499e+00 2.284959665813289220e+01 -4.376726386825936288e+01 5.071730061571245507e+00 3.410947635444713022e+00 1.290437097332417515e+01 -1.712694030812195223e+01 -1.509284233241322681e+01 -6.066447897309767967e+00 4.500058727524602631e+01 1.357700881843468377e+00 -3.686982850165335002e+00 3.832012399427065397e+00 2.680792004083350832e+01 -2.871133495273564051e+01 2.422917008949214335e+01 9.351629196351945339e+00 -3.013179488838185449e+01 -2.019332526981991549e+01 2.792877512115006766e+01 -1.738143850069293705e+01 1.441796427855862817e+01 3.406507174216253819e+00 1.962263973552996177e+01 1.011658479918019893e+01 -1.678916460172979441e+01 -1.169334455828484920e+01 -1.437336278242510090e+01 2.482003182996110269e+01 2.028080498402058396e+01 -3.662635796695079993e+00 4.471164293227112552e+01 -7.364143357411902180e+00 7.648694130673387548e+00 2.371731690694240413e+01 2.028720533368979062e+01 8.424548835401180824e+00 5.725203513718876147e-01 -2.783080583509746475e+01 -4.605403620017884947e+00 1.222347401972376169e+01 1.138364661087437213e+01 1.076672323286931565e+01 1.504695236001465020e+01 -4.784619088348419425e+00 1.520910652690716347e+00 -6.524227516392149262e+00 -2.163032158170956620e+01 5.124569188194870506e+00 -2.691177961799576579e+01 9.928551964199796132e+00 1.376656319356677827e+01 -8.611300531428002003e+00 -7.425681325853964232e+00 3.217843451701845225e+01 -8.906568248126481180e+00 4.202765927396672652e+00 5.761942137469391323e-01 1.833984582874548508e+01 -8.133955402356317421e+00 2.907307618145853034e+00 1.359498584632044427e+01 -8.998151454704441221e+00 -2.708727926414198350e+01 -5.148298260833039208e+00 7.977440828014986884e+00 -2.209297377368380921e+01 1.581977562067997667e+01 -2.544647954613121854e+01 9.022150191884952264e+00 2.316839215552434084e+01 -4.216586548086039832e-01 4.718625644909421268e+00 1.876648178316222015e+01 -1.691935616553753619e+01 -3.549216396257308759e+01 -1.486892621508644652e+01 2.578202700794343372e+01 6.815547897740518134e-03 8.862804704649075660e+00 1.301738436311725700e+01 -2.398679866443476882e+01 -2.178984467425159366e+01 -2.163240879341494605e+01 1.719966137294436592e+01 3.075114002230882448e+01 2.112021430254013676e+00 -8.998699132812230772e+00 3.834580965635601046e+01 -3.019904329953940447e+01 -1.252134779577622581e+01 9.481438319785743474e+00 -3.288427749671430433e+01 1.664103706367257018e-01 -1.376342937478417294e+00 -1.376898861320309031e+01 -6.743923045008514805e+00 -3.779148742349219159e+00 3.042988732936507645e+01 -2.320125485904498674e+01 -5.026159613047908437e+01 8.910691555565481536e+00 -2.769783607493874644e+00 -2.399226057343902596e+01 4.746499038009364568e+01 -7.225672955150210797e+00 -5.596080972035548662e+00 -1.430838863755564638e+01 -2.578600131812125795e+01 2.217933243643114505e+00 -1.099506089557277022e+01 -4.412081067598474515e-01 -3.093465863474699873e+00 -1.359931744684750576e+01 2.501512553473925848e+01 -9.304581490575497327e+00 -1.093337834561634914e+01 1.131361728588494930e+00 -2.471166605431749019e+01 9.910585920148712313e-02 -1.286649128932794639e+01 1.786771774381023903e+01 2.482463065589373130e+01 -2.896237414671340549e+00 9.777911376026111157e+00 1.161250749815321059e+00 -2.007002910447217658e+01 -3.187073158235470416e+01 -2.709263119125288721e+00 -3.247974459732842156e+00 -9.915460270413136712e+00 -2.097717244775850887e+01 -5.770234061355083988e+00 -3.921797663995907790e+00 9.821864902305847522e+00 1.520239705046583012e+01 -2.843259825139761077e+01 -3.338127900630586709e+01 -1.017168592343799816e+01 -9.181154766840233350e+00 3.364890182972659005e+01 -7.315046314160644769e+00 -3.887810207961332765e+01 -6.798948808097955876e+00 -8.614942156499607595e-01 -1.699382505920857511e+01 1.473062090001979385e+01 3.455551016925041807e+01 -1.373481029924474406e+01 1.484599870414370848e+01 -2.053286240172604238e+01 -1.264608230637604258e+01 7.021349974345718614e+00 -2.107697812541513471e+01 3.157566531684339139e+01 -2.657422241298028709e+01 1.011402017184085445e+01 -5.985096597276150732e+00 -1.067305016992980704e+01 -7.199623751597286514e+00 -1.350929467051590294e+01 7.922815782610602930e+00 -2.444003778266424476e+01 -6.586417274473865824e+00 1.447320940882888962e+01 4.522787005534242155e+01 -4.529159615633632008e+00 -1.149372364690026060e+01 1.847756238899373926e+01 -5.291525412127838557e+00 -5.737236986383898341e+00 8.033432240698297200e-01 5.767359596957799539e+00 1.181144458230030025e+01 3.104255635630805443e+01 3.302975973003961485e+01 9.219838135079681862e+00 -3.343702555263084264e+01 3.885951411743423023e+01 2.836609591320586432e+01 1.101723556404705384e+01 5.874051584930412240e+00 -3.249786817054273413e+00 2.180367398330943374e+01 1.148687866806874425e+01 2.697740613615185268e+01 -4.720562789472547038e+00 -4.913670116246842667e+01 1.232826380160571489e+01 1.758513300154463010e+01 1.211138458632236947e+01 2.304077609163834950e+01 -2.085568623213903550e+01 -2.095641099811595964e+01 -5.499116688949730047e+00 -1.581688818345337211e+01 -4.021436262699958064e+01 2.350168569788822737e+01 -2.214126596206738995e+01 -2.205643180774673695e+01 2.872598420771474181e+01 3.043563897036807742e+00 -2.004460513536963617e+01 -1.872542085088898745e+01 -5.593832139588845109e+01 1.361265728385289542e+01 1.115831834972346215e+01 9.584546635769694234e+00 -2.296253559183945114e+01 -1.346405625104917547e+01 4.600608127797412905e+00 7.485975200526838513e+00 -4.336868071542654413e-01 9.140336571298013357e-01 -2.163245629776508849e+01 -1.565742807591775332e+01 -5.106052115969927030e+00 2.056875964606281570e+01 3.512837073026575752e+01 1.333626634573921166e+01 1.677471452876900315e+01 -6.218629496179187477e+00 4.868804095924567088e-01 -7.054652501918747376e+00 9.787546793572319714e+00 -1.515746225233724154e+01 -3.207890918717338025e+01 -8.697496212045015440e+00 2.987872855672968786e+00 -1.953903291039905810e+01 -1.027767111169887926e+01 5.358476181447183961e+01 -2.098531070524806097e+01 8.668014413272281615e+00 3.584905565832026042e+01 2.877387712937747466e+01 1.366923617201089236e+01 5.254135984049725749e+01 3.436459423084399134e+01 -1.017119652328304191e+01 6.063593989429410414e+00 2.273302693529286955e+01 1.474709257588265743e+01 -4.887532143235516102e+00 4.256030938247531026e+01 -1.045459631883752749e+01 -7.050569693167212382e-01 -3.275453966086242730e+00 -1.668506212079411810e+01 2.798868124560469539e+01 -1.929647664430917331e+01 -5.224529808329725356e+00 -7.178934528740282595e+00 2.783809151555297490e+01 2.595998009098632053e+01 6.744366904276849262e+00 2.520656472691472771e+01 -6.908439508170789445e+00 6.547440135512926140e+00 5.796539687115123130e+00 -2.068606943905071915e+01 -1.580183174036005056e+01 -1.185472943401662960e+01 2.097717748800496551e+01 7.671481936924439360e+00 -2.108050480427383988e+01 1.736833308180341362e+01 1.983287599945380109e+01 1.490471076305109399e+01 1.213146113862547892e+01 -2.926224222383262941e+01 1.885002654053237947e+01 -1.199286308637333320e+01 -8.965545061227992107e+00 2.392730909292205155e+01 -1.880810585265797741e+01 4.385259821191603180e+00 -2.075279875135205288e+01 2.643496910821493628e+01 -2.306289876447353038e+01 -9.817594903149426955e+00 3.677859401031097875e+00 7.439865819061519403e+01 -3.189659294713722915e+01 2.424466334662787492e+00 -1.268332551791812257e+01 -1.206556926665220253e+01 -8.859128102710069896e+00 -1.628283050492085593e+01 -3.847252465605248517e+01 -1.294990810661563430e+01 -1.395629491711446057e+01 -5.246604554600563119e+01 7.137785600504823691e+00 5.812147630199174131e+00 5.558172043085901848e+00 3.062481972881018422e+01 -1.470550789771182565e+01 4.154932814296646626e+01 -3.559685513209458918e+01 -2.794417404426872764e+01 -2.891421135039688117e+00 -5.901804988290873411e+00 -1.179922222219564709e+01 1.118586166448159780e+01 2.741136312717285506e+01 4.029154939922253931e+00 -2.396639402466321123e+00 -1.243264217398341032e+01 2.000016793255527148e+01 1.785405428611387890e+01 -4.056484580411248153e+00 5.876599972279242579e+00 -2.147735754982818435e+01 2.440724112462954309e+01 -1.865356939096696465e+01 2.969198746913808584e+00 5.622967882564066322e+00 -5.488983701954596839e+00 -2.777403058136352598e+01 -2.432218863580798285e+01 1.924074112092124267e+01 -2.809048055075549399e+01 -3.308565047893340250e+01 -2.164631160152344336e+01 -1.794944078201137572e+01 -1.624860845564944256e+01 -9.733020303487271985e-01 1.018558003321069094e+01 -2.983582299212286415e+01 4.289129275015730047e-01 6.398743065119266049e+00 -1.521666627039179609e+01 1.924139844752258810e+01 -8.866997539058516509e+00 -2.763906420194528035e+00 2.031228392362381641e+01 -5.018381872751361605e+00 -1.081528593864158161e+01 -1.284256870942841289e+01 3.608819938793069504e+00 -3.534389997677711559e+00 -1.948525959551876241e+01 6.171522153643788755e+00 2.818392440773347385e+00 -2.098049378645502827e+01 -1.237411961680053629e+01 6.971519475368187280e+00 3.012559729327523428e+01 -4.598126671809075638e+00 -1.084475713400628827e+01 -1.035257764588734020e+01 -4.655181716592303509e+00 -1.112580233056189094e+01 -1.428645475654040453e+01 -3.417321991666175673e+00 -4.209570522518066404e+00 6.901079191388484801e+00 1.486475449118207059e+01 1.398208012817648438e+01 -3.521231001840561703e+00 2.511683234776061013e+01 -5.966328925646815051e+00 3.087795729521189969e+01 1.116088762780254307e+01 -1.614378088878234641e+00 -4.938075697738035075e+01 -1.339394586845539870e+01 -7.135829276815451871e-01 -4.209110554070591803e+01 -2.465069794932197311e+01 9.377143355186657203e+00 -9.135819235515788006e-02 2.215635926608562301e+01 -1.265647406111136775e+01 -1.684944438212304618e+01 5.838493655899933410e-01 -1.766865008394148262e+01 3.076478189463439961e+01 -5.953863709998334031e+00 2.717778747827787100e+01 1.368448131434390191e+01 -2.365218402168983713e-01 -1.429909319796596812e+01 -3.098375856376145432e+00 1.328426862165187572e+01 1.382200246157010426e+01 -3.378666309365183640e+00 -4.999092063646226336e+01 -4.150639958112654959e+00 2.800678556219619864e-02 -1.663982478779495011e+00 -1.995558541762831695e+01 3.229104372539887891e+01 -3.278298008661680285e+01 1.214830125696231100e+01 -2.632286039304241854e+01 -7.875687691980040483e+00 -2.622215052341838515e+01 -8.789182326498485409e+00 -8.903739967272128908e+00 7.265470742749753796e+00 8.765981467781703174e+00 -2.330240971175880915e+01 1.720779547542209542e+01 2.530376115175889673e+00 1.108739232318765211e+01 5.252090260491830520e+01 6.976015456008778415e+01 1.024479795003281524e+01 1.099606969636176501e+01 -2.963976781173680664e+01 8.509069649196558061e+00 -2.385355994157620785e+01 1.216937783222406111e+01 3.797144619948932132e+01 3.678176649543051013e+00 -9.113043471583154087e+00 1.222975167320774936e+00 -2.822854749087575144e+01 -5.178431379973085313e+01 2.472375570231452879e-01 3.163048192157126959e+00 -1.828979406567243871e+01 -1.529507094439141923e+01 1.027393390600643208e+01 -3.289540020914846874e+00 7.371797404741124105e+00 2.715989974956761444e+01 3.708430301305238874e+00 -4.823638188530322779e+00 1.830883239259278383e+01 -2.368209646138857760e+00 -1.121288818415308697e+01 5.144272821157097830e+00 -2.043533227847068900e+01 3.917786158976630162e+01 2.114089533936747145e+01 -7.077736424316802832e+00 -3.096017067107124987e+00 -5.831560465797291926e+01 9.241809359361528919e+00 -1.451408575884058916e+00 -2.087841342890069951e-01 -9.897176859364241963e+00 1.322141484332896155e+01 8.826311828318656794e+00 -3.021060170318469851e+00 2.728032418194497044e+00 1.660322191193135311e+01 -3.722689884784141867e+00 2.222907188982600868e+00 -6.990778317566883615e+00 -3.223829484969063230e+01 4.409191563660239410e+01 -3.654138063774472034e+00 -2.609984107024234667e+00 1.296896004407189373e+01 2.808136426324073653e+01 -2.457255463097641623e+01 -6.307838281591716445e+00 -3.339436127496392004e+01 -9.445502814532552804e+00 3.592105209774106189e+00 1.925366266056466547e+00 -2.479373516120032406e+01 2.769081889973307753e+01 -2.092797532883408707e+01 1.207999183919341313e+01 1.725839798639395184e+01 2.505245512475856628e+01 -1.038526603242367585e+01 1.698734182238950297e+01 -2.919897362273798080e+01 -2.450685480993238130e+01 -4.652816796829477575e+00 -1.970945454941709230e+01 8.423917841388760763e+00 -1.007994407878778809e+01 -3.280613256234015296e+01 2.385030783994954362e+01 1.666335809668429135e+01 3.573543404650401811e+01 -3.044941983381720618e+00 -2.847960673023189671e+01 -4.084507740609279125e+00 -3.135807175247491330e+01 1.028303810315055422e+01 -3.261656330409008575e+01 -2.182262883481493532e+01 1.254166122504372183e+01 -1.863196309064872480e+01 4.136373865432663166e+01 -1.180694601013262890e+01 2.250106788074857178e+01 1.291671872236124052e+01 -2.206614362739806268e+01 2.750349302110723571e+01 -1.057345362188229165e+00 -1.955457701287332384e+01 2.598818842055017342e+00 -9.025163939365328236e-01 1.371595441227100087e+00 -2.039635877866427549e+01 -2.586339457425800603e+01 -4.130795280738170305e+01 1.725871832727781907e+01 3.630873794084191530e+01 5.966923117275550581e+00 -6.037893335266467432e+00 1.625828581322988953e+01 2.481463613528537948e+01 2.337950863707868976e+01 2.367913238846054114e+01 7.327091993496289035e+00 1.555523457404754772e+01 -7.284155403157726916e+00 -1.892828414234604395e+01 -1.573345957393003580e+01 -2.229464977772781609e+01 2.576595946586185093e+01 1.492622105107182406e+01 2.630333677180036389e+01 -1.572591799873622964e+00 -1.221263052476549937e+01 3.955278316060437671e+00 -1.566551454229272267e+01 7.191242961796434408e+00 -9.346522733195989474e+00 3.274243979685740324e+00 2.121447059203283469e+00 2.646949929804931401e+01 -5.411135431917878158e+00 2.693730806038783232e+00 1.408581929770855545e+01 1.792079800812056334e+01 1.913707395432741976e+01 3.415828984454117645e+00 1.704490940940196353e+01 -3.639692254992554332e+00 1.476905355986071200e+01 1.655596114753834769e+01 5.731813544552892381e+00 2.588295799143224230e+01 -2.659180757999021694e+01 2.962000702056077373e+01 -3.023842904131326037e+01 -2.840076886693431035e+01 1.739896586326039341e+01 -9.619621940310077335e+00 1.721735013286306781e+01 2.259471191498537834e+01 2.962463599322568797e+01 -2.971315223006850026e+00 2.745359345131858220e+01 2.536085154632662864e+01 7.370183875981410004e+00 -1.092885942593403037e+01 -2.930897375294034291e+01 8.435921763657471928e+00 -1.131890286850951988e+01 -1.032873113641358209e+01 -1.270281534080231722e+01 1.271874319045589008e+00 3.136289807055111289e+00 2.131197501337569911e+00 -4.827888574699541024e+00 -9.588495644027508646e+00 -2.381993259078970748e+00 -1.319836871978472459e+01 3.492587176030684137e+00 4.628164775989774604e+00 -2.551122538485898872e+01 7.713056470861569203e+00 -1.094829524528084619e+01 4.002703855826045753e+01 5.534983218882448819e-01 3.643397084305004796e+01 -1.173297009373762201e+01 3.214437954084650784e+01 -1.025763785642628179e+01 -1.255827800125776506e+01 1.852104707897402847e+01 9.780403407805415839e+00 -1.639934891611132883e+01 2.301606381200505780e+01 1.174203192464531398e+01 -1.060279349520927994e+01 2.109015977624843163e+00 1.507232198820163660e+01 -4.331796354659235959e+00 -2.875073816444272978e+01 3.084979149746893512e+01 1.361737496152906068e+01 5.731670096373170153e+00 2.617306382670782305e+00 3.895471694734079904e+01 8.683903585563614413e+00 -2.376393865149816520e+01 2.499544149683316974e+01 -8.844252876490926951e+00 3.002695393708335558e+01 -2.687838837824921612e+01 3.659499672095190448e+00 -1.131337290677942065e+01 -2.828741311392516522e+01 4.058463779568969976e+00 -1.348950506846125386e+01 -3.354518744147247844e+01 -4.867315470341826256e+01 2.311909931167208665e+00 4.655284706731328725e+01 -2.599517665598519045e+01 -4.304158331073313803e+00 7.115460665515551675e+00 6.828448204892274553e+00 2.480007927187790173e+01 2.743228461652617156e+01 5.621351283151401756e-02 -7.836148486089982157e+00 -6.458870021397792094e+00 -4.849388359437956808e+01 -1.957465035469720860e+01 -1.671587461040921596e+00 -1.667963383750372230e+01 -2.834878251428168028e+01 -1.343982706211482814e+01 -4.054312331104786615e+00 3.091590728363914664e+01 -2.329111647905999405e+01 -1.608197392081133614e+01 8.385156379290032991e-01 1.010696416546866772e+01 -1.365347205556728838e+01 -4.548220909384608213e+00 1.029192839285443739e+01 -7.350849781248936843e+00 7.503315883699857025e+00 -3.335889936639525644e+01 1.660510598687128692e+01 -3.320142498213630233e+01 1.414309650492421611e+01 -1.454724928137173912e+01 -1.652034499536270928e+01 -6.854615125256016128e+00 1.303108473631910336e+01 -3.176487291761874943e+00 -1.229268463318374316e+01 -1.897437936501909661e+01 -2.446242830793872969e+01 9.701472743727297399e+00 7.650048430591179560e+00 -6.145805092844410566e+00 -7.590845264806754145e+00 2.262837331326952750e+01 3.742553278860315658e+01 -1.203424706142952161e+01 4.188011625119543879e+01 1.212964255828385873e+01 -1.500049686986455466e+00 2.351810402434410463e+01 1.404598743004736150e+01 -1.794507270122812770e+01 -3.100574690690430657e+01 1.671999341790146332e+01 -1.032049122808828656e+01 1.306589694750492825e+01 7.690482738359099457e+00 6.901106538036102300e+00 8.594408608652127413e+00 -1.780399289930143425e+01 5.354633191826788874e+00 -2.336837421515477686e+00 1.217775223108627891e+01 8.250355284615023876e+00 1.532019045162227577e+01 3.254023772740954712e+01 1.152119970745222544e+00 -1.150684246543433531e+01 -1.755964721526607875e+01 -8.849677721812378550e+00 9.635644288365659449e+00 -1.255704313235557024e+01 1.196709733097222106e+01 1.249158096298570619e+01 3.667915231083264871e+01 -2.075774942445763216e+01 9.125215577834739022e+00 1.319903863863652838e+01 2.089106394340128148e+01 1.975866794748711897e+01 -6.303451802643622592e+00 5.609179990419551842e+00 -3.324908277284704283e+00 2.212857989653088886e+00 -2.759947411500650816e+01 -1.476760872809829372e+01 -4.131843313467041812e-01 -2.465906019375211855e+01 2.593761938749582896e+01 -4.941094083889916533e+01 -3.140055479168016639e+00 3.663265902132992302e+00 -2.276595683998224473e+01 7.967360010950603311e+00 1.194697722644235327e+01 -7.795644593948010126e+00 1.098794975890251990e+01 1.806147169882102332e+01 4.981321120471829289e+00 -1.619156711102567670e+01 -2.295983865711372829e+01 9.165639500659267469e+00 3.029147819710560441e+01 -1.645491257075100933e+01 -2.379101146597446359e+01 1.404254870146894163e+01 -3.381601108278899659e+01 7.513162232941144936e+00 6.593372926118026278e+00 -9.324168763142712812e-01 -2.946697094679437967e+00 -8.766279943294923882e+00 -9.796933264717818446e+00 2.226882001391346222e+01 -2.832785622580536256e+01 3.796212385210634466e+01 1.620612874961211647e+00 -3.076339693019424715e+01 -1.809563107077142874e+01 2.753079727620376005e+01 -3.050832604898786116e+01 -1.672650942027961163e+00 -9.525989685374071314e+00 1.456166780515621095e+00 -6.386529909764618651e+00 2.862020719451930617e+01 3.292242262154002219e+01 -2.712138265341190291e+01 -6.766807855373362379e+00 1.044831638088305148e+01 2.547674090488120768e+01 2.286500021116781767e+01 1.189011838781183705e+01 -3.780676411473598009e+00 -4.062946994623257702e+00 -4.454914279243921804e+00 6.442509106691591825e+00 -1.576009717532252941e+00 -1.799776941083904802e+01 -1.729135298820930089e+01 -3.972229528303730994e+00 -5.300737910235264749e+00 -1.689594380699033849e+01 3.722050576999287586e+01 -3.174168403638442015e+01 2.139654619986626116e+01 2.497221561619081598e+00 -2.597193830995196961e-01 -1.315557488915516160e+01 8.975498692669058087e+00 -1.216997737785452927e+01 -1.962020533134625211e+01 -1.095633408757656646e+01 -2.928191283053592642e+01 -2.603973259165653076e+01 -2.275020508114890205e+01 -1.419052401873580393e+01 1.944598828092955145e+01 -3.913568502199957333e+00 -9.571828800296348305e+00 3.520804151969064044e+00 2.946114125527349970e+00 -1.972725363642427254e+01 -1.089550218433290496e+01 1.211877661548613361e+01 -1.809877960794341334e+01 6.137050498680098087e+01 -2.474041513367513190e+01 -1.733926696569607984e+01 -1.250751097370307541e+00 3.602571829954456462e+01 -3.176211806042565655e+01 3.419734549346539865e+01 2.488272262917505984e+01 -7.220892357495652725e+00 4.384408558682469703e+00 1.910863831039699079e+01 -9.486091196124446512e+00 5.897231547157127274e+00 -9.038565217702931420e+00 2.690440723773217524e+00 2.011314370585630584e+01 -2.203367957157108847e+01 -2.397250130017836511e+01 1.667197893706118483e+00 -9.540738726721906815e+00 2.057631183285996812e+01 -2.995611766085081173e-01 -2.432860027643055290e+01 1.380703555568092611e+01 2.574772252990244326e+01 -3.706805038176690203e+01 -1.926079506633012528e+01 2.396151403720581641e+01 2.618017817214976262e+01 1.841711888175873835e+00 -4.267912372484881445e+01 -2.146028712071369249e+00 -3.485099013788477151e+01 -7.479221205367428738e+00 1.598105742473171986e+01 -1.739634098306636734e+00 -9.437580225881632146e+00 -2.180095657815081012e+01 1.185781084025612486e+01 -2.853885015023574501e-01 -1.280272602838158136e+01 3.902974001099348555e+00 1.741068798642094606e+01 1.951185612646701983e+01 -1.133793496746551810e+01 -4.206952815857684769e+00 2.036503267123188365e+01 1.945591068233774479e+01 -3.501490572797981571e+01 -1.190128992269877095e+01 1.680034082676205998e+01 -3.110987203945650137e+01 -2.278159045612245848e+01 1.810845595266710717e+01 -3.813894929920757448e+01 1.344013240164562362e+01 2.085868218414130482e+01 -6.830656859905665179e+00 2.661402671552129462e+01 2.870119529583751827e+01 -9.688804542886925830e+00 1.681849731503632128e+01 -3.570415242532546607e+00 1.874937681655302057e+01 3.683336411753415085e+00 -6.703903528208891016e-01 2.680066350824910515e+00 -7.826965632070484347e+00 2.188717918049287547e+01 -2.718874998843683244e+01 -3.819652823323581714e+01 -9.502816985161981478e-01 -6.769472314668731450e+00 1.179275226983662250e+01 4.139031017138533386e+00 -1.437550730369223295e+01 -1.602552520285891546e+01 -2.509573937907849217e+00 -1.931494192157678036e+00 1.411093603522867035e+01 1.414559198448469424e+01 3.556461049470358660e+01 8.225189490755873578e+00 -3.480694940816400962e+00 -5.011060372527220252e+00 6.214539756500411016e+00 2.588872093580322442e+00 -3.319992992344013061e+01 1.084342593686884015e+01 -4.600248355493791408e+00 1.376896871634073705e+01 6.179617537100221547e-01 -3.583641515215802542e+01 -1.102225433478204231e+01 -1.263903762006897580e+01 -2.082169808700083724e+00 1.668168700876757882e+01 -2.714086696401382426e+01 1.236329398351084130e+01 1.852148897198076938e+01 7.953032526232591159e+00 -2.184037732357801076e+01 1.176288047135483872e+01 -8.218453666448988670e+00 -1.267214262175320982e+01 2.595620608224249892e+01 -2.057469026251526856e+01 1.850405384748028581e+01 -3.082938480578168772e+00 -4.225787051092483315e-01 -1.971250842411700432e+01 -4.686830937803995845e+00 -3.749781858718395711e+01 -2.143188052731838056e+01 2.613845689993794608e+01 -2.266924151439444657e+01 2.246885655330417464e+01 -1.061233757911295861e+01 -1.015430254098968987e+01 2.039006937987901225e+00 -2.684546605132135610e+01 2.886077176441754943e+01 -9.053886883100886740e-01 4.630776572302242045e+00 -1.058272831724635310e+01 1.429244738751697952e+01 2.025782684933926703e+01 -2.715215871053095853e+01 6.199378928474159611e-01 -1.955568791558721742e+01 -2.020073305906402794e+01 -1.135572906876976518e+01 -1.004507698172053232e+01 -5.476703165587132105e+00 1.898809021869437430e+01 -4.402845819435869856e+01 6.126551488740362039e+00 2.741965418909918384e+01 -2.924785923549531486e+00 -2.782667456876651624e+00 -7.099817745001935521e+00 -2.782587706648418369e-01 -9.140170629533230340e+00 -1.351886249717630939e+01 -7.312065102339025735e+00 3.472631276599307704e+00 -2.129759628902888124e+01 -2.620155689664904486e+01 -1.880314823321639039e+01 1.123257309688604444e+01 -1.676257537785039986e+01 -1.817391373842609426e+01 1.382432967377394561e+01 -7.643044012630793027e+00 -2.646593929227041997e+01 -2.984628854186197611e+00 -1.338662446021776731e+01 -1.057177641252876121e+01 1.559311638758920926e-01 -1.894684509141385931e+01 1.048009869815049555e+01 4.874496299847260516e+00 3.188553133828903707e+00 -9.194482649951412512e+00 -1.796553677738646160e+00 -1.511915716613723148e+01 -3.476537996673675224e+01 -7.448175282681993359e+00 -5.988400611587683997e+00 -1.055297430923554103e+00 4.932383608612361137e+00 1.872188858834701719e+01 1.601219421067687776e+00 -4.812040926218101866e+00 1.225750354285299437e+01 -3.467516210428095036e+01 2.420789239404066606e+01 1.539319018397752004e+01 2.137013660548597471e+01 1.241562260507871862e+01 7.842380661899730043e+00 3.591961005217616787e+01 2.084579658441298733e+01 2.884923797667752754e-01 -1.969765481016622388e+01 -2.758198937516909410e+01 -1.355528587613684666e-01 2.294787410458731003e+01 8.620427684198354257e+00 -1.313932461437439336e+01 -1.081003854798593444e+01 -1.311412347506745668e+01 -1.430990894080392906e+01 1.018387547038624774e+01 -1.530372757836494202e+01 4.113460534579682637e+00 1.808252630079011380e+00 -2.526151712457475895e+01 1.455795444325356414e+01 2.681321578663222382e+01 -2.569372781702450936e+01 3.982598886638090363e+01 3.031721991116679504e+01 -1.490309964378831253e+01 2.222916255752103254e+01 -7.266943971360802834e+00 -1.556243610059939186e+01 7.922765462321847529e+00 4.562364616950752350e+00 1.729881497757368436e+00 -2.915725572037680902e+00 -4.643076370170103218e+00 -4.497576914548803373e+00 1.411985150232016295e+01 -2.304228997963070213e+01 4.649306849441621203e+00 -2.937833702279826298e+01 3.734330359631677698e+00 -1.026106519222278202e+01 1.745505081671415226e+01 -1.974766385431603055e+01 3.440137504935997725e+01 1.421337453980739685e-01 1.377805572980473592e+01 6.042995071208054014e+00 3.468835120345210754e+01 -1.644432261452157107e+01 -1.205283749786499037e+01 2.370598789350405866e+01 1.135241342904748407e+01 -2.746753305056261496e+01 1.811827380238136698e+01 4.377071753460349868e+01 -2.217778674689109408e+01 -9.197334539805046560e+00 1.199070656674052415e+01 3.132386460834825570e+01 -1.386792883149164657e-01 -2.359023890494434639e+01 3.705971624905989525e+00 2.897759689663195104e+01 2.131109199912866004e+01 8.485317616729860291e+00 2.851846108983532346e+01 -2.611754151579995575e+00 1.414686882682147484e+01 3.022251460856337602e+01 1.401357672311840830e+00 8.906679340788462795e+00 1.690291771444604052e+01 1.910223701627203496e+01 -4.751943657597634818e-02 5.538193083510825510e+00 1.964781384363278249e+01 -4.015620279798801207e+00 -1.933855528193802797e+01 -4.075415114587759291e+01 1.193913244909529325e+01 -7.888514726191592885e+00 8.589475046614715836e+00 -1.559857628478987657e+01 3.210884149011288002e+01 4.154905123836402936e+01 2.681826376153512470e+01 3.122448793695393121e+01 1.811631890572834891e+01 -3.125686273366216739e+01 -1.336458081168933942e+00 -6.582497684969101925e-02 1.561914659959754914e+01 -5.336480454966558540e+00 -2.114078835754527574e+01 8.495803523322946305e+00 1.072683137175740065e+01 3.289307606323927935e+00 -5.422135860337118807e+00 3.637665610020801665e+01 3.780921821272558248e+01 1.464267474997278917e+01 5.932760575583736262e+00 -2.017199394884897146e+01 -2.424497417026317336e+01 4.348616937521961745e+01 -8.256946248118067544e+00 -2.890404634453698307e+01 1.465068642930589959e+01 2.724180225708968806e+01 -2.292177851717275416e+01 2.584589864959175287e+01 1.486783604261760416e+01 -1.117566234005789205e+01 -1.606587363155475146e+01 4.890448092706019878e+00 -1.289103212441544022e+00 -9.789268404955409064e-01 -5.054600680894687059e+00 1.840703718328056837e+01 -1.402538153083849259e+01 6.363683326766245152e+00 -1.540913762837485823e+00 -8.024325593169253423e+00 -2.774173843346986246e+01 1.812938893091288861e+01 1.922525573179021308e+01 1.223351745337504376e-01 2.269720798412751961e+01 3.042475211812749336e+01 -2.544030236578875304e+01 5.899588647484183923e+01 2.606810978471334650e+01 -3.272280021155786756e+01 -4.172337911858137005e+01 3.299747679275371048e-01 8.526843481283028936e+00 3.414719293144448642e+01 -5.470679129889775894e+00 -1.810913119200086641e+01 1.989168016004844119e+01 -1.636808435103662518e+01 4.994475711712324539e+01 2.485070135449046091e+01 2.002404045405804212e+01 1.530726159076097659e+01 -1.556360818052793604e+01 -1.293902468182791665e+01 -5.167494170005389797e+00 3.094108886217419752e+01 -7.948449593871449892e+00 -7.500114754249612048e+00 2.471401391374266954e+00 3.186811703527332540e+01 1.009597736382664657e+01 9.394162210172101624e+00 1.466643736963059652e+01 -6.221115638489477462e+00 1.428498042751757069e+01 2.838119238112502174e+01 3.739497652215878709e+00 2.349236356981939267e+01 -1.678097266551285216e+01 -1.293446548328901002e+01 1.638362581951348318e+01 6.407242153406524920e+00 -1.923007795866790204e+01 -8.639734842377930768e-01 -1.242900327068209521e+00 -3.153366833993092300e+01 2.201100787790186075e+01 -7.153710708647375682e+00 1.229729743892799831e+01 -1.712514393149091418e+01 5.246529716197064985e+00 -3.842441299080019945e+01 -4.581856239674526421e+01 8.376149530638064888e+00 -2.406216240256292771e+00 3.329693453131372660e+00 1.865159224851361541e+00 2.546639168290951361e+01 -2.042202729098823610e+00 -9.657551341063987493e+00 3.063601038262257159e+00 8.576701420445465018e+00 1.650029942944653527e+01 4.096612757132114524e+01 -8.151804944131820108e+00 2.554184871447771954e+01 1.332062873320935026e+01 9.695776757053890194e+00 -5.396234330868447948e+00 2.002098235204034538e+01 -1.946902789732224193e+01 4.631951071370360040e+01 -2.167514348740721886e+01 3.127492364923459789e+01 5.788867463934065682e+01 -2.526084093391362018e+01 1.007235087828805220e+01 -2.403157824920168295e+01 1.595013128310486117e+01 -9.048337347141989895e+00 4.917961013069615639e+00 -4.065997461059374984e+00 -3.480446212195263200e+01 1.005167812353827461e+00 3.992043486585443191e+01 1.778368754341309099e+01 2.026372764436059981e+01 4.845245748418145126e+01 -1.118998677209057746e+01 7.850957297086595510e+00 -3.945023688157695574e+01 8.566425419212437831e+00 -9.982156463855618611e+00 -2.474670389715136309e+01 1.915680097070076116e+01 1.552112884017280514e+01 -1.905112848691521776e+01 -1.288731006796315270e+01 -1.502427533937698989e+01 -2.287649427916456801e+01 3.015131865289340496e+01 4.218706604335346100e+01 1.933229571430481641e+01 1.376652784535487761e+01 -1.742677049466754013e+01 1.442761311360538379e+01 2.824164216872910416e+00 -1.100181895356213246e+01 -2.850497347089067190e+01 4.847080119116967012e+00 -2.775299100324204105e+01 1.484652660441883576e+01 1.459695896579191832e+01 -2.646240100038169629e+01 1.562683725882383179e+01 3.105433278362502136e+01 -1.356145862008166958e+01 8.988566637007711080e-01 1.648136461286102872e+01 2.313793936177003729e+01 -4.497927650126690935e+01 -1.459651646818634418e+01 3.201655330365510821e+01 -1.739460981002286388e+01 2.349305116640046265e+01 -1.909864891450152058e+01 -6.013122286383620008e+00 -4.014450807581465774e+00 -9.546790287486865978e+00 4.347763400502825704e+01 4.558407083830427098e+01 3.647255030822159227e+01 8.421700299668056777e-01 9.898341579643457067e+00 -1.664382637070821147e+01 8.648888454745996768e+00 -3.606526788281192353e+01 9.848818257456098735e+00 -3.088201870540607530e+01 -4.550386519561355314e+00 -2.919471567633992137e+01 1.316887537626266713e+01 1.212732561888975091e+01 -2.022158593484558509e+01 -1.110825190191894407e+01 -3.200322285111839360e+00 -1.496852161574314666e+00 2.160660836375782878e+01 7.932000996837672346e+00 -3.693490974311091968e+00 2.446383300154432838e+00 1.112545879031416973e+01 9.928825385369330903e+00 -2.338627142530094005e+01 -7.887703438548527402e+00 -3.634943762862434369e+00 -5.263658396603287493e+00 5.607278973679289180e+00 -2.379061751423766324e+01 -1.337449584883373710e+01 -2.120405947447542516e+00 2.242956959356558144e+00 -3.518362689089965301e+00 9.835119486143346634e+00 4.740223634504672212e-01 8.143816652486814966e-01 3.123908788411573667e+01 -5.393808040042243235e+00 2.843274515412904790e+01 1.577313054590947949e+01 -2.089292237338607450e+01 -1.267011660878337409e+01 2.781355513531458001e+01 -4.486273300534601560e+01 1.428810411707815753e+01 1.301311816125956788e+01 -9.385199766266200783e+00 1.054706510755567317e+00 -2.966729547385622112e+01 1.060332313624916267e+01 -1.717688012712390133e+01 3.892693782852968098e+01 4.154568184313588830e+01 1.435313340354307421e+01 -5.574573599001626079e+00 1.492360234330031155e+01 5.245509455216339489e+01 -1.871942754918998020e+01 -1.381259079810550006e+01 -5.375912501918100883e-02 -1.781180272139599197e+01 3.263215613614494526e+00 -1.426964557788698507e+01 1.583948098641562652e+01 -1.312666737071041467e+01 -7.152736570578494657e+00 9.330585019657844370e+00 -2.317282368047236574e+01 1.572891961741963307e+01 2.458843981002612367e+01 1.949700370884127842e+00 -1.864483413975141346e+01 1.200775874753942851e+01 1.164023760818378328e+00 4.222194993662552065e+01 3.277564442580576554e+00 1.759590545199152700e+01 8.329997357672596081e+00 -2.772180785390969149e+01 2.871142883987248950e+01 -1.812318262069726238e+00 -1.890866737222699001e+01 1.486877745360730252e+01 1.079415153498327840e+01 3.418698883837213032e+01 -8.459206201122455582e+00 -1.827267236672160511e+00 -2.371196189360574191e+00 1.760104502162525719e+01 3.453218848954529907e+00 2.934132974995524634e+01 2.628899723395365129e+01 -2.981360844191513593e+00 4.136771840648076193e+01 -1.725190298202354455e+01 1.776786117262587439e+01 1.774325039411258231e+01 2.147813659386088148e+01 -4.078167742123330886e-01 1.921800365602291905e+01 -3.836053805223578195e+00 -2.085318727193615729e+01 1.511093453825702504e+01 -1.424788065352154298e+01 5.642897110259969651e+01 2.233008763402456243e+00 2.134483505476768528e+01 -4.044205042111987503e+00 2.630408108881972495e+01 -2.025853334384549953e+01 4.635030802805203365e+01 -4.477479102797088939e-01 2.726985963057827789e+01 2.345411147826960629e+01 2.884265127701119980e+01 -8.704880515016212295e-01 2.812006408220265286e+01 1.108326353285036481e+00 -2.369883248045172053e+01 2.179403796363010315e+01 -3.814220487292979467e+00 -8.566185963690829297e+00 1.357095442131995178e+01 5.414019902208598189e+00 -1.023763968480802689e+01 -6.791548565937023163e+00 -2.373483381958064342e+01 6.864773791126376423e+00 1.187645954040388929e+01 3.303336493227402304e+00 -6.723792771583063654e+00 3.206273744793389557e+00 -1.571179082685885398e+01 -6.560395393069396341e+00 1.275537212974664847e+01 1.347515656395158601e+01 -1.618175147535713876e+01 -1.144777432907777381e+01 1.186713479894892131e+01 8.653530408747158731e+00 1.582671970664039751e+00 -3.443745820645367672e+01 2.745164774895882509e+00 2.975537998771155301e+01 2.726718662169521679e+01 -3.004110122089574730e+01 -3.825427416612080300e+00 -3.367144076460716917e+01 2.026580960769506490e+01 -2.520684221788412316e+01 -6.365131656948302741e+00 -1.115586980194144395e+01 -2.100684732688039702e+01 -9.370268953066620554e-01 -3.041015766339950588e+01 -8.213419522261126815e+00 -1.293048327879733073e+01 -9.837779711708025676e-01 -2.065511766197996479e+01 3.374585971296813369e+01 1.050167578138105018e+00 5.620161879432260754e+00 2.243753372333570439e+01 2.670609948934686617e+00 5.559242559287826069e+00 -1.228060350941978385e+01 -2.282307079405534012e+01 -8.184378404783085870e+00 -2.969419641228658691e+01 1.468529567532649871e+01 -8.205751024370325553e+00 2.225886560118127377e+01 9.119178425618438055e+00 -1.402599380202386836e+00 5.738171017647692995e-01 1.809222480226217300e+01 7.829356167832258961e+00 -1.733110631011868463e+01 -9.397140863493991247e+00 -2.370710711177930463e+01 -1.754568276893636991e+01 2.922418115204480316e+01 1.730684067737565712e+01 -2.114155070224514432e+00 -2.560972805280468023e+01 4.071735217673717244e+01 9.160999582466358149e-01 -1.157310584277126786e+01 1.965290088055137829e+01 -1.702172593656971955e+01 1.239387544528899099e+01 -1.284567047453584721e+01 1.786072441155416968e+01 1.246012539959135346e+01 -2.952250231361519539e+01 9.202051678895347919e+00 6.416520487007767670e+00 6.297183344696439811e-01 4.129443927495519517e+01 2.030269461602927095e+01 -1.944701247363873975e+01 1.822509696657462896e+01 1.193470760025979072e+00 2.276878077362294306e+01 1.094199400720791360e+00 -5.309033820169031248e-01 7.427735158522725811e+00 -7.212335270730400261e+00 1.400256702915002727e+01 1.068156370406268429e+01 -2.320015776524707363e+00 2.032769019723154358e+01 9.366364093344717645e+00 7.592232577364246282e+00 -1.318324707640178595e+01 -7.389965642650955679e+00 -2.779639108711819961e+00 -1.511480978745044723e+01 -2.672306430672803046e+01 -2.423774414552252843e+00 8.254819819172883655e+00 -1.622884684582770021e+01 -8.687204946452162346e+00 -3.785346844643068920e+01 9.874199443460952352e+00 3.065611166607905247e+01 2.374684758664510653e+01 3.332080678401294449e+01 -1.864386778140159251e+01 -3.577255746457229435e+01 7.388290923028394630e+00 -1.302054592940529609e+01 -1.119594077493709428e+01 5.200059370277324788e+00 -1.877895181976291994e+01 -3.780589265520597309e+01 2.783672786863848359e+01 -1.467324918428019487e+00 -4.439869047718577377e+00 -1.125882654841168673e+01 2.349996715396684088e+00 -1.703687724596470332e+01 -1.402593514100282235e+01 -1.091349189432130995e+00 1.489179195385377596e+01 9.882023014748511969e+00 -2.919931490166771582e+01 -2.042574785979967089e+01 2.182211385793282687e+01 -2.734168607555907826e+01 -1.473095865977272467e+01 4.664052801016166150e+00 -9.103146437077285213e+00 4.008709714319977913e+00 -3.385234648853725048e+01 4.067803944053151710e+00 -7.114046285686137061e+00 -2.691585701953689735e+01 6.427457753064858892e+00 5.054777177141716038e+00 -9.132108309673821367e+00 1.888895618915288566e+01 3.934176115613267655e+01 -4.380799272196338023e+01 4.124157480239238005e+00 -2.348764483395885172e+00 2.799461670729971630e+01 -2.603356854428120570e+01 -2.527986706512676918e+01 -4.816105259295796692e+00 -5.989907271287580670e+01 7.379238344494404522e+00 3.875828084490378700e+01 -2.814764849660296608e+00 -2.545933037522284081e+01 -5.572372897195361219e+00 -6.164948673396415835e+00 1.936398646074875529e+01 4.396944216640969572e+00 3.688363514709985225e+01 3.178820484345215647e+01 -1.116324118775411023e+01 1.770234153340300765e+00 -2.006840763426298579e+01 -3.400598061026611330e+00 3.563439451621163712e-01 -9.355742762485914632e-01 3.516823753400201724e+01 3.152410311762835704e+01 -2.283453147739536782e+00 5.085871321372881226e-01 9.409138845004054730e+00 -5.068792622340606790e+00 -2.738083460246844680e+00 -6.692302327949041008e+00 1.937811251132947277e+01 -1.604839326347779505e+01 -1.111676553760961284e+01 -5.103072592655605888e+01 -3.677716929887556496e+00 -2.539550666764605324e+01 4.061361986601414742e+01 2.676709892120993928e+01 -2.006057608108419288e+01 8.952805419923981489e+00 5.344229095991415157e+00 2.384181874729794970e+01 1.488315954177999423e+01 4.618508955825660678e+01 2.338050773579158204e+01 -7.572784527141370958e+00 2.668741999476545601e+01 3.682119401930463454e+01 -1.468620727740605147e+01 2.793289688210902177e+00 -5.113171961688629530e+00 2.311743794224291548e+01 7.364908908959358236e+00 3.013276086990834379e+00 1.954465697642707944e+00 2.401596091972394831e+01 2.672045595714567057e+01 1.260976036982782489e+01 3.427152363751836184e+00 -7.549981297994842189e-01 -1.454545989950148766e+01 -1.810202058781899437e+00 2.594172043176548925e+01 1.010078110469375723e+01 1.311970198149985833e+01 1.366391527526046445e+01 2.200647860755552188e+01 -1.636643122032640818e+01 9.177144909437453535e+00 -1.364907137168599682e+01 -7.716123676396722253e+00 -1.112632680683062780e+01 -1.225137846779598227e+01 -3.801469298107257799e+01 -5.858411451733774200e+00 2.640184708189189067e+01 -2.734415693565401639e+01 1.998997244131861084e+00 3.906481106883192389e+00 1.073186258263278781e+01 2.291073322591846306e+01 1.330481141771601017e+01 -1.598682544440286080e+01 -2.624192960937229424e-01 2.565227800472174380e+01 1.915763781347193628e+01 2.792892145052427111e+01 -2.636467563357911104e+01 1.681646977372368212e+01 9.876984606322677385e-01 3.610147442925670447e+01 -1.327952653458682519e+01 -1.057702047722885297e+01 4.303226469211198335e+00 -6.050988585210643755e-01 -3.505896052445908406e+00 1.338085902525344473e+01 -2.781937910168343464e+01 -3.312690986027224938e+01 -1.914316828022468542e+01 7.548078042959707190e+00 4.348799452082754868e+00 3.855139690619195925e+00 2.356399844637744767e+00 -8.941222125564973311e+00 -2.206299415205814540e+01 -8.031633866832669000e+00 -4.435092765748794363e+01 1.754596077739945414e+01 2.250939971737527046e+01 -5.578212490413267233e+01 -2.264063475097459843e+01 2.592648731103345483e+01 -8.413183466987828041e+00 -2.926284157296033683e+01 -1.120962204003773444e+01 2.620668703484218298e+01 2.069054309008972936e+01 3.885581919430229902e+01 1.910902472321234313e+01 2.801522688694064556e+01 -3.010219672815454928e+01 1.512770908605405218e+01 -1.116962608573821925e+01 2.212209956021836632e+01 -2.272247779477570262e+01 1.605504347975664814e+01 -8.026099452888356467e+00 -2.663280773917634647e+01 -2.097817296787040320e+01 4.948410097984562128e+01 1.640833613950042391e+01 -1.077298940006147809e+01 -2.045599759237772375e+01 -6.001862718034010058e+00 -1.675094686741049799e+01 -1.394467507267221329e+01 8.954305064535379444e+00 1.358235010877396221e+01 6.925079189741460972e+00 -1.491957840123368584e+01 -2.359529597011589530e+01 1.863529746570178602e+01 1.590895499070088803e+01 1.723510837257578032e+01 9.881857351269404788e+00 7.975130230644562168e+00 2.650074039555059713e+01 -1.742523728438586517e+01 1.528538544024648616e+01 1.123878440307977122e+00 1.168754049697638564e+01 2.184272939988588291e+01 1.813068626935182692e+01 -1.413620015531499874e+01 -5.091011683011077427e-01 -1.942421789611832139e+01 1.315305070594497572e+01 -2.796838980467738267e+01 -2.329042763117019277e+01 -4.101460638406208403e+01 2.922097722576758372e+01 2.444783918520874977e+01 -9.633509453138605849e+00 -1.114605836687939622e+01 -7.373504686660181662e+00 1.769964403513041518e+00 1.714149804413576206e+01 3.714470375153926796e+01 -1.108890106957387545e+01 -1.061479437963603267e+01 -3.216779653428815067e+01 1.483664247223789090e+00 -2.227232825447919140e+01 5.596929595991401385e+00 2.252017618538079802e+01 -2.772266596203060729e+01 -1.873724449394589442e+01 3.434290555977821402e+00 1.367874922705865437e+01 -1.499947988971624468e+01 1.664290840518849279e+01 8.241082860494326923e+00 -6.107251206075220651e+00 -1.447893124763710482e+01 3.345526756982269312e+00 1.557827664090076780e+00 3.430971033187482533e+01 2.837254479177232280e+00 5.758354246339085769e+00 5.226857076764005683e+00 4.557003850813813983e+01 -2.033223490850011572e+01 -4.984623966242398119e+00 4.439271343083952104e+01 1.778109182478966321e+00 -1.092840526549671942e+01 -2.212282770025188583e+00 -9.599308829655115005e+00 1.874039901258613838e+01 -2.215655639459227899e+01 -3.290871427981611674e+01 -8.512744227504581929e+00 1.610488268207965135e+01 1.656151297893177343e+01 -2.755858111145099154e-01 5.554313488083028716e+01 1.451368311707583736e+01 6.066369489816985094e+00 -1.539535381791230861e+01 6.689107049341107114e+00 -4.481478130517710490e+00 -7.432429417510066472e+00 -1.206704524143097679e+01 -2.048680395253310849e+01 3.261434068246070073e+00 1.348577694435887508e+01 -1.188526134432940307e+00 6.389383909557442287e+00 2.852461556444017532e+01 6.194916957833921600e+00 2.303471989940403031e+00 5.725349624636477230e+00 2.314457077663807283e+01 4.108287533157930493e-01 -1.040233270852227054e+00 9.709546018156551384e+00 1.303692028962682770e+01 4.095240787536501159e+01 -1.837936612064428843e+01 1.249948325128801763e+01 -2.083437598065773599e+01 -8.377020203424530465e+00 -1.509848878401825090e+01 9.018501909212833567e+00 1.359145282981456937e+01 1.622639820819266987e+01 -7.885422482578685610e-01 -4.804162103514434534e+01 9.715497860591410628e+00 6.574236502044146224e-01 -1.960443359168262489e+01 -3.268893461902672382e+00 -4.493456128752576717e+00 -2.018879764031623836e+01 2.362487482032822683e+01 -2.407181284568628499e+01 1.820707199226615103e+01 2.883573663525432096e+00 3.391931010689186365e+01 3.591410907296628707e+00 2.116233563261988859e+00 1.706971016462649615e+01 4.647744264933315606e+00 2.578437019312446310e+01 -4.171629179970958035e+01 1.558950436295097042e+01 3.189856226974931275e+01 -3.151674597034797287e+01 -2.915150792641308186e+01 -4.676153157319972387e+00 1.043668073316491984e+01 -2.449676413136152320e+01 -8.177736543545998771e+00 -8.370271073107870663e+00 1.042629345356308868e+01 -1.158047385454555323e-02 -2.346284874129949571e+01 3.432429749109451311e+00 -2.362544833863507776e+01 -2.028036036204226278e+01 1.389153275622315142e+01 3.434868173917924139e+01 -2.774538039914204290e+01 4.135728977830956410e+01 2.813730257483487041e+00 -4.856580356667851817e+00 -1.739747563775396699e+01 1.537282767971901798e+01 -1.240889299274010682e+01 5.719601639188788944e+00 2.097979501411705883e+01 -6.055723376715503647e+00 -3.211871607614766422e+00 -2.157918772966184662e+01 -1.901609140412492627e+00 1.947122153436084346e+01 -2.981417037538282599e+01 2.248073132315291645e+01 3.765179189494106460e+00 2.951919760457996489e+01 -3.112484347779247429e+01 -5.942510965058141359e+00 1.792968575051092017e+01 1.441889492328034628e+01 2.456016006503257998e+01 2.791350229831977714e+01 -3.879395865737549087e+01 6.883690539901157202e-01 -1.664591846836803413e+01 1.496731325815843938e+01 2.999457003265678168e+01 6.347229654068531346e-01 -2.412786331291400188e+01 -2.150633439767090138e+01 3.585050553225109127e+01 -8.202745985697562858e+00 4.261950299635824280e+01 3.004233406263806216e+01 1.978156024282318182e-02 -6.452896411963753742e+00 -8.343790340397472249e+00 9.906502866152839815e+00 3.204030780014203827e+01 -1.200012412441597043e+01 -1.304942907697485488e+01 -3.823490668457059627e+01 2.796023888704814553e+01 3.420817477190560396e+01 -1.547497680335214065e+00 -1.201882316536019957e+01 3.048283800818252587e+01 1.186001859000762515e+01 6.884683968269148302e+00 -2.263427308933790982e+01 4.701163406882413653e+01 5.299934325367140531e+01 -2.074396929767754472e-01 1.098747853445971856e+01 1.750942050164949526e+00 -1.060818944059201563e+01 9.904424138042037029e+00 -3.021274142197590962e+01 -5.250108305777463791e+00 -2.814202961385282720e+01 2.201664894414196638e+01 -1.136819339056881972e+01 -5.635637411371551053e+00 -5.787300111616534792e+00 -1.147670418964102801e+01 4.064115348620257251e+00 -1.220693300060725850e+00 1.888588414466666165e+01 2.261360547214514582e+01 7.851134302371120199e+00 -2.846200230427971789e+01 -1.351850934864995502e+01 -2.048817334912178012e+01 6.729359058226971335e+00 2.432608375755196839e+00 -3.500500487115436243e+01 3.904324989063929507e+01 5.337939713165391176e+00 -1.017405236015419545e+00 9.426822544187560382e+00 1.485752199250558192e+01 -2.346472931530260198e+01 -2.381510021677166122e+01 -1.533912461794546900e+01 -3.424960833290462148e+01 -6.147252818058377422e+00 -1.833331131764494160e+01 -9.888967950328083845e+00 2.999223003928899445e+01 -1.265241861728781991e+01 5.602235799872264721e+00 1.827561771178671179e+01 3.975428175821715371e+00 -2.547002997767819465e+01 2.098655081648363918e+01 2.780348664566033534e+01 1.096784406246093369e+01 -2.657199937347634844e+01 -1.602017971923472928e+01 -6.106100772788614073e+00 -2.803572670647467291e+00 4.605362151274506033e+01 -4.499019381480362512e+01 -6.506802931515666799e+00 4.504033951407768743e-01 1.916932467692777564e+01 8.627874310092980892e+00 2.699918820606142589e+01 -9.825679032499291310e+00 2.760232157530639086e+01 1.785556080018925584e+01 4.921329227268739714e+01 6.363505022436624081e+00 2.881961163898436240e+01 1.629850305353525997e+01 4.341448131402383837e+00 -2.512057923981539531e+01 1.507411500457165765e+01 6.831561692214054737e+00 -1.849990200430296383e+01 -1.482160169809574413e+01 2.373413923103645118e+01 1.376037604615163978e+01 -5.736149982354312726e+00 -1.011349099609894253e+01 7.819604000947250055e-01 -6.222551225121653040e-01 1.679134044371230416e+01 1.520359944214913028e+01 3.054895949651037412e+01 -8.422604545814543542e+00 6.164470547133033662e+00 5.905538300943490526e+01 9.986440702430812166e+00 -4.367859153054736154e-01 1.709208605466475106e+01 1.014963238348618724e+01 6.369522969584372696e+00 1.942954070541662759e+01 -1.309403273683437163e+01 -1.641355198748759392e+01 9.490859372422951523e+00 2.475220360789603546e+01 4.346668727751522354e+00 -3.137887092665182820e+01 2.928816027851168258e+01 1.799514676990235529e+01 -1.602569465907717472e+01 1.946943576719332825e+01 -3.341796420830959136e+01 -2.704434858015677889e+01 -1.006082289594366408e+01 -9.310902894674288888e-01 4.882836187287325380e+00 -7.236956872690256115e-02 3.354081883460170843e+01 6.555306584663035396e-01 -2.456416398800829981e+01 4.822316906235149858e+00 -2.284689572604468211e+01 -1.812682210509489877e+01 5.058787758636147380e+00 -1.418725264105269890e+00 3.272197812542565742e+01 1.010295764174124677e+01 -5.427763400412693784e+00 2.455165040337192650e+01 2.780409606884262885e+01 1.859248535356280740e+01 2.200528142807687360e+01 -6.350594409784688921e+00 2.705577863087041735e+01 8.599947566325919723e+00 5.836740899365234014e+01 -3.797857815616879407e+01 -3.599688240417237495e+01 -6.600199994875491250e+00 1.441603613226741309e+01 1.303646137223359247e+01 -2.866036139808385386e+01 -7.231213700180695092e+00 6.404727520329574375e+00 4.315204828111511404e+01 -1.284212728422881256e+01 2.934924775995054702e+01 3.592714520052314509e+00 7.976617132879722405e+00 -1.672202614391409270e+01 2.633870621613602303e+00 1.807782880788618929e+00 2.282777970430891301e+01 -4.270292899031096567e+01 2.224533516977795244e+01 1.728883627862818528e+01 -1.065721648854575321e+01 -1.431103334407297645e+01 6.458663765905861887e+00 -1.120891541755038467e+01 1.238593423824174700e+01 -5.741953901597682264e-02 -9.271944964970447955e+00 -3.324654568528003118e+00 -4.286436329720985761e+00 -1.277118247694275688e+01 3.794673540823222391e-01 1.797797893008161196e+01 2.817771503296781432e+01 2.095095435937058603e+00 1.827517261349481714e+01 1.081646871814839628e+01 8.298314132655812969e+00 4.772089281052899423e+00 -1.256914255048996765e+01 2.201402771297654937e+01 -1.610579583167058360e+01 1.102607142557625863e+01 8.541907368528395494e+00 -1.054152404166903878e+01 -1.500648466542434178e+01 -3.356260109318602503e+01 2.376397499971122595e+00 4.072777340956439218e+01 2.769285401625491971e+01 -9.661326216447399418e+00 1.995690853392144604e+01 8.994626505194037946e+00 1.811204724596154492e+01 -1.436660453038087937e+01 9.423756011660181287e+00 -3.213111105447102656e+00 2.302790720152113479e+01 5.665208253360312973e+00 7.382614610681798695e+00 1.196879617295792997e+01 1.700666071955026482e+01 3.906437109689019138e+01 7.644383620748564034e+00 5.703094981028414168e+00 -2.130153406549598838e+00 2.595112785068218741e+01 -1.160099480806173844e+01 -1.836468357422468856e+01 -1.046747532362762811e+01 -4.587514158211815740e+00 2.726522924908621803e+01 -2.118634032425134706e+01 4.931748638589492195e+00 -9.023623388512614696e+00 -8.318881112013263746e+00 -3.191478422259439451e-01 -1.276511649638595358e+01 2.408018425428026177e+01 2.765938664126057933e+00 -2.608495344073160283e+01 -1.084840319646749229e+01 -9.735870744228806828e+00 1.835696352944198306e-01 2.508590504358255036e+00 -4.335197861208684444e-01 1.271808948534511430e+01 -2.215134543864970240e+01 6.783524683728578530e+00 1.541254907541787134e+01 8.911728872717896266e+00 -1.427586508203715132e+00 -4.054636913432136947e-01 3.662377833961869555e+01 -3.555342624323559875e+01 -2.586726624648767370e+01 -3.773101458458641844e+01 -6.785345545528710609e+00 -8.250558220607265625e+00 2.256578626782195673e+00 2.390274055586111857e+01 5.152185903266189371e+01 -2.224196249821754634e+01 2.598136848293034618e+01 2.746724261135473633e+00 2.011358308273127804e+01 1.872625831518581307e+01 -4.399340895803759111e+01 1.366594318319288881e+01 -3.597401277220487259e+01 2.417071975252267890e+01 3.124596688001804878e+01 -1.764377589827813253e+01 6.145435722932922618e-01 -9.727836022881451328e+00 -1.092603909104410498e+01 -1.358857538420964062e+01 1.022689969382351460e+00 1.815405200451049339e+01 6.001901840303935920e-02 6.567256053497485091e+00 7.022886876948173374e+00 6.502654976034405010e+00 1.398285276967643398e+01 1.640549966989657094e+01 -2.063076631991350141e+01 2.396618211996429082e+01 -8.906904884602697692e+00 6.140646401486988815e+00 6.434884934589486249e+01 3.083620017596014673e+00 2.856897629024643948e+01 1.924720791201264802e+01 1.569034455218911539e+01 6.903221814847047888e+00 1.744788932064564690e+01 -2.241778595349234848e+01 4.041692375053877129e+01 2.294074454897353021e+01 -7.397804968050898822e+00 1.707980116326529796e+01 3.375849709484270278e+01 -1.770633365155969230e+01 -4.449958807936700289e+00 2.071400189569812511e+01 9.832082131453704577e+00 1.017765266286325132e-01 1.204828126265235966e+01 8.439582963322093789e+00 2.069904698932321097e+01 4.142019560036899861e+01 -1.247309487954817087e+01 -1.385061401377382673e+01 2.011256062630565822e+01 2.414746557332794552e+01 1.401848919600485388e+01 1.693745020196771378e+01 -1.267662866571213520e+00 3.720382726360547565e+01 -1.931566173917715545e+01 -4.010138667848369920e+01 -1.567023988773715182e+01 3.069835948655395441e+01 -1.684752283506981030e+01 -9.631940864142643832e+00 1.483151095220807214e+01 2.165913047726282059e+01 2.490011537056504309e+01 -1.126594030945586056e+01 1.989945088012105501e+01 3.852872894128385184e+00 3.443963503508370394e+01 2.390138443694772619e+01 -1.951894440660060326e+01 -1.790429509295045918e+01 -1.374360348067044546e+00 1.535064651709357264e+01 -2.285721079107543829e+01 -8.404218325342863949e+00 3.470920460349407932e+01 -2.240524307622366962e+01 2.061096756293457588e+01 2.317154520232980630e+01 3.530573874560553804e+01 3.811317731941600329e+01 -3.969242173229607484e+00 4.140464013012410405e+00 9.758717651857796938e+00 2.365605341396476646e+01 2.676152785092654440e+01 -1.888254951269028581e+01 4.613265428695862624e+01 -2.492784408426357246e+01 8.536184097703108264e+00 3.763052638046735954e+00 -1.160604532966773839e+01 1.157982968622451736e+01 2.260042928240171989e+01 1.415570490432070550e+01 4.303151038056807209e+01 -3.923153036019632367e+01 1.849582903688069280e+01 -3.089661602883885649e+01 5.790056906678931803e+00 5.395483671411570370e+00 -5.313147346922267644e+00 -8.393927034004722287e+00 2.955880470622784983e+01 3.987721572107741697e+00 -4.263341370868801050e+01 3.969963629421414453e+01 -2.254060683462724057e+01 7.382242033642115508e+00 -1.942613442110048894e+01 2.719145942416157880e+01 5.436642360588209044e+00 1.402721862349494941e+01 -7.852422520243042214e+00 4.279913464187945493e+00 2.610030831144613828e+01 3.499440821672572355e+01 -1.275867178904179866e+01 -4.760308459519858815e+00 -2.252830562969831973e+01 1.723983246280693038e+01 1.062682511520090500e+01 -1.380570513109243791e+01 5.756893667849991125e+00 1.178041148570940777e-01 2.923212202503833268e+01 -5.921331979118178879e+00 3.330395045842019641e+01 9.530796455987394111e+00 2.603784579063203353e+01 5.355698813508865896e+01 -8.212904810523893318e+00 -2.506734467072621708e+00 -8.608149585795016989e+00 1.704546033441181763e+01 -8.093147953799247674e+00 -1.222476254339065482e+00 2.727239370569659815e+00 -2.915362232239887552e-02 1.994299326786357440e+01 1.989522032673583496e+01 4.930762510390136022e+00 -4.199307801885150404e-01 3.908356208137216470e+01 1.213158411702122130e+01 -1.022502918600136645e+01 4.124335437882516686e+01 5.595866123905663514e+00 1.871613153247166261e+00 -3.549655083548150003e+01 -4.391047612229636243e+00 2.543633713056771839e+01 -1.055104255088117249e+01 -5.959483435049570232e+00 -5.085907311405320819e+00 1.140028376396586474e+01 2.317268940016148093e+01 1.415528076287029258e+01 5.079504422796862428e+00 1.272747010910677767e+00 -1.672691234526053705e+01 2.928848773584237364e+01 5.786770268460510636e+01 2.230058537624445236e+01 -2.143927734133981389e+01 1.865894557672901044e+01 -3.003524589513282095e+01 6.479202892060359709e+00 3.411554523828094432e+01 4.686286776841360080e+01 -4.329159525208642556e+00 -1.863489842889281434e+00 9.165971633516502237e+00 3.355491708084460356e+01 6.509565211050063027e+00 3.308452364857414807e+01 -1.760746494133848827e+01 3.025438672876395430e+01 2.737659210160535039e+01 -2.554347796816794514e+01 -5.016661681608288959e+00 6.343882065282835825e+00 9.318924909117628275e+00 -6.928937495979947236e+00 -4.303529618611318597e+01 -2.349410514800626970e+01 1.824654463986654207e+01 8.169606676394995048e+00 1.320240596416583401e+01 -6.878195053387834434e+00 4.931006080860308316e+01 -2.225595100391719328e+01 2.462562548431077758e+01 5.179723217165923543e+00 -3.614359325177373350e+00 3.957499663266069945e+01 4.258715256341887745e+00 2.663753282030654645e+01 2.810530752821575007e+01 -1.508628735672373367e+01 -9.896199886204552598e+00 5.242243991592248520e+00 8.037320149497874766e+00 -4.181645620916945916e+00 -7.850337020258568721e+00 -1.526867160622440434e+00 9.177710397553447974e-01 1.039695701169462083e+00 1.372307315096341540e+01 -4.262323465472911188e+00 -2.244699022805671795e+00 -2.696870830066808367e+01 3.782366255076034633e+01 3.749047411448188427e+01 3.952836565166276728e+01 3.332600904054720559e+01 2.337477817702583494e+01 -7.762101533489262906e+00 1.519647235440884359e+01 1.781688843989352833e+01 -1.033692858534136150e+01 -2.552813990732970950e+01 2.136930009442253642e+00 1.695796550177167816e+01 -4.302320133318829676e+00 1.832593206235403827e+01 2.700217809231114430e+01 2.328052616497456029e+01 1.124081526203682380e+01 -2.068650333647735451e+01 -2.278394762000054419e-01 2.339311531166323022e+01 -3.441206991622250655e+01 -1.049453902748770950e+01 3.294896813243677780e+00 1.244940596234010677e+01 9.135315291384209502e+00 2.525798629527132988e+01 1.039653857765346023e+00 2.161864863172827711e+01 1.772115056820479140e+01 3.030419717209615005e+00 4.299593420052431725e+01 2.312394981650396986e+01 -1.672550067097948201e+01 6.142969028266397125e+00 1.357331369075272676e+01 -1.565796195141924052e+01 9.199976381602908759e+00 1.095333546299570671e+01 4.241221469327796001e+01 -1.202563394089919946e+01 5.511860406976232696e+00 -1.556497242581936469e+01 4.377247098286398241e+00 2.302096719027606930e+00 -1.921130798416274654e+00 5.211331278285427082e+00 8.133973684158366524e+00 2.493274243220529840e+01 1.620078076188005767e+01 1.441358038356958815e+01 3.014919367193128252e+01 -2.798154155235157603e+01 9.291552717694838037e+00 -1.104117003171003297e+01 2.327250813352471681e+01 -5.696280368514917924e+00 2.245263398022819956e+01 4.966163415662295577e+00 -6.086603727921009011e+00 1.977863455931174386e+01 1.569024675798919866e+01 1.144190886592899048e+01 8.655817987316062556e+00 -1.130344664652688103e+01 2.197174268495125915e+01 2.363087868089040100e+01 -1.888062810032348438e+01 -6.774097809999912734e+00 4.861746352500635915e+00 -5.469493816753159265e+00 -1.393183357984114323e+01 5.094364830658499876e+00 -1.651955151570253078e+00 -8.032172926960001735e-01 -1.278048928704010301e+01 -1.254943219824214307e+00 7.380727916866478999e+00 1.568568457380288272e+01 -4.840687227084993793e+01 2.771961194919845894e+01 -2.680233810059988642e+01 -2.162644992775668129e+01 1.253439861094219587e+01 -6.721152241721966902e+00 1.563429649661454590e+01 2.651377473932883078e+01 5.890419177714522903e+01 2.445836165584947430e+00 6.018228670349367704e+00 1.422899183875405527e+01 -1.585750822654245162e+01 9.389453868402123149e+00 1.610295482272152867e+01 7.431312788402278713e+00 1.539708810612577317e+01 2.150030841403901150e+01 -2.994474521919676491e+01 6.131938122479634323e+00 4.226553319052142044e+00 6.900571149553485384e+00 -1.500708533372264064e+00 -2.633088379399180567e+01 4.604266924692511864e+00 2.187948406066582052e+01 4.214067603371765358e+01 2.138627824004650435e+01 3.054227849283036367e+00 1.298670957889877542e+01 -9.555902103928282543e+00 3.091308337774958304e+01 1.119577937005947810e+01 -4.004008323889358678e+01 -2.571869640020101500e+01 5.753181033897795515e+01 2.344733520861516496e+01 -1.247277375055503690e+01 -2.064311394145626011e+01 1.569132302544231194e+00 1.373440390532363686e+01 1.459251458511046451e+01 3.344038713361733528e+01 1.325444040876735619e+00 -4.397743767929586767e+01 1.724067616673935266e+00 7.621547650116743178e+00 -5.426471479359082917e-01 3.331966645967819574e+01 -2.286279830293094406e+01 2.186840890654095659e+01 1.438709081224414632e+01 2.372688075266632524e+01 7.346278631920319491e+00 3.496268362396629925e+01 6.077276303695766657e+00 2.277292004893703137e+01 3.400848641154681662e+00 1.932514399215107659e+01 -1.603196229260454331e+01 1.463728342992344622e+01 2.477846592050472552e+01 -1.454696413857597825e+01 1.324172735927069233e+01 -2.524149736077517403e+01 2.744000000249795690e+01 4.060501102475168977e+01 3.677992442504665060e+00 3.207729860876929706e+01 5.109491802422231110e+00 1.372353898804844796e+01 -3.446872837501923215e+01 5.957773651041045504e+00 4.716204279717254622e+01 3.386978135026011749e+00 -3.374476248902373854e+00 4.154209299907291353e+01 4.871529204035508087e+01 -2.780612124003813079e+01 4.072384466629438982e-01 5.939298582754788391e+00 -8.905638517679097532e+00 3.359652963653112323e+01 2.731044480740763802e+01 1.487775083986514169e+01 -1.650483580203059475e+01 -1.405385762060511290e+01 -6.731791324057530446e+00 -2.868864576436552838e+01 -1.493815414437804812e+01 1.030612062737295531e+01 -2.531766828501922006e+01 3.790830475076420925e+01 3.062366486661296605e+01 -5.525539832068448121e+00 7.058614272589722738e+00 -1.170418879799527900e+01 -4.938549685971946879e+00 4.599718819099434697e+00 4.340347795107723528e+01 -1.203995570269415616e+00 1.778568887804490295e+00 -2.237208826032518516e+01 -1.288787505949587953e+01 -1.990644277546762453e+01 8.239027108950523370e+00 5.159657364201479801e-01 4.965245429795711374e+00 1.658300128466953183e+01 -1.123820106652995499e+01 -2.750238273390396948e+00 1.364781082290589032e+00 2.054895227994447904e+00 1.253031850948234727e+01 2.374912937992817419e+01 2.265234263166411566e+01 -3.255712595619753813e+01 -8.705395405793986185e+00 2.120401167568475298e-01 -1.248479976470355446e+01 3.439906922478039064e+01 1.024524248620064082e+00 2.819386505402557219e+01 -3.094169854786751017e+01 1.679415895326614816e+01 8.960575312706536621e+00 4.432612784421727348e+00 3.918069567202488557e+00 1.607600007192641911e+01 3.147448716044511841e+01 5.470673302839218266e+00 -1.536828595948483311e+01 -2.273797054471102186e+01 -6.782831755808754970e+00 9.103719567885732999e-01 -2.348592132514622399e+00 -7.174305807418945413e+00 6.965252030561996044e+00 -1.882505735033112870e+01 -7.557387913739894714e-01 9.774456846991792958e+00 -4.214765729268003192e+00 -2.279339420030161278e+01 2.366695711021275272e+01 -3.882189918847684496e+00 -4.184029230103606523e+01 2.989843159158446539e+01 4.971359864513981108e+01 -5.182647912433280268e+00 -3.186409668954610197e+00 2.581736467604492802e+01 2.861067037833923976e+01 2.204139460847984111e+01 -8.613249686879200340e+00 -1.266509787151884936e+01 6.475214200298507805e+00 -2.742882244816276227e+01 1.505624935110971130e+01 1.238379159353299919e+01 8.588311817546118832e+00 3.525847789850664782e+01 3.574407363989173803e+01 -4.036509894499194928e+01 -7.655927629376418686e+00 1.140082137205339130e+01 -2.203600845160518773e+01 7.633219501201878643e+00 1.535976069840938152e+01 -4.203058999436369625e+00 -2.219169710008268481e+01 4.412633717318319526e+01 -2.181601005316350950e+01 2.522974647309138518e+01 -4.743755304516132476e+00 1.398841771249234789e+01 2.982324872285995099e+01 1.397323497105475987e+00 -1.388384681328159287e+00 3.434759148590160738e-01 2.343446342078338063e+01 4.868934766659148039e+01 3.567448619507688790e+01 2.489207596934999600e+01 2.708289229940501386e+01 2.580311962586933561e+01 1.503736794719374892e+01 -8.874893070446319143e+00 -2.020692486225723528e+01 -2.090034011334756414e+01 1.081589254586153004e+01 2.505252096437310527e+01 2.583643464882183949e+01 3.673588890383494032e+01 2.273537170148474829e+01 1.105590122547936716e+01 2.276667015691857543e+01 -1.574887265606703934e+01 4.047380275213150469e+00 1.462274040801565178e+01 3.700642134945240969e+00 1.168019858078091033e+01 -1.873841989898057747e+01 -2.283526482903419197e+00 1.194054467105703488e+01 4.231691008476249038e+01 4.685517421093670265e+01 2.549396891172774460e+01 -1.742624947330023044e+00 -9.543251484645161042e+00 1.445729826336127388e+01 1.881616588303126392e+01 2.440473960037030210e+01 1.006395777607569642e+01 -7.412186778792031028e+00 1.874142950147839670e+01 2.412334954790132713e+01 2.208678324487816980e+01 -9.119517402232986569e+00 2.900700215986799613e+00 1.741767124896767882e+01 -2.551077394022553957e+00 3.251127185342904369e+01 -3.319178455330270339e+01 4.502672446776877280e+01 4.214662298126017959e+01 2.151516113036020883e+01 -9.989259944156307469e+00 -3.243399124424613689e+01 1.940712375671083834e+01 1.092211281194886219e+01 -6.998366354935159350e+00 5.464295829260541915e+00 -1.130041738442145594e+01 7.338734190150441705e+00 1.333719340615636817e+01 -1.955845560489904855e+01 1.307518966897364621e+01 1.940671076811872808e+01 1.593976304364747776e+01 -8.615527457315520721e+00 1.019339966473292236e+01 4.281592647284047537e+00 2.757321771028577473e+01 -6.550086024055755018e+00 9.886812682030288180e-01 1.327285797150211621e+01 -1.590685778513058857e+01 3.233582044922030008e+01 8.433502991718656361e+00 -1.944052756338356502e+01 1.698375014196959398e+01 2.526493752443398222e+01 -2.161854266654914536e+00 1.104355688658333179e+01 -2.321585197037574844e+01 -5.308421518423832808e+00 -3.204191339249497172e+00 -2.309387530250723941e+01 1.573065877332361318e+01 1.583129000828358812e+01 -1.436928110797225955e+01 -1.095551154519032178e+00 2.114843963074203970e+01 2.292594822413701650e+01 2.644895827922949394e+01 -9.855281645157326409e+00 1.757054299000834874e+01 -1.134102750311264529e+01 2.635539858741864805e+01 3.880545462312268512e+01 1.613456506636936894e+01 8.533849652668273222e+00 -4.493731895054700942e+00 -1.696487466988710580e+01 -1.830149050970744540e+00 3.827962501055759414e+00 3.599188968354096829e+01 6.019212535338962944e+00 8.382462049444109553e+00 1.238305612986680337e+01 -8.399971112732178113e+00 6.191661448485973551e+01 -1.239044031027020409e+01 7.188846015575069970e+00 2.224720587386642734e+01 -5.332075504617974815e+01 6.598578774533963553e+01 9.617149728827833144e+00 1.216460043851705208e+01 9.835748982431274712e+00 3.037424528671713375e+01 9.167897033086468639e+00 -7.769013209888397498e+00 2.567697672277255805e+01 2.921126587472676661e+01 -1.077153270452772427e+00 2.823645680396769109e+01 1.102295356392616377e+01 -7.755018669155711919e+00 -4.641066743021708518e+00 5.426253585906501087e+00 1.507544821336657215e+01 2.961936583382733801e+01 1.850871798065812257e+01 2.489251286609635905e+00 3.623224928935841405e+01 4.181836820383617592e+00 9.290372746170094231e+00 7.019144088666704917e+00 -8.741740762531268416e+00 1.963257904385621799e+01 -5.589557260242711045e+00 -1.078298667914886977e+01 2.118017701143680398e+01 -1.847883393400589824e+01 3.991280256131806681e+01 1.241966898351579474e+00 1.033136985470543046e+01 -1.068832555564696030e+01 1.453853790547071645e+00 2.813011438547165710e+01 7.329748049618023842e+00 1.539560024392585902e+01 2.366268259568373367e+01 2.576054899729016867e+01 4.459352613222829831e+01 7.451091322468075262e-01 2.655340146098106757e+01 2.700610607280969910e-01 -7.424386043003973867e+00 -6.408644681229851869e+00 1.984631887158262487e+01 1.303603006308331658e+01 -3.202955433279174091e+00 -3.987564668244867772e+00 3.073914062500170630e+01 -6.551343049890629544e+00 4.629273568556952156e+00 3.399717789608676100e+00 1.035168898459720666e+01 4.899135804773545289e+01 1.807052284950493615e+01 -3.763507778229719936e+00 2.340926601282153641e+01 1.366133809778673935e+01 -4.472841779089458569e+00 1.891064359061742550e+01 3.518032880661851891e+01 2.804204452152033511e+01 1.281364304174846502e+01 -3.918113110552515543e+00 1.396454645007366580e+01 3.080041189334037366e+00 3.600435988317066460e+01 4.362341931496224845e+00 -6.613164995967534487e+00 3.817310739243662265e+00 8.644614038441273962e+00 -1.172150681865504218e+01 -2.901128531596766091e+00 2.365502819684544633e+01 4.193941149154890979e+01 -1.419775819536865313e+01 3.757465603007064203e+01 3.122207817819636411e+00 -3.859458097367405749e+00 3.647009891565312500e+01 9.761785879962536328e+00 4.110067402422154004e+01 3.772243560310538157e+01 -1.854633856755288335e+01 1.914029362756576091e+01 5.613824284379408169e+01 -4.477463752683947362e+00 4.763924461760203677e+00 -2.034033176323579895e+01 1.751089017595234765e+01 7.901795619062401244e+00 2.858832027975467582e+01 1.611297556571278378e+01 -2.619831367707534397e+01 3.611168663274156643e+00 1.855821647375357486e+01 3.792586683263089498e+01 -2.220535591723736246e+01 4.049048108886863950e+00 1.783279534413905631e+00 4.018633287438150070e+00 -2.948911054427376399e+01 3.540511785430275893e+00 -8.303723017899800496e+00 2.092483652594530952e+01 1.327436895260204430e+01 -1.918243737898109913e+01 -1.753036724400792057e+00 -3.704216144427572299e+00 -2.202676710589804898e+01 1.653209790302516069e+01 -1.463285497507778032e+01 4.774701174830269679e+01 -3.836708005628601370e+00 -3.630642363209145795e+00 2.708263833691485711e+00 -4.800376149199263587e+00 4.919129927447711381e+00 -1.299908745405400268e+01 -3.278280618996427531e-01 1.812349809659974653e+01 6.301022215718239394e+00 -1.755456319949065591e+00 1.484051886180367674e+01 3.100814606253190675e+01 3.642764494236595851e+01 2.348594917049494768e+01 -4.980762440145924508e+00 -2.521070029333766982e+01 2.567092318171099308e+01 3.514273667350966690e+01 -6.140187514202262165e-01 -3.762812389800799906e+00 1.519380586587577042e+01 6.251217163749148398e+01 5.809396138137972088e+01 1.723098119605270639e+01 3.915332262941265640e+01 -6.677277012143429502e+00 2.243804670092271536e+01 1.563939650592599939e+01 1.971642922249590058e+01 6.184873043459315767e+01 4.860120634209258839e+01 1.351444031528894207e+01 -2.233149377657895673e+00 2.205820575711755893e+01 -4.872143327940035107e+01 -1.957218196164857460e+01 -3.616632483252593744e+01 8.459124150213622073e+00 9.033641200149949313e+00 2.480921708575348461e+01 -5.271805691091389079e+00 -3.610291786116718527e+00 3.255369056854808463e+01 4.590296808910124327e+01 7.289854348183274269e+00 4.747458609692539255e+01 2.769457987647811947e+01 4.362181330392906631e+01 1.385838951979557976e+01 1.759201076013431475e+01 5.538244642611779511e+01 4.749514773969299597e+01 9.445645185626839080e+00 1.392825838159003915e+01 3.724150504964021735e+01 2.766755834005977732e+01 2.736407919080590645e+01 8.753719176664564117e+00 3.990923930096234074e+01 6.483649901014648442e+00 -2.877251780204513665e+00 2.226637401671883731e-01 2.383458778742808448e+01 7.891998201288008552e-01 -2.201103510525925788e-02 3.659530406650917911e+01 7.042860084333820936e+00 1.125112869736768495e+00 3.320716187877118841e+01 4.949589167923154776e+01 -3.299591449399703613e+00 -1.501541455562901994e+01 -6.041721662667364434e+00 4.752129658657628042e+00 1.002737431001853174e+01 1.166533360011586318e+01 2.740058016395485296e+01 -2.689894123123383274e+00 5.094876166109525428e+00 1.353077254995767831e+01 -3.724197416045820574e+01 2.930936959840968115e+01 1.877363478236630456e+01 -2.623700693315516475e+01 5.099154032011802684e+01 3.606384186985752027e+00 -2.282904046469728954e+01 -8.556727626616229543e+00 3.581719346315541941e+01 3.645599197993814755e+01 -5.333990404842390731e+00 1.295436623980872604e+01 1.164347054915867119e+01 2.905920766124617138e+00 -4.364957409051668691e+01 4.232553755597833600e+01 6.505410156403695687e+00 2.718643200795390413e+01 -4.349585343416651995e+01 1.196799531631814162e+01 3.716955148619796745e+01 -1.459773050338880296e+01 2.343761242841245007e+01 2.384430611515881182e+01 -3.612955130988414698e+00 -1.059435882719771094e+01 1.739349974351566175e+01 3.675687294749406675e+01 2.946291492124918321e+01 7.718145902695953353e+00 5.650669277815267577e+01 1.485636389819372738e+01 2.203511175078416784e+01 2.187136077883195640e+01 9.235068591535235072e+00 2.520464654977644514e+01 -1.267361521183893558e+01 5.678843611040740313e+00 -1.094014523886170487e+00 -1.133418835056308893e+01 3.974465139066297059e+00 1.263973641963094963e+01 6.008416820662592528e+01 -4.552042642467178979e+01 1.913765218935818169e+01 2.974313456417654322e+01 1.513793070464869039e+01 1.436765718028897609e+01 -7.666395714722905375e+00 2.144961814077219842e+01 -2.161115316556319144e+01 2.169168803568252457e+01 2.625062127076045115e+01 2.223805267258683216e+01 3.046340561913794875e+00 5.930221280956149421e+00 -7.933959195297378919e+00 2.615249628541830873e+01 2.448278211650111169e-01 1.992965885985786390e+00 3.262333375230030441e+01 4.955029454195990724e+01 1.305234105134010747e+01 2.436522682421767172e+01 1.760093973311871451e+00 -1.241756095490268308e+01 5.859652882018357545e+00 3.871094922946532080e+01 1.096745044757041576e+01 -2.763871016807904368e+01 1.031837472799349342e+01 1.781388328786772846e+01 2.217567963383750396e+01 9.682998507515780062e+00 -4.079805044296525907e+00 -7.404822212011886506e+00 3.030954456680027320e+01 2.089851132405344103e+01 1.118374180931758666e+01 3.280937815205218300e+01 7.669021572083647875e+00 -6.468200929313084657e+00 -7.771433855652268186e+00 1.851675686190679571e+01 3.004662070711474797e+01 2.561966443368400181e+00 1.430471026290071457e+01 1.956988078134205011e+01 2.170327716942471241e+01 2.932809122961119641e+01 -1.015252048031940646e+01 1.801841661456191090e+01 2.179713539115484622e+01 3.206865870635473925e+01 -2.499330179223915849e+01 1.398824796543211768e+01 6.332592518037509777e+00 3.576198866684696753e+01 7.499980960699380361e+00 -2.435591729356276502e+01 -3.989792110780971512e+00 1.043761658501582978e+01 -4.658610514779963907e+00 2.521025154673633306e+00 2.718400524413606689e+00 3.609474699917394958e+01 -4.044314282566894292e+00 -3.097438802904277644e+00 1.095440249565861723e+00 1.934159065744654882e+01 4.135158779038444976e+00 -1.095717631527506342e+01 4.656928212264067213e+01 9.490920059382141005e+00 1.455725738894189369e+01 4.856675689520178807e+00 8.566266830724668324e+00 4.453746376336726875e+00 -4.806218988659111346e+00 -2.675957515905881934e+01 5.418385619267188424e+00 4.334541955757163123e+01 -1.585877662241751374e+01 3.084988073984149537e+01 5.306801859156181633e-01 -2.114442893056767048e+01 1.128100350762957049e+01 9.634150965445567039e-01 3.024799672469167078e+01 -7.888882786894178878e+00 -1.972407008757476987e+01 -3.340512480206992318e+00 1.776382764909125456e+01 1.707578386690978833e+00 7.996889807312177467e+00 1.118013443688089481e+01 -3.895328571919947080e+00 1.460638823823836319e+01 3.643070636134774531e+01 -2.025094169640852471e+01 1.845027276453731346e+01 1.346008343972938448e+01 5.571900303076483318e+00 1.905223825789325431e+01 -4.464620076262511006e+00 -2.150423274844284904e+01 1.848767781444239233e+01 7.520479323119741544e+00 2.544170666310462536e+01 -1.493450369127562993e+01 -5.862813869005218947e+00 3.541086152956172839e+01 3.728607549704786095e+01 1.014950255014211322e+01 -3.409501591474239923e-03 -1.039555166471512671e+01 3.173539115356476970e+01 -3.127054504453263828e-01 2.312069528580291689e+01 5.806994087640259039e+01 3.367940172875834293e+01 3.371258192877001392e+01 2.326479238210639267e+01 3.363712469743009414e+00 2.779673663898682534e+00 2.540745284927267811e+00 2.348696652621473646e+00 1.057450679144941397e+01 -1.933396337777154272e+01 7.671161961862470235e+00 2.397587477540129086e+01 3.321326578522772621e+01 -4.516456288573399647e+00 -6.696431508619872908e+00 1.557970742252090801e+01 7.414486152676832376e+01 -5.532851667964660436e+00 3.058330657335322655e+01 4.025388412567178165e+01 3.673464651133785708e+01 3.372737602018832881e+00 1.305237182290341913e+01 3.267521627873004064e+01 4.687297405443371368e+00 4.938709339658272768e+01 9.954746133105832229e+00 -1.902559781481127743e+01 -4.171451186774616460e+00 1.488864676038731005e+01 1.909762001338633652e+01 2.839653196907703503e+01 8.705731984794139677e+00 2.158675941300248979e+01 3.956057981736245122e+00 8.975981499475009784e+00 2.525013820016167365e+00 -1.058331605655264873e+01 8.664726267777881574e+00 -1.553813339035322727e+01 4.175734650677406989e+01 8.142329028296643401e+00 1.102274511327418516e+01 -4.048114538546743191e-01 -2.364294058632100182e+00 -3.400148068721772887e+01 5.453469549605846289e+00 -7.826011176816324300e-01 2.464674759874045762e+01 -5.330208271560923805e+00 1.226047593341892927e+01 -2.834709654365637377e+00 1.098151886137060629e+01 5.823023464144082340e+00 -1.174276550831585553e+00 4.052198469880174514e+01 1.658785650751092788e+01 -3.230037385298729191e+00 -1.744541942571473214e+01 6.660235361203041826e+00 6.048227207402862149e+01 3.171818430245994236e+01 -5.405565541075357139e+00 2.381581253313274971e+01 -9.804141064763649993e+00 1.661492412544224306e+00 3.364354670549039916e+00 1.237889532766749312e+01 3.637269604291489600e+01 6.173484124898598324e+00 2.446747228628904125e+01 2.225980558885041205e+01 -4.120528220871172209e+00 2.493604896892773226e+01 2.125244185223990456e+01 -2.473947936309228712e+00 -1.086819717975535227e+00 1.882684414985935106e+01 1.784504259634323731e+01 1.299159068768701353e+01 6.002595521901709752e+00 7.774141042746011365e+00 7.527143191465479610e-02 3.800596647829836883e+01 2.690694911841274362e+01 2.132562126302719818e+01 1.382860123441158606e+01 8.992798328110895856e-01 -2.660464126280394481e+01 3.415834370315396740e+01 -2.021276484657222383e+01 -2.028244708634924010e+00 -1.660421978610625615e+01 1.255867656118065234e+01 4.014304673928751299e+01 4.100632077792685237e+00 1.091851451468177814e+01 2.078003592164605706e+01 4.955123013986282388e+01 2.559781968333060576e+01 4.574820606993374383e+01 1.824983118030359819e+01 3.429520684204665315e+01 3.577811364475209643e+01 -5.640314788219792597e+00 2.515296134107682491e+01 2.220869830598125461e+01 3.528258682288775105e+01 2.976381473121369581e+01 2.257564809463118749e+01 -1.417919871538058763e+00 4.187906440773364380e+01 -1.969993687840481300e+01 -6.448441245199310501e+00 -1.195426128241072838e+01 1.730585029869155989e+01 -7.290574277659213287e+00 1.781196508605204443e+01 -1.528396473487419627e+01 2.311751774972001172e+01 -1.944661590206186474e+01 2.046172089247174597e+01 4.354439121734920803e+01 1.077911681275315026e+01 3.356807251881706122e+01 2.180175210328533453e+01 2.391163239482069613e+01 9.953379832515802050e+00 -1.720707287197926405e+01 -1.409090682445457254e+01 -2.533084146057897001e+00 1.061240940702844426e+01 4.712677001043182656e+01 5.564471173423631178e+00 3.004560546738012405e+01 3.779741298959316431e+00 -1.588419178359149164e+01 1.535858976896009942e+01 2.124234793613204175e+01 6.393059671094192709e+00 3.247727121738058553e+00 7.093369938039372435e+00 2.254944821302420266e+01 2.347112386453401811e+00 7.919575443477448573e+00 1.193341241739869396e+01 2.278842650300949302e+01 3.044633071871378505e+01 4.015630639491074305e+01 -4.499793775230214621e+00 2.642612917353502411e+01 1.481979316465992369e+01 3.983470938639380954e+00 1.619326331040333145e+01 4.636383985100462723e+01 2.728489092097255408e+01 1.785977860006357076e+01 9.466217457722188033e-01 2.443584874511116567e+01 3.451829636969768966e+00 1.173854392742440922e+01 -8.324288969806536986e-01 -1.109777162440347453e+01 2.425612985854560577e+01 9.544116093901068965e+00 3.045622321609366168e+01 1.315707481898030728e+01 2.919978482175594436e+01 -1.217726714290105861e+01 1.593620087653065553e+01 2.638659431099045705e+01 2.323679099605921650e+01 3.688742923779027194e+01 7.108658109072119480e+00 -2.301098237543259017e+01 -1.558610066787747428e+01 -1.429725730442045339e+01 2.223963669710295932e+01 3.610290655286786432e+01 6.395988347801036866e+00 1.924392499840376658e+01 6.270367629851066660e+00 -8.317582619876318084e-01 1.536315537225399730e+01 3.377384579566248135e+01 2.826318395803104622e+01 1.066868262365292885e+01 2.742907640611638698e+01 -5.248829986056651187e-01 -8.921996400895997326e+00 2.475589063589755057e+01 -8.003638216110891435e+00 1.788183792393563110e+01 -1.106030161942197765e+01 -5.884769633576814485e+00 7.493448804031359600e+00 3.760147154439310668e+01 -8.279581180606806257e+00 -3.603419208295042253e+00 2.434616825604360102e+00 2.180167234393138287e+01 3.436928111734205515e+01 2.394158012410004233e+01 1.508947445567924817e+01 9.191035391231088258e-01 -9.031414244542874670e+00 2.504965364145363083e+00 1.825572132315975082e+01 2.362147131741184580e+01 -3.445594787095843881e+00 1.529058777506066669e+01 2.974076831665730580e+01 -9.450406481387265689e-01 1.848148580226673943e+01 9.474211436350476134e+00 7.229638619315919001e+00 1.304960491510813014e+01 -4.743303255863909662e+00 2.594329031525655083e+01 3.229137789956373439e+01 2.092635032656983363e+00 -2.125147372740014617e+01 1.627179607125111005e+01 4.230595427387491014e+01 1.353585312952900743e+01 4.677468701148220021e+01 2.291299509553333991e+01 6.734206020307469842e+00 7.805264389814197123e+00 -4.892508046340143801e-01 5.324706236681609361e+00 1.736722709496034511e+01 2.384935022658341808e+01 -1.458395802337679825e+01 3.358438004166560908e+00 4.943687204294289472e+01 2.234002122401389201e+01 -5.618260045173354911e+01 2.380805150320364660e+00 1.989952447077807562e+01 1.217519315028082438e+01 2.340582544996768277e+01 3.445081520860365032e+01 7.826313770002187198e+00 8.952993010407460872e+00 4.968246140727682558e+01 1.983709255367279667e+01 1.290624215548769627e+01 5.055854878896677285e+00 9.059366880283301171e+00 1.324328497669490901e+01 5.425185357095389804e+01 3.366967238790610395e+01 2.468973162247517550e+01 2.124090974158605505e+01 3.574082554711185367e+01 1.127635791443163527e+01 -3.579711415901663418e+00 1.885230513972972943e+01 1.753089861134846217e+01 9.385473800880431483e+00 1.398349462828482537e+01 1.239214240251359200e+01 2.816490855213688249e+01 -3.153609891477683558e+00 3.675571546547265456e+01 2.142934227823094773e+01 6.519578138094240138e+00 3.937084440603384650e+01 -1.103183847097492354e+01 4.510376595720376969e+01 2.542371394356600689e+01 2.384824192443798907e+01 -9.627466253693970799e+00 2.787709024144223591e+01 2.836372190834542550e+01 2.203377499128845329e+01 -3.511484574829233818e+00 1.187137239859071691e+01 8.686386876457868667e+00 -1.246736443549588991e+01 -2.538419544894855306e+01 3.761384996401086767e+01 2.615051245961711857e+01 3.229281978732687719e+01 5.972829845163973062e+01 4.767175464221580938e+01 -9.588298325462721650e+00 4.867164212675349155e+00 1.032135503727267967e+01 1.700341253406543274e+01 -1.178839042658314851e+00 -2.990657601386089048e+00 2.661288714600507088e-01 3.156474677130290019e+01 3.342011115994163362e+01 -5.102985901606291286e+00 -8.992423511050370522e+00 -4.821123271075933303e-01 -1.345636510224371385e+01 3.686556567904592896e+01 2.979673604712897728e+01 1.843430579537226066e+01 4.087544800778998422e+01 2.605337108546594038e+01 2.299946638772993168e+01 7.253366778826346284e+00 2.992481939547121428e+01 -4.617685313684257942e+00 -4.713332378408787271e+00 4.023335058890165783e+01 5.405725577425371853e+01 -1.334031637568928730e+01 2.053887618941428883e+01 -1.483139998461955500e+01 1.314548459738928976e+01 2.874173848948798948e+01 3.944909864442015390e+01 2.219296474320871937e+01 2.149556171516456970e+01 1.213398709775244022e+01 5.006643973656301938e+01 4.275175707816052295e+01 6.257242696897037604e+00 -3.844774435769522825e+01 -4.005549965653361077e+00 1.507844247718554165e+01 -1.856989283781055633e+01 -2.370775072094534863e+01 3.956818726061970892e+01 1.626573164803058091e+01 -4.927138727015260677e+00 1.752585727570087215e+01 -9.953027021634976990e-01 4.364452570714023238e+01 1.801951492845132918e+01 2.097628785232236837e+01 4.092542077727446070e+01 2.698507843527812611e+01 1.093269726194353098e+01 7.855626990694020151e+00 3.646910340821190744e+01 2.698297193431292129e+01 -7.942558948615393355e+00 -2.211908606925232945e+01 1.708809706125974159e+01 -2.408744863408769987e+01 1.938956670912580904e+01 8.048189256357661137e+00 2.484109399002553431e+01 5.017425085312886779e+00 9.242441245456538113e+00 3.734595374310277549e+01 1.268285668312500647e+01 2.230506679914420420e+00 2.633540005378308635e+01 3.230558954873006883e+01 1.059482039717529211e+01 -3.504351581754466594e+00 -2.942197774506626118e+00 -1.419845695701198274e+01 3.584361778246651919e+00 3.404666005067492307e+01 5.096897306337908873e+01 3.418424565550282068e+01 2.113817994976201575e+01 2.400067497031307440e+01 -7.345736188962179725e-01 -8.137862129377216647e+00 3.149025481665133697e+01 4.726544005576365493e+01 3.852398351319899206e+01 -7.346250147697640287e+00 -3.992389056942719350e+01 4.821769278973744832e+01 1.210737649237974090e+01 1.709050732593209432e+01 1.001600104246748124e+01 2.362659401145326399e+01 6.092710856289956212e+01 3.362064249762207169e+01 -3.683367996777879227e+01 -1.003918621240272735e+01 6.685221073891829846e+00 1.980609057555248853e+01 -1.581200617734404235e+00 2.887845883432368055e+01 4.553551233042626478e+01 -3.965982227715104358e+01 7.661401516373594234e+00 -9.231364086823566240e+00 2.458283772157934166e+01 4.974137007543978228e+01 6.734956999834850855e+00 1.944515906489268531e+01 9.830307583281253869e+00 -2.466793482522391301e+01 3.977789787152555334e+01 3.645406490719852854e+01 3.685792713095298723e+01 5.436950523992403106e+01 2.211397909595283906e+01 1.974506611704681447e+01 1.488568211131416064e+01 5.424740941987425913e+01 -2.455421756719648130e+00 2.289578954218954721e+01 2.071707459548380470e+01 2.051465144377095129e+01 1.073854314960831147e+01 1.491086634390551247e+01 1.101663998508273679e+01 3.897260597522446091e+01 1.762253086089554444e+01 -8.081056680246522461e+00 5.782926428121167106e+01 1.886696651899906385e+01 -9.428511291541351369e+00 -2.701762875543064713e+00 1.145614468778942374e+01 -1.081648570024392697e+01 1.934120849050079727e+01 -6.344261879601754694e-01 -2.773421959789054725e+01 -7.420730123196291217e+00 2.939881306958701401e+01 1.935783799527300175e+01 3.468567248549550186e+01 -1.039803836250183977e+01 1.670729820393427900e+01 4.590669842977588644e+01 5.047148659291389450e-01 6.336823506338976131e+01 4.085195918170546747e+01 3.569320762843197326e+00 4.444019695993797114e+01 3.276300947350652137e+01 3.633849280430368367e+00 -9.001399133163439092e-01 1.291336077051829845e+00 -1.426157191029187565e+01 -2.089757919998421798e+01 2.449247553604076089e+01 8.708576435891785650e+00 8.031307325495422589e+00 -1.499705806674052866e+01 2.227345670423733992e+01 2.398829355247053741e+01 2.602382077704862695e+01 2.830535690611328814e+00 1.315248498526517373e+01 2.515355153335942973e+01 8.260399814840612365e+00 9.079233291002953621e+00 -1.313366598315387890e+01 8.377587971669552047e+00 1.510818465873919259e+01 -1.132849519052114395e+01 3.631817681457452807e+01 -3.090734046934814128e+00 7.052990377944677647e+00 -4.054909624146968428e-01 -1.091967178543342465e+00 2.695792107844447827e+01 5.092923366496268756e+00 4.897259778928793850e+01 -6.824298729455062329e+00 5.440765897633399817e+01 -1.041951939065527100e+01 -5.001597336499065349e+00 -6.733724180289013539e-02 -1.583205390915908239e+01 -1.602241120727174950e+00 -1.475911096058188221e+01 1.952449290803131632e+01 1.338023355050148133e+00 -5.325360150839612672e+00 2.770342021518374409e+01 2.472490182908575562e+01 1.061598188325334569e+01 3.151978584374986880e+01 1.406567716331800533e+01 1.236166464263148512e+01 3.935458924639837619e+01 5.552754132682458277e+01 5.445731122458774820e+01 3.287153127506776684e+01 3.387783526475259777e+01 -1.466782421449373075e+01 1.511760552766219057e+01 2.877061609900368921e+01 4.181674784523884192e+00 3.259827050777855817e+01 1.517924129213584550e+01 1.111009765568577912e+01 1.950931519844502660e+01 -9.659571745535329157e-01 9.835607735112436245e+00 3.031261247011000037e+01 1.820006773278269652e+00 2.949602044505728315e+01 2.102672808525097636e+01 5.318005483070221118e+01 -1.007905132536684611e+01 3.528046089563359544e+01 2.463835980917312085e+01 7.675204372452100188e+00 9.030367854255981541e+00 3.158371546458308643e+01 1.268856323401880815e+01 -2.442644995915202344e+01 1.844089533437833106e+00 3.868061848833499461e+00 2.989744341460857058e+01 -4.384624834498778156e+00 2.150442531386725520e+01 4.481728970855932914e+01 -2.017336050029666339e+01 -1.377191494359650825e+01 1.673605163570782750e+01 -3.568382384141539188e+00 -5.263712197492576017e+00 7.854155998696598751e+00 3.995248554115438822e+01 4.757853210524938703e+00 9.424524173223385759e+00 4.851228821685641890e+01 2.292599120367531995e+01 2.797811249164493930e+01 2.355751570043939935e+01 6.155211584588344209e+01 1.786315975661153033e+01 -7.814763450371231546e-01 9.356818887302587484e+00 3.847384751725678953e+00 1.340485822850053310e+01 3.531514691519711846e+01 1.977486412358828716e+01 2.138226344504993826e+00 -5.533312238477106959e+00 3.747532188601875447e+01 -5.032776199158123021e+00 2.431803942843091448e+01 -1.392073446146826399e+01 2.590107428169106107e+00 5.284909969604541402e+01 2.315507133615109581e+01 -1.628479481990184041e+01 -2.243238409059621574e+01 2.317044806329702311e+01 4.073137031001942177e+01 -8.627200748679284104e+00 2.171314726060017719e+01 3.338526621080927725e+01 -1.321269856687062827e+01 1.606322519532773185e+01 1.200740799065452791e+01 -1.088411574742425536e+01 1.315292314943336871e+00 4.980867134568685017e+00 1.109495969112688840e+01 -6.045125031588330700e+00 1.425934635783995219e+01 -6.477444310552918694e+00 2.275640012354577024e+01 1.764778293859450287e+01 2.319971753105219037e+01 -3.122477205356640440e+01 2.882756884620722815e+01 -9.658824163036674904e+00 3.881764230162559670e+01 3.026134589351106641e+01 2.306032671135785606e+01 2.296386731670465764e+01 1.297232800478109027e+01 1.509311488758698516e+01 2.480360888375399142e+01 -3.666943040359853079e+00 1.787935393922697713e+01 -3.973594666116979202e+00 -1.030926188488594519e+00 1.539459347517207810e+01 -1.321659702921882662e+01 -4.172701940982182833e+00 3.739778524344539079e+01 1.654682256629184778e+01 1.457955410428980869e+01 6.922325285548815543e+00 -2.815224939968424778e+01 3.767957349475624440e+00 1.481758278917970451e+01 4.370458029035513192e+01 8.169813429545746963e-01 3.013675244578723778e+01 4.730354682798039168e-01 2.860953681008670202e+01 1.995926403489375556e+00 5.104826075830188437e+00 5.393492771867124702e+01 4.326806750259100909e+01 5.765974069854347128e-01 6.465442916059505762e+01 2.829790590194222943e+01 1.828702047743614401e+01 -3.441237453500057608e+00 5.167463625591651066e+01 2.610483401735264763e+01 2.690830431474449114e+01 1.189273192275416058e+00 -2.090760134866094244e+00 -1.033193574428063144e+00 3.177822949090300853e+01 -3.402770247345413335e+00 -1.153080599627802805e+01 2.019116492691851406e+01 2.358415671671805924e+01 -1.479490975573335021e+01 -8.405567575668231317e-01 1.558993147332613960e+00 4.492629652944887653e+01 2.967680813470465750e+01 4.852812372138668451e+01 2.553791578937312323e+01 2.290360912736796806e+01 3.879008700506584262e+01 5.265602629808739721e+01 4.566152973479061217e+01 -2.973158797968207523e+01 4.241211789636376750e+01 -3.945131557928263533e+00 2.380699244064702924e+01 4.720992373046989599e+01 2.745441914951678442e+00 -6.264329318183224693e+00 -4.184858923756343607e+00 -4.940682725709486967e+00 2.667161731694042714e+01 -6.964993235905754254e+00 -2.853156231577807844e+01 1.304650772766155775e+01 2.854727774976952404e+00 2.905746708493004249e+01 -8.053121939213079727e+00 4.471364826503585022e+01 4.805888821667717536e+01 -5.742618870281595456e+00 1.777673952195300444e+01 6.258762070232098296e+00 2.478760944995860527e+01 6.571895639511542697e+01 3.531564899216044751e+01 -9.775503033373006190e+00 2.731026335117502768e+01 2.467419922351154682e+01 3.316515767139884474e+01 -4.451768756352233680e+00 -7.080018379734999145e-01 3.621716197324013109e+01 2.521897747914255206e+01 -5.432950527968887222e+00 2.245546543097686421e+00 2.226167320781481962e+01 2.638528731321746079e+01 6.255253637670499245e+01 4.360124868434195555e+00 3.249608037049050768e+00 8.568997908563726895e+00 1.316510746367037221e+01 5.702594383876825646e+01 -5.787762480325723047e+00 4.540772107355426357e+01 1.355786056789362704e+01 3.649730321519169252e+01 1.208322442706864308e+01 3.751668530792579048e+01 -1.238920114778269355e+00 2.997774669020058269e+01 2.647099382092304509e+01 1.138683684239821581e+01 -5.217188579594566278e+00 2.592036268335303362e+01 5.516536866028616970e+01 1.739807744123268307e+01 5.858532595898097384e+00 1.783293000958700247e+01 3.560979375548286896e+01 1.541990444760045698e+01 4.468783419256015321e+01 -1.433322381833136205e+01 3.885233896123512665e+01 4.617591200526380391e+01 2.346658278433648093e+01 2.088331837268926705e+01 1.869294419274512720e+01 1.248681352639864883e+01 1.764309373958903748e+01 5.613860633367011133e+00 -1.123908952397745242e+00 -2.760786259973419376e+01 3.380528350033975471e+01 2.766064323423719529e+01 2.748307287738363414e+01 3.063967854819041747e+01 -3.772844603455792534e+00 6.989526056284949718e+00 4.096702040754150431e+01 5.273328835933590852e+01 9.234336736868312911e+00 -9.615446672663686911e+00 1.053211636915165172e+01 -2.883586557692506158e+00 1.509426009450921846e+01 2.048337442612922388e+01 4.745922577425383082e+01 1.302062509962341608e+01 -1.073538560952696486e+01 5.082670490003894592e+00 2.402336342305365946e+01 2.108234568967837674e+01 -5.750798212693151612e+00 7.354292299861049376e-01 3.511166515256840626e+01 4.451919418684675378e+01 4.810770541247036647e+01 2.513254562665250802e+01 2.467459031108635514e+01 1.062268406967366730e+01 3.840252814442934692e+01 5.587065983324297491e+01 3.352749300541174193e+01 2.726360905345260122e+01 2.322673749030993307e+01 -4.639992253694157576e+00 1.438791866660435659e+01 5.026682360133806426e+00 2.029866490420341663e+01 1.536021868291779313e+01 9.007108531329778955e+00 -2.088202347909392032e+01 3.843337546247525438e+00 -2.267213466400462352e+01 9.335354784440779596e+00 1.489515739200015787e+01 -2.162078557866691497e+01 -2.596569094026487079e+01 -7.096104296939320655e-01 4.057220253006427413e+01 6.518295495233382475e+00 2.621505698231386461e+01 -1.590470753661657000e+01 3.933601114352814676e+01 8.373471743655956701e+00 3.671643863174997247e+00 -2.439658046134162106e+01 1.915306255365558874e+00 -4.585335198270960433e+01 4.138183340376009056e+01 -1.495446399384965019e+01 3.255815947360254370e+01 3.103963075732664834e+01 2.395635430932104626e+01 4.791164525681720576e+00 -1.374040584260224129e+00 1.251003604340425390e+01 2.389124125862604942e+01 1.153200141342309593e+01 3.165309599676850993e+01 -7.789476864375965093e+00 1.897403134542885184e+01 1.526683908273334822e+01 2.314350891262704835e+01 -1.343438183763455918e+01 2.843123215070751186e+01 4.393762663606010221e+01 8.634622899877063773e+00 7.316690123610489316e+00 3.460375788092205340e+01 5.165642743040417884e+01 4.457634044333911305e+01 2.598588648733515072e+01 8.838177320862699915e+00 3.209576156120983903e+00 1.767273650727591772e+01 -3.165187032365103903e+01 1.063420999210191553e+01 2.189686964185669993e+01 1.682861667090841351e+01 -1.103070944047660973e+01 2.990344582179333699e+01 3.933929231696652806e+01 -2.744150724840721622e+01 1.387300470143904896e+01 2.641538793787930928e+01 3.327354605445584923e+01 1.521090466229580329e+01 3.082402046442027199e+01 -2.099687348947581000e+01 1.580681178775577678e+00 -1.041287951648530807e+01 3.013655761276510692e+00 6.793193557720503151e+00 2.925281516251656555e+01 4.160457271751886310e+01 2.724210162484237685e+01 -5.765260196047703012e+00 1.446288067461967941e+01 7.943811761821110373e+00 2.781989020425159964e+01 -2.330141820079228765e+01 1.106539528534229255e+01 -1.391942874494797344e+01 -2.148810027120331867e+01 2.661885893756322119e+01 -1.203006887319333806e+01 -5.241916971890014931e-01 4.268108272409123316e+01 2.221875453277661450e+01 2.139385661544746142e+01 -7.683479121318482541e+00 1.536806558141826606e+01 7.899573891064686215e+00 2.526238113228738058e+01 1.579505206175684862e+01 7.177287981281628504e+01 5.637124630384969493e+01 1.148816212658516989e+01 2.746662202517905271e+01 2.038244332008702386e+01 8.227665268090611050e+00 5.148079700235989264e+01 9.394897261807564348e+00 1.500949298020193057e+00 1.369936251719267695e+01 -7.019138849646161304e+00 1.669972547231627402e+01 4.422795075616456018e+01 4.057460896354997715e+01 -3.837561635015424022e-01 -3.448512258461977353e+01 8.303060766015297745e+00 5.516557023513791336e+01 3.506318030363061666e+01 9.476908467154689930e+00 7.934791405855396107e+00 1.751758838026690412e+01 3.047369062080000646e+01 1.624728962371376895e+01 4.443394937174333137e+01 1.350115839146851648e+01 4.276229802229812549e+01 5.590382593708208248e+01 2.706591616078497964e+01 3.648075573436126007e+01 2.946556864637542184e+00 1.398182919638795241e+01 2.013621499327451403e+01 6.962431145753615880e+00 -1.197628975492830961e+01 2.330290458056796155e+01 2.254563519628167967e+01 2.731249800076139422e+01 -4.098592545449913160e+01 -1.280096644340308032e+01 6.674427677568920636e+00 2.799411808723900208e+01 1.940056523664705423e+01 3.843360808876057799e+00 4.758761553814135681e+01 2.663404040018942709e+00 3.323293208264710330e+01 -3.529823485522498583e+00 2.264426685081321011e+01 2.489303798633228837e+01 2.216160127715098227e+01 1.941855790381762503e+01 2.252666973584044285e+01 1.030837376569052211e+01 4.000146281507240786e+01 5.973025723429676859e+00 2.935063992580061409e+01 7.107908652274455008e-01 -2.377539269070146943e+01 4.051730211393918069e+01 1.620508926992339838e+01 4.819392895469438542e+01 2.745642120827764998e+01 1.885837558546226145e+00 7.610252107437557534e+00 1.694807524859781367e+01 4.275858025094044734e+01 1.767538043998792219e+01 4.400319897810034320e+01 4.424712736287047221e+01 3.857452257273491369e+01 5.717686463190209167e+01 3.502247648125671731e+01 1.700041307000714852e+01 2.881399220320629695e+01 5.760630689767423540e+00 -1.926525309176366996e+00 1.770477693659634610e+01 7.415940750523787983e+00 1.120541079540783436e+01 3.412226685667311443e+01 9.965559881633986095e+00 -2.268761605397265413e+01 4.373860330275261532e+01 5.748899960085593897e+00 1.501343479013895887e+01 1.464209441702388048e+01 6.913291407206446415e+00 -8.237005268799557633e-03 4.636392397026808254e+01 -5.644238556023485565e+00 1.096164730968756196e+01 -1.340687417781554203e+00 1.330731339882492748e+01 2.984099859818097222e+00 4.850419987542542799e+01 4.186701658901244372e+01 2.172840274820552509e+01 1.947562457330918306e+01 3.327333115362226579e+01 -2.245330425764387172e+01 4.110428461532086430e+01 -5.136497587552718791e+00 1.016302075879159972e+01 1.059506587588152016e+01 3.671667928133170022e+01 1.346617568138642795e+01 3.883176518191383053e+01 2.080594569159897844e+01 3.637268929136406115e+01 1.139729806873767970e+01 3.473885579414252334e+01 5.013181316492453909e+00 2.575859315813023187e+01 1.585085945274424546e+01 3.160372407460107880e+01 1.489777417696174311e+01 3.168274782158142244e+01 1.093032319388356299e+01 3.299750956988103212e+01 7.750983746140535757e+00 -1.272061695414706506e+01 3.345380256119277362e+01 -1.826387178460510441e+01 1.172222671548710693e+01 2.825658024360807019e+01 1.107044977134063757e+01 1.056524321282137358e+01 -2.478385106347446509e+01 1.302937876033741915e+01 5.595108815496276833e+01 5.582008793138074765e+01 3.378418351178991230e+01 1.254019656404280525e+01 2.620449116520853039e+01 8.406798167297118596e+00 4.360520771315221111e+01 -3.725326886828207051e+01 3.405076129907827465e+01 -5.611577102687414609e+00 1.463330590930410047e+01 4.485148518482584024e+01 -2.628419122386670637e+00 2.856588407003792440e+01 6.982840574091383701e+01 3.454867661219810060e+01 -1.372757425242413021e+01 6.655242709607684048e+00 2.309783695949109372e+00 -3.421699831020539762e+00 2.604106178974642205e+01 5.674592791381991574e+00 -5.404099860731607308e+00 -5.469998246439412348e+00 -1.858504255706033836e-01 2.737273415365706697e+01 1.056627501226056154e+01 3.244443037817551811e+01 3.485620317873971974e+00 2.721304996991529634e+01 2.722293302021354577e+01 -9.083812433376813544e+00 4.357053906184581393e+01 -1.320894637311004516e+01 3.962548737643083996e+01 2.264419737226931062e+01 8.760596859538033243e+00 3.717926301414966872e+01 2.805196276247412257e+01 5.915865180562003900e+01 4.474765005958598607e+01 1.339055914035967199e+01 1.827083677819962304e+01 3.677208691978866284e+01 6.567815039129781596e+00 -3.255477403721435081e+01 3.308146563600890655e+00 2.695995000782784246e+01 1.036582595437616661e+01 -2.757007614912738269e+00 1.936831121588436488e+01 1.326516481510201118e+01 1.313258713140442779e+01 2.764058167490085083e+01 6.235452976665921909e+00 3.554337670452830000e+00 1.352687279412547561e+01 -5.801308251705127317e-01 1.791169362590277103e+01 2.837583481596267276e+00 3.990958357973476467e+01 -1.034878154833004160e+01 8.601668951844464672e+00 2.529816363027083526e+01 8.940461921395767675e+00 4.150648393578154582e+01 3.007960322424062127e+01 2.054647817374532792e+01 -9.860371356760829542e+00 1.423685164713109153e+01 2.384111770101877070e+01 2.171205300194679566e+01 6.639852962814121895e+01 -9.251635393413950581e+00 4.741690719315641900e+01 1.098101459884968456e+01 3.052631384463758835e+01 4.908624186117259036e+00 1.327729230318241349e+01 6.304451446450263674e+00 3.647806829900034131e+00 -3.198292822102605015e+00 1.220055184752629707e+01 -1.204361353301096837e+00 3.887925824941045327e+00 2.102401430496747636e+01 3.910522838355934283e+01 3.991407596669412783e+01 1.199485917786229194e+01 1.641162523088737402e+01 5.967949598353312268e+01 -1.751997504482572054e+01 1.812747520747799612e+01 4.400848282220684382e+01 1.265646514877001749e+01 2.098191082023928189e+01 3.325079615327625504e+01 -4.493039618740761298e+00 2.586410915553776135e+01 -8.989475858544563991e+00 1.165930168151854041e+01 -8.659731852094814109e-01 -2.344115737251250664e+01 2.238553774033861998e+01 2.160461880283760294e+01 -2.871230330068054570e+01 -8.000042141465929291e+00 2.192511046946404107e+01 3.981295137659992633e+01 7.537743754493660298e+00 2.556277265010917787e+01 2.294956167086247234e+01 3.756860860360693977e+01 1.813281784413268127e+01 4.146556192492390380e+01 5.529960418211127404e+01 1.049733410330673067e+01 1.885642705770851535e+01 -7.897450658558510916e+00 8.828486347414740365e+00 -1.359092227972057465e+01 2.161523613529069010e+01 1.834790004254821127e+01 3.297150700458137962e+00 -3.443932070911814858e-02 3.673736099975280389e+00 3.304213241933742218e+00 1.957898873796021277e+01 9.145769336334057087e+00 7.160952798239324402e+00 4.354201005173026573e+01 -2.768224827913880581e+00 -1.260908421186631756e+01 4.380969439561475554e+01 2.861499131780102445e+01 3.576804877351679579e+01 1.673552872879378839e+01 -1.788466968612946317e+01 2.627466514425327304e+00 -2.941468101926659084e+00 2.113774850842348130e+01 2.431769633415064646e+01 9.082349077936541448e+00 1.565572442895741645e+01 8.786645294110492443e+00 2.808036438407922475e+01 5.692307458410442678e+01 3.601154256929929431e+01 1.879094701341355744e+01 2.603340011943434362e+01 1.154890481092191301e+01 1.377709317898543695e+01 5.699663655232011905e+00 4.227997395558332094e+00 1.728080949507520714e+01 -6.025323779996576867e+00 4.481886802324188679e+00 1.374206281966033671e+01 2.848727931001041380e+00 4.278955602594984953e+01 -5.102562174533017192e+00 2.775071266435733719e+01 4.249108026741520661e+00 1.156514348877996845e+01 1.885436850022580657e+01 2.983716655190909961e+01 1.510674660247785717e+01 1.637179202463750727e+01 -1.223734640390903827e+01 3.745661302554815109e+01 2.430894411380192821e+01 3.737658796345385070e+01 2.979919765769956541e+01 1.402726886832384601e+01 2.244813075757694776e+01 3.863773336991352636e+01 -1.206380804754540215e+01 1.432203058689602670e+01 -6.592598355078705730e+00 9.931157798504395728e+00 1.890464251334878654e+01 4.654390746777943377e+01 9.849983899808668897e-02 1.555767374009824877e+01 1.188140772264759804e+01 -3.394390571844976279e+00 -4.839143245842265628e+00 2.427173784192166117e+00 2.166923747102253106e+00 -5.047511291469513495e+00 -1.539809267182741337e+01 8.505717721977132939e+00 1.824770104723614139e+01 4.899554577650748399e+01 5.716526616605443678e+01 2.542937445360685444e+01 2.843157241240937338e+01 5.336270629963784096e-01 3.585643090531018373e+01 1.635762657495625305e+01 1.450318664288990256e+01 1.696414882141423064e+01 3.839818616801729689e+01 4.134323972269589476e+00 1.728399711441402786e+01 2.637424639973398044e+01 9.506143502704352821e-01 1.982146840621883044e+01 6.670546986411071799e+00 1.954067702534491957e+01 2.300140577660343411e+00 -9.322915814643662813e+00 5.313089096780750253e+01 1.072160517926361400e+01 -5.889647805796862201e+00 1.784867986789707572e+01 1.573151559514965570e+01 -2.672333594461358430e+01 8.304756399751761720e+00 3.369524091288076306e+01 1.042890054620305484e+01 2.169311540313005082e+01 -1.224792712681431084e+01 1.945287107651077463e+01 1.528010885763562809e+00 2.145069087156065368e+00 8.306278759838425785e+00 2.190714455462789800e+01 3.709630628956018583e+00 1.350809081533780764e+00 2.026318072218076338e+01 7.630857051750687070e+00 -1.199865092288089352e+00 1.133609349826948431e+01 1.417150193476150477e+01 2.183052925156727397e+01 2.505136332008859057e+01 3.176430245559719978e+00 -9.450054099022665355e+00 -1.199482182722787549e+01 5.026744565732826686e+01 4.757585252867366776e+00 1.258171633395045674e+01 2.324146432310064458e+00 3.861556037266899466e+01 2.384059975793202391e+00 1.513514991030994139e+01 8.862071669951861352e+00 1.922573619254570332e+01 2.377184208145894218e+01 2.212431456138192942e+01 -1.669335613938098817e+01 2.018432752516174844e+01 -3.347437251712732209e+00 2.194737318976494223e+01 8.512825652051510872e+00 4.361024835348925421e+01 3.334028292548024552e+01 2.064438406008206073e+01 1.656488910699010475e+01 1.534082723353460942e+01 -2.450350154114926848e+00 1.475329673454082346e+01 -3.517455427931427892e+01 4.802206802129458652e+01 3.366561548282429328e+01 4.935913096558153246e-02 4.003416876869984264e+01 3.869659396905345972e+01 8.880689222551419348e+00 1.800191065230673715e+01 1.885331522333357057e+01 3.426121185212070230e+01 3.149827017978154231e+01 1.663945849014992717e+01 6.487909435804057878e+00 -2.024849746053632416e+01 2.961878332228072352e+01 3.652889339797041401e+01 2.836194358367179902e+01 3.372103932276797877e+01 2.563850670562360179e+01 -3.641049717030395261e+00 2.822598204491942653e+01 3.075881996945943797e+01 3.048812254237102337e+01 4.186161421598464472e+01 2.032135851369738688e+01 3.454894753684561692e+01 -2.612025727838107869e+01 1.124301765793336827e+01 3.571885654531619991e+01 1.006119428536151084e+01 5.004398524730045494e+01 4.239362076034432647e+01 5.873978330040995566e+00 -1.428128232908578710e+01 1.131322498373403107e+01 3.165456354049538845e+01 7.625968538092442905e+00 -3.131585437748886314e+00 7.148182050848109981e+00 1.847487622317313694e+01 1.110380155444174655e+01 1.385040066674462977e+01 -1.011350399955825319e+00 -5.372531486580844895e-01 2.289835149178707141e+01 -3.002387339624571538e+01 2.469978503897611333e+01 3.959339816820985902e+01 2.116261591153430488e-01 4.052803083830206532e+01 2.730178142680391673e+01 1.432150116100577719e+01 1.097026333436718204e+01 8.535250437313569805e+00 6.319795978990557117e+00 2.249414496895865767e+01 3.758207712269351930e+01 3.688777178688229696e+01 -5.183536757903476122e+00 3.992713679510649882e+01 1.168107451737734692e+01 1.392071586687855467e+00 1.303834331453763795e+01 8.725685424659065603e+00 -1.414448751387434555e+01 2.494097610738450044e+00 3.598049626660635170e+01 1.502165006501660294e+01 1.054946257241581442e+01 1.011007089118747970e+01 4.223582763403054940e+01 1.380793209698400936e+01 2.943128659338618647e+01 1.733041643302989954e+01 4.478307498646767471e+01 2.828703704668819441e+01 2.637044849077676645e+01 3.413985134166099300e+01 2.577279018222512263e+01 3.420931736116691013e+01 5.672544413350649251e+01 2.178910374315940146e+01 -8.776607999305532815e+00 1.138053983341917075e+01 -1.811149243125912633e+01 -5.755136733493175782e+00 -9.251949133412633586e-01 2.811994931261660113e+01 5.297060201727949647e+01 1.143780181787731465e+01 -7.427523608944559541e+00 8.756307739453477623e+00 -1.970467661255990155e+00 2.793189382713351065e+01 1.899873738324097872e+01 2.497417934564175468e+01 3.819102572194567813e+01 -1.600247420702547529e+01 3.084323712677596063e+01 3.037347187956460104e+01 3.728509577882523729e+01 1.950070374832699471e+01 2.574229872798979457e+01 9.571166432594866436e+00 5.151625872383697180e-01 1.293003973857698696e+01 1.677876540093861024e+01 3.518924723715431924e+01 2.199247358291630761e+01 3.079280588342797742e+01 4.193082526391701492e+01 1.592381466921592548e+01 -4.541706022651659680e+00 4.646248879170391888e+01 1.423108966526386077e+01 3.177571328537233342e+01 -1.033227290973423074e+01 1.290799241506035955e+01 3.542843716879632510e+00 3.915053846594317832e+01 2.021701387304660713e+01 2.688877985962964345e+01 5.376829232800793079e+01 -1.397331184009251537e+01 4.067594023414060622e+00 -1.096592318118806553e+01 6.515804632292980791e-01 1.271015147484342833e+01 7.499035306059268713e+00 -8.083119545936398254e+00 9.282212418341895699e+00 2.064030093113275655e+01 2.586552102340908377e+01 2.700889715763285892e+01 5.298504712977789666e+01 3.212072502772182503e+01 -8.316153676791230964e+00 2.191161230320123821e+01 -3.103882778104167173e+01 2.304738909159776838e+01 4.430598160817125120e+01 9.379976381448742018e+00 1.385252891476102199e+01 5.282845720675269519e+01 -2.659244285877042202e+01 3.619392522452409366e+01 3.014419301661942541e+01 1.446190006936269867e+01 -1.470424653045917651e+01 3.891216962636508292e+00 4.208317812924335044e+01 5.903233584369190368e+01 -1.235622668184530326e+01 -1.239722287200120121e+01 -2.055812030789645206e+01 -3.302025516474409272e+01 1.675902439820746492e+00 1.345456089533961475e+01 3.434363869090547894e+01 1.643847180407512454e+01 3.797586996741431875e+01 4.218233609616790858e+01 3.640522360767316457e+01 1.976598928471744898e+01 1.584550451834499363e+01 2.771689340829010817e+01 3.077073108157774683e+01 7.897209048906336903e+00 2.792107065307228453e+01 2.379099235938780055e+01 6.063851026035343317e+00 3.492014905265590130e+01 1.848122315300912533e+01 6.085570858330360267e+00 -3.532407359383330459e+01 4.392215275383214390e+01 3.515962398982771475e+01 3.872781680961752215e+01 4.007832539258086513e+01 -4.380046632487153424e+00 -1.417714088471026646e+00 1.770066171924911780e+00 1.099202523676490983e+01 1.216903741583605303e+01 -2.221792448356559646e+00 -1.363494999995458912e+01 1.511627606862484541e+01 1.769441276759931725e+01 -3.266004327505280003e+01 4.023842859922280013e+01 6.192590396802479802e+00 3.755339075130115845e+01 4.759267931519232775e+00 1.606516566075749353e+01 -1.354959702201742466e+01 1.995431917658318355e+01 2.821757539814041849e+01 2.992839649678046854e+01 1.592763794127674792e+01 2.693583501422412319e+00 1.306195549888966312e+01 3.595757942438253973e+00 9.427198266721257269e+00 -7.914763950567701656e+00 -6.470859570555473006e+00 2.263205061895274639e+01 5.227793620203883052e+01 1.355001865977344799e+01 1.015976913439942564e+01 4.561487991052237234e+00 3.617861689760288613e+01 9.495420605753883692e+00 2.653552411205534423e+00 2.842541781576433735e+01 5.930079164652269696e+00 -3.084413194680966086e+01 5.389571196204260062e+00 1.025401281647594942e+01 -1.001997255910608864e+01 3.740197857103364498e+01 2.632554418906871163e+01 3.331147523044125425e+00 2.678905505683448496e+01 3.539000298758495688e+01 -1.304550599261067489e+01 1.751533303301388855e+01 1.440339413781588362e+01 -7.955053985539201733e+00 3.389428020397010499e+01 -9.299472935047166544e+00 3.941952838231957301e+00 3.960157923948565184e+01 4.355510430051913318e+01 1.640808484359040875e+01 4.010540811559571495e+01 2.915204730893241347e+01 -7.405747835428584835e+00 1.915459574141155485e+01 1.562920553407144908e+01 5.039437262981045329e+00 4.635316487235973426e+01 -9.834103467030708146e+00 2.257801495286267723e+01 5.138221958225808805e+01 2.800998765663648271e+01 3.848430325790565121e+01 1.383553827060640451e+01 1.260942068049038944e+01 4.118422677253179387e+01 4.797271072157248462e+00 4.177216321247056108e+00 2.678533235684179203e+01 4.093926163774779781e+01 -7.413602908941302694e+00 2.208645932847154114e+01 2.854368100792312291e+01 5.642663128338985246e+01 5.947153994953506384e+01 -5.156861387674911867e+00 -2.775762937109202522e+00 3.192848280239293857e+01 6.006873808696986572e+01 5.466551360052812925e+01 -9.565500118246058392e+00 -3.654015682091722450e+00 6.116114874683081126e+01 3.556692385349271746e+01 4.571039120558322288e+00 -1.884581097093330770e-01 4.129378872621461305e+00 2.556753877947720355e+01 2.126058283100933721e+01 1.336858224086356906e+01 3.099826497076287524e+01 1.908429325884909744e+01 2.883398145568406079e+01 2.794251056855857129e+01 1.479486966393239022e+01 -1.792933147613997136e+00 -7.190030482864626649e+00 6.958208850777476862e+00 3.156594303803875334e+01 -7.020117238049369490e+00 2.615284751091883297e+00 2.936467585027422800e+01 3.072681854779516541e+01 3.849347584392950949e+01 2.629100402987090845e+01 7.656980379755665922e+00 1.965936423567655922e+01 -9.919475902043094706e+00 2.144793411616920764e+01 2.573100030194650856e+01 3.733829161145182240e+01 2.024340093663797902e+01 2.595838256443653691e+01 1.512827114730893463e+01 1.096575106188892867e+01 -1.170525975441322153e+01 1.113126966833545772e+01 1.618891960098956062e+01 9.558354938425038583e+00 1.117934744455468987e+01 -1.649814459335817318e+01 1.209732567206290410e+00 2.888652283408090327e+01 -5.500938598468124718e-02 1.494601804946870693e+01 1.586912289921217400e+01 5.217101781803373939e+01 4.047660793213645292e+01 4.416504241925759544e+01 -5.414312298189998707e+00 1.270894290245758818e+01 -6.774424084386887479e+00 3.341782419907500667e+01 -2.187413450147502658e+01 3.469287332339427365e+01 -1.902731939119169269e+01 7.008960659896428069e+01 3.362182405027245835e+01 9.174668180310510124e+00 4.177794534717006059e+01 -5.612745924478755200e+00 9.447366457844410093e+00 6.116913880332165654e+00 1.320732925121549428e+01 2.850728859549891681e+01 5.336705372541957360e+01 4.662054898124344504e+01 2.345137798986354127e+01 1.141720987947632793e+01 7.483555563414197032e-01 -8.812447915031013324e+00 6.569523831294328886e+01 2.338727979768433229e+01 8.350382998575559768e+00 3.961552485635882448e+01 5.005815960571788459e+00 1.833576023326965299e+01 7.403611345475394678e+00 3.981737477940818337e+01 1.985699518563502464e+00 -8.852595111323630306e+00 1.810346802539042699e+01 -9.124913097271704743e+00 2.558910769698744048e+01 5.053662458914322997e+01 -2.257709254111382435e+01 1.307603723451770961e+01 2.043317353937447933e+01 5.852346951884015880e+01 1.965534506788144498e+01 2.780467830309560995e+01 1.873553693123791319e+01 2.752647656672456833e+01 6.529481524626174860e+01 3.316835768456039801e+01 -1.497000983186366341e+01 2.832303598332924466e+01 1.710193760920119388e+01 -4.196317652468238890e+01 4.886922143234038884e+01 -4.038991947259185089e+00 -5.610072563863292672e+00 -2.300036666666624896e+01 1.074531085994996715e+01 4.238879433274235708e+01 3.417398194340816531e+01 2.575245973465246152e+01 2.629250963966624255e+01 2.327030685394780107e+01 2.128082775653109948e+01 3.118727227675127267e+01 4.768485059825982120e+01 6.804465126064599190e+00 3.504651501470142705e+01 1.983943224916503922e+01 6.261660135295606011e+01 -1.170486017655471667e+00 3.320107504206571036e+01 1.704360839442282582e+01 2.721723565496065333e+01 3.342581679336630884e+01 6.528157867431289674e+00 2.382969668871754987e+00 4.324050897550252159e+01 5.874674641269014330e+01 1.925996561974944044e+01 2.275046584719370912e+01 4.361065644489782755e+01 2.897295206138699797e+01 4.213579730895519759e+01 4.114375648583943956e+01 3.269550511550662009e+01 4.263898744155608433e+00 1.430941743421470402e+00 1.216755805262123147e+01 6.524393253653768099e+00 2.366675885491858011e+01 1.467866073189666132e+01 -1.056829110638939362e+01 8.857813252444950436e+00 2.861736982803389751e+01 -2.891394480946999135e+00 1.997571349967241616e+01 1.627347658837451405e+01 6.186667205202494557e+01 1.316141022363783009e+01 5.403008910484251714e+01 3.784010327107242944e+01 2.657521099755001970e+01 1.033894436358969138e+01 -9.968998397228867603e+00 -1.017155406651918526e+01 4.168629235050394755e+01 5.368198612420636096e+01 -4.615430774586436691e+00 -3.342245788880379820e+00 2.261134884579670867e+01 1.245266537219158032e+01 2.086246794528407733e+01 2.463591357184460762e+01 2.659325628205152015e+01 3.422041539380043673e+01 -3.778746182787788399e+00 2.167828887596594356e+01 7.949051273227114578e+00 2.187826693352932494e+01 2.693701743524707481e+01 2.064284111369996921e+01 3.236148722964648616e+00 1.582961603463947320e+01 2.789514795576997841e+01 4.489144053826029790e+01 3.647484731599650587e+01 -1.201266689762664441e+01 5.014511650236730134e+01 1.958918801802861154e+01 3.654551228096435977e+01 4.995928473020597949e+00 2.829935302601973390e+01 1.726979827565238157e-01 4.145727743405629440e+00 5.444195405069513072e+01 -2.244866970863137823e+01 -4.029170626503148611e+00 3.412157771431572062e+00 3.996663525098522740e+01 1.911710101143946972e+01 1.330563553675942323e+01 1.803287033967602326e+01 9.618973488658189908e+00 1.865637456031377184e+01 5.562088832326745891e-01 9.562093124060438987e-01 3.528012391094510747e+01 2.719674604400441353e+01 1.260972167145538769e+01 4.186710375370009274e+01 2.467315044425441073e+01 1.810087141364370922e+01 5.207235891953200735e+01 2.263561040362420584e+01 -1.859993513266624543e+00 3.218784517848521265e+00 3.251478238293197620e+01 -2.177199287758780244e+01 4.862374432827986936e+01 3.106301399689474607e+01 -3.809861326109797108e+00 -1.973810040451200898e+00 2.447369263571830089e+01 2.961976530614503034e+01 -2.955998027807165229e+01 6.511289622661037946e+00 1.470758868988383838e+01 2.734501772213555171e+01 1.017941205045568864e+01 6.290024551863959346e+01 1.265842582185612075e+00 3.050042268436099491e+00 1.192556772026339829e+01 1.273159340560253838e+01 3.128133993552771486e+01 3.438189255468056871e+01 3.179136751545161843e+00 7.009711485875450876e+01 1.931950785209355104e+01 5.368277191109955737e+01 1.482898946625797443e+01 9.372210396106829933e+00 1.456167006884114556e+01 3.636680163956493406e+00 2.212593050729139321e+01 4.915940248831955017e+01 -1.564568669748983964e+01 2.952208475281618760e+01 2.612328278778960344e-01 1.617369020133364899e+01 2.478223679524583645e+01 3.911345059170701433e+01 1.573962763352466787e+01 1.701665935587273637e+01 -6.318191233740071411e-01 1.266923189400570315e+01 2.901883537969039750e+00 2.165687652811049801e+00 1.152061416681232586e+01 1.893128522845138306e+01 2.463228805390251708e+01 4.775032106644896857e+01 4.790044341807173112e+01 4.182607904106250629e+01 -3.833384552413614976e+00 3.237671089420495463e+01 9.918922800524164529e+00 5.416649255856856371e+01 1.805395472908395860e+01 1.749998487988163731e+01 4.006731575461019190e+01 1.993261838639724814e+01 3.025884893979797141e+01 2.986909484798035663e+01 3.415681006894787686e+01 1.168162873816510405e+01 3.090718290724295159e+01 2.381989306194557443e+01 -3.969023626117416104e-01 1.923035039450731176e+01 -3.952285429202481382e+00 4.279236348762700004e+01 1.846297525402269812e+01 3.898679951247728326e+01 1.359205712018897216e+01 2.906217062533898776e+00 -1.099535985000512639e+01 4.401395240365496875e+01 1.440135130347257864e+01 1.029737022478200714e+01 -4.740281412874927014e+01 8.521940146741325606e+00 1.267534655205624361e+01 5.069732813012599593e+01 3.365849604023248531e+01 2.598902259891259003e+00 4.930029825560515633e+01 2.433725198661842981e+01 5.485019875828744063e+01 2.391862829495991960e+01 -1.954225126060570972e+01 5.135494915230921009e+01 4.849554421275117022e+01 2.644541576492295221e+01 2.461182946380299796e+01 1.163172487447358350e+01 3.353311009266936082e+01 7.178660206197006843e+00 1.164671228660548152e+01 3.647623281597117995e+01 2.664298380492740392e+01 2.339068235298539022e+01 -1.476770794538775355e+00 -6.774331749835475591e+00 1.862351889594301824e+01 4.089632325175831795e+01 7.862592264110070062e+00 1.018496981148254932e+01 3.938275901073306784e+01 2.489183319206080824e+01 1.125088840750557040e+01 1.883561449775049823e+01 2.567424708779348563e+01 -3.867036039633270583e+00 1.450612872076547966e+01 1.591641602483949214e+01 2.377400243634993515e+01 1.939244156416851439e+01 8.355728103521242289e+00 9.707599251059770840e-01 1.836851551678217831e+01 1.890413103865603262e+01 -1.106652388123337971e+01 2.537207612275099322e+01 3.147035380479174904e+01 6.350137590363806872e+00 6.114451964914774607e+01 7.131066480802305207e+00 5.077810549347423930e+00 6.976773682324665060e+01 3.515202605555003856e+01 2.969585760252111939e+01 2.335263145394617723e+01 5.516059210769578947e+00 -4.628121849417481948e-01 4.908911733875169148e+01 2.237512551837385644e+01 -7.295064124442353304e+00 -2.326372283292719445e-01 5.252434716183297780e+01 4.710400198781863423e+01 1.163279030776301148e+01 3.754560827025522407e+00 -1.424943197632686243e+01 2.149246972192051963e+00 3.874412637147606375e+01 -2.116098331200515048e+01 4.002369022965903866e+01 1.430096140895638612e+01 -1.196760790588133005e+01 4.139161851744320586e+01 5.838501621344043713e+01 4.614123200469265385e+01 -7.052539390540744080e+00 1.855087831756181771e+01 -2.306441887822747461e+01 5.347810882212893802e+00 3.445702591772250400e+01 8.601738209835993132e+00 3.914426310713647439e+01 3.017762217399596381e+01 -1.381341635291615688e+01 3.196702619365807152e+01 3.073074129146184319e+01 3.467588060399229022e+01 -1.608629739230522881e+00 -1.875742351224318938e+01 4.267709570784504791e+01 6.063370069638262194e+00 2.327234147581300405e+01 3.409882387320892150e+01 2.903842998510021189e+01 2.396805944871723071e+01 3.318059869889720659e+01 2.115013664157876150e+01 4.991882921567385267e+01 -2.219081266971723032e+00 3.087670882141483997e+00 4.397003426506896062e+01 7.074048357442858048e+01 1.870380858536024604e+01 -4.956054040612531253e+01 3.615757679759076471e+00 3.443983563273561543e+01 1.265536646719295710e+01 1.592995030794856604e+01 1.175466863807089091e+01 3.259274722098304267e+01 5.423087361972922338e+01 3.524367261361014414e+01 -2.818763302764950129e+00 7.461958739723845824e+00 2.563564419861975807e+01 2.907047822006887472e+01 4.148100864061851212e+01 2.360797932662473997e+01 3.501889865010538472e+01 8.737338929755557260e+00 3.056245969628808723e+01 4.945094973144716022e+00 -3.332685171667550517e+00 2.312143254890860433e+01 -3.841464425164494401e+01 2.540916316591629354e+01 7.124761537619896501e+00 5.822663610611335194e+00 3.818511444655391607e+00 2.694536723496759123e+01 3.059731579607426966e+01 -6.614896513292656266e-02 3.131190648653131703e+01 2.825593593352261479e+01 2.017967572407172128e+01 2.947738988025840001e+01 4.759448518823533192e+01 4.483846955378771781e+01 3.455832340588749219e+01 4.362319678999560324e+01 -8.439342132130528640e+00 5.525548433296951778e+00 3.435566810115983571e+01 3.369916383192948217e+01 4.534925508663631888e+01 2.178252781275996597e+01 1.487568066687462043e+01 1.222727056601998008e+01 -4.488602029986669351e+00 1.499672634085042588e+01 8.294611930731578653e+00 3.742049505820661892e+01 3.206387200618437561e+01 -2.493791881677788069e+01 3.505513535466237585e+01 -8.523623686060892268e+00 1.986518355400632885e+01 1.954676690539459827e+01 3.519694769455978900e+01 1.871413725384146076e+00 5.893299889220412524e+01 2.363789281367580930e+00 2.325464156082610856e+01 2.392972586666520485e+01 2.954503042511360977e+00 -2.777839711702232250e+01 -2.415539799325336467e+00 2.877954036541370897e+01 4.109881609709958639e+01 4.031868814285463287e+01 6.706601794169169750e+01 1.411507804070720695e+01 2.251637092168983756e+01 -1.319250005450286523e+01 2.677695922148169316e+00 2.496711966695887597e+01 5.008547895847357267e+01 1.561893673479869626e+01 3.434049827179133274e+01 6.763466278954790312e+01 6.058896881786974831e+01 2.487875765863940458e+01 3.129010372364328418e+01 6.976785768822881550e+01 1.011010044956541520e+01 4.895890927514653157e+01 2.125683009635645604e+01 2.982123868237605890e+01 7.375468306625370118e+00 3.161099050081756445e+01 1.625624343719821852e+01 1.554154403169742737e+00 3.646733986698865237e+01 7.667566628945410301e+00 1.785804277731635281e+01 2.561086291715917440e+01 2.231273068685475636e+01 -2.760436928933401202e+00 -1.350962691234965973e+01 -8.520618108389053091e+00 -2.066080140798694487e+01 4.213943940361290430e+01 4.468872019619178104e+01 2.199854194741251590e+01 4.485224560041108077e+01 3.330652578164675504e+01 2.457742692580618638e+01 5.388820126550593059e+00 -1.326282324864846629e+01 3.331570613469210684e+01 3.705361565990152428e+01 1.544304898055239228e+01 1.291861162073330327e+01 1.008229153271604339e+01 3.253660227308185426e+01 1.216471357544237630e+00 2.145954176010630121e+01 4.520220466197577736e+01 -1.219688151655621233e+01 1.050067125975811066e+01 7.593606618870426317e+00 3.177183814689853136e+01 3.195016998364283722e+01 2.308882347146354519e+01 5.072283966887410855e+01 3.604730076444055076e+00 2.213493783058851960e+01 4.480049873933739946e+01 2.513902389832340134e+01 3.138920742710825351e+01 -2.794177097014901534e+01 7.279127122388088900e+00 2.868799338318773096e+01 2.681327630950380581e+01 1.620986900308724543e+01 2.545947658951444481e+00 2.973185915950052660e+01 1.137374711385174209e+00 1.910581617413751943e+01 7.421623622926485808e+00 4.525957050199218656e+01 4.642054434075638625e+01 2.147282973213401647e+01 1.867109786275497640e+01 1.058519432267190474e+01 6.412422460432871674e+00 5.098768727662878142e+00 1.666109342235048985e+01 -1.374548365960425933e+01 1.763051494562720478e+01 2.070563686386136126e+01 4.258230456620091253e-01 4.606082358711288549e+01 3.643019021637600474e+01 4.349703490011734885e+01 3.882972430371005856e+01 1.216075477589907017e+01 3.812246559887846331e+01 3.352306861240205649e+01 6.784741779683666429e+00 1.796576507640417120e+01 -1.422893671830634155e+01 -6.128259989275310460e+00 2.166166629331443261e+01 3.130466404189854401e+01 1.599548424006418301e+01 1.098891652475990988e+01 2.008780193795979585e+01 7.391389294763922813e+00 1.155621550433416367e+01 2.046902122221488440e+01 1.669337558686042300e+01 4.925398205668694374e+01 5.210380515380863642e+01 3.327815143448836999e+00 4.579548539149305242e+01 -8.792767946183412064e+00 -5.915031061343356100e+00 -1.272812793050888125e+00 1.310225556035159045e+01 2.560068969251532778e+01 7.718864670795884564e+00 -7.094706915504638278e-01 1.893053525096363998e+01 1.482910245230434043e+01 1.316606909602678499e+01 3.622509506796760803e+01 4.917785234090182911e+01 7.759238211574817967e+00 3.195843912121088337e+01 1.318022329694560746e+01 -3.285721932879518636e+00 4.971452288348695348e+00 2.772561976719823562e+01 6.903945784706887423e+01 6.379439935795007344e+00 -2.370814884937431533e+00 1.008163908185919055e+01 -2.551327869321787745e+01 2.188873576594310677e+01 3.910657357760402419e+01 1.811765204395116413e+01 5.442463324716331208e+00 6.345568753233072457e+00 5.629394172677048225e+00 1.843030267388267163e+01 1.045703600750184670e+01 3.190813084566233471e+01 2.113213565833244445e+01 2.427970498918086051e+01 4.358718742807771207e+01 5.206220659871463319e+00 -1.067255895144118938e+01 3.154801277631622369e+01 4.339265350683913880e+01 5.200452079900131963e+01 -1.342160638814449669e+01 2.044920609738307959e+01 -4.519733515306003646e+00 2.378709122331091663e+01 5.633398860402525798e+01 2.575995510835740276e+01 2.056808903835764468e+01 2.466906010266665206e+01 1.725369074499075595e+01 1.318479859453928782e+01 2.936445735187212591e+01 1.563488766512433159e+01 2.838524785592119670e+01 -3.933699719400631234e-01 4.120711467039821230e+01 1.303128960277155635e+01 -3.043537074431568179e+00 2.030392440774209106e+01 -4.800592024078541797e+00 3.861280863254355467e+01 9.286376176765699597e+00 1.584426607705410994e+01 3.318365755662234307e+01 1.965197091146156083e+01 3.232224192906935656e+01 1.785056528543549348e+01 1.387044588030866343e+01 -2.457429339166408599e+00 1.345154536252459287e+01 1.878608420688053116e+01 7.605834544918058882e+00 7.100092457733002682e+00 5.329532574533069322e+01 3.918326110241275018e+01 -4.871834466648934381e+00 -1.833365960285723295e+00 1.540144085978989708e+01 2.482603585268162405e+01 -2.680463962987767790e+00 1.934785079953416087e+01 -8.204778514582697468e+00 1.313099630958820185e+01 2.402983353365678454e+01 2.217132633706387423e+01 4.042036915155850352e+01 6.381557320532996158e+01 3.936886022263846030e+01 2.670793655285935486e+01 3.746152848610530839e+01 4.203776149586155242e+01 3.560573761539445492e+00 5.496747198796264833e+00 2.489495475736634589e+01 3.320351333237237412e+01 3.290573203394925628e+01 2.074238556087289354e+01 2.251899585602103926e+01 5.901618673518511571e+01 4.650913183439790544e+01 4.479563810874314100e+01 2.566115777419783583e+01 5.920924786373225857e+01 9.339457928749899907e+01 3.056356888025211305e+01 4.996967020328238362e+01 -1.357043183071553472e+01 2.344838111973774986e+01 2.720021881455172164e+01 5.083667815566347059e+00 2.782947199113238312e+01 7.395101730335438717e+00 7.142039648049667733e+00 2.679679235612722366e+01 4.757279671002319787e+01 -6.293960279839124539e+00 6.090010933792712677e+01 3.242193514221695239e+01 1.994153946900975072e+01 1.777859174897319505e+01 1.923047174249478530e+01 3.747230481947013203e+01 6.034516710322987976e+00 3.772267974296830317e+01 3.249394805349448490e+01 5.019053814767942434e+00 4.934069366267053169e+01 1.391684824479762383e+01 1.037366758918579634e+01 6.735525951822608270e+00 -4.344222335847502947e-01 -1.387484316070970358e+01 2.923842547808158443e+01 -5.978991220926499750e+01 2.692210297807028496e+01 1.743636478738779516e+01 4.217327587091617147e+01 5.068197401830867754e+00 2.281172667682804089e+01 -2.865470100325704372e+00 3.591221316278006981e+01 3.862943622850959002e+01 4.102991583433860967e+01 -7.249045091583518285e+00 1.434632679753605089e+01 2.362578576230640603e+00 9.629401097323107450e+00 1.111158598476584203e+01 9.008259139111920888e+00 1.724874028484779132e+01 4.806560311657317186e+01 1.665130821495643687e+01 1.630502713257441982e+01 3.275140699726608773e+01 4.560624287450121983e+01 1.163853752568517308e+01 1.642234890469560327e+01 3.007067465236696435e+01 1.102674064924894104e+01 4.567826493829485024e+00 -1.686855097942185466e+01 1.622947950817188101e+01 3.332203947728765314e+01 2.820658775639032712e+01 4.230155514628825841e+01 -1.736354304769892209e+01 2.438150727045427502e+01 -1.399978254278666512e+00 2.536482420762439460e+01 -5.927766889606293610e+00 2.851637278998360614e+01 5.848542694620628168e+01 2.715381210310990312e+01 1.612454099948709541e+01 3.001812667000691803e+01 2.492530831707411210e+01 2.981560545249180549e+01 5.268361308324753622e+01 2.153147322891506121e+01 3.039656202833801402e+01 1.714811862477620608e+01 2.329041561080626721e+01 4.496570752273240856e+01 2.119994406956760358e+01 2.784638737240490514e+01 4.100130115065122283e+01 -4.418788197617298685e+00 -5.867493125802435650e+00 2.123817178213345969e+01 4.944496132472838923e+01 3.555623464867451133e+01 2.066560461960393624e+01 -9.272976914670550741e+00 7.250276543898350745e+00 3.622540510486325616e+01 6.378748086832668918e+01 -4.909408094692785163e+00 2.634041199008379763e+01 4.751069218391382520e+01 2.044650721256599368e+01 2.802623277182796357e+00 2.903654226511653036e+01 2.019921722740867409e+01 4.598692639087725098e+01 2.325110276648547725e+01 7.286892862033494289e+00 3.247340124757421620e+01 -1.615694777867314968e+00 3.027305870780441666e+00 4.226199672851113576e+01 3.974260023975440959e+01 4.507270309203874170e+00 5.555039541291046135e+01 2.218180474944993819e+01 5.338034684971600541e+01 -7.398241932389530540e+00 -1.973584464597089294e+01 -5.030405731077610021e+00 2.853780140116250053e+01 2.176268206862466670e+01 -2.053813516548667195e+01 3.377960826084439105e+01 2.080050594182281998e+01 -3.648416566075432854e+01 4.750127445565195217e+01 5.006354603717422691e+00 2.249921927853399239e+01 1.437590481600829762e+01 -5.770738923373919249e-01 8.328551229240378717e+00 3.711139126161555879e+01 1.358553094386152793e+01 3.596416936218771809e+01 -5.613406590733693857e-01 2.566738564306137249e+01 2.323101986816471509e+01 1.760463044333995342e+01 -1.920290568361072303e+01 6.114256427618933287e+01 3.752378994210887697e+01 4.006280483264401937e+01 1.587835858207521600e+00 4.009567596487502072e+01 1.844047776468923061e+01 3.289953566658967787e+01 2.250708053222488658e+01 8.574243759492850003e+00 2.649543691673007828e+01 6.199362821398798218e+01 -2.426277252637101611e+01 4.719623451943197523e+01 1.536673778981543670e+01 3.144973554233515856e+01 4.866088986813649342e+01 1.792685237982488644e+01 5.963915596774663186e+01 2.779591342615252536e+00 2.723715646321792150e+01 6.791146919882700672e+01 -6.759854509480216489e-01 1.675739852704390032e+01 -1.640857063282327388e+00 -1.080286688894679381e+00 3.477845034522292167e+01 1.833112724829715035e+01 3.242467202120971592e+01 1.832974148190682939e+01 4.560273412406343141e+01 2.390885307222106704e+01 3.963914977212828461e+01 -3.106636046101707294e+00 4.491474139546416922e+01 -1.309128187983273861e+01 3.836466918637542989e+01 4.068233230662433897e+01 4.191268678956246418e+01 3.101950422349463210e+01 1.616819234829061358e+01 2.217946038172909695e+01 2.732946530929076800e+01 3.506029957828813082e+01 -1.199641442706332839e+01 -1.808933594577229087e+01 2.504811100737268248e+01 2.398827250393818389e+01 5.980356434530179399e+00 1.616030293724658407e+01 1.366738026058210309e+01 2.076147104507478502e+01 5.336541088706493952e+01 4.288536569912140806e+01 4.011249825590219587e+01 5.137443045521252571e+01 2.399276351004773744e+01 1.172368725644065535e+01 2.290746710425881005e+01 5.400173022589747518e+01 1.145681388621585484e+01 1.987893934376710803e+01 4.481497182927834899e+01 2.896332930422917684e+01 -1.136016974130118662e+01 7.652472355579078567e+00 -1.444372120178412544e+00 1.681082031447733272e+01 1.730731225510191962e+01 3.450465428371693832e+01 -7.415174927448702213e+00 4.015984372112363587e+01 1.119945196899996809e+01 3.103839435961845439e+01 5.852798047081115840e+01 2.974447437963553043e+01 -6.089079350644658106e+00 3.613248514070109252e+01 -1.238388461319615530e+01 1.165247379278173767e+01 1.383653168698305080e+01 1.354726953329800132e+01 3.955676955971291875e+01 -1.338854487073603572e+01 2.415634409860372500e+01 4.621886176630091825e+01 -5.735108029963132736e+00 2.212240842158990617e+01 3.550606084923907702e+01 2.984268758539703370e+01 -5.987174164865033177e+00 4.916339223940264347e+00 4.944565123130333717e+01 2.066193305534447333e+01 2.051412812460869617e+01 4.440513818147572067e+01 2.853302534492474507e+01 -2.192677950199511372e+01 3.434275338493851137e+01 8.345901559888215360e+00 1.676073778777101353e+01 2.748290839389855122e+01 -1.232336658184859957e+01 3.566611103388240878e+01 -9.332283622189629924e+00 3.509249172353730728e+01 5.211537844672830033e+01 -9.258113808612993267e+00 4.820795582054432060e+01 6.104272995879244945e+01 2.909154916703053928e+01 4.759548272511322153e+01 2.086176091111718733e+01 4.221769464295010010e+01 2.374068463642728943e+01 -1.613501767194157166e+00 4.756618671462899783e+01 1.605403520848059173e+01 3.714939260137554555e+01 5.685986107129848754e+00 5.159795890156127030e+01 -1.819634604978872749e+00 2.667420651670554577e+01 2.190598340301622571e+01 7.116492934084956801e+01 4.833270986005032910e+01 2.030218851541985714e+01 4.876459237096573673e+01 2.533261578688383509e+01 2.504742910138794443e+01 4.417389831244038589e+01 1.475583217139049097e+01 7.598203370352590191e+00 -2.173357686458112070e+01 1.834837590644547589e+01 1.529060076008303071e+01 1.920431273650578774e+01 3.813151824594490336e+01 4.746267088041831528e+01 2.873752225576094332e+00 -6.836692653452018043e+00 -1.385594255274893527e+01 4.581510719563041789e+01 3.169577194963273925e+01 1.188399257069246318e+01 -1.357132996302861550e+01 2.585260513941218719e+01 5.228579605853185264e+00 -1.795394047722087105e+00 2.318577428365463788e+01 1.373807527799135109e+01 2.189140987134251404e+01 1.585437652012022980e+01 5.548436022227349440e+00 2.206042265510163958e+01 3.181802603217577285e+01 3.378870484505422667e+01 1.299388968645309461e+01 5.983098550493456003e+01 2.200672622033902570e+01 2.583556540534571866e+01 5.443957875860273532e+01 3.725379142365428464e+01 6.836640627506864121e+01 2.845291553446917376e+01 3.368437053302123729e+01 -4.971748152209540805e+00 6.179850241759131535e+01 1.028796775771495220e+01 2.735099923400915145e+01 2.375739967244956574e+01 2.845342802714021957e+01 5.379466696899466172e+01 2.595984623291604976e+01 3.419126980689664208e+01 4.497983518886773169e+01 1.558463449606675155e+01 4.727225008164484166e+01 6.159656478025625326e+00 3.870790296228367566e+01 2.884737645785695292e+01 1.545678036773312414e+01 2.504193209890827632e+01 -4.309423243326499176e+00 4.313684940100115028e+01 5.250567181745341827e+01 1.645850629305310164e+01 -2.132270545303097009e+01 -2.669484451094325550e+01 2.407925847673941533e+01 5.526030895162950429e+00 -1.276805132129681475e+01 2.723430397761249466e+01 3.311565708440755884e+01 5.224079621519101124e+01 4.934984635771247241e+01 2.267173997181243195e+01 -1.497330346700447912e+01 3.327782909357768659e+01 1.537350356285032049e+01 1.931828674858807560e+01 -3.968358899396397632e+00 2.019453051470371463e+01 3.402157311091751524e+01 5.463376001758891931e+01 -8.018979068019742584e-01 5.975810881527366547e+01 6.984275165091552218e+00 2.801407373460968486e+01 1.272836599366214072e+00 3.840864311653014784e+00 5.329148950699124754e+01 3.955944571256556230e+01 3.966507033277573413e+01 2.005805748245250086e+01 -1.831772589523792849e+00 5.035146254046784975e+01 1.481605492000160496e+01 2.025681116607170651e+00 1.980823734269709391e+01 4.525835738642591366e+01 4.895114639636523179e+01 3.835140538811520372e+01 2.325655149956810064e+01 8.442474614658619814e+00 9.876801849382776055e+00 1.639890688445254341e+01 1.776059991632969925e+01 1.803334170926518709e+01 2.921358908434237733e+00 3.605204276174769262e+01 2.115777614042957566e+01 -3.299393819086050339e+00 7.552355103607803599e+00 3.048146690818593640e+01 3.804707744109539380e+00 1.597762657928392294e+01 2.428315064587334504e+01 4.784137580191880623e+00 -8.305305276914312529e+00 3.789836490538056779e+01 6.175153055267827540e+00 8.056782146509190667e+00 -4.337063962836966269e+00 -1.760306591156029610e+00 6.244019929972320249e+00 1.359908653342148988e+01 9.183592532648669149e+00 7.124124709438935277e+00 -2.065334618031921821e+01 2.268107226661940867e+00 5.912858849537973782e+01 1.844285213747493657e+01 5.459848616565945889e+01 2.694171011263181725e+01 -2.802810077628996055e+01 2.565509148291713970e+01 6.421668630273701694e+01 -1.579160373409962759e+01 2.878576577486866483e+01 3.288824598243283504e+01 3.005411527169879449e+01 -4.358685971477449073e+00 2.407602317636034428e+01 -5.968832901289502502e+00 4.710114120093857792e+01 1.892373383911927576e+01 1.575222511161245187e+01 3.531901620429220401e+01 1.262372071279225594e+01 7.097844092636883317e+00 3.274435586491431849e+01 4.006037420287629658e+01 3.897480584403189141e+01 1.748616033236717016e+01 1.147303897900285108e+01 3.039857924409018608e+01 2.740005920854744303e+01 2.291776282646127072e+01 1.336630053212239844e+01 -5.022330495873786660e+00 1.463381873309134917e+01 2.286880259577379348e+01 -1.008939863558306982e+01 1.468306801353432256e+01 1.369035837654532628e+01 1.998357586227233806e+00 3.901580279698187326e+01 2.328790122434996590e+01 4.938173809573323325e+01 2.058644154380838032e+01 4.843947409018951333e+01 -5.217050214607743541e-02 3.240334503689214785e+01 9.018296967768758776e+00 4.447856995208755393e+01 5.447066088872125533e+01 4.766012061317270820e+01 4.442221955204201578e+01 5.128269467411463722e+01 3.855065297829280269e+01 2.183268366334410970e+01 2.280077679058251050e+01 1.707578077338664357e+01 1.586943219101717339e+01 1.728037587054122781e+01 5.786202868495571749e+01 3.950994225252522085e+01 1.940517752541428820e+01 6.886692566208229493e+01 3.845740498708325816e+01 1.690763031726199372e+01 3.555744022113825054e+01 3.478835491158924498e+01 2.337691178146980064e+01 1.316642628919716351e+01 3.315061507930696649e+01 3.477791638712837141e+00 2.747565553582647624e+01 2.925678247364137974e+01 3.598973320310675206e+01 1.036583441638000380e+01 2.538015908359049888e+01 2.700320861047238097e+01 4.143464696942011471e+01 -2.784479536948562384e+01 1.558139244831494175e+01 -2.789614583285709992e-02 -1.264205358611077523e+00 2.331076478712281741e+01 3.223479237120537277e+01 6.290949923283932321e+00 2.858137850250676593e+01 3.149913356335039083e+01 -1.912456277823284978e+01 2.507782303952726011e+01 3.692761249072835028e+01 3.965713693897262715e+01 1.432239329144139361e+01 1.483374320315448713e+01 -7.033316342773886509e-01 -2.684144950236632354e+01 2.446792869368771761e+01 2.549880655254429840e+01 2.147868248284910919e+01 2.748890920807520644e+01 8.148154738481728998e+00 3.837118575879156168e+01 2.376841032879129045e+01 2.056683760139470962e+01 -3.189510197481851606e+00 2.426692277107521178e+01 3.422887832347314685e+01 5.366223678296482547e+01 5.742002939447718290e+01 4.354329712513651884e+01 6.080918984731015797e+01 2.824503035690991126e+01 -2.485006591621649719e+00 3.996920368899762366e+01 9.086359222539782010e+00 6.434966822338884285e+00 6.306397031661181529e+01 -4.197515279657549669e+00 2.055481695326766811e+01 3.173383936371428149e+01 1.623159762337722967e+00 1.611769384574050079e+01 1.078176989104126626e+01 1.804744285550338390e+01 3.536723126324650934e+01 3.604788961708788264e+01 4.126376721597554109e+01 6.448324389909437571e+01 -3.518142652956215954e+01 -6.777751901873569906e+00 2.759205131132759092e+01 -9.672329019712462284e+00 1.557485517263869745e+01 5.381115462478863520e+00 8.053541929794848286e+00 4.852720100384778590e+01 -4.060813572796880599e+00 1.345273081078714306e+01 -1.293644910307004814e+01 2.287040702660154778e+01 2.102548924789687490e+01 1.278755294291226008e+01 1.711170391081255104e+01 6.606844396298593658e+00 -3.435555449012096751e+00 2.668979236017430523e+01 1.675919555191244470e+00 9.019724102622911133e+00 1.640883477368848631e+01 1.260491201921726834e+01 2.707309173743680120e+01 5.853897438452511892e+01 -7.619880354111970178e+00 2.404234735613024654e+01 2.508027320558123208e+01 3.829029585353606269e+00 5.973338315609390747e+01 1.071443698377663978e+01 -8.279614436318614157e-01 2.887852272116296248e+01 -8.557921446174379554e+00 1.608082557242013166e+01 4.791592342319100339e+01 2.865328760943567588e+01 1.250006919117579685e+01 5.103624342800314651e+01 4.209882789540806414e+01 1.264930437020556120e+01 8.614971074849314903e+00 3.234439840241326891e+01 2.416814851193249325e+01 5.654374913604888420e+00 5.029567391906904561e+01 -1.180504360430068012e+01 5.077376601064473505e+01 2.917284686038571273e+00 4.183623036160134490e+01 4.527641361605147807e+01 1.907917382917779037e+01 1.459012596745113832e+01 2.981395566691660903e+01 1.269693182196423642e+01 -1.329726292981559510e+01 8.524431176204462446e+00 4.424932750061118725e+01 2.908448790676580487e+01 7.781574986268850580e+00 1.570465456122557413e+01 4.319237898458047908e+01 9.336116664563647305e+00 1.839577398759510984e+01 -1.147097576405643160e+01 3.391021885923105827e+01 1.306634124002920139e+01 1.202149777268971853e+01 -1.028713081077153824e+01 4.396068648355973352e+01 -1.851694333445603036e+01 1.722396220888179386e+01 5.784549084446862821e+01 5.590756402659042834e+00 7.361186600825058157e+00 -4.654315260521878495e-01 5.796345640165375457e+00 2.443372556712050780e+01 3.578785607826555548e+01 1.142487087828580172e+01 3.162965244474832360e+01 1.215229283376124236e+01 4.106120209559749412e+01 -1.264564979654405619e-01 -1.180516939550532385e+01 8.984130701914248007e+00 6.965689234923196693e+01 3.155871089067548496e+01 1.173745528553159900e+01 5.376655960470657192e+00 5.540531391229437475e+01 4.450338729554103878e+01 6.885830613371348718e-01 4.951860237955227717e+01 3.919113965469255589e+01 3.580595723877180347e+01 -8.434048849915056323e+00 2.375884880990092896e+01 2.255618599578448524e+01 2.558926844411309176e+01 -1.647899544161013097e+01 2.554691930177265391e+01 1.598268204565609096e+01 -7.260234614191956481e+00 3.679220371261091316e+01 5.089004016034783717e+01 1.129878687238747226e+01 -4.890762000216733796e+00 1.815671645710487336e+00 -1.594493731997925545e+00 4.478672586896410479e+01 3.739646004543048008e+01 1.335142072590541851e+01 -7.380697823709924776e+00 4.043442190453134799e+01 8.128268328864761472e+00 1.926808483544879991e+01 7.518178967885653208e+00 -4.373303795359950286e+00 2.444858892605872569e+01 1.168516497152484668e+01 2.743296713423096733e+01 5.638033249980377803e+01 3.776377862250897266e+01 5.262548856403185482e+01 2.408832788257056734e+01 2.099409810636976204e+01 1.765885980605742134e+01 -4.554460373942084139e+00 2.235447879755076883e+01 -2.264761404617556195e+01 1.582183070002990988e+01 5.103704346849657725e+01 4.741862156134238404e+01 1.106450026580228396e+01 2.750142020218238770e+01 -2.009920506440050403e+01 2.297193314503140726e+01 5.185067822205591170e+01 4.260659653802302671e+01 1.053053213446018965e+01 3.826273967684501542e+01 4.060813286780969378e+01 1.496702861199371881e+01 1.939293154255939200e+01 2.303984913311225924e+01 2.555845388008143715e+01 -2.449477322050934447e+01 -6.586240300054898356e+00 2.409094973318028465e+01 1.003318730410796178e+01 -1.832612161160540509e+01 3.598426087055509015e+01 2.055661577280762131e+01 4.218895494778229960e+01 3.935796809694593890e+01 2.005728462030786829e+01 1.275720064648543506e+01 3.003360688688702140e+01 2.838537287875384862e+01 6.601126556622844532e+00 1.816734129931550257e+01 -1.879352052623915981e+01 2.274365190821298910e+01 3.480311410144612427e+00 2.863430467962121995e+01 6.751486082057718718e+00 1.829453798301551259e+01 2.176312769705921824e+01 6.280312805734718040e+01 -5.440624099203574815e+00 1.223250458634874249e+01 -1.306886052310967772e+00 1.740588961510440669e+01 5.768342543933805899e+01 3.464877561961831987e+01 -1.344260190874403804e+01 2.851126883629694220e+01 3.410597435260599042e+01 7.028731989570866645e-01 -3.289733706468719987e+01 -3.326142447452015372e+00 3.191027966189389886e+01 2.143629663684299302e+01 -2.157951287774565463e-01 2.827241154643686016e+01 6.483400047998385674e+01 2.317049706431735601e+01 3.148379631683997459e+01 3.242482755343705492e+01 4.941619699466738069e+01 4.802755706271985048e+01 2.469846825278790448e+01 4.934758055570237900e+01 2.736793121547808383e+01 4.537361397899802995e+01 2.422335971224327622e+01 -9.126456756807506565e+00 1.874667719487626627e+01 3.233745265400414581e+01 3.386825781005898506e+01 3.996281825874513061e+01 4.469913983385780654e+01 3.756064525619646766e+00 3.071303889395099418e+01 2.453581505571590782e+01 2.314354891016554205e+01 4.466727748525394226e+00 1.094833998505700290e+00 2.669747854383611951e+01 6.664360190657182770e+00 3.202639980830833366e+01 2.457859046963239891e+01 3.466714596901852463e+00 1.142159715075081827e+01 2.355917813425305596e+01 3.712077678030161820e+01 2.215825293537336549e+01 2.798287130972121517e+01 -1.839660581146420171e+01 2.189405045687272278e+01 -1.112581298299521038e+01 4.133546613317262342e+01 1.933355607727496306e+01 3.867790008608673702e+01 2.681927598463315832e+01 4.076675990583802189e+01 -1.525100772916399805e+01 1.438196630317194469e+00 3.038812261853313501e+01 2.136596681632218875e+01 -3.078125255208867728e+01 2.817171157758357136e+00 8.330513597854585228e-01 5.973397922855575359e+01 -3.479407935279808584e+01 6.096961256758369530e+01 2.604484920515207591e+01 3.397408498755986983e+01 5.270949938851611449e+01 2.724603538021089832e+01 2.128050230856699798e+01 3.847282955677216165e+01 7.727701037976847154e+00 -2.200034834540069184e+01 2.652626943407118176e+01 4.556443991997829102e+01 1.114884899270964347e+01 -1.035436267368487151e+01 3.949315192330407598e+01 2.234317660779662873e+01 -1.288252251538034976e+01 2.209394794978549115e+01 6.778494581018605913e+01 2.541171795431068858e+01 5.592030917503880971e+01 4.507107033868890333e+00 2.197865534522898656e+01 4.096747850237926514e+01 2.395507953723108585e+01 3.160492644736179102e+01 3.835579063375610076e+01 1.832584815674570677e+01 4.156328163379012230e-01 3.948266840604578931e+01 1.011807452667287244e+01 2.444841877715835210e+01 2.910398173782317244e+01 6.198411245265239344e+00 6.232038609026221110e+01 1.107305917682387175e+01 9.800643827113515449e-01 1.919228016402442805e+01 4.277338010710970906e+01 2.355455597085133235e+01 7.986681758689850419e+00 4.933090829402686950e+01 3.825638614098686219e+01 2.162986916894941203e+01 6.973318490101956968e+01 3.390352726701910768e+01 4.727182809928991958e+01 3.227457958569055307e+01 9.988493087171441687e+00 1.109798143762766820e+01 -3.291822711904164755e+00 1.097894847704928623e+01 1.681246701089713014e+01 3.371485411468279381e+01 8.746658684040784948e+00 2.954213573262575210e+01 3.264915480380187063e+01 4.689992540951536171e+01 2.113476909627176425e+01 2.469739251352585896e+01 7.814984314156477296e+01 5.351325631470190558e+01 5.704539779344227668e+01 -7.908101169827999932e+00 2.226531756102390958e+01 1.383706253623763871e+01 6.029258464946039453e+01 2.494367290177915208e+01 6.640378481571308278e+00 7.529216316370673567e+00 2.270585902278675761e+01 3.701211646213332784e+01 3.539887197319183088e+01 1.470357186968471730e+01 2.222785717595283472e+01 4.060875951589700605e+01 -6.237256939932130706e+00 2.248604344967340296e+01 3.204141433624452162e+01 1.154735308384717740e+01 1.537710394739134578e+01 1.089811703322423142e+01 1.006393450629797570e+01 4.455888741617987137e+01 2.778152550732786352e+01 2.176199542143812593e+01 1.646371692044841906e+00 3.611374165489070265e+01 2.272978882396399314e+01 3.287418150209970236e+01 3.383215518989280213e+01 3.856757859142991407e+01 2.115863080605612367e+01 4.866097959030177833e+01 1.956237847684246134e+01 2.918639302626651855e+01 2.353031101023067251e+01 2.514006013019835351e+01 1.756357740255573674e+01 -1.453718113148959468e+01 1.162157023320220794e+01 -1.422850891154679553e+00 2.937088063550412631e+00 -7.339405536970919908e-01 1.186102844175485416e+01 3.311503178350253762e+00 6.606130117047177563e-01 2.211647558466980357e+01 4.163663059647513620e+01 5.983357005105222015e+01 2.188756790486960924e+01 1.580314198432882655e+01 7.703889572828343191e+00 2.018023488375083474e+01 4.508991581134922200e+01 5.431805919431727148e+01 3.540272994057399103e+01 -6.171190371749357695e-02 1.561342443970655047e+01 4.184947352284370936e+01 8.215417339059939650e+00 5.172042293098416366e+01 5.855299140224651921e+00 2.396585937436655556e+01 1.318006062977461568e+01 1.613898850352341796e+01 1.676642663682779499e+01 1.266263560310486369e+01 -1.095894688198386113e+01 -1.027704250644923434e+00 2.664770350756795381e+01 2.285400974547006570e+01 2.008403438084464909e+01 3.761414277856925281e+01 1.587454819297225583e+01 2.989900730055008538e+01 8.831855281462679841e+00 1.744411779304156473e+00 4.754608330127047822e+01 3.680183392708963197e+01 2.022847368005644952e+01 2.326281009952101542e+01 5.193249631451151593e+00 6.673776229582510666e+01 2.110675427664967074e+01 6.612913443433752647e+00 2.714122534338911663e+01 5.866309908103679049e+01 1.327185242754553585e+01 9.565378459440816883e+00 1.781940823359081350e+01 3.075053208313036279e+01 5.791515844497126864e+01 -2.070474365969796793e+01 4.637276284975411222e+00 1.608633071427261285e+01 5.413405321655776703e+01 3.609150921848225124e+01 2.782669617021513631e+01 5.209023050609180672e+01 1.533202388046828801e+01 4.680501279185860852e+01 2.763257972414277575e+01 9.815270848240887247e+00 3.877894873638826567e+01 2.191173787789288241e+01 2.282880835307501499e+01 3.716477522560148827e+01 2.688588004110100371e+01 1.535214838491431344e+01 4.703679355982552579e+01 2.104594302149169138e+01 -1.179288806442123416e+01 4.165805044193317030e+01 3.568888758783754866e+01 1.622486536084952391e+01 1.663274284543478743e+01 1.949580864028644456e+01 -2.853403460785143508e+01 6.851709075575399766e+00 1.544657901960648516e+01 2.177398003205671984e+01 -3.742616818688991209e+00 2.712617358828889635e+01 3.548551563143310972e+01 2.665945393885554537e+01 3.846868094414158179e+01 4.974361790921322246e-02 3.069851669834705632e+01 1.162503567954214745e+01 9.704632536416252009e+00 2.675405828414784182e+01 -5.643267653072405743e+00 7.808762313131277111e+00 3.022597193483802158e+01 1.376867365906304386e+01 8.544770044068764392e+00 1.470876249768768851e+01 6.175265397690100144e+01 9.066465589818935022e-01 2.152186603355523076e+01 6.107325798159251917e+01 1.638566698240560982e+01 3.193374274457417883e+01 -2.084963912863165092e+01 5.633926935681527226e+01 1.579147599474406860e+01 2.089170338809484662e+01 1.227722750009734831e+01 1.844670329480505089e+01 1.788033392123956844e+01 1.856675659910605702e+01 -1.692377588396432131e+01 1.657458139156531374e+01 4.662239489702362505e+01 2.163504961105476809e+01 3.121014574034499489e+01 1.890799615522362842e+01 4.540148068308070606e+01 3.065583853134377890e+01 4.977941165858980099e+01 4.527767807233709085e+00 4.744089274378605126e+01 5.634358926782566002e+00 1.384205681226914741e+01 3.850414407327379962e+01 8.000410305869095851e+00 2.321072129640865711e+01 4.680375021893140541e+01 2.436504495203400467e+01 5.404553138162644643e+01 -1.703384469234765719e+00 3.154309819237004575e+01 1.282780505752702815e+01 4.457007362781674864e+00 7.170904158838671272e+00 3.445304672352861530e+01 5.532930427112702176e+01 1.727398914122329998e+01 2.225658853519795244e+01 -4.319437334617591273e-01 2.217292817835392782e+01 1.900591229172494323e+01 2.979394031544146415e+01 3.557171997612704928e+01 2.759121753566278201e+01 3.284021023565507136e+01 4.172169859746936993e+01 1.500029836593378629e+00 1.372847676110619553e+01 3.917684180853475340e+01 2.239225600848865128e+01 5.055764171202338275e+01 -1.205257483104016458e+01 4.136706553019912747e+01 8.739571833165044268e+00 2.608033375688499333e+01 9.541238567150409633e-01 2.153040387949863543e+01 1.783182142530030845e+01 1.090903918434121422e+01 3.820812468288011843e+01 2.406014993680467740e+01 2.074834542717177754e+01 3.024278758868477723e+01 2.871549184972058910e+01 3.031640454500128090e+00 1.071557746282842061e+01 5.547973141376490780e+00 -2.922368011237606567e+01 6.917500714104460258e+01 3.220081496846323432e+01 2.424443018721658660e+01 1.138143043033814727e+01 5.704095227956798020e+00 9.517964504217166777e+00 2.267707337084235775e+01 2.773998633366773348e+01 3.175766646727056042e+01 1.693966776252928952e+01 1.297923977773112192e+01 -7.140247715045013877e+00 1.538636340924201740e+01 4.608533586703531881e+01 3.984721126355604781e+01 4.213033611960831593e+01 3.383702080334750661e+01 1.490243750293189429e+01 1.057335642355481298e+01 4.675526576111268184e+01 1.029289129183219487e+01 1.770320521849066608e+01 3.346101645324222318e+01 2.868850603932039434e+01 3.980544297267888387e-01 1.976039011368197151e+01 6.021644684359708322e+01 2.603284472994764798e+01 7.421188485520518441e+01 3.233682527756708680e+01 6.627576911669890158e-01 2.475955905685313851e+01 -2.669378036976821278e+01 6.806278315801380074e+01 8.345154719048410996e+00 3.678969358476597051e+01 1.667606399294254871e+01 -1.570751598957875750e-02 3.096365411880179153e+01 6.514214939651370173e+01 2.782869134749912732e+01 8.818695150021468976e+00 -7.433208022752380906e+00 5.080311143733290180e+01 4.882986983709499640e+01 3.592157348801420369e+01 2.274163435634892494e+01 2.721516929664287687e+01 3.143354003161324783e+01 1.293049077941148184e+01 6.026667943628362112e-01 3.030182878255870449e+01 1.954526141596339883e+01 3.103473473281299633e+01 5.413367832252791345e+01 3.361962744302720552e+01 2.768858891461646010e+01 4.294370073996000059e+01 -6.008965725929925838e+00 3.749098957410564736e+01 1.323144211777160351e+01 2.505695628000771435e+01 4.18719
[truncated: 39,945,462 more chars]
