# Supplementary material for: Bayesian inference of kinetic schemes for ion channels by Kalman filtering
Source: eLife. 2022 May 4;11:e62714. doi: 10.7554/eLife.62714 (PMC9342998; doi:10.7554/eLife.62714)
Supplement: Figure 11—source data 6. [file elife-62714-fig11-data6.zip › current0.2.txt]

1.538000000000000078e+01 7.919999999999999929e+00 6.759999999999999787e+00 -6.860000000000000320e+00 3.339999999999999858e+00 1.163000000000000078e+01 2.779999999999999805e+00 8.140000000000000568e+00 -1.969000000000000128e+01 -1.041000000000000014e+01 -1.889999999999999902e+00 -5.110000000000000320e+00 1.421000000000000085e+01 1.441000000000000014e+01 -9.699999999999999289e+00 -1.552999999999999936e+01 -6.330000000000000071e+00 1.646000000000000085e+01 -2.999999999999999889e-01 3.600000000000000089e+00 5.629999999999999893e+00 -7.900000000000000355e-01 1.210999999999999943e+01 -1.157000000000000028e+01 -5.820000000000000284e+00 -5.120000000000000107e+00 -6.250000000000000000e+00 -1.055000000000000071e+01 2.779999999999999805e+00 2.430000000000000160e+00 -8.539999999999999147e+00 8.529999999999999361e+00 -3.800000000000000044e-01 -1.199999999999999956e+00 -1.011999999999999922e+01 7.129999999999999893e+00 -1.057000000000000028e+01 -8.000000000000000167e-02 -1.000000000000000021e-02 -7.889999999999999680e+00 3.970000000000000195e+00 -6.980000000000000426e+00 -1.010000000000000009e+00 -4.799999999999999822e-01 -8.000000000000000444e-01 -4.150000000000000355e+00 1.074000000000000021e+01 7.259999999999999787e+00 -1.730999999999999872e+01 8.429999999999999716e+00 4.469999999999999751e+00 7.490000000000000213e+00 -5.999999999999999778e-01 -1.303999999999999915e+01 3.099999999999999978e-01 -7.589999999999999858e+00 2.198999999999999844e+01 -2.419999999999999929e+00 -1.639999999999999902e+00 -1.471000000000000085e+01 -4.259999999999999787e+00 -5.000000000000000000e-01 1.949999999999999956e+00 -9.660000000000000142e+00 2.470000000000000195e+00 8.699999999999999956e-01 8.160000000000000142e+00 3.779999999999999805e+00 1.100000000000000089e+00 -7.620000000000000107e+00 3.129999999999999893e+00 4.690000000000000391e+00 -1.017999999999999972e+01 -6.400000000000000355e+00 2.330000000000000071e+00 8.999999999999999667e-02 6.129999999999999893e+00 -8.320000000000000284e+00 -3.149999999999999911e+00 -1.456000000000000050e+01 4.379999999999999893e+00 -1.300000000000000044e-01 4.730000000000000426e+00 -1.341000000000000014e+01 -6.349999999999999645e+00 1.135999999999999943e+01 -5.400000000000000355e+00 -1.773999999999999844e+01 -3.879999999999999893e+00 1.000000000000000000e+00 8.619999999999999218e+00 -2.799999999999999822e+00 -1.762999999999999901e+01 -1.850000000000000089e+00 -2.839999999999999858e+00 -3.520000000000000018e+00 2.999999999999999889e-02 9.080000000000000071e+00 -2.000000000000000111e-01 5.240000000000000213e+00 1.013000000000000078e+01 -8.669999999999999929e+00 1.414000000000000057e+01 -9.349999999999999645e+00 1.010999999999999943e+01 1.300000000000000044e+00 2.620000000000000107e+00 8.880000000000000782e+00 -7.379999999999999893e+00 2.879999999999999893e+00 -1.053999999999999915e+01 -1.090000000000000080e+00 9.220000000000000639e+00 4.969999999999999751e+00 -1.646999999999999886e+01 1.055000000000000071e+01 2.299999999999999822e+00 -9.580000000000000071e+00 -3.759999999999999787e+00 -2.899999999999999911e+00 -1.477999999999999936e+01 1.290000000000000036e+00 2.500000000000000000e+00 7.559999999999999609e+00 1.285999999999999943e+01 2.990000000000000213e+00 4.429999999999999716e+00 1.055000000000000071e+01 -2.700000000000000178e+00 -5.559999999999999609e+00 1.590000000000000080e+00 1.008999999999999986e+01 1.623999999999999844e+01 2.430000000000000160e+00 6.000000000000000000e+00 1.171000000000000085e+01 -5.179999999999999716e+00 -8.490000000000000213e+00 9.240000000000000213e+00 2.600000000000000089e+00 6.339999999999999858e+00 6.300000000000000044e-01 1.780000000000000027e+00 -5.100000000000000089e-01 -5.940000000000000391e+00 2.359999999999999876e+00 -7.099999999999999645e-01 7.419999999999999929e+00 1.171000000000000085e+01 3.540000000000000036e+00 9.899999999999999911e-01 -3.419999999999999929e+00 5.650000000000000355e+00 -4.320000000000000284e+00 -3.839999999999999858e+00 -1.429999999999999938e+00 5.150000000000000355e+00 6.950000000000000178e+00 1.351999999999999957e+01 9.509999999999999787e+00 7.000000000000000000e+00 -7.030000000000000249e+00 9.560000000000000497e+00 5.099999999999999645e+00 -9.289999999999999147e+00 -9.039999999999999147e+00 8.580000000000000071e+00 -7.769999999999999574e+00 -4.059999999999999609e+00 7.559999999999999609e+00 6.820000000000000284e+00 6.540000000000000036e+00 -1.326999999999999957e+01 8.939999999999999503e+00 -2.200000000000000178e+00 4.559999999999999609e+00 4.799999999999999822e+00 5.330000000000000071e+00 4.179999999999999716e+00 6.750000000000000000e+00 -1.590000000000000080e+00 3.699999999999999956e-01 -7.950000000000000178e+00 8.800000000000000044e-01 9.910000000000000142e+00 -6.469999999999999751e+00 4.480000000000000426e+00 8.349999999999999645e+00 -9.000000000000000000e+00 3.759999999999999787e+00 -6.519999999999999574e+00 3.859999999999999876e+00 3.709999999999999964e+00 3.160000000000000142e+00 9.429999999999999716e+00 -7.280000000000000249e+00 1.224000000000000021e+01 5.980000000000000426e+00 4.419999999999999929e+00 -5.929999999999999716e+00 1.041999999999999993e+01 1.158999999999999986e+01 -3.649999999999999911e+00 -9.849999999999999645e+00 1.020000000000000018e+00 1.179999999999999938e+00 1.389999999999999902e+00 -3.089999999999999858e+00 1.707000000000000028e+01 -1.620000000000000107e+00 -9.169999999999999929e+00 4.459999999999999964e+00 -1.139999999999999902e+00 3.900000000000000133e-01 6.719999999999999751e+00 1.521000000000000085e+01 -4.199999999999999845e-01 -3.859999999999999876e+00 -4.139999999999999680e+00 5.549999999999999822e+00 5.219999999999999751e+00 -7.559999999999999609e+00 -4.950000000000000178e+00 1.776000000000000156e+01 2.100000000000000089e+00 9.689999999999999503e+00 -7.240000000000000213e+00 1.384999999999999964e+01 4.190000000000000391e+00 4.719999999999999751e+00 1.679999999999999938e+00 -1.199999999999999956e+00 1.850000000000000089e+00 1.889999999999999858e+01 1.452999999999999936e+01 1.159999999999999964e+01 4.719999999999999751e+00 -3.459999999999999964e+00 9.039999999999999147e+00 -6.290000000000000036e+00 -9.330000000000000071e+00 -1.449999999999999956e+00 -1.479999999999999982e+00 4.459999999999999964e+00 -3.470000000000000195e+00 -1.394999999999999929e+01 -4.870000000000000107e+00 -5.500000000000000000e+00 -8.660000000000000142e+00 1.560000000000000053e+00 -5.709999999999999964e+00 -1.000000000000000056e-01 -6.780000000000000249e+00 1.011999999999999922e+01 1.463000000000000078e+01 3.990000000000000213e+00 -1.058000000000000007e+01 -1.659999999999999920e+00 1.013000000000000078e+01 5.570000000000000284e+00 -8.019999999999999574e+00 -1.536999999999999922e+01 -8.210000000000000853e+00 -2.248000000000000043e+01 4.959999999999999964e+00 1.298000000000000043e+01 -2.080000000000000071e+00 -6.219999999999999751e+00 -7.820000000000000284e+00 8.589999999999999858e+00 -9.200000000000000400e-01 1.709999999999999964e+00 3.919999999999999929e+00 6.199999999999999956e-01 8.550000000000000711e+00 7.150000000000000355e+00 4.110000000000000320e+00 -1.577999999999999936e+01 9.100000000000000311e-01 -8.960000000000000853e+00 1.070000000000000062e+00 6.910000000000000142e+00 -8.529999999999999361e+00 2.830000000000000071e+00 1.760000000000000142e+01 2.007999999999999829e+01 -1.108999999999999986e+01 4.500000000000000111e-01 3.339999999999999858e+00 -4.870000000000000107e+00 1.060000000000000053e+00 -1.709999999999999964e+00 2.629999999999999893e+00 7.839999999999999858e+00 -1.489999999999999991e+00 3.100000000000000089e+00 -2.750000000000000000e+00 -1.030000000000000027e+00 -1.375999999999999979e+01 -1.149999999999999911e+00 -5.019999999999999574e+00 -2.129999999999999893e+00 -1.516999999999999993e+01 2.930000000000000160e+00 -9.990000000000000213e+00 -9.560000000000000497e+00 -1.500999999999999979e+01 8.310000000000000497e+00 1.215000000000000036e+01 -7.120000000000000107e+00 4.290000000000000036e+00 1.341999999999999993e+01 1.639999999999999902e+00 -7.129999999999999893e+00 -1.290000000000000036e+00 5.309999999999999609e+00 -9.699999999999999289e+00 7.099999999999999645e-01 3.459999999999999964e+00 -4.900000000000000355e+00 -5.230000000000000426e+00 -9.000000000000000000e+00 8.199999999999999512e-01 3.729999999999999982e+00 -2.049999999999999822e+00 1.000000000000000021e-02 2.500000000000000000e+00 1.026999999999999957e+01 -9.070000000000000284e+00 1.406000000000000050e+01 -5.699999999999999512e-01 -1.375000000000000000e+01 3.300000000000000155e-01 -1.422000000000000064e+01 -2.649999999999999911e+00 2.509999999999999787e+00 7.980000000000000426e+00 -3.129999999999999893e+00 -5.500000000000000000e+00 7.339999999999999858e+00 2.399999999999999911e+00 -1.267999999999999972e+01 3.129999999999999893e+00 -4.600000000000000200e-01 -1.569999999999999929e+01 5.250000000000000000e+00 -1.102999999999999936e+01 -1.360000000000000098e+00 -2.770000000000000018e+00 2.649999999999999911e+00 -5.900000000000000355e+00 3.599999999999999867e-01 2.390000000000000124e+00 3.810000000000000053e+00 -3.100000000000000089e+00 -8.789999999999999147e+00 1.488000000000000078e+01 -6.570000000000000284e+00 1.113000000000000078e+01 -1.699999999999999956e+00 -1.196000000000000085e+01 5.469999999999999751e+00 6.500000000000000000e+00 -2.194999999999999929e+01 -1.310000000000000053e+00 6.599999999999999645e+00 -1.290000000000000036e+00 -8.839999999999999858e+00 2.120000000000000107e+00 -2.410000000000000142e+00 -7.160000000000000142e+00 -4.440000000000000391e+00 5.709999999999999964e+00 -4.600000000000000200e-01 -9.949999999999999289e+00 -1.199999999999999956e+00 -2.990000000000000213e+00 1.340000000000000036e+01 -1.013000000000000078e+01 -6.639999999999999680e+00 8.599999999999999645e+00 8.000000000000000167e-02 9.990000000000000213e+00 -1.360999999999999943e+01 2.799999999999999822e+00 5.419999999999999929e+00 -1.215000000000000036e+01 -4.200000000000000178e+00 -1.323000000000000043e+01 3.939999999999999947e+00 8.999999999999999667e-02 9.320000000000000284e+00 2.299999999999999822e+00 -8.000000000000000167e-02 -8.080000000000000071e+00 3.370000000000000107e+00 7.860000000000000320e+00 -8.570000000000000284e+00 -7.809999999999999609e+00 6.780000000000000249e+00 -3.220000000000000195e+00 -1.428999999999999915e+01 -3.379999999999999893e+00 1.357000000000000028e+01 2.049999999999999822e+00 -1.191000000000000014e+01 5.330000000000000071e+00 1.516000000000000014e+01 4.699999999999999734e-01 -3.400000000000000244e-01 5.660000000000000142e+00 -1.284999999999999964e+01 1.909999999999999920e+00 4.040000000000000036e+00 -1.900000000000000022e-01 2.009999999999999787e+00 5.360000000000000320e+00 -2.459999999999999964e+00 -4.089999999999999858e+00 3.669999999999999929e+00 -5.950000000000000178e+00 4.299999999999999933e-01 6.259999999999999787e+00 1.350999999999999979e+01 1.184999999999999964e+01 -1.629999999999999893e+00 6.639999999999999680e+00 -9.480000000000000426e+00 -6.700000000000000400e-01 9.349999999999999645e+00 -9.400000000000000355e+00 -1.338000000000000078e+01 4.660000000000000142e+00 -1.001999999999999957e+01 1.510000000000000009e+00 1.239999999999999991e+00 1.700000000000000122e-01 -2.779999999999999805e+00 7.969999999999999751e+00 -1.330000000000000071e+00 2.910000000000000142e+00 2.629999999999999893e+00 9.390000000000000568e+00 -1.358000000000000007e+01 3.419999999999999929e+00 4.500000000000000111e-01 -2.200000000000000011e-01 4.360000000000000320e+00 -6.899999999999999467e-01 -8.529999999999999361e+00 -1.820000000000000062e+00 1.076999999999999957e+01 7.129999999999999893e+00 -7.800000000000000266e-01 1.869000000000000128e+01 -5.490000000000000213e+00 1.105000000000000071e+01 -1.513000000000000078e+01 7.500000000000000000e-01 1.358000000000000007e+01 1.200999999999999979e+01 -1.388000000000000078e+01 -1.760000000000000009e+00 4.070000000000000284e+00 5.889999999999999680e+00 5.040000000000000036e+00 1.360000000000000098e+00 -9.050000000000000711e+00 -1.719999999999999973e+00 -6.440000000000000391e+00 -6.849999999999999645e+00 -5.080000000000000071e+00 4.080000000000000071e+00 1.500000000000000000e+00 -5.299999999999999822e+00 -6.040000000000000036e+00 9.449999999999999289e+00 -4.809999999999999609e+00 -1.265000000000000036e+01 2.839999999999999858e+00 6.500000000000000000e+00 -1.628000000000000114e+01 -1.739999999999999991e+00 -1.179999999999999938e+00 2.120000000000000107e+00 -3.009999999999999787e+00 3.750000000000000000e+00 1.356000000000000050e+01 7.169999999999999929e+00 5.580000000000000071e+00 -6.410000000000000142e+00 -9.630000000000000782e+00 1.019999999999999929e+01 -3.060000000000000053e+00 -2.810000000000000053e+00 4.450000000000000178e+00 -3.859999999999999876e+00 2.990000000000000213e+00 -4.280000000000000249e+00 -1.106000000000000050e+01 9.169999999999999929e+00 6.610000000000000320e+00 3.189999999999999947e+00 -8.470000000000000639e+00 -6.730000000000000426e+00 6.999999999999999556e-01 1.489999999999999991e+00 1.912999999999999901e+01 2.029999999999999805e+00 -2.390000000000000124e+00 -7.839999999999999858e+00 5.780000000000000249e+00 -6.469999999999999751e+00 -2.149999999999999911e+00 8.289999999999999147e+00 7.139999999999999680e+00 2.290000000000000036e+00 6.969999999999999751e+00 5.700000000000000178e+00 -2.569999999999999840e+00 -8.099999999999999645e+00 -4.410000000000000142e+00 -7.500000000000000000e+00 -1.016999999999999993e+01 2.600000000000000089e+00 5.070000000000000284e+00 6.259999999999999787e+00 2.390000000000000124e+00 2.350000000000000089e+00 -1.457000000000000028e+01 -8.310000000000000497e+00 5.049999999999999822e+00 1.800000000000000044e+00 -1.790000000000000036e+00 -8.470000000000000639e+00 -7.349999999999999645e+00 -8.240000000000000213e+00 -1.100000000000000006e-01 4.049999999999999822e+00 -6.899999999999999467e-01 4.500000000000000000e+00 1.216999999999999993e+01 -3.599999999999999867e-01 3.209999999999999964e+00 2.200000000000000178e+00 1.438000000000000078e+01 -6.870000000000000107e+00 7.559999999999999609e+00 9.779999999999999361e+00 5.549999999999999822e+00 -6.679999999999999716e+00 2.950000000000000178e+00 1.719000000000000128e+01 -3.290000000000000036e+00 5.100000000000000089e-01 -8.310000000000000497e+00 1.783999999999999986e+01 -5.339999999999999858e+00 -4.700000000000000178e+00 -5.559999999999999609e+00 -8.599999999999999645e+00 3.160000000000000142e+00 -1.900000000000000022e-01 -9.250000000000000000e+00 -4.450000000000000178e+00 1.612000000000000099e+01 -1.199999999999999956e-01 -4.700000000000000178e+00 -6.200000000000000178e+00 -7.730000000000000426e+00 5.830000000000000071e+00 -2.390000000000000124e+00 6.519999999999999574e+00 -1.828999999999999915e+01 6.549999999999999822e+00 4.459999999999999964e+00 1.166000000000000014e+01 2.120000000000000107e+00 -6.849999999999999645e+00 -2.890000000000000124e+00 1.148000000000000043e+01 3.689999999999999947e+00 -1.001999999999999957e+01 -8.390000000000000568e+00 -1.639999999999999902e+00 9.880000000000000782e+00 6.480000000000000426e+00 5.330000000000000071e+00 -6.040000000000000036e+00 1.483999999999999986e+01 1.002999999999999936e+01 6.219999999999999751e+00 5.639999999999999680e+00 1.313000000000000078e+01 -1.780000000000000027e+00 -4.330000000000000071e+00 3.879999999999999893e+00 3.779999999999999805e+00 -9.449999999999999289e+00 3.700000000000000178e+00 8.759999999999999787e+00 1.949999999999999956e+00 -1.456000000000000050e+01 2.560000000000000053e+00 9.560000000000000497e+00 2.930000000000000160e+00 -1.028999999999999915e+01 -1.729999999999999982e+00 -4.589999999999999858e+00 -9.009999999999999787e+00 -2.649999999999999911e+00 -8.960000000000000853e+00 1.030000000000000027e+00 -9.269999999999999574e+00 -2.000000000000000042e-02 4.950000000000000178e+00 -3.299999999999999822e+00 8.160000000000000142e+00 2.890000000000000124e+00 -8.100000000000000533e-01 -3.209999999999999964e+00 8.589999999999999858e+00 3.400000000000000244e-01 1.183000000000000007e+01 1.746000000000000085e+01 -2.709999999999999964e+00 -2.509999999999999787e+00 2.620000000000000107e+00 1.139999999999999902e+00 4.849999999999999645e+00 8.999999999999999667e-02 -1.919999999999999929e+00 -9.839999999999999858e+00 9.330000000000000071e+00 -7.009999999999999787e+00 -1.360000000000000098e+00 1.610000000000000098e+00 1.151999999999999957e+01 1.209999999999999964e+00 -7.600000000000000089e-01 1.669999999999999929e+00 -4.110000000000000320e+00 -2.399999999999999911e+00 -3.300000000000000155e-01 3.959999999999999964e+00 -5.899999999999999689e-01 5.360000000000000320e+00 -1.780000000000000027e+00 -8.399999999999999689e-01 -1.000000000000000000e+00 5.899999999999999689e-01 -3.450000000000000178e+00 1.293999999999999950e+01 -1.355000000000000071e+01 8.419999999999999929e+00 6.780000000000000249e+00 1.770000000000000018e+00 -5.740000000000000213e+00 6.099999999999999645e+00 -6.660000000000000142e+00 -2.549999999999999822e+00 -3.390000000000000124e+00 2.979999999999999982e+00 9.560000000000000497e+00 2.290000000000000036e+00 1.159999999999999920e+00 2.310000000000000053e+00 -1.500000000000000000e+01 -2.299999999999999822e+00 3.169999999999999929e+00 2.310000000000000053e+00 1.820000000000000062e+00 5.000000000000000000e+00 2.810000000000000053e+00 5.230000000000000426e+00 -3.229999999999999982e+00 -1.689999999999999947e+00 -2.009999999999999787e+00 -1.179999999999999938e+00 1.350000000000000089e+00 1.750000000000000000e+00 5.929999999999999716e+00 1.347000000000000064e+01 1.199999999999999956e+00 6.759999999999999787e+00 2.029999999999999805e+00 -4.040000000000000036e+00 4.730000000000000426e+00 -3.770000000000000018e+00 -1.900000000000000022e-01 -3.700000000000000178e+00 3.149999999999999911e+00 8.960000000000000853e+00 -6.360000000000000320e+00 5.209999999999999964e+00 8.500000000000000000e+00 2.899999999999999800e-01 5.160000000000000142e+00 -9.619999999999999218e+00 1.209999999999999964e+01 8.390000000000000568e+00 -1.750000000000000000e+00 -1.202999999999999936e+01 2.850000000000000089e+00 8.699999999999999289e+00 -9.210000000000000853e+00 4.950000000000000178e+00 2.040000000000000036e+00 1.090000000000000036e+01 8.199999999999999512e-01 1.203999999999999915e+01 -4.240000000000000213e+00 8.199999999999999512e-01 -1.719999999999999973e+00 5.599999999999999645e+00 -8.070000000000000284e+00 -3.549999999999999822e+00 -5.780000000000000249e+00 3.899999999999999911e+00 -2.540000000000000036e+00 -1.088000000000000078e+01 -1.380000000000000071e+01 -1.000000000000000000e+00 -5.639999999999999680e+00 -3.479999999999999982e+00 2.859999999999999876e+00 7.530000000000000249e+00 -8.100000000000000533e-01 1.664000000000000057e+01 2.060000000000000053e+00 7.919999999999999929e+00 -1.158999999999999986e+01 1.472000000000000064e+01 6.490000000000000213e+00 -7.900000000000000355e+00 -1.620000000000000107e+00 -2.099999999999999922e-01 3.540000000000000036e+00 -1.131000000000000050e+01 -3.990000000000000213e+00 -1.106000000000000050e+01 1.523000000000000043e+01 -1.870000000000000107e+00 -3.100000000000000089e+00 -5.899999999999999689e-01 8.199999999999999512e-01 -7.570000000000000284e+00 -4.339999999999999858e+00 1.066000000000000014e+01 -4.080000000000000071e+00 2.160000000000000142e+00 1.659999999999999920e+00 9.179999999999999716e+00 -8.009999999999999787e+00 -1.132000000000000028e+01 8.539999999999999147e+00 -3.529999999999999805e+00 2.020000000000000018e+00 -2.390000000000000124e+00 -3.020000000000000018e+00 5.839999999999999858e+00 -9.400000000000000355e+00 -4.950000000000000178e+00 1.580000000000000071e+00 -4.290000000000000036e+00 6.230000000000000426e+00 -6.169999999999999929e+00 -5.259999999999999787e+00 -4.799999999999999822e+00 4.379999999999999893e+00 3.990000000000000213e+00 -5.559999999999999609e+00 -2.450000000000000178e+00 -7.110000000000000320e+00 3.240000000000000213e+00 -3.240000000000000213e+00 6.209999999999999964e+00 1.699999999999999956e+00 -6.199999999999999956e-01 -1.216999999999999993e+01 8.429999999999999716e+00 2.196999999999999886e+01 -9.820000000000000284e+00 6.419999999999999929e+00 -4.269999999999999574e+00 -2.479999999999999982e+00 3.759999999999999787e+00 -2.500000000000000000e-01 -1.091999999999999993e+01 2.109999999999999876e+00 2.310000000000000053e+00 -6.480000000000000426e+00 -2.539000000000000057e+01 7.980000000000000426e+00 1.021000000000000085e+01 -1.139000000000000057e+01 -5.230000000000000426e+00 -6.719999999999999751e+00 6.379999999999999893e+00 -6.570000000000000284e+00 4.830000000000000071e+00 -6.800000000000000488e-01 -6.599999999999999645e+00 -8.039999999999999147e+00 -2.200000000000000011e-01 2.470000000000000195e+00 7.879999999999999893e+00 -1.097000000000000064e+01 -5.030000000000000249e+00 2.999999999999999889e-02 4.900000000000000355e+00 7.889999999999999680e+00 -5.690000000000000391e+00 1.590000000000000080e+00 -1.469999999999999973e+00 -1.316000000000000014e+01 7.769999999999999574e+00 5.929999999999999716e+00 1.310000000000000053e+00 3.509999999999999787e+00 4.599999999999999645e+00 -4.089999999999999858e+00 5.730000000000000426e+00 -3.020000000000000018e+00 -1.219999999999999973e+00 -1.700000000000000122e-01 -2.689999999999999947e+00 5.219999999999999751e+00 6.009999999999999787e+00 -1.780000000000000027e+00 2.870000000000000107e+00 -4.049999999999999822e+00 -1.540000000000000036e+00 6.290000000000000036e+00 -5.410000000000000142e+00 -2.000000000000000111e-01 -1.449999999999999956e+00 -1.025000000000000000e+01 9.399999999999999467e-01 1.100999999999999979e+01 -4.059999999999999609e+00 -8.910000000000000142e+00 6.110000000000000320e+00 -5.540000000000000036e+00 -1.300999999999999979e+01 1.277999999999999936e+01 -9.300000000000000488e-01 -5.179999999999999716e+00 6.280000000000000249e+00 -1.441999999999999993e+01 -1.020000000000000018e+00 -5.750000000000000000e+00 -4.230000000000000426e+00 6.259999999999999787e+00 -2.339999999999999858e+00 -2.173000000000000043e+01 9.300000000000000711e+00 -2.490000000000000213e+00 -5.839999999999999858e+00 7.179999999999999716e+00 -8.220000000000000639e+00 -8.949999999999999289e+00 -4.459999999999999964e+00 -3.410000000000000142e+00 -4.969999999999999751e+00 4.049999999999999822e+00 -2.120000000000000107e+00 -8.500000000000000000e+00 1.582000000000000028e+01 9.880000000000000782e+00 1.560000000000000053e+00 -2.810000000000000053e+00 6.410000000000000142e+00 9.279999999999999361e+00 5.219999999999999751e+00 2.279999999999999805e+00 1.083000000000000007e+01 -5.019999999999999574e+00 -7.800000000000000266e-01 9.300000000000000488e-01 -4.250000000000000000e+00 -1.458999999999999986e+01 -5.150000000000000355e+00 -6.240000000000000213e+00 1.035999999999999943e+01 1.569999999999999929e+01 3.649999999999999911e+00 -1.080000000000000071e+00 9.339999999999999858e+00 8.640000000000000568e+00 1.125000000000000000e+01 2.620000000000000107e+00 1.807999999999999829e+01 1.166000000000000014e+01 1.122000000000000064e+01 -1.014000000000000057e+01 6.950000000000000178e+00 1.058999999999999986e+01 4.559999999999999609e+00 -1.540000000000000036e+00 1.175999999999999979e+01 1.689000000000000057e+01 -3.099999999999999978e-01 6.030000000000000249e+00 4.620000000000000107e+00 6.040000000000000036e+00 -8.929999999999999716e+00 -2.700000000000000178e-01 7.080000000000000071e+00 -1.427999999999999936e+01 1.729999999999999982e+00 1.617000000000000171e+01 3.470000000000000195e+00 -1.027999999999999936e+01 1.409999999999999920e+00 -2.310000000000000053e+00 -1.070000000000000062e+00 7.099999999999999645e+00 -4.469999999999999751e+00 -1.929999999999999938e+00 -2.240000000000000213e+00 -7.259999999999999787e+00 -9.759999999999999787e+00 -7.790000000000000036e+00 -1.442999999999999972e+01 -1.089000000000000057e+01 1.510000000000000009e+00 -1.912000000000000099e+01 -1.294999999999999929e+01 1.038000000000000078e+01 8.949999999999999289e+00 3.620000000000000107e+00 7.910000000000000142e+00 2.549999999999999822e+00 2.180000000000000160e+00 -1.036999999999999922e+01 1.209999999999999964e+01 5.690000000000000391e+00 4.080000000000000071e+00 6.490000000000000213e+00 4.110000000000000320e+00 -6.269999999999999574e+00 5.549999999999999822e+00 -9.529999999999999361e+00 -8.039999999999999147e+00 -1.058000000000000007e+01 -4.009999999999999787e+00 -6.389999999999999680e+00 4.559999999999999609e+00 -5.209999999999999964e+00 1.719999999999999973e+00 4.419999999999999929e+00 -6.549999999999999822e+00 -7.600000000000000089e-01 -2.109999999999999876e+00 -1.020000000000000018e+00 9.000000000000000000e+00 -3.799999999999999822e+00 6.120000000000000107e+00 -2.830000000000000071e+00 -2.250000000000000000e+00 1.120000000000000107e+00 -1.125999999999999979e+01 -4.559999999999999609e+00 -8.640000000000000568e+00 1.455000000000000071e+01 -3.939999999999999947e+00 1.475000000000000000e+01 -3.439999999999999947e+00 6.900000000000000355e+00 -3.879999999999999893e+00 1.113000000000000078e+01 -1.850000000000000089e+00 9.589999999999999858e+00 -4.019999999999999574e+00 2.240000000000000213e+00 -1.153999999999999915e+01 -1.005000000000000071e+01 8.939999999999999503e+00 -7.480000000000000426e+00 1.175999999999999979e+01 7.349999999999999645e+00 -1.585999999999999943e+01 1.191999999999999993e+01 -2.100000000000000089e+00 -2.740000000000000213e+00 -3.629999999999999893e+00 0.000000000000000000e+00 -1.737999999999999901e+01 1.397000000000000064e+01 -1.709999999999999964e+00 -6.139999999999999680e+00 4.990000000000000213e+00 9.699999999999999734e-01 -4.860000000000000320e+00 5.059999999999999609e+00 -6.089999999999999858e+00 -1.776000000000000156e+01 -4.370000000000000107e+00 4.129999999999999893e+00 6.139999999999999680e+00 -1.590000000000000080e+00 -1.408999999999999986e+01 3.779999999999999805e+00 -3.900000000000000133e-01 -3.129999999999999893e+00 -2.100000000000000089e+00 1.309999999999999964e+01 -1.163000000000000078e+01 -7.889999999999999680e+00 -1.459999999999999964e+00 -7.059999999999999609e+00 -5.899999999999999689e-01 1.499000000000000021e+01 1.300000000000000044e+00 -2.939999999999999947e+00 -1.010000000000000009e+00 -3.729999999999999982e+00 -1.310000000000000053e+00 9.029999999999999361e+00 -3.520000000000000018e+00 -5.429999999999999716e+00 -2.169999999999999929e+00 -1.149999999999999911e+00 -2.020000000000000018e+00 -1.411999999999999922e+01 -5.070000000000000284e+00 -9.799999999999999822e-01 -2.301000000000000156e+01 -4.650000000000000355e+00 5.300000000000000266e-01 1.057000000000000028e+01 -3.930000000000000160e+00 3.850000000000000089e+00 7.269999999999999574e+00 1.851000000000000156e+01 -6.300000000000000044e-01 3.899999999999999911e+00 8.019999999999999574e+00 9.650000000000000355e+00 -1.600000000000000033e-01 -4.309999999999999609e+00 -7.469999999999999751e+00 -4.259999999999999787e+00 -9.460000000000000853e+00 -7.900000000000000355e-01 -6.199999999999999956e-01 -3.450000000000000178e+00 4.360000000000000320e+00 -1.699999999999999956e+00 6.309999999999999609e+00 -1.258000000000000007e+01 5.000000000000000000e+00 4.269999999999999574e+00 6.580000000000000071e+00 -1.230000000000000071e+01 3.140000000000000124e+00 1.124000000000000021e+01 -8.669999999999999929e+00 2.410000000000000142e+00 -1.568999999999999950e+01 8.660000000000000142e+00 1.047000000000000064e+01 1.074000000000000021e+01 -9.899999999999999911e-01 -4.360000000000000320e+00 -5.709999999999999964e+00 1.296000000000000085e+01 -1.489999999999999991e+00 5.400000000000000355e-01 -7.199999999999999734e-01 -3.800000000000000044e-01 2.098999999999999844e+01 6.610000000000000320e+00 6.750000000000000000e+00 2.589999999999999858e+00 -1.429999999999999938e+00 3.750000000000000000e+00 -5.870000000000000107e+00 -1.659999999999999920e+00 1.879999999999999893e+00 -2.439999999999999947e+00 -2.500000000000000000e-01 5.959999999999999964e+00 1.188000000000000078e+01 8.099999999999999645e+00 -2.279999999999999805e+00 7.599999999999999645e+00 5.100000000000000089e-01 -5.650000000000000355e+00 -3.990000000000000213e+00 4.240000000000000213e+00 -4.160000000000000142e+00 1.014000000000000057e+01 3.200000000000000067e-01 1.182000000000000028e+01 -2.729999999999999982e+00 -7.000000000000000000e+00 -3.069999999999999840e+00 -9.899999999999999911e-01 1.310000000000000053e+00 2.310000000000000053e+00 3.109999999999999876e+00 8.410000000000000142e+00 5.899999999999999689e-01 1.127999999999999936e+01 -1.632999999999999829e+01 1.544999999999999929e+01 -2.950000000000000178e+00 9.210000000000000853e+00 -3.120000000000000107e+00 -4.799999999999999822e-01 6.700000000000000400e-01 -5.699999999999999512e-01 2.240000000000000213e+00 8.000000000000000444e-01 2.899999999999999800e-01 -5.290000000000000036e+00 -4.000000000000000083e-02 6.620000000000000107e+00 3.689999999999999947e+00 7.780000000000000249e+00 9.820000000000000284e+00 5.620000000000000107e+00 6.799999999999999822e+00 1.441000000000000014e+01 -4.099999999999999756e-01 9.179999999999999716e+00 -4.600000000000000200e-01 1.408999999999999986e+01 -4.600000000000000200e-01 4.639999999999999680e+00 -1.042999999999999972e+01 -3.810000000000000053e+00 6.209999999999999964e+00 2.667000000000000171e+01 7.070000000000000284e+00 -1.620000000000000107e+00 -5.650000000000000355e+00 5.559999999999999609e+00 6.790000000000000036e+00 7.219999999999999751e+00 8.000000000000000444e-01 1.803000000000000114e+01 8.150000000000000355e+00 1.680000000000000071e+01 9.810000000000000497e+00 1.283999999999999986e+01 2.290000000000000036e+00 5.730000000000000426e+00 1.644000000000000128e+01 8.939999999999999503e+00 1.025000000000000000e+01 1.025999999999999979e+01 -7.969999999999999751e+00 5.370000000000000107e+00 3.200000000000000178e+00 3.689999999999999947e+00 8.529999999999999361e+00 1.116999999999999993e+01 5.230000000000000426e+00 -9.900000000000000355e+00 -2.910000000000000142e+00 9.849999999999999645e+00 9.439999999999999503e+00 -6.400000000000000355e+00 7.900000000000000355e+00 1.250999999999999979e+01 -1.340000000000000080e+00 5.129999999999999893e+00 6.080000000000000071e+00 5.700000000000000178e+00 2.359999999999999876e+00 1.146000000000000085e+01 1.650000000000000000e+01 4.049999999999999822e+00 -2.149999999999999911e+00 8.169999999999999929e+00 -7.110000000000000320e+00 1.364000000000000057e+01 -5.549999999999999822e+00 -6.320000000000000284e+00 -7.399999999999999911e-01 1.755000000000000071e+01 1.330000000000000071e+00 3.359999999999999876e+00 1.069999999999999929e+01 1.532000000000000028e+01 -1.659999999999999920e+00 3.750000000000000000e+00 2.169999999999999929e+00 1.637999999999999901e+01 -1.070000000000000062e+00 8.399999999999999689e-01 7.629999999999999893e+00 1.235999999999999943e+01 7.250000000000000000e+00 5.910000000000000142e+00 -6.500000000000000000e+00 1.047000000000000064e+01 2.069999999999999840e+00 1.443999999999999950e+01 -5.290000000000000036e+00 9.500000000000000000e+00 3.499999999999999778e-01 4.570000000000000284e+00 -9.570000000000000284e+00 1.414000000000000057e+01 8.519999999999999574e+00 1.308999999999999986e+01 -1.570000000000000062e+00 -8.999999999999999667e-02 1.189000000000000057e+01 4.549999999999999822e+00 1.124000000000000021e+01 1.484999999999999964e+01 2.533999999999999986e+01 5.250000000000000000e+00 1.366000000000000014e+01 9.369999999999999218e+00 5.330000000000000071e+00 1.024000000000000021e+01 1.760000000000000142e+01 -5.139999999999999680e+00 1.406000000000000050e+01 1.689999999999999858e+01 6.059999999999999609e+00 1.234999999999999964e+01 2.133999999999999986e+01 2.196000000000000085e+01 9.470000000000000639e+00 1.224000000000000021e+01 3.464000000000000057e+01 1.199999999999999956e+00 3.073999999999999844e+01 1.637999999999999901e+01 7.839999999999999858e+00 2.212999999999999901e+01 1.098000000000000043e+01 9.089999999999999858e+00 1.937999999999999901e+01 1.607999999999999829e+01 9.339999999999999858e+00 1.448000000000000043e+01 3.014000000000000057e+01 2.035999999999999943e+01 1.463000000000000078e+01 2.955999999999999872e+01 2.303999999999999915e+01 4.150000000000000355e+00 5.889999999999999680e+00 1.406000000000000050e+01 1.101999999999999957e+01 1.369999999999999929e+01 1.131000000000000050e+01 1.655999999999999872e+01 2.082999999999999829e+01 3.204999999999999716e+01 1.787000000000000099e+01 1.930000000000000071e+01 5.000000000000000000e-01 4.599999999999999645e+00 2.001999999999999957e+01 2.701000000000000156e+01 1.721000000000000085e+01 -8.900000000000000133e-01 3.310000000000000053e+00 9.160000000000000142e+00 2.932999999999999829e+01 1.239000000000000057e+01 2.235000000000000142e+01 3.364000000000000057e+01 1.737999999999999901e+01 1.546000000000000085e+01 2.080000000000000071e+00 9.990000000000000213e+00 1.424000000000000021e+01 4.530000000000000249e+00 5.919999999999999929e+00 3.296000000000000085e+01 2.332000000000000028e+01 2.187999999999999901e+01 1.041000000000000014e+01 2.457999999999999829e+01 1.510000000000000009e+00 3.543999999999999773e+01 6.169999999999999929e+00 1.533000000000000007e+01 3.989000000000000057e+01 1.147000000000000064e+01 1.558000000000000007e+01 1.780000000000000071e+01 2.632999999999999829e+01 2.194000000000000128e+01 1.593999999999999950e+01 2.610000000000000142e+01 -1.100000000000000089e+00 1.128999999999999915e+01 2.275000000000000000e+01 2.219000000000000128e+01 1.757999999999999829e+01 1.700000000000000000e+01 2.680000000000000071e+01 1.746999999999999886e+01 1.937999999999999901e+01 1.381000000000000050e+01 2.355000000000000071e+01 2.367000000000000171e+01 1.750000000000000000e+01 1.676999999999999957e+01 2.351000000000000156e+01 1.928000000000000114e+01 2.892999999999999972e+01 2.673999999999999844e+01 8.900000000000000355e+00 2.835999999999999943e+01 1.278999999999999915e+01 2.146999999999999886e+01 2.585999999999999943e+01 1.210999999999999943e+01 2.301000000000000156e+01 7.500000000000000000e-01 1.912000000000000099e+01 2.017999999999999972e+01 1.892000000000000171e+01 1.333999999999999986e+01 2.346999999999999886e+01 3.470000000000000284e+01 3.834000000000000341e+01 1.757999999999999829e+01 2.966000000000000014e+01 2.896999999999999886e+01 2.426000000000000156e+01 2.114999999999999858e+01 2.301000000000000156e+01 2.533999999999999986e+01 2.753999999999999915e+01 1.128999999999999915e+01 1.632999999999999829e+01 2.926000000000000156e+01 2.226000000000000156e+01 2.164000000000000057e+01 1.960999999999999943e+01 3.025000000000000000e+01 2.289999999999999858e+01 2.307999999999999829e+01 3.173999999999999844e+01 1.880999999999999872e+01 2.180999999999999872e+01 2.342000000000000171e+01 2.801999999999999957e+01 2.182000000000000028e+01 2.398999999999999844e+01 4.530000000000000249e+00 2.553000000000000114e+01 2.546000000000000085e+01 3.429999999999999716e+01 2.996999999999999886e+01 6.200000000000000178e+00 2.728000000000000114e+01 2.201000000000000156e+01 1.635999999999999943e+01 2.162000000000000099e+01 2.403000000000000114e+01 2.946000000000000085e+01 2.916000000000000014e+01 3.264999999999999858e+01 1.846999999999999886e+01 2.394999999999999929e+01 2.432999999999999829e+01 2.728000000000000114e+01 2.305999999999999872e+01 2.539999999999999858e+01 2.751000000000000156e+01 2.153000000000000114e+01 2.157999999999999829e+01 2.412999999999999901e+01 1.892999999999999972e+01 2.592999999999999972e+01 2.230999999999999872e+01 2.714000000000000057e+01 3.432000000000000028e+01 1.411999999999999922e+01 3.008999999999999986e+01 2.123000000000000043e+01 3.747999999999999687e+01 1.958999999999999986e+01 2.825000000000000000e+01 3.710000000000000142e+01 2.589000000000000057e+01 2.403999999999999915e+01 3.133999999999999986e+01 2.026000000000000156e+01 3.393999999999999773e+01 3.297999999999999687e+01 1.483000000000000007e+01 2.075000000000000000e+01 1.375999999999999979e+01 3.688000000000000256e+01 1.982000000000000028e+01 3.110999999999999943e+01 2.248000000000000043e+01 2.535000000000000142e+01 1.978999999999999915e+01 1.146000000000000085e+01 2.326000000000000156e+01 1.839999999999999858e+01 2.676000000000000156e+01 1.992000000000000171e+01 1.819999999999999929e+01 1.211999999999999922e+01 2.719000000000000128e+01 7.139999999999999680e+00 2.076000000000000156e+01 3.871999999999999886e+01 9.539999999999999147e+00 4.074000000000000199e+01 3.087000000000000099e+01 2.848000000000000043e+01 3.166000000000000014e+01 2.632999999999999829e+01 3.472999999999999687e+01 1.960999999999999943e+01 3.692999999999999972e+01 2.566000000000000014e+01 1.449000000000000021e+01 7.360000000000000320e+00 2.855999999999999872e+01 2.248000000000000043e+01 2.491000000000000014e+01 2.807000000000000028e+01 2.071000000000000085e+01 2.160999999999999943e+01 1.172000000000000064e+01 2.714000000000000057e+01 4.207000000000000028e+01 2.457000000000000028e+01 2.678999999999999915e+01 2.037000000000000099e+01 3.180999999999999872e+01 1.488000000000000078e+01 2.373000000000000043e+01 2.451000000000000156e+01 3.968999999999999773e+01 1.384999999999999964e+01 1.667000000000000171e+01 2.732000000000000028e+01 1.732999999999999829e+01 1.646999999999999886e+01 1.333000000000000007e+01 3.256000000000000227e+01 3.169999999999999929e+01 2.598999999999999844e+01 1.785999999999999943e+01 2.432000000000000028e+01 1.914000000000000057e+01 1.493999999999999950e+01 1.333000000000000007e+01 1.573000000000000043e+01 3.089000000000000057e+01 2.748000000000000043e+01 2.505999999999999872e+01 1.619999999999999929e+01 3.736999999999999744e+01 2.273000000000000043e+01 3.303999999999999915e+01 3.033999999999999986e+01 2.350000000000000000e+01 1.905000000000000071e+01 2.939000000000000057e+01 2.453000000000000114e+01 3.550000000000000000e+01 2.178000000000000114e+01 2.826999999999999957e+01 3.547999999999999687e+01 3.080999999999999872e+01 3.732000000000000028e+01 2.892999999999999972e+01 1.914000000000000057e+01 2.060999999999999943e+01 2.658999999999999986e+01 2.551000000000000156e+01 1.989000000000000057e+01 2.533999999999999986e+01 2.889000000000000057e+01 4.727000000000000313e+01 2.660000000000000142e+01 2.751000000000000156e+01 2.046999999999999886e+01 3.092000000000000171e+01 2.160000000000000142e+01 3.945000000000000284e+01 1.800000000000000000e+01 1.648000000000000043e+01 2.648000000000000043e+01 4.140999999999999659e+01 3.026000000000000156e+01 3.264999999999999858e+01 3.610999999999999943e+01 2.626000000000000156e+01 1.878999999999999915e+01 3.621999999999999886e+01 1.955000000000000071e+01 3.931000000000000227e+01 1.642999999999999972e+01 2.357999999999999829e+01 3.128000000000000114e+01 2.637999999999999901e+01 1.730999999999999872e+01 3.564000000000000057e+01 2.603999999999999915e+01 1.996999999999999886e+01 3.119000000000000128e+01 2.485000000000000142e+01 3.062000000000000099e+01 1.935999999999999943e+01 1.450999999999999979e+01 3.881000000000000227e+01 2.855000000000000071e+01 2.537999999999999901e+01 3.502000000000000313e+01 4.174000000000000199e+01 2.626000000000000156e+01 2.246000000000000085e+01 1.837000000000000099e+01 2.685999999999999943e+01 3.042999999999999972e+01 2.319000000000000128e+01 1.590000000000000036e+01 3.342999999999999972e+01 2.439000000000000057e+01 2.473000000000000043e+01 2.698000000000000043e+01 3.250999999999999801e+01 1.626999999999999957e+01 1.705999999999999872e+01 2.269999999999999929e+01 3.016000000000000014e+01 3.082000000000000028e+01 3.284000000000000341e+01 3.835000000000000142e+01 2.937999999999999901e+01 1.782999999999999829e+01 3.051999999999999957e+01 2.701999999999999957e+01 2.337999999999999901e+01 3.336999999999999744e+01 2.626999999999999957e+01 4.045000000000000284e+01 2.078000000000000114e+01 4.385000000000000142e+01 2.987999999999999901e+01 3.702000000000000313e+01 3.638000000000000256e+01 3.563000000000000256e+01 3.289000000000000057e+01 2.151999999999999957e+01 4.232000000000000028e+01 2.332999999999999829e+01 2.148999999999999844e+01 1.875000000000000000e+01 4.000000000000000000e+01 2.189000000000000057e+01 2.453999999999999915e+01 2.000000000000000000e+01 2.317000000000000171e+01 1.903999999999999915e+01 2.608999999999999986e+01 1.828999999999999915e+01 3.278000000000000114e+01 1.578999999999999915e+01 1.646000000000000085e+01 1.712000000000000099e+01 3.246999999999999886e+01 3.618999999999999773e+01 4.065999999999999659e+01 4.279999999999999716e+01 3.492999999999999972e+01 2.623999999999999844e+01 4.049000000000000199e+01 3.256000000000000227e+01 4.396999999999999886e+01 3.253999999999999915e+01 2.521999999999999886e+01 2.400000000000000000e+01 3.169000000000000128e+01 4.706000000000000227e+01 2.700000000000000000e+01 3.832000000000000028e+01 2.676000000000000156e+01 3.732999999999999829e+01 2.671999999999999886e+01 2.396999999999999886e+01 2.130999999999999872e+01 2.075000000000000000e+01 4.011999999999999744e+01 3.492999999999999972e+01 3.768999999999999773e+01 2.619000000000000128e+01 3.003999999999999915e+01 2.671000000000000085e+01 3.860000000000000142e+01 2.657999999999999829e+01 2.778999999999999915e+01 2.248000000000000043e+01 3.559000000000000341e+01 2.650000000000000000e+01 3.950000000000000000e+01 3.121999999999999886e+01 1.596000000000000085e+01 9.970000000000000639e+00 1.188000000000000078e+01 3.496999999999999886e+01 3.198000000000000043e+01 2.976000000000000156e+01 3.243999999999999773e+01 2.887000000000000099e+01 3.760999999999999943e+01 3.457999999999999829e+01 3.446000000000000085e+01 3.517999999999999972e+01 1.391999999999999993e+01 3.735000000000000142e+01 1.823999999999999844e+01 3.203999999999999915e+01 3.158999999999999986e+01 3.439999999999999858e+01 2.826000000000000156e+01 3.427000000000000313e+01 2.678999999999999915e+01 3.665999999999999659e+01 3.050000000000000000e+01 3.432000000000000028e+01 2.192999999999999972e+01 2.607999999999999829e+01 2.380999999999999872e+01 4.452000000000000313e+01 2.423999999999999844e+01 2.700000000000000000e+01 3.271000000000000085e+01 2.412999999999999901e+01 3.546000000000000085e+01 4.206000000000000227e+01 2.237000000000000099e+01 2.550000000000000000e+01 3.007999999999999829e+01 2.200000000000000000e+01 3.650999999999999801e+01 2.633999999999999986e+01 2.644999999999999929e+01 2.767999999999999972e+01 3.970000000000000284e+01 2.587999999999999901e+01 2.578999999999999915e+01 2.964000000000000057e+01 3.327000000000000313e+01 2.317999999999999972e+01 2.860000000000000142e+01 2.733999999999999986e+01 3.389000000000000057e+01 2.801000000000000156e+01 3.375000000000000000e+01 2.485999999999999943e+01 3.964999999999999858e+01 3.210999999999999943e+01 1.894000000000000128e+01 3.160000000000000142e+01 3.781000000000000227e+01 2.892999999999999972e+01 3.137999999999999901e+01 2.114000000000000057e+01 2.285000000000000142e+01 2.926999999999999957e+01 2.926000000000000156e+01 2.921999999999999886e+01 4.897999999999999687e+01 2.382000000000000028e+01 3.549000000000000199e+01 2.650000000000000000e+01 3.534000000000000341e+01 3.125000000000000000e+01 3.397999999999999687e+01 3.677000000000000313e+01 2.873999999999999844e+01 2.878999999999999915e+01 3.685999999999999943e+01 2.505000000000000071e+01 3.624000000000000199e+01 1.406000000000000050e+01 1.992000000000000171e+01 2.664999999999999858e+01 3.650999999999999801e+01 3.578999999999999915e+01 2.503999999999999915e+01 3.467000000000000171e+01 3.314000000000000057e+01 2.760000000000000142e+01 4.400999999999999801e+01 2.976000000000000156e+01 4.543999999999999773e+01 3.166000000000000014e+01 3.224000000000000199e+01 3.321000000000000085e+01 2.287999999999999901e+01 2.942000000000000171e+01 3.628999999999999915e+01 3.329999999999999716e+01 4.114999999999999858e+01 2.478999999999999915e+01 3.037000000000000099e+01 3.350000000000000000e+01 2.942999999999999972e+01 4.574000000000000199e+01 3.553999999999999915e+01 2.480000000000000071e+01 4.199000000000000199e+01 2.385999999999999943e+01 2.680999999999999872e+01 2.923000000000000043e+01 3.836999999999999744e+01 3.396999999999999886e+01 1.423000000000000043e+01 3.236999999999999744e+01 3.155000000000000071e+01 2.514000000000000057e+01 3.656000000000000227e+01 3.142999999999999972e+01 3.139999999999999858e+01 2.778000000000000114e+01 2.828000000000000114e+01 4.010000000000000142e+01 3.064999999999999858e+01 3.495000000000000284e+01 3.108999999999999986e+01 3.928000000000000114e+01 4.681000000000000227e+01 3.378999999999999915e+01 2.450000000000000000e+01 2.832999999999999829e+01 3.536999999999999744e+01 2.823999999999999844e+01 2.864000000000000057e+01 2.514999999999999858e+01 2.707000000000000028e+01 2.710000000000000142e+01 2.535999999999999943e+01 4.285000000000000142e+01 2.258999999999999986e+01 3.561999999999999744e+01 3.128999999999999915e+01 2.332000000000000028e+01 2.503000000000000114e+01 3.339000000000000057e+01 2.176000000000000156e+01 1.637999999999999901e+01 2.666000000000000014e+01 3.510000000000000142e+01 3.913000000000000256e+01 3.535000000000000142e+01 3.374000000000000199e+01 4.093999999999999773e+01 3.774000000000000199e+01 3.667000000000000171e+01 5.332999999999999829e+01 2.878999999999999915e+01 3.003999999999999915e+01 4.582999999999999829e+01 2.569999999999999929e+01 2.864000000000000057e+01 3.407000000000000028e+01 2.594999999999999929e+01 4.075999999999999801e+01 4.167000000000000171e+01 3.334000000000000341e+01 3.970000000000000284e+01 3.171000000000000085e+01 3.142000000000000171e+01 4.260000000000000142e+01 3.005999999999999872e+01 4.185999999999999943e+01 3.039000000000000057e+01 2.935000000000000142e+01 4.461999999999999744e+01 4.325000000000000000e+01 3.593999999999999773e+01 4.574000000000000199e+01 3.267999999999999972e+01 3.307999999999999829e+01 3.484000000000000341e+01 2.933999999999999986e+01 4.335999999999999943e+01 3.350999999999999801e+01 2.607999999999999829e+01 2.541000000000000014e+01 3.160000000000000142e+01 3.896000000000000085e+01 3.014000000000000057e+01 3.132999999999999829e+01 3.696000000000000085e+01 3.577000000000000313e+01 4.156000000000000227e+01 3.000000000000000000e+01 2.757000000000000028e+01 4.267999999999999972e+01 4.125999999999999801e+01 4.564000000000000057e+01 3.615999999999999659e+01 3.689000000000000057e+01 3.335000000000000142e+01 2.921000000000000085e+01 2.237999999999999901e+01 4.004999999999999716e+01 4.075000000000000000e+01 3.632999999999999829e+01 2.087000000000000099e+01 3.685000000000000142e+01 2.807999999999999829e+01 2.725000000000000000e+01 2.994000000000000128e+01 3.707999999999999829e+01 2.251999999999999957e+01 4.107000000000000028e+01 4.853999999999999915e+01 2.653000000000000114e+01 4.121000000000000085e+01 3.689999999999999858e+01 3.575000000000000000e+01 3.957999999999999829e+01 3.073999999999999844e+01 4.021000000000000085e+01 2.851999999999999957e+01 3.982999999999999829e+01 3.492999999999999972e+01 4.500999999999999801e+01 5.350999999999999801e+01 4.060999999999999943e+01 4.086999999999999744e+01 3.504999999999999716e+01 3.180000000000000071e+01 4.147999999999999687e+01 4.457999999999999829e+01 3.557999999999999829e+01 4.027000000000000313e+01 4.207000000000000028e+01 3.317000000000000171e+01 2.925000000000000000e+01 3.904999999999999716e+01 2.555999999999999872e+01 2.646000000000000085e+01 3.511999999999999744e+01 2.830000000000000071e+01 3.303999999999999915e+01 3.440999999999999659e+01 3.187999999999999901e+01 3.521000000000000085e+01 4.757999999999999829e+01 3.964000000000000057e+01 3.784000000000000341e+01 3.700999999999999801e+01 4.128999999999999915e+01 2.864999999999999858e+01 2.946000000000000085e+01 2.271000000000000085e+01 3.320000000000000284e+01 2.805000000000000071e+01 4.025999999999999801e+01 2.471000000000000085e+01 5.000000000000000000e+01 4.464000000000000057e+01 4.236999999999999744e+01 5.114999999999999858e+01 4.571999999999999886e+01 2.926000000000000156e+01 3.461999999999999744e+01 3.964999999999999858e+01 2.333999999999999986e+01 4.707999999999999829e+01 4.542999999999999972e+01 4.664000000000000057e+01 4.992999999999999972e+01 4.403999999999999915e+01 3.859000000000000341e+01 2.733999999999999986e+01 3.688000000000000256e+01 4.097999999999999687e+01 3.707000000000000028e+01 3.946000000000000085e+01 4.820000000000000284e+01 5.872999999999999687e+01 4.545000000000000284e+01 3.110000000000000142e+01 3.053000000000000114e+01 3.155000000000000071e+01 4.007000000000000028e+01 4.392000000000000171e+01 4.642999999999999972e+01 4.364999999999999858e+01 2.346999999999999886e+01 4.471999999999999886e+01 4.128000000000000114e+01 4.992000000000000171e+01 4.268999999999999773e+01 4.404999999999999716e+01 3.896999999999999886e+01 4.575000000000000000e+01 4.102000000000000313e+01 4.788000000000000256e+01 4.272999999999999687e+01 3.442000000000000171e+01 3.325999999999999801e+01 3.397999999999999687e+01 3.336999999999999744e+01 3.993999999999999773e+01 3.553999999999999915e+01 4.060000000000000142e+01 3.685000000000000142e+01 3.218999999999999773e+01 3.907000000000000028e+01 3.078999999999999915e+01 3.194999999999999929e+01 3.413000000000000256e+01 3.259000000000000341e+01 4.389999999999999858e+01 3.859000000000000341e+01 3.410999999999999943e+01 2.969999999999999929e+01 5.113000000000000256e+01 3.832999999999999829e+01 2.962000000000000099e+01 3.236999999999999744e+01 3.910000000000000142e+01 4.707000000000000028e+01 4.309000000000000341e+01 2.742999999999999972e+01 4.260999999999999943e+01 3.484000000000000341e+01 4.893999999999999773e+01 3.890999999999999659e+01 4.132999999999999829e+01 4.139999999999999858e+01 5.628999999999999915e+01 3.574000000000000199e+01 4.553999999999999915e+01 4.036999999999999744e+01 4.114000000000000057e+01 4.267999999999999972e+01 2.516000000000000014e+01 4.429999999999999716e+01 2.158999999999999986e+01 4.600000000000000000e+01 4.222999999999999687e+01 4.046000000000000085e+01 4.059000000000000341e+01 4.910999999999999943e+01 4.310999999999999943e+01 3.442999999999999972e+01 2.755000000000000071e+01 3.446000000000000085e+01 4.764000000000000057e+01 4.436999999999999744e+01 3.132999999999999829e+01 2.455999999999999872e+01 1.932999999999999829e+01 4.353999999999999915e+01 2.857000000000000028e+01 5.559000000000000341e+01 3.671999999999999886e+01 3.410999999999999943e+01 4.207000000000000028e+01 2.964999999999999858e+01 4.470000000000000284e+01 3.350000000000000000e+01 3.432000000000000028e+01 4.632999999999999829e+01 2.826999999999999957e+01 4.700000000000000000e+01 4.870000000000000284e+01 4.899000000000000199e+01 5.193999999999999773e+01 4.259000000000000341e+01 3.778000000000000114e+01 3.628999999999999915e+01 5.204999999999999716e+01 4.407999999999999829e+01 2.514999999999999858e+01 4.528000000000000114e+01 4.065999999999999659e+01 2.932000000000000028e+01 2.421999999999999886e+01 4.361999999999999744e+01 3.849000000000000199e+01 3.718999999999999773e+01 4.422999999999999687e+01 3.357999999999999829e+01 3.414999999999999858e+01 4.839000000000000057e+01 5.003000000000000114e+01 3.575999999999999801e+01 5.085999999999999943e+01 4.847999999999999687e+01 3.920000000000000284e+01 3.807000000000000028e+01 4.325999999999999801e+01 3.450000000000000000e+01 4.528999999999999915e+01 6.540000000000000568e+01 2.176000000000000156e+01 3.915999999999999659e+01 3.602000000000000313e+01 5.059000000000000341e+01 3.450999999999999801e+01 3.757000000000000028e+01 3.702000000000000313e+01 3.939999999999999858e+01 4.153999999999999915e+01 4.350999999999999801e+01 5.746000000000000085e+01 3.603000000000000114e+01 3.971000000000000085e+01 5.256000000000000227e+01 4.254999999999999716e+01 4.163000000000000256e+01 3.982999999999999829e+01 3.503999999999999915e+01 3.868999999999999773e+01 3.459000000000000341e+01 3.931000000000000227e+01 3.750999999999999801e+01 3.870000000000000284e+01 4.028000000000000114e+01 3.956000000000000227e+01 4.964000000000000057e+01 4.646999999999999886e+01 3.896000000000000085e+01 3.196999999999999886e+01 3.267000000000000171e+01 4.121999999999999886e+01 4.150000000000000000e+01 4.331000000000000227e+01 3.842000000000000171e+01 4.293999999999999773e+01 4.861999999999999744e+01 3.981000000000000227e+01 4.567999999999999972e+01 4.370000000000000284e+01 4.428000000000000114e+01 4.767999999999999972e+01 3.133999999999999986e+01 4.595000000000000284e+01 5.503999999999999915e+01 5.478000000000000114e+01 4.114999999999999858e+01 4.871000000000000085e+01 4.721000000000000085e+01 4.764000000000000057e+01 5.863000000000000256e+01 3.996999999999999886e+01 3.557999999999999829e+01 4.549000000000000199e+01 4.463000000000000256e+01 4.792000000000000171e+01 3.746999999999999886e+01 4.261999999999999744e+01 5.579999999999999716e+01 5.678000000000000114e+01 5.567999999999999972e+01 4.846999999999999886e+01 3.350000000000000000e+01 4.014000000000000057e+01 5.510000000000000142e+01 5.709000000000000341e+01 4.642999999999999972e+01 5.778999999999999915e+01 5.145000000000000284e+01 5.525999999999999801e+01 4.057000000000000028e+01 3.478000000000000114e+01 4.874000000000000199e+01 4.352000000000000313e+01 3.420000000000000284e+01 5.927000000000000313e+01 5.886999999999999744e+01 5.115999999999999659e+01 4.131000000000000227e+01 4.729999999999999716e+01 4.471999999999999886e+01 5.929999999999999716e+01 4.329999999999999716e+01 5.274000000000000199e+01 4.459000000000000341e+01 5.684000000000000341e+01 5.392000000000000171e+01 5.000999999999999801e+01 3.078999999999999915e+01 5.185000000000000142e+01 5.231000000000000227e+01 3.261999999999999744e+01 5.503999999999999915e+01 4.178999999999999915e+01 4.709000000000000341e+01 4.617999999999999972e+01 6.381000000000000227e+01 4.072999999999999687e+01 3.567999999999999972e+01 4.607000000000000028e+01 4.284000000000000341e+01 4.232000000000000028e+01 6.157000000000000028e+01 5.635000000000000142e+01 5.315999999999999659e+01 5.846999999999999886e+01 5.050000000000000000e+01 4.509000000000000341e+01 5.724000000000000199e+01 4.038000000000000256e+01 5.422999999999999687e+01 4.585000000000000142e+01 5.968999999999999773e+01 6.056000000000000227e+01 5.167999999999999972e+01 4.499000000000000199e+01 4.996000000000000085e+01 5.164999999999999858e+01 5.447999999999999687e+01 3.910999999999999943e+01 5.095000000000000284e+01 4.988000000000000256e+01 4.531000000000000227e+01 3.760999999999999943e+01 4.422999999999999687e+01 4.609000000000000341e+01 3.646999999999999886e+01 4.938000000000000256e+01 5.253999999999999915e+01 4.978000000000000114e+01 4.760999999999999943e+01 5.399000000000000199e+01 4.660000000000000142e+01 5.363000000000000256e+01 5.253000000000000114e+01 4.411999999999999744e+01 5.200999999999999801e+01 2.907999999999999829e+01 4.027000000000000313e+01 4.217999999999999972e+01 5.614999999999999858e+01 3.946000000000000085e+01 5.872999999999999687e+01 3.410000000000000142e+01 3.618999999999999773e+01 4.635000000000000142e+01 4.684000000000000341e+01 4.110999999999999943e+01 4.440999999999999659e+01 6.032999999999999829e+01 4.752000000000000313e+01 4.747999999999999687e+01 3.989999999999999858e+01 5.127000000000000313e+01 4.018999999999999773e+01 4.459000000000000341e+01 5.493999999999999773e+01 4.615999999999999659e+01 4.767999999999999972e+01 4.825999999999999801e+01 5.997999999999999687e+01 3.139000000000000057e+01 4.835999999999999943e+01 5.782999999999999829e+01 4.192000000000000171e+01 4.321999999999999886e+01 4.386999999999999744e+01 3.703000000000000114e+01 4.988000000000000256e+01 4.664000000000000057e+01 5.288000000000000256e+01 3.960999999999999943e+01 4.878000000000000114e+01 4.663000000000000256e+01 4.034000000000000341e+01 5.115999999999999659e+01 3.377000000000000313e+01 5.460999999999999943e+01 5.620000000000000284e+01 5.565999999999999659e+01 6.159000000000000341e+01 5.435000000000000142e+01 5.140999999999999659e+01 4.190999999999999659e+01 6.165999999999999659e+01 4.571000000000000085e+01 5.635999999999999943e+01 5.121000000000000085e+01 3.329999999999999716e+01 4.849000000000000199e+01 6.485999999999999943e+01 5.457999999999999829e+01 4.604999999999999716e+01 3.953999999999999915e+01 5.007000000000000028e+01 6.532999999999999829e+01 3.959000000000000341e+01 5.539000000000000057e+01 4.164999999999999858e+01 4.524000000000000199e+01 5.518999999999999773e+01 6.002000000000000313e+01 6.007999999999999829e+01 5.502000000000000313e+01 5.321000000000000085e+01 6.107000000000000028e+01 5.134000000000000341e+01 4.931000000000000227e+01 4.143999999999999773e+01 5.261999999999999744e+01 3.167999999999999972e+01 5.685000000000000142e+01 5.440999999999999659e+01 3.727000000000000313e+01 4.431000000000000227e+01 5.549000000000000199e+01 3.524000000000000199e+01 5.131000000000000227e+01 5.110999999999999943e+01 5.429999999999999716e+01 4.524000000000000199e+01 5.471999999999999886e+01 5.515999999999999659e+01 4.165999999999999659e+01 5.347999999999999687e+01 5.595000000000000284e+01 4.485999999999999943e+01 4.517000000000000171e+01 5.281000000000000227e+01 5.309000000000000341e+01 5.088000000000000256e+01 4.296000000000000085e+01 4.945000000000000284e+01 4.896000000000000085e+01 5.359000000000000341e+01 6.185000000000000142e+01 4.714000000000000057e+01 5.500999999999999801e+01 5.267000000000000171e+01 4.004999999999999716e+01 5.210999999999999943e+01 4.217999999999999972e+01 4.792999999999999972e+01 4.971000000000000085e+01 5.550000000000000000e+01 5.475000000000000000e+01 5.774000000000000199e+01 4.557999999999999829e+01 4.853000000000000114e+01 5.479999999999999716e+01 4.260999999999999943e+01 4.972999999999999687e+01 4.921999999999999886e+01 5.825000000000000000e+01 4.706000000000000227e+01 4.906000000000000227e+01 5.089999999999999858e+01 5.103999999999999915e+01 5.071999999999999886e+01 5.245000000000000284e+01 4.957999999999999829e+01 5.561999999999999744e+01 4.479999999999999716e+01 5.938000000000000256e+01 4.581000000000000227e+01 4.646000000000000085e+01 6.593000000000000682e+01 5.672999999999999687e+01 6.607999999999999829e+01 5.250999999999999801e+01 6.302000000000000313e+01 4.242000000000000171e+01 5.038000000000000256e+01 4.734000000000000341e+01 4.621999999999999886e+01 5.871999999999999886e+01 5.325999999999999801e+01 5.989000000000000057e+01 5.817999999999999972e+01 5.309000000000000341e+01 7.062999999999999545e+01 5.207000000000000028e+01 6.942000000000000171e+01 7.060999999999999943e+01 5.070000000000000284e+01 5.642999999999999972e+01 6.042000000000000171e+01 5.586999999999999744e+01 6.204999999999999716e+01 5.750999999999999801e+01 5.553000000000000114e+01 5.629999999999999716e+01 5.918999999999999773e+01 5.742000000000000171e+01 5.475999999999999801e+01 5.864999999999999858e+01 5.788000000000000256e+01 6.496999999999999886e+01 5.267999999999999972e+01 6.698000000000000398e+01 5.895000000000000284e+01 5.956000000000000227e+01 5.932999999999999829e+01 6.114999999999999858e+01 6.000000000000000000e+01 4.857999999999999829e+01 6.207999999999999829e+01 7.204000000000000625e+01 5.664000000000000057e+01 6.360000000000000142e+01 6.278000000000000114e+01 7.240999999999999659e+01 5.656000000000000227e+01 5.092999999999999972e+01 7.354999999999999716e+01 6.592000000000000171e+01 6.364000000000000057e+01 5.127000000000000313e+01 6.550000000000000000e+01 4.870000000000000284e+01 6.696999999999999886e+01 5.997999999999999687e+01 6.520999999999999375e+01 6.543000000000000682e+01 5.107999999999999829e+01 5.474000000000000199e+01 6.102000000000000313e+01 7.270000000000000284e+01 7.001000000000000512e+01 4.571000000000000085e+01 5.639999999999999858e+01 6.142999999999999972e+01 6.367000000000000171e+01 6.364999999999999858e+01 5.246000000000000085e+01 4.727000000000000313e+01 6.207000000000000028e+01 6.615000000000000568e+01 6.245000000000000284e+01 4.935000000000000142e+01 6.457999999999999829e+01 5.620000000000000284e+01 6.071999999999999886e+01 4.925000000000000000e+01 7.098999999999999488e+01 3.515999999999999659e+01 5.175999999999999801e+01 5.513000000000000256e+01 6.215999999999999659e+01 5.596000000000000085e+01 5.885999999999999943e+01 6.523999999999999488e+01 7.328000000000000114e+01 6.528000000000000114e+01 5.849000000000000199e+01 6.625000000000000000e+01 6.118999999999999773e+01 4.813000000000000256e+01 5.410000000000000142e+01 6.185999999999999943e+01 5.352000000000000313e+01 6.360000000000000142e+01 5.384000000000000341e+01 7.245000000000000284e+01 5.646999999999999886e+01 6.556000000000000227e+01 6.382999999999999829e+01 5.997999999999999687e+01 4.915999999999999659e+01 6.214999999999999858e+01 5.214000000000000057e+01 6.556999999999999318e+01 6.470999999999999375e+01 5.243999999999999773e+01 7.226000000000000512e+01 5.309000000000000341e+01 6.164999999999999858e+01 5.513000000000000256e+01 4.495000000000000284e+01 5.634000000000000341e+01 5.271999999999999886e+01 6.445999999999999375e+01 4.396000000000000085e+01 5.371999999999999886e+01 5.589000000000000057e+01 5.802000000000000313e+01 5.109000000000000341e+01 5.032999999999999829e+01 5.636999999999999744e+01 6.215999999999999659e+01 5.695000000000000284e+01 5.810000000000000142e+01 6.110000000000000142e+01 5.371000000000000085e+01 5.729999999999999716e+01 4.857999999999999829e+01 5.607999999999999829e+01 5.457000000000000028e+01 6.349000000000000199e+01 6.227000000000000313e+01 5.009000000000000341e+01 6.003999999999999915e+01 4.785000000000000142e+01 6.457999999999999829e+01 5.785999999999999943e+01 6.235000000000000142e+01 6.072999999999999687e+01 6.253999999999999915e+01 5.361999999999999744e+01 4.953999999999999915e+01 5.082000000000000028e+01 6.787999999999999545e+01 5.934000000000000341e+01 6.539000000000000057e+01 6.456000000000000227e+01 5.028000000000000114e+01 5.663000000000000256e+01 5.453999999999999915e+01 4.642999999999999972e+01 7.076000000000000512e+01 6.293999999999999773e+01 5.843999999999999773e+01 6.751000000000000512e+01 5.907999999999999829e+01 7.067000000000000171e+01 6.260999999999999943e+01 5.115999999999999659e+01 5.429999999999999716e+01 5.035000000000000142e+01 7.400000000000000000e+01 6.028000000000000114e+01 5.367000000000000171e+01 6.990999999999999659e+01 5.467999999999999972e+01 6.579999999999999716e+01 6.102000000000000313e+01 6.304999999999999716e+01 4.372999999999999687e+01 5.535999999999999943e+01 7.781999999999999318e+01 6.504999999999999716e+01 5.117000000000000171e+01 6.446999999999999886e+01 7.115999999999999659e+01 6.217000000000000171e+01 6.389000000000000057e+01 5.824000000000000199e+01 5.578000000000000114e+01 6.382999999999999829e+01 5.509000000000000341e+01 6.582999999999999829e+01 4.550000000000000000e+01 6.325000000000000000e+01 5.992000000000000171e+01 4.832000000000000028e+01 6.487000000000000455e+01 6.462999999999999545e+01 6.470999999999999375e+01 5.417000000000000171e+01 5.163000000000000256e+01 5.692000000000000171e+01 4.653999999999999915e+01 5.865999999999999659e+01 6.637000000000000455e+01 6.621999999999999886e+01 5.229999999999999716e+01 6.723999999999999488e+01 7.064000000000000057e+01 6.114999999999999858e+01 3.714000000000000057e+01 6.832999999999999829e+01 6.646999999999999886e+01 6.322999999999999687e+01 5.335999999999999943e+01 6.199000000000000199e+01 5.704999999999999716e+01 5.181000000000000227e+01 4.739999999999999858e+01 7.112999999999999545e+01 5.600999999999999801e+01 6.222999999999999687e+01 6.723999999999999488e+01 5.599000000000000199e+01 5.782999999999999829e+01 6.160999999999999943e+01 5.995000000000000284e+01 5.556000000000000227e+01 4.479999999999999716e+01 5.499000000000000199e+01 4.936999999999999744e+01 5.653999999999999915e+01 5.685999999999999943e+01 6.318999999999999773e+01 5.832999999999999829e+01 5.749000000000000199e+01 5.704999999999999716e+01 5.867000000000000171e+01 5.643999999999999773e+01 6.715000000000000568e+01 6.315999999999999659e+01 6.135000000000000142e+01 5.893999999999999773e+01 4.793999999999999773e+01 4.871999999999999886e+01 5.467000000000000171e+01 5.457999999999999829e+01 4.811999999999999744e+01 6.712000000000000455e+01 5.677000000000000313e+01 6.388000000000000256e+01 7.801000000000000512e+01 7.068000000000000682e+01 6.623999999999999488e+01 6.359000000000000341e+01 5.707000000000000028e+01 6.823999999999999488e+01 6.493000000000000682e+01 7.678000000000000114e+01 5.653999999999999915e+01 5.440999999999999659e+01 6.492000000000000171e+01 6.754999999999999716e+01 6.410999999999999943e+01 6.643000000000000682e+01 5.846999999999999886e+01 5.692999999999999972e+01 5.121000000000000085e+01 5.684000000000000341e+01 5.988000000000000256e+01 5.707999999999999829e+01 5.589000000000000057e+01 6.178000000000000114e+01 5.749000000000000199e+01 6.675000000000000000e+01 5.834000000000000341e+01 6.945000000000000284e+01 5.256000000000000227e+01 6.399000000000000199e+01 6.381000000000000227e+01 4.988000000000000256e+01 6.470999999999999375e+01 6.854999999999999716e+01 5.828000000000000114e+01 5.770000000000000284e+01 6.260999999999999943e+01 6.161999999999999744e+01 7.737999999999999545e+01 4.882999999999999829e+01 5.985999999999999943e+01 5.203000000000000114e+01 5.943999999999999773e+01 5.063000000000000256e+01 6.270000000000000284e+01 5.771000000000000085e+01 6.901999999999999602e+01 6.292000000000000171e+01 4.461999999999999744e+01 5.860999999999999943e+01 6.225000000000000000e+01 6.125000000000000000e+01 6.751999999999999602e+01 6.113000000000000256e+01 7.257999999999999829e+01 6.077000000000000313e+01 5.696999999999999886e+01 5.485999999999999943e+01 3.678000000000000114e+01 5.113000000000000256e+01 6.834999999999999432e+01 5.875000000000000000e+01 6.675000000000000000e+01 6.529000000000000625e+01 5.214000000000000057e+01 5.982999999999999829e+01 5.321999999999999886e+01 6.082999999999999829e+01 5.443999999999999773e+01 5.897999999999999687e+01 5.407000000000000028e+01 6.662999999999999545e+01 6.693000000000000682e+01 6.679999999999999716e+01 5.625000000000000000e+01 4.642999999999999972e+01 3.836999999999999744e+01 6.227000000000000313e+01 5.475999999999999801e+01 5.314000000000000057e+01 6.762000000000000455e+01 5.229999999999999716e+01 6.503000000000000114e+01 5.602000000000000313e+01 6.601999999999999602e+01 6.587999999999999545e+01 4.839000000000000057e+01 4.927000000000000313e+01 6.357999999999999829e+01 5.574000000000000199e+01 5.243999999999999773e+01 6.426999999999999602e+01 3.440999999999999659e+01 5.810999999999999943e+01 5.279999999999999716e+01 4.835999999999999943e+01 6.396000000000000085e+01 6.282999999999999829e+01 6.653000000000000114e+01 6.568000000000000682e+01 5.874000000000000199e+01 5.367000000000000171e+01 6.562999999999999545e+01 5.004999999999999716e+01 5.545000000000000284e+01 5.824000000000000199e+01 5.142000000000000171e+01 6.512000000000000455e+01 4.675000000000000000e+01 5.154999999999999716e+01 4.992999999999999972e+01 4.399000000000000199e+01 5.752000000000000313e+01 6.243999999999999773e+01 5.820000000000000284e+01 4.975000000000000000e+01 7.443999999999999773e+01 5.560999999999999943e+01 5.114999999999999858e+01 4.650999999999999801e+01 4.875999999999999801e+01 3.714000000000000057e+01 4.421000000000000085e+01 4.182000000000000028e+01 5.121999999999999886e+01 5.892000000000000171e+01 5.800999999999999801e+01 5.218999999999999773e+01 4.782000000000000028e+01 6.518000000000000682e+01 6.182999999999999829e+01 5.378999999999999915e+01 4.417999999999999972e+01 6.114000000000000057e+01 4.950999999999999801e+01 5.378999999999999915e+01 5.247999999999999687e+01 5.889000000000000057e+01 4.972999999999999687e+01 5.907000000000000028e+01 5.403999999999999915e+01 5.371000000000000085e+01 4.931000000000000227e+01 4.938000000000000256e+01 5.874000000000000199e+01 5.775999999999999801e+01 5.138000000000000256e+01 5.511999999999999744e+01 6.279999999999999716e+01 6.940999999999999659e+01 4.325999999999999801e+01 5.567000000000000171e+01 5.978000000000000114e+01 5.728000000000000114e+01 5.653000000000000114e+01 4.497999999999999687e+01 4.832000000000000028e+01 5.388000000000000256e+01 5.225999999999999801e+01 5.017999999999999972e+01 6.185000000000000142e+01 5.340999999999999659e+01 4.757000000000000028e+01 4.660000000000000142e+01 6.587999999999999545e+01 5.342999999999999972e+01 5.514000000000000057e+01 5.296000000000000085e+01 4.995000000000000284e+01 5.721000000000000085e+01 5.645000000000000284e+01 4.578999999999999915e+01 5.003000000000000114e+01 4.710000000000000142e+01 5.749000000000000199e+01 4.603999999999999915e+01 5.242000000000000171e+01 5.792000000000000171e+01 7.276000000000000512e+01 5.465999999999999659e+01 5.203999999999999915e+01 6.659000000000000341e+01 5.295000000000000284e+01 5.742999999999999972e+01 6.021000000000000085e+01 4.886999999999999744e+01 4.109000000000000341e+01 6.122999999999999687e+01 5.947999999999999687e+01 6.257999999999999829e+01 5.278999999999999915e+01 5.147999999999999687e+01 5.764999999999999858e+01 5.603000000000000114e+01 6.013000000000000256e+01 3.871000000000000085e+01 5.175000000000000000e+01 5.082999999999999829e+01 6.253999999999999915e+01 6.128000000000000114e+01 5.595000000000000284e+01 4.389999999999999858e+01 6.710999999999999943e+01 6.147999999999999687e+01 5.302000000000000313e+01 5.202000000000000313e+01 6.042000000000000171e+01 6.070000000000000284e+01 6.401999999999999602e+01 5.485999999999999943e+01 7.251000000000000512e+01 5.940999999999999659e+01 6.582999999999999829e+01 6.487999999999999545e+01 4.288000000000000256e+01 6.268999999999999773e+01 4.432000000000000028e+01 6.279999999999999716e+01 6.282000000000000028e+01 4.375999999999999801e+01 5.156000000000000227e+01 5.170000000000000284e+01 5.671999999999999886e+01 5.002000000000000313e+01 4.870000000000000284e+01 5.203000000000000114e+01 6.103000000000000114e+01 4.270000000000000284e+01 6.759000000000000341e+01 5.403000000000000114e+01 5.784000000000000341e+01 3.757000000000000028e+01 6.495999999999999375e+01 4.500999999999999801e+01 5.321999999999999886e+01 5.731000000000000227e+01 7.446999999999999886e+01 5.806000000000000227e+01 5.275000000000000000e+01 5.813000000000000256e+01 7.101999999999999602e+01 6.063000000000000256e+01 5.760999999999999943e+01 6.384000000000000341e+01 5.350000000000000000e+01 4.385999999999999943e+01 6.043999999999999773e+01 4.917000000000000171e+01 6.172999999999999687e+01 6.804000000000000625e+01 5.845000000000000284e+01 4.870000000000000284e+01 6.893000000000000682e+01 4.879999999999999716e+01 6.157999999999999829e+01 6.718999999999999773e+01 7.640999999999999659e+01 4.863000000000000256e+01 7.267000000000000171e+01 5.742999999999999972e+01 6.815000000000000568e+01 5.703000000000000114e+01 4.707999999999999829e+01 5.836999999999999744e+01 6.285000000000000142e+01 5.389000000000000057e+01 6.213000000000000256e+01 6.153000000000000114e+01 6.675000000000000000e+01 6.515999999999999659e+01 7.206999999999999318e+01 6.692000000000000171e+01 6.120000000000000284e+01 6.282000000000000028e+01 6.096000000000000085e+01 6.862000000000000455e+01 5.377000000000000313e+01 5.884000000000000341e+01 6.571999999999999886e+01 6.687999999999999545e+01 6.603000000000000114e+01 5.935999999999999943e+01 7.245999999999999375e+01 5.503999999999999915e+01 7.242000000000000171e+01 6.199000000000000199e+01 6.648999999999999488e+01 7.831000000000000227e+01 6.367000000000000171e+01 5.967000000000000171e+01 5.122999999999999687e+01 5.771999999999999886e+01 5.975000000000000000e+01 6.179999999999999716e+01 5.939999999999999858e+01 5.754999999999999716e+01 6.720000000000000284e+01 6.764000000000000057e+01 6.782999999999999829e+01 5.989000000000000057e+01 5.839000000000000057e+01 5.684000000000000341e+01 4.627000000000000313e+01 6.386999999999999744e+01 6.243999999999999773e+01 6.570999999999999375e+01 6.403000000000000114e+01 4.747999999999999687e+01 5.774000000000000199e+01 6.110999999999999943e+01 4.897999999999999687e+01 4.703999999999999915e+01 5.956000000000000227e+01 6.282000000000000028e+01 6.389000000000000057e+01 5.700000000000000000e+01 4.592999999999999972e+01 5.878999999999999915e+01 6.412000000000000455e+01 5.281000000000000227e+01 5.817000000000000171e+01 5.774000000000000199e+01 7.239000000000000057e+01 5.965999999999999659e+01 4.939999999999999858e+01 5.674000000000000199e+01 6.492000000000000171e+01 4.352000000000000313e+01 5.734000000000000341e+01 5.985000000000000142e+01 4.940999999999999659e+01 5.321000000000000085e+01 5.903000000000000114e+01 5.315999999999999659e+01 5.392999999999999972e+01 6.378999999999999915e+01 6.871999999999999886e+01 5.006000000000000227e+01 5.921000000000000085e+01 5.440999999999999659e+01 6.159000000000000341e+01 5.689999999999999858e+01 5.631000000000000227e+01 5.942000000000000171e+01 5.953999999999999915e+01 5.482999999999999829e+01 5.028000000000000114e+01 5.393999999999999773e+01 6.132999999999999829e+01 5.271000000000000085e+01 6.885999999999999943e+01 5.960999999999999943e+01 7.532999999999999829e+01 5.570000000000000284e+01 5.089999999999999858e+01 5.229999999999999716e+01 6.548999999999999488e+01 5.727000000000000313e+01 5.421000000000000085e+01 5.103999999999999915e+01 5.839000000000000057e+01 5.949000000000000199e+01 7.590999999999999659e+01 6.606999999999999318e+01 6.590000000000000568e+01 5.747999999999999687e+01 6.172999999999999687e+01 7.489000000000000057e+01 5.864999999999999858e+01 7.785999999999999943e+01 5.132000000000000028e+01 6.956999999999999318e+01 5.792000000000000171e+01 5.607999999999999829e+01 7.351000000000000512e+01 6.332999999999999829e+01 6.531000000000000227e+01 5.271999999999999886e+01 4.896000000000000085e+01 6.177000000000000313e+01 4.949000000000000199e+01 6.865000000000000568e+01 6.462000000000000455e+01 6.010999999999999943e+01 5.246000000000000085e+01 5.825999999999999801e+01 6.285999999999999943e+01 6.027000000000000313e+01 5.838000000000000256e+01 6.428000000000000114e+01 5.400000000000000000e+01 5.150999999999999801e+01 7.629000000000000625e+01 4.303999999999999915e+01 4.768999999999999773e+01 7.062999999999999545e+01 5.732999999999999829e+01 6.637999999999999545e+01 6.656999999999999318e+01 7.100000000000000000e+01 5.589999999999999858e+01 5.850000000000000000e+01 5.621999999999999886e+01 5.709000000000000341e+01 6.370000000000000284e+01 4.870000000000000284e+01 6.437000000000000455e+01 5.939999999999999858e+01 5.749000000000000199e+01 7.273000000000000398e+01 6.562999999999999545e+01 4.827000000000000313e+01 7.476999999999999602e+01 5.881000000000000227e+01 5.953000000000000114e+01 5.750999999999999801e+01 5.775000000000000000e+01 5.828999999999999915e+01 5.774000000000000199e+01 6.077000000000000313e+01 7.145000000000000284e+01 6.343999999999999773e+01 7.051000000000000512e+01 5.284000000000000341e+01 5.461999999999999744e+01 5.921999999999999886e+01 6.829000000000000625e+01 6.328999999999999915e+01 6.081000000000000227e+01 6.240999999999999659e+01 6.478000000000000114e+01 6.595000000000000284e+01 7.035999999999999943e+01 5.453000000000000114e+01 7.025000000000000000e+01 7.134999999999999432e+01 5.677000000000000313e+01 6.587000000000000455e+01 5.949000000000000199e+01 5.607999999999999829e+01 5.660000000000000142e+01 6.164000000000000057e+01 5.336999999999999744e+01 6.584000000000000341e+01 5.764000000000000057e+01 5.846999999999999886e+01 5.889000000000000057e+01 6.529999999999999716e+01 5.982000000000000028e+01 6.136999999999999744e+01 7.412000000000000455e+01 5.495000000000000284e+01 6.467000000000000171e+01 5.429999999999999716e+01 6.396000000000000085e+01 6.293999999999999773e+01 5.859000000000000341e+01 5.163000000000000256e+01 6.175000000000000000e+01 6.468000000000000682e+01 4.921000000000000085e+01 6.839000000000000057e+01 6.347999999999999687e+01 5.797999999999999687e+01 5.388000000000000256e+01 5.799000000000000199e+01 7.451000000000000512e+01 5.456000000000000227e+01 7.267000000000000171e+01 6.021000000000000085e+01 5.871999999999999886e+01 5.950000000000000000e+01 5.589999999999999858e+01 5.864999999999999858e+01 6.117000000000000171e+01 5.895000000000000284e+01 6.823000000000000398e+01 6.243999999999999773e+01 5.788000000000000256e+01 6.815999999999999659e+01 6.585999999999999943e+01 7.220000000000000284e+01 7.079999999999999716e+01 5.896000000000000085e+01 6.881999999999999318e+01 6.678000000000000114e+01 7.196999999999999886e+01 5.800000000000000000e+01 6.753000000000000114e+01 7.451000000000000512e+01 6.670999999999999375e+01 6.787000000000000455e+01 6.592000000000000171e+01 6.928000000000000114e+01 6.857999999999999829e+01 5.081000000000000227e+01 6.423999999999999488e+01 5.907000000000000028e+01 7.623000000000000398e+01 5.582000000000000028e+01 6.760999999999999943e+01 6.857999999999999829e+01 5.256000000000000227e+01 6.545000000000000284e+01 5.575000000000000000e+01 6.920000000000000284e+01 7.315999999999999659e+01 6.945999999999999375e+01 5.110000000000000142e+01 6.673000000000000398e+01 6.038000000000000256e+01 6.793999999999999773e+01 6.837000000000000455e+01 7.692000000000000171e+01 6.762999999999999545e+01 6.826000000000000512e+01 6.042999999999999972e+01 6.556999999999999318e+01 7.134999999999999432e+01 8.348000000000000398e+01 6.178999999999999915e+01 8.334000000000000341e+01 7.514000000000000057e+01 6.915999999999999659e+01 7.046999999999999886e+01 7.051999999999999602e+01 6.110999999999999943e+01 6.318999999999999773e+01 6.070000000000000284e+01 5.881000000000000227e+01 5.415999999999999659e+01 5.810999999999999943e+01 5.850999999999999801e+01 6.318999999999999773e+01 7.898000000000000398e+01 6.088000000000000256e+01 6.840000000000000568e+01 7.795999999999999375e+01 6.671999999999999886e+01 6.779999999999999716e+01 5.990999999999999659e+01 6.084000000000000341e+01 6.604999999999999716e+01 5.896000000000000085e+01 6.349000000000000199e+01 7.932999999999999829e+01 6.021000000000000085e+01 6.742000000000000171e+01 5.882000000000000028e+01 4.750999999999999801e+01 8.307999999999999829e+01 6.418999999999999773e+01 6.726999999999999602e+01 6.125000000000000000e+01 5.729999999999999716e+01 7.914000000000000057e+01 5.627000000000000313e+01 5.597999999999999687e+01 7.087999999999999545e+01 6.415999999999999659e+01 6.948999999999999488e+01 7.834999999999999432e+01 6.704999999999999716e+01 6.442000000000000171e+01 6.157000000000000028e+01 5.653000000000000114e+01 6.150000000000000000e+01 7.523000000000000398e+01 6.932999999999999829e+01 6.542000000000000171e+01 4.525999999999999801e+01 6.928000000000000114e+01 6.968999999999999773e+01 5.736999999999999744e+01 5.357999999999999829e+01 6.723000000000000398e+01 5.720000000000000284e+01 5.822999999999999687e+01 6.639000000000000057e+01 6.571999999999999886e+01 6.256000000000000227e+01 6.289000000000000057e+01 6.539000000000000057e+01 5.792999999999999972e+01 6.406000000000000227e+01 5.142999999999999972e+01 8.254999999999999716e+01 6.117000000000000171e+01 7.473999999999999488e+01 6.651999999999999602e+01 5.704999999999999716e+01 6.573999999999999488e+01 6.984000000000000341e+01 4.600000000000000000e+01 6.562999999999999545e+01 5.006000000000000227e+01 7.357999999999999829e+01 6.690000000000000568e+01 6.046999999999999886e+01 5.354999999999999716e+01 6.770999999999999375e+01 5.571000000000000085e+01 7.654999999999999716e+01 6.167000000000000171e+01 6.228999999999999915e+01 6.946999999999999886e+01 4.850999999999999801e+01 6.753000000000000114e+01 6.484000000000000341e+01 7.062000000000000455e+01 6.050999999999999801e+01 5.384000000000000341e+01 6.242999999999999972e+01 6.740999999999999659e+01 5.875999999999999801e+01 7.950000000000000000e+01 5.875999999999999801e+01 6.239000000000000057e+01 6.314999999999999858e+01 7.418000000000000682e+01 5.932999999999999829e+01 6.329999999999999716e+01 6.643000000000000682e+01 7.129000000000000625e+01 5.757999999999999829e+01 5.846000000000000085e+01 5.084000000000000341e+01 5.985000000000000142e+01 6.664000000000000057e+01 6.604999999999999716e+01 7.354999999999999716e+01 6.768999999999999773e+01 7.551000000000000512e+01 6.598000000000000398e+01 7.598999999999999488e+01 6.854000000000000625e+01 6.703000000000000114e+01 6.890000000000000568e+01 8.156999999999999318e+01 5.796000000000000085e+01 6.204999999999999716e+01 8.193000000000000682e+01 5.806000000000000227e+01 5.556000000000000227e+01 8.665999999999999659e+01 7.690000000000000568e+01 6.681999999999999318e+01 5.889000000000000057e+01 5.781000000000000227e+01 6.157999999999999829e+01 6.242999999999999972e+01 5.677000000000000313e+01 8.114000000000000057e+01 6.220000000000000284e+01 7.107999999999999829e+01 8.104999999999999716e+01 6.731999999999999318e+01 7.396999999999999886e+01 5.729999999999999716e+01 7.695999999999999375e+01 7.637999999999999545e+01 6.254999999999999716e+01 8.328000000000000114e+01 6.751999999999999602e+01 6.773000000000000398e+01 7.150000000000000000e+01 6.487999999999999545e+01 6.279999999999999716e+01 6.993999999999999773e+01 7.426999999999999602e+01 6.704000000000000625e+01 6.274000000000000199e+01 7.418000000000000682e+01 6.865000000000000568e+01 7.140000000000000568e+01 6.490000000000000568e+01 6.910999999999999943e+01 6.781999999999999318e+01 6.445999999999999375e+01 6.679000000000000625e+01 6.945000000000000284e+01 7.565999999999999659e+01 6.909999999999999432e+01 6.685999999999999943e+01 6.832999999999999829e+01 6.881000000000000227e+01 5.211999999999999744e+01 6.720999999999999375e+01 6.912999999999999545e+01 5.857999999999999829e+01 7.562000000000000455e+01 5.920000000000000284e+01 7.126000000000000512e+01 6.915999999999999659e+01 6.160000000000000142e+01 7.490000000000000568e+01 6.887999999999999545e+01 7.159000000000000341e+01 6.643999999999999773e+01 6.668999999999999773e+01 7.395000000000000284e+01 6.236999999999999744e+01 7.606000000000000227e+01 6.604000000000000625e+01 6.771999999999999886e+01 6.334000000000000341e+01 6.804999999999999716e+01 6.459999999999999432e+01 6.361999999999999744e+01 6.618999999999999773e+01 6.038000000000000256e+01 5.553999999999999915e+01 5.789999999999999858e+01 5.788000000000000256e+01 8.437999999999999545e+01 6.953000000000000114e+01 6.945000000000000284e+01 7.540000000000000568e+01 6.909999999999999432e+01 7.046999999999999886e+01 7.454000000000000625e+01 8.218999999999999773e+01 7.946999999999999886e+01 7.709999999999999432e+01 7.156000000000000227e+01 7.150000000000000000e+01 7.392000000000000171e+01 6.968999999999999773e+01 8.176999999999999602e+01 7.043999999999999773e+01 5.807999999999999829e+01 6.917000000000000171e+01 6.275000000000000000e+01 6.668000000000000682e+01 6.887000000000000455e+01 7.282999999999999829e+01 7.354999999999999716e+01 7.767000000000000171e+01 8.196999999999999886e+01 6.443000000000000682e+01 6.923999999999999488e+01 6.764000000000000057e+01 7.500000000000000000e+01 8.251999999999999602e+01 7.995000000000000284e+01 5.463000000000000256e+01 7.364000000000000057e+01 7.587000000000000455e+01 7.634000000000000341e+01 7.093000000000000682e+01 6.356000000000000227e+01 5.960999999999999943e+01 7.148999999999999488e+01 7.181999999999999318e+01 6.278999999999999915e+01 7.165999999999999659e+01 6.500000000000000000e+01 5.947999999999999687e+01 6.851999999999999602e+01 7.571999999999999886e+01 8.001000000000000512e+01 8.176000000000000512e+01 6.568000000000000682e+01 6.285000000000000142e+01 6.948000000000000398e+01 8.071999999999999886e+01 6.770000000000000284e+01 6.875000000000000000e+01 7.334999999999999432e+01 5.325999999999999801e+01 6.931999999999999318e+01 5.246000000000000085e+01 7.698000000000000398e+01 8.968999999999999773e+01 7.318999999999999773e+01 6.139000000000000057e+01 7.204000000000000625e+01 7.234999999999999432e+01 7.045999999999999375e+01 6.253999999999999915e+01 6.498000000000000398e+01 6.962000000000000455e+01 5.928000000000000114e+01 7.290999999999999659e+01 6.790000000000000568e+01 7.842000000000000171e+01 7.629000000000000625e+01 7.996999999999999886e+01 7.487000000000000455e+01 7.221999999999999886e+01 5.921999999999999886e+01 7.207999999999999829e+01 7.331999999999999318e+01 7.101000000000000512e+01 7.307999999999999829e+01 7.812999999999999545e+01 6.850000000000000000e+01 6.096999999999999886e+01 6.386999999999999744e+01 8.531000000000000227e+01 5.831000000000000227e+01 7.787000000000000455e+01 6.784000000000000341e+01 6.931999999999999318e+01 6.207000000000000028e+01 5.889999999999999858e+01 5.839999999999999858e+01 7.718999999999999773e+01 6.364999999999999858e+01 6.363000000000000256e+01 7.228000000000000114e+01 7.300000000000000000e+01 6.973999999999999488e+01 6.420999999999999375e+01 6.000999999999999801e+01 6.718000000000000682e+01 7.028000000000000114e+01 6.256000000000000227e+01 7.289000000000000057e+01 7.109999999999999432e+01 5.081000000000000227e+01 6.371999999999999886e+01 6.239999999999999858e+01 6.578000000000000114e+01 5.420000000000000284e+01 6.275999999999999801e+01 6.629000000000000625e+01 6.072999999999999687e+01 7.198999999999999488e+01 7.218000000000000682e+01 6.265999999999999659e+01 6.704999999999999716e+01 5.782999999999999829e+01 7.728000000000000114e+01 6.423999999999999488e+01 6.890000000000000568e+01 7.423000000000000398e+01 8.023999999999999488e+01 6.493999999999999773e+01 7.220000000000000284e+01 6.776000000000000512e+01 7.910999999999999943e+01 7.740999999999999659e+01 6.523999999999999488e+01 7.364000000000000057e+01 8.190000000000000568e+01 5.882999999999999829e+01 7.843000000000000682e+01 7.328000000000000114e+01 7.282999999999999829e+01 7.523000000000000398e+01 7.840999999999999659e+01 6.214999999999999858e+01 7.220000000000000284e+01 7.273000000000000398e+01 7.721999999999999886e+01 7.651999999999999602e+01 7.262999999999999545e+01 6.695999999999999375e+01 7.051999999999999602e+01 6.870000000000000284e+01 6.660999999999999943e+01 6.267999999999999972e+01 6.895999999999999375e+01 6.951999999999999602e+01 7.304000000000000625e+01 6.710999999999999943e+01 7.293999999999999773e+01 6.685999999999999943e+01 6.307999999999999829e+01 8.009000000000000341e+01 6.820000000000000284e+01 7.000000000000000000e+01 7.079999999999999716e+01 7.032999999999999829e+01 7.781999999999999318e+01 5.884000000000000341e+01 5.722999999999999687e+01 8.046999999999999886e+01 6.606000000000000227e+01 6.976999999999999602e+01 6.531000000000000227e+01 6.403000000000000114e+01 7.865000000000000568e+01 7.281000000000000227e+01 6.554000000000000625e+01 8.165999999999999659e+01 5.379999999999999716e+01 6.114999999999999858e+01 6.050999999999999801e+01 6.443000000000000682e+01 7.085999999999999943e+01 6.325999999999999801e+01 6.693999999999999773e+01 7.328000000000000114e+01 6.523999999999999488e+01 7.576999999999999602e+01 7.093000000000000682e+01 7.342000000000000171e+01 8.575000000000000000e+01 6.540999999999999659e+01 6.954000000000000625e+01 7.473000000000000398e+01 6.900000000000000000e+01 6.018999999999999773e+01 6.236999999999999744e+01 7.154999999999999716e+01 7.078000000000000114e+01 6.013000000000000256e+01 5.504999999999999716e+01 8.078000000000000114e+01 6.659999999999999432e+01 7.379999999999999716e+01 6.832999999999999829e+01 6.846999999999999886e+01 7.026999999999999602e+01 8.251000000000000512e+01 7.193999999999999773e+01 7.003000000000000114e+01 6.728000000000000114e+01 7.426999999999999602e+01 6.512000000000000455e+01 6.317000000000000171e+01 7.817000000000000171e+01 6.898000000000000398e+01 6.653000000000000114e+01 7.509000000000000341e+01 5.968999999999999773e+01 7.237000000000000455e+01 5.588000000000000256e+01 6.981999999999999318e+01 6.723999999999999488e+01 6.303999999999999915e+01 7.648999999999999488e+01 6.540000000000000568e+01 8.265999999999999659e+01 6.217999999999999972e+01 6.364999999999999858e+01 6.979999999999999716e+01 7.217000000000000171e+01 6.228000000000000114e+01 6.353000000000000114e+01 6.809000000000000341e+01 6.177000000000000313e+01 6.364999999999999858e+01 6.146999999999999886e+01 7.120999999999999375e+01 7.701999999999999602e+01 5.320000000000000284e+01 6.973999999999999488e+01 8.906999999999999318e+01 8.678000000000000114e+01 6.029999999999999716e+01 5.870000000000000284e+01 7.592000000000000171e+01 5.270000000000000284e+01 6.581000000000000227e+01 6.723999999999999488e+01 5.140999999999999659e+01 6.909999999999999432e+01 6.898999999999999488e+01 6.343999999999999773e+01 6.426999999999999602e+01 6.942000000000000171e+01 6.397999999999999687e+01 6.122999999999999687e+01 7.770999999999999375e+01 6.820999999999999375e+01 6.568999999999999773e+01 5.435999999999999943e+01 5.190999999999999659e+01 6.482999999999999829e+01 7.579000000000000625e+01 7.512999999999999545e+01 6.948000000000000398e+01 6.149000000000000199e+01 5.925000000000000000e+01 6.300000000000000000e+01 5.793999999999999773e+01 5.915999999999999659e+01 6.568000000000000682e+01 6.359000000000000341e+01 6.322999999999999687e+01 7.265999999999999659e+01 7.162000000000000455e+01 6.089999999999999858e+01 5.834000000000000341e+01 6.412000000000000455e+01 6.332000000000000028e+01 6.504999999999999716e+01 6.704999999999999716e+01 7.457999999999999829e+01 6.823999999999999488e+01 6.260999999999999943e+01 7.226999999999999602e+01 8.103000000000000114e+01 6.843000000000000682e+01 5.036999999999999744e+01 6.809999999999999432e+01 6.235999999999999943e+01 6.693999999999999773e+01 7.248999999999999488e+01 6.904999999999999716e+01 6.650000000000000000e+01 8.378000000000000114e+01 5.881000000000000227e+01 6.939000000000000057e+01 6.843999999999999773e+01 6.921999999999999886e+01 5.981000000000000227e+01 5.489000000000000057e+01 7.279999999999999716e+01 6.278999999999999915e+01 5.746000000000000085e+01 5.697999999999999687e+01 6.582999999999999829e+01 6.662999999999999545e+01 6.665999999999999659e+01 4.563000000000000256e+01 7.334000000000000341e+01 6.593999999999999773e+01 6.456000000000000227e+01 5.692000000000000171e+01 5.475000000000000000e+01 6.948999999999999488e+01 5.789000000000000057e+01 6.823999999999999488e+01 6.909999999999999432e+01 6.926000000000000512e+01 6.815999999999999659e+01 6.745000000000000284e+01 7.845000000000000284e+01 5.317000000000000171e+01 6.718000000000000682e+01 7.392000000000000171e+01 6.828000000000000114e+01 6.136999999999999744e+01 5.110999999999999943e+01 7.290000000000000568e+01 7.037999999999999545e+01 7.409000000000000341e+01 6.523000000000000398e+01 7.867000000000000171e+01 6.036999999999999744e+01 6.946999999999999886e+01 7.395000000000000284e+01 6.092000000000000171e+01 7.209000000000000341e+01 6.420999999999999375e+01 7.792000000000000171e+01 8.140999999999999659e+01 6.804999999999999716e+01 6.453000000000000114e+01 6.445000000000000284e+01 6.457999999999999829e+01 6.459999999999999432e+01 7.856000000000000227e+01 6.946999999999999886e+01 6.798000000000000398e+01 7.293999999999999773e+01 6.592000000000000171e+01 7.365999999999999659e+01 8.073999999999999488e+01 6.153999999999999915e+01 6.629000000000000625e+01 8.584000000000000341e+01 7.582999999999999829e+01 6.453000000000000114e+01 9.075000000000000000e+01 6.739000000000000057e+01 6.057000000000000028e+01 7.457999999999999829e+01 5.810999999999999943e+01 6.039999999999999858e+01 6.322999999999999687e+01 7.721999999999999886e+01 7.543000000000000682e+01 7.106999999999999318e+01 8.812000000000000455e+01 7.440000000000000568e+01 7.195000000000000284e+01 6.346000000000000085e+01 5.431000000000000227e+01 7.107999999999999829e+01 7.357999999999999829e+01 6.879999999999999716e+01 6.440000000000000568e+01 4.915999999999999659e+01 5.402000000000000313e+01 6.235000000000000142e+01 5.838000000000000256e+01 7.509999999999999432e+01 6.604999999999999716e+01 8.354000000000000625e+01 6.670999999999999375e+01 6.820999999999999375e+01 5.672999999999999687e+01 5.859000000000000341e+01 7.548999999999999488e+01 6.834000000000000341e+01 6.174000000000000199e+01 7.215000000000000568e+01 8.500000000000000000e+01 6.222999999999999687e+01 7.725000000000000000e+01 7.040000000000000568e+01 7.498000000000000398e+01 6.865000000000000568e+01 6.236999999999999744e+01 7.032999999999999829e+01 6.681999999999999318e+01 5.842000000000000171e+01 7.331000000000000227e+01 5.528999999999999915e+01 6.327000000000000313e+01 6.437000000000000455e+01 8.268000000000000682e+01 5.828999999999999915e+01 6.542000000000000171e+01 8.810999999999999943e+01 6.981999999999999318e+01 7.229000000000000625e+01 8.109000000000000341e+01 7.373999999999999488e+01 6.753000000000000114e+01 6.532999999999999829e+01 7.993000000000000682e+01 7.448000000000000398e+01 7.784999999999999432e+01 6.717000000000000171e+01 8.104999999999999716e+01 5.725999999999999801e+01 6.265999999999999659e+01 6.390999999999999659e+01 6.075999999999999801e+01 6.493999999999999773e+01 6.556000000000000227e+01 7.629999999999999716e+01 6.920000000000000284e+01 7.884999999999999432e+01 7.484999999999999432e+01 8.214000000000000057e+01 7.801000000000000512e+01 8.156000000000000227e+01 7.442000000000000171e+01 7.320999999999999375e+01 7.201000000000000512e+01 6.484999999999999432e+01 9.359999999999999432e+01 7.146999999999999886e+01 7.368999999999999773e+01 7.770000000000000284e+01 7.560999999999999943e+01 8.650000000000000000e+01 7.562999999999999545e+01 6.456999999999999318e+01 7.881999999999999318e+01 8.625000000000000000e+01 6.935999999999999943e+01 7.115999999999999659e+01 7.925000000000000000e+01 8.039000000000000057e+01 7.556000000000000227e+01 8.737000000000000455e+01 6.659999999999999432e+01 8.034999999999999432e+01 7.115000000000000568e+01 7.931999999999999318e+01 6.377000000000000313e+01 7.959999999999999432e+01 7.031000000000000227e+01 7.240999999999999659e+01 7.451999999999999602e+01 8.917000000000000171e+01 7.431999999999999318e+01 6.385000000000000142e+01 7.554999999999999716e+01 7.773999999999999488e+01 7.287999999999999545e+01 8.223000000000000398e+01 6.537000000000000455e+01 7.439000000000000057e+01 6.943999999999999773e+01 7.440000000000000568e+01 7.553000000000000114e+01 7.596999999999999886e+01 5.671000000000000085e+01 8.231999999999999318e+01 7.184000000000000341e+01 7.137999999999999545e+01 8.362000000000000455e+01 8.204000000000000625e+01 6.543999999999999773e+01 7.293999999999999773e+01 6.996999999999999886e+01 7.815000000000000568e+01 7.256999999999999318e+01 7.740999999999999659e+01 6.732999999999999829e+01 6.481999999999999318e+01 6.214000000000000057e+01 7.329999999999999716e+01 7.340000000000000568e+01 7.176999999999999602e+01 7.035999999999999943e+01 6.406000000000000227e+01 7.128000000000000114e+01 7.381000000000000227e+01 7.879999999999999716e+01 8.939000000000000057e+01 6.139000000000000057e+01 8.679999999999999716e+01 7.267000000000000171e+01 7.023000000000000398e+01 6.812999999999999545e+01 8.118000000000000682e+01 8.179000000000000625e+01 6.392999999999999972e+01 6.665999999999999659e+01 6.843000000000000682e+01 6.595999999999999375e+01 7.176000000000000512e+01 6.146000000000000085e+01 6.443999999999999773e+01 6.314999999999999858e+01 5.936999999999999744e+01 6.990999999999999659e+01 6.418000000000000682e+01 7.284000000000000341e+01 7.814000000000000057e+01 8.118000000000000682e+01 7.193000000000000682e+01 6.128000000000000114e+01 7.706000000000000227e+01 6.515999999999999659e+01 6.221999999999999886e+01 7.742000000000000171e+01 8.045999999999999375e+01 6.909000000000000341e+01 7.189000000000000057e+01 8.112000000000000455e+01 6.834000000000000341e+01 7.025000000000000000e+01 7.290000000000000568e+01 7.315999999999999659e+01 7.673000000000000398e+01 7.754000000000000625e+01 6.917000000000000171e+01 7.721999999999999886e+01 5.850000000000000000e+01 6.953000000000000114e+01 6.211999999999999744e+01 7.078000000000000114e+01 5.303999999999999915e+01 7.140000000000000568e+01 6.440000000000000568e+01 7.365999999999999659e+01 6.470999999999999375e+01 6.840000000000000568e+01 7.559000000000000341e+01 7.575000000000000000e+01 5.671000000000000085e+01 6.327000000000000313e+01 7.179000000000000625e+01 7.173000000000000398e+01 6.440000000000000568e+01 6.982999999999999829e+01 6.579000000000000625e+01 4.892000000000000171e+01 6.562000000000000455e+01 7.804999999999999716e+01 7.398999999999999488e+01 6.612000000000000455e+01 6.706999999999999318e+01 6.904999999999999716e+01 6.017000000000000171e+01 7.187999999999999545e+01 6.792000000000000171e+01 7.395000000000000284e+01 5.732000000000000028e+01 6.668000000000000682e+01 7.220999999999999375e+01 4.789999999999999858e+01 5.239000000000000057e+01 5.989999999999999858e+01 6.798000000000000398e+01 7.760999999999999943e+01 5.342999999999999972e+01 7.184999999999999432e+01 5.735000000000000142e+01 6.085000000000000142e+01 6.114000000000000057e+01 5.386999999999999744e+01 7.323999999999999488e+01 7.746999999999999886e+01 6.160000000000000142e+01 6.171999999999999886e+01 6.564000000000000057e+01 6.071000000000000085e+01 5.547999999999999687e+01 5.935000000000000142e+01 6.856999999999999318e+01 6.336999999999999744e+01 6.347999999999999687e+01 5.267999999999999972e+01 6.871999999999999886e+01 7.443999999999999773e+01 6.734999999999999432e+01 5.657999999999999829e+01 6.735999999999999943e+01 6.804000000000000625e+01 6.696999999999999886e+01 7.082999999999999829e+01 6.388000000000000256e+01 7.462999999999999545e+01 6.985999999999999943e+01 6.668000000000000682e+01 6.268999999999999773e+01 6.881000000000000227e+01 6.385999999999999943e+01 5.596999999999999886e+01 5.682999999999999829e+01 5.846000000000000085e+01 7.425000000000000000e+01 5.140999999999999659e+01 6.009000000000000341e+01 7.501000000000000512e+01 6.823999999999999488e+01 5.032000000000000028e+01 6.840000000000000568e+01 8.081999999999999318e+01 6.425000000000000000e+01 7.176999999999999602e+01 6.147999999999999687e+01 6.518999999999999773e+01 5.842000000000000171e+01 6.843000000000000682e+01 6.128999999999999915e+01 7.115000000000000568e+01 5.753999999999999915e+01 8.057999999999999829e+01 5.785000000000000142e+01 6.612999999999999545e+01 6.685999999999999943e+01 7.571999999999999886e+01 6.209000000000000341e+01 5.746000000000000085e+01 6.867000000000000171e+01 8.115999999999999659e+01 6.403000000000000114e+01 7.132999999999999829e+01 6.568000000000000682e+01 6.726000000000000512e+01 7.209999999999999432e+01 6.479999999999999716e+01 6.698999999999999488e+01 7.557999999999999829e+01 7.370999999999999375e+01 5.967000000000000171e+01 6.239999999999999858e+01 6.643000000000000682e+01 7.167000000000000171e+01 7.339000000000000057e+01 5.797999999999999687e+01 7.184999999999999432e+01 7.525000000000000000e+01 7.431999999999999318e+01 6.510999999999999943e+01 7.815999999999999659e+01 6.335999999999999943e+01 7.037999999999999545e+01 6.515000000000000568e+01 6.399000000000000199e+01 6.775000000000000000e+01 9.384999999999999432e+01 6.451000000000000512e+01 7.137999999999999545e+01 6.962999999999999545e+01 8.076999999999999602e+01 8.873999999999999488e+01 6.031000000000000227e+01 7.229000000000000625e+01 6.207000000000000028e+01 6.998000000000000398e+01 7.565999999999999659e+01 6.948999999999999488e+01 6.092999999999999972e+01 5.552000000000000313e+01 8.418000000000000682e+01 7.296999999999999886e+01 7.515999999999999659e+01 6.374000000000000199e+01 7.482999999999999829e+01 6.657999999999999829e+01 9.153000000000000114e+01 7.717000000000000171e+01 8.753000000000000114e+01 8.531000000000000227e+01 6.935999999999999943e+01 7.973999999999999488e+01 7.118999999999999773e+01 7.884000000000000341e+01 6.617000000000000171e+01 6.096000000000000085e+01 6.321000000000000085e+01 6.828000000000000114e+01 7.909000000000000341e+01 6.998000000000000398e+01 7.251999999999999602e+01 6.125999999999999801e+01 8.323000000000000398e+01 6.862999999999999545e+01 7.543999999999999773e+01 7.387999999999999545e+01 6.279999999999999716e+01 7.812000000000000455e+01 6.211999999999999744e+01 6.734999999999999432e+01 7.048000000000000398e+01 7.220000000000000284e+01 6.587000000000000455e+01 7.634000000000000341e+01 6.392000000000000171e+01 6.125000000000000000e+01 7.345000000000000284e+01 7.998000000000000398e+01 6.828000000000000114e+01 7.145999999999999375e+01 6.152000000000000313e+01 8.029000000000000625e+01 6.723000000000000398e+01 7.943999999999999773e+01 7.020999999999999375e+01 6.457999999999999829e+01 6.013000000000000256e+01 8.173999999999999488e+01 7.417000000000000171e+01 7.179999999999999716e+01 6.451000000000000512e+01 6.595000000000000284e+01 6.662999999999999545e+01 7.293000000000000682e+01 8.314000000000000057e+01 7.423000000000000398e+01 7.956000000000000227e+01 7.468000000000000682e+01 6.075999999999999801e+01 8.515999999999999659e+01 6.489000000000000057e+01 8.281999999999999318e+01 7.070999999999999375e+01 6.523000000000000398e+01 7.112999999999999545e+01 7.535999999999999943e+01 6.870999999999999375e+01 8.115000000000000568e+01 8.282999999999999829e+01 7.393000000000000682e+01 6.401999999999999602e+01 7.531999999999999318e+01 8.831999999999999318e+01 9.440999999999999659e+01 6.281000000000000227e+01 7.704000000000000625e+01 7.406999999999999318e+01 8.400000000000000000e+01 8.287000000000000455e+01 6.412999999999999545e+01 7.729000000000000625e+01 7.009000000000000341e+01 7.195999999999999375e+01 8.326000000000000512e+01 8.467000000000000171e+01 6.698000000000000398e+01 6.325000000000000000e+01 6.889000000000000057e+01 7.893999999999999773e+01 7.593999999999999773e+01 6.879999999999999716e+01 7.743000000000000682e+01 6.964000000000000057e+01 7.065999999999999659e+01 6.322999999999999687e+01 6.111999999999999744e+01 6.887999999999999545e+01 7.106000000000000227e+01 7.528000000000000114e+01 7.426000000000000512e+01 7.637999999999999545e+01 6.598000000000000398e+01 7.625000000000000000e+01 7.935999999999999943e+01 7.068000000000000682e+01 7.679000000000000625e+01 7.218000000000000682e+01 7.451999999999999602e+01 7.682999999999999829e+01 7.846999999999999886e+01 6.662000000000000455e+01 7.356999999999999318e+01 8.950000000000000000e+01 6.687000000000000455e+01 6.117999999999999972e+01 6.868999999999999773e+01 7.875000000000000000e+01 7.150000000000000000e+01 7.818999999999999773e+01 7.523999999999999488e+01 6.167000000000000171e+01 7.556999999999999318e+01 7.550000000000000000e+01 7.093000000000000682e+01 8.848000000000000398e+01 7.378000000000000114e+01 7.890000000000000568e+01 8.395000000000000284e+01 7.270999999999999375e+01 7.228000000000000114e+01 7.481000000000000227e+01 9.131000000000000227e+01 7.345000000000000284e+01 7.384000000000000341e+01 8.346999999999999886e+01 7.276000000000000512e+01 6.698999999999999488e+01 8.937999999999999545e+01 7.626999999999999602e+01 9.071999999999999886e+01 7.745000000000000284e+01 6.264000000000000057e+01 6.829000000000000625e+01 8.256000000000000227e+01 7.218999999999999773e+01 8.046999999999999886e+01 7.162000000000000455e+01 7.962999999999999545e+01 7.110999999999999943e+01 7.259000000000000341e+01 6.915000000000000568e+01 6.873000000000000398e+01 7.920999999999999375e+01 6.665000000000000568e+01 5.811999999999999744e+01 7.606000000000000227e+01 6.939000000000000057e+01 7.476000000000000512e+01 6.685999999999999943e+01 7.554999999999999716e+01 7.509999999999999432e+01 7.401999999999999602e+01 7.259999999999999432e+01 7.784999999999999432e+01 9.028000000000000114e+01 7.795000000000000284e+01 7.625000000000000000e+01 8.189000000000000057e+01 8.056000000000000227e+01 6.946999999999999886e+01 7.489000000000000057e+01 8.085999999999999943e+01 6.360999999999999943e+01 7.806999999999999318e+01 9.140000000000000568e+01 8.106999999999999318e+01 7.954000000000000625e+01 8.487999999999999545e+01 7.675000000000000000e+01 6.278000000000000114e+01 7.065999999999999659e+01 9.207999999999999829e+01 7.335999999999999943e+01 7.492000000000000171e+01 7.912000000000000455e+01 8.323000000000000398e+01 8.043999999999999773e+01 7.706000000000000227e+01 7.887999999999999545e+01 8.357999999999999829e+01 7.834000000000000341e+01 7.821999999999999886e+01 7.612999999999999545e+01 8.114000000000000057e+01 7.610999999999999943e+01 6.915999999999999659e+01 7.570000000000000284e+01 6.737000000000000455e+01 7.182999999999999829e+01 9.342000000000000171e+01 6.021000000000000085e+01 7.084000000000000341e+01 7.059000000000000341e+01 8.673999999999999488e+01 8.084999999999999432e+01 7.315999999999999659e+01 7.675000000000000000e+01 7.529000000000000625e+01 8.865000000000000568e+01 7.520000000000000284e+01 6.850000000000000000e+01 8.104999999999999716e+01 6.643999999999999773e+01 8.240000000000000568e+01 7.532999999999999829e+01 8.117000000000000171e+01 8.748999999999999488e+01 9.251999999999999602e+01 7.018000000000000682e+01 6.606000000000000227e+01 7.845000000000000284e+01 7.567000000000000171e+01 7.912999999999999545e+01 7.710999999999999943e+01 8.156000000000000227e+01 8.948999999999999488e+01 9.335999999999999943e+01 8.023999999999999488e+01 9.006000000000000227e+01 8.051000000000000512e+01 8.671999999999999886e+01 8.971999999999999886e+01 7.957999999999999829e+01 7.698999999999999488e+01 8.112999999999999545e+01 7.770000000000000284e+01 7.618999999999999773e+01 8.273000000000000398e+01 7.371999999999999886e+01 7.187999999999999545e+01 7.723999999999999488e+01 8.070000000000000284e+01 9.332999999999999829e+01 9.093000000000000682e+01 6.650000000000000000e+01 8.309000000000000341e+01 7.446999999999999886e+01 8.253000000000000114e+01 8.243999999999999773e+01 6.857999999999999829e+01 7.550000000000000000e+01 8.250000000000000000e+01 9.473000000000000398e+01 6.710999999999999943e+01 9.028000000000000114e+01 8.367000000000000171e+01 7.801000000000000512e+01 8.348000000000000398e+01 8.481000000000000227e+01 6.304999999999999716e+01 6.531999999999999318e+01 8.675000000000000000e+01 8.851999999999999602e+01 7.998999999999999488e+01 8.787000000000000455e+01 7.164000000000000057e+01 6.928000000000000114e+01 7.618000000000000682e+01 8.482999999999999829e+01 7.520999999999999375e+01 8.312000000000000455e+01 7.434999999999999432e+01 8.187000000000000455e+01 7.625000000000000000e+01 8.112999999999999545e+01 8.829000000000000625e+01 7.979000000000000625e+01 7.565000000000000568e+01 7.231000000000000227e+01 9.662999999999999545e+01 7.676000000000000512e+01 8.548999999999999488e+01 8.326999999999999602e+01 8.818000000000000682e+01 7.789000000000000057e+01 9.312000000000000455e+01 8.318000000000000682e+01 8.589000000000000057e+01 8.215000000000000568e+01 7.575000000000000000e+01 9.354000000000000625e+01 8.945000000000000284e+01 8.268000000000000682e+01 9.020000000000000284e+01 8.900000000000000000e+01 8.415000000000000568e+01 7.262999999999999545e+01 8.673999999999999488e+01 7.595999999999999375e+01 8.893000000000000682e+01 7.201000000000000512e+01 7.884000000000000341e+01 9.040999999999999659e+01 8.550000000000000000e+01 7.854999999999999716e+01 8.101000000000000512e+01 8.431999999999999318e+01 7.856000000000000227e+01 7.843999999999999773e+01 8.479000000000000625e+01 8.835999999999999943e+01 8.078000000000000114e+01 9.187999999999999545e+01 8.481999999999999318e+01 8.193999999999999773e+01 9.350000000000000000e+01 7.800000000000000000e+01 8.435999999999999943e+01 7.971999999999999886e+01 6.921999999999999886e+01 8.093000000000000682e+01 7.893000000000000682e+01 7.693999999999999773e+01 7.360999999999999943e+01 7.101000000000000512e+01 7.800000000000000000e+01 8.900000000000000000e+01 7.809999999999999432e+01 7.807999999999999829e+01 7.676999999999999602e+01 7.618000000000000682e+01 8.198000000000000398e+01 8.682999999999999829e+01 7.923000000000000398e+01 7.446999999999999886e+01 8.434000000000000341e+01 7.173000000000000398e+01 8.259999999999999432e+01 8.478000000000000114e+01 7.537999999999999545e+01 6.976000000000000512e+01 7.434999999999999432e+01 7.650000000000000000e+01 8.373999999999999488e+01 9.507999999999999829e+01 8.368000000000000682e+01 7.329000000000000625e+01 8.732999999999999829e+01 8.539000000000000057e+01 8.423000000000000398e+01 7.625000000000000000e+01 8.065000000000000568e+01 7.651999999999999602e+01 9.095000000000000284e+01 7.789000000000000057e+01 9.034999999999999432e+01 9.520999999999999375e+01 6.856000000000000227e+01 6.918000000000000682e+01 8.128000000000000114e+01 8.659000000000000341e+01 8.537000000000000455e+01 8.290999999999999659e+01 6.984999999999999432e+01 7.250000000000000000e+01 8.759999999999999432e+01 6.993000000000000682e+01 9.010999999999999943e+01 6.399000000000000199e+01 7.990000000000000568e+01 9.190000000000000568e+01 7.729000000000000625e+01 6.826999999999999602e+01 8.265000000000000568e+01 7.437000000000000455e+01 8.232999999999999829e+01 9.218000000000000682e+01 8.334999999999999432e+01 7.851000000000000512e+01 8.193999999999999773e+01 9.040999999999999659e+01 9.156000000000000227e+01 9.548000000000000398e+01 8.776000000000000512e+01 8.582999999999999829e+01 9.284999999999999432e+01 9.123999999999999488e+01 9.067000000000000171e+01 7.043000000000000682e+01 9.314000000000000057e+01 8.651999999999999602e+01 7.262000000000000455e+01 9.043000000000000682e+01 9.993999999999999773e+01 8.518999999999999773e+01 7.875000000000000000e+01 9.439000000000000057e+01 8.810999999999999943e+01 9.145000000000000284e+01 8.676000000000000512e+01 8.354000000000000625e+01 7.926000000000000512e+01 7.809999999999999432e+01 7.820000000000000284e+01 8.481999999999999318e+01 8.404999999999999716e+01 9.239000000000000057e+01 7.756000000000000227e+01 8.409000000000000341e+01 9.229000000000000625e+01 8.392000000000000171e+01 9.907999999999999829e+01 8.643000000000000682e+01 8.068000000000000682e+01 9.270000000000000284e+01 8.779000000000000625e+01 9.162999999999999545e+01 9.126000000000000512e+01 8.062000000000000455e+01 9.364000000000000057e+01 6.784999999999999432e+01 7.901000000000000512e+01 8.751999999999999602e+01 8.426000000000000512e+01 8.079999999999999716e+01 8.929000000000000625e+01 7.451999999999999602e+01 8.265000000000000568e+01 8.751999999999999602e+01 9.237999999999999545e+01 9.365999999999999659e+01 8.906000000000000227e+01 8.198000000000000398e+01 7.931000000000000227e+01 8.512999999999999545e+01 8.590999999999999659e+01 9.220000000000000284e+01 8.690999999999999659e+01 8.718999999999999773e+01 7.681999999999999318e+01 7.651999999999999602e+01 9.339000000000000057e+01 7.807999999999999829e+01 9.210999999999999943e+01 8.160999999999999943e+01 7.975000000000000000e+01 7.098999999999999488e+01 7.851000000000000512e+01 9.209000000000000341e+01 8.176999999999999602e+01 8.614000000000000057e+01 9.965999999999999659e+01 7.401999999999999602e+01 8.206999999999999318e+01 8.228000000000000114e+01 8.275000000000000000e+01 8.118999999999999773e+01 8.829999999999999716e+01 9.929000000000000625e+01 8.903000000000000114e+01 8.085999999999999943e+01 8.012999999999999545e+01 9.306999999999999318e+01 7.404000000000000625e+01 7.784999999999999432e+01 7.790999999999999659e+01 9.073999999999999488e+01 7.687000000000000455e+01 8.351999999999999602e+01 8.512000000000000455e+01 8.875000000000000000e+01 8.012999999999999545e+01 7.343000000000000682e+01 8.314000000000000057e+01 8.406000000000000227e+01 7.685999999999999943e+01 9.964000000000000057e+01 8.839000000000000057e+01 9.214000000000000057e+01 8.098999999999999488e+01 8.118000000000000682e+01 8.679999999999999716e+01 9.217000000000000171e+01 7.854000000000000625e+01 8.984999999999999432e+01 9.364000000000000057e+01 7.606999999999999318e+01 8.748000000000000398e+01 8.879999999999999716e+01 8.020999999999999375e+01 6.967000000000000171e+01 8.406000000000000227e+01 7.879999999999999716e+01 8.246999999999999886e+01 9.051000000000000512e+01 8.993999999999999773e+01 7.028000000000000114e+01 9.134999999999999432e+01 9.054000000000000625e+01 9.579000000000000625e+01 8.098999999999999488e+01 9.251000000000000512e+01 9.390000000000000568e+01 8.337999999999999545e+01 8.235999999999999943e+01 6.995999999999999375e+01 8.501000000000000512e+01 8.004999999999999716e+01 1.002500000000000000e+02 7.975000000000000000e+01 8.232999999999999829e+01 6.968999999999999773e+01 9.535999999999999943e+01 8.204999999999999716e+01 8.537999999999999545e+01 8.757999999999999829e+01 8.287000000000000455e+01 8.998000000000000398e+01 7.534999999999999432e+01 7.168000000000000682e+01 7.254000000000000625e+01 9.382999999999999829e+01 9.026000000000000512e+01 8.229000000000000625e+01 7.201999999999999602e+01 7.384000000000000341e+01 8.170000000000000284e+01 8.629999999999999716e+01 7.906000000000000227e+01 7.520999999999999375e+01 8.868000000000000682e+01 8.092000000000000171e+01 9.151999999999999602e+01 8.806000000000000227e+01 7.318000000000000682e+01 8.870999999999999375e+01 8.381000000000000227e+01 7.734000000000000341e+01 9.664000000000000057e+01 8.346999999999999886e+01 8.137999999999999545e+01 8.121999999999999886e+01 9.259000000000000341e+01 8.653000000000000114e+01 7.965000000000000568e+01 7.395999999999999375e+01 7.839000000000000057e+01 7.703000000000000114e+01 8.240000000000000568e+01 7.412000000000000455e+01 8.604000000000000625e+01 7.260999999999999943e+01 6.640999999999999659e+01 7.076000000000000512e+01 6.851000000000000512e+01 7.281000000000000227e+01 6.742000000000000171e+01 8.501999999999999602e+01 8.500000000000000000e+01 8.275000000000000000e+01 6.781999999999999318e+01 8.335999999999999943e+01 7.962999999999999545e+01 9.670999999999999375e+01 8.593999999999999773e+01 8.062999999999999545e+01 8.478000000000000114e+01 8.206999999999999318e+01 8.298000000000000398e+01 8.606999999999999318e+01 7.240000000000000568e+01 8.240999999999999659e+01 7.584999999999999432e+01 7.760999999999999943e+01 6.807999999999999829e+01 8.643999999999999773e+01 8.287000000000000455e+01 8.004999999999999716e+01 7.918000000000000682e+01 8.273999999999999488e+01 8.809000000000000341e+01 8.948999999999999488e+01 8.762000000000000455e+01 8.451000000000000512e+01 8.115000000000000568e+01 8.348999999999999488e+01 8.784999999999999432e+01 7.492000000000000171e+01 9.331999999999999318e+01 9.328000000000000114e+01 8.787000000000000455e+01 7.853000000000000114e+01 7.489000000000000057e+01 8.493000000000000682e+01 8.995999999999999375e+01 8.067000000000000171e+01 6.856999999999999318e+01 7.807999999999999829e+01 9.626000000000000512e+01 7.271999999999999886e+01 8.618000000000000682e+01 6.110999999999999943e+01 8.398000000000000398e+01 7.843000000000000682e+01 7.712999999999999545e+01 8.368000000000000682e+01 8.731000000000000227e+01 8.543999999999999773e+01 7.792000000000000171e+01 8.409000000000000341e+01 7.681999999999999318e+01 8.865000000000000568e+01 7.068999999999999773e+01 7.868999999999999773e+01 7.215999999999999659e+01 7.223999999999999488e+01 8.525000000000000000e+01 6.668000000000000682e+01 8.370999999999999375e+01 6.856999999999999318e+01 7.256000000000000227e+01 6.628000000000000114e+01 6.945000000000000284e+01 7.276000000000000512e+01 7.732999999999999829e+01 8.134000000000000341e+01 7.460999999999999943e+01 6.762999999999999545e+01 7.573999999999999488e+01 7.701999999999999602e+01 7.551000000000000512e+01 8.150000000000000000e+01 9.390000000000000568e+01 7.839000000000000057e+01 7.890999999999999659e+01 7.671999999999999886e+01 7.854000000000000625e+01 7.456999999999999318e+01 7.239000000000000057e+01 9.118000000000000682e+01 8.196999999999999886e+01 7.053000000000000114e+01 8.482999999999999829e+01 8.662000000000000455e+01 9.837999999999999545e+01 8.720000000000000284e+01 7.050000000000000000e+01 9.401999999999999602e+01 7.160999999999999943e+01 8.401999999999999602e+01 7.495999999999999375e+01 7.140000000000000568e+01 8.320000000000000284e+01 7.798000000000000398e+01 8.148999999999999488e+01 8.425000000000000000e+01 8.706000000000000227e+01 6.576000000000000512e+01 8.509000000000000341e+01 6.606999999999999318e+01 9.145000000000000284e+01 7.521999999999999886e+01 8.881000000000000227e+01 8.850000000000000000e+01 8.389000000000000057e+01 9.560999999999999943e+01 8.678000000000000114e+01 7.909999999999999432e+01 8.907999999999999829e+01 9.176999999999999602e+01 7.631999999999999318e+01 7.181999999999999318e+01 9.431000000000000227e+01 7.634000000000000341e+01 8.171999999999999886e+01 7.542000000000000171e+01 8.215999999999999659e+01 7.735999999999999943e+01 7.556000000000000227e+01 6.889000000000000057e+01 8.098000000000000398e+01 8.370000000000000284e+01 9.231000000000000227e+01 7.556000000000000227e+01 7.540999999999999659e+01 8.348000000000000398e+01 7.604000000000000625e+01 7.895999999999999375e+01 7.442000000000000171e+01 7.048999999999999488e+01 9.156999999999999318e+01 7.415999999999999659e+01 7.809999999999999432e+01 6.584000000000000341e+01 8.987999999999999545e+01 8.270999999999999375e+01 9.587999999999999545e+01 7.007999999999999829e+01 7.479000000000000625e+01 9.304999999999999716e+01 7.948999999999999488e+01 7.515000000000000568e+01 8.110999999999999943e+01 7.254999999999999716e+01 8.356999999999999318e+01 8.684999999999999432e+01 7.365000000000000568e+01 7.750000000000000000e+01 7.914000000000000057e+01 8.646999999999999886e+01 8.595999999999999375e+01 9.351000000000000512e+01 8.381000000000000227e+01 8.175000000000000000e+01 8.901999999999999602e+01 8.229000000000000625e+01 7.948000000000000398e+01 8.835999999999999943e+01 6.929999999999999716e+01 7.628000000000000114e+01 8.507999999999999829e+01 7.817000000000000171e+01 8.054000000000000625e+01 7.406000000000000227e+01 7.804999999999999716e+01 8.429999999999999716e+01 6.668000000000000682e+01 7.925000000000000000e+01 9.146999999999999886e+01 9.751000000000000512e+01 7.926999999999999602e+01 7.309999999999999432e+01 8.212000000000000455e+01 7.457999999999999829e+01 7.978000000000000114e+01 8.034000000000000341e+01 8.395000000000000284e+01 9.326999999999999602e+01 8.420000000000000284e+01 8.198999999999999488e+01 9.062999999999999545e+01 8.957999999999999829e+01 8.762000000000000455e+01 7.651999999999999602e+01 7.164000000000000057e+01 7.965000000000000568e+01 7.895999999999999375e+01 7.890999999999999659e+01 6.548999999999999488e+01 8.487999999999999545e+01 7.625000000000000000e+01 8.176000000000000512e+01 7.773999999999999488e+01 8.215999999999999659e+01 7.148999999999999488e+01 8.007999999999999829e+01 7.504000000000000625e+01 8.534999999999999432e+01 7.026999999999999602e+01 6.584000000000000341e+01 7.168000000000000682e+01 6.823999999999999488e+01 9.006999999999999318e+01 6.762999999999999545e+01 8.681999999999999318e+01 7.220999999999999375e+01 8.779000000000000625e+01 8.909000000000000341e+01 7.770999999999999375e+01 7.276999999999999602e+01 7.915000000000000568e+01 7.553000000000000114e+01 9.725000000000000000e+01 7.503000000000000114e+01 8.568000000000000682e+01 7.481000000000000227e+01 7.332999999999999829e+01 8.926000000000000512e+01 7.790999999999999659e+01 8.301999999999999602e+01 8.473999999999999488e+01 8.729000000000000625e+01 7.809999999999999432e+01 8.340000000000000568e+01 8.240999999999999659e+01 8.048999999999999488e+01 8.126999999999999602e+01 8.395999999999999375e+01 8.290000000000000568e+01 1.042099999999999937e+02 8.876999999999999602e+01 7.459000000000000341e+01 7.443999999999999773e+01 9.078000000000000114e+01 7.937000000000000455e+01 8.556000000000000227e+01 8.609000000000000341e+01 6.314999999999999858e+01 6.734999999999999432e+01 7.125000000000000000e+01 7.812000000000000455e+01 7.437000000000000455e+01 7.179000000000000625e+01 7.748999999999999488e+01 7.643999999999999773e+01 9.504000000000000625e+01 7.140999999999999659e+01 8.437000000000000455e+01 8.843999999999999773e+01 8.032999999999999829e+01 8.612000000000000455e+01 6.965000000000000568e+01 8.187999999999999545e+01 8.404000000000000625e+01 7.798999999999999488e+01 9.009999999999999432e+01 7.154000000000000625e+01 8.031999999999999318e+01 7.568999999999999773e+01 6.021999999999999886e+01 7.650000000000000000e+01 9.259999999999999432e+01 7.575000000000000000e+01 8.359000000000000341e+01 6.800000000000000000e+01 8.217000000000000171e+01 8.396999999999999886e+01 7.323999999999999488e+01 8.393000000000000682e+01 6.840000000000000568e+01 8.567000000000000171e+01 8.026999999999999602e+01 8.090999999999999659e+01 8.539000000000000057e+01 6.296999999999999886e+01 7.046999999999999886e+01 7.135999999999999943e+01 6.948000000000000398e+01 7.612000000000000455e+01 9.801999999999999602e+01 8.165000000000000568e+01 6.809999999999999432e+01 6.889000000000000057e+01 7.870999999999999375e+01 8.210999999999999943e+01 7.410999999999999943e+01 7.376000000000000512e+01 7.762000000000000455e+01 6.670999999999999375e+01 8.154000000000000625e+01 9.012000000000000455e+01 6.890000000000000568e+01 9.198999999999999488e+01 7.964000000000000057e+01 8.050000000000000000e+01 1.002300000000000040e+02 7.601999999999999602e+01 7.485999999999999943e+01 6.795000000000000284e+01 6.596999999999999886e+01 6.429999999999999716e+01 6.856999999999999318e+01 7.325000000000000000e+01 7.443000000000000682e+01 8.298000000000000398e+01 8.356999999999999318e+01 8.162000000000000455e+01 7.396999999999999886e+01 6.382999999999999829e+01 8.031999999999999318e+01 6.979000000000000625e+01 6.374000000000000199e+01 7.237999999999999545e+01 7.632999999999999829e+01 7.918000000000000682e+01 8.065000000000000568e+01 7.001000000000000512e+01 6.423000000000000398e+01 6.512000000000000455e+01 7.026000000000000512e+01 7.179000000000000625e+01 7.637000000000000455e+01 6.714000000000000057e+01 6.859000000000000341e+01 7.151999999999999602e+01 7.953000000000000114e+01 8.457999999999999829e+01 7.778000000000000114e+01 7.721999999999999886e+01 7.121999999999999886e+01 7.512999999999999545e+01 7.568999999999999773e+01 8.317000000000000171e+01 6.837999999999999545e+01 8.003000000000000114e+01 7.259000000000000341e+01 6.604000000000000625e+01 8.454999999999999716e+01 9.360999999999999943e+01 7.520000000000000284e+01 7.310999999999999943e+01 8.832999999999999829e+01 7.965000000000000568e+01 7.340000000000000568e+01 7.142000000000000171e+01 7.703000000000000114e+01 6.784000000000000341e+01 6.518000000000000682e+01 7.873000000000000398e+01 7.598999999999999488e+01 7.284000000000000341e+01 7.931000000000000227e+01 6.529999999999999716e+01 6.668999999999999773e+01 6.770999999999999375e+01 7.965999999999999659e+01 7.001000000000000512e+01 6.548000000000000398e+01 7.539000000000000057e+01 8.146999999999999886e+01 6.829000000000000625e+01 7.325000000000000000e+01 7.595999999999999375e+01 6.609000000000000341e+01 7.067000000000000171e+01 9.303000000000000114e+01 7.959999999999999432e+01 7.320999999999999375e+01 7.318999999999999773e+01 6.870000000000000284e+01 7.053000000000000114e+01 6.568999999999999773e+01 8.145999999999999375e+01 7.642000000000000171e+01 7.929000000000000625e+01 8.046999999999999886e+01 7.714000000000000057e+01 6.222999999999999687e+01 7.445999999999999375e+01 7.207999999999999829e+01 8.176000000000000512e+01 7.539000000000000057e+01 6.931999999999999318e+01 7.034000000000000341e+01 7.437000000000000455e+01 7.940999999999999659e+01 8.248999999999999488e+01 8.459999999999999432e+01 7.790000000000000568e+01 8.095999999999999375e+01 6.956000000000000227e+01 7.279999999999999716e+01 7.012999999999999545e+01 8.462999999999999545e+01 7.460999999999999943e+01 7.267000000000000171e+01 7.470000000000000284e+01 7.801999999999999602e+01 8.265000000000000568e+01 6.989000000000000057e+01 7.550000000000000000e+01 6.851000000000000512e+01 6.940999999999999659e+01 8.210999999999999943e+01 8.656000000000000227e+01 8.471999999999999886e+01 6.878000000000000114e+01 8.271999999999999886e+01 7.196999999999999886e+01 7.565999999999999659e+01 6.757999999999999829e+01 6.646999999999999886e+01 8.059000000000000341e+01 8.931000000000000227e+01 7.187000000000000455e+01 6.895999999999999375e+01 7.296999999999999886e+01 8.503000000000000114e+01 7.834999999999999432e+01 6.243999999999999773e+01 6.968000000000000682e+01 8.221999999999999886e+01 7.089000000000000057e+01 6.720999999999999375e+01 6.367999999999999972e+01 7.817000000000000171e+01 6.440999999999999659e+01 6.946999999999999886e+01 5.995000000000000284e+01 6.937000000000000455e+01 6.900000000000000000e+01 7.801999999999999602e+01 6.292000000000000171e+01 7.087000000000000455e+01 8.118000000000000682e+01 7.384999999999999432e+01 8.154999999999999716e+01 7.871999999999999886e+01 8.687000000000000455e+01 7.535999999999999943e+01 6.857999999999999829e+01 7.740999999999999659e+01 6.220000000000000284e+01 6.181000000000000227e+01 7.721999999999999886e+01 7.671999999999999886e+01 8.279000000000000625e+01 8.185999999999999943e+01 6.462999999999999545e+01 6.579999999999999716e+01 5.974000000000000199e+01 7.387999999999999545e+01 5.936999999999999744e+01 6.693999999999999773e+01 7.553000000000000114e+01 7.393999999999999773e+01 7.590999999999999659e+01 7.109000000000000341e+01 8.809000000000000341e+01 8.292000000000000171e+01 7.106999999999999318e+01 7.181000000000000227e+01 6.454999999999999716e+01 6.762000000000000455e+01 6.870999999999999375e+01 6.834000000000000341e+01 6.562999999999999545e+01 5.920000000000000284e+01 5.522999999999999687e+01 7.446999999999999886e+01 6.623000000000000398e+01 8.115000000000000568e+01 8.743999999999999773e+01 7.459000000000000341e+01 7.620000000000000284e+01 6.025000000000000000e+01 7.070999999999999375e+01 6.612999999999999545e+01 6.353000000000000114e+01 5.797999999999999687e+01 6.981000000000000227e+01 6.629000000000000625e+01 7.631000000000000227e+01 6.256000000000000227e+01 6.167000000000000171e+01 6.011999999999999744e+01 7.693000000000000682e+01 6.662000000000000455e+01 6.943999999999999773e+01 6.264000000000000057e+01 7.073000000000000398e+01 6.946999999999999886e+01 6.526999999999999602e+01 8.106999999999999318e+01 7.790999999999999659e+01 8.887999999999999545e+01 7.281999999999999318e+01 6.382000000000000028e+01 8.143000000000000682e+01 8.593999999999999773e+01 7.156000000000000227e+01 5.600999999999999801e+01 7.615999999999999659e+01 7.831000000000000227e+01 7.728000000000000114e+01 7.898999999999999488e+01 7.176000000000000512e+01 7.579000000000000625e+01 8.264000000000000057e+01 6.007999999999999829e+01 8.201000000000000512e+01 6.596999999999999886e+01 7.401999999999999602e+01 7.410999999999999943e+01 8.418999999999999773e+01 7.087999999999999545e+01 7.920000000000000284e+01 6.846999999999999886e+01 6.889000000000000057e+01 7.534000000000000341e+01 6.645000000000000284e+01 6.414000000000000057e+01 6.313000000000000256e+01 7.460999999999999943e+01 7.737000000000000455e+01 7.223999999999999488e+01 7.126999999999999602e+01 6.174000000000000199e+01 6.976999999999999602e+01 6.812999999999999545e+01 8.484999999999999432e+01 6.526000000000000512e+01 6.479000000000000625e+01 7.020999999999999375e+01 5.978999999999999915e+01 6.490000000000000568e+01 6.523000000000000398e+01 8.254999999999999716e+01 7.132999999999999829e+01 7.812000000000000455e+01 7.076000000000000512e+01 8.090000000000000568e+01 7.079000000000000625e+01 7.610999999999999943e+01 7.434000000000000341e+01 7.420000000000000284e+01 7.059999999999999432e+01 5.106000000000000227e+01 7.540000000000000568e+01 6.292000000000000171e+01 7.395999999999999375e+01 7.784000000000000341e+01 6.959999999999999432e+01 6.367000000000000171e+01 7.742000000000000171e+01 7.548999999999999488e+01 7.631000000000000227e+01 8.454999999999999716e+01 7.681999999999999318e+01 8.442000000000000171e+01 6.061999999999999744e+01 7.085999999999999943e+01 6.567000000000000171e+01 6.070000000000000284e+01 6.975000000000000000e+01 5.570000000000000284e+01 6.818999999999999773e+01 6.684000000000000341e+01 7.729000000000000625e+01 6.275999999999999801e+01 6.875000000000000000e+01 6.168999999999999773e+01 6.692000000000000171e+01 8.045999999999999375e+01 6.970999999999999375e+01 7.984999999999999432e+01 7.884000000000000341e+01 7.735999999999999943e+01 7.329000000000000625e+01 7.367000000000000171e+01 5.549000000000000199e+01 8.434000000000000341e+01 7.623999999999999488e+01 7.667000000000000171e+01 8.835999999999999943e+01 7.265000000000000568e+01 6.160999999999999943e+01 7.826999999999999602e+01 7.823000000000000398e+01 6.684000000000000341e+01 6.734000000000000341e+01 6.359000000000000341e+01 7.782999999999999829e+01 7.551999999999999602e+01 8.081999999999999318e+01 7.235999999999999943e+01 7.501000000000000512e+01 8.076000000000000512e+01 6.490000000000000568e+01 7.062999999999999545e+01 8.439000000000000057e+01 8.026000000000000512e+01 6.462000000000000455e+01 8.470999999999999375e+01 6.673000000000000398e+01 6.161999999999999744e+01 7.176000000000000512e+01 6.152000000000000313e+01 7.087999999999999545e+01 7.250000000000000000e+01 6.890000000000000568e+01 6.022999999999999687e+01 7.734000000000000341e+01 6.495000000000000284e+01 5.721000000000000085e+01 7.234999999999999432e+01 7.656999999999999318e+01 7.317000000000000171e+01 7.870999999999999375e+01 6.584000000000000341e+01 7.189000000000000057e+01 7.126999999999999602e+01 6.093999999999999773e+01 6.401999999999999602e+01 7.615999999999999659e+01 7.264000000000000057e+01 6.303999999999999915e+01 7.218999999999999773e+01 8.185999999999999943e+01 7.204000000000000625e+01 7.535999999999999943e+01 7.435999999999999943e+01 7.179999999999999716e+01 7.712999999999999545e+01 6.726000000000000512e+01 7.218999999999999773e+01 6.726999999999999602e+01 7.696999999999999886e+01 6.890999999999999659e+01 7.115000000000000568e+01 6.656000000000000227e+01 6.906000000000000227e+01 7.125000000000000000e+01 8.259000000000000341e+01 6.790000000000000568e+01 7.534999999999999432e+01 7.756000000000000227e+01 6.782999999999999829e+01 8.907999999999999829e+01 7.489000000000000057e+01 6.256000000000000227e+01 8.707999999999999829e+01 8.382999999999999829e+01 7.665000000000000568e+01 7.665000000000000568e+01 7.562000000000000455e+01 7.320000000000000284e+01 7.759000000000000341e+01 8.157999999999999829e+01 6.317000000000000171e+01 8.139000000000000057e+01 7.650000000000000000e+01 7.153000000000000114e+01 8.179999999999999716e+01 7.217000000000000171e+01 6.768000000000000682e+01 6.160000000000000142e+01 6.712999999999999545e+01 7.481999999999999318e+01 7.571999999999999886e+01 7.328000000000000114e+01 8.020000000000000284e+01 6.948999999999999488e+01 7.632999999999999829e+01 8.625000000000000000e+01 7.585999999999999943e+01 7.134999999999999432e+01 7.104999999999999716e+01 8.484000000000000341e+01 6.756000000000000227e+01 7.539000000000000057e+01 8.348999999999999488e+01 7.165000000000000568e+01 8.540000000000000568e+01 6.850000000000000000e+01 8.232999999999999829e+01 7.681000000000000227e+01 8.242000000000000171e+01 7.479999999999999716e+01 7.070999999999999375e+01 8.040000000000000568e+01 7.510999999999999943e+01 9.173000000000000398e+01 7.312000000000000455e+01 6.339000000000000057e+01 7.845999999999999375e+01 7.460999999999999943e+01 7.096999999999999886e+01 6.635999999999999943e+01 7.445000000000000284e+01 6.973999999999999488e+01 7.779000000000000625e+01 7.565999999999999659e+01 7.895000000000000284e+01 7.365999999999999659e+01 7.429999999999999716e+01 7.854000000000000625e+01 7.110999999999999943e+01 9.285999999999999943e+01 7.484000000000000341e+01 8.292000000000000171e+01 6.140999999999999659e+01 8.426000000000000512e+01 9.806000000000000227e+01 6.604000000000000625e+01 8.292000000000000171e+01 7.057999999999999829e+01 8.070999999999999375e+01 5.531000000000000227e+01 7.234999999999999432e+01 8.129000000000000625e+01 8.785999999999999943e+01 6.912999999999999545e+01 6.937000000000000455e+01 7.106000000000000227e+01 6.082000000000000028e+01 7.684000000000000341e+01 7.315999999999999659e+01 7.621999999999999886e+01 8.434000000000000341e+01 6.857999999999999829e+01 6.915000000000000568e+01 8.887000000000000455e+01 7.287999999999999545e+01 8.101999999999999602e+01 8.159999999999999432e+01 8.325000000000000000e+01 6.903000000000000114e+01 6.543999999999999773e+01 7.356999999999999318e+01 8.223999999999999488e+01 9.157999999999999829e+01 7.825000000000000000e+01 8.081999999999999318e+01 6.668000000000000682e+01 7.173000000000000398e+01 7.523000000000000398e+01 7.590000000000000568e+01 8.087000000000000455e+01 9.275000000000000000e+01 8.737999999999999545e+01 6.715999999999999659e+01 6.603000000000000114e+01 7.832999999999999829e+01 6.768999999999999773e+01 6.828000000000000114e+01 8.309999999999999432e+01 7.437000000000000455e+01 6.956000000000000227e+01 7.546999999999999886e+01 8.517000000000000171e+01 8.143999999999999773e+01 7.518000000000000682e+01 7.520999999999999375e+01 7.926000000000000512e+01 6.321999999999999886e+01 7.356999999999999318e+01 8.581999999999999318e+01 6.728000000000000114e+01 7.809999999999999432e+01 7.768999999999999773e+01 7.878000000000000114e+01 6.804999999999999716e+01 7.004000000000000625e+01 7.017000000000000171e+01 8.601999999999999602e+01 7.195999999999999375e+01 9.545000000000000284e+01 7.720000000000000284e+01 7.817000000000000171e+01 7.395000000000000284e+01 7.710999999999999943e+01 8.298000000000000398e+01 8.679999999999999716e+01 7.570000000000000284e+01 8.537999999999999545e+01 8.626000000000000512e+01 6.900000000000000000e+01 7.356000000000000227e+01 7.409000000000000341e+01 6.389000000000000057e+01 7.465000000000000568e+01 6.771999999999999886e+01 7.634000000000000341e+01 7.515000000000000568e+01 7.812999999999999545e+01 7.484000000000000341e+01 6.809999999999999432e+01 6.584999999999999432e+01 7.479000000000000625e+01 6.332999999999999829e+01 7.406000000000000227e+01 8.740000000000000568e+01 6.264999999999999858e+01 7.382999999999999829e+01 7.682999999999999829e+01 8.685999999999999943e+01 7.856000000000000227e+01 9.223999999999999488e+01 7.404000000000000625e+01 6.670000000000000284e+01 7.523999999999999488e+01 7.270999999999999375e+01 8.756999999999999318e+01 8.257999999999999829e+01 7.270000000000000284e+01 7.392000000000000171e+01 6.106000000000000227e+01 8.270000000000000284e+01 6.818000000000000682e+01 7.957999999999999829e+01 6.795000000000000284e+01 7.409000000000000341e+01 7.815999999999999659e+01 7.932999999999999829e+01 7.998999999999999488e+01 7.690000000000000568e+01 7.401000000000000512e+01 6.582999999999999829e+01 6.882999999999999829e+01 7.076000000000000512e+01 7.640000000000000568e+01 7.779999999999999716e+01 7.885999999999999943e+01 6.645000000000000284e+01 7.896999999999999886e+01 7.606000000000000227e+01 8.573000000000000398e+01 7.126999999999999602e+01 6.803000000000000114e+01 8.026000000000000512e+01 7.704000000000000625e+01 8.284000000000000341e+01 6.771999999999999886e+01 7.987000000000000455e+01 6.803000000000000114e+01 8.223999999999999488e+01 7.540999999999999659e+01 7.275000000000000000e+01 8.406999999999999318e+01 8.759999999999999432e+01 8.537000000000000455e+01 7.439000000000000057e+01 7.578000000000000114e+01 7.754000000000000625e+01 6.976999999999999602e+01 8.448000000000000398e+01 8.098000000000000398e+01 8.084999999999999432e+01 8.498000000000000398e+01 8.296999999999999886e+01 8.234999999999999432e+01 6.678000000000000114e+01 7.126999999999999602e+01 8.057999999999999829e+01 7.429000000000000625e+01 7.915999999999999659e+01 7.512000000000000455e+01 8.206999999999999318e+01 7.518000000000000682e+01 7.450000000000000000e+01 8.004999999999999716e+01 7.854999999999999716e+01 8.364000000000000057e+01 7.585999999999999943e+01 6.987000000000000455e+01 7.142000000000000171e+01 7.657999999999999829e+01 7.029000000000000625e+01 7.043999999999999773e+01 7.718999999999999773e+01 7.100000000000000000e+01 6.313000000000000256e+01 8.506999999999999318e+01 8.143000000000000682e+01 7.628000000000000114e+01 7.371999999999999886e+01 7.857999999999999829e+01 6.503000000000000114e+01 7.290000000000000568e+01 6.748999999999999488e+01 7.834999999999999432e+01 8.737000000000000455e+01 9.103000000000000114e+01 6.965000000000000568e+01 8.495000000000000284e+01 8.798999999999999488e+01 6.745999999999999375e+01 8.075000000000000000e+01 6.970000000000000284e+01 8.229999999999999716e+01 8.373999999999999488e+01 6.753000000000000114e+01 7.073999999999999488e+01 7.676000000000000512e+01 6.887000000000000455e+01 6.840999999999999659e+01 7.829999999999999716e+01 8.003000000000000114e+01 8.306000000000000227e+01 6.020000000000000284e+01 7.731000000000000227e+01 6.389999999999999858e+01 6.346999999999999886e+01 8.006999999999999318e+01 6.418000000000000682e+01 6.984999999999999432e+01 8.187000000000000455e+01 8.264000000000000057e+01 7.982999999999999829e+01 6.981999999999999318e+01 7.587999999999999545e+01 7.990000000000000568e+01 7.951999999999999602e+01 7.535999999999999943e+01 8.575000000000000000e+01 7.259999999999999432e+01 7.956999999999999318e+01 7.859000000000000341e+01 6.978000000000000114e+01 8.418999999999999773e+01 7.698999999999999488e+01 6.506999999999999318e+01 7.840000000000000568e+01 6.559000000000000341e+01 8.115000000000000568e+01 7.601999999999999602e+01 8.707999999999999829e+01 8.128000000000000114e+01 8.004000000000000625e+01 7.182999999999999829e+01 7.475000000000000000e+01 6.453000000000000114e+01 6.851000000000000512e+01 7.429000000000000625e+01 8.565999999999999659e+01 7.287999999999999545e+01 6.142999999999999972e+01 7.598000000000000398e+01 7.045999999999999375e+01 7.554999999999999716e+01 7.456999999999999318e+01 6.754000000000000625e+01 5.786999999999999744e+01 8.089000000000000057e+01 9.260999999999999943e+01 7.668999999999999773e+01 6.851999999999999602e+01 7.229999999999999716e+01 7.143999999999999773e+01 7.682999999999999829e+01 7.709000000000000341e+01 7.571999999999999886e+01 8.150000000000000000e+01 6.764000000000000057e+01 8.067000000000000171e+01 8.304999999999999716e+01 8.201999999999999602e+01 7.835999999999999943e+01 6.028999999999999915e+01 6.671999999999999886e+01 7.979000000000000625e+01 7.509999999999999432e+01 8.234999999999999432e+01 6.845999999999999375e+01 7.309999999999999432e+01 7.296999999999999886e+01 7.784000000000000341e+01 7.432999999999999829e+01 7.593999999999999773e+01 6.773999999999999488e+01 8.434000000000000341e+01 5.718999999999999773e+01 7.156000000000000227e+01 9.171999999999999886e+01 7.523000000000000398e+01 8.590999999999999659e+01 7.218999999999999773e+01 6.750000000000000000e+01 7.798999999999999488e+01 6.771999999999999886e+01 7.051000000000000512e+01 8.428000000000000114e+01 7.571999999999999886e+01 7.898000000000000398e+01 8.112999999999999545e+01 8.168000000000000682e+01 7.490999999999999659e+01 7.328000000000000114e+01 6.110999999999999943e+01 6.826999999999999602e+01 7.151999999999999602e+01 7.981999999999999318e+01 6.964000000000000057e+01 9.225000000000000000e+01 7.089000000000000057e+01 8.256000000000000227e+01 8.328000000000000114e+01 8.054000000000000625e+01 6.415000000000000568e+01 7.393999999999999773e+01 6.476000000000000512e+01 7.310999999999999943e+01 6.989000000000000057e+01 7.176999999999999602e+01 7.248000000000000398e+01 9.018999999999999773e+01 8.851000000000000512e+01 6.737000000000000455e+01 8.395000000000000284e+01 9.287999999999999545e+01 7.856000000000000227e+01 7.075000000000000000e+01 5.986999999999999744e+01 7.632999999999999829e+01 7.868000000000000682e+01 7.501000000000000512e+01 7.176999999999999602e+01 8.298000000000000398e+01 8.448000000000000398e+01 7.715999999999999659e+01 7.631999999999999318e+01 7.893999999999999773e+01 6.984999999999999432e+01 7.775000000000000000e+01 6.676000000000000512e+01 7.445000000000000284e+01 7.432999999999999829e+01 7.812999999999999545e+01 7.301000000000000512e+01 7.142000000000000171e+01 6.890999999999999659e+01 6.887000000000000455e+01 8.048000000000000398e+01 8.418000000000000682e+01 6.798000000000000398e+01 7.107999999999999829e+01 8.293000000000000682e+01 8.559999999999999432e+01 6.970999999999999375e+01 7.448000000000000398e+01 6.545999999999999375e+01 8.640000000000000568e+01 7.451000000000000512e+01 8.753000000000000114e+01 7.654000000000000625e+01 8.364000000000000057e+01 6.993999999999999773e+01 8.382999999999999829e+01 7.667000000000000171e+01 7.504000000000000625e+01 7.659000000000000341e+01 7.829000000000000625e+01 6.332000000000000028e+01 7.790000000000000568e+01 8.051999999999999602e+01 8.940999999999999659e+01 8.718000000000000682e+01 7.287999999999999545e+01 8.750000000000000000e+01 7.070000000000000284e+01 8.493999999999999773e+01 7.662000000000000455e+01 7.873999999999999488e+01 8.528000000000000114e+01 8.628000000000000114e+01 7.623000000000000398e+01 7.651999999999999602e+01 6.795999999999999375e+01 8.362000000000000455e+01 7.918000000000000682e+01 7.687000000000000455e+01 8.018999999999999773e+01 8.826000000000000512e+01 7.165000000000000568e+01 8.132999999999999829e+01 7.337000000000000455e+01 7.623999999999999488e+01 7.535999999999999943e+01 1.052000000000000028e+02 8.778000000000000114e+01 7.964000000000000057e+01 7.717000000000000171e+01 9.734000000000000341e+01 8.082999999999999829e+01 7.496999999999999886e+01 1.007099999999999937e+02 9.639000000000000057e+01 9.456000000000000227e+01 7.112999999999999545e+01 9.393000000000000682e+01 9.135999999999999943e+01 7.968000000000000682e+01 8.434000000000000341e+01 8.240999999999999659e+01 8.098999999999999488e+01 8.243000000000000682e+01 8.545999999999999375e+01 7.246999999999999886e+01 8.373999999999999488e+01 6.512999999999999545e+01 7.626000000000000512e+01 9.026000000000000512e+01 8.165999999999999659e+01 8.898999999999999488e+01 7.751000000000000512e+01 7.909999999999999432e+01 7.053000000000000114e+01 9.440000000000000568e+01 7.378000000000000114e+01 7.790999999999999659e+01 8.739000000000000057e+01 9.765999999999999659e+01 9.078000000000000114e+01 9.012999999999999545e+01 8.985999999999999943e+01 8.109000000000000341e+01 9.248000000000000398e+01 8.193000000000000682e+01 8.757999999999999829e+01 8.798000000000000398e+01 7.614000000000000057e+01 9.078000000000000114e+01 9.268000000000000682e+01 8.370999999999999375e+01 7.898999999999999488e+01 7.843999999999999773e+01 8.609999999999999432e+01 8.473999999999999488e+01 9.017000000000000171e+01 9.126000000000000512e+01 9.017000000000000171e+01 9.156000000000000227e+01 9.578000000000000114e+01 8.809000000000000341e+01 7.792000000000000171e+01 8.203000000000000114e+01 8.626999999999999602e+01 9.023999999999999488e+01 9.407999999999999829e+01 8.107999999999999829e+01 9.342000000000000171e+01 8.315000000000000568e+01 7.475000000000000000e+01 8.609000000000000341e+01 7.256999999999999318e+01 9.348000000000000398e+01 7.937999999999999545e+01 8.190000000000000568e+01 8.915000000000000568e+01 9.904999999999999716e+01 8.170000000000000284e+01 8.884999999999999432e+01 8.048999999999999488e+01 9.554999999999999716e+01 8.965999999999999659e+01 7.856999999999999318e+01 8.890999999999999659e+01 7.300000000000000000e+01 8.087999999999999545e+01 8.239000000000000057e+01 8.678000000000000114e+01 9.415999999999999659e+01 8.107999999999999829e+01 1.049200000000000017e+02 8.921999999999999886e+01 8.514000000000000057e+01 8.782999999999999829e+01 8.154999999999999716e+01 7.543000000000000682e+01 8.829000000000000625e+01 8.054999999999999716e+01 7.715000000000000568e+01 9.715000000000000568e+01 9.406000000000000227e+01 8.426999999999999602e+01 8.657999999999999829e+01 7.659999999999999432e+01 8.070999999999999375e+01 9.214000000000000057e+01 8.501000000000000512e+01 7.275000000000000000e+01 8.685999999999999943e+01 7.537999999999999545e+01 9.268000000000000682e+01 9.170999999999999375e+01 9.296999999999999886e+01 8.398000000000000398e+01 8.606999999999999318e+01 8.210999999999999943e+01 8.687000000000000455e+01 9.518999999999999773e+01 8.015000000000000568e+01 8.570000000000000284e+01 8.282999999999999829e+01 8.181000000000000227e+01 7.573999999999999488e+01 9.920999999999999375e+01 8.012999999999999545e+01 8.812999999999999545e+01 7.673999999999999488e+01 8.093000000000000682e+01 7.698999999999999488e+01 9.285999999999999943e+01 9.306000000000000227e+01 7.570999999999999375e+01 8.529999999999999716e+01 7.278000000000000114e+01 7.887999999999999545e+01 8.535999999999999943e+01 8.554999999999999716e+01 9.370000000000000284e+01 7.984000000000000341e+01 8.201000000000000512e+01 9.587000000000000455e+01 6.692000000000000171e+01 8.837999999999999545e+01 8.723999999999999488e+01 7.248000000000000398e+01 7.870999999999999375e+01 7.640999999999999659e+01 7.862000000000000455e+01 8.839000000000000057e+01 8.695999999999999375e+01 7.604000000000000625e+01 7.390999999999999659e+01 8.818999999999999773e+01 8.698000000000000398e+01 9.029999999999999716e+01 7.559000000000000341e+01 7.920999999999999375e+01 8.554999999999999716e+01 7.648000000000000398e+01 8.643000000000000682e+01 7.859999999999999432e+01 7.812000000000000455e+01 9.573000000000000398e+01 8.517000000000000171e+01 8.101000000000000512e+01 9.971999999999999886e+01 7.690000000000000568e+01 7.848999999999999488e+01 9.746999999999999886e+01 1.017900000000000063e+02 8.223000000000000398e+01 9.651000000000000512e+01 8.215000000000000568e+01 7.284999999999999432e+01 8.576999999999999602e+01 8.473999999999999488e+01 9.601999999999999602e+01 8.706999999999999318e+01 7.621999999999999886e+01 8.735999999999999943e+01 8.260999999999999943e+01 9.381999999999999318e+01 9.045999999999999375e+01 8.354999999999999716e+01 8.710999999999999943e+01 8.595999999999999375e+01 7.615000000000000568e+01 8.331999999999999318e+01 7.517000000000000171e+01 7.721999999999999886e+01 8.650000000000000000e+01 8.553000000000000114e+01 8.885999999999999943e+01 9.093999999999999773e+01 7.382999999999999829e+01 8.281999999999999318e+01 9.646999999999999886e+01 7.406999999999999318e+01 7.990999999999999659e+01 9.981999999999999318e+01 9.015000000000000568e+01 8.540000000000000568e+01 7.992000000000000171e+01 7.707999999999999829e+01 7.800000000000000000e+01 8.165999999999999659e+01 8.482999999999999829e+01 8.062999999999999545e+01 5.325000000000000000e+01 7.942000000000000171e+01 7.142000000000000171e+01 8.312000000000000455e+01 6.579999999999999716e+01 8.732999999999999829e+01 7.223999999999999488e+01 8.660999999999999943e+01 8.968999999999999773e+01 8.943999999999999773e+01 7.954000000000000625e+01 7.179000000000000625e+01 7.848999999999999488e+01 6.712000000000000455e+01 6.820000000000000284e+01 7.865999999999999659e+01 7.437999999999999545e+01 7.631000000000000227e+01 8.010999999999999943e+01 7.423000000000000398e+01 6.709999999999999432e+01 8.798000000000000398e+01 7.220999999999999375e+01 8.175000000000000000e+01 7.407999999999999829e+01 6.493999999999999773e+01 7.673999999999999488e+01 8.882999999999999829e+01 6.776000000000000512e+01 8.173000000000000398e+01 8.556999999999999318e+01 8.767000000000000171e+01 9.012999999999999545e+01 7.706999999999999318e+01 8.378000000000000114e+01 8.004999999999999716e+01 8.837999999999999545e+01 7.498000000000000398e+01 8.309999999999999432e+01 7.278000000000000114e+01 7.734999999999999432e+01 8.382999999999999829e+01 8.265000000000000568e+01 8.082999999999999829e+01 8.148999999999999488e+01 8.184999999999999432e+01 8.400000000000000000e+01 7.871999999999999886e+01 8.420999999999999375e+01 7.231000000000000227e+01 7.959000000000000341e+01 9.620999999999999375e+01 6.360000000000000142e+01 8.248999999999999488e+01 8.600000000000000000e+01 7.309000000000000341e+01 9.064000000000000057e+01 8.037999999999999545e+01 8.262999999999999545e+01 6.687000000000000455e+01 7.884000000000000341e+01 8.179999999999999716e+01 8.637000000000000455e+01 9.756999999999999318e+01 8.251999999999999602e+01 6.540999999999999659e+01 7.648999999999999488e+01 7.645999999999999375e+01 7.171999999999999886e+01 7.742000000000000171e+01 8.065999999999999659e+01 7.050000000000000000e+01 8.307999999999999829e+01 7.834000000000000341e+01 7.334000000000000341e+01 6.723000000000000398e+01 7.445000000000000284e+01 8.018999999999999773e+01 8.992000000000000171e+01 8.693000000000000682e+01 7.740000000000000568e+01 8.051000000000000512e+01 8.454999999999999716e+01 7.393999999999999773e+01 9.004999999999999716e+01 7.970000000000000284e+01 6.509999999999999432e+01 7.146999999999999886e+01 7.918999999999999773e+01 7.459000000000000341e+01 6.820000000000000284e+01 7.925000000000000000e+01 8.085999999999999943e+01 7.448000000000000398e+01 8.145999999999999375e+01 8.204000000000000625e+01 8.785999999999999943e+01 7.715999999999999659e+01 7.765000000000000568e+01 7.851999999999999602e+01 6.871999999999999886e+01 7.098000000000000398e+01 7.532999999999999829e+01 7.470000000000000284e+01 8.285999999999999943e+01 7.881000000000000227e+01 8.414000000000000057e+01 9.035999999999999943e+01 8.693000000000000682e+01 8.728000000000000114e+01 7.193000000000000682e+01 8.773000000000000398e+01 8.495000000000000284e+01 7.454000000000000625e+01 7.493999999999999773e+01 7.793000000000000682e+01 7.795000000000000284e+01 7.079999999999999716e+01 8.531000000000000227e+01 8.282999999999999829e+01 7.904999999999999716e+01 8.673000000000000398e+01 8.148000000000000398e+01 9.818000000000000682e+01 7.848999999999999488e+01 9.889000000000000057e+01 7.493999999999999773e+01 9.131999999999999318e+01 8.123000000000000398e+01 8.404000000000000625e+01 7.934999999999999432e+01 7.584000000000000341e+01 6.664000000000000057e+01 6.493999999999999773e+01 7.131999999999999318e+01 7.085999999999999943e+01 6.673999999999999488e+01 8.250000000000000000e+01 7.079999999999999716e+01 7.654000000000000625e+01 8.340000000000000568e+01 7.229999999999999716e+01 8.531000000000000227e+01 8.001000000000000512e+01 7.334999999999999432e+01 6.534000000000000341e+01 8.665000000000000568e+01 7.193999999999999773e+01 7.590000000000000568e+01 6.078000000000000114e+01 8.518000000000000682e+01 7.606000000000000227e+01 7.568000000000000682e+01 6.437000000000000455e+01 7.473999999999999488e+01 7.790000000000000568e+01 8.493000000000000682e+01 7.056999999999999318e+01 7.470999999999999375e+01 7.410999999999999943e+01 6.124000000000000199e+01 8.206999999999999318e+01 7.970000000000000284e+01 8.742000000000000171e+01 7.681999999999999318e+01 6.587999999999999545e+01 7.087999999999999545e+01 6.751999999999999602e+01 7.168999999999999773e+01 8.037999999999999545e+01 8.987999999999999545e+01 6.951999999999999602e+01 7.615000000000000568e+01 7.095999999999999375e+01 7.117000000000000171e+01 8.690999999999999659e+01 7.746999999999999886e+01 7.935999999999999943e+01 8.295000000000000284e+01 8.134999999999999432e+01 7.642000000000000171e+01 9.456999999999999318e+01 8.456999999999999318e+01 9.014000000000000057e+01 8.065999999999999659e+01 7.501999999999999602e+01 9.006000000000000227e+01 8.348000000000000398e+01 7.868000000000000682e+01 8.525000000000000000e+01 8.932999999999999829e+01 7.695000000000000284e+01 7.062999999999999545e+01 7.084000000000000341e+01 7.604999999999999716e+01 6.579999999999999716e+01 8.251999999999999602e+01 8.101999999999999602e+01 7.045999999999999375e+01 7.709999999999999432e+01 7.901000000000000512e+01 8.176000000000000512e+01 7.723000000000000398e+01 7.501000000000000512e+01 8.509000000000000341e+01 7.503000000000000114e+01 6.915000000000000568e+01 8.268999999999999773e+01 7.662999999999999545e+01 7.456999999999999318e+01 8.559000000000000341e+01 7.282999999999999829e+01 8.379000000000000625e+01 7.734000000000000341e+01 7.843999999999999773e+01 8.042000000000000171e+01 7.762000000000000455e+01 6.721999999999999886e+01 6.637999999999999545e+01 8.109000000000000341e+01 8.545999999999999375e+01 8.582999999999999829e+01 6.440999999999999659e+01 8.145000000000000284e+01 8.706999999999999318e+01 7.043000000000000682e+01 8.212999999999999545e+01 7.898000000000000398e+01 8.506000000000000227e+01 5.863000000000000256e+01 9.026999999999999602e+01 7.960999999999999943e+01 7.362000000000000455e+01 6.773999999999999488e+01 7.131000000000000227e+01 6.979000000000000625e+01 7.959999999999999432e+01 7.701000000000000512e+01 8.867000000000000171e+01 8.035999999999999943e+01 7.109000000000000341e+01 6.678000000000000114e+01 6.921999999999999886e+01 7.609999999999999432e+01 7.398999999999999488e+01 7.439000000000000057e+01 8.218999999999999773e+01 7.096999999999999886e+01 7.906000000000000227e+01 8.217000000000000171e+01 7.421999999999999886e+01 7.909000000000000341e+01 8.132999999999999829e+01 6.926000000000000512e+01 6.835999999999999943e+01 7.048999999999999488e+01 6.038000000000000256e+01 7.720999999999999375e+01 9.718000000000000682e+01 6.385999999999999943e+01 7.626000000000000512e+01 7.300000000000000000e+01 8.104999999999999716e+01 8.579000000000000625e+01 8.837000000000000455e+01 7.215999999999999659e+01 6.737000000000000455e+01 7.156999999999999318e+01 6.451999999999999602e+01 7.668000000000000682e+01 7.300000000000000000e+01 7.004999999999999716e+01 7.523999999999999488e+01 8.570999999999999375e+01 8.078000000000000114e+01 6.246999999999999886e+01 6.214999999999999858e+01 7.353000000000000114e+01 6.268999999999999773e+01 7.284999999999999432e+01 7.993000000000000682e+01 7.750000000000000000e+01 7.707999999999999829e+01 9.651999999999999602e+01 7.946999999999999886e+01 7.643000000000000682e+01 6.817000000000000171e+01 7.251000000000000512e+01 7.496999999999999886e+01 7.831999999999999318e+01 7.390999999999999659e+01 7.450000000000000000e+01 7.414000000000000057e+01 6.437999999999999545e+01 6.562999999999999545e+01 7.370999999999999375e+01 6.798999999999999488e+01 8.934000000000000341e+01 7.179999999999999716e+01 7.384000000000000341e+01 7.656000000000000227e+01 8.473000000000000398e+01 7.948999999999999488e+01 8.292000000000000171e+01 7.331000000000000227e+01 8.871999999999999886e+01 8.273000000000000398e+01 7.196999999999999886e+01 6.371999999999999886e+01 7.550000000000000000e+01 7.534000000000000341e+01 7.006000000000000227e+01 7.329999999999999716e+01 6.388000000000000256e+01 6.286999999999999744e+01 6.850000000000000000e+01 7.185999999999999943e+01 7.484000000000000341e+01 7.937000000000000455e+01 7.081999999999999318e+01 8.073999999999999488e+01 6.912000000000000455e+01 8.098000000000000398e+01 5.774000000000000199e+01 8.712000000000000455e+01 6.575000000000000000e+01 6.728000000000000114e+01 8.103000000000000114e+01 8.693999999999999773e+01 7.054999999999999716e+01 6.648000000000000398e+01 5.911999999999999744e+01 6.397999999999999687e+01 7.340000000000000568e+01 7.306000000000000227e+01 6.331000000000000227e+01 7.476999999999999602e+01 8.043999999999999773e+01 7.276000000000000512e+01 7.359999999999999432e+01 7.979000000000000625e+01 7.171999999999999886e+01 7.367000000000000171e+01 6.840999999999999659e+01 5.671999999999999886e+01 8.443999999999999773e+01 5.992000000000000171e+01 6.965999999999999659e+01 7.851999999999999602e+01 6.993000000000000682e+01 7.979999999999999716e+01 7.579999999999999716e+01 6.881999999999999318e+01 6.375000000000000000e+01 7.140999999999999659e+01 7.581000000000000227e+01 7.459999999999999432e+01 8.181000000000000227e+01 7.376000000000000512e+01 8.176999999999999602e+01 7.120000000000000284e+01 7.004999999999999716e+01 7.348999999999999488e+01 6.685999999999999943e+01 6.868999999999999773e+01 6.615000000000000568e+01 8.035999999999999943e+01 5.935000000000000142e+01 8.339000000000000057e+01 7.256000000000000227e+01 6.032000000000000028e+01 7.401000000000000512e+01 6.881999999999999318e+01 6.587999999999999545e+01 6.606000000000000227e+01 6.274000000000000199e+01 6.329999999999999716e+01 6.518999999999999773e+01 8.515000000000000568e+01 6.500000000000000000e+01 8.515000000000000568e+01 7.160999999999999943e+01 6.025999999999999801e+01 7.000000000000000000e+01 6.884999999999999432e+01 8.406000000000000227e+01 7.012000000000000455e+01 7.712999999999999545e+01 6.247999999999999687e+01 7.151000000000000512e+01 6.854999999999999716e+01 7.476000000000000512e+01 5.935999999999999943e+01 6.629000000000000625e+01 6.859000000000000341e+01 7.898999999999999488e+01 8.062999999999999545e+01 6.559999999999999432e+01 6.217000000000000171e+01 6.338000000000000256e+01 5.853999999999999915e+01 4.667999999999999972e+01 5.360999999999999943e+01 5.764999999999999858e+01 6.817000000000000171e+01 6.978000000000000114e+01 7.379000000000000625e+01 7.065000000000000568e+01 7.387000000000000455e+01 8.345999999999999375e+01 6.167999999999999972e+01 7.310999999999999943e+01 6.592000000000000171e+01 7.221999999999999886e+01 6.640999999999999659e+01 7.193000000000000682e+01 6.993999999999999773e+01 7.112000000000000455e+01 7.767000000000000171e+01 5.607999999999999829e+01 6.368999999999999773e+01 5.478999999999999915e+01 7.565000000000000568e+01 6.776999999999999602e+01 7.693999999999999773e+01 6.103999999999999915e+01 7.882999999999999829e+01 6.206000000000000227e+01 7.110999999999999943e+01 7.915000000000000568e+01 6.002000000000000313e+01 6.406000000000000227e+01 8.112999999999999545e+01 7.443999999999999773e+01 8.368999999999999773e+01 4.846999999999999886e+01 7.862999999999999545e+01 7.293000000000000682e+01 6.573999999999999488e+01 5.782000000000000028e+01 5.978999999999999915e+01 5.803999999999999915e+01 6.678000000000000114e+01 8.784999999999999432e+01 6.843000000000000682e+01 6.451999999999999602e+01 8.029000000000000625e+01 6.385999999999999943e+01 7.251999999999999602e+01 7.803000000000000114e+01 7.031999999999999318e+01 6.959000000000000341e+01 7.190999999999999659e+01 7.567000000000000171e+01 6.232000000000000028e+01 7.084000000000000341e+01 7.493999999999999773e+01 6.970000000000000284e+01 8.026000000000000512e+01 5.735000000000000142e+01 6.987999999999999545e+01 7.364000000000000057e+01 7.110999999999999943e+01 6.138000000000000256e+01 6.189999999999999858e+01 7.029999999999999716e+01 6.353000000000000114e+01 5.478000000000000114e+01 6.667000000000000171e+01 7.620999999999999375e+01 6.335000000000000142e+01 6.529999999999999716e+01 6.246000000000000085e+01 7.048999999999999488e+01 7.404999999999999716e+01 7.759000000000000341e+01 7.148000000000000398e+01 6.684999999999999432e+01 5.500999999999999801e+01 6.945000000000000284e+01 6.364999999999999858e+01 7.598999999999999488e+01 7.209999999999999432e+01 7.578000000000000114e+01 5.195000000000000284e+01 6.790000000000000568e+01 6.056000000000000227e+01 6.512999999999999545e+01 7.787999999999999545e+01 6.259000000000000341e+01 6.121000000000000085e+01 6.382999999999999829e+01 8.025000000000000000e+01 6.535999999999999943e+01 6.296000000000000085e+01 5.389000000000000057e+01 5.979999999999999716e+01 6.290999999999999659e+01 6.011999999999999744e+01 5.950000000000000000e+01 5.143999999999999773e+01 5.871999999999999886e+01 6.779999999999999716e+01 7.107999999999999829e+01 7.168000000000000682e+01 7.406000000000000227e+01 6.288000000000000256e+01 6.631999999999999318e+01 7.498999999999999488e+01 5.882000000000000028e+01 7.395000000000000284e+01 6.384000000000000341e+01 6.006000000000000227e+01 7.170000000000000284e+01 6.987999999999999545e+01 6.068999999999999773e+01 6.450000000000000000e+01 5.610000000000000142e+01 6.153999999999999915e+01 7.593999999999999773e+01 6.960999999999999943e+01 8.156999999999999318e+01 6.790000000000000568e+01 7.721999999999999886e+01 6.152000000000000313e+01 7.335999999999999943e+01 7.303000000000000114e+01 6.540999999999999659e+01 7.173999999999999488e+01 7.509000000000000341e+01 7.051999999999999602e+01 6.676999999999999602e+01 5.582000000000000028e+01 7.432999999999999829e+01 6.843999999999999773e+01 5.750000000000000000e+01 6.951999999999999602e+01 5.735000000000000142e+01 5.063000000000000256e+01 6.121000000000000085e+01 5.763000000000000256e+01 5.928999999999999915e+01 5.992999999999999972e+01 5.077000000000000313e+01 6.620999999999999375e+01 8.045999999999999375e+01 6.715000000000000568e+01 5.999000000000000199e+01 6.901000000000000512e+01 7.098999999999999488e+01 7.243999999999999773e+01 4.978999999999999915e+01 6.235000000000000142e+01 6.054999999999999716e+01 5.945000000000000284e+01 6.807999999999999829e+01 7.693999999999999773e+01 6.865999999999999659e+01 5.800000000000000000e+01 6.582999999999999829e+01 6.221999999999999886e+01 6.668000000000000682e+01 6.512000000000000455e+01 5.657000000000000028e+01 5.946000000000000085e+01 6.047999999999999687e+01 5.738000000000000256e+01 7.615000000000000568e+01 6.896999999999999886e+01 6.382000000000000028e+01 5.914000000000000057e+01 5.381000000000000227e+01 6.352000000000000313e+01 5.763000000000000256e+01 6.940999999999999659e+01 6.837000000000000455e+01 6.418999999999999773e+01 6.981999999999999318e+01 7.628000000000000114e+01 6.992000000000000171e+01 5.920000000000000284e+01 4.682999999999999829e+01 5.785000000000000142e+01 6.350999999999999801e+01 7.187000000000000455e+01 6.377000000000000313e+01 7.054000000000000625e+01 6.440999999999999659e+01 5.899000000000000199e+01 5.836999999999999744e+01 6.473000000000000398e+01 6.620000000000000284e+01 6.518999999999999773e+01 6.235999999999999943e+01 5.800999999999999801e+01 6.084000000000000341e+01 6.770000000000000284e+01 7.500000000000000000e+01 5.211999999999999744e+01 6.495999999999999375e+01 6.139000000000000057e+01 6.778000000000000114e+01 7.137000000000000455e+01 7.217000000000000171e+01 6.518999999999999773e+01 5.782999999999999829e+01 7.493000000000000682e+01 7.014000000000000057e+01 7.007999999999999829e+01 6.423000000000000398e+01 5.964000000000000057e+01 4.949000000000000199e+01 5.497999999999999687e+01 4.663000000000000256e+01 5.409000000000000341e+01 5.857999999999999829e+01 6.840999999999999659e+01 5.113000000000000256e+01 6.146999999999999886e+01 7.323999999999999488e+01 5.850000000000000000e+01 6.097999999999999687e+01 6.406000000000000227e+01 6.292999999999999972e+01 6.412999999999999545e+01 5.153000000000000114e+01 5.431000000000000227e+01 5.946000000000000085e+01 5.107000000000000028e+01 6.643999999999999773e+01 6.095000000000000284e+01 5.749000000000000199e+01 5.264000000000000057e+01 6.409999999999999432e+01 5.925999999999999801e+01 5.496999999999999886e+01 5.664999999999999858e+01 5.978000000000000114e+01 4.863000000000000256e+01 4.938000000000000256e+01 5.682000000000000028e+01 6.473999999999999488e+01 6.470000000000000284e+01 5.967000000000000171e+01 5.960999999999999943e+01 4.525000000000000000e+01 5.295000000000000284e+01 6.134000000000000341e+01 5.667000000000000171e+01 7.062000000000000455e+01 4.782000000000000028e+01 5.197999999999999687e+01 4.914999999999999858e+01 6.339000000000000057e+01 7.034000000000000341e+01 5.397999999999999687e+01 5.771000000000000085e+01 6.114000000000000057e+01 7.362999999999999545e+01 6.138000000000000256e+01 4.932999999999999829e+01 4.464000000000000057e+01 5.990999999999999659e+01 5.574000000000000199e+01 7.045000000000000284e+01 5.774000000000000199e+01 5.424000000000000199e+01 4.450000000000000000e+01 6.682999999999999829e+01 3.782999999999999829e+01 4.993999999999999773e+01 5.864000000000000057e+01 5.814000000000000057e+01 6.085000000000000142e+01 5.246999999999999886e+01 5.689999999999999858e+01 6.504000000000000625e+01 6.320000000000000284e+01 6.159000000000000341e+01 6.250000000000000000e+01 4.511999999999999744e+01 5.163000000000000256e+01 5.132999999999999829e+01 5.285999999999999943e+01 6.139999999999999858e+01 5.846000000000000085e+01 5.534000000000000341e+01 4.750000000000000000e+01 7.459000000000000341e+01 6.704999999999999716e+01 6.545000000000000284e+01 4.384000000000000341e+01 5.589000000000000057e+01 3.940999999999999659e+01 6.659000000000000341e+01 5.756000000000000227e+01 4.857000000000000028e+01 5.871999999999999886e+01 5.157000000000000028e+01 6.135000000000000142e+01 6.490000000000000568e+01 6.418999999999999773e+01 6.551000000000000512e+01 5.100999999999999801e+01 6.015999999999999659e+01 6.454999999999999716e+01 6.042999999999999972e+01 5.278999999999999915e+01 5.442999999999999972e+01 7.504000000000000625e+01 5.714999999999999858e+01 6.760999999999999943e+01 5.525000000000000000e+01 5.918999999999999773e+01 4.354999999999999716e+01 6.409000000000000341e+01 6.157000000000000028e+01 4.852000000000000313e+01 4.328999999999999915e+01 6.843999999999999773e+01 5.442999999999999972e+01 5.549000000000000199e+01 5.149000000000000199e+01 4.964999999999999858e+01 5.560999999999999943e+01 5.202000000000000313e+01 4.234000000000000341e+01 5.935999999999999943e+01 5.560999999999999943e+01 4.196999999999999886e+01 6.014000000000000057e+01 5.171999999999999886e+01 5.161999999999999744e+01 5.214999999999999858e+01 6.259000000000000341e+01 5.817000000000000171e+01 4.714999999999999858e+01 4.702000000000000313e+01 4.239000000000000057e+01 6.309000000000000341e+01 5.632999999999999829e+01 5.984000000000000341e+01 5.485999999999999943e+01 5.522999999999999687e+01 5.260000000000000142e+01 4.910000000000000142e+01 5.503000000000000114e+01 5.624000000000000199e+01 4.657000000000000028e+01 6.060999999999999943e+01 5.642000000000000171e+01 5.113000000000000256e+01 6.113000000000000256e+01 4.292000000000000171e+01 5.664000000000000057e+01 6.214999999999999858e+01 4.378000000000000114e+01 5.588000000000000256e+01 6.067000000000000171e+01 4.335000000000000142e+01 5.324000000000000199e+01 6.490999999999999659e+01 4.947999999999999687e+01 5.721000000000000085e+01 5.628999999999999915e+01 5.340999999999999659e+01 4.803999999999999915e+01 5.949000000000000199e+01 5.493999999999999773e+01 4.060000000000000142e+01 4.870000000000000284e+01 4.559000000000000341e+01 5.188000000000000256e+01 5.203000000000000114e+01 4.607999999999999829e+01 5.653999999999999915e+01 6.229999999999999716e+01 5.645000000000000284e+01 6.756000000000000227e+01 7.198999999999999488e+01 5.910000000000000142e+01 4.993999999999999773e+01 5.871999999999999886e+01 5.207999999999999829e+01 5.724000000000000199e+01 4.792000000000000171e+01 5.459000000000000341e+01 5.742999999999999972e+01 4.725999999999999801e+01 5.599000000000000199e+01 5.924000000000000199e+01 5.231000000000000227e+01 6.365999999999999659e+01 5.450999999999999801e+01 3.900000000000000000e+01 5.188000000000000256e+01 5.806000000000000227e+01 5.646000000000000085e+01 4.503999999999999915e+01 6.081000000000000227e+01 4.757000000000000028e+01 7.262000000000000455e+01 5.829999999999999716e+01 6.515999999999999659e+01 5.810000000000000142e+01 5.403000000000000114e+01 7.106000000000000227e+01 6.378000000000000114e+01 5.963000000000000256e+01 5.835000000000000142e+01 3.684000000000000341e+01 5.985000000000000142e+01 5.921999999999999886e+01 4.453999999999999915e+01 5.222999999999999687e+01 5.853000000000000114e+01 5.649000000000000199e+01 5.950000000000000000e+01 4.146000000000000085e+01 4.300999999999999801e+01 6.032000000000000028e+01 5.750000000000000000e+01 5.407999999999999829e+01 6.740000000000000568e+01 5.875000000000000000e+01 5.507000000000000028e+01 6.263000000000000256e+01 3.878000000000000114e+01 7.050000000000000000e+01 4.834000000000000341e+01 6.035999999999999943e+01 5.907000000000000028e+01 5.007999999999999829e+01 5.461999999999999744e+01 5.978000000000000114e+01 5.510000000000000142e+01 6.325000000000000000e+01 4.238000000000000256e+01 4.093999999999999773e+01 5.204999999999999716e+01 4.890999999999999659e+01 5.446999999999999886e+01 5.032999999999999829e+01 5.231000000000000227e+01 4.363000000000000256e+01 5.927000000000000313e+01 4.170000000000000284e+01 6.364999999999999858e+01 5.464000000000000057e+01 5.685000000000000142e+01 4.625000000000000000e+01 4.970000000000000284e+01 4.214999999999999858e+01 6.990999999999999659e+01 5.261999999999999744e+01 4.688000000000000256e+01 5.422999999999999687e+01 6.017000000000000171e+01 6.781000000000000227e+01 5.439000000000000057e+01 4.792000000000000171e+01 5.775999999999999801e+01 5.909000000000000341e+01 6.374000000000000199e+01 4.965999999999999659e+01 6.620000000000000284e+01 4.467000000000000171e+01 5.889000000000000057e+01 5.111999999999999744e+01 5.596000000000000085e+01 4.474000000000000199e+01 3.802000000000000313e+01 4.267000000000000171e+01 4.949000000000000199e+01 5.535999999999999943e+01 4.889000000000000057e+01 5.727000000000000313e+01 4.557999999999999829e+01 5.329999999999999716e+01 4.692000000000000171e+01 4.502000000000000313e+01 6.426999999999999602e+01 5.331000000000000227e+01 5.464999999999999858e+01 5.588000000000000256e+01 4.407999999999999829e+01 5.971000000000000085e+01 6.324000000000000199e+01 5.204999999999999716e+01 3.720000000000000284e+01 3.527000000000000313e+01 3.736999999999999744e+01 4.090999999999999659e+01 5.609000000000000341e+01 4.250000000000000000e+01 6.103000000000000114e+01 4.535999999999999943e+01 5.550999999999999801e+01 3.867000000000000171e+01 4.945000000000000284e+01 5.635999999999999943e+01 5.717999999999999972e+01 4.196999999999999886e+01 4.567000000000000171e+01 5.928000000000000114e+01 5.706000000000000227e+01 4.232999999999999829e+01 4.246000000000000085e+01 4.489999999999999858e+01 5.061999999999999744e+01 5.225000000000000000e+01 5.532000000000000028e+01 3.834000000000000341e+01 4.914999999999999858e+01 3.510999999999999943e+01 5.618999999999999773e+01 5.642000000000000171e+01 6.607999999999999829e+01 5.418999999999999773e+01 5.777000000000000313e+01 3.206000000000000227e+01 6.523999999999999488e+01 4.588000000000000256e+01 4.625000000000000000e+01 5.264999999999999858e+01 5.696999999999999886e+01 5.863000000000000256e+01 5.946999999999999886e+01 4.800999999999999801e+01 4.495000000000000284e+01 3.260999999999999943e+01 3.133999999999999986e+01 3.886999999999999744e+01 4.764999999999999858e+01 4.940999999999999659e+01 4.734000000000000341e+01 6.163000000000000256e+01 6.082000000000000028e+01 6.071000000000000085e+01 3.579999999999999716e+01 4.117000000000000171e+01 4.839000000000000057e+01 5.656000000000000227e+01 5.479999999999999716e+01 4.542000000000000171e+01 4.392000000000000171e+01 5.064999999999999858e+01 4.795000000000000284e+01 4.509000000000000341e+01 4.093999999999999773e+01 4.520000000000000284e+01 4.688000000000000256e+01 5.553000000000000114e+01 3.940999999999999659e+01 4.896000000000000085e+01 3.957000000000000028e+01 4.485999999999999943e+01 5.292000000000000171e+01 5.086999999999999744e+01 3.667000000000000171e+01 5.906000000000000227e+01 5.714999999999999858e+01 5.817999999999999972e+01 5.027000000000000313e+01 6.618000000000000682e+01 4.728000000000000114e+01 3.725000000000000000e+01 5.725000000000000000e+01 4.785000000000000142e+01 4.817999999999999972e+01 2.776000000000000156e+01 4.450999999999999801e+01 4.364999999999999858e+01 5.271000000000000085e+01 4.645000000000000284e+01 5.945000000000000284e+01 2.933999999999999986e+01 4.861999999999999744e+01 4.604999999999999716e+01 3.788000000000000256e+01 4.109000000000000341e+01 4.246000000000000085e+01 4.740999999999999659e+01 4.171000000000000085e+01 5.075999999999999801e+01 4.914000000000000057e+01 3.710999999999999943e+01 5.017000000000000171e+01 5.907000000000000028e+01 4.968999999999999773e+01 4.388000000000000256e+01 3.907000000000000028e+01 5.702000000000000313e+01 5.278000000000000114e+01 5.022999999999999687e+01 4.588000000000000256e+01 4.384000000000000341e+01 5.135999999999999943e+01 3.290999999999999659e+01 3.000000000000000000e+01 5.307999999999999829e+01 3.868999999999999773e+01 4.550999999999999801e+01 4.918999999999999773e+01 4.956000000000000227e+01 3.840999999999999659e+01 4.445000000000000284e+01 4.782999999999999829e+01 3.679999999999999716e+01 3.982999999999999829e+01 3.942000000000000171e+01 4.253999999999999915e+01 3.814000000000000057e+01 4.295000000000000284e+01 3.793999999999999773e+01 3.285000000000000142e+01 3.814000000000000057e+01 4.434000000000000341e+01 5.835999999999999943e+01 5.178999999999999915e+01 5.335000000000000142e+01 3.440999999999999659e+01 6.171999999999999886e+01 5.610999999999999943e+01 5.425999999999999801e+01 4.049000000000000199e+01 4.978999999999999915e+01 4.961999999999999744e+01 4.838000000000000256e+01 4.836999999999999744e+01 4.868999999999999773e+01 5.103000000000000114e+01 5.853999999999999915e+01 3.739999999999999858e+01 3.579999999999999716e+01 5.409000000000000341e+01 4.249000000000000199e+01 4.514999999999999858e+01 2.782000000000000028e+01 4.261999999999999744e+01 4.543999999999999773e+01 4.604999999999999716e+01 3.860000000000000142e+01 3.415999999999999659e+01 4.639000000000000057e+01 5.481000000000000227e+01 4.914000000000000057e+01 5.388000000000000256e+01 4.347999999999999687e+01 3.850999999999999801e+01 5.342999999999999972e+01 4.696000000000000085e+01 4.325000000000000000e+01 3.210999999999999943e+01 5.192999999999999972e+01 6.013000000000000256e+01 3.667999999999999972e+01 4.371000000000000085e+01 4.110000000000000142e+01 3.602000000000000313e+01 4.379999999999999716e+01 5.014000000000000057e+01 4.246000000000000085e+01 4.029999999999999716e+01 5.153999999999999915e+01 3.221999999999999886e+01 4.535000000000000142e+01 3.497999999999999687e+01 3.967999999999999972e+01 4.243999999999999773e+01 4.379999999999999716e+01 6.289999999999999858e+01 3.265999999999999659e+01 3.693999999999999773e+01 4.645000000000000284e+01 3.745000000000000284e+01 4.606000000000000227e+01 4.614999999999999858e+01 4.507000000000000028e+01 4.396999999999999886e+01 3.545000000000000284e+01 4.124000000000000199e+01 3.365999999999999659e+01 4.411999999999999744e+01 6.035000000000000142e+01 3.814000000000000057e+01 5.292000000000000171e+01 4.271000000000000085e+01 4.829999999999999716e+01 3.577000000000000313e+01 4.543999999999999773e+01 4.892999999999999972e+01 3.953999999999999915e+01 4.521999999999999886e+01 4.325000000000000000e+01 3.850999999999999801e+01 4.629999999999999716e+01 5.929999999999999716e+01 4.085999999999999943e+01 5.250999999999999801e+01 4.384000000000000341e+01 3.381000000000000227e+01 4.920000000000000284e+01 3.589999999999999858e+01 4.097999999999999687e+01 4.847999999999999687e+01 4.268999999999999773e+01 4.350999999999999801e+01 4.421000000000000085e+01 4.190999999999999659e+01 4.402000000000000313e+01 3.564999999999999858e+01 5.038000000000000256e+01 4.202000000000000313e+01 3.971999999999999886e+01 4.778000000000000114e+01 5.117000000000000171e+01 3.534000000000000341e+01 5.578999999999999915e+01 4.863000000000000256e+01 5.192000000000000171e+01 3.745000000000000284e+01 3.925000000000000000e+01 3.471000000000000085e+01 4.414000000000000057e+01 4.232000000000000028e+01 3.393999999999999773e+01 4.110999999999999943e+01 3.765999999999999659e+01 4.686999999999999744e+01 2.707000000000000028e+01 3.981000000000000227e+01 5.282000000000000028e+01 5.286999999999999744e+01 3.847999999999999687e+01 4.774000000000000199e+01 4.364000000000000057e+01 4.643999999999999773e+01 4.115999999999999659e+01 4.539000000000000057e+01 4.503000000000000114e+01 3.527000000000000313e+01 2.335999999999999943e+01 3.073000000000000043e+01 4.327000000000000313e+01 4.450000000000000000e+01 4.367000000000000171e+01 3.328999999999999915e+01 4.514999999999999858e+01 4.559000000000000341e+01 3.867000000000000171e+01 4.610000000000000142e+01 3.119000000000000128e+01 3.721000000000000085e+01 4.053000000000000114e+01 4.371999999999999886e+01 2.503000000000000114e+01 4.959000000000000341e+01 4.270000000000000284e+01 3.756000000000000227e+01 3.836999999999999744e+01 5.285999999999999943e+01 4.917000000000000171e+01 4.690999999999999659e+01 3.023999999999999844e+01 2.635999999999999943e+01 3.742999999999999972e+01 5.403999999999999915e+01 3.928999999999999915e+01 3.334000000000000341e+01 3.125000000000000000e+01 4.575000000000000000e+01 4.085999999999999943e+01 4.050999999999999801e+01 4.085000000000000142e+01 4.170000000000000284e+01 4.363000000000000256e+01 5.325000000000000000e+01 4.484000000000000341e+01 4.325999999999999801e+01 3.130000000000000071e+01 4.104999999999999716e+01 3.734000000000000341e+01 2.623999999999999844e+01 2.314000000000000057e+01 3.564000000000000057e+01 5.057000000000000028e+01 4.132000000000000028e+01 4.278000000000000114e+01 4.307999999999999829e+01 3.300999999999999801e+01 3.314999999999999858e+01 4.403999999999999915e+01 3.185999999999999943e+01 3.284000000000000341e+01 3.828999999999999915e+01 4.703000000000000114e+01 3.182000000000000028e+01 6.651999999999999602e+01 3.652000000000000313e+01 3.028999999999999915e+01 2.778000000000000114e+01 2.242000000000000171e+01 4.449000000000000199e+01 3.814999999999999858e+01 2.853000000000000114e+01 3.938000000000000256e+01 4.767000000000000171e+01 5.217999999999999972e+01 2.582000000000000028e+01 2.760000000000000142e+01 4.403999999999999915e+01 2.498999999999999844e+01 4.346999999999999886e+01 3.939999999999999858e+01 4.696999999999999886e+01 4.678999999999999915e+01 4.371000000000000085e+01 3.119999999999999929e+01 3.482000000000000028e+01 4.300999999999999801e+01 4.295000000000000284e+01 3.265999999999999659e+01 4.157000000000000028e+01 4.010000000000000142e+01 2.498999999999999844e+01 3.934000000000000341e+01 3.144999999999999929e+01 3.342000000000000171e+01 3.900999999999999801e+01 3.403000000000000114e+01 3.696999999999999886e+01 3.617000000000000171e+01 3.338000000000000256e+01 3.542999999999999972e+01 3.207999999999999829e+01 2.421000000000000085e+01 1.741000000000000014e+01 3.160000000000000142e+01 1.461999999999999922e+01 3.600999999999999801e+01 3.007999999999999829e+01 3.510000000000000142e+01 2.544999999999999929e+01 2.828999999999999915e+01 3.757999999999999829e+01 3.175000000000000000e+01 1.846000000000000085e+01 3.900000000000000000e+01 2.844000000000000128e+01 2.526000000000000156e+01 5.307999999999999829e+01 4.678999999999999915e+01 2.566000000000000014e+01 3.117999999999999972e+01 3.797999999999999687e+01 2.901999999999999957e+01 4.418999999999999773e+01 3.108999999999999986e+01 3.215999999999999659e+01 3.239000000000000057e+01 2.741000000000000014e+01 3.107999999999999829e+01 3.275999999999999801e+01 2.808999999999999986e+01 3.597999999999999687e+01 3.661999999999999744e+01 3.685999999999999943e+01 2.316000000000000014e+01 3.885999999999999943e+01 2.251000000000000156e+01 3.446999999999999886e+01 3.606000000000000227e+01 2.807999999999999829e+01 2.244999999999999929e+01 3.793999999999999773e+01 2.926999999999999957e+01 3.055999999999999872e+01 3.990999999999999659e+01 4.157999999999999829e+01 2.662000000000000099e+01 3.792999999999999972e+01 5.288000000000000256e+01 4.404999999999999716e+01 1.942000000000000171e+01 2.905000000000000071e+01 3.403000000000000114e+01 3.227000000000000313e+01 3.863000000000000256e+01 2.505000000000000071e+01 2.071999999999999886e+01 2.971000000000000085e+01 1.368999999999999950e+01 4.727000000000000313e+01 2.614000000000000057e+01 3.367999999999999972e+01 2.273999999999999844e+01 2.908999999999999986e+01 2.328000000000000114e+01 1.046000000000000085e+01 2.212000000000000099e+01 4.227000000000000313e+01 4.160999999999999943e+01 2.389999999999999858e+01 3.039999999999999858e+01 2.503000000000000114e+01 3.725999999999999801e+01 4.403000000000000114e+01 1.739999999999999858e+01 2.685000000000000142e+01 4.745000000000000284e+01 3.454999999999999716e+01 4.064999999999999858e+01 2.833999999999999986e+01 3.384000000000000341e+01 3.110000000000000142e+01 3.975000000000000000e+01 4.204999999999999716e+01 2.023999999999999844e+01 3.012000000000000099e+01 3.392000000000000171e+01 3.176999999999999957e+01 2.107999999999999829e+01 3.550999999999999801e+01 2.648000000000000043e+01 2.430999999999999872e+01 2.680000000000000071e+01 1.898000000000000043e+01 2.317999999999999972e+01 4.484000000000000341e+01 2.721999999999999886e+01 2.430000000000000071e+01 3.121999999999999886e+01 4.800000000000000000e+01 2.869000000000000128e+01 3.032999999999999829e+01 1.590000000000000036e+01 2.948000000000000043e+01 3.153000000000000114e+01 1.780999999999999872e+01 2.637000000000000099e+01 3.187000000000000099e+01 3.417999999999999972e+01 2.319999999999999929e+01 3.975000000000000000e+01 3.575000000000000000e+01 3.142999999999999972e+01 2.716000000000000014e+01 2.548999999999999844e+01 2.942999999999999972e+01 2.958999999999999986e+01 2.810000000000000142e+01 2.364000000000000057e+01 1.791000000000000014e+01 7.309999999999999609e+00 1.551999999999999957e+01 2.428000000000000114e+01 2.273000000000000043e+01 2.503999999999999915e+01 3.026000000000000156e+01 2.614000000000000057e+01 1.935000000000000142e+01 1.598000000000000043e+01 2.796000000000000085e+01 3.636999999999999744e+01 2.503000000000000114e+01 3.142000000000000171e+01 2.830000000000000071e+01 3.506000000000000227e+01 3.271000000000000085e+01 1.755000000000000071e+01 2.003999999999999915e+01 2.998000000000000043e+01 3.359000000000000341e+01 2.135999999999999943e+01 2.257999999999999829e+01 2.933999999999999986e+01 3.105000000000000071e+01 3.425999999999999801e+01 2.994999999999999929e+01 3.130999999999999872e+01 3.110999999999999943e+01 3.693999999999999773e+01 3.180000000000000071e+01 3.135000000000000142e+01 3.511999999999999744e+01 2.310000000000000142e+01 2.571000000000000085e+01 3.299000000000000199e+01 4.263000000000000256e+01 2.232999999999999829e+01 2.946000000000000085e+01 1.639999999999999858e+01 4.185999999999999943e+01 1.966000000000000014e+01 2.100000000000000000e+01 2.817999999999999972e+01 4.660000000000000142e+01 3.210999999999999943e+01 3.126999999999999957e+01 2.987999999999999901e+01 2.153000000000000114e+01 2.869999999999999929e+01 1.853999999999999915e+01 1.825000000000000000e+01 2.430000000000000071e+01 2.669000000000000128e+01 3.397999999999999687e+01 2.671000000000000085e+01 1.839999999999999858e+01 2.517000000000000171e+01 1.928999999999999915e+01 2.680000000000000071e+01 2.398000000000000043e+01 2.532999999999999829e+01 3.392000000000000171e+01 3.264999999999999858e+01 1.746000000000000085e+01 1.967000000000000171e+01 3.900000000000000000e+01 3.060999999999999943e+01 3.800999999999999801e+01 2.083999999999999986e+01 2.357000000000000028e+01 2.176000000000000156e+01 3.577000000000000313e+01 2.525000000000000000e+01 4.088000000000000256e+01 3.478999999999999915e+01 4.428999999999999915e+01 3.618999999999999773e+01 4.642000000000000171e+01 2.887000000000000099e+01 3.854999999999999716e+01 4.160000000000000142e+01 3.000000000000000000e+01 2.705000000000000071e+01 2.007000000000000028e+01 3.082000000000000028e+01 3.215999999999999659e+01 2.607000000000000028e+01 3.121999999999999886e+01 2.771999999999999886e+01 3.289000000000000057e+01 1.789999999999999858e+01 1.866000000000000014e+01 3.360000000000000142e+01 2.566000000000000014e+01 1.589000000000000057e+01 2.905999999999999872e+01 3.452000000000000313e+01 3.003000000000000114e+01 2.710000000000000142e+01 2.414000000000000057e+01 3.192999999999999972e+01 2.673999999999999844e+01 2.542999999999999972e+01 2.221000000000000085e+01 2.585000000000000142e+01 3.885999999999999943e+01 2.694000000000000128e+01 2.630000000000000071e+01 2.112999999999999901e+01 2.332999999999999829e+01 2.878999999999999915e+01 2.057000000000000028e+01 4.052000000000000313e+01 3.155000000000000071e+01 1.258999999999999986e+01 2.939999999999999858e+01 3.229999999999999716e+01 3.578999999999999915e+01 3.137999999999999901e+01 2.369999999999999929e+01 1.263000000000000078e+01 1.792999999999999972e+01 1.061999999999999922e+01 3.167000000000000171e+01 3.475000000000000000e+01 1.390000000000000036e+01 2.732999999999999829e+01 2.519999999999999929e+01 2.982999999999999829e+01 3.396999999999999886e+01 2.412999999999999901e+01 1.458000000000000007e+01 3.075000000000000000e+01 1.680999999999999872e+01 3.071999999999999886e+01 3.686999999999999744e+01 2.792000000000000171e+01 2.939000000000000057e+01 2.842000000000000171e+01 2.364000000000000057e+01 1.658999999999999986e+01 1.917000000000000171e+01 2.142999999999999972e+01 3.553999999999999915e+01 2.785000000000000142e+01 1.707999999999999829e+01 1.748000000000000043e+01 2.923000000000000043e+01 2.737999999999999901e+01 2.758999999999999986e+01 2.867000000000000171e+01 2.967000000000000171e+01 2.898999999999999844e+01 3.114999999999999858e+01 2.498999999999999844e+01 3.618999999999999773e+01 2.839000000000000057e+01 1.667000000000000171e+01 2.546000000000000085e+01 3.221999999999999886e+01 2.669999999999999929e+01 1.717000000000000171e+01 1.346000000000000085e+01 1.660999999999999943e+01 3.164999999999999858e+01 2.164000000000000057e+01 1.385999999999999943e+01 1.948000000000000043e+01 1.351999999999999957e+01 2.628999999999999915e+01 1.898999999999999844e+01 4.040999999999999659e+01 2.746999999999999886e+01 1.803000000000000114e+01 2.292999999999999972e+01 8.640000000000000568e+00 1.887000000000000099e+01 1.524000000000000021e+01 2.219000000000000128e+01 1.767999999999999972e+01 2.744000000000000128e+01 2.317000000000000171e+01 1.644999999999999929e+01 6.440000000000000391e+00 1.719000000000000128e+01 3.352000000000000313e+01 3.738000000000000256e+01 2.826999999999999957e+01 3.665999999999999659e+01 1.241000000000000014e+01 2.057000000000000028e+01 2.712000000000000099e+01 2.394000000000000128e+01 3.210999999999999943e+01 1.285999999999999943e+01 2.957000000000000028e+01 2.957999999999999829e+01 1.928999999999999915e+01 1.821999999999999886e+01 2.239000000000000057e+01 1.483000000000000007e+01 3.257999999999999829e+01 1.338000000000000078e+01 1.910000000000000142e+01 3.289999999999999858e+01 3.085999999999999943e+01 1.561999999999999922e+01 3.757999999999999829e+01 2.546999999999999886e+01 1.141000000000000014e+01 1.541999999999999993e+01 2.016000000000000014e+01 1.200999999999999979e+01 1.633999999999999986e+01 1.880000000000000071e+01 1.438000000000000078e+01 2.507999999999999829e+01 2.148000000000000043e+01 3.173000000000000043e+01 2.123999999999999844e+01 3.064000000000000057e+01 3.050000000000000000e+01 1.441000000000000014e+01 2.567000000000000171e+01 1.744999999999999929e+01 2.791000000000000014e+01 2.135999999999999943e+01 1.102999999999999936e+01 1.644999999999999929e+01 1.583000000000000007e+01 1.478999999999999915e+01 1.941000000000000014e+01 1.133000000000000007e+01 1.503999999999999915e+01 2.008999999999999986e+01 3.621000000000000085e+01 2.194000000000000128e+01 1.917999999999999972e+01 3.010999999999999943e+01 2.000000000000000000e+01 1.776999999999999957e+01 2.360999999999999943e+01 2.617000000000000171e+01 2.096999999999999886e+01 1.553999999999999915e+01 2.235000000000000142e+01 2.069999999999999929e+01 7.150000000000000355e+00 2.305999999999999872e+01 3.289999999999999858e+01 5.290000000000000036e+00 2.451999999999999957e+01 8.310000000000000497e+00 3.707999999999999829e+01 2.925000000000000000e+01 2.621000000000000085e+01 2.473000000000000043e+01 2.371000000000000085e+01 1.650000000000000000e+01 2.308999999999999986e+01 1.607000000000000028e+01 1.181000000000000050e+01 1.876999999999999957e+01 2.600000000000000000e+01 3.228000000000000114e+01 3.750999999999999801e+01 4.469999999999999751e+00 1.921999999999999886e+01 1.571000000000000085e+01 9.949999999999999289e+00 6.889999999999999680e+00 1.325000000000000000e+01 1.969999999999999929e+01 1.676000000000000156e+01 1.998000000000000043e+01 2.698000000000000043e+01 2.035999999999999943e+01 1.216000000000000014e+01 2.450000000000000000e+01 2.700000000000000000e+01 6.269999999999999574e+00 2.282000000000000028e+01 3.374000000000000199e+01 2.262999999999999901e+01 2.216000000000000014e+01 1.477999999999999936e+01 2.312999999999999901e+01 1.116999999999999993e+01 2.110000000000000142e+01 2.021000000000000085e+01 1.310999999999999943e+01 1.778000000000000114e+01 2.766000000000000014e+01 1.835999999999999943e+01 1.518999999999999950e+01 1.540000000000000036e+01 7.240000000000000213e+00 1.714999999999999858e+01 2.008999999999999986e+01 2.550000000000000000e+01 2.401000000000000156e+01 1.662999999999999901e+01 1.541999999999999993e+01 1.571000000000000085e+01 3.414999999999999858e+01 1.885000000000000142e+01 2.107000000000000028e+01 1.742999999999999972e+01 2.142000000000000171e+01 2.189999999999999858e+01 1.109999999999999964e+01 3.432000000000000028e+01 1.594999999999999929e+01 1.531000000000000050e+01 6.370000000000000107e+00 1.737000000000000099e+01 2.930000000000000071e+01 1.202999999999999936e+01 8.660000000000000142e+00 1.839000000000000057e+01 3.062000000000000099e+01 2.139999999999999858e+01 1.302999999999999936e+01 3.175000000000000000e+01 1.773000000000000043e+01 2.323000000000000043e+01 1.044999999999999929e+01 2.464000000000000057e+01 3.814000000000000057e+01 2.617999999999999972e+01 6.059999999999999609e+00 2.471000000000000085e+01 2.521000000000000085e+01 1.130000000000000071e+01 1.274000000000000021e+01 1.576999999999999957e+01 4.269999999999999574e+00 1.644000000000000128e+01 2.291000000000000014e+01 2.087000000000000099e+01 2.046000000000000085e+01 1.998000000000000043e+01 1.280000000000000071e+01 9.089999999999999858e+00 1.833999999999999986e+01 1.313000000000000078e+01 1.567999999999999972e+01 1.302999999999999936e+01 1.060000000000000053e+00 1.771000000000000085e+01 1.250000000000000000e+01 1.608999999999999986e+01 2.037999999999999901e+01 2.775000000000000000e+01 2.185999999999999943e+01 1.596000000000000085e+01 1.712999999999999901e+01 8.449999999999999289e+00 2.267999999999999972e+01 2.935999999999999943e+01 2.292999999999999972e+01 1.064000000000000057e+01 2.228000000000000114e+01 9.859999999999999432e+00 8.779999999999999361e+00 3.121999999999999886e+01 2.528000000000000114e+01 5.599999999999999645e+00 1.882999999999999829e+01 1.590000000000000036e+01 2.171000000000000085e+01 2.271000000000000085e+01 2.725000000000000000e+01 1.269999999999999929e+01 1.850000000000000000e+01 8.619999999999999218e+00 1.773000000000000043e+01 2.637000000000000099e+01 1.333000000000000007e+01 1.383000000000000007e+01 1.566999999999999993e+01 1.967999999999999972e+01 2.530000000000000071e+01 2.294999999999999929e+01 1.317999999999999972e+01 2.291000000000000014e+01 3.385999999999999943e+01 3.388000000000000256e+01 1.310999999999999943e+01 1.061999999999999922e+01 1.662999999999999901e+01 2.560999999999999943e+01 1.742000000000000171e+01 9.820000000000000284e+00 2.419000000000000128e+01 2.457000000000000028e+01 1.766000000000000014e+01 1.655000000000000071e+01 1.488000000000000078e+01 2.621999999999999886e+01 1.876000000000000156e+01 1.610000000000000142e+01 1.552999999999999936e+01 4.799999999999999822e+00 1.696999999999999886e+01 2.596000000000000085e+01 5.120000000000000107e+00 3.157999999999999829e+01 1.882000000000000028e+01 1.675000000000000000e+01 2.800000000000000000e+01 8.279999999999999361e+00 2.819000000000000128e+01 2.380999999999999872e+01 2.044999999999999929e+01 1.746999999999999886e+01 1.841000000000000014e+01 1.234999999999999964e+01 2.251999999999999957e+01 1.939999999999999858e+01 2.666000000000000014e+01 1.555000000000000071e+01 2.219999999999999929e+01 1.921000000000000085e+01 1.428999999999999915e+01 1.316999999999999993e+01 2.578999999999999915e+01 9.880000000000000782e+00 1.458000000000000007e+01 2.153999999999999915e+01 8.910000000000000142e+00 1.789000000000000057e+01 1.160999999999999943e+01 3.627000000000000313e+01 2.801000000000000156e+01 6.469999999999999751e+00 1.880000000000000071e+01 2.503000000000000114e+01 2.233999999999999986e+01 -2.810000000000000053e+00 1.074000000000000021e+01 2.237000000000000099e+01 1.869999999999999929e+01 1.880000000000000071e+01 2.262000000000000099e+01 1.912999999999999901e+01 1.760000000000000142e+01 9.609999999999999432e+00 2.682000000000000028e+01 1.707999999999999829e+01 2.389999999999999858e+01 1.614000000000000057e+01 1.810000000000000142e+01 1.241000000000000014e+01 1.443999999999999950e+01 1.619999999999999929e+01 1.850000000000000000e+01 3.046999999999999886e+01 2.001000000000000156e+01 2.523000000000000043e+01 2.150000000000000000e+01 3.339999999999999858e+01 1.864999999999999858e+01 8.820000000000000284e+00 2.435999999999999943e+01 1.805000000000000071e+01 2.787000000000000099e+01 1.732999999999999829e+01 6.139999999999999680e+00 1.969000000000000128e+01 1.464000000000000057e+01 1.244999999999999929e+01 2.405999999999999872e+01 2.553000000000000114e+01 1.478999999999999915e+01 3.110000000000000142e+01 1.807999999999999829e+01 1.040000000000000036e+01 1.311999999999999922e+01 1.296000000000000085e+01 1.644000000000000128e+01 1.878999999999999915e+01 1.343999999999999950e+01 2.380000000000000071e+01 9.509999999999999787e+00 2.516000000000000014e+01 8.449999999999999289e+00 3.339999999999999858e+00 1.862000000000000099e+01 1.812000000000000099e+01 1.505000000000000071e+01 1.256000000000000050e+01 2.369999999999999929e+01 1.150000000000000000e+01 3.064000000000000057e+01 2.135000000000000142e+01 5.429999999999999716e+00 1.198000000000000043e+01 1.507000000000000028e+01 1.944999999999999929e+01 2.137999999999999901e+01 1.435999999999999943e+01 1.600000000000000033e-01 1.148000000000000043e+01 1.687999999999999901e+01 8.810000000000000497e+00 1.642000000000000171e+01 1.839999999999999858e+01 1.072000000000000064e+01 1.619999999999999929e+01 7.980000000000000426e+00 1.188000000000000078e+01 1.430000000000000071e+01 2.107000000000000028e+01 2.380000000000000071e+01 2.478999999999999915e+01 1.808999999999999986e+01 1.447000000000000064e+01 2.128999999999999915e+01 8.689999999999999503e+00 1.191000000000000014e+01 9.960000000000000853e+00 1.726000000000000156e+01 1.527999999999999936e+01 2.378000000000000114e+01 1.052999999999999936e+01 1.469999999999999929e+01 1.923999999999999844e+01 7.519999999999999574e+00 2.769000000000000128e+01 1.842000000000000171e+01 3.071999999999999886e+01 2.569000000000000128e+01 5.160000000000000142e+00 1.757999999999999829e+01 2.189999999999999858e+01 1.603000000000000114e+01 1.281000000000000050e+01 2.007999999999999829e+01 2.296000000000000085e+01 7.830000000000000071e+00 1.755999999999999872e+01 2.183999999999999986e+01 2.617000000000000171e+01 2.641000000000000014e+01 1.498000000000000043e+01 1.683999999999999986e+01 1.850000000000000000e+01 1.268999999999999950e+01 8.050000000000000711e+00 1.589000000000000057e+01 9.800000000000000711e+00 2.280999999999999872e+01 8.890000000000000568e+00 2.583999999999999986e+01 1.819999999999999929e+01 1.625000000000000000e+01 1.787000000000000099e+01 2.910999999999999943e+01 7.830000000000000071e+00 1.075000000000000000e+01 1.036999999999999922e+01 1.714000000000000057e+01 2.012999999999999901e+01 2.185000000000000142e+01 3.669999999999999929e+00 3.479999999999999982e+00 1.560999999999999943e+01 1.508999999999999986e+01 -8.000000000000000444e-01 1.071000000000000085e+01 1.506000000000000050e+01 2.587999999999999901e+01 1.183999999999999986e+01 7.219999999999999751e+00 -2.020000000000000018e+00 1.919999999999999929e+00 1.389000000000000057e+01 1.586999999999999922e+01 4.139999999999999680e+00 2.310999999999999943e+01 6.700000000000000178e+00 1.966000000000000014e+01 1.767000000000000171e+01 3.017999999999999972e+01 1.871000000000000085e+01 3.560000000000000053e+00 2.901999999999999957e+01 2.137999999999999901e+01 1.293999999999999950e+01 1.848000000000000043e+01 9.199999999999999289e+00 -2.020000000000000018e+00 6.339999999999999858e+00 1.755999999999999872e+01 1.764000000000000057e+01 2.350000000000000089e+00 8.519999999999999574e+00 1.725000000000000000e+01 1.769000000000000128e+01 2.223000000000000043e+01 1.453999999999999915e+01 2.810000000000000053e+00 1.409999999999999964e+01 1.739000000000000057e+01 1.621000000000000085e+01 2.666000000000000014e+01 -1.620000000000000107e+00 9.140000000000000568e+00 6.150000000000000355e+00 2.187000000000000099e+01 6.099999999999999867e-01 1.286999999999999922e+01 1.657999999999999829e+01 9.439999999999999503e+00 2.435000000000000142e+01 1.882999999999999829e+01 1.921999999999999886e+01 5.660000000000000142e+00 2.542000000000000171e+01 1.655999999999999872e+01 1.748999999999999844e+01 1.116999999999999993e+01 1.692999999999999972e+01 2.217000000000000171e+01 8.220000000000000639e+00 1.016999999999999993e+01 1.297000000000000064e+01 8.710000000000000853e+00 6.549999999999999822e+00 1.371000000000000085e+01 1.232000000000000028e+01 2.180000000000000160e+00 1.501999999999999957e+01 1.128999999999999915e+01 1.000000000000000000e+01 1.508000000000000007e+01 1.142999999999999972e+01 9.900000000000000355e+00 1.005000000000000071e+01 1.233999999999999986e+01 1.466999999999999993e+01 1.578999999999999915e+01 2.037000000000000099e+01 1.313000000000000078e+01 4.799999999999999822e-01 -7.620000000000000107e+00 1.075000000000000000e+01 9.839999999999999858e+00 1.346000000000000085e+01 1.422000000000000064e+01 1.912000000000000099e+01 2.709999999999999964e+00 1.215000000000000036e+01 5.169999999999999929e+00 8.509999999999999787e+00 3.020000000000000018e+00 2.608999999999999986e+01 3.819999999999999840e+00 1.619999999999999929e+01 6.419999999999999929e+00 -2.109999999999999876e+00 1.496000000000000085e+01 1.250000000000000000e+01 1.006000000000000050e+01 -1.000000000000000056e-01 1.113000000000000078e+01 2.864999999999999858e+01 2.132999999999999829e+01 2.130000000000000071e+01 1.708999999999999986e+01 7.549999999999999822e+00 6.280000000000000249e+00 8.859999999999999432e+00 1.328999999999999915e+01 1.356000000000000050e+01 1.040000000000000036e+01 1.939999999999999947e+00 1.565000000000000036e+01 1.769000000000000128e+01 1.083000000000000007e+01 2.212000000000000099e+01 1.803000000000000114e+01 9.320000000000000284e+00 1.317999999999999972e+01 1.358999999999999986e+01 1.694999999999999929e+01 2.908999999999999986e+01 2.437999999999999901e+01 1.785999999999999943e+01 2.740000000000000213e+00 7.450000000000000178e+00 7.490000000000000213e+00 7.070000000000000284e+00 5.469999999999999751e+00 -3.270000000000000018e+00 1.582000000000000028e+01 8.199999999999999512e-01 1.650000000000000000e+01 1.864999999999999858e+01 -1.030000000000000027e+00 1.103999999999999915e+01 4.530000000000000249e+00 7.320000000000000284e+00 7.669999999999999929e+00 1.258000000000000007e+01 2.180000000000000160e+00 2.550000000000000000e+01 5.910000000000000142e+00 8.150000000000000355e+00 1.588000000000000078e+01 1.632999999999999829e+01 1.041000000000000014e+01 8.599999999999999645e+00 1.764000000000000057e+01 1.682000000000000028e+01 5.459999999999999964e+00 1.330000000000000071e+00 -7.330000000000000071e+00 1.350999999999999979e+01 9.460000000000000853e+00 2.183999999999999986e+01 2.989999999999999858e+01 2.828000000000000114e+01 1.184999999999999964e+01 6.269999999999999574e+00 7.129999999999999893e+00 1.864999999999999858e+01 1.298000000000000043e+01 3.290000000000000036e+00 1.607999999999999829e+01 4.910000000000000142e+00 7.620000000000000107e+00 2.223999999999999844e+01 2.120000000000000107e+00 1.846999999999999886e+01 1.698000000000000043e+01 1.349000000000000021e+01 1.391999999999999993e+01 2.419000000000000128e+01 2.319999999999999840e+00 1.028999999999999915e+01 5.950000000000000178e+00 1.773999999999999844e+01 2.058999999999999986e+01 7.650000000000000355e+00 1.188000000000000078e+01 3.790000000000000036e+00 1.400999999999999979e+01 2.792999999999999972e+01 1.714999999999999858e+01 1.232000000000000028e+01 2.398999999999999844e+01 1.951000000000000156e+01 4.870000000000000107e+00 6.599999999999999645e+00 1.317999999999999972e+01 1.953000000000000114e+01 1.014000000000000057e+01 1.238000000000000078e+01 1.040000000000000036e+00 2.203999999999999915e+01 4.160000000000000142e+00 2.379999999999999893e+00 1.242999999999999972e+01 5.990000000000000213e+00 2.533999999999999986e+01 9.519999999999999574e+00 1.569999999999999929e+01 1.953999999999999915e+01 1.227999999999999936e+01 1.983999999999999986e+01 1.011999999999999922e+01 1.339000000000000057e+01 1.712999999999999901e+01 1.241999999999999993e+01 1.198000000000000043e+01 1.896000000000000085e+01 7.259999999999999787e+00 7.019999999999999574e+00 9.080000000000000071e+00 1.671999999999999886e+01 1.092999999999999972e+01 1.635999999999999943e+01 6.370000000000000107e+00 4.830000000000000071e+00 8.699999999999999289e+00 1.642999999999999972e+01 7.730000000000000426e+00 1.438000000000000078e+01 1.249000000000000021e+01 5.889999999999999680e+00 9.099999999999999645e+00 -3.870000000000000107e+00 6.269999999999999574e+00 1.031000000000000050e+01 -2.689999999999999947e+00 2.970000000000000195e+00 4.559999999999999609e+00 1.728999999999999915e+01 2.299999999999999822e+00 7.950000000000000178e+00 1.721000000000000085e+01 7.250000000000000000e+00 9.580000000000000071e+00 -4.009999999999999787e+00 1.336999999999999922e+01 9.960000000000000853e+00 1.889999999999999858e+01 3.060000000000000053e+00 1.126999999999999957e+01 2.982999999999999829e+01 2.970000000000000195e+00 1.560999999999999943e+01 1.497000000000000064e+01 1.469999999999999929e+01 4.459999999999999964e+00 4.839999999999999858e+00 2.600000000000000089e-01 1.233000000000000007e+01 2.398999999999999844e+01 6.969999999999999751e+00 2.246000000000000085e+01 1.912000000000000099e+01 1.141000000000000014e+01 2.519000000000000128e+01 4.709999999999999964e+00 1.742999999999999972e+01 1.238000000000000078e+01 1.575999999999999979e+01 2.323999999999999844e+01 2.133999999999999986e+01 2.164999999999999858e+01 8.400000000000000355e+00 1.113000000000000078e+01 6.120000000000000107e+00 1.403999999999999915e+01 1.780000000000000027e+00 1.046000000000000085e+01 4.589999999999999858e+00 2.410000000000000142e+00 1.030000000000000071e+01 1.300999999999999979e+01 7.179999999999999716e+00 1.889999999999999858e+01 6.820000000000000284e+00 1.056000000000000050e+01 7.150000000000000355e+00 1.332000000000000028e+01 1.568999999999999950e+01 2.720000000000000195e+00 1.158000000000000007e+01 -7.700000000000000178e-01 1.331000000000000050e+01 1.614999999999999858e+01 2.060000000000000142e+01 1.105000000000000071e+01 -2.240000000000000213e+00 2.500000000000000000e+01 1.389000000000000057e+01 2.264999999999999858e+01 1.023000000000000043e+01 4.419999999999999929e+00 2.723000000000000043e+01 1.657000000000000028e+01 -3.700000000000000178e+00 1.302999999999999936e+01 1.223000000000000043e+01 8.460000000000000853e+00 1.284999999999999964e+01 -5.219999999999999751e+00 -8.099999999999999645e+00 1.635999999999999943e+01 1.091000000000000014e+01 1.136999999999999922e+01 7.750000000000000000e+00 7.389999999999999680e+00 1.101999999999999957e+01 1.732000000000000028e+01 1.481000000000000050e+01 9.669999999999999929e+00 3.129999999999999893e+00 1.415000000000000036e+01 5.540000000000000036e+00 1.148000000000000043e+01 9.589999999999999858e+00 -1.139999999999999902e+00 7.209999999999999964e+00 1.374000000000000021e+01 6.980000000000000426e+00 7.190000000000000391e+00 1.325999999999999979e+01 -7.900000000000000355e-01 2.029999999999999805e+00 4.620000000000000107e+00 1.323000000000000043e+01 1.453999999999999915e+01 5.860000000000000320e+00 2.290000000000000036e+00 1.767999999999999972e+01 3.640000000000000124e+00 1.407000000000000028e+01 2.046999999999999886e+01 -2.509999999999999787e+00 1.407000000000000028e+01 5.860000000000000320e+00 1.085999999999999943e+01 3.390000000000000124e+00 1.298000000000000043e+01 1.006000000000000050e+01 1.755999999999999872e+01 1.400000000000000000e+01 8.439999999999999503e+00 2.246999999999999886e+01 1.851999999999999957e+01 2.262000000000000099e+01 1.960000000000000142e+01 -1.689999999999999947e+00 2.142999999999999972e+01 9.929999999999999716e+00 2.137999999999999901e+01 1.419999999999999929e+01 1.653000000000000114e+01 1.150999999999999979e+01 1.000999999999999979e+01 1.155000000000000071e+01 1.921999999999999886e+01 1.660999999999999943e+01 2.067000000000000171e+01 9.279999999999999361e+00 1.530000000000000071e+01 1.085999999999999943e+01 1.423000000000000043e+01 2.671999999999999886e+01 2.160999999999999943e+01 1.767999999999999972e+01 1.475999999999999979e+01 9.990000000000000213e+00 -2.959999999999999964e+00 9.359999999999999432e+00 1.992999999999999972e+01 -9.650000000000000355e+00 1.607000000000000028e+01 1.879999999999999893e+00 8.970000000000000639e+00 -5.250000000000000000e+00 8.839999999999999858e+00 2.253999999999999915e+01 7.190000000000000391e+00 4.879999999999999893e+00 1.173000000000000043e+01 2.371000000000000085e+01 1.575000000000000000e+01 1.213000000000000078e+01 -3.379999999999999893e+00 1.807000000000000028e+01 1.524000000000000021e+01 5.959999999999999964e+00 5.019999999999999574e+00 5.940000000000000391e+00 1.268999999999999950e+01 1.708999999999999986e+01 2.628000000000000114e+01 3.120000000000000107e+00 4.190000000000000391e+00 1.024000000000000021e+01 1.789999999999999858e+01 2.785999999999999943e+01 1.608999999999999986e+01 2.258999999999999986e+01 1.266999999999999993e+01 6.629999999999999893e+00 1.536999999999999922e+01 1.344999999999999929e+01 1.010999999999999943e+01 6.980000000000000426e+00 1.322000000000000064e+01 5.889999999999999680e+00 6.160000000000000142e+00 6.629999999999999893e+00 6.519999999999999574e+00 2.229999999999999982e+00 7.990000000000000213e+00 1.568999999999999950e+01 1.066000000000000014e+01 1.912000000000000099e+01 1.209999999999999964e+01 8.429999999999999716e+00 2.279999999999999805e+00 -3.270000000000000018e+00 1.164000000000000057e+01 -8.689999999999999503e+00 2.890000000000000124e+00 -2.410000000000000142e+00 4.899999999999999911e-01 -3.569999999999999840e+00 1.459999999999999964e+01 9.949999999999999289e+00 -1.929999999999999938e+00 1.327999999999999936e+01 7.589999999999999858e+00 4.650000000000000355e+00 1.600000000000000033e-01 6.860000000000000320e+00 2.010000000000000142e+01 4.360000000000000320e+00 1.115000000000000036e+01 -4.780000000000000249e+00 1.500000000000000000e+00 3.250000000000000000e+00 -3.099999999999999978e-01 7.690000000000000391e+00 -2.439999999999999947e+00 2.800000000000000266e-01 7.339999999999999858e+00 3.310000000000000053e+00 9.279999999999999361e+00 -3.660000000000000142e+00 1.366999999999999993e+01 1.449000000000000021e+01 -1.340000000000000080e+00 4.080000000000000071e+00 8.349999999999999645e+00 -4.009999999999999787e+00 3.549999999999999822e+00 -1.209999999999999964e+00 3.599999999999999867e-01 1.441999999999999993e+01 -8.710000000000000853e+00 1.707000000000000028e+01 1.330000000000000071e+00 -1.113000000000000078e+01 5.799999999999999822e+00 1.000999999999999979e+01 4.339999999999999858e+00 -6.129999999999999893e+00 -4.250000000000000000e+00 8.460000000000000853e+00 1.620000000000000107e+00 1.799999999999999933e-01 1.105000000000000071e+01 7.099999999999999645e+00 -9.769999999999999574e+00 1.839999999999999858e+01 2.494999999999999929e+01 1.583999999999999986e+01 7.620000000000000107e+00 6.030000000000000249e+00 1.282000000000000028e+01 9.429999999999999716e+00 7.000000000000000000e+00 1.639999999999999902e+00 4.700000000000000178e+00 -3.580000000000000071e+00 1.092999999999999972e+01 6.009999999999999787e+00 3.569999999999999840e+00 2.200000000000000011e-01 1.076999999999999957e+01 1.959999999999999964e+00 1.300000000000000044e+00 3.200000000000000178e+00 3.410000000000000142e+00 1.293999999999999950e+01 2.000000000000000000e+00 1.431000000000000050e+01 7.280000000000000249e+00 2.399999999999999911e+00 5.639999999999999680e+00 -2.290000000000000036e+00 1.355000000000000071e+01 4.120000000000000107e+00 1.302999999999999936e+01 -7.099999999999999645e-01 2.220000000000000195e+00 1.432000000000000028e+01 8.929999999999999716e+00 1.188000000000000078e+01 1.225999999999999979e+01 -4.799999999999999822e+00 1.723000000000000043e+01 1.346000000000000085e+01 6.509999999999999787e+00 -4.570000000000000284e+00 6.500000000000000000e+00 2.467999999999999972e+01 7.059999999999999609e+00 2.751000000000000156e+01 2.500000000000000000e+00 1.276999999999999957e+01 6.030000000000000249e+00 1.363000000000000078e+01 5.959999999999999964e+00 4.540000000000000036e+00 1.889999999999999902e+00 9.490000000000000213e+00 1.300000000000000044e+00 5.000000000000000278e-02 5.080000000000000071e+00 1.133999999999999986e+01 1.669999999999999929e+00 1.584999999999999964e+01 2.740000000000000213e+00 5.080000000000000071e+00 2.475000000000000000e+01 -4.600000000000000200e-01 5.339999999999999858e+00 -2.330000000000000071e+00 -2.959999999999999964e+00 1.489999999999999991e+00 -5.349999999999999645e+00 -8.399999999999999689e-01 1.502999999999999936e+01 3.160000000000000142e+00 1.399000000000000021e+01 6.980000000000000426e+00 1.571000000000000085e+01 2.810000000000000053e+00 5.870000000000000107e+00 1.669999999999999929e+00 1.393999999999999950e+01 -5.099999999999999645e+00 -5.049999999999999822e+00 3.140000000000000124e+00 2.312999999999999901e+01 9.960000000000000853e+00 1.014000000000000057e+01 1.185999999999999943e+01 5.849999999999999645e+00 7.269999999999999574e+00 7.219999999999999751e+00 1.533000000000000007e+01 -1.120000000000000107e+00 -6.179999999999999716e+00 -1.879999999999999893e+00 1.247000000000000064e+01 2.342000000000000171e+01 -5.709999999999999964e+00 3.049999999999999822e+00 4.000000000000000222e-01 7.910000000000000142e+00 1.528999999999999915e+01 1.948999999999999844e+01 1.361999999999999922e+01 7.299999999999999822e+00 1.046000000000000085e+01 3.569999999999999840e+00 1.003999999999999915e+01 1.794000000000000128e+01 1.068999999999999950e+01 -4.469999999999999751e+00 9.720000000000000639e+00 1.342999999999999972e+01 1.910999999999999943e+01 9.919999999999999929e+00 -9.200000000000000400e-01 1.111999999999999922e+01 1.392999999999999972e+01 9.189999999999999503e+00 5.750000000000000000e+00 1.583999999999999986e+01 -4.280000000000000249e+00 1.225000000000000000e+01 -1.909999999999999920e+00 -4.139999999999999680e+00 6.750000000000000000e+00 1.116999999999999993e+01 2.939999999999999947e+00 -6.500000000000000222e-01 5.400000000000000355e-01 1.183999999999999986e+01 1.400999999999999979e+01 1.122000000000000064e+01 8.650000000000000355e+00 -2.319999999999999840e+00 1.483000000000000007e+01 1.091999999999999993e+01 1.361999999999999922e+01 1.469999999999999973e+00 1.006000000000000050e+01 2.490000000000000213e+00 1.979999999999999982e+00 1.010000000000000009e+00 -8.650000000000000355e+00 6.600000000000000311e-01 -1.000000000000000056e-01 3.950000000000000178e+00 1.441999999999999993e+01 -3.089999999999999858e+00 1.060000000000000053e+00 3.910000000000000142e+00 -2.589999999999999858e+00 8.689999999999999503e+00 1.600000000000000033e-01 1.041999999999999993e+01 1.141000000000000014e+01 8.000000000000000000e+00 -3.529999999999999805e+00 2.076999999999999957e+01 -4.000000000000000083e-02 9.750000000000000000e+00 1.691000000000000014e+01 1.230000000000000071e+01 1.719999999999999929e+01 1.172000000000000064e+01 1.078999999999999915e+01 1.297000000000000064e+01 1.077999999999999936e+01 -3.370000000000000107e+00 4.089999999999999858e+00 8.089999999999999858e+00 1.471000000000000085e+01 1.085999999999999943e+01 4.199999999999999845e-01 6.049999999999999822e+00 8.919999999999999929e+00 1.769000000000000128e+01 1.109999999999999964e+01 1.810000000000000053e+00 6.899999999999999467e-01 -6.940000000000000391e+00 1.452999999999999936e+01 6.719999999999999751e+00 1.682000000000000028e+01 2.279999999999999805e+00 1.173000000000000043e+01 6.660000000000000142e+00 1.214000000000000057e+01 8.169999999999999929e+00 1.700000000000000122e-01 3.089999999999999858e+00 -4.839999999999999858e+00 2.205999999999999872e+01 -4.910000000000000142e+00 5.580000000000000071e+00 2.142000000000000171e+01 1.430000000000000071e+01 4.780000000000000249e+00 -3.180000000000000160e+00 1.453999999999999915e+01 4.330000000000000071e+00 1.024000000000000021e+01 -2.939999999999999947e+00 1.683999999999999986e+01 7.879999999999999893e+00 2.403000000000000114e+01 8.199999999999999512e-01 -3.229999999999999982e+00 2.549999999999999822e+00 -1.500000000000000000e+00 9.279999999999999361e+00 1.551999999999999957e+01 5.280000000000000249e+00 5.370000000000000107e+00 -5.419999999999999929e+00 1.662000000000000099e+01 1.274000000000000021e+01 9.789999999999999147e+00 2.279999999999999805e+00 7.740000000000000213e+00 9.740000000000000213e+00 6.549999999999999822e+00 3.330000000000000071e+00 -2.779999999999999805e+00 8.730000000000000426e+00 3.430000000000000160e+00 -1.530000000000000027e+00 1.144999999999999929e+01 -1.928000000000000114e+01 6.600000000000000311e-01 -3.990000000000000213e+00 -5.150000000000000355e+00 5.379999999999999893e+00 -5.200000000000000178e+00 4.740000000000000213e+00 5.040000000000000036e+00 1.586999999999999922e+01 1.178999999999999915e+01 5.900000000000000355e+00 4.410000000000000142e+00 -3.600000000000000089e+00 7.480000000000000426e+00 3.470000000000000195e+00 -3.109999999999999876e+00 1.474000000000000021e+01 9.140000000000000568e+00 -8.419999999999999929e+00 1.590000000000000080e+00 1.090000000000000036e+01 1.620000000000000107e+00 2.357999999999999829e+01 9.029999999999999361e+00 6.110000000000000320e+00 -9.990000000000000213e+00 -1.100000000000000089e+00 3.200000000000000067e-01 -6.049999999999999822e+00 2.069999999999999840e+00 -1.520000000000000018e+00 -3.200000000000000067e-01 8.349999999999999645e+00 1.306000000000000050e+01 -1.870000000000000107e+00 3.099999999999999978e-01 -9.899999999999999911e-01 3.580000000000000071e+00 -3.300000000000000155e-01 1.229999999999999982e+00 7.969999999999999751e+00 9.679999999999999716e+00 1.582000000000000028e+01 1.129999999999999893e+00 1.324000000000000021e+01 9.949999999999999289e+00 8.599999999999999867e-01 1.293999999999999950e+01 2.720000000000000195e+00 3.400000000000000244e-01 9.599999999999999645e-01 3.100000000000000089e+00 9.750000000000000000e+00 5.980000000000000426e+00 1.083000000000000007e+01 2.330000000000000071e+00 2.128999999999999915e+01 -2.319999999999999840e+00 6.790000000000000036e+00 6.660000000000000142e+00 -6.309999999999999609e+00 1.130000000000000071e+01 1.357000000000000028e+01 4.000000000000000083e-02 1.293999999999999950e+01 1.558999999999999986e+01 8.299999999999999600e-01 4.509999999999999787e+00 7.199999999999999734e-01 -8.980000000000000426e+00 1.368999999999999950e+01 -5.259999999999999787e+00 9.619999999999999218e+00 2.459999999999999964e+00 1.530000000000000071e+01 1.300000000000000044e+00 2.173000000000000043e+01 1.823000000000000043e+01 1.787000000000000099e+01 5.349999999999999645e+00 -4.500000000000000000e+00 6.190000000000000391e+00 -8.140000000000000568e+00 6.690000000000000391e+00 1.250000000000000000e+00 -1.689999999999999947e+00 -1.219999999999999929e+01 8.089999999999999858e+00 1.541999999999999993e+01 8.310000000000000497e+00 -1.351999999999999957e+01 1.431000000000000050e+01 1.607999999999999829e+01 8.980000000000000426e+00 8.410000000000000142e+00 1.066000000000000014e+01 7.610000000000000320e+00 -7.450000000000000178e+00 -2.580000000000000071e+00 5.549999999999999822e+00 8.369999999999999218e+00 8.660000000000000142e+00 2.430000000000000160e+00 6.610000000000000320e+00 6.709999999999999964e+00 6.500000000000000222e-01 2.299999999999999822e+00 2.560000000000000053e+00 -3.830000000000000071e+00 7.679999999999999716e+00 1.157000000000000028e+01 1.969999999999999973e+00 -2.999999999999999889e-02 1.020000000000000018e+00 6.500000000000000000e+00 4.379999999999999893e+00 2.037000000000000099e+01 4.580000000000000071e+00 5.580000000000000071e+00 -5.200000000000000178e+00 6.849999999999999645e+00 2.244000000000000128e+01 1.091000000000000014e+01 6.660000000000000142e+00 4.330000000000000071e+00 1.076999999999999957e+01 -8.810000000000000497e+00 1.380000000000000071e+01 5.610000000000000320e+00 9.259999999999999787e+00 6.120000000000000107e+00 1.225000000000000000e+01 1.607999999999999829e+01 7.389999999999999680e+00 1.331000000000000050e+01 5.160000000000000142e+00 1.282000000000000028e+01 1.109999999999999964e+01 1.959999999999999964e+00 4.730000000000000426e+00 1.074000000000000021e+01 4.009999999999999787e+00 1.152999999999999936e+01 1.436999999999999922e+01 2.290000000000000036e+00 -1.050000000000000000e+01 -1.020000000000000018e+00 6.099999999999999645e+00 -6.910000000000000142e+00 1.035999999999999943e+01 1.577999999999999936e+01 6.009999999999999787e+00 1.444999999999999929e+01 1.358999999999999986e+01 9.419999999999999929e+00 1.479999999999999982e+00 5.580000000000000071e+00 8.619999999999999218e+00 7.650000000000000355e+00 6.459999999999999964e+00 1.100000000000000089e+00 -2.970000000000000195e+00 2.729999999999999982e+00 6.080000000000000071e+00 8.150000000000000355e+00 5.919999999999999929e+00 1.348000000000000043e+01 5.860000000000000320e+00 8.650000000000000355e+00 -8.359999999999999432e+00 9.630000000000000782e+00 4.299999999999999822e+00 5.839999999999999858e+00 8.060000000000000497e+00 1.163000000000000078e+01 6.919999999999999929e+00 1.621999999999999886e+01 1.072000000000000064e+01 1.292999999999999972e+01 6.919999999999999929e+00 2.101000000000000156e+01 7.139999999999999680e+00 9.210000000000000853e+00 2.139000000000000057e+01 9.029999999999999361e+00 7.030000000000000249e+00 5.799999999999999600e-01 4.669999999999999929e+00 1.148000000000000043e+01 -1.030000000000000027e+00 -2.350000000000000089e+00 -2.000000000000000000e+00 -3.900000000000000133e-01 3.800000000000000044e-01 1.477999999999999936e+01 4.309999999999999609e+00 6.250000000000000000e+00 -1.509999999999999964e+01 3.669999999999999929e+00 1.750000000000000000e+00 -5.600000000000000533e-01 3.399999999999999911e+00 -5.509999999999999787e+00 -2.800000000000000266e-01 8.429999999999999716e+00 1.199999999999999956e-01 1.300000000000000044e+00 1.176999999999999957e+01 -5.100000000000000089e-01 4.240000000000000213e+00 1.703000000000000114e+01 6.889999999999999680e+00 -7.399999999999999911e-01 2.259999999999999787e+00 -1.199999999999999956e+00 8.630000000000000782e+00 -1.429999999999999938e+00 1.046000000000000085e+01 5.110000000000000320e+00 -9.380000000000000782e+00 4.839999999999999858e+00 1.255000000000000071e+01 1.719999999999999973e+00 -5.070000000000000284e+00 9.810000000000000497e+00 1.383999999999999986e+01 -4.610000000000000320e+00 8.599999999999999645e+00 3.490000000000000213e+00 -2.999999999999999889e-02 4.089999999999999858e+00 -1.100000000000000006e-01 -4.309999999999999609e+00 2.979999999999999982e+00 4.099999999999999756e-01 1.447000000000000064e+01 4.660000000000000142e+00 -5.370000000000000107e+00 1.364000000000000057e+01 -9.230000000000000426e+00 9.900000000000000355e+00 -4.339999999999999858e+00 2.630000000000000071e+01 6.540000000000000036e+00 5.600000000000000533e-01 9.210000000000000853e+00 1.425000000000000000e+01 -9.169999999999999929e+00 -8.650000000000000355e+00 4.309999999999999609e+00 1.473000000000000043e+01 -5.669999999999999929e+00 9.269999999999999574e+00 5.040000000000000036e+00 1.106000000000000050e+01 1.616000000000000014e+01 1.451999999999999957e+01 1.229999999999999982e+00 -3.100000000000000089e+00 7.219999999999999751e+00 1.370000000000000107e+00 5.330000000000000071e+00 1.171000000000000085e+01 -3.209999999999999964e+00 6.400000000000000355e+00 1.482000000000000028e+01 6.500000000000000000e+00 -5.250000000000000000e+00 5.879999999999999893e+00 1.265000000000000036e+01 3.500000000000000000e+00 2.479999999999999982e+00 -3.379999999999999893e+00 -1.229999999999999982e+00 1.290000000000000036e+01 -4.000000000000000000e+00 2.271999999999999886e+01 -4.209999999999999964e+00 -2.950000000000000178e+00 2.399999999999999911e+00 1.250000000000000000e+00 1.937999999999999901e+01 1.787000000000000099e+01 4.509999999999999787e+00 4.699999999999999734e-01 -1.010000000000000009e+00 -9.369999999999999218e+00 8.599999999999999645e+00 1.714000000000000057e+01 -2.120000000000000107e+00 -6.700000000000000178e+00 -2.500000000000000000e-01 -2.509999999999999787e+00 5.889999999999999680e+00 7.830000000000000071e+00 3.680000000000000160e+00 3.370000000000000107e+00 -5.820000000000000284e+00 1.209999999999999964e+00 6.309999999999999609e+00 1.570000000000000062e+00 -2.379999999999999893e+00 -1.500000000000000000e+00 -1.879999999999999893e+00 1.459999999999999964e+00 -3.740000000000000213e+00 1.010000000000000009e+00 3.140000000000000124e+00 4.690000000000000391e+00 -2.040000000000000036e+00 5.709999999999999964e+00 7.750000000000000000e+00 1.115000000000000036e+01 -1.570000000000000062e+00 -7.800000000000000266e-01 1.729999999999999982e+00 3.330000000000000071e+00 -8.830000000000000071e+00 6.530000000000000249e+00 4.929999999999999716e+00 2.879999999999999893e+00 -1.022000000000000064e+01 5.440000000000000391e+00 1.316999999999999993e+01 -7.169999999999999929e+00 -1.739999999999999991e+00 -1.719999999999999973e+00 7.950000000000000178e+00 1.889999999999999902e+00 8.939999999999999503e+00 1.007000000000000028e+01 4.309999999999999609e+00 -5.219999999999999751e+00 -6.150000000000000355e+00 -1.183000000000000007e+01 -1.500000000000000000e+00 8.100000000000000533e-01 -1.169999999999999929e+00 1.155000000000000071e+01 -3.439999999999999947e+00 -1.719999999999999973e+00 1.919999999999999929e+00 8.970000000000000639e+00 -2.899999999999999800e-01 1.520000000000000018e+00 4.000000000000000000e+00 -5.769999999999999574e+00 7.700000000000000178e-01 3.900000000000000133e-01 -2.270000000000000018e+00 1.419999999999999929e+00 1.378999999999999915e+01 1.002999999999999936e+01 6.440000000000000391e+00 1.083999999999999986e+01 2.300000000000000100e-01 1.646999999999999886e+01 -2.680000000000000160e+00 -1.313000000000000078e+01 2.000000000000000111e-01 1.280000000000000071e+01 8.080000000000000071e+00 7.559999999999999609e+00 7.459999999999999964e+00 1.541000000000000014e+01 -6.000000000000000000e+00 -1.909999999999999920e+00 -2.029999999999999805e+00 -2.759999999999999787e+00 -1.810000000000000053e+00 7.250000000000000000e+00 4.570000000000000284e+00 2.680000000000000160e+00 3.560000000000000053e+00 1.467999999999999972e+01 5.990000000000000213e+00 5.889999999999999680e+00 -5.360000000000000320e+00 1.099000000000000021e+01 1.707000000000000028e+01 -1.600000000000000089e+00 6.150000000000000355e+00 1.746000000000000085e+01 7.399999999999999911e-01 9.970000000000000639e+00 -1.233000000000000007e+01 -1.739999999999999991e+00 1.036999999999999922e+01 7.620000000000000107e+00 -5.500000000000000000e+00 1.216999999999999993e+01 6.780000000000000249e+00 7.839999999999999858e+00 3.490000000000000213e+00 -5.709999999999999964e+00 3.900000000000000133e-01 -1.682999999999999829e+01 8.660000000000000142e+00 4.990000000000000213e+00 6.870000000000000107e+00 2.423000000000000043e+01 -3.830000000000000071e+00 1.125999999999999979e+01 4.570000000000000284e+00 -6.349999999999999645e+00 7.030000000000000249e+00 5.589999999999999858e+00 3.609999999999999876e+00 1.280000000000000027e+00 3.899999999999999911e+00 1.699999999999999956e+00 9.820000000000000284e+00 9.019999999999999574e+00 -4.500000000000000111e-01 -3.330000000000000071e+00 5.879999999999999893e+00 1.655999999999999872e+01 6.740000000000000213e+00 5.660000000000000142e+00 -1.300000000000000044e-01 -2.250000000000000000e+00 -5.049999999999999822e+00 6.469999999999999751e+00 5.999999999999999778e-01 2.333999999999999986e+01 1.823999999999999844e+01 6.299999999999999822e+00 7.700000000000000178e-01 1.297000000000000064e+01 4.849999999999999645e+00 1.411999999999999922e+01 8.299999999999999600e-01 7.500000000000000000e+00 1.350000000000000089e+00 8.320000000000000284e+00 -7.429999999999999716e+00 9.289999999999999147e+00 6.650000000000000355e+00 -4.889999999999999680e+00 6.940000000000000391e+00 -3.339999999999999858e+00 3.770000000000000018e+00 -2.649999999999999911e+00 8.009999999999999787e+00 -1.810000000000000053e+00 1.580000000000000071e+00 7.900000000000000355e+00 5.169999999999999929e+00 -8.960000000000000853e+00 2.259999999999999787e+00 4.790000000000000036e+00 2.080000000000000071e+00 1.188000000000000078e+01 2.569999999999999840e+00 1.525000000000000000e+01 -7.379999999999999893e+00 7.009999999999999787e+00 -4.370000000000000107e+00 -2.180000000000000160e+00 8.900000000000000355e+00 -2.990000000000000213e+00 -1.139999999999999902e+00 1.267999999999999972e+01 2.399999999999999911e-01 8.740000000000000213e+00 1.320000000000000062e+00 5.799999999999999600e-01 4.179999999999999716e+00 -1.466999999999999993e+01 -4.589999999999999858e+00 2.509999999999999787e+00 -4.639999999999999680e+00 6.559999999999999609e+00 7.330000000000000071e+00 -1.560000000000000053e+00 1.269999999999999929e+01 6.209999999999999964e+00 1.808999999999999986e+01 9.189999999999999503e+00 1.953000000000000114e+01 3.859999999999999876e+00 -2.660000000000000142e+00 -1.446000000000000085e+01 2.279999999999999805e+00 2.750000000000000000e+00 1.543999999999999950e+01 5.139999999999999680e+00 -6.360000000000000320e+00 -3.810000000000000053e+00 1.899999999999999911e+00 5.309999999999999609e+00 3.640000000000000124e+00 4.820000000000000284e+00 2.726000000000000156e+01 1.283000000000000007e+01 9.990000000000000213e+00 2.759999999999999787e+00 3.979999999999999982e+00 -1.780000000000000027e+00 -1.510000000000000009e+00 2.669999999999999929e+00 1.748999999999999844e+01 -7.839999999999999858e+00 -3.319999999999999840e+00 -3.029999999999999805e+00 -1.389999999999999902e+00 1.649999999999999911e+00 6.600000000000000311e-01 3.900000000000000133e-01 1.879999999999999893e+00 3.149999999999999911e+00 1.430000000000000071e+01 -2.350000000000000089e+00 4.639999999999999680e+00 1.518999999999999950e+01 -7.650000000000000355e+00 4.879999999999999893e+00 2.600000000000000089e-01 -4.059999999999999609e+00 -3.089999999999999858e+00 7.299999999999999822e+00 4.780000000000000249e+00 1.848000000000000043e+01 6.269999999999999574e+00 4.690000000000000391e+00 1.443999999999999950e+01 3.800000000000000044e-01 7.600000000000000089e-01 -3.800000000000000044e-01 8.119999999999999218e+00 6.099999999999999867e-01 1.224000000000000021e+01 2.149999999999999911e+00 6.379999999999999893e+00 2.000000000000000042e-02 -5.129999999999999893e+00 5.400000000000000355e-01 1.181000000000000050e+01 7.360000000000000320e+00 9.029999999999999361e+00 1.185999999999999943e+01 -5.389999999999999680e+00 -4.320000000000000284e+00 1.110000000000000098e+00 9.740000000000000213e+00 2.500000000000000000e+00 -5.580000000000000071e+00 4.459999999999999964e+00 -5.459999999999999964e+00 1.369999999999999929e+01 -1.260000000000000009e+00 4.919999999999999929e+00 -1.085999999999999943e+01 1.685000000000000142e+01 2.150000000000000000e+01 1.242999999999999972e+01 2.970000000000000195e+00 1.550000000000000000e+01 1.810000000000000053e+00 -7.040000000000000036e+00 -1.100000000000000006e-01 1.121000000000000085e+01 -6.059999999999999609e+00 8.330000000000000071e+00 -4.620000000000000107e+00 3.759999999999999787e+00 1.291000000000000014e+01 -1.629999999999999893e+00 1.521000000000000085e+01 5.280000000000000249e+00 -4.469999999999999751e+00 1.286999999999999922e+01 6.600000000000000311e-01 -5.230000000000000426e+00 7.240000000000000213e+00 2.600000000000000089e+00 7.900000000000000355e+00 -7.769999999999999574e+00 9.500000000000000000e+00 1.600000000000000089e+00 -5.139999999999999680e+00 7.879999999999999893e+00 1.439999999999999947e+00 7.009999999999999787e+00 1.175000000000000000e+01 5.799999999999999822e+00 6.800000000000000488e-01 1.126999999999999957e+01 -1.629999999999999893e+00 4.690000000000000391e+00 1.041999999999999993e+01 -4.820000000000000284e+00 -8.000000000000000444e-01 -4.099999999999999645e+00 8.419999999999999929e+00 1.506000000000000050e+01 3.220000000000000195e+00 8.000000000000000444e-01 4.879999999999999893e+00 1.840000000000000080e+00 -6.860000000000000320e+00 -2.000000000000000042e-02 3.490000000000000213e+00 -6.759999999999999787e+00 -2.049999999999999822e+00 6.330000000000000071e+00 -4.490000000000000213e+00 1.218999999999999950e+01 1.708999999999999986e+01 -1.000000000000000056e-01 2.999999999999999889e-01 3.899999999999999911e+00 -1.830000000000000071e+00 -1.909999999999999920e+00 1.543999999999999950e+01 -8.169999999999999929e+00 5.629999999999999893e+00 1.726000000000000156e+01 4.129999999999999893e+00 7.959999999999999964e+00 8.480000000000000426e+00 4.290000000000000036e+00 6.300000000000000044e-01 -8.869999999999999218e+00 -2.930000000000000160e+00 4.679999999999999716e+00 -7.199999999999999734e-01 -1.323000000000000043e+01 -4.759999999999999787e+00 3.979999999999999982e+00 -2.669999999999999929e+00 2.720000000000000195e+00 -5.070000000000000284e+00 -1.689999999999999947e+00 8.359999999999999432e+00 3.299999999999999822e+00 -9.179999999999999716e+00 1.469999999999999973e+00 7.049999999999999822e+00 1.486999999999999922e+01 -1.919999999999999929e+00 1.729999999999999982e+00 8.830000000000000071e+00 1.174000000000000021e+01 7.309999999999999609e+00 4.899999999999999911e-01 -2.500000000000000000e-01 2.169000000000000128e+01 9.779999999999999361e+00 1.982999999999999829e+01 5.000000000000000000e-01 9.779999999999999361e+00 8.119999999999999218e+00 1.149999999999999911e+00 -6.209999999999999964e+00 -1.676000000000000156e+01 -4.000000000000000000e+00 1.449999999999999956e+00 1.006000000000000050e+01 3.040000000000000036e+00 2.129999999999999893e+00 3.069999999999999840e+00 -1.290000000000000036e+00 7.509999999999999787e+00 -2.169999999999999929e+00 5.610000000000000320e+00 -8.399999999999999689e-01 7.309999999999999609e+00 9.679999999999999716e+00 8.210000000000000853e+00 6.899999999999999467e-01 1.820000000000000062e+00 6.490000000000000213e+00 -6.450000000000000178e+00 2.810000000000000053e+00 5.040000000000000036e+00 1.023000000000000043e+01 -2.470000000000000195e+00 3.759999999999999787e+00 -3.699999999999999956e-01 -8.460000000000000853e+00 1.089000000000000057e+01 5.120000000000000107e+00 7.700000000000000178e-01 3.109999999999999876e+00 -7.389999999999999680e+00 2.042000000000000171e+01 -4.179999999999999716e+00 -2.720000000000000195e+00 1.224000000000000021e+01 -5.790000000000000036e+00 7.160000000000000142e+00 4.429999999999999716e+00 1.256000000000000050e+01 1.381000000000000050e+01 1.491000000000000014e+01 -3.540000000000000036e+00 4.059999999999999609e+00 -1.215000000000000036e+01 -7.639999999999999680e+00 3.859999999999999876e+00 -1.224000000000000021e+01 8.800000000000000711e+00 8.299999999999999600e-01 1.320000000000000062e+00 2.000000000000000111e-01 8.449999999999999289e+00 2.350000000000000089e+00 5.589999999999999858e+00 4.389999999999999680e+00 -6.400000000000000355e+00 1.820000000000000062e+00 1.903999999999999915e+01 7.780000000000000249e+00 1.178999999999999915e+01 8.490000000000000213e+00 2.419999999999999929e+00 3.770000000000000018e+00 1.099000000000000021e+01 -6.280000000000000249e+00 -4.940000000000000391e+00 6.900000000000000355e+00 2.750000000000000000e+00 -4.200000000000000178e+00 1.456000000000000050e+01 5.309999999999999609e+00 -1.600000000000000089e+00 7.900000000000000355e+00 -6.040000000000000036e+00 2.520000000000000018e+00 -1.860000000000000098e+00 3.299999999999999822e+00 5.699999999999999512e-01 6.769999999999999574e+00 -1.719999999999999973e+00 2.200000000000000011e-01 8.839999999999999858e+00 5.389999999999999680e+00 -3.779999999999999805e+00 1.050000000000000000e+01 3.549999999999999822e+00 1.103999999999999915e+01 4.839999999999999858e+00 -9.100000000000000311e-01 1.719999999999999973e+00 7.849999999999999645e+00 1.049000000000000021e+01 -9.949999999999999289e+00 1.419999999999999929e+00 -4.799999999999999822e+00 5.999999999999999778e-02 -4.600000000000000200e-01 2.879999999999999893e+00 -2.959999999999999964e+00 -6.809999999999999609e+00 2.803000000000000114e+01 3.799999999999999822e+00 3.330000000000000071e+00 5.699999999999999512e-01 1.760000000000000142e+01 4.769999999999999574e+00 -5.099999999999999645e+00 1.080000000000000071e+00 8.960000000000000853e+00 1.370000000000000107e+00 -1.360000000000000098e+00 1.666000000000000014e+01 -9.259999999999999787e+00 4.910000000000000142e+00 -8.750000000000000000e+00 1.041999999999999993e+01 1.219999999999999929e+01 -2.979999999999999982e+00 1.330000000000000071e+00 -1.320000000000000062e+00 3.370000000000000107e+00 1.782000000000000028e+01 2.620000000000000107e+00 -6.320000000000000284e+00 1.610000000000000098e+00 6.129999999999999893e+00 1.308000000000000007e+01 8.900000000000000133e-01 1.780000000000000027e+00 4.269999999999999574e+00 1.126999999999999957e+01 6.839999999999999858e+00 -1.360000000000000098e+00 1.778999999999999915e+01 -2.999999999999999889e-01 3.149999999999999911e+00 4.660000000000000142e+00 9.449999999999999289e+00 6.929999999999999716e+00 8.869999999999999218e+00 5.080000000000000071e+00 8.500000000000000000e+00 -1.190000000000000036e+01 5.200000000000000178e+00 -1.429999999999999938e+00 1.409999999999999920e+00 1.459999999999999964e+00 -5.349999999999999645e+00 7.570000000000000284e+00 6.459999999999999964e+00 5.879999999999999893e+00 1.463000000000000078e+01 -1.600000000000000033e-01 -1.117999999999999972e+01 -3.970000000000000195e+00 -1.060000000000000053e+00 7.250000000000000000e+00 8.179999999999999716e+00 1.141000000000000014e+01 5.360000000000000320e+00 -4.059999999999999609e+00 1.219999999999999929e+01 -1.680000000000000071e+01 2.120000000000000107e+00 7.360000000000000320e+00 1.040000000000000036e+00 -4.330000000000000071e+00 1.052999999999999936e+01 7.929999999999999716e+00 -7.150000000000000355e+00 -4.679999999999999716e+00 -5.780000000000000249e+00 1.311999999999999922e+01 6.990000000000000213e+00 4.519999999999999574e+00 -2.450000000000000178e+00 -4.589999999999999858e+00 -3.229999999999999982e+00 -7.199999999999999734e-01 1.000000000000000000e+00 1.001999999999999957e+01 9.980000000000000426e+00 9.480000000000000426e+00 5.450000000000000178e+00 -8.310000000000000497e+00 8.660000000000000142e+00 1.018999999999999950e+01 1.075999999999999979e+01 2.529999999999999805e+00 -1.000000000000000056e-01 4.790000000000000036e+00 -9.419999999999999929e+00 5.160000000000000142e+00 -4.230000000000000426e+00 1.159999999999999920e+00 -9.060000000000000497e+00 1.719999999999999973e+00 -1.080000000000000071e+00 -5.129999999999999893e+00 1.375000000000000000e+01 -7.330000000000000071e+00 2.020000000000000018e+00 -1.169999999999999929e+00 1.333999999999999986e+01 8.419999999999999929e+00 -1.290000000000000036e+00 -1.060999999999999943e+01 9.869999999999999218e+00 -2.359999999999999876e+00 6.820000000000000284e+00 1.416999999999999993e+01 5.900000000000000355e+00 3.299999999999999822e+00 6.190000000000000391e+00 9.630000000000000782e+00 8.679999999999999716e+00 -1.129999999999999893e+00 -2.399999999999999911e-01 -2.669999999999999929e+00 9.710000000000000853e+00 6.089999999999999858e+00 1.113000000000000078e+01 3.529999999999999805e+00 7.950000000000000178e+00 3.089999999999999858e+00 5.639999999999999680e+00 2.370000000000000107e+00 -5.250000000000000000e+00 6.379999999999999893e+00 1.397000000000000064e+01 -4.009999999999999787e+00 5.870000000000000107e+00 -3.879999999999999893e+00 -1.719999999999999973e+00 3.120000000000000107e+00 -1.215000000000000036e+01 6.570000000000000284e+00 7.400000000000000355e+00 -8.849999999999999645e+00 -2.509999999999999787e+00 1.280000000000000027e+00 -3.390000000000000124e+00 1.199999999999999956e+00 1.610000000000000098e+00 -6.200000000000000178e+00 1.500000000000000000e+01 3.890000000000000124e+00 2.759999999999999787e+00 6.400000000000000355e+00 2.250000000000000000e+00 -1.409999999999999964e+01 -2.220000000000000195e+00 1.267999999999999972e+01 4.820000000000000284e+00 5.500000000000000444e-01 6.889999999999999680e+00 1.257000000000000028e+01 -1.782999999999999829e+01 8.320000000000000284e+00 8.970000000000000639e+00 1.760000000000000009e+00 3.029999999999999805e+00 1.325999999999999979e+01 9.400000000000000355e+00 1.033999999999999986e+01 -8.419999999999999929e+00 -5.389999999999999680e+00 3.720000000000000195e+00 1.200999999999999979e+01 -1.034999999999999964e+01 -1.046000000000000085e+01 1.527999999999999936e+01 -4.459999999999999964e+00 -1.620000000000000107e+00 3.599999999999999867e-01 -8.699999999999999956e-01 -6.169999999999999929e+00 8.039999999999999147e+00 6.500000000000000000e+00 1.439000000000000057e+01 4.120000000000000107e+00 -1.285999999999999943e+01 2.370000000000000107e+00 1.155000000000000071e+01 7.190000000000000391e+00 -1.409999999999999920e+00 -1.021000000000000085e+01 4.990000000000000213e+00 -6.839999999999999858e+00 4.639999999999999680e+00 1.159999999999999920e+00 -1.280000000000000027e+00 -1.646000000000000085e+01 -1.669999999999999929e+00 -1.528999999999999915e+01 -1.530000000000000027e+00 2.078999999999999915e+01 6.400000000000000355e+00 1.033999999999999986e+01 5.690000000000000391e+00 6.139999999999999680e+00 -3.400000000000000244e-01 5.490000000000000213e+00 -1.620000000000000107e+00 -6.540000000000000036e+00 2.430000000000000160e+00 3.680000000000000160e+00 -1.100000000000000006e-01 3.310000000000000053e+00 7.230000000000000426e+00 -4.740000000000000213e+00 -1.439999999999999947e+00 2.999999999999999889e-01 9.679999999999999716e+00 4.839999999999999858e+00 -1.870000000000000107e+00 1.413000000000000078e+01 -9.269999999999999574e+00 7.599999999999999645e+00 3.020000000000000018e+00 3.319999999999999840e+00 6.389999999999999680e+00 1.149999999999999911e+00 -8.339999999999999858e+00 3.699999999999999956e-01 -5.000000000000000000e+00 4.929999999999999716e+00 -1.199999999999999956e-01 2.455999999999999872e+01 4.360000000000000320e+00 1.051999999999999957e+01 -8.550000000000000711e+00 5.209999999999999964e+00 -9.880000000000000782e+00 -1.419999999999999929e+00 1.066999999999999993e+01 -3.439999999999999947e+00 1.692999999999999972e+01 7.849999999999999645e+00 -3.720000000000000195e+00 6.400000000000000133e-01 4.639999999999999680e+00 -9.240000000000000213e+00 2.680000000000000160e+00 -8.800000000000000711e+00 -6.459999999999999964e+00 -1.580000000000000071e+00 1.850000000000000089e+00 -5.419999999999999929e+00 8.000000000000000444e-01 6.200000000000000178e+00 2.494999999999999929e+01 2.082999999999999829e+01 -5.129999999999999893e+00 -1.010999999999999943e+01 9.859999999999999432e+00 -5.650000000000000355e+00 -4.309999999999999609e+00 5.699999999999999512e-01 2.600000000000000089e-01 -4.809999999999999609e+00 -1.139999999999999902e+00 -3.620000000000000107e+00 -3.310000000000000053e+00 -1.496000000000000085e+01 2.060000000000000053e+00 -1.909999999999999920e+00 -9.050000000000000711e+00 5.750000000000000000e+00 7.070000000000000284e+00 7.879999999999999893e+00 2.600000000000000089e+00 3.750000000000000000e+00 1.189999999999999947e+00 -2.569999999999999840e+00 3.500000000000000000e+00 -1.540000000000000036e+00 -1.199999999999999956e-01 -3.899999999999999911e+00 5.799999999999999822e+00 -1.084999999999999964e+01 -5.080000000000000071e+00 -8.160000000000000142e+00 -7.000000000000000000e+00 1.540000000000000036e+00 -1.357000000000000028e+01 6.219999999999999751e+00 3.799999999999999822e+00 -9.609999999999999432e+00 6.650000000000000355e+00 -6.059999999999999609e+00 1.055000000000000071e+01 3.629999999999999893e+00 -5.549999999999999822e+00 -3.200000000000000067e-01 1.429999999999999938e+00 1.018999999999999950e+01 5.230000000000000426e+00 -3.660000000000000142e+00 -6.199999999999999956e-01 -4.059999999999999609e+00 6.490000000000000213e+00 4.000000000000000222e-01 -9.550000000000000711e+00 -5.000000000000000278e-02 2.205999999999999872e+01 -7.620000000000000107e+00 -6.059999999999999609e+00 4.240000000000000213e+00 1.334999999999999964e+01 -5.969999999999999751e+00 -2.950000000000000178e+00 -8.999999999999999667e-02 4.919999999999999929e+00 -1.020000000000000018e+00 8.900000000000000133e-01 9.660000000000000142e+00 1.315000000000000036e+01 -1.116999999999999993e+01 -1.402999999999999936e+01 -6.459999999999999964e+00 -6.469999999999999751e+00 1.612999999999999901e+01 -1.499000000000000021e+01 -6.209999999999999964e+00 1.589000000000000057e+01 4.849999999999999645e+00 -2.680000000000000160e+00 8.519999999999999574e+00 4.419999999999999929e+00 3.569999999999999840e+00 -4.400000000000000022e-01 -1.790000000000000036e+00 1.341999999999999993e+01 -2.899999999999999911e+00 1.351999999999999957e+01 -7.480000000000000426e+00 -5.100000000000000089e-01 1.124000000000000021e+01 -2.500000000000000000e-01 -1.280000000000000027e+00 6.610000000000000320e+00 3.120000000000000107e+00 -2.270000000000000018e+00 -1.620000000000000107e+00 3.699999999999999956e-01 9.740000000000000213e+00 -1.430000000000000071e+01 7.969999999999999751e+00 1.939999999999999858e+01 -6.400000000000000133e-01 5.370000000000000107e+00 4.160000000000000142e+00 8.130000000000000782e+00 1.197000000000000064e+01 6.379999999999999893e+00 6.690000000000000391e+00 4.790000000000000036e+00 1.041000000000000014e+01 -2.569999999999999840e+00 -6.190000000000000391e+00 -3.900000000000000133e-01 -3.759999999999999787e+00 4.299999999999999822e+00 -1.347000000000000064e+01 -5.669999999999999929e+00 2.879999999999999893e+00 5.360000000000000320e+00 5.150000000000000355e+00 3.549999999999999822e+00 -2.189999999999999947e+00 8.470000000000000639e+00 -1.186999999999999922e+01 3.620000000000000107e+00 7.969999999999999751e+00 -1.199999999999999956e-01 5.950000000000000178e+00 -5.150000000000000355e+00 -7.120000000000000107e+00 -1.290000000000000036e+01 1.159999999999999920e+00 -4.099999999999999756e-01 -1.461999999999999922e+01 1.409999999999999920e+00 3.560000000000000053e+00 1.493999999999999950e+01 5.200000000000000178e+00 2.689999999999999947e+00 9.140000000000000568e+00 -4.839999999999999858e+00 2.850000000000000089e+00 1.552999999999999936e+01 5.910000000000000142e+00 -7.559999999999999609e+00 1.007000000000000028e+01 3.900000000000000133e-01 -5.290000000000000036e+00 -6.870000000000000107e+00 3.939999999999999947e+00 3.560000000000000053e+00 -6.600000000000000311e-01 -1.090000000000000036e+01 8.150000000000000355e+00 -1.320000000000000062e+00 -7.290000000000000036e+00 1.560999999999999943e+01 3.450000000000000178e+00 3.810000000000000053e+00 -8.029999999999999361e+00 -3.100000000000000089e+00 6.530000000000000249e+00 5.019999999999999574e+00 -2.500000000000000000e-01 -3.169999999999999929e+00 -2.109999999999999876e+00 -8.210000000000000853e+00 -1.019999999999999929e+01 -5.500000000000000444e-01 -4.000000000000000222e-01 -3.240000000000000213e+00 4.730000000000000426e+00 -1.050000000000000000e+01 9.230000000000000426e+00 7.399999999999999911e-01 2.299999999999999822e+00 1.006000000000000050e+01 7.500000000000000000e-01 -8.259999999999999787e+00 1.296000000000000085e+01 9.900000000000000355e+00 6.290000000000000036e+00 1.979999999999999982e+00 1.969999999999999973e+00 -2.919999999999999929e+00 7.469999999999999751e+00 -1.919999999999999929e+00 6.549999999999999822e+00 4.080000000000000071e+00 -6.490000000000000213e+00 -8.960000000000000853e+00 -2.450000000000000178e+00 -8.220000000000000639e+00 9.359999999999999432e+00 -9.000000000000000222e-01 1.068999999999999950e+01 -1.489999999999999991e+00 -2.970000000000000195e+00 3.870000000000000107e+00 -5.509999999999999787e+00 -3.700000000000000178e+00 1.479999999999999982e+00 -5.709999999999999964e+00 -3.640000000000000124e+00 5.389999999999999680e+00 4.110000000000000320e+00 3.200000000000000178e+00 8.470000000000000639e+00 9.130000000000000782e+00 -1.023000000000000043e+01 7.530000000000000249e+00 -9.949999999999999289e+00 2.310000000000000053e+00 2.060000000000000053e+00 -1.475000000000000000e+01 1.379999999999999893e+00 -2.220000000000000195e+00 -7.940000000000000391e+00 6.049999999999999822e+00 -6.740000000000000213e+00 -6.049999999999999822e+00 -1.989999999999999991e+00 -2.060000000000000053e+00 3.589999999999999858e+00 1.213000000000000078e+01 3.020000000000000018e+00 -6.610000000000000320e+00 -1.900000000000000022e-01 -1.639999999999999902e+00 -1.948000000000000043e+01 -8.339999999999999858e+00 -5.419999999999999929e+00 3.430000000000000160e+00 1.207000000000000028e+01 -3.599999999999999867e-01 5.919999999999999929e+00 -9.529999999999999361e+00 -7.730000000000000426e+00 -1.080000000000000071e+00 2.209999999999999964e+00 4.339999999999999858e+00 2.859999999999999876e+00 1.146000000000000085e+01 -4.600000000000000200e-01 5.719999999999999751e+00 -3.799999999999999822e+00 -7.690000000000000391e+00 -8.800000000000000044e-01 -1.135999999999999943e+01 4.000000000000000000e+00 2.390000000000000124e+00 -1.169999999999999929e+00 7.790000000000000036e+00 -9.320000000000000284e+00 8.720000000000000639e+00 -1.199999999999999956e-01 4.490000000000000213e+00 5.740000000000000213e+00 -7.790000000000000036e+00 6.719999999999999751e+00 -5.860000000000000320e+00 6.669999999999999929e+00 -7.620000000000000107e+00 7.900000000000000355e+00 -1.239000000000000057e+01 -4.000000000000000222e-01 -5.259999999999999787e+00 -1.124000000000000021e+01 -8.490000000000000213e+00 1.879999999999999893e+00 7.099999999999999645e-01 8.000000000000000444e-01 -1.131000000000000050e+01 6.719999999999999751e+00 5.000000000000000278e-02 -1.413000000000000078e+01 7.099999999999999645e-01 -4.820000000000000284e+00 -5.349999999999999645e+00 3.499999999999999778e-01 8.039999999999999147e+00 3.509999999999999787e+00 -3.470000000000000195e+00 2.810000000000000053e+00 -6.320000000000000284e+00 1.019999999999999929e+01 6.339999999999999858e+00 -8.199999999999999289e+00 4.410000000000000142e+00 -5.980000000000000426e+00 -2.700000000000000178e-01 8.000000000000000167e-02 -3.870000000000000107e+00 1.114000000000000057e+01 4.129999999999999893e+00 4.179999999999999716e+00 -2.049999999999999822e+00 -6.099999999999999867e-01 7.790000000000000036e+00 -7.790000000000000036e+00 -1.178999999999999915e+01 -8.839999999999999858e+00 -4.219999999999999751e+00 1.310000000000000053e+00 1.620000000000000107e+00 7.889999999999999680e+00 -3.220000000000000195e+00 -8.699999999999999956e-01 3.290000000000000036e+00 -7.000000000000000000e+00 -3.459999999999999964e+00 -9.619999999999999218e+00 -1.619999999999999929e+01 -1.260000000000000009e+00 4.700000000000000178e+00 -5.950000000000000178e+00 -2.609999999999999876e+00 -4.990000000000000213e+00 -8.109999999999999432e+00 -6.330000000000000071e+00 8.970000000000000639e+00 -4.360000000000000320e+00 3.669999999999999929e+00 -4.299999999999999822e+00 9.890000000000000568e+00 1.178999999999999915e+01 6.549999999999999822e+00 -1.090000000000000080e+00 -7.809999999999999609e+00 3.599999999999999867e-01 -1.110000000000000098e+00 -1.417999999999999972e+01 1.989999999999999991e+00 1.409999999999999920e+00 5.000000000000000000e+00 -1.460999999999999943e+01 -9.099999999999999645e+00 1.250000000000000000e+01 -2.629999999999999893e+00 -1.466000000000000014e+01 1.469999999999999973e+00 -3.910000000000000142e+00 4.860000000000000320e+00 -3.399999999999999911e+00 9.539999999999999147e+00 2.500000000000000000e+00 -4.509999999999999787e+00 1.709999999999999964e+00 5.099999999999999645e+00 -5.929999999999999716e+00 3.870000000000000107e+00 1.091999999999999993e+01 9.150000000000000355e+00 -8.800000000000000044e-01 1.075999999999999979e+01 -4.769999999999999574e+00 -1.430000000000000071e+01 -9.919999999999999929e+00 8.060000000000000497e+00 2.000000000000000000e+00 -1.300000000000000044e-01 -1.771999999999999886e+01 -4.929999999999999716e+00 -1.302999999999999936e+01 -3.259999999999999787e+00 -1.050000000000000044e+00 5.959999999999999964e+00 -1.814999999999999858e+01 5.929999999999999716e+00 1.316999999999999993e+01 7.469999999999999751e+00 3.930000000000000160e+00 -5.700000000000000178e+00 -1.005000000000000071e+01 -2.209999999999999964e+00 -6.589999999999999858e+00 -3.129999999999999893e+00 -2.240000000000000213e+00 1.006000000000000050e+01 1.083000000000000007e+01 -1.676999999999999957e+01 4.360000000000000320e+00 -4.830000000000000071e+00 1.073000000000000043e+01 -5.669999999999999929e+00 6.849999999999999645e+00 7.780000000000000249e+00 -2.290000000000000036e+00 5.889999999999999680e+00 8.960000000000000853e+00 2.430000000000000160e+00 -2.299999999999999822e+00 2.549999999999999822e+00 -2.830000000000000071e+00 -5.599999999999999645e+00 3.319999999999999840e+00 -1.733999999999999986e+01 -1.571000000000000085e+01 -8.849999999999999645e+00 -3.300000000000000155e-01 3.500000000000000000e+00 6.940000000000000391e+00 -5.110000000000000320e+00 6.820000000000000284e+00 1.124000000000000021e+01 -9.460000000000000853e+00 5.160000000000000142e+00 1.657999999999999829e+01 -7.399999999999999911e-01 2.939999999999999947e+00 -3.439999999999999947e+00 1.560000000000000053e+00 -3.100000000000000089e+00 -1.199999999999999956e+00 1.449999999999999956e+00 3.410000000000000142e+00 -1.629999999999999893e+00 1.139999999999999902e+00 7.169999999999999929e+00 9.750000000000000000e+00 -7.629999999999999893e+00 4.469999999999999751e+00 2.029999999999999805e+00 1.662000000000000099e+01 7.080000000000000071e+00 -8.099999999999999645e+00 6.080000000000000071e+00 -1.117999999999999972e+01 -8.490000000000000213e+00 -1.356000000000000050e+01 1.536999999999999922e+01 5.000000000000000278e-02 -1.115000000000000036e+01 7.500000000000000000e+00 8.080000000000000071e+00 6.490000000000000213e+00 5.219999999999999751e+00 -1.349000000000000021e+01 -1.513000000000000078e+01 7.820000000000000284e+00 7.099999999999999645e+00 -1.901999999999999957e+01 1.155000000000000071e+01 5.570000000000000284e+00 -5.429999999999999716e+00 -7.860000000000000320e+00 2.470000000000000195e+00 -3.939999999999999947e+00 -1.086999999999999922e+01 5.910000000000000142e+00 -4.679999999999999716e+00 -6.530000000000000249e+00 7.089999999999999858e+00 7.690000000000000391e+00 1.444999999999999929e+01 5.129999999999999893e+00 9.830000000000000071e+00 8.150000000000000355e+00 4.129999999999999893e+00 -1.484999999999999964e+01 -1.383000000000000007e+01 5.190000000000000391e+00 1.044999999999999929e+01 -1.770000000000000018e+00 1.659999999999999920e+00 -8.859999999999999432e+00 8.750000000000000000e+00 -4.679999999999999716e+00 -4.080000000000000071e+00 1.699999999999999956e+00 2.669999999999999929e+00 3.209999999999999964e+00 -1.281000000000000050e+01 -1.125000000000000000e+01 -5.309999999999999609e+00 3.000000000000000000e+00 -8.859999999999999432e+00 -3.290000000000000036e+00 -1.291000000000000014e+01 2.819999999999999840e+00 -4.669999999999999929e+00 7.839999999999999858e+00 9.140000000000000568e+00 7.339999999999999858e+00 -5.120000000000000107e+00 9.200000000000000400e-01 -2.000000000000000111e-01 3.529999999999999805e+00 -2.049999999999999822e+00 9.200000000000000400e-01 -1.199999999999999956e+00 4.759999999999999787e+00 -8.000000000000000444e-01 4.950000000000000178e+00 -2.189999999999999947e+00 8.189999999999999503e+00 3.379999999999999893e+00 5.500000000000000444e-01 -1.189999999999999947e+00 1.239999999999999991e+00 6.750000000000000000e+00 1.709999999999999964e+00 1.058000000000000007e+01 6.709999999999999964e+00 -8.080000000000000071e+00 -5.990000000000000213e+00 -2.790000000000000036e+00 -9.089999999999999858e+00 -4.219999999999999751e+00 9.279999999999999361e+00 -5.980000000000000426e+00 1.840000000000000080e+00 -4.280000000000000249e+00 7.889999999999999680e+00 -1.550000000000000044e+00 -7.629999999999999893e+00 3.229999999999999982e+00 1.409999999999999920e+00 1.657999999999999829e+01 -3.709999999999999964e+00 4.009999999999999787e+00 4.879999999999999893e+00 6.320000000000000284e+00 -3.100000000000000089e+00 -3.200000000000000178e+00 -6.179999999999999716e+00 -8.859999999999999432e+00 -4.179999999999999716e+00 -1.846000000000000085e+01 1.550000000000000000e+01 -1.996999999999999886e+01 -3.189999999999999947e+00 -2.810000000000000053e+00 -5.240000000000000213e+00 9.240000000000000213e+00 -4.440000000000000391e+00 -1.299000000000000021e+01 2.399999999999999911e-01 7.370000000000000107e+00 -8.000000000000000000e+00 -1.750000000000000000e+00 -2.430000000000000160e+00 -6.580000000000000071e+00 1.007000000000000028e+01 8.189999999999999503e+00 -7.459999999999999964e+00 -2.200000000000000011e-01 1.929999999999999938e+00 -1.530000000000000027e+00 -8.330000000000000071e+00 1.041999999999999993e+01 1.100000000000000006e-01 -1.058000000000000007e+01 7.259999999999999787e+00 -2.439999999999999947e+00 -5.790000000000000036e+00 -5.570000000000000284e+00 -3.490000000000000213e+00 -7.399999999999999911e-01 -8.529999999999999361e+00 -3.499999999999999778e-01 -1.799999999999999933e-01 1.148000000000000043e+01 -1.048000000000000043e+01 7.259999999999999787e+00 2.209999999999999964e+00 6.429999999999999716e+00 1.712000000000000099e+01 1.000000000000000000e+00 1.889999999999999902e+00 -1.015000000000000036e+01 2.399999999999999911e-01 -8.019999999999999574e+00 -8.259999999999999787e+00 -1.585999999999999943e+01 -5.049999999999999822e+00 8.789999999999999147e+00 -1.889999999999999902e+00 -5.360000000000000320e+00 9.179999999999999716e+00 -8.769999999999999574e+00 -6.360000000000000320e+00 7.679999999999999716e+00 4.269999999999999574e+00 -2.959999999999999964e+00 -1.189999999999999947e+00 1.889999999999999902e+00 3.109999999999999876e+00 1.601999999999999957e+01 -8.970000000000000639e+00 4.650000000000000355e+00 -4.719999999999999751e+00 6.280000000000000249e+00 -5.150000000000000355e+00 6.389999999999999680e+00 3.879999999999999893e+00 6.519999999999999574e+00 -4.650000000000000355e+00 3.649999999999999911e+00 7.250000000000000000e+00 -1.649999999999999911e+00 5.639999999999999680e+00 5.480000000000000426e+00 -4.429999999999999716e+00 -2.910000000000000142e+00 3.699999999999999956e-01 -6.440000000000000391e+00 1.023000000000000043e+01 -5.000000000000000000e-01 -9.150000000000000355e+00 -1.142999999999999972e+01 -6.110000000000000320e+00 -6.410000000000000142e+00 -2.990000000000000213e+00 3.430000000000000160e+00 -1.282000000000000028e+01 -1.010000000000000009e+00 3.900000000000000133e-01 2.999999999999999889e-02 4.699999999999999734e-01 -4.490000000000000213e+00 -7.849999999999999645e+00 1.620000000000000107e+00 -2.310000000000000053e+00 -1.689999999999999947e+00 1.266000000000000014e+01 1.415000000000000036e+01 -4.980000000000000426e+00 -7.929999999999999716e+00 1.115000000000000036e+01 -1.409999999999999920e+00 -5.899999999999999689e-01 2.430000000000000160e+00 -1.060000000000000053e+00 -3.290000000000000036e+00 6.139999999999999680e+00 1.139999999999999902e+00 -1.199999999999999956e+00 5.820000000000000284e+00 7.230000000000000426e+00 -1.585999999999999943e+01 7.019999999999999574e+00 1.300000000000000044e-01 5.730000000000000426e+00 -3.800000000000000044e-01 -1.300000000000000044e-01 9.189999999999999503e+00 -3.950000000000000178e+00 1.381000000000000050e+01 5.070000000000000284e+00 -9.050000000000000711e+00 7.900000000000000355e+00 -6.570000000000000284e+00 7.879999999999999893e+00 -3.520000000000000018e+00 3.120000000000000107e+00 -9.140000000000000568e+00 1.700000000000000122e-01 1.396000000000000085e+01 9.970000000000000639e+00 -3.439999999999999947e+00 -3.669999999999999929e+00 9.009999999999999787e+00 4.230000000000000426e+00 6.690000000000000391e+00 -8.570000000000000284e+00 -4.400000000000000355e+00 -1.488000000000000078e+01 3.699999999999999956e-01 -7.919999999999999929e+00 -1.389999999999999902e+00 5.269999999999999574e+00 1.185999999999999943e+01 -3.060000000000000053e+00 5.940000000000000391e+00 1.190000000000000036e+01 4.429999999999999716e+00 6.959999999999999964e+00 2.439999999999999947e+00 -6.650000000000000355e+00 -7.629999999999999893e+00 -1.380000000000000071e+01 4.780000000000000249e+00 -1.325999999999999979e+01 -2.069999999999999840e+00 3.629999999999999893e+00 -1.343999999999999950e+01 1.343999999999999950e+01 7.700000000000000178e-01 -3.410000000000000142e+00 4.059999999999999609e+00 -7.179999999999999716e+00 -4.639999999999999680e+00 -1.383999999999999986e+01 3.029999999999999805e+00 7.070000000000000284e+00 -2.810000000000000053e+00 4.099999999999999756e-01 3.540000000000000036e+00 1.186999999999999922e+01 2.600000000000000089e+00 3.330000000000000071e+00 7.370000000000000107e+00 -1.909999999999999920e+00 6.169999999999999929e+00 2.379999999999999893e+00 -9.349999999999999645e+00 6.080000000000000071e+00 3.390000000000000124e+00 8.439999999999999503e+00 1.689999999999999947e+00 -1.360000000000000098e+00 -9.439999999999999503e+00 -6.910000000000000142e+00 2.359999999999999876e+00 2.589999999999999858e+00 7.219999999999999751e+00 -3.370000000000000107e+00 2.600000000000000089e+00 1.046000000000000085e+01 -3.259999999999999787e+00 -2.919999999999999929e+00 4.530000000000000249e+00 -6.719999999999999751e+00 -2.999999999999999889e-01 -1.159999999999999964e+01 6.799999999999999822e+00 -5.750000000000000000e+00 -5.120000000000000107e+00 -2.500000000000000000e+00 -1.250000000000000000e+00 1.810000000000000053e+00 7.900000000000000355e-01 -8.750000000000000000e+00 -1.434999999999999964e+01 2.430000000000000160e+00 6.809999999999999609e+00 -5.940000000000000391e+00 4.530000000000000249e+00 -5.709999999999999964e+00 -7.950000000000000178e+00 1.316000000000000014e+01 -1.522000000000000064e+01 8.460000000000000853e+00 -3.099999999999999978e-01 -4.839999999999999858e+00 6.040000000000000036e+00 2.246000000000000085e+01 9.789999999999999147e+00 -5.419999999999999929e+00 3.660000000000000142e+00 -8.509999999999999787e+00 -3.109999999999999876e+00 -1.390000000000000036e+01 -1.666000000000000014e+01 -1.583999999999999986e+01 2.399999999999999911e+00 6.959999999999999964e+00 -3.800000000000000044e-01 -1.778000000000000114e+01 -6.030000000000000249e+00 3.499999999999999778e-01 2.020000000000000018e+00 -9.630000000000000782e+00 6.799999999999999822e+00 -5.200000000000000178e-01 2.040000000000000036e+00 -3.890000000000000124e+00 8.050000000000000711e+00 3.430000000000000160e+00 -5.690000000000000391e+00 -4.530000000000000249e+00 4.610000000000000320e+00 1.612999999999999901e+01 1.469999999999999929e+01 3.060000000000000053e+00 1.319999999999999929e+01 7.129999999999999893e+00 4.299999999999999822e+00 -7.700000000000000178e-01 1.510999999999999943e+01 6.900000000000000355e+00 -5.950000000000000178e+00 -5.000000000000000278e-02 4.450000000000000178e+00 5.959999999999999964e+00 -1.979999999999999982e+00 -1.042999999999999972e+01 -8.839999999999999858e+00 -2.790000000000000036e+00 -1.434999999999999964e+01 3.709999999999999964e+00 -1.328999999999999915e+01 5.080000000000000071e+00 9.099999999999999645e+00 1.105000000000000071e+01 -3.599999999999999867e-01 -4.400000000000000022e-01 1.369999999999999929e+01 4.899999999999999911e-01 -2.490000000000000213e+00 8.509999999999999787e+00 -1.741000000000000014e+01 -2.029999999999999805e+00 -1.564000000000000057e+01 1.750000000000000000e+00 1.306000000000000050e+01 5.019999999999999574e+00 1.889999999999999902e+00 4.849999999999999645e+00 -4.320000000000000284e+00 3.770000000000000018e+00 -1.010000000000000009e+00 1.223000000000000043e+01 -5.240000000000000213e+00 7.509999999999999787e+00 2.000000000000000111e-01 2.750000000000000000e+00 5.139999999999999680e+00 -7.500000000000000000e-01 -3.459999999999999964e+00 1.228999999999999915e+01 -2.049999999999999822e+00 6.759999999999999787e+00 -1.129999999999999893e+00 -1.620000000000000107e+00 -7.440000000000000391e+00 -6.860000000000000320e+00 -8.369999999999999218e+00 1.368999999999999950e+01 -1.399000000000000021e+01 -8.449999999999999289e+00 2.020000000000000018e+00 -1.110000000000000098e+00 -2.689999999999999947e+00 -1.692999999999999972e+01 6.480000000000000426e+00 -1.055000000000000071e+01 -3.200000000000000178e+00 -4.799999999999999822e+00 -5.339999999999999858e+00 -1.588000000000000078e+01 -2.500000000000000000e+00 -8.699999999999999289e+00 -3.270000000000000018e+00 7.910000000000000142e+00 -4.600000000000000200e-01 -7.469999999999999751e+00 -5.009999999999999787e+00 -7.620000000000000107e+00 -2.520000000000000018e+00 -2.839999999999999858e+00 1.158999999999999986e+01 2.979999999999999982e+00 -5.509999999999999787e+00 7.679999999999999716e+00 -6.799999999999999822e+00 -3.419999999999999929e+00 6.419999999999999929e+00 -6.600000000000000311e-01 1.679999999999999938e+00 -1.560000000000000053e+00 7.980000000000000426e+00 -2.140000000000000124e+00 3.180000000000000160e+00 3.089999999999999858e+00 4.899999999999999911e-01 -9.750000000000000000e+00 2.080000000000000071e+00 6.730000000000000426e+00 -8.009999999999999787e+00 -5.160000000000000142e+00 -1.629999999999999893e+00 -2.240000000000000213e+00 -8.369999999999999218e+00 1.540000000000000036e+00 1.199999999999999956e-01 -5.769999999999999574e+00 7.410000000000000142e+00 -1.023000000000000043e+01 9.279999999999999361e+00 1.350000000000000089e+00 -4.709999999999999964e+00 2.750000000000000000e+00 6.910000000000000142e+00 1.216000000000000014e+01 4.030000000000000249e+00 6.309999999999999609e+00 -8.240000000000000213e+00 -1.030000000000000071e+01 -6.940000000000000391e+00 2.319999999999999840e+00 -1.429999999999999938e+00 -3.669999999999999929e+00 7.600000000000000089e-01 -4.879999999999999893e+00 -1.260000000000000009e+00 -7.800000000000000266e-01 6.690000000000000391e+00 -5.450000000000000178e+00 -8.369999999999999218e+00 4.219999999999999751e+00 1.760000000000000009e+00 -6.389999999999999680e+00 8.650000000000000355e+00 -1.667000000000000171e+01 4.500000000000000111e-01 -7.650000000000000355e+00 2.430000000000000160e+00 -1.250000000000000000e+00 -1.699999999999999956e+00 1.709999999999999964e+00 -3.729999999999999982e+00 1.639999999999999902e+00 -2.319999999999999840e+00 7.360000000000000320e+00 -1.600000000000000033e-01 2.759999999999999787e+00 5.389999999999999680e+00 -4.089999999999999858e+00 -1.719999999999999973e+00 -6.769999999999999574e+00 -1.040000000000000036e+00 6.709999999999999964e+00 4.339999999999999858e+00 1.932999999999999829e+01 -1.229999999999999982e+00 -2.810000000000000053e+00 8.990000000000000213e+00 -7.469999999999999751e+00 6.799999999999999822e+00 -3.400000000000000244e-01 -4.679999999999999716e+00 -4.969999999999999751e+00 5.019999999999999574e+00 3.799999999999999822e+00 8.900000000000000133e-01 -5.809999999999999609e+00 -9.619999999999999218e+00 5.440000000000000391e+00 -8.009999999999999787e+00 2.229999999999999982e+00 -5.750000000000000000e+00 1.939999999999999947e+00 1.669999999999999929e+00 -8.570000000000000284e+00 -9.480000000000000426e+00 -3.370000000000000107e+00 9.140000000000000568e+00 -6.769999999999999574e+00 3.229999999999999982e+00 5.589999999999999858e+00 1.015000000000000036e+01 -9.029999999999999361e+00 7.919999999999999929e+00 -4.440000000000000391e+00 1.289000000000000057e+01 5.309999999999999609e+00 9.099999999999999645e+00 1.413000000000000078e+01 8.539999999999999147e+00 7.919999999999999929e+00 5.200000000000000178e-01 -2.300000000000000100e-01 -2.660000000000000142e+00 2.379999999999999893e+00 3.330000000000000071e+00 9.300000000000000711e+00 2.919999999999999929e+00 -6.669999999999999929e+00 -1.610000000000000098e+00 -1.780000000000000027e+00 4.000000000000000222e-01 -4.799999999999999822e+00 1.389999999999999902e+00 2.592000000000000171e+01 9.019999999999999574e+00 1.111999999999999922e+01 -8.199999999999999512e-01 8.419999999999999929e+00 -5.410000000000000142e+00 -7.669999999999999929e+00 3.490000000000000213e+00 2.799999999999999822e+00 9.710000000000000853e+00 -8.710000000000000853e+00 -6.000000000000000000e+00 1.159999999999999920e+00 6.549999999999999822e+00 -1.044999999999999929e+01 9.439999999999999503e+00 4.610000000000000320e+00 2.520000000000000018e+00 -1.482000000000000028e+01 -1.830000000000000071e+00 5.700000000000000178e+00 -8.240000000000000213e+00 5.290000000000000036e+00 -1.150000000000000000e+01 2.799999999999999822e+00 1.517999999999999972e+01 -2.390000000000000124e+00 9.199999999999999289e+00 2.379999999999999893e+00 3.500000000000000000e+00 -4.000000000000000000e+00 -8.779999999999999361e+00 7.199999999999999734e-01 4.549999999999999822e+00 1.489999999999999991e+00 2.250000000000000000e+00 -4.820000000000000284e+00 3.680000000000000160e+00 -1.100000000000000000e+01 1.014000000000000057e+01 -8.570000000000000284e+00 1.415000000000000036e+01 -1.689999999999999947e+00 5.250000000000000000e+00 5.809999999999999609e+00 -3.109999999999999876e+00 -9.200000000000000400e-01 -1.388000000000000078e+01 1.419999999999999929e+00 -1.901999999999999957e+01 -1.649999999999999911e+00 1.330000000000000071e+00 -2.939999999999999947e+00 -1.118999999999999950e+01 -3.979999999999999982e+00 2.149999999999999911e+00 -1.499999999999999944e-01 4.360000000000000320e+00 4.919999999999999929e+00 6.709999999999999964e+00 4.219999999999999751e+00 -3.499999999999999778e-01 5.899999999999999689e-01 -6.219999999999999751e+00 -1.321000000000000085e+01 -6.019999999999999574e+00 9.330000000000000071e+00 7.769999999999999574e+00 -9.199999999999999289e+00 -1.701000000000000156e+01 -5.030000000000000249e+00 7.480000000000000426e+00 -8.789999999999999147e+00 2.399999999999999911e-01 1.209999999999999964e+01 -1.088000000000000078e+01 -3.629999999999999893e+00 -4.450000000000000178e+00 -1.169999999999999929e+00 2.800000000000000266e-01 4.099999999999999756e-01 -2.970000000000000195e+00 -3.549999999999999822e+00 9.820000000000000284e+00 -8.669999999999999929e+00 -4.940000000000000391e+00 -7.700000000000000178e-01 -5.919999999999999929e+00 -1.358999999999999986e+01 -5.400000000000000355e-01 8.919999999999999929e+00 4.349999999999999645e+00 1.090000000000000080e+00 1.899999999999999911e+00 9.080000000000000071e+00 1.400000000000000133e-01 3.100000000000000089e+00 -2.100000000000000089e+00 9.320000000000000284e+00 7.440000000000000391e+00 -2.099999999999999922e-01 5.070000000000000284e+00 1.320000000000000062e+00 -9.550000000000000711e+00 -2.930000000000000160e+00 1.020000000000000018e+00 2.390000000000000124e+00 1.094999999999999929e+01 -8.150000000000000355e+00 1.939999999999999947e+00 9.699999999999999289e+00 -7.059999999999999609e+00 1.174000000000000021e+01 1.049000000000000021e+01 -1.489999999999999991e+00 -9.789999999999999147e+00 -1.320000000000000062e+00 5.600000000000000533e-01 -2.137000000000000099e+01 -4.620000000000000107e+00 -1.283999999999999986e+01 -5.849999999999999645e+00 7.929999999999999716e+00 -4.600000000000000200e-01 1.070000000000000062e+00 1.959999999999999964e+00 -6.230000000000000426e+00 3.410000000000000142e+00 8.400000000000000355e+00 -6.059999999999999609e+00 -8.699999999999999956e-01 4.700000000000000178e+00 -1.180000000000000071e+01 4.719999999999999751e+00 -1.179999999999999938e+00 -1.518999999999999950e+01 4.570000000000000284e+00 -4.190000000000000391e+00 -1.850000000000000089e+00 -1.899999999999999911e+00 -7.740000000000000213e+00 -1.361999999999999922e+01 3.859999999999999876e+00 1.021000000000000085e+01 9.259999999999999787e+00 -4.320000000000000284e+00 -5.070000000000000284e+00 -7.669999999999999929e+00 7.669999999999999929e+00 8.099999999999999645e+00 -3.459999999999999964e+00 7.379999999999999893e+00 -1.039000000000000057e+01 -2.830000000000000071e+00 -1.106000000000000050e+01 -2.209999999999999964e+00 1.300000000000000044e-01 -4.919999999999999929e+00 5.790000000000000036e+00 -1.755000000000000071e+01 5.879999999999999893e+00 6.410000000000000142e+00 3.049999999999999822e+00 -1.796999999999999886e+01 -4.009999999999999787e+00 -5.500000000000000444e-01 1.889999999999999902e+00 -5.469999999999999751e+00 2.279999999999999805e+00 7.299999999999999822e-01 -1.015000000000000036e+01 -8.800000000000000711e+00 -1.097000000000000064e+01 6.950000000000000178e+00 1.544999999999999929e+01 -6.199999999999999956e-01 3.350000000000000089e+00 -7.980000000000000426e+00 7.169999999999999929e+00 -5.269999999999999574e+00 -5.059999999999999609e+00 -2.470000000000000195e+00 -8.300000000000000711e+00 4.530000000000000249e+00 -9.669999999999999929e+00 -4.349999999999999645e+00 -1.612999999999999901e+01 -1.530000000000000027e+00 -1.962000000000000099e+01 1.308999999999999986e+01 -8.089999999999999858e+00 -1.353999999999999915e+01 8.299999999999999600e-01 6.719999999999999751e+00 -5.910000000000000142e+00 -3.490000000000000213e+00 -2.600000000000000089e-01 1.263000000000000078e+01 -3.459999999999999964e+00 5.370000000000000107e+00 4.209999999999999964e+00 1.550000000000000044e+00 -8.419999999999999929e+00 -1.490000000000000036e+01 -5.799999999999999600e-01 1.500000000000000000e+00 2.000000000000000111e-01 8.369999999999999218e+00 -1.270000000000000018e+00 1.450999999999999979e+01 -4.269999999999999574e+00 -1.369999999999999929e+01 -6.139999999999999680e+00 4.250000000000000000e+00 3.290000000000000036e+00 -6.879999999999999893e+00 -3.689999999999999947e+00 4.110000000000000320e+00 4.440000000000000391e+00 -5.669999999999999929e+00 -1.092999999999999972e+01 5.330000000000000071e+00 -3.589999999999999858e+00 -4.500000000000000000e+00 -8.699999999999999956e-01 1.377999999999999936e+01 -6.639999999999999680e+00 8.419999999999999929e+00 -3.979999999999999982e+00 1.755999999999999872e+01 3.800000000000000044e-01 2.410000000000000142e+00 -6.469999999999999751e+00 5.849999999999999645e+00 -4.000000000000000222e-01 1.172000000000000064e+01 -3.520000000000000018e+00 -1.969999999999999973e+00 -4.679999999999999716e+00 -3.200000000000000067e-01 1.128999999999999915e+01 -3.490000000000000213e+00 2.000000000000000042e-02 3.099999999999999978e-01 7.099999999999999645e+00 -4.669999999999999929e+00 4.400000000000000022e-01 1.739999999999999991e+00 8.359999999999999432e+00 -7.669999999999999929e+00 1.042999999999999972e+01 -5.669999999999999929e+00 -2.870000000000000107e+00 -4.450000000000000178e+00 2.620000000000000107e+00 2.899999999999999911e+00 7.900000000000000355e+00 1.288000000000000078e+01 -5.620000000000000107e+00 4.700000000000000178e+00 -4.500000000000000111e-01 -3.680000000000000160e+00 -3.290000000000000036e+00 4.099999999999999645e+00 -5.139999999999999680e+00 -3.100000000000000089e+00 -1.949999999999999956e+00 1.429999999999999938e+00 3.450000000000000178e+00 1.300000000000000044e-01 1.465000000000000036e+01 -1.600000000000000089e+00 9.499999999999999556e-01 -6.400000000000000133e-01 1.148000000000000043e+01 -9.509999999999999787e+00 -7.299999999999999822e-01 -4.169999999999999929e+00 7.820000000000000284e+00 -6.250000000000000000e+00 7.509999999999999787e+00 5.599999999999999645e+00 -5.509999999999999787e+00 2.350000000000000089e+00 1.870000000000000107e+00 -3.620000000000000107e+00 2.020000000000000018e+00 3.040000000000000036e+00 -1.550000000000000044e+00 -4.309999999999999609e+00 1.729999999999999982e+00 1.153999999999999915e+01 -2.640000000000000124e+00 9.800000000000000711e+00 -1.989999999999999991e+00 -6.650000000000000355e+00 -1.229999999999999982e+00 5.709999999999999964e+00 3.939999999999999947e+00 4.259999999999999787e+00 2.509999999999999787e+00 8.609999999999999432e+00 -1.785999999999999943e+01 3.890000000000000124e+00 2.859999999999999876e+00 -1.896999999999999886e+01 -5.410000000000000142e+00 -4.959999999999999964e+00 3.600000000000000089e+00 -4.969999999999999751e+00 7.530000000000000249e+00 1.600000000000000089e+00 -1.020000000000000018e+00 8.560000000000000497e+00 1.459999999999999964e+00 4.009999999999999787e+00 -6.600000000000000311e-01 -7.469999999999999751e+00 1.926999999999999957e+01 -5.570000000000000284e+00 -1.399999999999999911e+00 1.000000000000000056e-01 -2.359999999999999876e+00 8.779999999999999361e+00 -3.699999999999999956e-01 6.700000000000000178e+00 -8.429999999999999716e+00 1.063000000000000078e+01 -1.379999999999999893e+00 -1.011999999999999922e+01 1.820000000000000062e+00 1.800000000000000044e+00 4.059999999999999609e+00 -1.389999999999999902e+00 -6.360000000000000320e+00 1.041000000000000014e+01 -2.899999999999999911e+00 -1.869000000000000128e+01 6.400000000000000133e-01 2.750000000000000000e+00 -1.080000000000000071e+00 1.979999999999999982e+00 -8.399999999999999689e-01 -4.950000000000000178e+00 -2.000000000000000042e-02 1.320000000000000062e+00 9.539999999999999147e+00 3.049999999999999822e+00 1.805000000000000071e+01 3.669999999999999929e+00 -1.699999999999999956e+00 8.199999999999999512e-01 8.970000000000000639e+00 -7.080000000000000071e+00 9.970000000000000639e+00 -2.189999999999999947e+00 6.600000000000000311e-01 1.422000000000000064e+01 5.910000000000000142e+00 2.970000000000000195e+00 -1.360000000000000098e+00 -8.019999999999999574e+00 1.320000000000000062e+00 -4.540000000000000036e+00 2.209999999999999964e+00 -7.000000000000000666e-02 6.019999999999999574e+00 -1.566999999999999993e+01 1.443999999999999950e+01 -6.009999999999999787e+00 -6.610000000000000320e+00 -1.282000000000000028e+01 -2.350000000000000089e+00 7.700000000000000178e+00 6.780000000000000249e+00 -1.208999999999999986e+01 6.709999999999999964e+00 3.500000000000000000e+00 -1.669999999999999929e+00 -1.055000000000000071e+01 1.969999999999999973e+00 -9.880000000000000782e+00 -3.660000000000000142e+00 3.459999999999999964e+00 3.900000000000000133e-01 -5.150000000000000355e+00 7.639999999999999680e+00 2.000000000000000042e-02 -1.473000000000000043e+01 -1.300000000000000044e+00 -7.900000000000000355e-01 -8.109999999999999432e+00 4.419999999999999929e+00 -1.830000000000000071e+00 -6.509999999999999787e+00 -1.050000000000000000e+01 3.419999999999999929e+00 -4.179999999999999716e+00 5.019999999999999574e+00 -1.326999999999999957e+01 9.000000000000000222e-01 -9.349999999999999645e+00 -5.360000000000000320e+00 1.679999999999999938e+00 -8.410000000000000142e+00 1.719999999999999973e+00 7.480000000000000426e+00 8.279999999999999361e+00 -5.999999999999999778e-02 2.189999999999999947e+00 -4.360000000000000320e+00 -7.990000000000000213e+00 8.339999999999999858e+00 -3.020000000000000018e+00 3.200000000000000067e-01 3.290000000000000036e+00 4.440000000000000391e+00 9.619999999999999218e+00 8.900000000000000133e-01 -4.709999999999999964e+00 5.300000000000000266e-01 1.389999999999999902e+00 -4.099999999999999645e+00 -2.600000000000000089e+00 5.389999999999999680e+00 -7.660000000000000142e+00 9.939999999999999503e+00 1.949999999999999956e+00 -1.513000000000000078e+01 -4.679999999999999716e+00 5.030000000000000249e+00 -1.208999999999999986e+01 -3.109999999999999876e+00 -2.330000000000000071e+00 -1.944999999999999929e+01 -3.209999999999999964e+00 -5.959999999999999964e+00 -1.090000000000000080e+00 1.128999999999999915e+01 8.929999999999999716e+00 4.110000000000000320e+00 4.690000000000000391e+00 -2.339999999999999858e+00 -1.766000000000000014e+01 5.000000000000000000e-01 -3.870000000000000107e+00 9.779999999999999361e+00 7.620000000000000107e+00 -1.085999999999999943e+01 -1.741000000000000014e+01 3.379999999999999893e+00 -2.910000000000000142e+00 -9.220000000000000639e+00 -9.599999999999999645e-01 -1.300000000000000044e+00 6.009999999999999787e+00 -6.059999999999999609e+00 -1.790000000000000036e+00 -1.041000000000000014e+01 8.789999999999999147e+00 9.000000000000000222e-01 9.859999999999999432e+00 -1.208999999999999986e+01 7.219999999999999751e+00 -3.370000000000000107e+00 4.969999999999999751e+00 4.299999999999999933e-01 -1.625000000000000000e+01 1.499000000000000021e+01 -4.490000000000000213e+00 3.560000000000000053e+00 8.009999999999999787e+00 -6.780000000000000249e+00 1.184999999999999964e+01 1.308999999999999986e+01 -1.260999999999999943e+01 -6.120000000000000107e+00 1.110000000000000098e+00 -1.016999999999999993e+01 -8.730000000000000426e+00 1.648000000000000043e+01 2.099999999999999922e-01 2.270000000000000018e+00 3.160000000000000142e+00 -4.169999999999999929e+00 -5.999999999999999778e-02 -6.280000000000000249e+00 -7.250000000000000000e+00 -9.240000000000000213e+00 -5.759999999999999787e+00 -7.500000000000000000e-01 -9.529999999999999361e+00 5.879999999999999893e+00 9.210000000000000853e+00 -1.348000000000000043e+01 -5.879999999999999893e+00 1.016000000000000014e+01 -3.189999999999999947e+00 -4.990000000000000213e+00 4.360000000000000320e+00 5.240000000000000213e+00 -2.939999999999999947e+00 5.940000000000000391e+00 1.155000000000000071e+01 8.789999999999999147e+00 -2.700000000000000178e-01 -3.000000000000000000e+00 3.400000000000000244e-01 5.969999999999999751e+00 1.239999999999999991e+00 1.629999999999999893e+00 3.629999999999999893e+00 3.620000000000000107e+00 6.459999999999999964e+00 -8.689999999999999503e+00 9.560000000000000497e+00 -4.290000000000000036e+00 4.259999999999999787e+00 -1.000000000000000000e+00 -1.780000000000000027e+00 1.071000000000000085e+01 2.830000000000000071e+00 -1.060000000000000053e+00 -9.050000000000000711e+00 2.870000000000000107e+00 7.199999999999999734e-01 2.009999999999999787e+00 -1.053999999999999915e+01 1.600000000000000033e-01 -7.339999999999999858e+00 4.000000000000000083e-02 7.450000000000000178e+00 8.900000000000000355e+00 -1.400000000000000133e-01 -5.480000000000000426e+00 3.779999999999999805e+00 1.055000000000000071e+01 8.330000000000000071e+00 -1.770000000000000018e+00 -1.807999999999999829e+01 -4.540000000000000036e+00 -9.140000000000000568e+00 2.879999999999999893e+00 -1.929999999999999938e+00 -6.559999999999999609e+00 -1.040000000000000036e+00 -1.769999999999999929e+01 3.450000000000000178e+00 -5.160000000000000142e+00 2.319999999999999840e+00 1.153999999999999915e+01 1.689999999999999947e+00 1.383000000000000007e+01 -2.700000000000000178e-01 2.667000000000000171e+01 5.230000000000000426e+00 1.175000000000000000e+01 6.169999999999999929e+00 -1.340000000000000036e+01 1.760000000000000009e+00 3.839999999999999858e+00 4.769999999999999574e+00 -7.209999999999999964e+00 -8.650000000000000355e+00 8.710000000000000853e+00 -8.480000000000000426e+00 7.580000000000000071e+00 5.769999999999999574e+00 -9.970000000000000639e+00 7.209999999999999964e+00 -5.219999999999999751e+00 7.679999999999999716e+00 4.600000000000000200e-01 -2.959999999999999964e+00 -6.040000000000000036e+00 1.200999999999999979e+01 -1.094999999999999929e+01 4.030000000000000249e+00 -9.390000000000000568e+00 -1.306000000000000050e+01 3.790000000000000036e+00 7.269999999999999574e+00 -1.259999999999999964e+01 4.759999999999999787e+00 6.999999999999999556e-01 -2.750000000000000000e+00 1.570000000000000062e+00 5.300000000000000266e-01 1.066999999999999993e+01 -7.950000000000000178e+00 6.999999999999999556e-01 -1.860000000000000098e+00 7.419999999999999929e+00 -1.110999999999999943e+01 -6.009999999999999787e+00 2.660000000000000142e+00 -5.570000000000000284e+00 5.620000000000000107e+00 1.467999999999999972e+01 1.000000000000000021e-02 -4.549999999999999822e+00 1.010000000000000009e+00 -7.290000000000000036e+00 1.383999999999999986e+01 8.119999999999999218e+00 -4.040000000000000036e+00 6.600000000000000311e-01 -4.580000000000000071e+00 9.939999999999999503e+00 -3.890000000000000124e+00 1.421000000000000085e+01 7.400000000000000355e+00 1.929999999999999938e+00 7.120000000000000107e+00 -7.240000000000000213e+00 -9.359999999999999432e+00 -4.780000000000000249e+00 -8.189999999999999503e+00 2.830000000000000071e+00 -1.608999999999999986e+01 -4.429999999999999716e+00 -2.850000000000000089e+00 -9.500000000000000000e+00 -1.097000000000000064e+01 -1.120000000000000107e+00 -5.200000000000000178e+00 9.519999999999999574e+00 -6.730000000000000426e+00 2.939999999999999947e+00 -1.340000000000000036e+01 1.840000000000000080e+00 5.280000000000000249e+00 1.520000000000000018e+00 3.169999999999999929e+00 2.629999999999999893e+00 -7.209999999999999964e+00 5.799999999999999600e-01 7.570000000000000284e+00 1.501999999999999957e+01 2.410000000000000142e+00 8.589999999999999858e+00 2.500000000000000000e+00 2.470000000000000195e+00 -3.080000000000000071e+00 -4.419999999999999929e+00 3.229999999999999982e+00 2.600000000000000089e+00 1.067999999999999972e+01 -1.600000000000000033e-01 2.500000000000000000e+00 4.990000000000000213e+00 -1.025000000000000000e+01 -5.200000000000000178e-01 1.383000000000000007e+01 1.520000000000000018e+00 1.027999999999999936e+01 -4.230000000000000426e+00 5.990000000000000213e+00 -9.380000000000000782e+00 5.129999999999999893e+00 5.389999999999999680e+00 2.099999999999999922e-01 -4.500000000000000111e-01 5.650000000000000355e+00 -2.459999999999999964e+00 -3.060000000000000053e+00 -5.900000000000000355e+00 1.055000000000000071e+01 -1.820000000000000062e+00 -8.599999999999999645e+00 2.500000000000000000e-01 2.640000000000000124e+00 2.770000000000000018e+00 3.810000000000000053e+00 -1.810000000000000053e+00 -7.190000000000000391e+00 3.609999999999999876e+00 -3.060000000000000053e+00 -1.243999999999999950e+01 2.450000000000000178e+00 -9.000000000000000222e-01 1.008999999999999986e+01 3.000000000000000000e+00 1.179999999999999938e+00 -1.506000000000000050e+01 1.860000000000000142e+01 5.620000000000000107e+00 1.649999999999999911e+00 -3.439999999999999947e+00 1.164000000000000057e+01 1.528999999999999915e+01 7.360000000000000320e+00 -1.020000000000000018e+00 9.369999999999999218e+00 -4.799999999999999822e+00 -4.809999999999999609e+00 -8.910000000000000142e+00 -4.299999999999999933e-01 5.030000000000000249e+00 -1.594999999999999929e+01 4.280000000000000249e+00 -4.519999999999999574e+00 5.169999999999999929e+00 4.099999999999999645e+00 -4.230000000000000426e+00 -9.679999999999999716e+00 -1.530000000000000027e+00 6.200000000000000178e+00 1.093999999999999950e+01 1.251999999999999957e+01 -8.460000000000000853e+00 -1.080000000000000071e+01 5.000000000000000278e-02 3.040000000000000036e+00 7.679999999999999716e+00 4.809999999999999609e+00 -1.139999999999999902e+00 -1.556000000000000050e+01 6.709999999999999964e+00 -2.529999999999999805e+00 2.560000000000000053e+00 1.044999999999999929e+01 4.490000000000000213e+00 -1.707000000000000028e+01 -6.669999999999999929e+00 1.548000000000000043e+01 -7.900000000000000355e-01 2.979999999999999982e+00 -5.309999999999999609e+00 7.320000000000000284e+00 -3.600000000000000089e+00 6.070000000000000284e+00 4.360000000000000320e+00 -2.700000000000000178e-01 2.209999999999999964e+00 -1.452999999999999936e+01 -5.769999999999999574e+00 6.240000000000000213e+00 4.910000000000000142e+00 -5.950000000000000178e+00 4.660000000000000142e+00 2.799999999999999822e+00 5.860000000000000320e+00 -7.809999999999999609e+00 1.403999999999999915e+01 8.039999999999999147e+00 -1.098000000000000043e+01 -1.107000000000000028e+01 3.060000000000000053e+00 -1.900000000000000022e-01 -2.029999999999999805e+00 1.260000000000000009e+00 4.839999999999999858e+00 -1.776000000000000156e+01 5.139999999999999680e+00 -1.271000000000000085e+01 -3.939999999999999947e+00 -1.025999999999999979e+01 -4.669999999999999929e+00 -1.063000000000000078e+01 1.330000000000000071e+00 -1.400000000000000133e-01 -9.339999999999999858e+00 2.399999999999999911e+00 2.000000000000000111e-01 1.365000000000000036e+01 -9.279999999999999361e+00 -7.099999999999999645e-01 3.899999999999999911e+00 4.549999999999999822e+00 -5.000000000000000000e+00 6.160000000000000142e+00 6.570000000000000284e+00 -3.629999999999999893e+00 -1.719999999999999973e+00 7.209999999999999964e+00 -8.300000000000000711e+00 -5.879999999999999893e+00 -5.669999999999999929e+00 6.379999999999999893e+00 1.118999999999999950e+01 -6.330000000000000071e+00 -6.639999999999999680e+00 1.399999999999999911e+00 -1.338000000000000078e+01 1.816000000000000014e+01 6.809999999999999609e+00 4.429999999999999716e+00 -3.209999999999999964e+00 1.209999999999999964e+00 1.300000000000000044e+00 1.324000000000000021e+01 1.400000000000000133e-01 4.349999999999999645e+00 -9.000000000000000222e-01 1.889999999999999902e+00 -7.110000000000000320e+00 -7.110000000000000320e+00 7.000000000000000000e+00 6.959999999999999964e+00 1.803999999999999915e+01 1.290000000000000036e+00 8.359999999999999432e+00 5.889999999999999680e+00 5.400000000000000355e+00 -2.060000000000000053e+00 2.200000000000000011e-01 1.629999999999999893e+00 1.900000000000000022e-01 -1.300000000000000044e+00 -5.500000000000000000e+00 1.358000000000000007e+01 -1.442999999999999972e+01 -2.520000000000000018e+00 1.898999999999999844e+01 5.580000000000000071e+00 3.450000000000000178e+00 3.540000000000000036e+00 -1.033000000000000007e+01 1.280000000000000027e+00 2.999999999999999889e-01 4.879999999999999893e+00 1.469999999999999973e+00 9.769999999999999574e+00 4.049999999999999822e+00 5.389999999999999680e+00 7.230000000000000426e+00 3.359999999999999876e+00 -1.169999999999999929e+01 -6.589999999999999858e+00 -2.600000000000000089e-01 -9.410000000000000142e+00 -8.949999999999999289e+00 2.370000000000000107e+00 -1.379999999999999893e+00 -1.176999999999999957e+01 7.469999999999999751e+00 4.780000000000000249e+00 -2.520000000000000018e+00 2.500000000000000000e-01 5.469999999999999751e+00 -9.669999999999999929e+00 -3.109999999999999876e+00 3.729999999999999982e+00 -7.199999999999999734e-01 -4.690000000000000391e+00 1.020000000000000018e+00 1.030000000000000027e+00 1.792000000000000171e+01 -1.729999999999999982e+00 -1.303999999999999915e+01 -1.588000000000000078e+01 -9.839999999999999858e+00 -9.119999999999999218e+00 -4.780000000000000249e+00 -2.044999999999999929e+01 1.027999999999999936e+01 -1.000000000000000056e-01 -1.400000000000000133e-01 9.899999999999999911e-01 1.900000000000000022e-01 -1.600000000000000000e+01 -7.589999999999999858e+00 4.549999999999999822e+00 3.520000000000000018e+00 7.919999999999999929e+00 1.614999999999999858e+01 -9.339999999999999858e+00 1.439999999999999947e+00 -5.300000000000000266e-01 5.669999999999999929e+00 4.500000000000000000e+00 -4.089999999999999858e+00 4.269999999999999574e+00 -7.600000000000000089e-01 -1.063000000000000078e+01 6.459999999999999964e+00 1.471000000000000085e+01 6.099999999999999645e+00 -7.389999999999999680e+00 3.819999999999999840e+00 6.849999999999999645e+00 -9.399999999999999467e-01 4.500000000000000111e-01 2.364000000000000057e+01 1.189999999999999947e+00 3.890000000000000124e+00 6.200000000000000178e+00 8.800000000000000044e-01 8.699999999999999289e+00 4.929999999999999716e+00 -4.660000000000000142e+00 -1.989999999999999991e+00 2.390000000000000124e+00 1.227999999999999936e+01 -2.899999999999999800e-01 -1.780000000000000027e+00 -3.740000000000000213e+00 1.479999999999999982e+00 2.470000000000000195e+00 1.919999999999999929e+00 -1.442999999999999972e+01 -4.780000000000000249e+00 -1.453999999999999915e+01 1.987999999999999901e+01 -3.509999999999999787e+00 -8.399999999999999689e-01 7.480000000000000426e+00 -7.800000000000000266e-01 -1.051999999999999957e+01 -5.059999999999999609e+00 5.509999999999999787e+00 5.200000000000000178e-01 -7.870000000000000107e+00 1.059999999999999964e+01 -2.100000000000000089e+00 -3.859999999999999876e+00 1.000000000000000021e-02 4.099999999999999756e-01 1.280000000000000027e+00 2.339999999999999858e+00 7.209999999999999964e+00 -1.646999999999999886e+01 -1.425999999999999979e+01 -4.799999999999999822e+00 2.000000000000000000e+00 -1.020000000000000018e+00 -7.110000000000000320e+00 3.759999999999999787e+00 -1.860000000000000098e+00 4.629999999999999893e+00 -6.620000000000000107e+00 -5.690000000000000391e+00 1.567999999999999972e+01 1.325000000000000000e+01 -9.339999999999999858e+00 -8.359999999999999432e+00 -6.110000000000000320e+00 -9.220000000000000639e+00 2.759999999999999787e+00 1.052999999999999936e+01 7.400000000000000355e+00 -2.385000000000000142e+01 -1.620000000000000107e+00 4.190000000000000391e+00 -1.929999999999999938e+00 -8.080000000000000071e+00 1.193999999999999950e+01 -8.660000000000000142e+00 -1.850000000000000089e+00 -4.629999999999999893e+00 -5.969999999999999751e+00 -9.990000000000000213e+00 -7.320000000000000284e+00 -6.990000000000000213e+00 3.300000000000000155e-01 3.839999999999999858e+00 1.010000000000000009e+00 2.410000000000000142e+00 1.049000000000000021e+01 -1.671000000000000085e+01 8.439999999999999503e+00 -3.899999999999999911e+00 8.399999999999999689e-01 -1.161999999999999922e+01 2.390000000000000124e+00 -5.169999999999999929e+00 9.990000000000000213e+00 5.160000000000000142e+00 -1.067999999999999972e+01 -8.869999999999999218e+00 1.739999999999999991e+00 -7.910000000000000142e+00 8.999999999999999667e-02 -6.700000000000000400e-01 -3.870000000000000107e+00 -5.969999999999999751e+00 -1.147000000000000064e+01 -2.640000000000000124e+00 5.379999999999999893e+00 -2.680000000000000160e+00 9.369999999999999218e+00 -2.959999999999999964e+00 -4.400000000000000022e-01 -1.900000000000000022e-01 -5.679999999999999716e+00 -4.540000000000000036e+00 2.099999999999999922e-01 1.342999999999999972e+01 8.289999999999999147e+00 -8.599999999999999867e-01 1.550999999999999979e+01 3.400000000000000244e-01 5.379999999999999893e+00 -1.040000000000000036e+00 -1.449999999999999956e+00 2.020000000000000018e+00 -8.759999999999999787e+00 -5.790000000000000036e+00 -1.066000000000000014e+01 -6.410000000000000142e+00 -1.000000000000000021e-02 1.350000000000000089e+00 8.839999999999999858e+00 -1.218999999999999950e+01 -4.679999999999999716e+00 -4.530000000000000249e+00 2.750000000000000000e+00 -4.199999999999999845e-01 -7.490000000000000213e+00 1.879999999999999893e+00 -1.481000000000000050e+01 7.800000000000000266e-01 2.520000000000000018e+00 -4.980000000000000426e+00 1.939999999999999947e+00 5.500000000000000000e+00 1.659999999999999920e+00 3.169999999999999929e+00 -1.266999999999999993e+01 8.060000000000000497e+00 3.800000000000000044e-01 8.560000000000000497e+00 2.200000000000000011e-01 -4.570000000000000284e+00 5.419999999999999929e+00 -2.010999999999999943e+01 -2.330000000000000071e+00 6.669999999999999929e+00 -1.900000000000000022e-01 1.291999999999999993e+01 6.709999999999999964e+00 6.139999999999999680e+00 1.028999999999999915e+01 -1.199999999999999956e-01 1.149000000000000021e+01 -3.390000000000000124e+00 1.550999999999999979e+01 2.120000000000000107e+00 2.759999999999999787e+00 1.508999999999999986e+01 4.599999999999999645e+00 6.440000000000000391e+00 3.810000000000000053e+00 -2.270000000000000018e+00 2.176000000000000156e+01 -1.556000000000000050e+01 6.969999999999999751e+00 -1.400000000000000000e+01 9.100000000000000311e-01 -1.351999999999999957e+01 -1.319999999999999929e+01 -5.099999999999999645e+00 -4.309999999999999609e+00 2.120000000000000107e+00 1.181000000000000050e+01 1.005000000000000071e+01 5.230000000000000426e+00 1.188000000000000078e+01 -1.629999999999999893e+00 6.899999999999999467e-01 9.220000000000000639e+00 -4.940000000000000391e+00 1.196000000000000085e+01 -7.429999999999999716e+00 3.599999999999999867e-01 -4.269999999999999574e+00 1.689999999999999947e+00 3.800000000000000044e-01 -5.750000000000000000e+00 4.750000000000000000e+00 -2.830000000000000071e+00 9.240000000000000213e+00 4.059999999999999609e+00 6.490000000000000213e+00 -2.879999999999999893e+00 -5.620000000000000107e+00 1.379999999999999893e+00 1.989999999999999991e+00 5.999999999999999778e-01 3.759999999999999787e+00 7.459999999999999964e+00 4.870000000000000107e+00 4.799999999999999822e+00 5.690000000000000391e+00 -2.100000000000000089e+00 3.259999999999999787e+00 -5.280000000000000249e+00 3.339999999999999858e+00 -6.719999999999999751e+00 -1.264000000000000057e+01 1.042999999999999972e+01 4.120000000000000107e+00 7.709999999999999964e+00 -2.779999999999999805e+00 -5.120000000000000107e+00 -4.129999999999999893e+00 -5.899999999999999689e-01 -3.359999999999999876e+00 -6.940000000000000391e+00 -3.169999999999999929e+00 4.400000000000000022e-01 -8.619999999999999218e+00 -4.709999999999999964e+00 -5.030000000000000249e+00 -6.990000000000000213e+00 3.990000000000000213e+00 -6.150000000000000355e+00 1.174000000000000021e+01 7.879999999999999893e+00 7.740000000000000213e+00 -4.990000000000000213e+00 1.729999999999999982e+00 -8.740000000000000213e+00 -5.429999999999999716e+00 -2.729999999999999982e+00 -4.120000000000000107e+00 -3.859999999999999876e+00 -4.959999999999999964e+00 -8.310000000000000497e+00 -1.113000000000000078e+01 5.200000000000000178e-01 -6.199999999999999956e-01 -1.409999999999999920e+00 -4.910000000000000142e+00 -4.589999999999999858e+00 7.469999999999999751e+00 9.369999999999999218e+00 4.440000000000000391e+00 1.580000000000000071e+00 -4.849999999999999645e+00 -3.140000000000000124e+00 5.429999999999999716e+00 1.593999999999999950e+01 -8.169999999999999929e+00 3.009999999999999787e+00 1.040000000000000036e+00 -6.240000000000000213e+00 8.169999999999999929e+00 -3.229999999999999982e+00 -6.009999999999999787e+00 -3.580000000000000071e+00 2.589999999999999858e+00 -1.639999999999999902e+00 3.609999999999999876e+00 -1.610000000000000098e+00 1.642000000000000171e+01 -1.085999999999999943e+01 1.989999999999999991e+00 4.110000000000000320e+00 -3.470000000000000195e+00 -6.250000000000000000e+00 -2.000000000000000000e+00 -4.059999999999999609e+00 -2.959999999999999964e+00 1.209999999999999964e+00 -4.639999999999999680e+00 3.649999999999999911e+00 5.509999999999999787e+00 -2.120000000000000107e+00 -8.589999999999999858e+00 -5.530000000000000249e+00 1.767999999999999972e+01 -3.479999999999999982e+00 4.690000000000000391e+00 1.258999999999999986e+01 7.000000000000000666e-02 -1.190000000000000036e+01 -1.110000000000000098e+00 -6.799999999999999822e+00 -4.379999999999999893e+00 -1.249000000000000021e+01 -2.430000000000000160e+00 1.648000000000000043e+01 -4.700000000000000178e+00 -6.320000000000000284e+00 2.250000000000000000e+00 -3.300000000000000155e-01 8.789999999999999147e+00 -5.469999999999999751e+00 1.209999999999999964e+00 -1.653000000000000114e+01 -1.021000000000000085e+01 7.030000000000000249e+00 -9.599999999999999645e+00 -1.140000000000000036e+01 -3.720000000000000195e+00 -4.899999999999999911e-01 3.770000000000000018e+00 -9.640000000000000568e+00 3.319999999999999840e+00 1.047000000000000064e+01 -3.250000000000000000e+00 1.540000000000000036e+00 5.450000000000000178e+00 4.580000000000000071e+00 -8.189999999999999503e+00 -6.419999999999999929e+00 -2.399999999999999911e-01 4.370000000000000107e+00 -1.667999999999999972e+01 -6.389999999999999680e+00 -2.073000000000000043e+01 4.450000000000000178e+00 8.650000000000000355e+00 -2.430000000000000160e+00 -7.990000000000000213e+00 -9.000000000000000222e-01 4.860000000000000320e+00 -7.780000000000000249e+00 -1.296000000000000085e+01 3.410000000000000142e+00 -6.349999999999999645e+00 8.740000000000000213e+00 1.308999999999999986e+01 1.272000000000000064e+01 -1.620000000000000107e+00 3.660000000000000142e+00 1.258000000000000007e+01 -1.750000000000000000e+00 -8.679999999999999716e+00 1.000000000000000021e-02 -1.550000000000000044e+00 7.910000000000000142e+00 -5.400000000000000355e-01 2.180000000000000160e+00 8.800000000000000044e-01 -8.810000000000000497e+00 -1.708999999999999986e+01 4.290000000000000036e+00 -3.609999999999999876e+00 1.746000000000000085e+01 6.459999999999999964e+00 2.729999999999999982e+00 -4.290000000000000036e+00 2.810000000000000053e+00 4.980000000000000426e+00 -2.089999999999999858e+00 2.270000000000000018e+00 -2.529999999999999805e+00 6.160000000000000142e+00 -1.129999999999999893e+00 4.200000000000000178e+00 -1.149999999999999911e+00 -1.048000000000000043e+01 4.199999999999999845e-01 -2.410000000000000142e+00 -6.799999999999999822e+00 -2.810000000000000053e+00 1.340000000000000080e+00 -1.959999999999999964e+00 1.234999999999999964e+01 -4.150000000000000355e+00 1.016000000000000014e+01 2.089999999999999858e+00 1.419999999999999929e+00 -5.370000000000000107e+00 -7.559999999999999609e+00 -6.910000000000000142e+00 7.900000000000000355e-01 8.089999999999999858e+00 -1.900000000000000022e-01 -1.530000000000000027e+00 -1.239999999999999991e+00 -7.500000000000000000e+00 1.530000000000000071e+01 2.410000000000000142e+00 -8.660000000000000142e+00 -2.000000000000000000e+00 -3.499999999999999778e-01 9.769999999999999574e+00 -7.099999999999999645e+00 -4.070000000000000284e+00 2.209999999999999964e+00 -3.339999999999999858e+00 -1.536999999999999922e+01 -7.900000000000000355e-01 -2.490000000000000213e+00 -9.339999999999999858e+00 5.980000000000000426e+00 1.419999999999999929e+00 1.919999999999999929e+00 8.880000000000000782e+00 8.140000000000000568e+00 -5.389999999999999680e+00 6.889999999999999680e+00 -1.499000000000000021e+01 -5.950000000000000178e+00 8.609999999999999432e+00 -5.650000000000000355e+00 7.969999999999999751e+00 9.349999999999999645e+00 1.093999999999999950e+01 -8.500000000000000000e+00 -9.560000000000000497e+00 -6.919999999999999929e+00 1.712000000000000099e+01 6.080000000000000071e+00 -2.970000000000000195e+00 1.494999999999999929e+01 -7.240000000000000213e+00 -3.029999999999999805e+00 5.280000000000000249e+00 -6.300000000000000044e-01 -6.410000000000000142e+00 6.219999999999999751e+00 -9.300000000000000488e-01 -6.600000000000000311e-01 -1.409999999999999920e+00 8.199999999999999289e+00 5.740000000000000213e+00 -1.139000000000000057e+01 5.620000000000000107e+00 -1.082000000000000028e+01 9.279999999999999361e+00 -9.669999999999999929e+00 9.100000000000000311e-01 -8.279999999999999361e+00 2.399999999999999911e-01 2.259999999999999787e+00 4.820000000000000284e+00 -4.339999999999999858e+00 -6.589999999999999858e+00 7.809999999999999609e+00 9.699999999999999289e+00 -3.779999999999999805e+00 -4.639999999999999680e+00 4.480000000000000426e+00 6.219999999999999751e+00 2.529999999999999805e+00 6.589999999999999858e+00 -1.359999999999999964e+01 -7.480000000000000426e+00 4.830000000000000071e+00 -1.535999999999999943e+01 5.099999999999999645e+00 -5.830000000000000071e+00 -2.629999999999999893e+00 1.419999999999999929e+01 2.103000000000000114e+01 -1.292999999999999972e+01 2.990000000000000213e+00 3.379999999999999893e+00 8.230000000000000426e+00 5.139999999999999680e+00 8.269999999999999574e+00 1.110000000000000098e+00 5.299999999999999822e+00 4.250000000000000000e+00 -1.049000000000000021e+01 -3.089999999999999858e+00 9.269999999999999574e+00 6.950000000000000178e+00 -3.430000000000000160e+00 2.290000000000000036e+00 -1.478999999999999915e+01 -9.960000000000000853e+00 2.370000000000000107e+00 5.999999999999999778e-01 5.410000000000000142e+00 1.100000000000000006e-01 4.899999999999999911e-01 1.108999999999999986e+01 -6.549999999999999822e+00 -5.910000000000000142e+00 3.529999999999999805e+00 -1.833999999999999986e+01 -1.280000000000000027e+00 8.300000000000000711e+00 6.009999999999999787e+00 1.250000000000000000e+00 -8.399999999999999689e-01 -2.879999999999999893e+00 -1.864999999999999858e+01 4.959999999999999964e+00 8.009999999999999787e+00 9.880000000000000782e+00 -9.039999999999999147e+00 2.990000000000000213e+00 -2.069999999999999840e+00 -1.041000000000000014e+01 6.530000000000000249e+00 1.085999999999999943e+01 -1.213000000000000078e+01 -9.490000000000000213e+00 6.709999999999999964e+00 1.020000000000000018e+00 6.830000000000000071e+00 -6.300000000000000044e-01 8.750000000000000000e+00 8.990000000000000213e+00 1.041999999999999993e+01 1.260999999999999943e+01 5.990000000000000213e+00 -7.629999999999999893e+00 -8.410000000000000142e+00 2.879999999999999893e+00 -7.700000000000000178e-01 2.100000000000000089e+00 6.910000000000000142e+00 1.426999999999999957e+01 -6.519999999999999574e+00 4.980000000000000426e+00 4.280000000000000249e+00 -4.879999999999999893e+00 4.599999999999999645e+00 -3.939999999999999947e+00 7.849999999999999645e+00 -3.549999999999999822e+00 1.675000000000000000e+01 3.589999999999999858e+00 -3.709999999999999964e+00 0.000000000000000000e+00 -5.459999999999999964e+00 2.040000000000000036e+00 3.740000000000000213e+00 -1.201999999999999957e+01 -3.189999999999999947e+00 -3.209999999999999964e+00 8.289999999999999147e+00 5.690000000000000391e+00 -5.040000000000000036e+00 2.209999999999999964e+00 3.259999999999999787e+00 -8.179999999999999716e+00 1.209999999999999964e+00 5.559999999999999609e+00 4.099999999999999645e+00 -9.980000000000000426e+00 -4.750000000000000000e+00 -7.589999999999999858e+00 -3.500000000000000000e+00 1.010999999999999943e+01 -7.370000000000000107e+00 -1.959999999999999964e+00 6.559999999999999609e+00 3.310000000000000053e+00 -3.799999999999999822e+00 6.950000000000000178e+00 8.050000000000000711e+00 2.080000000000000071e+00 3.149999999999999911e+00 -2.740000000000000213e+00 -7.480000000000000426e+00 -3.600000000000000089e+00 7.750000000000000000e+00 4.549999999999999822e+00 1.125000000000000000e+01 -1.969999999999999973e+00 5.330000000000000071e+00 1.350999999999999979e+01 3.509999999999999787e+00 5.320000000000000284e+00 -6.089999999999999858e+00 1.356000000000000050e+01 1.351999999999999957e+01 6.200000000000000178e+00 -1.169999999999999929e+00 7.299999999999999822e+00 -4.900000000000000355e+00 -4.950000000000000178e+00 5.629999999999999893e+00 1.620000000000000107e+00 2.999999999999999889e-01 1.600000000000000089e+00 -4.950000000000000178e+00 -9.330000000000000071e+00 -8.630000000000000782e+00 8.900000000000000133e-01 -1.489999999999999991e+00 -3.300000000000000155e-01 -9.599999999999999645e+00 6.690000000000000391e+00 -3.589999999999999858e+00 3.399999999999999911e+00 5.300000000000000266e-01 9.509999999999999787e+00 -1.639000000000000057e+01 -5.830000000000000071e+00 -6.070000000000000284e+00 -1.969999999999999973e+00 4.410000000000000142e+00 -1.320000000000000062e+00 1.719999999999999973e+00 -9.039999999999999147e+00 1.429999999999999938e+00 7.940000000000000391e+00 1.239999999999999991e+00 1.639999999999999902e+00 -8.230000000000000426e+00 -4.509999999999999787e+00 -1.308999999999999986e+01 1.001999999999999957e+01 3.100000000000000089e+00 2.080000000000000071e+00 -2.640000000000000124e+00 -6.490000000000000213e+00 2.770000000000000018e+00 -5.549999999999999822e+00 1.239000000000000057e+01 4.019999999999999574e+00 -1.383999999999999986e+01 2.700000000000000178e+00 -2.419999999999999929e+00 8.939999999999999503e+00 -1.248000000000000043e+01 1.760999999999999943e+01 7.419999999999999929e+00 2.350000000000000089e+00 -3.319999999999999840e+00 2.990000000000000213e+00 2.219000000000000128e+01 1.122000000000000064e+01 -1.268999999999999950e+01 8.220000000000000639e+00 1.679999999999999938e+00 -8.500000000000000000e+00 -6.839999999999999858e+00 -8.369999999999999218e+00 3.620000000000000107e+00 -5.500000000000000444e-01 -1.600000000000000089e+00 -7.769999999999999574e+00 -1.491000000000000014e+01 8.800000000000000044e-01 3.189999999999999947e+00 1.172000000000000064e+01 4.570000000000000284e+00 -9.320000000000000284e+00 1.516000000000000014e+01 -1.989999999999999991e+00 -1.016999999999999993e+01 7.059999999999999609e+00 2.300000000000000100e-01 -7.620000000000000107e+00 -4.089999999999999858e+00 -6.250000000000000000e+00 -2.379999999999999893e+00 -6.360000000000000320e+00 5.379999999999999893e+00 1.336999999999999922e+01 -4.290000000000000036e+00 2.660000000000000142e+00 1.360000000000000098e+00 -4.000000000000000083e-02 2.279999999999999805e+00 2.529999999999999805e+00 9.839999999999999858e+00 -1.193999999999999950e+01 1.256000000000000050e+01 1.716000000000000014e+01 -1.929999999999999938e+00 7.929999999999999716e+00 9.699999999999999734e-01 1.689999999999999947e+00 -2.060000000000000053e+00 6.980000000000000426e+00 3.060000000000000053e+00 3.240000000000000213e+00 -8.779999999999999361e+00 -1.030000000000000027e+00 1.742999999999999972e+01 1.183999999999999986e+01 4.969999999999999751e+00 -2.649999999999999911e+00 -8.199999999999999512e-01 -6.800000000000000488e-01 -1.321000000000000085e+01 -2.430000000000000160e+00 6.429999999999999716e+00 2.296000000000000085e+01 7.730000000000000426e+00 1.189999999999999947e+00 -2.729999999999999982e+00 -3.140000000000000124e+00 -7.030000000000000249e+00 5.889999999999999680e+00 5.059999999999999609e+00 -1.189999999999999947e+00 5.730000000000000426e+00 -8.699999999999999956e-01 -5.509999999999999787e+00 -5.500000000000000000e+00 -6.099999999999999867e-01 -6.650000000000000355e+00 -4.000000000000000083e-02 6.580000000000000071e+00 6.169999999999999929e+00 -1.825000000000000000e+01 -1.409999999999999964e+01 -4.950000000000000178e+00 2.589999999999999858e+00 -1.489999999999999991e+00 1.729999999999999982e+00 -1.073000000000000043e+01 -3.890000000000000124e+00 5.200000000000000178e+00 3.330000000000000071e+00 -3.270000000000000018e+00 -9.300000000000000711e+00 -1.215000000000000036e+01 1.719000000000000128e+01 5.019999999999999574e+00 2.810000000000000053e+00 -1.357000000000000028e+01 1.632000000000000028e+01 2.759999999999999787e+00 5.059999999999999609e+00 8.419999999999999929e+00 -1.040000000000000036e+00 -3.200000000000000067e-01 2.830000000000000071e+00 -5.699999999999999512e-01 -3.709999999999999964e+00 2.509999999999999787e+00 -6.099999999999999867e-01 5.580000000000000071e+00 -7.299999999999999822e+00 1.439999999999999947e+00 9.830000000000000071e+00 -7.839999999999999858e+00 1.350000000000000000e+01 1.449999999999999956e+00 -8.730000000000000426e+00 6.919999999999999929e+00 -1.459999999999999964e+00 5.000000000000000000e-01 -2.540000000000000036e+00 6.540000000000000036e+00 1.100000000000000089e+00 7.799999999999999822e+00 6.500000000000000000e+00 3.549999999999999822e+00 -3.100000000000000089e+00 3.080000000000000071e+00 2.830000000000000071e+00 1.151999999999999957e+01 -8.669999999999999929e+00 -9.179999999999999716e+00 1.081000000000000050e+01 6.209999999999999964e+00 1.610000000000000098e+00 1.010000000000000009e+00 -9.589999999999999858e+00 7.150000000000000355e+00 -3.850000000000000089e+00 3.089999999999999858e+00 1.399999999999999911e+00 9.869999999999999218e+00 -4.250000000000000000e+00 -1.498000000000000043e+01 5.999999999999999778e-01 9.730000000000000426e+00 -1.028999999999999915e+01 -1.093999999999999950e+01 -1.059999999999999964e+01 -1.535999999999999943e+01 -2.370000000000000107e+00 -8.160000000000000142e+00 8.580000000000000071e+00 -1.351999999999999957e+01 -4.830000000000000071e+00 7.700000000000000178e-01 -6.199999999999999956e-01 3.310000000000000053e+00 -2.200000000000000178e+00 -5.870000000000000107e+00 1.699999999999999956e+00 -1.409999999999999920e+00 -4.099999999999999645e+00 6.179999999999999716e+00 1.310999999999999943e+01 3.339999999999999858e+00 9.529999999999999361e+00 6.849999999999999645e+00 -3.569999999999999840e+00 -1.610000000000000098e+00 -8.070000000000000284e+00 2.919999999999999929e+00 -6.219999999999999751e+00 -7.000000000000000666e-02 -8.369999999999999218e+00 -4.429999999999999716e+00 1.234999999999999964e+01 -1.296000000000000085e+01 -1.429999999999999938e+00 -1.243999999999999950e+01 1.508000000000000007e+01 -1.081000000000000050e+01 -4.950000000000000178e+00 2.390000000000000124e+00 -1.983999999999999986e+01 -6.360000000000000320e+00 3.879999999999999893e+00 6.900000000000000355e+00 -3.089999999999999858e+00 -1.939999999999999947e+00 -1.050000000000000044e+00 -4.299999999999999822e+00 -1.173000000000000043e+01 4.980000000000000426e+00 1.033000000000000007e+01 -6.309999999999999609e+00 -9.699999999999999734e-01 5.330000000000000071e+00 2.500000000000000000e-01 -2.709999999999999964e+00 6.820000000000000284e+00 -4.969999999999999751e+00 4.540000000000000036e+00 -9.689999999999999503e+00 7.620000000000000107e+00 -3.459999999999999964e+00 -9.150000000000000355e+00 -1.409999999999999964e+01 -2.120000000000000107e+00 -3.370000000000000107e+00 -1.742000000000000171e+01 1.130000000000000071e+01 -9.189999999999999503e+00 3.720000000000000195e+00 4.780000000000000249e+00 2.398000000000000043e+01 -1.682000000000000028e+01 -9.390000000000000568e+00 -7.549999999999999822e+00 1.644999999999999929e+01 1.520000000000000018e+00 -1.200999999999999979e+01 -4.450000000000000178e+00 6.589999999999999858e+00 1.737000000000000099e+01 -5.219999999999999751e+00 -3.599999999999999867e-01 4.040000000000000036e+00 7.000000000000000000e+00 -5.110000000000000320e+00 2.490000000000000213e+00 -3.399999999999999911e+00 -4.000000000000000083e-02 6.600000000000000311e-01 9.499999999999999556e-01 1.038000000000000078e+01 2.919999999999999929e+00 -1.219999999999999973e+00 -1.199999999999999956e+00 1.469999999999999973e+00 -9.230000000000000426e+00 -1.837000000000000099e+01 -3.149999999999999911e+00 1.365000000000000036e+01 6.169999999999999929e+00 7.800000000000000266e-01 8.299999999999999600e-01 -5.940000000000000391e+00 -1.955000000000000071e+01 -4.910000000000000142e+00 6.740000000000000213e+00 -6.700000000000000400e-01 6.919999999999999929e+00 6.530000000000000249e+00 -1.174000000000000021e+01 5.999999999999999778e-01 7.019999999999999574e+00 -7.860000000000000320e+00 5.110000000000000320e+00 5.190000000000000391e+00 6.080000000000000071e+00 3.979999999999999982e+00 -1.600000000000000033e-01 -2.910000000000000142e+00 -2.459999999999999964e+00 4.099999999999999756e-01 -1.005000000000000071e+01 9.910000000000000142e+00 -3.930000000000000160e+00 4.879999999999999893e+00 6.080000000000000071e+00 2.180000000000000160e+00 -1.879999999999999893e+00 -1.040000000000000036e+01 2.959999999999999964e+00 6.209999999999999964e+00 -7.809999999999999609e+00 -3.810000000000000053e+00 1.601999999999999957e+01 -1.461999999999999922e+01 2.569999999999999840e+00 4.219999999999999751e+00 -6.099999999999999645e+00 -1.803000000000000114e+01 4.440000000000000391e+00 -1.541999999999999993e+01 -2.600000000000000089e+00 4.099999999999999756e-01 -6.259999999999999787e+00 -4.299999999999999933e-01 -4.209999999999999964e+00 -1.239999999999999991e+00 -9.689999999999999503e+00 -2.669999999999999929e+00 -5.540000000000000036e+00 -3.699999999999999956e-01 -1.209999999999999964e+00 2.930000000000000160e+00 3.750000000000000000e+00 -1.300000000000000044e-01 -1.280000000000000027e+00 4.959999999999999964e+00 6.780000000000000249e+00 1.577999999999999936e+01 -4.429999999999999716e+00 1.258999999999999986e+01 9.250000000000000000e+00 1.675000000000000000e+01 -1.356000000000000050e+01 5.699999999999999512e-01 -2.140000000000000124e+00 -1.124000000000000021e+01 5.600000000000000533e-01 1.027999999999999936e+01 -5.780000000000000249e+00 5.959999999999999964e+00 -6.459999999999999964e+00 5.080000000000000071e+00 -9.699999999999999289e+00 -1.757999999999999829e+01 7.320000000000000284e+00 -3.490000000000000213e+00 1.388000000000000078e+01 -6.849999999999999645e+00 -5.799999999999999600e-01 9.400000000000000355e+00 -1.300000000000000044e-01 -6.500000000000000222e-01 1.223000000000000043e+01 2.000000000000000111e-01 1.134999999999999964e+01 1.221000000000000085e+01 -1.646999999999999886e+01 -6.019999999999999574e+00 -4.830000000000000071e+00 4.389999999999999680e+00 -1.311999999999999922e+01 1.509999999999999964e+01 4.059999999999999609e+00 -2.560000000000000053e+00 6.769999999999999574e+00 2.899999999999999911e+00 -1.949999999999999956e+00 -3.020000000000000018e+00 -9.250000000000000000e+00 -4.000000000000000000e+00 -7.399999999999999911e-01 2.419999999999999929e+00 5.900000000000000355e+00 2.200000000000000011e-01 2.140000000000000124e+00 -7.129999999999999893e+00 1.031000000000000050e+01 -3.040000000000000036e+00 5.110000000000000320e+00 1.239999999999999991e+00 -8.100000000000000533e-01 1.810000000000000053e+00 -7.500000000000000000e-01 -5.570000000000000284e+00 1.566999999999999993e+01 1.039000000000000057e+01 -8.410000000000000142e+00 -5.339999999999999858e+00 7.099999999999999645e-01 -6.650000000000000355e+00 -8.000000000000000000e+00 9.439999999999999503e+00 -4.700000000000000178e+00 3.680000000000000160e+00 6.389999999999999680e+00 -4.469999999999999751e+00 7.019999999999999574e+00 -2.899999999999999800e-01 1.928000000000000114e+01 4.790000000000000036e+00 4.429999999999999716e+00 7.299999999999999822e-01 6.800000000000000488e-01 1.159999999999999920e+00 -1.499999999999999944e-01 4.769999999999999574e+00 6.700000000000000400e-01 -5.410000000000000142e+00 7.700000000000000178e-01 -3.040000000000000036e+00 -6.419999999999999929e+00 1.438000000000000078e+01 7.950000000000000178e+00 4.929999999999999716e+00 -1.449999999999999956e+00 -1.151999999999999957e+01 3.919999999999999929e+00 4.269999999999999574e+00 -7.120000000000000107e+00 3.250000000000000000e+00 1.879999999999999893e+00 1.580000000000000071e+00 5.469999999999999751e+00 7.950000000000000178e+00 1.560000000000000053e+00 5.300000000000000266e-01 5.860000000000000320e+00 -7.980000000000000426e+00 -3.640000000000000124e+00 7.580000000000000071e+00 -2.620000000000000107e+00 1.632000000000000028e+01 -8.800000000000000044e-01 -1.770000000000000018e+00 1.929999999999999938e+00 1.679999999999999938e+00 8.000000000000000444e-01 1.419999999999999929e+00 1.039000000000000057e+01 -1.047000000000000064e+01 1.011999999999999922e+01 2.709999999999999964e+00 2.830000000000000071e+00 1.139999999999999902e+00 -9.200000000000000400e-01 1.150000000000000000e+01 -1.236999999999999922e+01 -8.929999999999999716e+00 -5.169999999999999929e+00 9.169999999999999929e+00 1.530000000000000027e+00 -5.469999999999999751e+00 -2.060000000000000142e+01 1.397000000000000064e+01 3.270000000000000018e+00 1.140000000000000036e+01 -1.409999999999999920e+00 5.000000000000000278e-02 2.339999999999999858e+00 1.810000000000000053e+00 -3.180000000000000160e+00 6.639999999999999680e+00 -3.850000000000000089e+00 -7.410000000000000142e+00 -7.490000000000000213e+00 1.333999999999999986e+01 -2.870000000000000107e+00 -7.110000000000000320e+00 -1.700000000000000122e-01 4.839999999999999858e+00 5.070000000000000284e+00 2.019999999999999929e+01 -1.489999999999999991e+00 -1.430000000000000071e+01 -7.120000000000000107e+00 9.359999999999999432e+00 -5.820000000000000284e+00 -9.550000000000000711e+00 -1.648000000000000043e+01 1.300000000000000044e-01 9.100000000000000311e-01 -3.299999999999999822e+00 3.930000000000000160e+00 -3.669999999999999929e+00 -1.692000000000000171e+01 -3.220000000000000195e+00 1.479999999999999982e+00 4.129999999999999893e+00 -2.609999999999999876e+00 2.020000000000000018e+00 4.519999999999999574e+00 1.000999999999999979e+01 -1.689999999999999947e+00 7.330000000000000071e+00 -1.179999999999999938e+00 -5.400000000000000355e+00 3.939999999999999947e+00 4.459999999999999964e+00 -2.410000000000000142e+00 3.779999999999999805e+00 8.250000000000000000e+00 3.470000000000000195e+00 1.261999999999999922e+01 1.429999999999999938e+00 -1.750000000000000000e+01 8.429999999999999716e+00 -1.499000000000000021e+01 -6.099999999999999867e-01 -6.190000000000000391e+00 -7.410000000000000142e+00 -7.399999999999999911e-01 1.040000000000000036e+00 1.151999999999999957e+01 -7.200000000000000178e+00 -1.032000000000000028e+01 -1.750000000000000000e+00 -9.799999999999999822e-01 -3.330000000000000071e+00 -4.440000000000000391e+00 9.100000000000000311e-01 2.689999999999999947e+00 -1.139999999999999902e+00 1.501999999999999957e+01 -2.000000000000000042e-02 1.448000000000000043e+01 1.168999999999999950e+01 -5.910000000000000142e+00 1.801999999999999957e+01 -9.060000000000000497e+00 5.999999999999999778e-01 -6.389999999999999680e+00 -1.331000000000000050e+01 -1.950000000000000000e+01 -1.560000000000000053e+00 6.400000000000000133e-01 3.250000000000000000e+00 2.060000000000000053e+00 5.040000000000000036e+00 9.009999999999999787e+00 -5.940000000000000391e+00 7.700000000000000178e-01 4.339999999999999858e+00 4.519999999999999574e+00 -7.959999999999999964e+00 1.165000000000000036e+01 -7.500000000000000000e+00 -2.080000000000000071e+00 4.209999999999999964e+00 -8.460000000000000853e+00 6.459999999999999964e+00 1.051999999999999957e+01 -4.820000000000000284e+00 8.800000000000000044e-01 -2.300000000000000100e-01 1.798000000000000043e+01 7.600000000000000089e-01 2.405000000000000071e+01 -2.060000000000000053e+00 4.120000000000000107e+00 1.184999999999999964e+01 -5.860000000000000320e+00 -3.400000000000000244e-01 -7.519999999999999574e+00 1.127999999999999936e+01 -3.069999999999999840e+00 3.029999999999999805e+00 8.539999999999999147e+00 -6.929999999999999716e+00 1.708999999999999986e+01 -1.455000000000000071e+01 -1.003999999999999915e+01 -7.379999999999999893e+00 -2.220000000000000195e+00 -3.300000000000000155e-01 6.600000000000000311e-01 -1.390000000000000036e+01 -3.200000000000000178e+00 -1.094999999999999929e+01 9.230000000000000426e+00 -1.203999999999999915e+01 -1.790000000000000036e+00 -8.179999999999999716e+00 3.649999999999999911e+00 7.860000000000000320e+00 -9.890000000000000568e+00 -6.450000000000000178e+00 -2.044999999999999929e+01 -3.250000000000000000e+00 1.133000000000000007e+01 -1.363000000000000078e+01 1.364000000000000057e+01 -4.490000000000000213e+00 3.800000000000000044e-01 3.819999999999999840e+00 -7.099999999999999645e+00 1.055000000000000071e+01 -4.169999999999999929e+00 -2.109999999999999876e+00 2.709999999999999964e+00 -2.414000000000000057e+01 7.600000000000000089e-01 1.246000000000000085e+01 3.950000000000000178e+00 5.070000000000000284e+00 3.810000000000000053e+00 -8.299999999999999600e-01 -2.959999999999999964e+00 -6.799999999999999822e+00 -2.357999999999999829e+01 1.291000000000000014e+01 6.120000000000000107e+00 -2.500000000000000000e+00 7.200000000000000178e+00 -4.240000000000000213e+00 -4.219999999999999751e+00 2.000000000000000042e-02 1.850000000000000089e+00 6.969999999999999751e+00 8.740000000000000213e+00 2.149999999999999911e+00 -3.990000000000000213e+00 8.099999999999999645e+00 -3.479999999999999982e+00 -2.669999999999999929e+00 -1.139000000000000057e+01 1.409999999999999920e+00 -1.374000000000000021e+01 -7.099999999999999645e-01 -1.117999999999999972e+01 -1.439999999999999947e+00 4.679999999999999716e+00 7.169999999999999929e+00 -6.600000000000000311e-01 -2.759999999999999787e+00 3.180000000000000160e+00 1.364000000000000057e+01 2.899999999999999800e-01 -1.064000000000000057e+01 3.950000000000000178e+00 -1.107000000000000028e+01 1.298000000000000043e+01 4.240000000000000213e+00 -3.599999999999999867e-01 4.809999999999999609e+00 -5.750000000000000000e+00 -9.509999999999999787e+00 -2.870000000000000107e+00 -3.779999999999999805e+00 4.540000000000000036e+00 -1.207000000000000028e+01 1.149000000000000021e+01 -9.859999999999999432e+00 3.629999999999999893e+00 3.140000000000000124e+00 -1.448000000000000043e+01 2.109999999999999876e+00 -5.400000000000000355e+00 9.019999999999999574e+00 5.519999999999999574e+00 8.199999999999999289e+00 7.610000000000000320e+00 9.949999999999999289e+00 7.059999999999999609e+00 9.210000000000000853e+00 -1.757999999999999829e+01 1.059999999999999964e+01 -5.509999999999999787e+00 1.600000000000000033e-01 -1.489999999999999991e+00 1.040000000000000036e+01 2.930000000000000160e+00 -3.669999999999999929e+00 6.389999999999999680e+00 1.118999999999999950e+01 3.080000000000000071e+00 -4.509999999999999787e+00 -1.276999999999999957e+01 -1.031000000000000050e+01 9.859999999999999432e+00 1.400000000000000133e-01 -7.860000000000000320e+00 -6.769999999999999574e+00 6.080000000000000071e+00 -3.629999999999999893e+00 -2.399999999999999911e-01 7.110000000000000320e+00 -3.400000000000000244e-01 8.730000000000000426e+00 -4.290000000000000036e+00 1.514000000000000057e+01 -2.069999999999999840e+00 -1.002999999999999936e+01 -5.940000000000000391e+00 3.200000000000000067e-01 -1.050000000000000000e+01 9.939999999999999503e+00 -3.779999999999999805e+00 -2.790000000000000036e+00 7.049999999999999822e+00 -1.540000000000000036e+00 3.339999999999999858e+00 8.599999999999999867e-01 7.370000000000000107e+00 3.759999999999999787e+00 2.890000000000000124e+00 3.839999999999999858e+00 -2.040000000000000036e+00 -5.309999999999999609e+00 -1.100000000000000006e-01 3.689999999999999947e+00 -7.049999999999999822e+00 5.120000000000000107e+00 -1.760000000000000009e+00 -1.143999999999999950e+01 8.630000000000000782e+00 2.700000000000000178e+00 4.549999999999999822e+00 -8.039999999999999147e+00 -1.440000000000000036e+01 1.389999999999999902e+00 -5.610000000000000320e+00 7.299999999999999822e-01 4.379999999999999893e+00 1.979999999999999982e+00 -7.879999999999999893e+00 -2.279999999999999805e+00 -1.799999999999999933e-01 -3.649999999999999911e+00 -6.549999999999999822e+00 -7.320000000000000284e+00 -6.509999999999999787e+00 -1.376999999999999957e+01 4.000000000000000083e-02 2.859999999999999876e+00 4.309999999999999609e+00 -1.043999999999999950e+01 -6.019999999999999574e+00 2.899999999999999911e+00 8.689999999999999503e+00 -9.919999999999999929e+00 2.750000000000000000e+00 -8.800000000000000044e-01 5.899999999999999689e-01 -2.040000000000000036e+00 -1.383999999999999986e+01 -2.330000000000000071e+00 8.919999999999999929e+00 -1.113000000000000078e+01 -2.359999999999999876e+00 6.570000000000000284e+00 -6.120000000000000107e+00 -4.400000000000000355e+00 -1.031000000000000050e+01 -6.129999999999999893e+00 -3.500000000000000000e+00 -7.910000000000000142e+00 -3.140000000000000124e+00 -6.419999999999999929e+00 -3.149999999999999911e+00 5.309999999999999609e+00 4.530000000000000249e+00 7.379999999999999893e+00 -3.910000000000000142e+00 -1.013000000000000078e+01 -2.999999999999999889e-02 3.229999999999999982e+00 -9.400000000000000355e+00 -3.990000000000000213e+00 -3.160000000000000142e+00 -4.559999999999999609e+00 2.399999999999999911e-01 1.365000000000000036e+01 -3.509999999999999787e+00 -1.050000000000000000e+01 -5.940000000000000391e+00 5.280000000000000249e+00 -4.240000000000000213e+00 -9.499999999999999556e-01 -2.830000000000000071e+00 7.500000000000000000e-01 -7.730000000000000426e+00 4.690000000000000391e+00 3.290000000000000036e+00 1.455000000000000071e+01 1.055000000000000071e+01 -9.919999999999999929e+00 -5.169999999999999929e+00 1.353999999999999915e+01 -6.040000000000000036e+00 5.599999999999999645e+00 8.599999999999999867e-01 1.081000000000000050e+01 -2.259999999999999787e+00 -2.490000000000000213e+00 -9.970000000000000639e+00 -4.320000000000000284e+00 -4.500000000000000000e+00 2.700000000000000178e+00 -1.541999999999999993e+01 7.580000000000000071e+00 -7.629999999999999893e+00 7.330000000000000071e+00 1.799999999999999933e-01 -3.620000000000000107e+00 4.540000000000000036e+00 -7.199999999999999734e-01 -8.800000000000000044e-01 2.060000000000000053e+00 -5.660000000000000142e+00 6.040000000000000036e+00 -7.400000000000000355e+00 6.950000000000000178e+00 1.530000000000000027e+00 5.919999999999999929e+00 -8.289999999999999147e+00 1.449999999999999956e+00 3.930000000000000160e+00 6.490000000000000213e+00 -1.000000000000000021e-02 4.059999999999999609e+00 -3.620000000000000107e+00 -4.469999999999999751e+00 8.060000000000000497e+00 4.490000000000000213e+00 -1.459999999999999964e+00 -2.479999999999999982e+00 1.590000000000000036e+01 -2.029999999999999805e+00 9.499999999999999556e-01 1.310000000000000053e+00 5.540000000000000036e+00 -3.580000000000000071e+00 -1.100999999999999979e+01 6.179999999999999716e+00 1.679999999999999938e+00 -8.349999999999999645e+00 -5.509999999999999787e+00 -4.379999999999999893e+00 -7.320000000000000284e+00 -2.700000000000000178e-01 7.070000000000000284e+00 3.850000000000000089e+00 3.379999999999999893e+00 -5.320000000000000284e+00 -3.350000000000000089e+00 -6.080000000000000071e+00 1.021000000000000085e+01 5.100000000000000089e-01 -6.769999999999999574e+00 7.129999999999999893e+00 -9.060000000000000497e+00 -1.664999999999999858e+01 4.110000000000000320e+00 -6.950000000000000178e+00 6.219999999999999751e+00 5.490000000000000213e+00 -3.350000000000000089e+00 -8.100000000000000533e-01 4.400000000000000022e-01 -2.910000000000000142e+00 -6.820000000000000284e+00 2.859999999999999876e+00 4.620000000000000107e+00 -2.580000000000000071e+00 6.750000000000000000e+00 -1.106000000000000050e+01 1.152999999999999936e+01 6.120000000000000107e+00 -9.099999999999999645e+00 -5.570000000000000284e+00 2.549999999999999822e+00 -7.160000000000000142e+00 -2.529999999999999805e+00 -8.740000000000000213e+00 7.360000000000000320e+00 -1.389999999999999902e+00 -2.370000000000000107e+00 -1.100000000000000000e+01 7.099999999999999645e+00 4.719999999999999751e+00 -7.570000000000000284e+00 -1.785999999999999943e+01 -1.469999999999999973e+00 5.379999999999999893e+00 4.330000000000000071e+00 2.709999999999999964e+00 3.370000000000000107e+00 -1.260000000000000009e+00 -8.050000000000000711e+00 2.000000000000000111e-01 1.197000000000000064e+01 6.370000000000000107e+00 -6.580000000000000071e+00 -2.180000000000000160e+00 -7.450000000000000178e+00 -1.669999999999999929e+00 -8.939999999999999503e+00 -1.739999999999999991e+00 -1.034999999999999964e+01 4.500000000000000000e+00 -3.009999999999999787e+00 7.490000000000000213e+00 -1.266000000000000014e+01 8.630000000000000782e+00 3.069999999999999840e+00 -1.000000000000000021e-02 -1.659999999999999920e+00 1.721000000000000085e+01 -5.419999999999999929e+00 -3.240000000000000213e+00 7.830000000000000071e+00 4.250000000000000000e+00 1.959999999999999964e+00 -3.509999999999999787e+00 -6.690000000000000391e+00 1.709999999999999964e+00 6.259999999999999787e+00 -3.839999999999999858e+00 -1.400000000000000133e-01 -2.959999999999999964e+00 -4.990000000000000213e+00 -4.379999999999999893e+00 3.290000000000000036e+00 1.530000000000000027e+00 2.330000000000000071e+00 2.350000000000000089e+00 -1.291000000000000014e+01 1.390000000000000036e+01 -2.290000000000000036e+00 -5.440000000000000391e+00 -2.000000000000000042e-02 7.240000000000000213e+00 2.048000000000000043e+01 2.169999999999999929e+00 -4.500000000000000000e+00 -2.490000000000000213e+00 -4.259999999999999787e+00 2.839999999999999858e+00 3.200000000000000067e-01 7.339999999999999858e+00 4.740000000000000213e+00 -1.292999999999999972e+01 3.250000000000000000e+00 -2.709999999999999964e+00 -9.000000000000000222e-01 -9.330000000000000071e+00 -1.415000000000000036e+01 5.740000000000000213e+00 1.066999999999999993e+01 -5.250000000000000000e+00 1.649999999999999911e+00 -3.080000000000000071e+00 -5.309999999999999609e+00 -2.390000000000000124e+00 -4.320000000000000284e+00 7.280000000000000249e+00 1.860000000000000098e+00 2.979999999999999982e+00 5.929999999999999716e+00 -4.030000000000000249e+00 -1.540000000000000036e+00 4.959999999999999964e+00 8.580000000000000071e+00 -2.078000000000000114e+01 6.629999999999999893e+00 -5.370000000000000107e+00 -2.039999999999999858e+01 5.879999999999999893e+00 -8.429999999999999716e+00 1.300000000000000044e+00 -1.780000000000000027e+00 9.519999999999999574e+00 8.800000000000000711e+00 1.001999999999999957e+01 -6.019999999999999574e+00 -1.139000000000000057e+01 1.389999999999999902e+00 -2.540000000000000036e+00 3.359999999999999876e+00 4.620000000000000107e+00 -1.360000000000000098e+00 -1.746999999999999886e+01 -1.721999999999999886e+01 7.280000000000000249e+00 -5.400000000000000355e-01 3.910000000000000142e+00 -7.019999999999999574e+00 -7.929999999999999716e+00 2.470000000000000195e+00 1.294999999999999929e+01 -3.259999999999999787e+00 -2.000000000000000042e-02 -9.509999999999999787e+00 -5.410000000000000142e+00 -5.809999999999999609e+00 -4.769999999999999574e+00 -7.120000000000000107e+00 1.358000000000000007e+01 -1.830000000000000071e+00 -1.031000000000000050e+01 8.410000000000000142e+00 -1.090000000000000080e+00 -3.120000000000000107e+00 4.500000000000000111e-01 1.957000000000000028e+01 -2.459999999999999964e+00 2.629999999999999893e+00 -4.200000000000000178e+00 -7.889999999999999680e+00 -4.080000000000000071e+00 -1.371000000000000085e+01 8.849999999999999645e+00 -1.701999999999999957e+01 2.459999999999999964e+00 1.785000000000000142e+01 -7.000000000000000000e+00 -1.060999999999999943e+01 5.999999999999999778e-01 1.320000000000000062e+00 -5.459999999999999964e+00 -1.620000000000000107e+00 -2.100000000000000089e+00 -6.929999999999999716e+00 3.470000000000000195e+00 -6.959999999999999964e+00 -5.379999999999999893e+00 1.439999999999999947e+00 1.134999999999999964e+01 2.100000000000000089e+00 1.125000000000000000e+01 4.669999999999999929e+00 -7.399999999999999911e-01 1.017999999999999972e+01 -1.979999999999999982e+00 -4.500000000000000111e-01 -5.799999999999999600e-01 3.140000000000000124e+00 7.320000000000000284e+00 -6.280000000000000249e+00 -3.339999999999999858e+00 1.016000000000000014e+01 -9.240000000000000213e+00 -7.519999999999999574e+00 -9.820000000000000284e+00 7.610000000000000320e+00 -5.049999999999999822e+00 7.209999999999999964e+00 2.459999999999999964e+00 -5.899999999999999689e-01 1.331000000000000050e+01 -1.190000000000000036e+01 -1.860000000000000098e+00 -7.129999999999999893e+00 -2.600000000000000089e-01 -7.629999999999999893e+00 -3.939999999999999947e+00 1.860000000000000098e+00 -1.451999999999999957e+01 7.820000000000000284e+00 6.910000000000000142e+00 7.199999999999999734e-01 -2.109999999999999876e+00 5.200000000000000178e-01 -8.089999999999999858e+00 -1.048000000000000043e+01 -6.900000000000000355e+00 1.919999999999999929e+00 -1.124000000000000021e+01 -1.178999999999999915e+01 5.570000000000000284e+00 3.180000000000000160e+00 -9.289999999999999147e+00 -1.328999999999999915e+01 1.229999999999999982e+00 -5.349999999999999645e+00 1.610000000000000098e+00 8.019999999999999574e+00 1.136999999999999922e+01 6.940000000000000391e+00 -2.770000000000000018e+00 -1.583999999999999986e+01 -4.400000000000000355e+00 -8.429999999999999716e+00 -1.850000000000000089e+00 1.469999999999999973e+00 2.279999999999999805e+00 -1.125999999999999979e+01 3.290000000000000036e+00 -1.199000000000000021e+01 3.149999999999999911e+00 5.030000000000000249e+00 -1.219999999999999973e+00 5.730000000000000426e+00 8.300000000000000711e+00 5.200000000000000178e+00 8.900000000000000133e-01 3.600000000000000089e+00 1.530000000000000027e+00 7.250000000000000000e+00 1.416999999999999993e+01 2.660000000000000142e+00 -5.459999999999999964e+00 8.470000000000000639e+00 -5.349999999999999645e+00 -1.909999999999999920e+00 6.339999999999999858e+00 7.059999999999999609e+00 -1.290000000000000036e+00 -1.531000000000000050e+01 -6.610000000000000320e+00 1.340000000000000080e+00 1.281000000000000050e+01 1.739999999999999991e+00 3.129999999999999893e+00 1.370000000000000107e+00 -5.320000000000000284e+00 -5.009999999999999787e+00 -2.560000000000000053e+00 6.309999999999999609e+00 5.009999999999999787e+00 -4.000000000000000000e+00 3.250000000000000000e+00 -1.042999999999999972e+01 3.479999999999999982e+00 1.669999999999999929e+01 3.000000000000000000e+00 -3.350000000000000089e+00 9.960000000000000853e+00 3.049999999999999822e+00 -4.870000000000000107e+00 -6.700000000000000400e-01 1.263000000000000078e+01 6.589999999999999858e+00 2.009999999999999787e+00 3.209999999999999964e+00 -1.709999999999999964e+00 -5.699999999999999512e-01 4.879999999999999893e+00 -5.599999999999999645e+00 -3.189999999999999947e+00 2.290000000000000036e+00 -9.650000000000000355e+00 -2.609999999999999876e+00 1.750000000000000000e+00 1.021000000000000085e+01 5.580000000000000071e+00 5.519999999999999574e+00 -2.700000000000000178e+00 1.039000000000000057e+01 1.760000000000000009e+00 -4.360000000000000320e+00 -1.033999999999999986e+01 -9.800000000000000711e+00 1.525000000000000000e+01 -3.850000000000000089e+00 -7.150000000000000355e+00 1.659999999999999920e+00 -1.168999999999999950e+01 4.809999999999999609e+00 -1.010000000000000009e+00 7.620000000000000107e+00 -8.399999999999999689e-01 -8.419999999999999929e+00 6.660000000000000142e+00 -3.569999999999999840e+00 -4.480000000000000426e+00 2.750000000000000000e+00 4.360000000000000320e+00 -1.001999999999999957e+01 4.610000000000000320e+00 -4.620000000000000107e+00 6.320000000000000284e+00 5.450000000000000178e+00 4.849999999999999645e+00 -7.879999999999999893e+00 1.290000000000000036e+00 1.380000000000000071e+01 4.879999999999999893e+00 5.230000000000000426e+00 -1.905999999999999872e+01 -5.530000000000000249e+00 -7.190000000000000391e+00 2.399999999999999911e-01 -5.709999999999999964e+00 5.940000000000000391e+00 2.830000000000000071e+00 1.141999999999999993e+01 -8.349999999999999645e+00 -1.168999999999999950e+01 5.919999999999999929e+00 -6.620000000000000107e+00 1.165000000000000036e+01 2.569999999999999840e+00 6.230000000000000426e+00 4.139999999999999680e+00 1.973999999999999844e+01 1.077999999999999936e+01 2.919999999999999929e+00 1.208000000000000007e+01 -6.160000000000000142e+00 6.190000000000000391e+00 2.300000000000000100e-01 -1.358000000000000007e+01 -3.439999999999999947e+00 1.077999999999999936e+01 -8.750000000000000000e+00 9.070000000000000284e+00 2.660000000000000142e+00 -1.100000000000000089e+00 1.600000000000000089e+00 -4.059999999999999609e+00 2.799999999999999822e+00 -3.209999999999999964e+00 8.519999999999999574e+00 6.009999999999999787e+00 1.610000000000000098e+00 -2.600000000000000089e+00 1.800000000000000044e+00 6.780000000000000249e+00 3.089999999999999858e+00 -1.575999999999999979e+01 8.330000000000000071e+00 -5.410000000000000142e+00 -5.000000000000000000e-01 -8.699999999999999289e+00 9.570000000000000284e+00 -7.199999999999999734e-01 1.050000000000000044e+00 1.363000000000000078e+01 9.869999999999999218e+00 8.789999999999999147e+00 6.269999999999999574e+00 9.369999999999999218e+00 -1.826000000000000156e+01 5.000000000000000000e+00 -2.259999999999999787e+00 -9.779999999999999361e+00 1.390000000000000036e+01 -7.450000000000000178e+00 1.468999999999999950e+01 -7.199999999999999734e-01 4.150000000000000355e+00 4.759999999999999787e+00 -1.132000000000000028e+01 3.729999999999999982e+00 -9.240000000000000213e+00 -8.300000000000000711e+00 2.060000000000000053e+00 -8.259999999999999787e+00 -3.680000000000000160e+00 -7.099999999999999645e+00 -1.333000000000000007e+01 9.019999999999999574e+00 -9.100000000000000311e-01 5.980000000000000426e+00 -9.109999999999999432e+00 8.189999999999999503e+00 -3.799999999999999822e+00 7.490000000000000213e+00 9.230000000000000426e+00 -6.030000000000000249e+00 -1.252999999999999936e+01 -3.379999999999999893e+00 1.320000000000000062e+00 5.750000000000000000e+00 -2.109999999999999876e+00 1.125999999999999979e+01 -4.259999999999999787e+00 2.790000000000000036e+00 5.730000000000000426e+00 3.529999999999999805e+00 -8.599999999999999867e-01 1.439999999999999947e+00 -4.540000000000000036e+00 -5.740000000000000213e+00 2.549999999999999822e+00 1.340000000000000080e+00 1.389999999999999902e+00 2.330000000000000071e+00 -1.510000000000000009e+00 6.799999999999999822e+00 -4.709999999999999964e+00 -5.100000000000000089e-01 3.189999999999999947e+00 -1.173000000000000043e+01 1.483000000000000007e+01 8.810000000000000497e+00 -2.609999999999999876e+00 5.209999999999999964e+00 5.000000000000000278e-02 1.060000000000000053e+00 -4.709999999999999964e+00 8.900000000000000133e-01 -5.070000000000000284e+00 -1.158999999999999986e+01 1.946000000000000085e+01 5.379999999999999893e+00 -8.689999999999999503e+00 -2.089999999999999858e+00 3.540000000000000036e+00 -1.102999999999999936e+01 -9.100000000000000311e-01 -1.899999999999999911e+00 -2.160000000000000142e+00 -8.900000000000000133e-01 -1.909999999999999920e+00 -2.310000000000000053e+00 -5.750000000000000000e+00 8.509999999999999787e+00 2.810000000000000053e+00 1.629999999999999893e+00 5.980000000000000426e+00 -3.499999999999999778e-01 4.379999999999999893e+00 5.129999999999999893e+00 -1.060000000000000053e+00 -1.099000000000000021e+01 -4.870000000000000107e+00 -2.049999999999999822e+00 -6.339999999999999858e+00 9.499999999999999556e-01 1.459999999999999964e+00 -6.400000000000000355e+00 -3.930000000000000160e+00 7.509999999999999787e+00 -9.109999999999999432e+00 5.259999999999999787e+00 9.080000000000000071e+00 1.600000000000000089e+00 6.919999999999999929e+00 2.979999999999999982e+00 -5.549999999999999822e+00 5.990000000000000213e+00 -1.552999999999999936e+01 1.227999999999999936e+01 -8.580000000000000071e+00 1.100000000000000006e-01 -1.333999999999999986e+01 7.379999999999999893e+00 3.609999999999999876e+00 -1.213000000000000078e+01 -3.919999999999999929e+00 1.233000000000000007e+01 -3.109999999999999876e+00 -1.644999999999999929e+01 -2.729999999999999982e+00 -1.171000000000000085e+01 2.220000000000000195e+00 2.350000000000000089e+00 -4.730000000000000426e+00 -4.299999999999999822e+00 -5.030000000000000249e+00 -3.370000000000000107e+00 -1.520000000000000018e+00 -8.380000000000000782e+00 2.810000000000000053e+00 5.620000000000000107e+00 -1.780000000000000027e+00 -6.199999999999999956e-01 -6.169999999999999929e+00 7.169999999999999929e+00 7.000000000000000000e+00 3.089999999999999858e+00 1.361999999999999922e+01 1.083999999999999986e+01 9.369999999999999218e+00 -1.015000000000000036e+01 -4.379999999999999893e+00 -1.122000000000000064e+01 -9.160000000000000142e+00 1.089000000000000057e+01 -3.220000000000000195e+00 -8.970000000000000639e+00 1.525999999999999979e+01 -8.210000000000000853e+00 1.105000000000000071e+01 1.298000000000000043e+01 -2.970000000000000195e+00 2.660000000000000142e+00 9.140000000000000568e+00 -1.107000000000000028e+01 3.379999999999999893e+00 -1.290000000000000036e+00 -1.209999999999999964e+00 -1.028999999999999915e+01 7.250000000000000000e+00 -3.200000000000000178e+00 3.350000000000000089e+00 3.599999999999999867e-01 9.990000000000000213e+00 -5.490000000000000213e+00 -5.540000000000000036e+00 5.150000000000000355e+00 7.399999999999999911e-01 7.780000000000000249e+00 -4.830000000000000071e+00 -1.199000000000000021e+01 3.220000000000000195e+00 -5.330000000000000071e+00 1.228999999999999915e+01 -2.979999999999999982e+00 -3.899999999999999911e+00 7.800000000000000266e-01 5.110000000000000320e+00 3.259999999999999787e+00 -1.209999999999999964e+00 1.125000000000000000e+01 -7.709999999999999964e+00 9.330000000000000071e+00 1.479999999999999982e+00 5.959999999999999964e+00 -2.620000000000000107e+00 6.500000000000000222e-01 1.009999999999999964e+01 -3.089999999999999858e+00 6.000000000000000000e+00 -4.929999999999999716e+00 4.299999999999999822e+00 -1.879999999999999893e+00 -9.750000000000000000e+00 2.000000000000000000e+00 9.970000000000000639e+00 -8.880000000000000782e+00 1.242999999999999972e+01 2.689999999999999947e+00 -6.940000000000000391e+00 1.962000000000000099e+01 8.859999999999999432e+00 1.000000000000000000e+00 6.980000000000000426e+00 -1.139999999999999902e+00 -2.899999999999999800e-01 4.110000000000000320e+00 -8.330000000000000071e+00 -2.330000000000000071e+00 1.055000000000000071e+01 3.620000000000000107e+00 7.399999999999999911e-01 -2.120000000000000107e+00 -1.659999999999999920e+00 -1.140000000000000036e+01 2.200000000000000011e-01 -1.266000000000000014e+01 3.750000000000000000e+00 -9.699999999999999734e-01 -2.370000000000000107e+00 5.000000000000000000e+00 -1.239999999999999991e+00 1.883999999999999986e+01 7.969999999999999751e+00 4.940000000000000391e+00 -1.800000000000000044e+00 -6.199999999999999956e-01 -4.540000000000000036e+00 4.679999999999999716e+00 -1.534999999999999964e+01 -2.160000000000000142e+00 -6.019999999999999574e+00 6.580000000000000071e+00 -1.900000000000000022e-01 -4.410000000000000142e+00 1.067999999999999972e+01 6.179999999999999716e+00 1.840000000000000080e+00 6.200000000000000178e+00 6.389999999999999680e+00 -1.389999999999999902e+00 -8.699999999999999956e-01 -8.970000000000000639e+00 5.320000000000000284e+00 -1.928000000000000114e+01 -3.799999999999999822e+00 -4.419999999999999929e+00 -1.142999999999999972e+01 8.699999999999999289e+00 1.099000000000000021e+01 1.376999999999999957e+01 -1.080000000000000071e+00 1.671999999999999886e+01 7.900000000000000355e-01 -1.820000000000000062e+00 -5.639999999999999680e+00 8.199999999999999289e+00 -4.459999999999999964e+00 8.720000000000000639e+00 -4.980000000000000426e+00 3.439999999999999947e+00 1.889999999999999902e+00 1.399000000000000021e+01 -9.539999999999999147e+00 -2.160000000000000142e+00 -9.509999999999999787e+00 -5.780000000000000249e+00 -9.399999999999999467e-01 5.639999999999999680e+00 -9.210000000000000853e+00 4.219999999999999751e+00 -1.125999999999999979e+01 2.080000000000000071e+00 7.800000000000000266e-01 1.070000000000000062e+00 5.500000000000000444e-01 -1.140000000000000036e+01 -8.039999999999999147e+00 1.696000000000000085e+01 -7.600000000000000089e-01 -1.071000000000000085e+01 6.280000000000000249e+00 -9.429999999999999716e+00 -1.429999999999999938e+00 -7.209999999999999964e+00 1.310000000000000053e+00 -1.200000000000000000e+01 -3.240000000000000213e+00 1.100000000000000006e-01 5.580000000000000071e+00 5.820000000000000284e+00 9.029999999999999361e+00 -8.960000000000000853e+00 -5.769999999999999574e+00 -7.419999999999999929e+00 1.110000000000000098e+00 -5.009999999999999787e+00 1.133999999999999986e+01 9.830000000000000071e+00 7.820000000000000284e+00 -4.830000000000000071e+00 4.299999999999999822e+00 -1.107000000000000028e+01 -9.029999999999999361e+00 2.250000000000000000e+00 1.165000000000000036e+01 1.073000000000000043e+01 9.039999999999999147e+00 -8.499999999999999778e-01 1.293999999999999950e+01 1.300000000000000000e+01 3.379999999999999893e+00 1.032000000000000028e+01 -5.300000000000000266e-01 9.189999999999999503e+00 4.429999999999999716e+00 4.790000000000000036e+00 -6.070000000000000284e+00 4.150000000000000355e+00 -1.500000000000000000e+00 6.280000000000000249e+00 2.910000000000000142e+00 -1.771999999999999886e+01 -1.880999999999999872e+01 -1.511999999999999922e+01 1.143999999999999950e+01 -6.450000000000000178e+00 -5.440000000000000391e+00 8.699999999999999289e+00 -7.580000000000000071e+00 -1.148000000000000043e+01 -3.879999999999999893e+00 -1.047000000000000064e+01 1.060000000000000053e+00 6.110000000000000320e+00 -3.580000000000000071e+00 6.679999999999999716e+00 -1.433000000000000007e+01 -3.229999999999999982e+00 1.039000000000000057e+01 3.379999999999999893e+00 -2.020000000000000018e+00 8.539999999999999147e+00 4.419999999999999929e+00 -8.699999999999999956e-01 1.497000000000000064e+01 1.300000000000000044e+00 -4.620000000000000107e+00 -5.370000000000000107e+00 4.110000000000000320e+00 1.478999999999999915e+01 1.629999999999999893e+00 -5.330000000000000071e+00 -1.469999999999999973e+00 7.860000000000000320e+00 -7.120000000000000107e+00 1.283999999999999986e+01 2.680000000000000160e+00 7.870000000000000107e+00 7.209999999999999964e+00 -5.999999999999999778e-01 9.839999999999999858e+00 -6.679999999999999716e+00 1.064000000000000057e+01 6.540000000000000036e+00 9.080000000000000071e+00 -8.099999999999999645e+00 -3.740000000000000213e+00 -1.046000000000000085e+01 7.440000000000000391e+00 1.035999999999999943e+01 1.040000000000000036e+01 -6.530000000000000249e+00 -1.159999999999999920e+00 2.580000000000000071e+00 6.099999999999999645e+00 4.190000000000000391e+00 -1.089000000000000057e+01 4.519999999999999574e+00 2.000000000000000111e-01 3.419999999999999929e+00 -1.117999999999999972e+01 8.710000000000000853e+00 1.391000000000000014e+01 8.669999999999999929e+00 -8.460000000000000853e+00 4.089999999999999858e+00 -8.619999999999999218e+00 3.600000000000000089e+00 -3.779999999999999805e+00 -5.750000000000000000e+00 1.660999999999999943e+01 1.280000000000000071e+01 6.089999999999999858e+00 -4.250000000000000000e+00 -1.773000000000000043e+01 7.459999999999999964e+00 -8.000000000000000167e-02 8.009999999999999787e+00 2.149999999999999911e+00 1.199999999999999956e+00 1.614999999999999858e+01 -1.655000000000000071e+01 1.041000000000000014e+01 1.232000000000000028e+01 -4.370000000000000107e+00 -6.500000000000000000e+00 -1.798999999999999844e+01 -8.269999999999999574e+00 -5.500000000000000444e-01 4.230000000000000426e+00 3.759999999999999787e+00 -6.860000000000000320e+00 -1.402999999999999936e+01 -1.103999999999999915e+01 7.790000000000000036e+00 1.239999999999999991e+00 1.132000000000000028e+01 -4.559999999999999609e+00 1.010000000000000009e+00 -2.009999999999999787e+00 -3.290000000000000036e+00 -1.750000000000000000e+00 -4.269999999999999574e+00 3.069999999999999840e+00 4.740000000000000213e+00 1.005000000000000071e+01 -1.514000000000000057e+01 -1.340000000000000080e+00 -1.475999999999999979e+01 -1.486999999999999922e+01 -1.605000000000000071e+01 6.969999999999999751e+00 -1.292999999999999972e+01 8.199999999999999512e-01 8.990000000000000213e+00 1.709999999999999964e+00 7.559999999999999609e+00 1.000000000000000000e+01 -6.129999999999999893e+00 3.490000000000000213e+00 1.719999999999999973e+00 -3.459999999999999964e+00 -3.700000000000000178e+00 3.430000000000000160e+00 -5.500000000000000444e-01 3.740000000000000213e+00 8.089999999999999858e+00 1.480000000000000071e+01 -6.150000000000000355e+00 2.370000000000000107e+00 9.399999999999999467e-01 5.940000000000000391e+00 1.844999999999999929e+01 3.049999999999999822e+00 1.600000000000000033e-01 -4.559999999999999609e+00 6.179999999999999716e+00 -5.540000000000000036e+00 3.540000000000000036e+00 -6.919999999999999929e+00 -3.499999999999999778e-01 1.600000000000000089e+00 -4.299999999999999933e-01 1.458000000000000007e+01 2.069999999999999840e+00 -1.385999999999999943e+01 -1.570000000000000062e+00 1.523000000000000043e+01 -1.941000000000000014e+01 -8.999999999999999667e-02 1.094999999999999929e+01 -3.430000000000000160e+00 -7.889999999999999680e+00 -3.970000000000000195e+00 1.056000000000000050e+01 -3.839999999999999858e+00 3.569999999999999840e+00 -7.730000000000000426e+00 -7.000000000000000666e-02 3.310000000000000053e+00 1.125999999999999979e+01 -6.660000000000000142e+00 5.400000000000000355e+00 -1.778000000000000114e+01 7.800000000000000266e-01 1.140000000000000036e+01 1.028999999999999915e+01 -4.969999999999999751e+00 -7.969999999999999751e+00 -9.899999999999999911e-01 -1.100000000000000006e-01 9.070000000000000284e+00 -1.870000000000000107e+00 -9.199999999999999289e+00 -1.030000000000000027e+00 6.900000000000000355e+00 6.709999999999999964e+00 1.165000000000000036e+01 -3.490000000000000213e+00 1.030000000000000027e+00 7.399999999999999911e-01 1.428999999999999915e+01 1.409999999999999920e+00 -7.009999999999999787e+00 -4.879999999999999893e+00 -2.850000000000000089e+00 7.480000000000000426e+00 -6.290000000000000036e+00 -2.439999999999999947e+00 8.000000000000000167e-02 -5.669999999999999929e+00 1.657000000000000028e+01 -1.649999999999999911e+00 7.480000000000000426e+00 2.350000000000000089e+00 -4.830000000000000071e+00 -2.990000000000000213e+00 -6.049999999999999822e+00 -2.120000000000000107e+00 8.949999999999999289e+00 -3.279999999999999805e+00 -8.949999999999999289e+00 1.879999999999999893e+00 -3.310000000000000053e+00 -3.830000000000000071e+00 -2.299999999999999822e+00 -1.081000000000000050e+01 -3.629999999999999893e+00 -1.091000000000000014e+01 2.750000000000000000e+00 5.919999999999999929e+00 -8.939999999999999503e+00 7.030000000000000249e+00 4.200000000000000178e+00 8.949999999999999289e+00 4.500000000000000000e+00 2.859999999999999876e+00 1.307000000000000028e+01 4.070000000000000284e+00 -3.200000000000000178e+00 -1.183999999999999986e+01 -4.589999999999999858e+00 6.620000000000000107e+00 -2.169999999999999929e+00 5.339999999999999858e+00 2.600000000000000089e+00 1.939999999999999947e+00 -2.890000000000000124e+00 -3.950000000000000178e+00 -7.870000000000000107e+00 1.889999999999999902e+00 7.110000000000000320e+00 7.099999999999999645e-01 9.899999999999999911e-01 2.229999999999999982e+00 -7.419999999999999929e+00 5.120000000000000107e+00 -3.759999999999999787e+00 0.000000000000000000e+00 -4.110000000000000320e+00 -5.200000000000000178e+00 1.207000000000000028e+01 -1.630000000000000071e+01 1.176999999999999957e+01 9.080000000000000071e+00 -1.176999999999999957e+01 -4.580000000000000071e+00 -3.729999999999999982e+00 1.092999999999999972e+01 4.690000000000000391e+00 1.389999999999999902e+00 3.569999999999999840e+00 -2.010999999999999943e+01 -7.669999999999999929e+00 -9.300000000000000488e-01 -8.390000000000000568e+00 8.299999999999999600e-01 -3.890000000000000124e+00 -7.199999999999999734e-01 -6.320000000000000284e+00 1.680000000000000071e+01 4.259999999999999787e+00 8.810000000000000497e+00 -1.372000000000000064e+01 5.599999999999999645e+00 3.200000000000000067e-01 8.000000000000000000e+00 -8.150000000000000355e+00 -4.799999999999999822e+00 1.068999999999999950e+01 -1.567999999999999972e+01 6.019999999999999574e+00 -3.629999999999999893e+00 -1.590000000000000080e+00 1.310000000000000053e+00 9.789999999999999147e+00 -7.629999999999999893e+00 8.439999999999999503e+00 -2.189999999999999947e+00 -3.799999999999999822e+00 1.600000000000000033e-01 1.689999999999999947e+00 -4.889999999999999680e+00 1.472000000000000064e+01 -1.151999999999999957e+01 3.040000000000000036e+00 4.849999999999999645e+00 -3.830000000000000071e+00 9.580000000000000071e+00 5.250000000000000000e+00 1.116999999999999993e+01 5.699999999999999512e-01 -6.669999999999999929e+00 2.200000000000000011e-01 3.410000000000000142e+00 2.099999999999999922e-01 3.020000000000000018e+00 -4.269999999999999574e+00 -4.269999999999999574e+00 8.089999999999999858e+00 -3.189999999999999947e+00 -2.729999999999999982e+00 1.360000000000000098e+00 8.849999999999999645e+00 -7.900000000000000355e+00 2.970000000000000195e+00 2.709999999999999964e+00 -1.900000000000000000e+01 9.449999999999999289e+00 -6.589999999999999858e+00 -5.169999999999999929e+00 6.169999999999999929e+00 -4.179999999999999716e+00 1.452999999999999936e+01 3.200000000000000178e+00 2.950000000000000178e+00 -2.000000000000000042e-02 4.450000000000000178e+00 -9.529999999999999361e+00 5.849999999999999645e+00 -9.160000000000000142e+00 5.339999999999999858e+00 -2.999999999999999889e-01 -9.599999999999999645e-01 -1.800000000000000044e+00 3.600000000000000089e+00 1.003999999999999915e+01 -2.720000000000000195e+00 -2.669999999999999929e+00 -1.483000000000000007e+01 -2.500000000000000000e-01 1.919999999999999929e+00 -5.490000000000000213e+00 -7.919999999999999929e+00 -3.499999999999999778e-01 -4.940000000000000391e+00 -3.600000000000000089e+00 -6.600000000000000311e-01 7.559999999999999609e+00 3.120000000000000107e+00 -8.539999999999999147e+00 4.099999999999999756e-01 -1.468999999999999950e+01 -5.830000000000000071e+00 6.099999999999999645e+00 3.580000000000000071e+00 2.279999999999999805e+00 -6.919999999999999929e+00 6.780000000000000249e+00 -6.139999999999999680e+00 -2.151999999999999957e+01 5.790000000000000036e+00 4.799999999999999822e-01 1.118999999999999950e+01 2.959999999999999964e+00 1.659999999999999920e+00 4.250000000000000000e+00 -1.770000000000000018e+00 1.949999999999999956e+00 -4.599999999999999645e+00 9.100000000000000311e-01 4.790000000000000036e+00 -1.182000000000000028e+01 -1.400000000000000133e-01 -4.000000000000000083e-02 -1.800000000000000044e+00 -7.580000000000000071e+00 -1.020000000000000018e+00 1.491999999999999993e+01 9.509999999999999787e+00 -3.600000000000000089e+00 1.297000000000000064e+01 -3.089999999999999858e+00 -2.890000000000000124e+00 6.450000000000000178e+00 4.469999999999999751e+00 -6.580000000000000071e+00 9.039999999999999147e+00 4.809999999999999609e+00 5.700000000000000178e+00 5.059999999999999609e+00 -1.071000000000000085e+01 -4.690000000000000391e+00 2.919999999999999929e+00 4.000000000000000083e-02 6.370000000000000107e+00 -1.489999999999999991e+00 6.830000000000000071e+00 8.599999999999999645e+00 -5.440000000000000391e+00 -8.300000000000000711e+00 -1.090000000000000080e+00 1.547000000000000064e+01 3.390000000000000124e+00 6.769999999999999574e+00 1.011999999999999922e+01 8.730000000000000426e+00 4.690000000000000391e+00 7.660000000000000142e+00 -2.319999999999999840e+00 9.699999999999999734e-01 -7.410000000000000142e+00 8.000000000000000000e+00 8.119999999999999218e+00 -1.090000000000000080e+00 -9.919999999999999929e+00 -1.016999999999999993e+01 1.224000000000000021e+01 1.449000000000000021e+01 4.240000000000000213e+00 -6.099999999999999645e+00 -2.979999999999999982e+00 8.080000000000000071e+00 -4.719999999999999751e+00 1.040000000000000036e+00 8.490000000000000213e+00 1.879999999999999893e+00 8.390000000000000568e+00 -7.309999999999999609e+00 1.384999999999999964e+01 -3.509999999999999787e+00 -2.660000000000000142e+00 2.082000000000000028e+01 1.046000000000000085e+01 1.755000000000000071e+01 -2.569999999999999840e+00 6.389999999999999680e+00 -4.650000000000000355e+00 -8.230000000000000426e+00 9.650000000000000355e+00 8.250000000000000000e+00 -4.750000000000000000e+00 2.259999999999999787e+00 -6.250000000000000000e+00 3.770000000000000018e+00 -1.700000000000000122e-01 -4.400000000000000355e+00 -2.290000000000000036e+00 8.859999999999999432e+00 -6.679999999999999716e+00 6.400000000000000355e+00 3.100000000000000089e+00 -4.969999999999999751e+00 -5.330000000000000071e+00 -1.110000000000000098e+00 -9.859999999999999432e+00 -1.060999999999999943e+01 -6.899999999999999467e-01 2.999999999999999889e-02 -4.099999999999999645e+00 -6.629999999999999893e+00 -4.959999999999999964e+00 7.150000000000000355e+00 -1.629999999999999893e+00 -1.900000000000000022e-01 7.419999999999999929e+00 4.259999999999999787e+00 8.539999999999999147e+00 -7.549999999999999822e+00 -1.290000000000000036e+01 3.879999999999999893e+00 8.439999999999999503e+00 2.609999999999999876e+00 8.339999999999999858e+00 -9.750000000000000000e+00 -2.140000000000000124e+00 4.379999999999999893e+00 -2.879999999999999893e+00 2.060000000000000053e+00 -4.400000000000000022e-01 -7.769999999999999574e+00 -4.339999999999999858e+00 1.513000000000000078e+01 2.200000000000000011e-01 -2.500000000000000000e+00 3.189999999999999947e+00 -1.151999999999999957e+01 -3.450000000000000178e+00 9.779999999999999361e+00 6.839999999999999858e+00 -7.679999999999999716e+00 -4.360000000000000320e+00 2.009999999999999787e+00 -5.200000000000000178e-01 1.072000000000000064e+01 -1.538000000000000078e+01 -2.060000000000000053e+00 -2.859999999999999876e+00 6.110000000000000320e+00 -2.979999999999999982e+00 -1.379999999999999893e+00 1.008999999999999986e+01 -5.999999999999999778e-01 2.759999999999999787e+00 5.929999999999999716e+00 4.889999999999999680e+00 -4.450000000000000178e+00 1.049000000000000021e+01 -8.910000000000000142e+00 -8.449999999999999289e+00 1.649999999999999911e+00 5.200000000000000178e+00 4.099999999999999756e-01 -1.189999999999999947e+00 1.280000000000000027e+00 4.959999999999999964e+00 1.241999999999999993e+01 -6.940000000000000391e+00 2.609999999999999876e+00 -6.500000000000000222e-01 -7.849999999999999645e+00 9.470000000000000639e+00 -7.500000000000000000e-01 -5.190000000000000391e+00 3.310000000000000053e+00 4.049999999999999822e+00 -1.879999999999999893e+00 1.282000000000000028e+01 -9.630000000000000782e+00 -3.830000000000000071e+00 -4.030000000000000249e+00 -3.599999999999999867e-01 -6.169999999999999929e+00 7.230000000000000426e+00 -6.019999999999999574e+00 1.122000000000000064e+01 -6.740000000000000213e+00 9.500000000000000000e+00 -6.500000000000000000e+00 2.930000000000000160e+00 -2.930000000000000160e+00 -1.041000000000000014e+01 3.250000000000000000e+00 -8.730000000000000426e+00 8.299999999999999600e-01 -1.333000000000000007e+01 -3.600000000000000089e+00 9.150000000000000355e+00 -2.899999999999999800e-01 -3.290000000000000036e+00 5.699999999999999512e-01 -6.309999999999999609e+00 -5.250000000000000000e+00 5.900000000000000355e+00 -1.439999999999999947e+00 6.999999999999999556e-01 -1.105000000000000071e+01 -4.160000000000000142e+00 1.415000000000000036e+01 1.083999999999999986e+01 -1.700000000000000122e-01 8.900000000000000355e+00 1.010999999999999943e+01 9.400000000000000355e+00 -5.990000000000000213e+00 -9.470000000000000639e+00 -3.560000000000000053e+00 1.590000000000000080e+00 8.179999999999999716e+00 1.191999999999999993e+01 6.410000000000000142e+00 2.660000000000000142e+00 -1.425000000000000000e+01 5.200000000000000178e-01 9.499999999999999556e-01 -6.899999999999999467e-01 -9.399999999999999467e-01 7.459999999999999964e+00 5.600000000000000533e-01 -1.400999999999999979e+01 1.308999999999999986e+01 2.180000000000000160e+00 -8.399999999999999689e-01 -1.064000000000000057e+01 4.049999999999999822e+00 8.100000000000000533e-01 2.470000000000000195e+00 -6.080000000000000071e+00 -6.320000000000000284e+00 2.850000000000000089e+00 -5.089999999999999858e+00 4.160000000000000142e+00 -8.039999999999999147e+00 -2.380000000000000071e+01 2.020000000000000018e+00 -4.490000000000000213e+00 2.450000000000000178e+00 4.519999999999999574e+00 1.610000000000000098e+00 4.799999999999999822e-01 -1.300000000000000044e-01 -1.198000000000000043e+01 4.040000000000000036e+00 1.200000000000000000e+01 -4.889999999999999680e+00 9.619999999999999218e+00 1.110000000000000098e+00 -7.679999999999999716e+00 7.700000000000000178e-01 3.400000000000000244e-01 -2.470000000000000195e+00 2.149999999999999911e+00 2.379999999999999893e+00 6.650000000000000355e+00 -2.470000000000000195e+00 -8.699999999999999289e+00 -8.169999999999999929e+00 1.985000000000000142e+01 -8.359999999999999432e+00 7.259999999999999787e+00 -1.590000000000000080e+00 7.820000000000000284e+00 -8.250000000000000000e+00 6.870000000000000107e+00 4.379999999999999893e+00 2.740000000000000213e+00 -9.899999999999999911e-01 -3.759999999999999787e+00 1.000000000000000021e-02 8.130000000000000782e+00 5.339999999999999858e+00 1.570000000000000062e+00 9.769999999999999574e+00 1.450000000000000000e+01 -2.800000000000000266e-01 -3.379999999999999893e+00 -3.930000000000000160e+00 9.499999999999999556e-01 4.769999999999999574e+00 3.609999999999999876e+00 4.899999999999999911e-01 2.160000000000000142e+00 -8.320000000000000284e+00 1.199999999999999956e+00 3.069999999999999840e+00 -1.030000000000000027e+00 -1.189999999999999947e+00 -2.959999999999999964e+00 -6.500000000000000222e-01 -1.530000000000000071e+01 5.679999999999999716e+00 7.169999999999999929e+00 -6.030000000000000249e+00 9.000000000000000222e-01 -9.859999999999999432e+00 -6.780000000000000249e+00 -7.870000000000000107e+00 3.229999999999999982e+00 -1.800000000000000044e+00 -8.580000000000000071e+00 -3.669999999999999929e+00 7.839999999999999858e+00 1.129999999999999893e+00 1.442999999999999972e+01 3.740000000000000213e+00 4.099999999999999645e+00 2.240000000000000213e+00 -1.236999999999999922e+01 -6.959999999999999964e+00 -4.160000000000000142e+00 -5.059999999999999609e+00 7.199999999999999734e-01 1.001999999999999957e+01 -3.680000000000000160e+00 7.139999999999999680e+00 3.149999999999999911e+00 3.750000000000000000e+00 -2.410000000000000142e+00 4.540000000000000036e+00 -2.899999999999999911e+00 -1.719999999999999973e+00 3.000000000000000000e+00 1.899999999999999911e+00 -8.699999999999999956e-01 -5.360000000000000320e+00 -4.500000000000000111e-01 2.990000000000000213e+00 7.399999999999999911e-01 -2.999999999999999889e-01 -9.589999999999999858e+00 2.220000000000000195e+00 -2.229999999999999982e+00 -8.199999999999999512e-01 4.530000000000000249e+00 4.459999999999999964e+00 8.019999999999999574e+00 8.810000000000000497e+00 -5.030000000000000249e+00 4.190000000000000391e+00 -7.370000000000000107e+00 -1.513000000000000078e+01 -4.980000000000000426e+00 -3.490000000000000213e+00 -1.820000000000000062e+00 -1.735999999999999943e+01 4.269999999999999574e+00 1.179999999999999938e+00 1.300000000000000044e-01 7.200000000000000178e+00 -6.150000000000000355e+00 1.550000000000000044e+00 -3.100000000000000089e+00 1.561999999999999922e+01 -7.700000000000000178e-01 -7.559999999999999609e+00 -8.900000000000000133e-01 -4.459999999999999964e+00 -1.282000000000000028e+01 -4.419999999999999929e+00 -1.525000000000000000e+01 -1.011999999999999922e+01 3.020000000000000018e+00 3.080000000000000071e+00 1.176999999999999957e+01 9.399999999999999467e-01 8.560000000000000497e+00 -2.799999999999999822e+00 -3.620000000000000107e+00 -2.270000000000000018e+00 -8.000000000000000444e-01 -7.990000000000000213e+00 1.459999999999999964e+00 5.009999999999999787e+00 7.190000000000000391e+00 6.139999999999999680e+00 5.500000000000000000e+00 -1.294999999999999929e+01 -3.299999999999999822e+00 6.629999999999999893e+00 -9.799999999999999822e-01 7.809999999999999609e+00 3.319999999999999840e+00 2.729999999999999982e+00 1.560000000000000053e+00 1.439999999999999947e+00 5.799999999999999822e+00 7.650000000000000355e+00 -1.116000000000000014e+01 6.900000000000000355e+00 -3.330000000000000071e+00 -9.570000000000000284e+00 -6.410000000000000142e+00 -9.599999999999999645e+00 1.040000000000000036e+00 3.379999999999999893e+00 2.959999999999999964e+00 1.294999999999999929e+01 4.240000000000000213e+00 3.319999999999999840e+00 -3.569999999999999840e+00 4.719999999999999751e+00 -5.540000000000000036e+00 3.839999999999999858e+00 3.620000000000000107e+00 9.990000000000000213e+00 -8.279999999999999361e+00 2.359999999999999876e+00 -2.270000000000000018e+00 1.247000000000000064e+01 -4.900000000000000355e+00 -5.349999999999999645e+00 -7.400000000000000355e+00 1.780000000000000027e+00 9.939999999999999503e+00 9.150000000000000355e+00 1.270000000000000018e+00 4.290000000000000036e+00 1.290000000000000036e+00 -1.198000000000000043e+01 4.709999999999999964e+00 -1.186999999999999922e+01 1.799999999999999933e-01 -3.140000000000000124e+00 -3.620000000000000107e+00 2.950000000000000178e+00 -6.519999999999999574e+00 -4.889999999999999680e+00 -7.129999999999999893e+00 -7.860000000000000320e+00 -1.566000000000000014e+01 2.520000000000000018e+00 -5.849999999999999645e+00 6.250000000000000000e+00 5.240000000000000213e+00 -6.600000000000000311e-01 -1.379999999999999893e+00 -8.699999999999999956e-01 2.709999999999999964e+00 -3.009999999999999787e+00 -2.819999999999999840e+00 -2.067999999999999972e+01 3.450000000000000178e+00 -2.000000000000000042e-02 -5.990000000000000213e+00 -1.499999999999999944e-01 6.360000000000000320e+00 4.669999999999999929e+00 3.040000000000000036e+00 -3.029999999999999805e+00 1.013000000000000078e+01 -4.580000000000000071e+00 -2.439999999999999947e+00 1.480000000000000071e+01 5.639999999999999680e+00 6.280000000000000249e+00 3.850000000000000089e+00 -8.259999999999999787e+00 4.190000000000000391e+00 -1.460999999999999943e+01 -8.929999999999999716e+00 5.150000000000000355e+00 -2.770000000000000018e+00 1.421000000000000085e+01 -1.158000000000000007e+01 -1.149999999999999911e+00 -2.200000000000000178e+00 -1.120000000000000107e+00 -3.540000000000000036e+00 2.500000000000000000e-01 4.519999999999999574e+00 9.330000000000000071e+00 2.700000000000000178e-01 1.683999999999999986e+01 -1.333000000000000007e+01 -1.581000000000000050e+01 3.879999999999999893e+00 -4.250000000000000000e+00 4.830000000000000071e+00 -5.300000000000000266e-01 4.209999999999999964e+00 2.800000000000000266e-01 2.720000000000000195e+00 -7.299999999999999822e+00 7.169999999999999929e+00 6.280000000000000249e+00 1.360000000000000098e+00 -6.700000000000000178e+00 -1.233000000000000007e+01 7.759999999999999787e+00 6.400000000000000355e+00 4.600000000000000200e-01 9.439999999999999503e+00 1.030000000000000027e+00 -5.160000000000000142e+00 -1.870000000000000107e+00 -3.339999999999999858e+00 -4.580000000000000071e+00 3.959999999999999964e+00 -3.279999999999999805e+00 -1.129999999999999893e+00 3.169999999999999929e+00 3.490000000000000213e+00 6.410000000000000142e+00 -2.580000000000000071e+00 -1.010000000000000009e+00 1.338000000000000078e+01 -7.179999999999999716e+00 -9.630000000000000782e+00 3.720000000000000195e+00 -3.450000000000000178e+00 -3.810000000000000053e+00 3.879999999999999893e+00 4.209999999999999964e+00 -4.899999999999999911e-01 5.300000000000000266e-01 3.899999999999999911e+00 -6.629999999999999893e+00 2.009999999999999787e+00 8.519999999999999574e+00 5.009999999999999787e+00 7.690000000000000391e+00 -1.817000000000000171e+01 -1.560000000000000053e+00 -8.560000000000000497e+00 1.139999999999999902e+00 1.101999999999999957e+01 -7.750000000000000000e+00 -6.999999999999999556e-01 -2.660000000000000142e+00 -6.549999999999999822e+00 -5.410000000000000142e+00 3.270000000000000018e+00 -1.250000000000000000e+00 -4.559999999999999609e+00 -1.340000000000000080e+00 1.069999999999999929e+01 -6.070000000000000284e+00 -4.629999999999999893e+00 2.910000000000000142e+00 2.870000000000000107e+00 1.107000000000000028e+01 2.040000000000000036e+00 -8.539999999999999147e+00 -4.410000000000000142e+00 5.969999999999999751e+00 -1.391999999999999993e+01 -1.040000000000000036e+00 1.000000000000000000e+00 2.689999999999999947e+00 -7.830000000000000071e+00 1.368999999999999950e+01 -1.909999999999999920e+00 -1.508999999999999986e+01 3.120000000000000107e+00 1.206000000000000050e+01 1.290000000000000036e+00 -1.879999999999999893e+00 -3.899999999999999911e+00 1.383000000000000007e+01 3.099999999999999978e-01 1.621000000000000085e+01 -8.949999999999999289e+00 3.029999999999999805e+00 8.769999999999999574e+00 2.669999999999999929e+00 6.600000000000000311e-01 6.450000000000000178e+00 -9.490000000000000213e+00 8.449999999999999289e+00 -7.240000000000000213e+00 4.139999999999999680e+00 -2.229999999999999982e+00 7.969999999999999751e+00 -1.199999999999999956e-01 4.450000000000000178e+00 -1.379999999999999893e+00 -4.199999999999999845e-01 -6.509999999999999787e+00 7.639999999999999680e+00 2.999999999999999889e-02 4.679999999999999716e+00 2.500000000000000000e-01 1.056000000000000050e+01 -2.209999999999999964e+00 -4.230000000000000426e+00 -2.300000000000000100e-01 8.589999999999999858e+00 -4.509999999999999787e+00 9.929999999999999716e+00 -1.223000000000000043e+01 1.199999999999999956e-01 -1.042999999999999972e+01 -9.100000000000000311e-01 -5.190000000000000391e+00 -8.299999999999999600e-01 -5.809999999999999609e+00 -4.179999999999999716e+00 -3.870000000000000107e+00 1.469999999999999973e+00 -2.000000000000000042e-02 9.830000000000000071e+00 1.015000000000000036e+01 -3.600000000000000089e+00 1.870000000000000107e+00 1.032000000000000028e+01 1.100000000000000006e-01 1.260000000000000009e+00 -1.363000000000000078e+01 -2.990000000000000213e+00 2.850000000000000089e+00 5.410000000000000142e+00 -2.008999999999999986e+01 8.800000000000000044e-01 6.429999999999999716e+00 -4.809999999999999609e+00 5.300000000000000266e-01 1.171000000000000085e+01 3.600000000000000089e+00 -1.090000000000000080e+00 -2.800000000000000266e-01 1.692999999999999972e+01 -2.178000000000000114e+01 -5.320000000000000284e+00 5.500000000000000444e-01 -1.070000000000000062e+00 5.519999999999999574e+00 -1.084999999999999964e+01 7.750000000000000000e+00 1.439999999999999947e+00 -1.110999999999999943e+01 -1.209999999999999964e+00 7.089999999999999858e+00 2.700000000000000178e+00 -1.516999999999999993e+01 1.848999999999999844e+01 -1.332000000000000028e+01 -8.500000000000000000e+00 8.349999999999999645e+00 1.148000000000000043e+01 6.600000000000000311e-01 4.099999999999999645e+00 -3.339999999999999858e+00 -1.989999999999999991e+00 -1.000000000000000000e+00 5.330000000000000071e+00 8.650000000000000355e+00 9.599999999999999645e-01 -6.500000000000000000e+00 -8.080000000000000071e+00 -1.179999999999999938e+00 -1.141000000000000014e+01 4.509999999999999787e+00 7.740000000000000213e+00 1.260000000000000009e+00 -1.389999999999999902e+00 8.259999999999999787e+00 1.125000000000000000e+01 6.870000000000000107e+00 6.370000000000000107e+00 1.780000000000000027e+00 -5.110000000000000320e+00 2.859999999999999876e+00 -8.699999999999999956e-01 2.000000000000000042e-02 -1.280000000000000027e+00 -1.089000000000000057e+01 -7.080000000000000071e+00 -9.050000000000000711e+00 -1.757000000000000028e+01 -1.679999999999999938e+00 1.100000000000000006e-01 -3.029999999999999805e+00 6.019999999999999574e+00 -1.129999999999999893e+00 4.169999999999999929e+00 8.439999999999999503e+00 1.250000000000000000e+00 7.059999999999999609e+00 3.399999999999999911e+00 5.169999999999999929e+00 1.308999999999999986e+01 1.339000000000000057e+01 -8.660000000000000142e+00 2.850000000000000089e+00 1.000000000000000000e+00 1.000000000000000056e-01 1.629999999999999893e+00 2.990000000000000213e+00 1.370000000000000107e+00 -4.750000000000000000e+00 1.158000000000000007e+01 6.690000000000000391e+00 -1.250000000000000000e+00 6.419999999999999929e+00 2.999999999999999889e-02 -3.229999999999999982e+00 -2.300000000000000100e-01 -1.320000000000000062e+00 5.540000000000000036e+00 3.540000000000000036e+00 5.650000000000000355e+00 -8.480000000000000426e+00 5.870000000000000107e+00 -1.830999999999999872e+01 1.649999999999999911e+00 8.669999999999999929e+00 1.116000000000000014e+01 -7.330000000000000071e+00 -6.509999999999999787e+00 6.679999999999999716e+00 1.080000000000000071e+01 8.869999999999999218e+00 1.870000000000000107e+00 -5.599999999999999645e+00 -2.689999999999999947e+00 1.500000000000000000e+00 1.056000000000000050e+01 -1.359999999999999964e+01 1.053999999999999915e+01 -5.230000000000000426e+00 -9.499999999999999556e-01 -4.469999999999999751e+00 -2.899999999999999800e-01 8.779999999999999361e+00 6.600000000000000311e-01 3.790000000000000036e+00 -1.000000000000000000e+01 9.439999999999999503e+00 -3.350000000000000089e+00 2.370000000000000107e+00 -7.160000000000000142e+00 1.221000000000000085e+01 -8.279999999999999361e+00 -8.070000000000000284e+00 -2.790000000000000036e+00 5.599999999999999645e+00 9.580000000000000071e+00 5.139999999999999680e+00 2.990000000000000213e+00 4.080000000000000071e+00 -1.538000000000000078e+01 -4.559999999999999609e+00 3.009999999999999787e+00 8.960000000000000853e+00 8.679999999999999716e+00 1.173000000000000043e+01 3.319999999999999840e+00 7.199999999999999734e-01 1.125999999999999979e+01 6.580000000000000071e+00 4.199999999999999845e-01 -1.525000000000000000e+01 5.530000000000000249e+00 1.113000000000000078e+01 -4.820000000000000284e+00 5.419999999999999929e+00 -1.083999999999999986e+01 -9.100000000000000311e-01 5.110000000000000320e+00 6.139999999999999680e+00 2.500000000000000000e+00 6.120000000000000107e+00 2.950000000000000178e+00 -1.499000000000000021e+01 -1.225999999999999979e+01 2.359999999999999876e+00 -8.970000000000000639e+00 -5.929999999999999716e+00 -2.729999999999999982e+00 5.219999999999999751e+00 -2.680000000000000160e+00 -8.150000000000000355e+00 -1.211999999999999922e+01 4.389999999999999680e+00 1.648000000000000043e+01 1.600000000000000033e-01 5.679999999999999716e+00 5.190000000000000391e+00 8.960000000000000853e+00 -6.650000000000000355e+00 -1.239999999999999991e+00 -5.610000000000000320e+00 7.800000000000000266e-01 -3.520000000000000018e+00 -3.910000000000000142e+00 7.480000000000000426e+00 6.480000000000000426e+00 7.370000000000000107e+00 1.171000000000000085e+01 -8.050000000000000711e+00 1.919999999999999929e+00 -5.999999999999999778e-02 -7.620000000000000107e+00 4.009999999999999787e+00 1.129999999999999893e+00 1.203999999999999915e+01 -1.286999999999999922e+01 2.470000000000000195e+00 1.247000000000000064e+01 -1.275999999999999979e+01 -3.979999999999999982e+00 2.000000000000000042e-02 8.000000000000000167e-02 4.370000000000000107e+00 -2.379999999999999893e+00 5.100000000000000089e-01 -1.800000000000000044e+00 -3.879999999999999893e+00 1.017999999999999972e+01 5.929999999999999716e+00 1.158000000000000007e+01 -2.419999999999999929e+00 3.339999999999999858e+00 2.223000000000000043e+01 3.709999999999999964e+00 7.870000000000000107e+00 1.322000000000000064e+01 2.799999999999999822e+00 -1.450000000000000000e+01 1.108999999999999986e+01 -1.227999999999999936e+01 1.290000000000000036e+00 -1.416999999999999993e+01 -3.459999999999999964e+00 -1.040000000000000036e+00 -5.209999999999999964e+00 -1.379999999999999893e+00 7.540000000000000036e+00 -4.690000000000000391e+00 1.726999999999999957e+01 2.330000000000000071e+00 -3.599999999999999867e-01 -8.169999999999999929e+00 -7.419999999999999929e+00 -4.740000000000000213e+00 7.839999999999999858e+00 9.799999999999999822e-01 -1.169999999999999929e+00 -1.821999999999999886e+01 3.560000000000000053e+00 -1.358000000000000007e+01 -7.519999999999999574e+00 8.910000000000000142e+00 -1.291000000000000014e+01 -6.899999999999999467e-01 -5.899999999999999689e-01 2.040000000000000036e+00 4.320000000000000284e+00 4.049999999999999822e+00 -9.189999999999999503e+00 4.299999999999999822e+00 -4.139999999999999680e+00 1.041999999999999993e+01 -6.209999999999999964e+00 -1.416000000000000014e+01 3.669999999999999929e+00 -5.629999999999999893e+00 6.160000000000000142e+00 -3.259999999999999787e+00 1.639999999999999902e+00 -1.391999999999999993e+01 8.630000000000000782e+00 -1.438000000000000078e+01 3.890000000000000124e+00 -1.340000000000000080e+00 1.000000000000000000e+00 -1.507000000000000028e+01 1.111999999999999922e+01 1.250000000000000000e+00 -1.230000000000000071e+01 -5.679999999999999716e+00 1.500000000000000000e+00 -5.600000000000000533e-01 4.879999999999999893e+00 7.780000000000000249e+00 -1.580000000000000071e+01 4.809999999999999609e+00 -1.086999999999999922e+01 -1.450000000000000000e+01 -2.680000000000000160e+00 -1.374000000000000021e+01 -9.939999999999999503e+00 -7.600000000000000089e-01 -9.740000000000000213e+00 1.133000000000000007e+01 1.100000000000000089e+00 -1.459999999999999964e+00 1.878000000000000114e+01 3.379999999999999893e+00 -9.699999999999999734e-01 1.217999999999999972e+01 3.180000000000000160e+00 -2.750000000000000000e+00 -9.099999999999999645e+00 1.056000000000000050e+01 3.400000000000000244e-01 -4.030000000000000249e+00 -1.969999999999999973e+00 9.449999999999999289e+00 -3.589999999999999858e+00 6.690000000000000391e+00 1.050000000000000044e+00 -1.755999999999999872e+01 -6.839999999999999858e+00 -1.659999999999999920e+00 1.116000000000000014e+01 3.629999999999999893e+00 8.269999999999999574e+00 1.286999999999999922e+01 2.000000000000000111e-01 -8.900000000000000355e+00 6.059999999999999609e+00 2.879999999999999893e+00 -1.199999999999999956e+00 -2.200000000000000011e-01 2.500000000000000000e-01 4.400000000000000022e-01 5.370000000000000107e+00 -1.719999999999999973e+00 -3.839999999999999858e+00 2.049999999999999822e+00 -2.220000000000000195e+00 9.130000000000000782e+00 5.209999999999999964e+00 -8.000000000000000444e-01 -2.109999999999999876e+00 1.206000000000000050e+01 -7.030000000000000249e+00 1.060000000000000053e+00 -3.529999999999999805e+00 6.389999999999999680e+00 -9.050000000000000711e+00 7.530000000000000249e+00 6.709999999999999964e+00 -2.759999999999999787e+00 1.860000000000000098e+00 1.048000000000000043e+01 3.759999999999999787e+00 1.415000000000000036e+01 -1.561999999999999922e+01 -6.860000000000000320e+00 1.760000000000000009e+00 -1.379999999999999893e+00 -2.509999999999999787e+00 -1.199999999999999956e+00 1.929999999999999938e+00 1.679999999999999938e+00 8.669999999999999929e+00 -5.500000000000000444e-01 8.000000000000000444e-01 1.249000000000000021e+01 7.450000000000000178e+00 1.700000000000000122e-01 1.250000000000000000e+00 -1.118999999999999950e+01 -7.879999999999999893e+00 -2.600000000000000089e-01 3.899999999999999911e+00 -1.564000000000000057e+01 -2.141000000000000014e+01 -5.200000000000000178e-01 8.640000000000000568e+00 9.189999999999999503e+00 -4.349999999999999645e+00 -5.839999999999999858e+00 1.644000000000000128e+01 -5.400000000000000355e-01 -8.330000000000000071e+00 2.470000000000000195e+00 1.270000000000000018e+00 1.497000000000000064e+01 -2.509999999999999787e+00 7.700000000000000178e-01 2.089999999999999858e+00 -7.879999999999999893e+00 -6.759999999999999787e+00 -1.389999999999999902e+00 1.728000000000000114e+01 3.390000000000000124e+00 5.379999999999999893e+00 -9.599999999999999645e-01 -6.179999999999999716e+00 -4.389999999999999680e+00 -9.759999999999999787e+00 4.690000000000000391e+00 -8.310000000000000497e+00 2.299999999999999822e+00 -5.799999999999999600e-01 2.000000000000000111e-01 -6.690000000000000391e+00 1.375999999999999979e+01 -8.480000000000000426e+00 -8.500000000000000000e+00 -5.940000000000000391e+00 -7.469999999999999751e+00 5.709999999999999964e+00 -6.120000000000000107e+00 1.709999999999999964e+00 -2.680000000000000160e+00 -4.679999999999999716e+00 -2.160000000000000142e+00 -9.099999999999999645e+00 -1.064000000000000057e+01 -8.080000000000000071e+00 5.070000000000000284e+00 5.440000000000000391e+00 1.143999999999999950e+01 7.299999999999999822e-01 4.419999999999999929e+00 -9.429999999999999716e+00 2.430000000000000160e+00 -3.089999999999999858e+00 1.800000000000000044e+00 -3.729999999999999982e+00 1.076999999999999957e+01 -5.000000000000000000e-01 4.620000000000000107e+00 -1.459999999999999964e+00 -8.019999999999999574e+00 -2.729999999999999982e+00 -4.000000000000000083e-02 2.660000000000000142e+00 5.389999999999999680e+00 -2.310000000000000053e+00 6.990000000000000213e+00 1.390000000000000036e+01 -1.073000000000000043e+01 -8.070000000000000284e+00 1.318999999999999950e+01 -1.689999999999999858e+01 3.200000000000000178e+00 8.330000000000000071e+00 -2.120000000000000107e+00 -9.460000000000000853e+00 -4.809999999999999609e+00 4.870000000000000107e+00 -1.590000000000000080e+00 -7.620000000000000107e+00 1.025000000000000000e+01 -5.120000000000000107e+00 3.950000000000000178e+00 -5.669999999999999929e+00 4.169999999999999929e+00 -1.183000000000000007e+01 1.800000000000000044e+00 -3.180000000000000160e+00 8.720000000000000639e+00 5.200000000000000178e+00 -3.509999999999999787e+00 -2.600000000000000089e-01 9.200000000000000400e-01 4.620000000000000107e+00 -1.705999999999999872e+01 2.779999999999999805e+00 7.230000000000000426e+00 -1.860000000000000142e+01 1.360999999999999943e+01 -5.230000000000000426e+00 4.259999999999999787e+00 -7.660000000000000142e+00 6.129999999999999893e+00 2.839999999999999858e+00 -1.989999999999999991e+00 -1.189999999999999947e+00 6.570000000000000284e+00 3.459999999999999964e+00 -2.589999999999999858e+00 3.499999999999999778e-01 5.620000000000000107e+00 2.700000000000000178e-01 -1.439999999999999947e+00 6.339999999999999858e+00 -2.259999999999999787e+00 6.099999999999999645e+00 -2.879999999999999893e+00 -6.150000000000000355e+00 -1.499000000000000021e+01 -1.830000000000000071e+00 -1.060000000000000053e+00 -1.879999999999999893e+00 -2.589999999999999858e+00 -4.440000000000000391e+00 -2.419999999999999929e+00 -4.650000000000000355e+00 1.211999999999999922e+01 -1.001999999999999957e+01 -2.240000000000000213e+00 5.429999999999999716e+00 3.589999999999999858e+00 -7.929999999999999716e+00 1.919999999999999929e+00 1.083999999999999986e+01 -2.120000000000000107e+00 6.160000000000000142e+00 -4.610000000000000320e+00 -6.000000000000000000e+00 1.499999999999999944e-01 6.700000000000000400e-01 -3.729999999999999982e+00 -2.200000000000000011e-01 -1.979999999999999982e+00 -2.087999999999999901e+01 1.207000000000000028e+01 6.500000000000000222e-01 9.080000000000000071e+00 9.830000000000000071e+00 -1.129999999999999893e+00 8.429999999999999716e+00 6.540000000000000036e+00 -6.610000000000000320e+00 -4.650000000000000355e+00 1.194999999999999929e+01 7.299999999999999822e+00 -8.230000000000000426e+00 1.979999999999999982e+00 -3.430000000000000160e+00 -2.009999999999999787e+00 8.699999999999999956e-01 5.709999999999999964e+00 5.910000000000000142e+00 3.800000000000000044e-01 -4.269999999999999574e+00 3.270000000000000018e+00 9.939999999999999503e+00 1.249000000000000021e+01 3.609999999999999876e+00 -1.231000000000000050e+01 1.639999999999999902e+00 -9.769999999999999574e+00 2.700000000000000178e+00 -2.689999999999999947e+00 1.094999999999999929e+01 -5.150000000000000355e+00 6.230000000000000426e+00 -5.730000000000000426e+00 1.978000000000000114e+01 3.290000000000000036e+00 -9.899999999999999911e-01 -8.800000000000000711e+00 -1.639999999999999902e+00 1.327999999999999936e+01 -1.030000000000000027e+00 9.480000000000000426e+00 2.290000000000000036e+00 -1.919999999999999929e+00 -1.540000000000000036e+00 3.459999999999999964e+00 -2.839999999999999858e+00 1.081000000000000050e+01 9.560000000000000497e+00 -1.213000000000000078e+01 2.089999999999999858e+00 -1.516000000000000014e+01 -7.370000000000000107e+00 -1.419999999999999929e+00 1.318999999999999950e+01 -6.269999999999999574e+00 -6.700000000000000178e+00 1.900000000000000022e-01 7.589999999999999858e+00 -1.855999999999999872e+01 1.239999999999999991e+00 1.219999999999999929e+01 1.201999999999999957e+01 -3.330000000000000071e+00 -1.785999999999999943e+01 6.120000000000000107e+00 9.599999999999999645e-01 -2.120000000000000107e+00 6.750000000000000000e+00 -5.799999999999999600e-01 -2.990000000000000213e+00 -1.016000000000000014e+01 -5.040000000000000036e+00 -7.900000000000000355e+00 3.149999999999999911e+00 -2.600000000000000089e+00 -6.969999999999999751e+00 1.092999999999999972e+01 -5.519999999999999574e+00 -2.830000000000000071e+00 1.120000000000000107e+00 1.164000000000000057e+01 -8.400000000000000355e+00 -7.000000000000000000e+00 -5.879999999999999893e+00 -5.719999999999999751e+00 -4.580000000000000071e+00 -5.600000000000000533e-01 5.610000000000000320e+00 9.580000000000000071e+00 -3.609999999999999876e+00 -2.339999999999999858e+00 -1.649999999999999911e+00 6.660000000000000142e+00 -1.542999999999999972e+01 3.589999999999999858e+00 -1.285999999999999943e+01 1.392999999999999972e+01 -7.959999999999999964e+00 8.449999999999999289e+00 8.250000000000000000e+00 4.000000000000000083e-02 -1.649999999999999911e+00 4.309999999999999609e+00 1.729999999999999982e+00 -1.083000000000000007e+01 9.660000000000000142e+00 -1.167999999999999972e+01 -1.149999999999999911e+00 -4.889999999999999680e+00 1.143999999999999950e+01 -9.349999999999999645e+00 1.323000000000000043e+01 1.370000000000000107e+00 1.208999999999999986e+01 -1.800000000000000044e+00 3.839999999999999858e+00 -4.009999999999999787e+00 8.929999999999999716e+00 7.259999999999999787e+00 5.719999999999999751e+00 -3.910000000000000142e+00 -9.199999999999999289e+00 5.570000000000000284e+00 -2.044000000000000128e+01 6.700000000000000178e+00 1.280000000000000027e+00 -1.081000000000000050e+01 2.500000000000000000e+00 -1.391000000000000014e+01 1.017999999999999972e+01 -6.330000000000000071e+00 5.089999999999999858e+00 5.799999999999999600e-01 -1.570000000000000062e+00 1.810000000000000053e+00 -3.910000000000000142e+00 -5.910000000000000142e+00 6.199999999999999956e-01 -5.030000000000000249e+00 -1.610999999999999943e+01 8.189999999999999503e+00 -1.659999999999999920e+00 -7.990000000000000213e+00 -4.639999999999999680e+00 -4.419999999999999929e+00 -4.400000000000000355e+00 3.459999999999999964e+00 8.929999999999999716e+00 5.620000000000000107e+00 -3.120000000000000107e+00 -2.410000000000000142e+00 7.089999999999999858e+00 -4.839999999999999858e+00 -8.910000000000000142e+00 -7.980000000000000426e+00 -8.460000000000000853e+00 9.730000000000000426e+00 -6.339999999999999858e+00 -6.059999999999999609e+00 1.219999999999999973e+00 1.870000000000000107e+00 7.349999999999999645e+00 1.250999999999999979e+01 3.779999999999999805e+00
[truncated: 3,395,820 more chars]
