# Supplementary material for: Bayesian inference of kinetic schemes for ion channels by Kalman filtering
Source: eLife. 2022 May 4;11:e62714. doi: 10.7554/eLife.62714 (PMC9342998; doi:10.7554/eLife.62714)
Supplement: Figure 11—source data 6. [file elife-62714-fig11-data6.zip › current_full.txt]

-3.388364868024369514e+01 7.224670629449648551e+00 -4.818196356904750388e+01 -1.123274035551110650e+01 2.210947649766656298e+01 -7.086651686943472583e+00 3.765354243555144031e-01 1.426515212088265550e+01 2.544966113950768261e+01 2.889413166507033992e+01 1.664580277388680329e+01 2.073434955580601624e+01 -3.746283324107911028e+01 -4.403486159629636632e+00 2.662788067072231257e+01 -1.668903540207357850e+01 1.000320402976984013e+01 2.298593873618350969e+01 2.069690085036948091e+01 7.724903614103487470e+00 -1.299875823224353466e+00 -2.472108158312180137e+01 1.999125532347229139e+01 -4.389022669425315826e+00 -1.835896688844131575e+01 1.990598370920969806e+00 5.080387413922077045e+00 -7.930149364217864871e+00 8.941719645720890952e+00 2.404849096295628286e+01 1.090062767494859486e+01 1.509714569860656663e+00 1.569600776978910162e+01 -7.635068037404786345e+00 4.916309701779775665e+00 1.666094547866664755e+01 -1.192932268905937931e+01 2.477251108592190221e+01 -3.554956311436038163e+01 2.596728512181417869e+00 -1.838722467972445429e+01 -8.662138632226579205e+00 -4.647488747418113064e+01 -2.557347699309628908e+00 9.753155652274141829e+00 -4.505537905453532943e+00 6.988127949961003615e+00 -2.277386944592157292e+01 1.377775321613988346e+01 1.707337179899168689e+01 1.329691365917599022e+01 -1.710360574113386178e+01 -8.864880767374655690e+00 2.204649864237581625e+01 2.318053254067218205e+01 1.257620551356675520e+01 4.059757154160272563e+01 1.935469839365329037e+01 3.886801236764296164e+01 1.007441424714355105e-01 -3.024977927004418277e+01 -1.206592583573437594e+01 -1.718137736402640314e+01 1.625795521223143192e+00 2.777567526250639318e+01 -7.175661654840459036e+00 1.117255866909312090e+01 3.818138734138553758e+00 5.540316467615939544e+00 -2.193007895217122893e+01 2.554875185050505593e+01 -1.290653741059388970e+01 1.450240789239219907e+01 3.077726113519560869e+01 -2.449419596523203069e+00 2.359747041732306627e+01 4.234818650717792821e+01 -3.737674494040976736e+00 -9.026416322149275473e-01 2.920398147011800560e+01 -1.797996631587682614e+01 -8.991462215175848316e-01 -2.608138247459101677e+01 -3.807193820661294836e+01 1.783343568683840275e+01 -1.476930195180477234e+01 -1.451430496934754677e+00 -2.813921124363509918e+01 -2.513239884852973205e+01 -3.177500055794109457e+01 -3.500550638980231555e-01 -2.629495929759780992e+01 -6.133064915189689259e+01 -1.198886607358611478e+01 -1.695097879625384962e+01 6.809167922093494418e+00 6.637244289457902013e+00 8.050552410643259549e+00 -3.287267156861199879e+01 -2.157181408701650227e+01 5.747200878375861244e+00 -4.071674671154540448e+01 -4.096674321500231031e+00 -7.315113941364187689e+00 5.354677995811351110e+01 -1.011733458939500840e+00 5.971200522998124427e+00 1.705016989315110143e+00 -2.032122889216855555e+01 4.954510608748488920e+00 -9.194381425681541486e+00 -3.737886950065010705e+00 -1.619041866072830871e+01 -2.815292102521380002e+01 9.145688983178573706e-01 -3.038442686352119182e+01 -7.360962209570911519e+00 -3.019292209143572592e+01 1.042825219126255298e+01 1.604147671285367593e+01 -1.785913914753410126e+01 1.482985479638393223e+00 2.367149830300139968e+01 -5.614171900466549125e+00 1.537503161523347828e+01 2.102817577006387495e+01 1.584052244706275658e+01 2.328985904084611391e+01 1.653201799425429641e+01 1.647507300040435041e+01 8.815050292410479216e+00 -9.193042863906908835e+00 2.638937239766614429e-01 3.840640899276838383e+00 -1.255397074907067179e+01 -5.716669767985652406e+00 1.613609177950909412e+01 4.758028178691350263e+01 4.128107033367526668e+01 -1.361906918464431904e+01 -1.440212575523131200e+01 3.437058623457111395e+01 -5.372895567611681855e+00 1.272711107345868342e+01 -1.536066963241334093e+01 -2.000763061804629572e+01 -2.198642261273577247e+01 -1.186120862760575534e+01 -3.981742159801028436e+01 1.647182138726651957e+01 -1.371845194589703709e+01 2.375300562798523174e+01 5.350386707660740626e+01 -2.685379867516232366e+01 -3.853194589623043509e+00 2.207356685023481191e+01 -1.860275145613671555e+01 -9.028463291405927293e+00 -3.765331835120754533e+01 -3.531848678037851741e+00 -3.225537681548675550e+01 -1.423791239017482546e+01 1.188877210829359932e+01 -3.024754165455628652e+01 -3.336047210821843301e+00 -2.106213873582146334e+01 -3.165136742882727816e+01 -1.283105040997841684e+01 -1.536191999833746635e+01 2.243611671650404560e+01 -3.440896269406450880e+00 7.357196740670074675e+00 -4.756314425398762147e+00 2.451330835353968496e+01 -1.881845237525514025e-01 4.270745505134108555e+01 3.867909636281402896e+01 1.957862699628786984e+01 2.605306607827046594e+00 2.139072789351396153e+01 5.095434090093808877e+00 8.284175176809052132e+00 -7.241890935023763909e+00 -1.553274043939586591e+01 2.931717359577201876e+01 5.874658717447310607e+00 -5.468420941995789653e-01 8.228377127912454014e+00 1.838675524210881562e+01 -1.880504291068260869e+01 -1.130459447475180568e+01 -1.798225969818616576e+01 4.988629444125828982e+00 -7.457500683909702666e+00 -1.843895524276326370e+01 -1.656048890444089139e+01 1.217636210020899057e+01 -1.174760507096055662e+01 -2.039808812630700174e+01 1.641127387970149698e+01 3.555545705563865511e+01 2.426956452599904424e+01 -1.513187754997062484e+00 5.926040141903389014e+00 -2.422079699263520780e+01 1.662177409774656311e+01 -1.062722088169766010e+01 1.331547289116622679e+01 1.915273390967595901e+01 -2.388560103400357804e+01 2.708015275638768671e+01 1.943706906303872728e+01 1.787022137493252671e+01 -6.343253968760588890e+01 -1.223982111057762445e+01 -6.009444949135410718e-01 -2.706756878086907125e+00 1.642211960901244083e+01 -3.310126604309741261e+00 3.712535267894285340e+00 -1.321219392655676472e+01 -1.011865613842495570e-01 1.079968227205753806e+00 3.928426365511511165e+01 -1.061865095224418098e+01 -1.024187949653050644e+01 1.294478995623519602e+01 -2.004946891116706098e+00 6.846628116922279794e+00 3.714499590219415381e+01 7.034844752124734590e+00 4.486867826095297573e+01 -3.154556377135223855e+01 3.290955520324052586e+00 1.382762636970241710e+00 -3.856537246570002964e+01 -2.824624006292770417e+01 -7.729896580112672666e+00 -5.375356773934340637e+00 6.566558726981909011e+00 -3.960128281477074630e+00 -3.514065886020638629e+01 -2.867156545931919354e+01 -1.172378377327685861e+01 5.914813253730116571e+00 -9.191601503076329838e-01 -3.906461617789906882e+01 3.282579332725967358e+00 4.588411335772054400e+00 -3.621639288784114008e+00 -5.784868945945092378e+00 -1.579253895588603562e+01 1.399075649795220366e+00 -2.204934535410779972e+01 -1.132582173127032021e+01 -4.219347527858710123e+01 -4.873223436487394089e+00 -8.700928751459311883e+00 -2.588293473534455824e+00 -8.554376144171099483e+00 -2.067379918727539623e-01 3.183795352982407678e+01 7.195713926451086095e+00 3.439814983479102750e+00 -4.638042795537265839e+00 -2.364736055687085425e+01 -4.389328528727374135e+01 -1.508040385941459149e+01 -2.274852604768032638e+00 2.227514625202832121e+01 -8.978798716285734116e+00 -6.687342387575090363e+00 5.517963434462623695e+01 1.468967655591207233e+01 1.627384845181826023e+01 -2.173908217935975884e+01 -1.999576195471575346e+01 6.647669739359793439e+00 -2.854041650639880245e+01 4.499186781650528211e+00 -2.590430229953856767e+01 2.436366369692319012e+00 -1.889452312739240725e+01 -1.923831712756153678e+01 -2.197532758444955192e+01 3.191383165072321670e+00 -2.757902939303826173e+01 2.233772262118478125e+00 3.353093163709199853e+00 1.182829958254358615e+01 2.685677968658144721e+01 7.222876717093243748e+00 -2.121338596188448378e+01 -6.848393064897027038e+00 2.631711703654451640e+01 6.498969000923309203e+00 -7.185259432296159154e+00 -2.166523041001792294e+01 -7.570915257135260035e+00 1.589038222806782841e+01 1.044397096705620598e+01 3.571747308975967883e+01 2.111683283247148601e+00 -1.052789453222128557e+01 2.587225613771282440e+01 -4.604276326225587468e+01 -2.040687554127415648e+00 -3.034895652248375342e+01 -9.827087317820689449e+00 -3.771683410611419163e+01 3.725530809420077816e+01 3.906353605637090709e+01 -3.155072119348047988e+00 -1.054045466419161237e+01 1.388932265514960562e+01 9.261631207495730322e+00 -8.713374530918368777e+00 4.300338105171707781e+01 1.220911138351726066e+01 -6.270555706933506279e+00 5.857076651682269208e+00 -7.889949685488240938e+00 2.333986818740674352e+01 -2.917987907654455171e+01 1.569095624420655000e+01 -2.576630606443547222e+01 -1.201404823249378140e+01 2.036526998525497234e+01 1.150502662300670487e+01 -2.042015969839916778e+01 -2.205699756735425865e+01 5.627329508562539218e+01 -1.207213268779794468e+01 8.280616683950160706e+00 -4.354998552478724250e+00 -1.065873296011024252e+01 3.406125241670901360e+00 3.333220814130045540e+01 2.613099911193517144e+00 -2.270923523899574548e+01 -1.329579712624091670e+01 -2.885784000962216211e+00 -9.417205123468331607e+00 -2.131394760752678863e+01 -3.619675314111599107e+01 -1.079396536875868051e+01 1.080785031095914617e+00 -4.726117920431957553e-01 1.424208723170231039e+01 -1.063786010121813774e+01 -5.063503392707656303e+01 -2.036274213829929991e+01 -5.027829006009153723e+00 8.786879100178220270e+00 4.250054528309674851e+01 3.338770710013314869e+01 6.820212335723558894e+00 3.528879802611749028e+01 -2.235442329202431466e+01 -2.336629569559315911e+01 3.254511008477921763e+01 -4.000641859818197865e+00 1.468103526213115195e+01 -1.288222267280879763e+01 -1.304571456885378922e+01 -2.510576796086147766e+01 9.588673586285982875e-01 -2.779304392716905880e+00 -1.937145594480478650e+01 -2.090506897116498308e+01 -1.320812859263346617e+01 6.598022616508021798e+00 4.104259141395624511e+01 -4.125907371482625052e+01 -2.337316927555874724e+00 1.126061642617206537e+01 4.095526397394018403e+01 8.656975297116403567e+00 -1.263733329139096462e+01 -6.144270114784327053e-01 -1.053507012777064666e+01 -3.715727226117021331e+01 -7.498358924476029586e-01 3.408060019978341870e+01 1.550396264849435113e+01 -1.572487790290013976e+01 1.968313265668383849e+01 8.832574713918335263e+00 -2.751398037516111472e+01 -6.252392496861464144e-01 8.232441111173040227e+00 7.353529185175348815e+00 -1.658540576796367816e+01 1.887644709546774635e+01 1.154416818253148413e+01 3.745342369652562553e+01 -3.541320733547844668e+01 -1.692086688520193860e+01 1.372505511652404664e+01 -3.548153800101763267e+01 -7.426381212103290608e+00 1.123585332355002819e+01 -1.250393667975295564e+01 -2.744999588232662191e+01 2.366740587980110178e+01 -1.293831140756088693e+01 -9.301822108410979340e+00 -2.149823841198525542e+01 1.826083136772360760e+01 1.976019157539625581e+01 2.493764540408481523e+01 -2.192995604578934632e+01 8.349007360423746249e+00 -1.639682862170524302e+01 1.592323522504663913e+01 1.779785215383547481e+01 8.783947847051244651e+00 -5.190425239834285165e+00 -1.596175928770070485e+01 -1.707446142750401208e+01 -1.079634911287542920e+01 -1.051843908633186153e+01 -2.343345387922457235e+01 4.183283742567407160e+01 -2.950211504647530791e+00 7.433434357331574205e+00 -1.493753618205844802e+01 -1.568474629499043083e+01 2.057986733489321907e+01 4.791789338753308591e+00 -5.204545849822805437e+00 -1.459181150926371018e+01 -2.505365232678809662e+01 -2.576185090182389814e+01 1.490770667584532916e+00 2.734571668362147712e+00 -3.277864442213894591e+01 4.737975533681564144e+01 5.394901846956922320e+00 -2.366946054338115246e+01 7.331696124607834930e-01 -1.364762451120578923e+01 -1.813144729708860314e+00 1.401100311034315737e+01 -7.450077929128742227e+00 3.158872340661778466e+00 2.502446477731990271e+01 4.283117600886320098e+00 -2.012932734063937801e+01 6.465559761105871495e+00 -1.954190345686117780e+01 5.069397348687891380e+00 9.508792498547260053e+00 -1.395276835548314054e+01 -1.785981721976333603e+01 1.480794268103704070e+01 2.839500388170164058e+01 -3.981765509580777795e+00 -1.110236910482947792e+01 -1.981566838204869541e+01 -2.540719440600657819e+01 1.735092298319728243e+01 1.883098119620283839e+01 2.099421733672262036e+01 -1.024584179548992502e+01 -1.028778664303150236e+01 2.935215359067940000e+01 4.721513151734538560e+00 2.600050792748485051e+01 1.669442202563807953e+01 5.288808320274142716e+00 -2.065871260445655722e+01 1.263028481533560843e+01 -1.842439196171219251e+01 3.917726489469571760e+01 1.343176390898947403e+01 4.423245509389062136e+00 1.781313521039728442e+01 4.470079807871659483e+01 -1.562180662964403766e+01 -1.439639068892659779e+01 -2.081319057583004195e+01 -6.139587203611222677e+00 -2.037173723230636924e+01 -9.575842139362369942e-02 -7.208287886673097056e+00 8.321177236744944139e+00 -3.515586692496597010e+01 -4.464373553918481008e+01 -2.085549173459861549e+01 -2.807795273064710884e+00 1.609650533297800834e+00 7.746918796327245893e+00 1.574156645867126514e+01 -2.043114076483672292e+01 8.149107204287304285e+00 1.720005840601314873e+01 1.269125061180125869e+01 2.161515483717040809e+01 -3.175081756336370020e+00 4.345070203254774555e+00 -2.913199302284323444e+00 1.534713894352797148e+01 -1.378888242072640580e+01 -2.626276730931547121e+01 -1.714833724583958130e+01 2.779136139250537241e+01 -8.592089921966488131e-01 7.232450150258551425e+00 2.346612461348059142e+01 -2.495315593336225390e+01 2.105758628607594574e+01 8.234609373447268066e-01 5.264506410663281066e+00 3.944821899098628393e+01 -2.091115600670699237e+01 1.849552353795704462e+01 -7.477121729295577168e+00 2.363939662578366807e+01 1.776685404075798225e+00 2.043927383523390517e+01 -2.247715830325783060e+01 3.300630263274823051e+01 -2.441015152569946878e+01 4.001704512079767184e+00 1.300442820362754226e+01 -7.080276664873841330e-01 4.387572547998603412e+00 -4.762027769721007608e+00 -2.287137876079102128e+00 1.730813978372177653e+00 -1.317741816611686367e+01 1.602780293058224670e+00 7.954228029419531332e+00 -1.356933963846560331e+01 -3.067912154076093856e+00 8.223978522000091829e+00 -1.824002308419282770e+01 -5.390226799316623740e+00 -3.727090057256448574e+01 -4.996814518535606098e+00 -2.075440780724299117e+01 -2.000598159030437273e+01 -8.333653099231984385e+00 -1.436052933356095807e+01 -7.852713653746850930e+00 9.723025105406648549e-01 -6.521823934471057349e+00 -1.475082361777911366e+01 4.002870711093842182e+00 2.242651696048419652e+01 8.217295529858484215e+00 2.278731048919415514e+01 -1.895073715007314519e+01 1.784041475909255769e+00 -1.905319858958606716e+01 -1.059492992002013523e+01 2.676567159332604362e+01 -4.332215604806548725e+01 -2.591248592483745483e+01 2.620439609918459922e+01 5.566764671333764625e+00 -1.407331096568578310e+01 3.427936620747468055e+01 -5.370452500580274346e+00 7.388530149767614574e+00 4.037775015004021384e+01 5.278025747828426262e+00 1.692769233342200152e+01 3.321510794494420793e+01 1.780557157231827148e+01 3.864421688272721411e+01 3.962501981345654656e+01 1.359673314530951238e+01 3.799128053476793809e+01 -3.728590547158164625e+00 1.838121925839527648e+01 -2.768723518303838205e+01 1.131950876347869794e+01 -2.218486608627613599e+00 -1.850539467933992910e+01 -4.103033172289743291e+00 3.530613440952708793e+00 -1.277169424719966528e+01 1.215727417977675096e+01 2.361045480708288835e+01 -1.310323977611918522e+01 -1.869961525955308446e+01 3.162534223493520091e+00 -9.336062254532020432e-01 -6.638870928843721764e+00 1.177031776441957511e+01 1.476597788003359568e+01 -1.415163109928926310e+01 1.556535950854427597e+01 -4.847813573103324813e+01 3.039202277553481579e+01 -1.752659355083554260e+01 -1.826410971371023351e+01 -4.750157646907717890e+01 -3.449996899900876990e+00 -6.277518459740586643e+00 2.297434932699084698e+01 -1.046328423787078243e+01 -2.125567747638963567e+01 2.800325120479340768e+01 6.245549687313457277e+00 -2.956567424895353469e+01 -2.512528979811279761e+00 -1.385983811236512864e+01 1.285840194626102928e+01 -1.312837124679539258e+01 2.136681595750932416e+01 -5.470874451120831539e-02 2.822534863702230368e+01 -5.044683127654461430e+01 6.489146783666481788e+00 3.346275459058395541e+01 1.519945103128990738e+01 -1.819259904118115401e+01 -1.747793446929665606e+01 -6.630815555165976427e+00 -2.795599196225278504e+01 1.147856917906724128e+01 2.785250044784040924e+01 1.258497837598955549e+01 6.024392785377461479e+00 2.933863061731418753e+01 -1.195490500191588623e+01 -1.563312578805081010e+01 -3.009363605743903491e+00 2.581608551595572232e-01 -1.156807663042669532e+01 7.287552510341741563e-01 -6.222915848081358092e+01 -5.898075276412754420e+00 -1.286753695974091727e+01 1.467059787535224658e+01 -3.099622383257982960e+01 2.685583919517155582e+00 -4.722576514580508089e+00 -1.916754176885834227e+01 -1.677810868144577228e+01 -1.220108874015928269e-01 2.415793687534998568e+01 -4.676714956430481962e+00 -1.694280645104759486e+01 1.816101748332624410e+01 9.457936720476427084e+00 -3.262289160731970838e+01 3.165480325920908911e+01 6.980829914192401731e+00 5.215192709220731970e+00 -7.824868767512414891e+00 1.679876028097386254e+01 1.310472031153395989e+01 -9.245578446876116629e+00 1.035844622016933059e+01 2.420206643622773157e+01 7.181479569024523002e+00 -2.366869979746542896e+01 -4.442058177378008565e+01 -5.973947798681944477e+00 -1.848019994760686657e+01 -1.016920211925094897e+01 -1.711198765642382469e+01 -6.273528456976766421e+00 3.786856621005905765e+01 2.240211620670285697e+01 -6.715709709370099034e+00 -9.714586761985197327e+00 3.267138997759744967e+01 1.303907790094538299e+01 -5.240784333590998045e+00 -9.371690637188752060e-01 5.356033618878395242e-01 3.708044948460318579e+01 -1.099032063164223416e+01 -1.424820981561125777e+01 -7.473188200225351352e+00 3.459816444629225174e+01 8.234348640233386973e+00 -7.318915270810009588e+00 4.172520113952190002e+01 -2.276391218056587817e+01 -1.329270542024265467e+01 -2.224597840390549308e+01 5.925438911445005452e+00 1.128021002913161874e+00 2.173918765150400390e+01 -2.583639050405265536e+00 -1.020065613425471945e-01 1.706343288772587385e+01 -6.727898574628013960e-03 -2.467701839649997098e+01 -2.631326377668413485e+00 -2.066431553818120648e+01 -3.623156499938526842e+00 -1.172929392714626928e+01 5.830703435296646475e+00 -8.471781879345941846e+00 -2.788301657556686575e+00 -3.590911381720265183e+01 1.577551949155322930e+01 -4.814914713241337019e+00 1.759146460965386538e+01 -9.136457568762420323e+00 2.184880468725473435e+01 1.211731349375790145e+01 -8.900591825008737246e+00 9.770475057524318219e-01 -9.075370328500451222e+00 -3.060937926203267523e+01 1.710480473830770620e+01 -2.289009508674693905e+01 -2.829244638630272135e+01 1.486316873401545990e+01 4.549256856453849807e+00 6.484736736148326131e+00 1.714642987293765586e+01 -6.560533407158476438e-01 -3.039323003083983288e+00 3.733233551701184183e+01 -1.737668745537565584e+01 -2.464914853159099195e+01 1.149378973129262071e+01 1.540741732215891346e+01 2.114721950436543096e+00 -1.633780275743271204e+01 -1.107283098767528173e+01 -2.973367755008614211e+01 -3.165598171315273390e+01 -1.299504471945779294e+01 -2.076124231514040730e+01 -2.368549501005900026e+01 -2.443165709982440958e+01 -7.656876167438332104e+00 7.266130612423035373e+00 2.088950376780865525e+01 -1.698081261874212800e+01 -3.257813166966910501e+01 -1.641226954007992944e+01 2.918619569494598665e+01 1.576725048836996024e+01 1.226534538180795053e+01 8.149484056648756081e+00 -3.370460258850188495e+01 2.490380514816118662e+01 2.614719995822955667e+01 -3.753074212703572243e+01 9.815926252465359880e+00 -7.211286447262836852e+00 7.189134100624453083e+01 -9.622593842735456704e+00 2.681674227889676843e+01 -2.454289602678555582e+01 2.308932422774474702e+01 -8.622792776243690227e+00 -1.417930316247155709e+01 1.442439437942696578e+00 1.599350233019027101e+01 1.821321245364795782e+00 -1.760545823504153873e+01 2.276094010328403527e+01 1.670271728533666433e+01 1.852999801004141034e+01 -1.880208738757296416e+01 -2.349489812317843729e+01 6.150424006185865977e+01 -1.114969744124725715e+01 6.943234685112002147e+00 -6.767387944276306300e+00 4.980794500762644184e+00 -2.752851530862742280e+01 -2.296461987072806110e+01 -4.945625684483716356e+01 3.508289731724763527e+01 -3.140976552396528376e+01 8.560121688634447779e-02 8.493571232246267755e+00 -2.658349083919914335e+01 -1.762720915231537067e+00 -8.170326704020380859e+00 -9.028837339172461895e+00 -2.731565107937892201e+00 1.817884537492944474e+01 -2.877560282477680698e+00 3.600998122147849867e-01 -1.969103428537792055e+01 8.306050379546744966e-02 -5.910850456780451623e+00 7.197041986643471390e+00 -6.306817112048194396e+00 1.346585975935230550e+00 3.023068915246102328e+00 -1.706174773735998684e+01 -2.411363102756751431e+01 -5.554623687018160005e+00 -2.968471519253977675e+01 -3.209889032040683787e+01 8.049703482795413478e+00 5.419335285696249116e+00 5.693165527447796137e+00 -3.029857482177656891e+01 3.874844613182696662e+01 2.478215023168173659e+01 -2.712940456685905133e+01 -1.799749989139964512e+01 2.936350234990440455e+01 -9.928063513785973626e+00 2.609720492571341310e+01 3.110095055549861875e+00 2.927660626286190393e+00 -1.373809569555885624e+01 1.601260738819895124e+01 -3.683030484217135125e+01 2.083041956237646986e+01 -2.815058149155489531e+01 1.728290991014084810e+01 1.420108913009334728e+01 -7.283966918595398354e+00 -8.885295481459884570e+00 1.113995487727495615e+01 -3.376159759852588316e+00 3.236166979704084667e+01 4.394605964692922129e+01 2.379317777942569379e+01 2.372944418977108683e+01 -1.838956019525242880e+01 -7.993032694979332220e+00 -1.105890171947730849e+01 9.733368381978735329e+00 -2.518678367293350462e+01 1.676302865268191056e+00 2.144676419521911015e+01 -1.959927091774624230e+01 -1.248414217707866758e+00 -2.579208654183943850e+00 -1.062607156864637403e+01 -4.942325091418643979e+01 -9.673583532139712560e+00 -2.190846861456869910e+00 5.053271463766467519e+00 -3.206784029283773663e+01 7.863202751365583332e-02 2.088271997290505766e+01 -7.359604616231334440e+00 -3.924715319969487859e-01 2.322550705306963437e+01 -4.071920562062395277e+01 -1.075485881766268648e+01 -1.588270692008386220e+01 -3.414038412317160009e+01 -4.359222565722360798e+01 1.381616032228000890e+01 -2.167891895789987089e+01 3.801060682716153849e+01 3.960523077673313708e+01 -1.034264493448509192e+01 3.676338184140753640e+01 9.049991803029168169e-01 -2.677670339301874947e+01 -2.602085755856241178e+01 -2.322504982440712951e+01 1.185761513847663595e+00 3.127635554192897871e+01 3.557962331118495136e+00 -1.022504753970219049e+01 -2.511167283834699049e+01 9.757683467126970100e+00 -2.435900438623756603e+00 -3.242171795717751337e+01 -1.672683952277687069e+01 -1.032845392057727629e+01 3.582065536763716196e+00 -4.495713039416887824e+01 -1.737982123383294208e+01 -2.795206285022045023e+01 -3.741307825085617367e+01 -3.138232569773489544e+01 2.316345738502413454e+01 2.528260004114638093e+01 -2.561760002334159125e+01 1.976785502298924158e+01 -4.031640797016520139e+01 8.940255968441832124e+00 2.192890221092289238e+01 3.752685191869495895e+01 -3.192236798565296496e+01 -4.653642159403429623e+00 -3.023067732706968158e+01 -7.745385086657861962e+00 -1.592636598232666856e+01 3.397826775675294897e+01 -9.763775507568245970e+00 -2.488894165565207928e+01 -2.451510660289827825e+01 -1.268866302447252625e+00 2.964993021830702702e+01 -7.023296505764983877e+00 1.235577366288213952e+01 -1.316733443196381526e+00 -6.522207699579110063e+00 -1.739690456571769772e+01 1.125417666182855392e+01 -1.677325621459035410e-01 8.925447517985006129e+00 7.483773035949070618e+00 2.343103090539914746e+01 -9.529269183365997264e+00 2.483492751172220991e+01 1.971752921283394855e+01 -5.198026438280172812e+01 2.784613753152781257e+01 1.011536053650256228e+01 -4.514888342371389029e+01 -1.580812597555516774e+01 7.535753049643333590e+00 7.630763502081672200e+00 -2.391624724637595456e+00 -1.323472145175223780e+01 1.535087009744653130e+01 1.528258351897654777e+01 -2.005676724946135181e+01 -1.726983954025856605e+01 -2.799203983618117775e+01 -9.494066405941145703e+00 -4.742820558477585102e+00 -8.898868928594721339e+00 -2.608851460621393059e+01 -3.180847182917630889e+01 -2.576908257529369806e+01 -7.359180892870524460e+00 3.085511046079615127e+01 1.380226875183922175e+01 3.083800665190437496e+00 1.367672708062956843e+01 -1.994305904889452918e+01 -6.268804939525525199e+00 -2.254563753502892709e+01 8.308731989493974623e+00 3.155379284528635964e+01 -2.547376350145778456e+00 -1.185390336484494611e+01 -5.016173876094669026e+00 -3.130264611984031475e+01 -3.346274610283068540e+01 4.542272011989149405e+01 3.508364451510552318e+00 -3.268799571898162526e+01 -3.041181437692741518e+00 3.164822129201214551e+01 -9.886569955445844826e+00 7.012009737913219354e+00 1.138931409030478292e+01 1.769922657177540515e+01 -2.360557884137832296e+00 1.137174336892231352e+00 -2.435634697135312976e+01 -6.081082779502454017e+00 -2.211363864462225237e+01 3.222332883421206162e+01 3.874921072062678462e+01 -2.453320731951506684e+00 -1.269568591549374226e+01 -8.320552677372745620e+00 -4.522811862559701357e-01 1.639302438711769128e+01 -2.971629796630631759e+01 1.319760515608921381e+01 2.976612362669452949e+01 -3.643422248919875273e+01 1.060010597968514290e+01 2.160757301240795769e+01 -1.747516808311744541e+01 -2.219020953153775011e+01 -2.123371628622857088e+01 5.499725979472901827e+01 1.825849220260023031e+01 -8.969035350005861718e-01 -1.082718997013601303e+00 2.441597509588319070e+01 -5.501459993784184377e+00 -1.113615931358339495e+01 6.013590345080795707e+00 8.368937658129803836e+00 2.182360273161062736e+01 -4.168956430652286826e+00 -3.087779048835245987e+01 -9.558885554404300322e+00 3.965305855573233629e+01 -1.376643100376431228e+01 9.889538887910976683e+00 3.828254662627733040e+01 1.441285911084941063e+01 -1.996585780121440834e+00 -1.442653090151490680e+01 2.578287393540751538e+00 4.081674644797154627e+01 -9.953439274274607840e+00 -1.450947647121762785e+01 1.809461698151306663e+01 1.383642728742905170e+01 2.378698072285769882e+01 -3.184662847642051986e+01 4.666927024641289989e+01 1.318099045581261564e+01 1.488938136720592809e+01 9.243473296639420411e+00 4.520023715290868993e-01 2.000952583337542734e+01 -2.657961519435721343e+01 4.198032355489385736e+01 4.798280169206716295e+00 -1.029003240499924310e+01 3.445720384788362622e+01 -2.202301887405166880e+01 3.887944451848117655e-01 -1.071201259172958054e+01 -8.063727155853893436e+00 -2.563992745300382481e+01 -1.847911335955637213e+01 -1.855665104587687964e+00 4.754246961908961566e+00 7.664724962595377278e+00 8.614667247168833697e+00 1.155326568353362049e+01 1.819773212928814132e+01 1.068659974499326815e+01 1.629749805127395135e+01 3.718996658356885376e+01 -1.468687023528333846e+01 -1.238811319725691718e+01 8.475112871356524025e+00 -1.504738535842310476e+01 -1.934976365769677908e+00 -3.232019545353165313e+01 2.009426529270590933e+01 -2.552752801442358788e+01 -1.801577174818713090e+01 -4.940509758733192314e+00 2.847339745540249822e+01 -5.486828230945806695e+01 -9.907648486594474946e+00 6.124377724619219698e+00 2.525446565971096646e+01 2.835766651219525158e+01 1.765020969412193708e+01 9.546937038102269568e+00 1.134077297765302639e+01 -1.500457243306735933e+01 -6.174880002831165671e-01 7.595529602433660266e+00 2.952186325045346038e+01 -5.112893505036161201e+01 -6.741159590207605135e+00 -1.960453072578616585e+01 4.513022256734917192e+01 1.308098256428543849e+01 -2.192845916470830936e+00 -1.985138472822696798e+01 -1.188410638196421232e+01 -1.808063563614166647e+00 4.993238256564650479e-01 -1.139860801680063762e+00 -4.528818570858366144e+01 -2.486311100131108276e+01 1.847075022105884301e+01 1.788525469149434954e+01 1.139916278206248457e+01 4.082773387591749348e+00 2.766918578222704816e+00 -1.357088282529612222e+01 2.083616116813641028e+01 -5.060751370661218829e+01 -3.664822394624037472e+00 -6.908530592734259734e+00 9.138242081472235157e+00 2.007566160412865841e+01 2.297773432459642962e+01 5.804315757266619080e+00 1.891151370732017512e+01 4.446400733576417963e+00 1.412326670163136022e+01 -2.078546169042872815e+00 1.293405759628211094e+01 9.841270884711610378e+00 1.631184484076319663e+01 -2.404736079283301109e+01 -2.530190585089237665e+00 -3.737765175731389178e+01 -2.055987796393952038e+01 -1.421182362398536370e+01 9.236719343718327480e+00 5.451540586908034669e+01 -4.958595868216062463e+00 7.636867626022595168e+00 -1.762071719800555414e+01 1.466529927973650871e+01 -8.025793650492724751e+00 -2.287898193215541554e+00 2.033154152833898110e+01 7.666684838921429268e+00 -1.598250096973302092e+01 -2.767739454854293957e+00 2.218340804820168444e+01 -1.840066035956867552e+01 -1.676054562554132588e+01 -3.514982035022782014e+01 -2.420871174894280831e+00 7.082937341785072505e+00 -1.285967123506266852e+01 1.302473919285715764e+00 -4.380751225047160524e+00 3.199978612769417197e+00 -7.570613149767864147e-01 -2.100521622156470425e+00 -2.167884790473522827e+01 -1.373607341643229240e+01 3.005299289153324693e+01 5.198713880839048507e+00 -1.054390612469371113e+01 -8.131075719019660752e+00 9.938673522584641207e-01 3.725929494235459938e+00 -3.610104281365718748e+01 -2.151431097962158034e+01 3.337457439174229989e+01 7.957369734602023570e+00 1.498603778822885646e+00 3.237393484542323563e+01 3.351977748212269148e+01 9.076636595808775354e+00 -7.486835636779877845e+00 2.237466175016261616e+01 2.348887630373790358e+01 -5.805405587434419701e+00 1.435533235536487418e+01 -2.974101692849344669e+00 -8.762424518849083910e+00 2.146572527387274931e+01 -8.959745938888098449e-01 1.778172197161129020e+01 5.536879870272114701e+00 3.037625034686944758e+01 2.846311903199785664e+00 1.249720401025578731e+01 -1.270932018954265175e+01 -5.262442819400536109e+01 -2.453253061237698063e+01 -1.020960950836279757e+01 -2.080871763464610424e+01 -4.008975443551635598e-01 -2.369147470780209019e+01 2.047159640419357629e+01 1.018276425171658062e+01 -3.096283240737667342e+01 5.998168112619880477e-01 1.269970121888806602e+01 2.864317732852804710e+01 1.584980673187982347e+01 3.591218431750649387e+01 3.607579030347426219e+00 1.047144736139124532e+01 -1.516656005110980487e+01 5.856919289574876508e+00 -1.400823554778854607e+01 -7.543012620415398217e+00 1.073176177559391142e+01 1.036711918168191460e+01 1.394174101141149080e+01 -3.485889751209815479e+00 9.712488655580919783e-01 -1.835459444400038498e+00 -1.742666559330973897e+01 -1.061144444543864296e+01 -1.514415803448729392e+00 -5.981374108680420854e+00 -1.019732842948729790e+01 -3.923679175092094518e+00 -1.520788116556524017e+01 -2.817533988858977878e+01 -7.697015341288625301e+00 4.210555079640067788e+01 1.726116019669041890e+01 -1.442127002037959116e+01 1.872128992343121112e+01 1.453498247545487132e+01 -1.039461624245325311e+01 -8.617211812089562883e+00 -3.502555942801584621e+01 2.300351773548523632e-02 -1.492665116067447961e+01 3.668443819945276907e+00 1.134781638515020674e+01 -5.041401145640026016e+01 1.088983107324182065e+01 9.644504793873853288e+00 1.359800288989034200e+01 -3.037302642707210154e+01 5.228304239470753956e+00 -1.294108490596044447e+01 1.474497338734719420e+01 1.612239903101714944e+01 1.448271397111125403e+01 -1.963802869596362299e+01 -2.103444247136526002e+01 -3.957342969011130585e+00 -2.505094935349716678e+01 -2.672314475618146901e+01 -5.198518148695318253e+00 -1.696261338606494462e+01 1.751111049283020904e+01 -1.956836254275330589e+01 -8.357632694933167627e+00 3.442381598929507902e+00 4.707155970390767052e+00 -1.605757387497826372e+01 4.754226218994819675e+00 1.194578984465474214e+01 1.358341569581161146e+01 -3.280858814933031908e+01 3.950920832004712935e+01 -9.820689595318391696e+00 -1.870511580491141501e+01 1.452466958165164534e+01 1.686267803636860663e+01 -1.564571024833371737e+01 -4.049406286700676816e+00 7.149481861725610621e+00 1.343638552059722890e+01 4.932749038145714415e+00 1.271774769935283267e+00 -1.413139086325468696e+01 -7.293737230761796475e+00 1.001853920576956725e+01 1.726907284876629234e+01 1.067688477708349737e+01 1.321568249412694840e+01 -1.284455211834618993e+01 2.910550006564124104e+01 -2.940380014066089842e+01 6.197706129555977839e+01 1.749843166172020759e+01 6.581345610852476824e+00 8.380520282317577951e+00 -1.296549482346502558e+01 2.931767421138478102e+00 3.731994695223080782e+01 -5.316222773285374181e+00 2.055279778367755483e+01 4.899086982940448820e+01 7.198311519948732418e+00 1.153894562186162176e+01 -2.284321082320673924e+01 1.322636128528789712e+01 -2.608505905258427404e+01 1.327003918399448779e+01 1.107756857141455775e+01 2.189891500643775402e+01 -1.144942249454111760e+01 3.517456977515560190e+00 -2.253732234288057867e+01 -1.168793377927312527e+01 4.360686910258026572e+00 1.672472176300477997e+01 -4.007003898288107102e+00 3.367950080178749772e+01 -6.261145403319248182e+00 -1.253260965332530574e+01 8.966488023069826951e+00 1.144129696866133017e+01 -1.206788702206349662e+01 -9.262682600320367499e+00 -1.657013621638423118e+01 -1.402589690557034885e+01 -1.125462886076329561e+01 6.450004151976862943e+00 2.639917823627139626e+01 3.164758449080636282e+01 1.559997796682534954e+01 1.765971950348833586e+00 -5.981889603138569100e+00 -6.349066383121451551e+00 6.135703686265517875e-01 -1.408710853337669988e+01 2.906300903980850592e+01 -1.326764678224907357e+01 1.922355664084863136e+00 1.131593357192712368e+01 -2.644502684243508384e+01 -1.209841986978362982e+01 -1.510816896749556371e+01 -1.390126449804761322e+01 -1.250517874385280059e+00 -1.421461742303728126e+00 -2.060898933958558032e+01 -2.189032325869221918e+00 -1.230129197855073520e-01 -5.098940634224944368e+00 -1.218962551722398757e+01 9.583182383733153120e-01 3.461765333437660797e+00 -3.201270106758787648e+01 7.103800273047374603e+00 9.338172145044310923e+00 -9.521888138322795569e+00 3.966948611261683766e+01 -2.869539184067643589e+01 3.711622527704349039e+01 -2.884413394286644206e+01 -1.492078744721435513e+01 -1.923252269225358901e+01 1.215609254060890088e+01 -5.387146429155430383e+01 -1.537953747643103597e+01 3.107313493470106636e+01 1.181081457910928023e+01 1.640528382939951513e+01 2.436473253953246854e+01 1.151989622041349470e+01 -1.763821441435578663e+01 -1.085400201489982663e+01 1.180792117682398867e+01 -1.049366626178743545e+01 -1.892830507871412848e+01 -4.595200917511611749e+00 1.047623138351088912e+01 2.012758216318961146e+01 4.143324644318934702e+01 2.747811580998902059e+01 1.356830401871504321e+01 3.410643046345163043e+01 -1.149126745911201830e+01 9.919219528119620932e+00 7.683997157344054862e+00 6.720972570068447283e+00 7.738224423019736342e+00 1.406766004570408235e+01 -1.028087047672108456e+00 -3.018059660517208442e+01 3.183453015715411638e+01 -2.643327775382313405e+01 -2.075746004080168294e+00 -9.277387620366269516e+00 1.821262109658319162e+01 -2.328160010204715036e+01 8.571288038329639036e+00 4.833971479521039782e+01 -2.286107498090172996e+01 2.003458046880352583e+01 -7.459312537905304019e+00 -2.690947637741746234e+01 1.968862008736355307e+01 -1.597818774802005670e+01 -1.945984350213441072e+00 -6.235718614166775531e+00 2.495017068147892303e+01 2.912018754877810167e+01 2.779575416431991997e+01 -1.620233795112667252e+01 1.172378387780091913e+01 -2.838406429705544021e+00 3.824649910707123901e+00 3.250506133465771086e+01 -2.523129051465361528e+01 -3.429958982927595912e+01 3.938503554846159549e+00 1.960969248293532985e+01 -2.442607424078882872e+01 8.169800198610959185e-01 -1.693684367034809313e+01 3.114159691810178998e+01 1.078297098255008635e+01 1.926526360197267529e+00 2.075457862418518573e+01 1.583458482758828367e+01 -2.183192285942480027e+01 -1.368809993503806943e+01 -2.939537393707155388e+01 -5.564925328963830964e+00 9.392490423878452344e-01 -9.201909723571104038e+00 7.421551578503436275e+00 2.596539306145509585e+01 -1.593864351927085465e+01 -7.457889032669795526e+00 3.153813344555471332e+01 2.773857200606594020e+01 1.477222776118523662e+01 5.322169506257625748e+00 -4.374148011604160047e+01 -7.398641076311048614e+00 -2.904421762140659169e+00 1.752539905269674136e+01 -1.723172308811298237e+01 2.742265994664272810e+01 1.264848027604778835e+01 -1.450792105674148580e+01 2.295334980796306823e+00 1.361482656050154816e+01 -2.008150572572094816e+01 -6.776285200331749969e+00 6.728314293856389128e+00 3.365885927272519451e-01 3.601005335658092577e+01 2.367614322814347005e+01 -4.455729698516608828e+00 -4.678481413960630775e+00 5.683334375271079431e+00 -5.022234124326285354e+00 2.732354736435857490e+01 -5.989743989063870622e+00 1.656491175482246092e+01 3.111108296126612771e+00 -7.863260140765493844e+00 6.776509046512503076e+00 -1.034700850761195667e+01 -1.847948705061460117e+01 1.655486160774969306e+01 -3.575857221786827300e-01 2.565013030483615353e+01 8.533444687952211893e+00 3.175482047755395598e+01 -4.883078418832351719e-01 -1.346808476437571755e+01 3.493408983621912256e+01 4.795014960912791224e+00 -4.090211952741599077e+01 3.241526468734909905e+00 2.564931118224475881e+01 5.039497011991768360e+00 2.628494404521917716e+01 5.676997477643944023e+00 -1.108592304318541366e+01 -4.402017205186789184e+00 -8.068178752449687963e+00 -3.175967134675392600e+01 2.837027092092512248e+01 9.079133258558899300e+00 6.164542334035889581e+00 -5.064034649198209337e+00 -3.856129889060508731e+01 -1.210540547840011349e+01 -2.659978190780196172e+01 2.490911510977466747e+01 -3.404431948027758636e+01 -1.732387647567900402e+01 -2.384814949792517424e+01 2.365256613723996182e+01 1.010553355055903424e+01 -1.102568340290966020e+01 -6.493102487683303892e+00 1.989159526700244385e+01 -1.432636116715463004e+01 1.324182463284067346e+01 -1.981533842018127700e+01 1.606602193129372225e+01 -5.146239230864797776e+01 1.323132720162048415e+01 5.986876700042461863e+01 8.760236835615867079e+00 -9.570259254521976899e+00 6.880754450860957050e+00 1.192232327127873859e+01 -1.976678237504162183e+01 1.834733718834203486e+01 4.279056849318877198e+00 -7.512417270687413051e+00 1.244371023706978718e+01 -3.155430870678095800e+01 1.772228165688981960e+01 -8.164938029256624930e+00 7.372025756463013835e+00 -2.001831144585212741e+01 1.539227059274876552e+01 2.163248525363808028e+01 -2.693151988337258018e+01 1.648643449895941160e+01 5.171779641613152023e+01 -1.112537069784107757e+01 -2.768327985567928096e+01 1.915182416599277015e+00 -1.906817063815049806e+01 3.317122854707491797e+01 1.284117584110625110e+01 2.949926812814401700e+01 9.844990263574720402e+00 7.408717474825423643e+00 -5.093388910511473355e+00 3.329574171231894297e+01 -4.855897092663158610e+00 -1.849658830395380926e+00 2.210227666767485388e+01 2.404019927239331889e+00 -2.481258233192476936e+01 -2.624418980345693542e-01 2.353776433872169349e+01 -1.443801265245061138e+01 6.965463888184435959e+00 2.003933351923629758e+01 -4.670491740413345916e+00 1.854880652883639769e+01 -2.463487632320627085e+01 1.621572993700410592e+01 1.640090256201747820e+01 -2.980253431201941794e+01 4.744224366024832307e+01 9.238145915627310245e+00 -2.971300461554715611e+01 -1.839509653781416887e+01 1.633104208621548281e+01 1.311258952204064343e+01 1.073759313415851580e+01 3.758290000049359492e+01 -5.160844189387132630e+00 3.429359760215348985e+01 -2.237151049716938900e+01 1.152031356987955668e+00 -1.049795772111322201e+01 5.681096999416377358e+00 -4.655967209630159687e+01 -2.351063934518952792e+01 -1.858117295498441024e+01 6.722307530825815114e+00 1.100255582408023258e+01 -2.500028403359585383e+01 1.429582634262347618e+01 1.174356309297887080e+01 2.196137640922685819e+01 5.266492002851627774e+00 -2.793653889578293104e+01 2.076565170648042269e+01 -7.167657182286600204e+00 5.613437671666705597e+01 -3.188168456403720796e+01 -2.233728089480493040e+01 9.546031315609159407e+00 -4.724868747772293709e+00 -2.506725156775497232e-01 -8.221353577821119529e+00 -5.680172889372623324e+00 -1.610706840132122153e+01 6.405224628418084265e+00 -2.467456049537964802e+01 7.016920394482363044e+00 -2.004021809521214692e+01 2.071341834647917679e+01 -1.509975831787970613e+01 -1.130601510625774075e+01 -1.056858859262973560e+01 1.783319879291213184e+01 9.136134457201537273e+00 3.196276557786617900e+01 -7.209477654842006089e+00 3.248400051596966875e+01 1.808994121910814812e+01 -2.168275677265959445e+01 -5.989688477513576359e+00 -1.214379572890593195e+01 5.638454709037428181e+00 -1.574365656484864928e+00 -3.888021114700341396e+00 2.011452912824983841e+01 2.283833807481624589e+01 -9.688110493595624817e+00 -3.202622444145889347e+01 2.479319999134730779e+01 -1.202375531997494740e+01 2.299233670390066564e+01 3.116067281649441156e+01 -2.118853982569100225e+01 -4.829639263856828180e+00 1.097486966338370706e+01 1.068764221751724541e+01 -4.300894358187758826e+01 -1.655017659170184885e+01 1.580688921873297303e+01 2.261206318093385192e+01 4.385006687411826753e+00 2.604415396922660975e+01 -4.434519515822278990e+00 3.740797137921317272e+01 -2.602439897619023057e+01 2.770920125700247283e+01 1.477969785086878751e+01 -7.856737125802405686e+00 2.379720276350663610e+01 1.191537691778388108e+01 1.998652573024373424e+01 2.529958520143733480e+01 -1.850842924770548237e+01 4.352042472066074197e+01 2.681535365279789751e+00 3.811885624352593283e+01 -1.368130778934870762e+01 3.353157444983361302e+01 1.073889597234472637e+00 3.305645430236216598e+00 2.682837884230461434e+00 3.715675285361920999e+01 -4.780434605712797769e+00 -2.953265204602956473e+01 -4.350766898625415102e+00 1.449395444049386938e+01 -1.039349989019580889e+01 -3.692338830962810192e+01 -2.339146645025115845e+01 2.637020947315541619e+01 3.314912878507377059e+01 1.084788850192815701e+01 3.469752175274864214e+01 2.618841988200097504e+01 -3.174213301653571051e+01 2.011194399642285546e+01 -1.357765117944871136e+01 3.692293304308790169e+01 -2.413271038665586588e+01 -3.533441793472002246e+01 1.814118278560062691e+01 -1.432193412067565852e+01 -7.470824898306459794e+00 -2.349693201105208118e+01 1.810592626834925500e+00 -2.325014957999541920e+01 -2.208873049384916598e+01 3.535212019872894018e+01 1.816868927051284999e+01 3.576806347491872540e+00 1.381523954614692684e+01 1.419166637800032404e+01 -3.567459004859216964e+00 -1.942454692387026061e+00 1.880384480501259858e+01 2.056050280829374444e+01 1.836315315712358753e+01 9.550914817490303577e+00 -2.133909580113259707e+01 -1.564786341209119769e+01 2.869614984218810250e+01 1.331111500342326437e+01 5.195409693605644641e+00 2.324770899462320628e+01 1.300877436924283082e+01 -7.199994177224086300e+00 2.027106167960989325e+01 -2.013038485594795191e+01 -3.016478706337561277e+01 -8.140625114955797770e+00 -2.449411217085748049e+01 3.037405435188244951e+01 -2.329644206503144943e+01 8.173254888960228115e+00 -1.307599472909639005e+01 -1.001047551164995220e+01 -2.795860630664133595e+01 -3.492309197912081231e+01 -1.493555935133215939e+01 7.516233741366267651e+00 -1.250358588618112599e+01 1.127896259314819893e+01 5.320956724655743209e-01 -2.645672821863200852e+01 -3.220553222912584168e+00 7.057867843087405113e+00 2.740380675635110563e+01 1.714546216419233815e+01 -2.377368947600451676e+01 7.341627108763068676e+00 2.948220348228829391e+00 2.778855496366190181e+01 2.330465600190165887e+01 3.255701285825242053e+01 -3.727525031428911007e+01 4.481075174817099160e+00 -5.477362341314050420e-01 2.058192691033371879e+00 -1.801567489901670882e+01 -1.581493965853479189e+01 -3.796014410814106732e+00 9.380690653057552897e-01 -1.870920641783076377e+01 1.790906934880271706e+01 -1.835921990278188787e+01 1.721091865124968834e+01 -3.647321510885105766e+01 8.278422088301834236e+00 -2.742478223438805429e+01 -1.690776153325955278e+01 2.084810094013911907e+01 -6.944869215404614327e-02 5.272709322466045734e+00 2.001872269543731875e+01 -1.823531026345734385e-01 9.190916527609706677e+00 2.652750712282610834e+00 1.175271556273225038e+01 1.706033215069819775e+01 4.030825400674117986e+00 6.132358294392904474e-01 1.066230096329934796e+01 7.448450880003925967e+00 8.581793803369636819e+00 -3.549576186177724679e+01 2.006494058561903771e+01 -3.779216258277248830e+00 -2.445680114607161215e+01 2.291445597765938658e+01 2.065214866325741383e+01 -6.271527452007948256e+00 1.516367138422148209e+01 1.439202029679384864e+01 7.174370364549012002e+00 7.976856599677690340e+00 7.444397643451523550e-01 -1.829864534941366694e+00 3.621781512146524307e+01 -2.992535419857297185e+01 1.564700494768674233e+01 2.710808719378725939e+01 7.285123916492747043e+00 -2.032030590036252704e+01 -2.326846412734444147e+00 1.884343950671375723e+01 -4.560857844637967951e+00 1.022983655128458302e+01 -3.221460588816472015e+00 -4.651034910881462991e+01 2.391358560776000175e+00 -4.602928109659370826e+00 -3.958641046434004807e+01 -1.019658573100651111e+01 1.643959816566816201e+01 -1.659989672135658267e+01 2.821346682166040409e+01 -2.800538412477628114e+01 3.945826057257664843e+01 -2.669032296111024039e+01 2.974785137190777817e+01 3.300661555005819370e+00 2.466064700256025333e+01 1.274855868188105035e+01 -3.440199275471819362e+01 -1.151665115730570399e+01 -2.337403242535083336e+01 -3.624853543139109036e+01 9.473707637259387582e+00 -1.336993036824820358e+01 1.429706737227574465e+01 -1.297634793071563308e+01 1.240629080421400943e+01 9.081664537127821291e+00 -1.497630413483936607e-01 9.141699700393456141e+00 7.378035530100319761e+00 -2.066182060287454902e+01 1.659217765493205121e+01 -2.346018616506293952e+01 -1.043763986233953389e+00 2.030901943550949440e+01 -3.553597987115796109e+00 4.730758348702111249e+01 4.007985362395086071e+01 -9.074760052336877436e+00 1.825581255896394950e+01 -8.518598547313457559e+00 -7.124848573579861011e+00 -1.728378854693281896e+00 6.459897387501596810e+00 -2.013528410174190597e+00 2.670911647025702607e+01 2.618189764834257360e+01 -6.338210871011360936e+00 -2.493325748548686605e+01 6.233167273418827392e+01 3.626611388960842675e+00 2.190224990299272534e+01 -4.125926809521819116e+00 1.529733443651112879e+01 -5.842973556730993501e+00 1.611696590765231107e+01 -3.346659924776566442e+01 3.345171976720939799e+00 -3.413473451624594190e+01 2.969656269534528192e+01 -1.971021519227858931e+01 2.743845265833807190e+01 -7.923983137637737428e+00 2.628020859547739718e+01 7.907323852049522372e+00 -3.544288917182909948e+00 -3.622336006013124177e+01 -5.968804812142977312e+00 1.727842208492720522e+00 3.365695615945365660e+01 -5.739498274590210336e+00 -1.421288292698230649e+00 7.294337783078919557e+00 1.864231288653984109e+01 -3.920431894516442028e+00 8.956963211527286362e+00 1.397462197447534038e+01 -1.133375780240922026e+01 1.588306872643374668e+00 2.324274710710050584e+01 2.465216161021614738e+01 -2.350016205679790637e+00 -2.802734544855560728e-01 -1.870056470586407116e+01 1.088273084782617417e+01 -1.091532029976607099e+01 5.623427889855056705e+00 -4.694201981355946174e+01 -5.047069106424979523e+00 5.005371275002338649e+01 -5.277923684891705136e+01 1.532883675751796559e+01 2.098044616720807198e+01 -5.544826411793194687e+00 8.818708460873535770e+00 -2.027636190779931979e+01 1.194963819631531088e+00 -1.702798804082188866e+01 -3.791895601460188914e+01 2.551968677420331488e+01 8.780007193988559777e+00 -3.106784211161258824e+01 2.358317174684575690e+01 -3.406724574353201973e+01 -2.369082557424963653e+01 2.717124338305643150e+00 2.084557377210692763e+01 -2.150785592109967226e+01 -8.667970439682031625e+00 -2.309109540337519917e+01 1.452277977750977200e+01 3.072936536027440213e-02 2.029128541668158192e+01 -2.648752283500779470e+01 6.532076553537098818e+00 2.142525944618313360e+01 -2.585785754894945754e+01 1.267978225153696670e+01 -6.066926153181385395e+00 -1.994763209425329720e+01 2.757174401433559296e+01 -1.066331834775020226e+01 7.846804643867722362e+00 2.235543569540718778e+01 3.020530144695557340e+01 -1.245037797017321424e+01 1.234433848209380358e+01 -1.134637042260759721e+01 4.198703894619146126e+01 1.280981196529415556e+01 7.991170099669636429e+00 -8.501839933884573597e+00 1.500782235505415585e+01 -1.167748179739367487e+01 -1.303985630310728894e+01 -1.902714282012118119e+01 -2.651908446646658035e+01 -4.717336205934008042e+00 -2.243933503051474787e+01 -2.762138139321995567e+01 -6.968022467183726754e+00 -9.702915089311526131e+00 2.549280294929475943e+00 1.171780529171346785e+01 1.879461296130339321e+01 9.240098190283195123e+00 3.348933570475064236e+00 -1.839977964862207926e+01 4.444123601426194625e+01 3.079099366457299425e+01 -1.536051337099022263e+01 -5.445250832447746347e+01 4.350972252192950407e+01 2.912299324921228205e+01 -7.539138229403489433e+00 2.774334022350180362e+01 3.709192469433615358e+00 -3.114820595197078035e+01 7.861905034504842682e+00 -7.316385122969019328e+00 2.242082489034470427e+01 -1.527466499155324442e+01 -1.927056597788264369e+01 -7.658703989773739451e+00 1.186446667413483702e+01 -4.056470303424933377e+01 1.410887452657090702e+00 -1.965372042827512900e+01 -2.284351146500459606e+01 9.326994470280618899e+00 2.250135006024203932e+01 3.555607692342948667e+01 -3.305647401516404216e+01 6.094674255885848879e+00 3.912504255251496588e+00 1.021954067175036229e+01 -4.381747548544406179e+00 5.838707761974316846e+00 -1.381878571526415023e+01 1.662013035332833155e+01 2.387494996799501834e+01 1.114938411563765897e+01 -2.134505312811278088e+01 -2.789675322276557523e+01 8.178867936984563158e+00 2.861767898078451999e+00 -3.866902669415028271e+01 -1.221557668343661263e+01 1.015950206121168264e+00 -6.961777327142469884e-01 -2.507866533601074366e+01 -2.048225954489124234e+01 -3.715572943927784166e+01 4.416428096628554556e+01 2.522233350044738387e+01 5.739479855710195366e+00 -3.930744382523224445e+00 2.444593870118572454e+01 3.120055725580657136e+00 1.439755087590233629e+01 -1.692134093590482991e+01 5.484436397239988104e+00 1.556985405157961821e+01 1.987758931012941943e+01 -7.465284004059654421e+00 -1.052346443273341769e+01 1.631639455832542041e+01 -2.542871413772714817e+01 -1.645699470880590809e+01 1.001358786218227692e+01 -3.875736462368831781e+01 3.334564650624788840e+01 6.857772250560398852e+00 7.893904750148207583e+00 -2.082608054776209272e+01 1.474029026505927575e+01 5.600842227426120701e+00 3.126914033060319298e+01 -3.391911182320323803e+01 -4.156764250036111719e+01 8.663964564783611877e+00 -3.486652923752836841e+01 4.042609915757100936e+01 4.160332878090164854e+01 -7.564441100295990594e+00 9.494960366297405585e+00 1.325719129536158292e+01 -7.921454842437226418e+00 7.116864413834872449e-01 -3.029036117070186052e+00 -5.622808904963557453e+00 -1.959279376301093123e+01 -1.602523779816080207e+01 -2.066922369349078892e+01 -4.722869386321756124e+00 1.860255240885979688e+01 6.221747422926196869e+00 -1.882523599804708070e+00 5.527987632289623754e+00 8.172293241974834643e+00 5.084731165314287438e+01 1.673380848289608980e-01 4.385260988630019341e+00 6.406191378052179808e-02 4.367777977750452578e+01 7.164883953656567606e+00 -1.791517103496984475e+01 -2.937857660192259690e+00 2.114941578217259632e+01 1.798674673936698198e+01 4.179213772261745063e+00 3.868275597358215379e+01 -3.826435145942497673e+00 1.454433920439825911e+01 -2.896964609615459807e+01 1.622420056919816034e+01 -3.665017847535590789e+00 5.492173947947851786e+01 -2.051144487579122355e+01 2.186185532342314719e+00 -1.731497832503224998e+01 1.892889777851842226e+01 3.837124716535016233e+01 -2.475879048772014102e+01 -7.610929447163160333e+00 2.208091320286540338e+01 1.194599172500971740e+01 -2.001054657156295846e+01 -1.351551764057452143e+00 -1.677290604339851043e+01 1.487186345234142948e+01 3.648163903626564064e+01 1.078324862449264998e+01 -3.661070408756300765e+01 -1.952462720812086827e+00 -3.490714101869554042e+01 2.630067470949721375e+00 -1.917820536943853327e+01 -8.945860161261752097e+00 1.402356246350228020e+01 2.953978411636805745e+01 7.035368493871732909e+00 -2.145332285319254240e+01 5.954343275993832840e+00 2.682946077864802348e+01 2.753772895536700460e+01 8.344171308903510109e+00 -8.349153130159967517e+00 2.191986388575637790e+01 -2.269964067122090423e+00 2.688871532011070542e+01 4.786947568395868657e+00 4.804731427010475286e+00 4.139238260194903596e+00 1.237493735998976518e+01 3.930328812455012155e+01 4.497555100879218948e+00 -1.611750761122993936e+01 3.231442008633861107e+00 -7.016550738988040159e+00 1.252235688570041816e+01 2.631434269255084502e+01 -4.692850846651439208e-03 -1.753467108630172433e+01 -5.484885983789354214e+00 -3.098208313167547345e+01 1.898061984057657980e+01 -4.596052606637607951e+00 -6.741384577690831215e+00 -4.658546481681077722e+01 2.222483336397580089e+01 -3.200419068318330318e+01 7.505267604703865558e+00 -2.198788160910013278e+00 -3.703193239363733369e+01 -9.764742825874533239e+00 1.728209059723043595e+01 -7.213039330454973808e+00 1.611682180523911612e+01 -3.425275368687622546e+01 1.234285868801546115e+01 -1.765310464658785250e+01 -3.656985769844649781e+01 1.749002930402556188e+01 1.440851465994197156e+01 1.603988642207514204e+01 2.091706382606579595e+01 -2.079992679549202705e+01 -6.207372037479617966e+00 -6.024064562736003658e+00 9.361019751705912384e+00 7.254456347355424661e+00 2.786091121629152401e+00 -1.742350747432282132e+00 3.851515785261594438e+00 1.986736825422656239e+01 -3.984533961744882902e+01 -1.398543979076295329e+01 1.867133657246588285e+01 -2.260209084025629167e+01 1.985567403253242702e+01 -1.101662522490783758e+01 1.415126572352498791e+01 -1.861746667546641731e+01 2.922542496229937115e+01 -2.573457626277932064e+01 2.066658725905185889e+01 -1.601449670426388039e+01 1.971383340602940493e+01 1.781440876990480149e+00 -2.427212814395351970e+01 4.762177752719739310e+00 1.947386235689658918e+01 7.894093055632706246e+00 -3.390788923409996158e+01 6.933280417316160182e+00 -1.962675616932390099e+01 -8.477812949928605235e+00 2.915629157843657637e+01 3.249000212692205025e+01 5.615192934913865841e+00 3.286412139742576954e+01 2.934390271545776230e+01 5.897100254671411079e+00 1.810278923251584615e+01 7.045734064369741922e+00 1.625649558747310408e+01 -7.967913976358998340e+00 -4.500676769260017807e+00 -5.786283735158193942e+00 6.697811720837988148e+00 3.584102093809688583e+00 4.689500487502021642e+00 -2.018119771730080458e+01 -2.071382494930990692e+00 2.668868319429886782e+01 -3.866502074787988619e+01 2.132519265797796493e+01 -6.509550843367679640e+00 -9.301303263608806660e+00 3.983583481948293592e+00 -2.301972382175245002e+01 -1.556831049864595862e+00 -1.459418963246960388e+01 -1.396242207274105418e+01 -5.187635963523860916e+00 -7.135512927464059629e+00 1.492622168132852067e+01 -1.670696823362294836e+01 7.552426677074020489e+00 1.410665991349978654e+01 2.180755394670328684e+01 -1.002764992934507937e+01 1.478986414104982572e+01 -1.584649256826498842e+01 1.528915302036717172e+01 4.612886103937844595e+00 1.256132965655790912e+00 -2.644929625304644460e+01 -2.546247067841616030e+00 7.358939804177961008e+00 1.099297000755839360e+00 2.343932667989734853e+01 -1.830218516639175519e+01 -1.201862382133700002e+01 1.009946699368921585e+01 -1.311995463503816239e+01 1.307881475745703570e+00 1.379719593194807459e+01 -3.023581957195466430e+01 -9.485005034907661781e+00 5.723817029535036127e+00 8.087532866936216536e+00 1.507454509304076762e+00 -1.856593055184330376e+00 -3.468179103272798436e+00 6.412162327679649110e+00 -2.644830026123563549e-01 1.115924296997171616e+01 -1.630734590744623569e+00 -2.720001827509669567e+01 3.399619314068840481e+01 -3.549332908155987010e+00 1.582272922364072976e+01 7.409554531982176506e+00 2.457694714393645619e+00 7.997366736641200902e+00 -5.618598806625374920e+00 3.474126858501259107e+01 9.596975080065394792e+00 2.943874640437034174e+01 -2.944845393601470462e+01 1.498653257354988710e+01 3.258930849205088265e+01 4.192923864454855476e+01 -5.021974791755407175e+00 9.941149270760828216e+00 -1.634831101869186654e+01 4.090734905953325296e+01 1.038909706193653015e+01 2.456821197224939635e+00 2.630667006157853294e+01 -1.661196274276583651e+01 -6.800341167067979420e+00 3.692311069149508462e+00 -8.748862049537498464e+00 7.140220887881439715e+00 -2.230582597135479261e+01 1.926561829530930225e+01 -9.442433542656816670e+00 -3.599512539948585754e+01 -5.057544110308847252e+01 5.487209157561638406e+00 -1.867918603931666421e+00 2.414898512705519096e+01 -9.808916596768380458e+00 5.553581470499291406e-01 4.137894731085432198e+01 3.671347886757723700e+01 -2.967721949085738942e+01 1.082792155468323614e+01 -1.029387089243784104e+01 6.317779169500158387e-01 -2.251303304137359618e+01 1.094548177558831092e+01 -1.510486851161265243e+01 2.698176936256616187e+01 -3.455728866333127058e+01 4.023332200091484623e+00 1.389568889212874581e+01 1.987521900175146428e+01 -5.868502147777310540e+01 1.877899126190479251e+01 -7.671005063571830540e+00 3.012566871280022696e+01 1.508594089133615768e+01 4.064506533541805133e-01 4.949872686470715877e+01 1.802995574290113012e+01 1.767123115782724341e+01 3.232651106300766486e+01 6.607783693761528632e+00 4.798488827397381584e+01 -1.440333646247734478e+01 -1.711491456327987848e+01 -3.864486265994962366e+00 -8.663092208564028951e+00 1.756781974680841785e+01 2.283401655547919873e+01 -7.902273852267068577e+00 4.176556745675831195e+01 1.977096004127764672e+01 -5.100905644060995670e+00 -3.528478307291542393e+01 -2.773747756054672919e+01 -5.715898494104939331e+00 -8.886598694744254345e+00 2.164459681218842491e+01 1.913759414265184233e+01 -5.469024139458186440e+00 -2.326181213508641932e+01 -1.083114103832120989e+01 2.547672562860556411e+01 -8.362648465562408262e+00 -2.400236887309095479e+01 9.605737698672992764e+00 -2.026972472379765833e+01 -6.919460011464559024e+00 -2.031078365519249829e+01 4.075457519797926587e+00 1.734717210806735244e+00 2.188932141036375612e+01 2.083352164713393506e+01 3.308030761067306713e+01 4.912851532981001412e+00 4.807191032030996070e+01 -2.847136130216310335e+01 3.440644434594741785e+00 3.524273549312639631e+01 -9.606900039409852710e+00 -2.450596338144653430e+01 -1.149316279029622478e+01 6.009225988060710399e+00 2.496785286525981107e+01 6.859693939648609629e+00 -1.032521683742537455e+01 -1.579566563737786211e+01 4.096131303325438466e+01 5.687626771104657308e+00 -7.201014152324027862e+00 -1.051037930649213870e+01 -1.889240708710716365e+00 1.303254529049673316e+01 -1.582686795173878025e+01 3.797379289859334506e+01 2.409845141760419551e+01 2.320706499988519411e+01 -6.763923022866670465e+00 -9.616509501068684074e+00 -4.099904766018784841e+00 -1.930836675337161878e+01 -7.270025769123533266e+00 2.649592313289030443e+01 -2.265067856107008737e+01 -1.248935242445263327e+01 -2.789198045551884064e+01 2.038547707026338784e+01 -1.992919836003939515e+00 4.518488367963073671e+01 -1.199178709604394655e+00 8.404907216580667750e+00 1.661076218800164384e+01 -4.099026616079238572e+00 3.238942204921077916e+01 9.468606660261302821e+00 1.744016673692120989e+01 9.372682135860920027e+00 1.440386823342084277e+01 1.544595236647731085e+01 1.917151019553103453e+01 -2.489886628467342433e+01 5.332443854996604671e+00 2.572661162222983577e+01 -8.539457539067639047e+00 2.070852001128916342e+01 -1.435626720007047297e+01 1.368041759916160949e+00 9.025072201572557518e+00 6.275001753998294518e+00 1.844610804898958634e+01 -4.516209000749874525e-01 1.685656253489706202e+01 -1.294205336932963846e+01 -9.256355098162911688e-01 2.039631920271528642e+01 -2.015730469348211873e+00 1.048362927862768856e+01 -3.238136726798821474e+00 3.091758108102742142e+01 4.463390335896352212e+01 1.316117439935928068e+01 -1.183418492227920726e+00 -2.022787574457631621e+01 2.102651975308577903e+01 -1.208070288423511762e+01 2.508773661370092611e+01 -2.922332173258830679e+01 -3.527088262731068369e+01 1.827903919030756796e+01 -1.599788287969009204e+01 -1.850921491612631442e+01 -1.009519050511168459e+01 -5.687996772660853573e+00 1.229967969954847540e+01 -4.222997472989089118e+00 9.101598711255872942e+00 5.240651233378756935e+00 -1.524422449609986963e+01 -4.591575286476298601e+01 -3.451506369505837224e+00 1.714475152909679068e+01 -4.509771356113327023e+00 3.362050368002584388e+00 -1.710582769401969472e+01 1.069302105217255416e+01 1.392946143938060111e+01 1.218731472281781336e+01 -9.727559807342705867e+00 2.218735377528036068e+01 2.371094563490293794e+01 -5.142312938176005765e+00 1.184612077830604848e+00 1.082103710488534531e+01 4.368303367688061201e+01 3.664703596523543894e+01 -1.245474470333516592e+01 4.241721208617144612e+01 1.065849567395336805e+01 -3.066298751298703351e+01 -3.109198872345808606e+00 2.366109793792642435e+01 1.836862366809215175e+01 2.200940164148125788e+01 -1.199923009005464447e+00 3.991585794468616655e+01 1.383286894418720259e+01 -1.172882842405651260e+01 5.540334644426390120e+00 -3.623497489817908246e+01 1.784811520864821688e+01 5.552964308401624471e-01 -1.181881106417259453e+01 2.603910069558752483e+01 -6.788029102806708570e-01 2.709768030631293456e+01 2.654708274192202566e+01 -2.686096036448824442e+00 1.845567374278863326e+01 1.613032422039229274e+01 -1.787163734525098491e+01 6.843211037971768107e+00 4.381119157392988228e+01 1.061215858526907319e+01 1.846538615497192737e+01 -1.127583341824839636e+01 -1.488931387485986946e+01 -1.457991505485610872e+01 -7.178001178029230545e+00 -7.309741599255341171e+00 -1.184945831129486749e+01 -3.211886487143230084e+01 -1.394768318684134378e+01 2.462075582037248012e+01 -4.100089167208733620e+00 -2.295227970575009024e+01 1.029253716490000914e-01 1.655604014672963942e+01 1.896319993783344060e+01 1.786581758692877031e+01 -1.832925144448623556e+01 8.016000308807996078e+00 1.744378166001970953e+01 -1.424747586683097111e+01 3.103176330696129881e+01 3.103359886153349478e+01 -1.717715163493070918e+01 1.462323725467919999e+01 -3.268047410034753852e+01 -1.586680374381760750e+01 1.626707139452317108e+01 -4.478232114917580553e+00 -2.580212743047518487e+01 1.940824048928044832e+01 -4.420528444448724059e+01 7.450262598455101859e+00 2.648034907192926113e+00 -1.044797300963965370e+01 3.597050868692237913e+01 1.168834045751658834e+01 -2.919267088921758457e+01 -1.012943959984524689e+01 8.351598514118947492e+00 -2.852789685369310657e+00 -2.059497255417507233e+01 -1.538290280747679262e+01 -1.753965691827697881e+01 5.912790564950245908e+00 5.783785453275241295e+00 3.447517227517838734e+01 -2.468364703733854881e+01 1.609865899766524677e+01 7.575339062246922772e+00 -4.371453488206104510e+01 9.534423170216262733e+00 1.313621145988872385e+01 -3.456864306683212096e+00 9.194684076790760940e+00 -2.052052592667109110e+01 -8.852334994597317319e-01 -2.133800023515058086e+01 1.299919893591105691e+01 -2.273430298518161408e+01 -1.953871552028229175e+01 2.488871825943725824e+01 -3.736134467915899648e+00 -1.198528406128048474e+01 2.846289257355336844e+01 -1.203444471028460638e+00 -4.341596370355367895e+01 3.045831206537685887e+01 -2.056848764488151016e+00 2.439429577984753905e+00 2.015064592809534982e+00 8.070537288019165700e+00 -1.956445550736800243e+01 2.156895780108897043e+01 3.308036819342179058e+01 1.067002369671943063e+00 1.016450840910179565e+01 -2.749350539157001450e+01 4.670067710098043667e-01 2.282740038216618217e+01 -1.578029459664399603e+01 -1.232881623917652902e+01 -1.556636973984968009e+01 2.084055608098834966e+01 -1.794214347862637027e+01 3.803938184954006374e+01 3.015522769655331281e+00 3.458932434446414561e+01 -2.112590239050961571e+01 2.872999478562508457e+01 -2.750573291231011908e+01 -1.665226920223033602e+01 -4.867127305534771864e+01 -3.070717443992877271e+00 -3.950254877229504302e+00 -1.210946021579211518e+01 2.099957607082703248e+01 -5.718598962255287077e+00 -2.046303809347581293e+01 -4.707354868853187924e+01 2.917032896258429275e+01 -7.177677198269412084e-01 -1.150615724634419834e+01 -8.241286255722412690e+00 9.678467795583037159e+00 -8.719262989201510550e+00 5.249577244201823589e+00 6.667442837013647150e+00 -3.446681736495293791e+01 -3.959905487781806954e+01 1.161469067402878075e+01 -7.858740051523112946e+00 2.715179115628322037e+01 -2.555230846674680834e+01 7.213522536881390446e-01 -1.835152625949068295e+01 1.456156873544518859e+01 3.419022385913624174e+00 -2.179918490399952091e+01 -1.601662195983755055e+01 -1.829791504428705551e+01 1.400535360100811033e+01 -3.294726169552671990e+01 2.263777703512312556e+01 -2.745169714785602011e+01 -9.374912780481611918e+00 -2.807944061995721441e+00 1.341990302115618761e+01 -1.449732550632452543e+01 -2.885876533099348507e+01 -1.479918443554865171e+01 2.493733443388559579e+01 9.303456528807846126e+00 9.016852928511678300e+00 4.694273289426166507e+00 2.235970507738887392e+00 -2.482092752589284856e+01 2.487233193051595848e+01 -8.067780608441632140e+00 -2.395335381926426166e+01 -3.306056711647662638e+01 8.796698271566093297e+00 5.649610433134009568e+00 -9.365728236369434967e-01 1.861542116618922771e-01 1.543179270793368474e+00 -4.274361040772739706e+00 -8.809502014659205571e+00 -3.792693754736909284e+01 4.786921778443202413e+01 -9.236550936948482615e+00 -1.286954849376686738e+01 7.745110329769408608e+00 1.424871437640687022e+00 -6.395964689942279513e+00 7.222927276244933026e+00 1.182586122920323035e+01 -1.423889305337779199e+01 2.929648087469045592e+00 -1.266130956326223966e+01 -3.770245346888943061e+01 -3.104808939071387996e+00 2.715096216155638587e+01 -2.100681901706804666e+01 -9.929622991180572456e+00 9.459190072257163351e+00 4.890435920135887682e-01 -9.682272160882375189e+00 2.036569852799687297e+01 7.058309587759616477e+00 3.023384568003608663e+01 5.694860817138120979e+00 5.587289111895431537e-01 3.915533153548291523e+01 -4.233444814582976790e+01 -5.845633191880754254e+00 1.768182215947446778e+01 8.802592760414261974e+00 -2.593388253516227238e+01 -4.767224990942443341e+00 4.008836982817307160e+01 3.220292471837414894e+01 8.577498538157467323e+00 1.230207963145008776e+01 2.025461174743898418e+00 3.032417623330062284e+01 -1.517291410316399869e+01 2.831993426542088343e+01 -1.206724230230936890e+01 1.600620885074420130e+00 -1.412320530177821176e+01 1.221017338467814994e+01 -2.474112418557789184e+01 3.535367056551883991e+01 3.718133397581976851e+01 2.460348911742650913e+01 1.713501177936729647e+01 2.204260130992087952e+01 1.889308321635170174e+01 -2.929250414210055808e+01 -3.992014900139682254e+01 1.446934278904775617e+01 -1.096551573566961046e+01 -3.425702091487935519e+01 8.820054305714167597e+00 7.161475090304890934e+00 5.078380960516643938e+01 -3.473258411942302359e+01 -1.462681764959588460e+00 6.455760167507943237e+00 -1.835534873920299148e+01 2.219470358293666123e+00 2.390716948282642362e-01 7.132817859819717832e+00 -5.908504260896799920e+00 -1.790812607337232798e+00 3.427286818593157136e+01 6.669783550593693100e+00 -2.220363688316312079e+01 1.684858898519158998e+01 2.341252474258322991e+01 5.323776085639812550e+01 -2.358678675572159378e+00 -8.883482687051058591e+00 -3.180079280307098344e+01 -2.092453141019318252e+01 1.517165114768177681e+01 4.830920790310214485e+00 1.450782566732784495e+01 -2.737010868764276950e+01 4.858983074622050147e+00 3.426445678598616951e+01 1.033386252729428811e+01 1.319143388214148871e+01 -3.900915425300740935e+01 -2.664840824705280298e+01 2.444921750486308198e+01 9.309934250535302880e+00 -1.618008263384285161e+00 -1.724018281367492733e+01 -6.792007807174417211e-01 -1.051066609387899931e+01 -1.624915431244344077e+01 -3.347947329104282943e+01 4.204421719433042171e+01 -7.908306807252680315e+00 3.649325354743571559e+00 1.993548468354716974e+01 5.011968295080513336e+00 -1.133401644731491409e+01 -1.454831209668786318e+00 -3.868339168716374132e+01 -1.155337966631644520e+01 -2.785386910778168357e+01 -3.667925817574142400e+01 3.298601721776690709e+01 6.390511531702847137e-01 -2.365993075329012640e+01 1.778024938936425059e+01 -1.181931195363079823e+01 5.076574357696484796e+00 -1.758087005246013490e+01 -8.699585920455518817e+00 -2.223375838237627988e+01 -2.435358681264246705e+00 -9.464681595065961517e+00 -4.100871067378929524e+01 -3.457690440801855658e+01 2.515789680275937634e+00 2.053015884700082783e+00 -2.026355384725631836e+01 6.511152806130650061e-01 -6.191389310053955342e+01 -3.546980664051296372e+01 -3.189238219356872150e+01 8.960172695924853770e+00 1.550818662297684725e+01 -1.842169899945364975e+01 -4.321711740847328787e-01 1.398045944625476267e+01 1.936191571860242533e+01 -5.027519049224165038e+00 4.236205833766079287e+00 1.295870502717956718e+01 -2.488690146975594542e-01 -5.347262556223061125e+01 9.155758181846575638e+00 -6.718211315636724024e+00 1.156890062655681284e+01 -1.457666406428627992e+00 5.729434596307692118e+01 2.945102768312721508e+01 1.412341948308825224e+01 -2.176477671881445275e+01 -2.298657739219131457e+01 3.286646119111828135e+00 -4.637866675006336870e+00 9.933245184836410058e-01 -2.189940706039337570e+01 -1.655396432493703074e+01 -1.444769327828177907e+01 -5.053475231425452741e+00 8.765404121781433133e+00 1.791527055507387800e+01 2.908869046715971685e+00 1.437391110380089287e+01 3.999994096078774319e+00 -7.461336582765226710e-01 1.342582247875954415e+01 -2.466232909153328379e+00 -7.278453408071129616e+00 -3.724462019142044511e+01 1.277223212507169947e+01 -9.420223759321725510e+00 1.492187056590640548e+00 1.022201568336369171e+01 -2.339444579510721667e+01 -2.343265540431569605e+01 -3.058542649471721830e+01 1.723580961945425871e+00 4.853395030182295899e-01 -1.793819622394380975e+00 -4.045304355467910007e+00 -2.098799825014579312e+01 -1.580643467682861214e+01 1.756010438616770131e+01 -1.030247099407655575e+01 2.359441764459356605e+01 2.470103811670108840e+01 9.035589966737186951e-02 7.253198860375841051e+00 -1.024139640402261797e+01 3.095793367080887393e+01 -9.472822083820453543e-01 1.172669783996842341e+01 5.660783098333906693e+00 2.594907330374910970e+01 -2.085127198040878227e+01 -1.207878043537938417e+01 -2.462932965999002022e+01 2.812281047835157644e+00 5.968312648376777219e+00 6.245438180152808272e+00 2.196087534323330814e+01 -2.023890353287877275e+01 -2.662962495504898897e+01 -2.958196395038490856e+00 -3.466657274041649117e+01 -7.550070766364994412e+00 -6.132921650067793884e+00 -1.491937860676979533e+01 2.800627795917903740e+01 -1.578999864809531140e+01 3.057576086332958454e+01 1.257746605099703530e+01 -2.447527441661291547e+01 -1.765473894855406201e+01 2.565747539808903710e+01 -1.622564707839612197e+01 -1.119860737192923672e+01 -1.517315706436456146e+01 1.627531029887456171e+01 1.539900640590423819e+01 2.562636482773546476e+01 -1.269564372045890011e+01 2.016466900086644642e+00 -2.695607361133674384e+00 1.280901662620260240e+01 -4.070693661587509560e+00 -2.803901180690291994e+01 3.130487986230126030e-01 4.040072990068282621e+01 -2.963664052109502478e+01 3.333179018840551233e+00 1.619686304829710011e+01 -1.002147965396136442e+01 6.295643245165251756e+01 -9.008948297986862919e-01 1.735990348417068319e+01 5.214209380781157144e+00 2.306006708526012972e+00 -1.966744335503216234e+01 3.701880444004441983e+01 5.541930799935970597e+00 1.288042409436487112e+01 2.604539718257736780e+01 2.679580120022348666e+01 1.698563271776104244e+01 2.833222439588759300e+01 1.037369304794357916e+01 -8.838424978868014037e+00 1.216016708449643779e+01 1.574042977949299171e+01 -1.546100693953790461e+01 2.115408777130056350e+01 -6.788479152802196381e+00 3.561166186994553673e+00 7.975066638622400284e+00 4.475616441884219476e+00 1.754804100073393869e+01 -1.487490788673770936e+01 -9.219316410818171548e+00 3.934629413405616560e+01 -1.069553114236527946e+01 4.647723625494869282e+00 -1.782264260079576346e+01 1.134540916079117423e+01 2.277845515225764927e+01 4.516179954982241007e+00 -1.838378644369533532e+01 -3.186025920428976832e+01 -2.738057050143360627e+01 -2.697446510154595245e+01 -6.132710881227980693e+00 6.737166252915142373e+00 1.626405931332436694e+01 1.099859541223817772e+01 2.836482574767547504e+00 -3.497026894387474982e+01 1.735612457975627265e+01 -1.621858429770434995e+01 -1.608478627993480359e+01 1.963667487028207859e+01 1.583581314400030848e+01 7.309245058685910124e+00 1.446269970720452847e+01 -5.068012588283817621e+00 -1.734036203019113032e+01 -2.034035594463357910e+01 -2.333764918485573503e+01 -1.238377382465892751e+01 -9.403934633890843386e+00 4.780128529781269564e-01 7.711692158448459011e+00 -1.258088679993751846e+01 -9.372207178581829723e+00 -8.931300553628256367e+00 -4.033717895007920617e+01 7.124530398499107076e-01 2.090483359779788586e+01 -7.226943449230629923e+00 -1.401149058204190290e+01 -8.213608694467847471e+00 1.308080986098019594e+01 4.669116074447697429e+01 2.092095333461246209e+00 -4.102259927077941959e-01 3.917026094186226270e+00 -3.789527499242083763e+01 -7.764579642000181137e-01 -7.950586513021407065e+00 3.555425755806606247e+01 1.713770480873594693e+01 1.500776756702597936e+01 -1.555788259589819944e+01 1.941684746016228758e+01 2.363262440962513722e+01 2.413360382182955277e+01 -5.596815692957921584e+00 -3.157363881717993337e+01 -4.287341162325768451e+00 -3.084716230173313534e+01 -1.235087322282528888e+01 2.652995236938012980e+01 -5.697388570647785144e+00 -1.022248274035563842e+00 -8.795925801081494910e+00 -1.229190740911234059e+01 -2.998621556459935888e+01 1.773028003676730435e+01 -8.553348315210772546e-01 2.494518074161029109e+00 1.786113566272710074e+01 2.035503076919192011e+01 -4.522494146269177406e+01 2.649025377882540866e+01 -7.448782862843996710e+00 1.290516322183199804e+01 1.369218929521596628e+01 -1.069912752567771896e+01 2.353749899561071501e+01 5.188042136559901252e+01 6.498126170583504169e-02 1.635526247237032393e+01 1.354580812097086628e+01 2.822903234777201220e+01 -4.842120376534010617e+00 -4.355847173808691686e+00 2.518678734868505487e+01 -1.523206739877880800e+01 1.924052033414792362e+01 5.187268352760010970e+01 4.022322334145859202e+01 4.365035686531344439e+00 -1.516723762504881101e+01 4.310819692000369230e+01 -1.529985153838746470e+01 -8.248714626525705640e+00 -1.163746330297836984e+01 3.258151634660277352e-01 -2.738920746101928216e+01 -3.723570342798927868e+01 -4.113723862033998202e+00 -2.251728495817868492e+00 3.163108893019682455e+01 8.968275026146519835e+00 2.477202844907187895e+01 5.199819184302172381e+00 1.450078539741809003e+01 -3.290036262885178786e+01 -2.878280559380758774e+01 1.929397961214704793e+01 3.376944396074350863e+01 -2.059143341033334096e+01 -5.868891148066570196e+00 4.072738456833153009e+01 -7.186597424213733376e+00 1.160630111984792023e+01 -1.497485936264221706e+01 2.736104972869422980e+01 1.759671895732261149e+01 -4.039219640900832076e+01 3.561768151633580182e+00 3.540939763857966227e+01 -3.136695676363459917e+00 7.169180411313088364e+00 2.088165602969268519e+01 3.387645255393294974e+01 9.806094343319015749e+00 -2.299490708324308130e+01 -2.482049132068216224e+01 -1.416375443609299190e+01 1.311505653808024263e+01 -8.946782512926915842e+00 8.810875204157929019e+00 1.559670110400641718e+01 1.546948044357678143e+01 1.136823371117138315e+01 -1.559837001680205759e+01 -3.739066434407923367e+01 2.227397212503154478e+01 1.162514873966008544e+01 -8.171799732975005170e+00 1.184542487104987885e+01 1.575556682402035946e+01 -3.944151108825798957e+01 -1.594784348679222141e+01 -2.549500518903714408e+01 6.745761198056332120e+00 -1.989919436177073564e+01 1.957408103083262674e+01 2.477750592715476596e+00 -2.248567320403629921e+01 6.461013609731176999e+00 3.860085123108798477e+00 2.993375691797595195e+01 -1.952310338062618911e+01 2.647806193671088160e+00 1.675082381478997906e+00 2.010714013640007902e+00 1.863430567473006505e+01 3.777342466168734370e-01 9.513378197669213776e+00 -1.323979262284725067e+01 -1.800463970946746883e+01 3.519900859639902535e+01 -1.753531410692913539e+01 -5.433906722557337865e+00 3.646788731205787570e+01 4.944672617630800460e+00 1.516199191565162252e+01 5.084199831487046239e-01 2.452227150869368444e+01 -3.024211667871774534e+00 -1.938669557961454615e+01 -2.356679403063513867e+00 -2.030699164825917791e+01 1.951627963288273904e+01 -3.421587302550377352e+00 9.439889413003989205e+00 7.357673589160940608e+00 -2.989244679213408418e+01 2.046569177531484485e+00 1.171563341668535330e+01 2.739774659066927853e+00 -2.183190671937371263e+01 -1.884797091273841119e+01 -2.459261327838099831e+01 -4.642997218739432164e+00 6.288135588046871227e+00 -5.756588013668141102e+00 2.540686053218633589e+01 -4.182146742833742437e+00 -7.182111413122598265e+00 1.876343243444315334e+01 1.794816871758960275e+01 -1.322515129420685831e+01 1.326171622633075309e+01 -3.230518589061098567e+00 -5.597402277580685315e+00 -1.971303862168981524e+01 6.799247662236911793e+00 7.058020394379863838e+00 7.292081603391650901e+00 -3.750587255048812096e+01 2.196551161523156637e+01 -4.100115744662951300e+01 2.366171715956229349e+01 -2.546157231996597048e+00 -3.529378316166424412e+01 8.109821107235593018e-01 -6.606557935300391371e+00 1.647456336995011483e+01 -4.093732222365624729e+00 8.290776143885521421e+00 2.900977978817264713e+01 3.691476374423352524e+01 1.545294629900103622e+01 -3.319231293456090803e+00 -3.994124554599175525e+01 -1.844976556983036753e+00 -1.635324078248504875e+01 -5.185302863319071420e+00 -2.553589736697732349e+01 -2.818750401159181962e+01 2.215611482184494552e+00 1.366992598730023367e+01 -1.764704556987153694e+01 5.448657829559152077e+01 1.782819900394100898e+01 6.031001309863277982e+00 -1.859199201222326536e+01 -1.518478979946266705e+01 1.159418513161043229e+01 -3.999341953000780592e+01 -1.592082466598607482e+01 1.217554299354732805e+00 -2.709736102918171241e+01 -1.778825398279916925e+00 -2.651104513583585343e-01 -5.269623036784274461e+00 1.459603411287168306e+01 -1.856044338207026101e+01 -2.776456472381774532e+01 2.320168129023812398e+01 -2.214104098404345322e+01 -1.938250364254213931e+00 6.104926623150327636e+00 -3.479209657258783750e+01 1.943969392905508187e+01 -5.111103292063077674e+01 -1.320334701473151684e+00 3.171005009449811496e+01 6.138579596906876823e-01 1.589834792210135461e+01 -2.327280533695687836e+01 -9.297003950390411831e+00 4.158829908678460185e+01 3.680962232670765388e+01 -3.010727047232693465e+00 -5.527639961090653031e+01 -3.159008365216457648e+01 -1.860377739647762496e+01 -8.231469519173419513e+00 6.744749363061809611e+00 -3.574796954608569166e+00 9.581079210598024698e-01 1.145447972035980655e+01 -1.196468625977247058e+01 -1.544649642633750553e+01 1.640078994935844392e+01 2.887672563811326754e+00 2.823325233097197184e+01 -3.019407176341874788e+01 1.253714791060882305e+01 2.019593327957917239e+00 -1.644334196729812092e+01 -6.125676938098089330e+00 -3.791887166068644888e+01 -1.735850256686384085e+01 -1.934632067312618631e+01 1.279734003557614352e+00 2.900544814397890470e+00 -2.032860131672279280e+01 5.277771253395130202e+00 9.512198507469611375e-01 6.215873399580154057e+00 3.238666700983053914e+01 1.961319018367721512e+01 -2.274147756335366921e+01 -4.096369030318193438e+01 -1.199223036715257251e+01 -1.125260840776961047e+01 5.165401680951179131e+00 5.535211485070806958e+00 4.246210650901557138e+00 -2.040393074732573098e+01 1.736854778709891178e+01 -2.774342171281665159e+01 -6.805337121745889561e+00 -5.832915632985663734e+01 -6.148969996237978464e-01 8.393212292885069203e+00 -3.343993415195981811e+01 -1.698550266635721329e+01 4.890174699703492678e+01 -7.433925079650137491e+00 8.712528958082089048e+00 -9.453752861535198448e+00 -2.857046714419416134e+01 -5.400103183663476969e+00 3.389089126075298708e+01 1.503820308385378368e+01 1.819187266298844463e+01 3.192357314645366984e+00 3.266676350966191933e+01 3.990784453123685438e+01 -1.940742327536473866e+01 -7.193938435459864777e+00 7.566265621359514526e+00 2.312017498650911307e+01 3.138188646026745232e+01 2.001265144054068301e+00 1.474104145328057847e+01 1.031224818398444043e+01 -1.773842874806447512e+01 -1.095465623147085132e+01 -2.407772032066093715e+01 3.132494701613945409e+01 -1.902788729924642208e+00 2.150566469423289462e+01 -3.117365232778412931e+01 -6.384681395467230125e+00 -3.067836415479950318e+01 -1.162335121505631896e+00 -5.442398591033406952e+00 -7.948232651355731093e+00 1.650210951561053463e+00 1.769335855929883294e+01 -1.116017200510437180e+00 -1.310513538627145991e+01 1.624322097287928202e+01 4.675295843469803536e+00 -1.098459394757275120e+01 3.088564688968753913e+01 1.426125129366270272e+01 -1.135820485522056877e+01 1.128039898817232656e+00 1.701403271984148446e+01 -7.762009723064928757e+00 -3.896578235197927853e+01 4.319107420384563056e+01 3.505313762987502457e+01 3.291765418019276979e+01 8.396324325680010858e+00 1.386004485387732632e-01 1.702463715818028334e+01 1.504602195683947663e+01 2.559355760686357062e+00 -3.096228153162721242e+01 6.940097415280668258e+00 2.735842872544975268e+00 6.493682738031284707e+00 -8.056320552722859851e-01 1.553347275171594433e+01 2.801921798747703463e+01 1.940402481737333673e+01 8.983674216602954843e+00 -3.324618851066700298e+00 -2.693380886462670176e+01 2.494680899920228967e+01 -7.379301378511109455e+00 -2.821364243005924521e+01 -1.398316288288520326e+01 3.605229448251709989e+00 3.075753903229067748e-02 -3.053381982364051694e+01 -7.064271806080846261e-01 1.119131271146120987e+01 -4.115431664392752253e+01 -8.625738563813827753e+00 -1.525327327889255180e+00 3.483407320675951979e+01 -1.664973409841792318e+01 5.158995149130629621e+00 1.316186225510744379e+01 -5.264684310059801753e+00 3.869791095893533139e+01 -2.395519680556074249e+01 2.521708981528731908e+00 1.371488501502090074e+01 3.544364648183392319e+01 -1.428748684374691180e+01 7.472152690127022989e-01 -2.078583253108403195e+00 -2.639617625827744973e+01 7.734181875070112420e-03 2.380434602252843490e+01 -7.025846156907804563e+00 -1.052022627413882461e+01 -1.403284136760753142e+01 -1.359450293043177993e+00 2.456740012161955811e+00 -2.528150837544147578e+01 -3.205340446857282899e+01 -2.843977995349324317e+01 -2.092381191308123078e+01 -1.430403595979488074e+01 1.459546561298152234e+01 3.247309231339787217e-01 3.085428171833852673e+01 4.306725765088008195e+00 -1.203292284679717383e+01 -1.006444832643378540e+01 -1.720010469826588917e+01 -3.101312872213858896e+01 1.907333854632383208e+01 2.676334777002821852e+01 8.977856006007991496e+00 1.522272035618416730e+01 -1.333415388639805066e+01 1.301297872807365419e+00 2.006191587389115405e+00 1.519028504173442151e+01 -1.276927791814912716e+01 -6.106553582772659361e+00 4.357981778438205112e+01 2.517348850955955508e-01 1.640367500114920674e+01 4.304205280771466136e+00 -1.234048498312508890e+01 -3.105586394895944125e+01 9.361558446152196566e+00 -1.421558655642082769e+01 8.878569577621611586e+00 3.188845457332471600e+00 1.147612057752020753e+01 -1.633500505412698800e+01 1.879650134214557511e+00 -8.767965921006666719e+00 -2.984218318088247113e+00 -3.908760452372039396e+01 -5.288394041705995363e+00 2.939197321474948055e+01 1.947385975034384842e+01 -2.126464274568427726e+01 -4.991998042084416909e+01 4.262215973954524451e+00 -3.279165055951400376e+01 -1.048990732570780970e+01 -4.027196277054591178e+01 5.908016175946785076e+00 1.744730445546517572e+01 -1.115838354183227565e+01 -7.569821878594992448e+00 -5.455241183084082124e+00 -4.169308401117735485e+01 2.588402499352024932e+00 -5.629863896029798198e+00 -2.506454576151033109e+01 -1.407907182662948564e+01 2.053634262474290395e+01 2.581987906997128590e+01 -9.784486854969866698e+00 9.842634132185011708e+00 -3.511213761531073629e+01 6.436249409697936130e-02 -2.379416111970346748e+01 -9.977662106382434004e+00 1.063172482325383328e+01 -4.150874791451245827e+00 2.487086514141682869e+01 9.342675417816961314e-01 2.394035551983634935e+00 -1.344131963480439573e+01 3.298909769776143008e+01 -1.217553441289131655e+01 3.280875190869460001e-01 -1.736638499491246179e+01 -1.206883838847306478e+01 -2.414089287915033211e+01 4.645133388121193363e+00 2.455506748972466369e+01 -8.909890804395532271e+00 5.075579279687768341e+00 8.364115994143567434e+00 3.655526768341627708e+00 1.878970599805924735e+01 3.077541734310894483e+01 -4.203817142140450436e+00 -3.255814363574639003e+01 9.123642417134064431e+00 1.520318975589610844e+01 -1.290670198717453765e+01 -8.028341706600926386e+00 2.992280946180470380e+01 -1.154384975707073480e+01 -7.180971309221923171e+00 5.538549879946430110e+00 -1.926837667309176383e-01 5.544202020063804248e+00 2.586360004802858725e+01 -2.078010175265443849e+01 -7.192038746232353397e+00 1.434516666346739733e+01 1.326143718052575515e+01 7.024097660163261203e+00 -2.920323014023486152e+01 -2.136592202622019698e+01 1.948451955778720190e+01 6.366957909437563679e+00 3.076038360023225948e+01 -1.487167915382751104e+01 3.922611808010066881e+01 1.643444513071505497e+01 -9.125829908125762557e+00 1.830279419377877659e+01 6.978605427154886964e-01 1.089468351040300576e+01 -1.587672174571341444e+01 -5.348812646273807481e+00 -3.036737789288383738e+01 -3.120541014707131633e-01 6.254235658019058341e+00 -1.838218583837723585e+01 -3.366825846749206619e+01 3.898033874195883097e+00 -3.285715736849113000e+00 4.716100869110045224e+00 3.968319571709363558e+00 4.614150024452910515e+01 1.638369945459553634e+01 2.138495463218235670e+01 -1.252036699614458115e+01 7.835633325758392331e+00 2.284692007191640784e+00 7.838711592084658397e-01 -1.144762735111611640e+01 -2.499072353778902311e+01 -1.971662745210592149e+01 3.968127066997375607e+00 8.209276680835690954e+00 2.400726375913893484e+00 5.513598860582346717e+00 1.774122539455721892e+01 -1.818630720372274112e+01 -2.749496126440959287e+01 -2.472112109345776432e+01 4.276042217382966015e+01 -1.620459103341901042e+01 -3.275829160580769894e+01 -2.431526843767774437e+01 -1.678657296393357967e+01 -1.243660157651260967e+01 2.462841866825837389e+00 2.744172335799002838e+01 1.163718968245884611e+01 -6.282955395385572217e+01 -8.454637376270182969e+00 -1.507334182319366711e+01 -9.162429500567245810e+00 4.484569336139748685e+01 -2.852924309884939724e+00 5.730830089412912720e+00 -3.401316143996773178e+01 1.416686727186785433e+01 -3.258593255556046131e+01 -4.726080389678281257e+00 -2.564952218829752084e+01 -2.284110460212259852e+01 -2.882605856983708748e+01 -8.234316474240969796e+00 -1.406778431160823395e+01 -4.730236583205799761e+00 1.359707810962634333e+01 -2.895827391070674750e+01 -2.211073072481287927e+00 5.503175937488501646e+00 2.819755613129950156e+00 -3.908673599946322907e-01 -2.615562182162693006e+01 -3.317036307478731771e+01 4.455181445045241162e+01 -1.342320625724030769e+01 2.232891901128229506e+01 -2.317914533522856857e+01 3.441485545438909810e+01 3.126378824169822934e+01 8.850785428508903152e+00 4.887217492902800053e-01 -3.030818195512165580e+00 -5.803401122275761992e+00 -1.909399755946367350e+01 2.125162575036965151e+01 3.605910567231958197e+01 -1.312802973443252696e+01 -7.673076327082814174e+00 3.474227750042665974e+01 -3.841641558656540667e+00 -2.378309857164334851e+00 -1.465050306590458007e+01 3.266475266316467696e+01 -1.757790659178060544e+00 2.312624521077657036e+01 1.353423477198409586e+01 1.110412128689312050e-01 -2.312659387002528888e+01 1.940357207482984592e+01 -3.116953461730503605e+01 4.122417216554920572e+01 -6.933135308673879393e+00 -8.879370179993497203e+00 -5.459265230821173098e+00 -1.030422589507742615e+01 -9.600939110834437074e+00 1.108786607186160955e+00 -1.068866122434743460e+01 -3.042192883563106420e+01 -3.425144711072243808e+01 5.961233415466598906e+00 -3.386427778717310932e+00 -2.280797527667739644e+01 1.026299506400845374e+01 2.150985832621842064e+00 1.182270170127109665e+00 2.699552132818181516e+00 -9.893161074470331329e+00 1.878696128406328825e+01 -6.242207597433241162e+00 2.145072348438264243e+01 -2.475438651037160209e+00 8.846642380989727883e+00 -5.903695418505233938e+00 4.224123106749584622e+01 -1.887321235111879503e+01 7.536599666818397658e+00 -1.303478454773772111e+00 -4.095797442312786529e+00 -4.453134713905208741e+01 1.632407351683156804e+01 -5.975032418327492323e+00 1.865346918460790349e+01 -2.185517077225334504e+01 3.525507920825003794e+01 2.026446596334465333e+00 1.321497425118495705e+01 2.097810002124877471e+01 -7.098382018573338392e+00 -2.902393967115857620e+01 -5.108288411408470608e+01 -9.922496997652757500e+00 -4.810037992732490153e+01 2.346769537350512991e+01 3.385863701737139575e+00 8.772871567492405376e+00 2.936859735399952953e+01 5.928047515006333867e+00 1.477651405744451552e+01 2.474217238236865679e+00 -3.052740170470546843e+01 3.696703228019708831e+01 -4.433230921609033537e+00 2.007028939454723115e+01 -3.652066849899950896e-01 -3.426768066597934137e+01 -2.268063976056764020e+00 7.217456932758978816e+00 -1.023597097942258927e+01 2.013029397045369251e+01 3.678067512493878155e+01 -2.142420326206558201e+01 2.665675027790106100e+01 3.332674432108733570e-02 -4.645881527383033216e+01 -2.335003149885264051e+01 2.091751205532054314e+01 -1.088785595225260305e+00 3.637168645161158764e+01 -4.774251112926133089e+01 -3.626627638043171942e+01 -1.172411057991439698e+01 -4.886488401537107507e+00 -2.529344982893186256e+01 -1.245889602341898339e+01 -1.021716502685649530e+01 5.871278723196797777e+00 1.692613628493961286e+01 -2.080258317183280781e+01 -1.628306013096976912e+01 -7.309572609323453207e+00 1.034958644114666271e+01 -2.231779219400300995e+00 2.362845499855773213e+01 2.338774871873170014e+00 2.064167897083311587e+01 1.157346027191112192e+01 -2.864145762014777663e+00 7.336002819535983654e+00 3.525968355540144472e+01 -1.354045058111336131e+00 -1.687751793812865486e+01 -3.144722799938878666e+01 1.951805463073297497e+00 -3.072795447528536528e+01 -1.556719572416450426e+01 1.194720355603274387e+00 1.685017538787112557e+01 -5.961141787498329236e+00 -1.386371066039875188e+01 -3.628999759436917216e+00 -1.575425541630817783e+01 6.377454445146428341e+00 4.318544296908500613e+00 2.669121116366785529e+01 -2.951092251197454530e+01 -3.762400826615569116e+01 -1.302928474223016231e+01 9.365475353829486593e+00 3.650361661583848560e-01 -4.292927266654411156e+00 3.487704636465212449e+00 1.184959743962711798e+01 -3.359169887219772477e+01 1.964200533150920336e+01 -2.278613701934135705e+01 -8.081780502422956758e+00 2.017519522472587568e+01 3.724149554598970724e+01 2.506830200891943150e+01 1.438365551621426697e+01 1.316655243893646299e+00 -3.790640331754920567e+01 1.747242070290877081e+01 6.345902495381306352e+00 5.279684137416457368e+00 -1.160255969838924273e+01 1.616542387088823673e+01 3.091004001447603144e+01 -9.898986418453359803e+00 -3.004933405655236811e+01 -7.897772125503808027e-01 -4.335109900167163133e+00 -1.389965144103528338e+00 -2.010144459072687084e+01 1.663500651155980137e+01 -1.159492377425135246e+01 -2.746408757190391903e+00 -2.821136022658448894e+01 -2.746312547793269587e+01 2.232527735754242126e+00 1.540774951896512768e+01 3.420403559079905165e+01 -2.343925268242486837e+01 -7.982775522204241803e+00 -9.142689779350536838e+00 1.057260676684364142e+01 1.955616308070531062e+01 2.467473134470126084e+01 1.914835006934608064e+00 -2.541918909719360187e+01 -3.437127522323280449e+00 1.856832154111819477e+01 1.705230916172754618e+01 -1.166072339020089998e+01 -1.806599454489031231e+01 3.559697462023046910e+01 1.367912574660671154e+01 -1.955294001595494180e+01 -1.856696247223289475e+01 1.841586402087699881e+01 2.875030547737938313e+00 9.003981286206133916e+00 1.471080421702049534e+01 -1.576881135324051542e+01 4.766765644803721891e+00 2.018395874369806364e+01 -5.161929781184790400e+00 -8.600157871545551558e+00 -2.529559663323023599e+01 1.814787326270135992e+01 9.100369973176026805e-01 8.380795131257475106e+00 -3.752656758205223753e+01 9.890200852720536062e+00 3.948836621865604579e-01 3.132025386245640419e+01 -3.905842203926978584e+01 -3.321381084164492137e+01 -2.813656741122764515e+01 -1.228081252818536129e+01 -2.236771231897947487e+01 -1.328641331232210909e+01 9.168938524051299055e+00 2.342624873752169989e+00 1.422742388075352338e+01 -2.598126794570539033e+01 3.241566002120364232e+01 4.715773854541768451e+00 8.593119438525436138e-01 4.350282527104326391e+01 1.238265572525173219e+01 2.469067662976177857e+01 1.648863702523487262e+01 1.042624256656995740e+01 -2.180599408531015371e+01 -6.530780590381709771e+00 2.203976655389066508e+01 8.263777798625026705e+00 -1.007933655323175870e+01 1.028081220872387114e+01 -7.030729759830522951e+00 -8.219167045539595762e+00 -1.333481300865208397e+01 -1.435054674911804717e+01 -1.536986691849456399e+01 2.497004829081719635e+01 -2.230991571117080952e+01 -1.736804942937723339e+01 7.089320160650059321e+00 1.839353673023332902e+01 2.270125744529073231e+01 1.233651164381707588e+01 -2.921836891275240294e-02 4.984733671343933636e+00 4.290349286697001219e+01 -2.465966891014608109e+01 -1.395893556659453338e+01 6.680013354758552069e+00 1.062433655613580541e+01 -2.372621750927956441e+01 -1.553635770731138876e+01 2.583938226978308350e+01 8.105418705047126693e+00 -7.697629991239315572e+00 -3.040380540926491904e+01 7.910042118652716781e+00 -2.126442647266708263e+01 1.220599782240573816e+01 -3.172427268892071694e+01 3.205585964645276231e+00 6.908720226395706376e+00 -4.139072562786289922e+01 -1.274682147071616034e-01 -4.171327250003635356e+01 2.110521882158014506e+01 1.251954533378008882e+01 2.513719020755810973e+01 5.816547760571980419e+00 -2.432124592063580337e+01 -2.267932416489932823e+00 1.716404089154380941e+01 -8.675560491419874509e+00 2.549280193132704397e+01 2.295600087727968486e+01 -2.576134806837286462e+01 -6.592365112156849394e-01 -1.679281433043145455e+01 -9.418787605938611307e+00 -5.918974507250384320e+00 -1.089235675450425767e+01 4.064623660069053557e+01 5.012689291778864131e+00 1.100790263349258957e+01 -1.607452418381358683e+01 1.733599961453989380e+01 1.435235395451826435e+01 -1.067169024028466850e+01 1.122386451470331181e+01 -1.648773848648142604e+01 -2.007464448668719825e+01 -2.881768275064045071e+01 -4.596896290453060629e+01 -8.125832257023297700e+00 -1.874222191726866527e+01 -1.376914636127551539e+01 -7.508450749155898052e+00 -2.912501928251005978e+01 1.369482025716422413e+00 -2.655969621059096397e+01 -3.306117701877513326e+01 -2.257695860289308243e+01 2.421657455425956584e+01 -4.733022043469316209e+00 1.767481693201732895e+01 1.373654219276934541e+01 4.006987562135125813e+01 1.435456455623513961e+01 1.163020005372237620e+01 2.576714016180642375e+01 -4.978436880770405359e+00 -6.020700768986515072e+00 -3.572715651283581373e+00 -1.316787316760050963e+01 5.602307949568498202e+01 4.332558834644810730e+00 2.554336332714455438e+01 3.270556288360204888e+01 -2.424693190270431487e+01 1.904092555381818030e+01 -3.221198150731821386e+01 1.929718142369415901e+01 -6.830263996603333609e+00 -1.711435048935609515e+01 4.386121359830262634e+00 2.851377530935877047e+01 1.289044362776392916e+01 -1.888135169005638758e+01 -1.461047382673967610e+00 -2.454675682080712207e+01 3.476663911818445474e+00 -1.284841169603170563e+01 -8.097068557618358753e+00 -3.672034358258219999e+00 -1.913060545146226943e+01 7.610566542415944102e-01 -1.229179485469454036e+01 1.776671944109486390e+01 -3.105178539805780069e+00 3.551613852204657462e+01 -2.759545351255128764e+01 2.884324931126848668e+01 -2.045699005323746178e+01 2.745964588652663707e+01 -2.272399781000707364e+01 -1.752736634880535327e+00 6.342485144061643432e+00 -3.001010892515188999e+01 -2.699200393722344415e+01 -1.315336171008031840e+01 6.560416025425611863e+00 3.392088893679184736e+01 -1.438847462811837374e+01 -2.425951029868557374e+00 -1.811419840300553119e+01 -7.286878419027081222e+00 -3.312774649466389221e+00 -1.536336284027088617e+01 -2.084772269764264507e+01 2.534564662040822469e+01 1.210264675764617159e+01 -1.173719214604566830e+01 -5.158743820377956979e+00 -1.345598302401506174e+01 -2.705261257656155749e+01 9.152510988158900629e-01 -2.569293952535257120e+01 -4.219174915765091516e-01 -8.886676173590473127e+00 -5.069322399997844286e+01 4.048916625146946835e+00 -5.631183297675890209e+00 -2.342271231731597680e+01 2.665219189691762303e+00 2.178476736079865006e+01 1.074145745314428702e+01 -1.455024135869000368e+00 -5.709605910218194857e+00 2.443592932085486069e+01 -1.295389514806159781e+01 3.052303596739392333e+01 3.263070419791964216e+00 2.108099709081530992e+00 2.481776760956022798e+01 7.112434547392413542e+00 -6.077997615560495603e+01 2.101098128991342406e+01 2.972150744514482312e+01 -1.470539608433181655e+01 -2.981746646986085736e+01 -1.584693259053228664e-01 -1.396570025394941084e+01 5.069909088071911540e+00 1.095582588025199300e+01 -5.942354667840340277e+00 3.066125372151292083e+01 -1.274868507722032263e+01 -2.942854828108476184e+01 2.379888086035648698e+01 -7.646905102528047671e+00 -1.537010915984387260e+01 -2.367775789988613155e+01 3.779494753111656280e+00 -1.163228870770959489e+01 -1.196579301400717199e+01 -8.484958904013693015e+00 -1.172470662279414810e+01 -2.499192966068646626e+01 1.944616713484674353e+00 8.425690437644204334e-01 8.685075477852798542e+00 -1.338694306424953062e+01 -2.437443021878161531e+01 9.662027598445643406e+00 3.103394566431212809e+01 -1.415684257394337386e+01 -1.124177427616473501e+01 -2.132074872383171638e+01 9.258798925650303602e+00 -2.798773977412361447e+01 -3.072721729216715403e+01 2.484173908430971522e+01 1.247505090765157121e+01 -1.895100262172245920e+01 1.003725010941863260e+01 -2.667358644343458351e+01 9.891765067385984267e+00 5.039975058654703588e+01 1.203183347528193670e+00 2.282256791161896814e+01 -2.540155260215340149e+01 5.273232674389887187e+00 2.455616114178218012e+01 2.070428910599541794e+01 2.628310714817803273e+01 1.589168775190552907e+01 -7.710235930646980318e-01 -2.010711903404116985e+00 2.479268941133989212e+00 1.681494523224853310e+01 2.216234009242723957e+00 6.829435769413562340e+00 -1.110674927608137530e+01 -3.520666817967502027e+01 -2.312285831716352646e+01 5.009498870893519529e-01 -3.582749376711919354e+01 -5.086242154908648949e+00 -3.164795366338128968e+00 -1.172720507799095646e+00 -5.947781906625325909e+00 -1.804267388444042197e+01 2.153476077212678863e+00 -3.107847313435526360e+01 2.445977950240047605e+01 -1.981316503658607076e+01 1.013880256533092883e+01 8.522011554906148589e+00 -1.340562703653167098e+00 9.235067668885002523e-02 -7.864659957630153464e+00 9.774694405559177568e+00 -1.874012000348671236e+01 5.675569296564879807e+01 6.947836819429987543e+00 4.211291684187330020e+00 -4.250990462569324890e+00 -1.064527911286229411e+01 8.247788638965918295e+00 -1.049123605620977528e+01 -9.349552290164016455e+00 2.450553366878541439e+01 -2.044208315231815121e+00 -2.018144305381929371e+01 1.434257135278847883e+01 9.329985631214368524e+00 -2.550796458673570655e+01 1.742200827665088525e+01 1.481851801805967916e+01 -3.933064185634496113e+00 9.247887502843068930e+00 -1.820804340105714125e+00 3.176531678349719101e+01 4.129480593394677435e+00 1.273206188675705341e+01 1.821464369283403384e+00 9.542841307798505923e+00 -5.847065152394525178e+00 1.026668032011725984e+01 -1.290761865597583657e+01 -3.149346255138610928e+01 -1.135106880291149034e-01 -4.453688809846005014e+00 -2.249472760139413197e+01 -2.408072013204610329e+01 -6.558248112271961361e+00 -1.597394986737869615e+01 -3.768975279531377343e+00 -3.271427327642840766e+01 -1.592207595474947368e+01 -7.858804530112122322e+00 1.532902121017636077e+01 1.229858778004222764e+01 3.245766090127618853e+00 -8.194392913058140548e-01 4.304618508953267586e+00 1.260220347625937443e+01 2.100369895124828190e+01 -1.923556936430153286e+01 -8.660358967127611551e-01 3.865615325890576770e+01 3.009901782211656851e+01 1.493353037903923486e+01 4.075841634402479485e-01 -4.261563489287129869e+01 -2.499105508872989212e+00 -7.600670080638112225e+00 4.574390974404386689e+00 8.415191277627723565e+00 -1.899455805032234679e+01 1.797509254322729078e+01 8.179703116549983832e+00 -3.307164102119650551e+01 -1.109980276656484222e+01 -3.876078908513527921e+01 -1.088331461074733397e+01 -1.813758119857562789e+01 1.733180766557788965e+00 -2.178043214637301972e+01 1.465053671903161003e+01 5.893028032196221844e+00 -4.466543719621419228e+01 8.398530859108113589e+00 -2.467122642763430296e+00 -3.697803991108534749e+00 1.065402635279568955e+01 1.198613890005227667e+01 -2.199619101184956094e+01 -1.158450943617024054e+00 4.714498027774539679e+01 -1.136631631164412459e+00 -3.289237883352133451e+01 -1.624820400460625436e+01 -3.131770023275537085e+01 -3.213582241167115683e+01 2.696917208598442883e+01 -1.242560020825006495e-01 1.256608272307662233e+01 5.292824569896909281e+01 -1.020648762202026205e+01 2.822485319731571352e+01 1.006594115741082085e+01 -2.544424290702024916e+00 -5.794330948420059357e+00 -5.935330531451755931e+00 -8.570464002725321606e+00 9.461870178581682111e+00 2.775180209310672907e+01 -5.251314802683406668e+00 -2.083122462371412809e+01 6.018111317122743742e+01 5.294430630661401693e+01 -1.946743896346295344e+01 -3.732858946651600007e+01 -5.698325336296395704e+00 -3.162631141711976568e+01 -2.777073708127436191e+01 -4.523416072356798878e+00 -2.214868751413044379e+01 3.467059367753169852e+01 1.892237165325198944e+01 2.595591148413425486e+01 4.290995301575203924e-01 1.123721954780416254e+01 -9.435873585973833855e+00 -1.014002863895437301e+01 3.054070747053423318e+01 1.942676402317210460e+01 1.954323048751951930e+01 2.341677110411437468e+01 2.038610549474703859e+01 2.482439949540762214e+01 -2.472524071177564231e+00 -1.806013092593952507e+01 -2.758167943966732949e+01 -9.754278437907470956e-01 2.463230601386340624e+01 5.966130782232578866e+00 -5.420654075931778060e+00 2.477659939459289529e+00 -2.771939636359310555e+01 2.804141719007514766e+01 1.202858647292180017e+01 -1.996597781282158834e+01 -2.099078089310523865e+01 4.477411939624104065e+01 -2.540819475443723974e+01 -3.023212188227601516e+01 2.524567022347653378e+01 -8.462949337612947431e+00 -2.460349167457949093e+01 -1.203734999843706355e+01 -4.245004240586784050e+00 -2.559089582923339989e+01 1.698131858351366930e+01 1.378979317901645407e+00 6.780303390960874532e-01 -3.908773006639849257e+01 -3.576238977539667729e+01 5.272436196168111877e+00 2.872649986896450791e+00 2.923544801784452218e+01 -6.540618871624253927e+00 -2.581428483810195829e+01 4.868332944534909501e+01 1.065666893994936942e-01 -3.050486008187294829e+01 -4.801538652302877352e+01 -1.915145337050073593e+01 8.172925366253158685e+00 1.497596038810902463e+01 1.110795648273471059e+01 1.128955982100959865e+01 4.983310555210853465e+01 -5.382523708248658778e+01 1.301341392034098732e+01 2.736093543128608729e+01 -2.593951324371133893e+01 -1.580002365070297543e+01 1.361597759921029294e+01 1.825940720966970332e+01 -2.702534101507854203e+01 -4.931384803379208925e+00 -4.114574504839684721e+01 1.635419082557186243e+01 -2.023227313551576145e+00 -1.120566397793353808e+01 9.489987056568976342e+00 1.658300609658708424e+01 1.856303511967130149e+01 -3.022420123453947838e+01 3.309181099128434056e+01 -4.948294595012333730e+01 -2.932117321361684148e+01 2.757917910524813365e+01 -1.405418036044195063e+01 2.076862651752807487e+00 -1.553846110216924004e+01 -3.548944667351102922e+00 4.209383293723710118e+00 4.836436307753936070e+00 1.361391725003224629e+01 -1.149764755309981901e+01 2.606419235224847952e+01 2.686306152786073653e+00 1.422145048308179405e+01 1.327344698104606646e+00 -1.990350215627398001e+01 -5.063709846244992541e+00 1.012281724098512292e+01 2.906735578917808205e+00 -1.105625645201304508e+01 1.617472761911562884e+01 -7.907858295111465097e+00 -2.714532101240252260e+01 -4.568192890977373466e+00 1.808347186228867187e+01 1.980998539409769421e+01 3.920190111861962201e+00 1.466239016127850547e+01 -3.980211793362005324e+01 -3.955031131229499408e+01 -1.330713570788318734e+01 -3.459884580919536745e+01 2.904260094584191521e+01 4.462635324880287691e+00 -2.721200140271605861e+01 3.765048143591572227e+01 1.528105750911468719e-01 9.835716430472166039e+00 -5.776829736803862581e+00 -2.630713883475747750e+01 -9.612891691929853266e+00 9.517717845368464324e+00 -1.113496518612187280e+01 3.290173643044910534e+01 -2.562967680427741612e+01 2.154341525103139787e+01 -5.957267655834544762e+00 -2.264552204623306508e+01 -1.334273780307341450e+00 4.098504897017505755e+01 1.909486731218517264e+01 7.170063853728303460e-01 2.818687928992441272e+01 -2.503513417833775456e+00 5.323211983263738745e+01 2.120815568235454052e+01 2.054174182238428514e-01 3.056674560079661873e+01 -3.060744762796440455e+01 5.191622571731289781e+01 -1.040288724740637605e+01 -2.168340028077063053e+01 1.321950054064530633e+01 -1.248275083049165346e+01 -1.371239845185798556e+00 -1.091005168760152344e+01 1.944120318712843698e+01 -1.189816668061050109e+01 -3.391737894857658375e+01 -8.871437524792209928e+00 -3.188497685231031653e+01 2.578721606143012490e+00 -6.229527040577712782e+00 2.263262352187694670e+00 -2.110929926887268770e+00 -1.921124751019651100e+01 -1.286524241863043549e+01 1.961323708838952484e+01 2.120364205131917146e+01 7.056280115158902078e+00 -2.521941145973553944e+01 1.509116118715071941e+01 7.881540881034839074e+00 2.521911929490335069e+01 -6.047599530332171014e+00 1.639518713276032003e+01 1.325343928708474905e+01 -3.644688702453721341e+00 -3.231456085399277356e+01 -9.156455893718204564e+00 1.482258280630229663e+01 4.753217782005772563e+01 3.799992624430903732e+01 3.778881243856675098e+01 3.150952876523982127e+01 -1.838815987467449276e+01 5.701444631642823779e+00 -2.667432412292850330e+01 2.449460431592166998e+01 1.519165121101776261e+00 1.101380267654754164e+00 6.410675202351003854e-01 1.815746550844685725e-01 -5.902343012071372463e+00 2.085121635779127569e+00 -1.516871003409858432e+01 -2.508743414241720515e+01 -2.690163204816407472e+01 -8.971230189171123470e+00 -2.471045539225844223e+01 5.964145026302523966e+00 2.992505903891061436e+01 1.340488473950907178e+01 -2.861352589770105315e+00 -1.221206780513801604e+01 4.875731160625526250e+00 2.273802196499008943e+01 3.754026173860953008e+01 5.059347210007448803e-01 7.657049252121504723e-02 1.606849367104761583e+01 -1.138861721461823961e+01 5.535147295767687936e+00 1.137844876207094558e+01 -1.760906658480657327e+01 -3.389893368856327083e-01 -3.594824526657547636e+01 -4.439292321395856789e+01 -4.366030794851639030e+01 -1.785973474145599260e+00 1.527165791791432525e+01 -2.943135365631196976e+01 5.529921284197383713e+00 -7.460046988455592221e+00 -1.300337835790056928e+01 -3.363724519872616270e+01 3.981763075293011411e+01 1.598895927535045658e+01 1.781070003021814330e+01 -6.994507832229509781e+00 1.566904853690139809e+01 -3.570639785881992623e+01 1.335288778813353794e+01 8.039629257066647217e-01 7.233198219798627981e+00 2.242128884158188029e+01 2.081365921243690664e+01 -6.898055250158002139e+00 -9.457512082479169635e+00 2.424372953671655395e+00 1.351098878374658696e+00 1.332919881971803022e+01 1.546396588450061671e+00 2.102412226410217855e+01 -9.909949250080082095e+00 -1.499276512808380346e+01 4.343499073311946290e+00 -2.952903348970136221e+01 8.853174756040184334e+00 -7.400844654238786902e+00 5.506803651913854125e+00 3.784206177011260497e+00 -2.657048164165940030e+00 1.024494368330397087e+01 -1.146672495225521171e+00 5.199734529533518668e+01 -4.387443581133400983e+01 2.756633539923130982e+01 -1.233885313876108780e+00 1.160239586270290779e+00 1.442490730572865587e+01 -2.601559444771711327e+01 1.137208579271239728e+01 1.696217672013838040e+01 1.111664708538100843e+00 1.483413122131836204e+01 8.498632006162788244e+00 -1.584413402716250197e+01 3.247175339415657902e+01 -2.353467860196226003e+00 2.725958637569426557e+01 -1.864593897465697481e+01 3.361546753607919413e+01 -4.720344805090050500e+01 -6.421000231753057896e+00 1.262480545118914677e+01 7.671926784884553818e+00 -4.097990158732608634e+00 -1.032519611281907501e+01 -1.984994298625267106e+01 1.199774488487493862e+01 -2.489679937910202767e+01 8.219652732660303940e+00 4.414481698795724185e+01 -1.896333163237505204e+01 -1.374503656860166778e+01 1.540512363732198686e+01 -3.130455695111316317e+01 2.618165644968417638e+00 -2.187682436125568586e+01 3.115471066878230388e+00 -5.102617320285221858e+00 1.698854551119576328e+01 -1.419630731910270605e+01 1.204943419261882198e+01 -6.927471492928704677e+00 8.483729290255947575e+00 -1.515744793745406938e+01 -1.119123799921568629e-01 3.342688278122310663e+01 -5.274258166862568764e+00 -1.145856579354287241e+01 1.045141622686608152e+01 5.567302780098240866e+00 1.516019900138305054e+01 -3.507042725204840283e-01 -2.710458048034088563e+01 -1.299589968195651934e+01 -4.707060743202216457e+00 -1.025455842135416296e+00 6.800246308949690288e+00 -2.203559351171649183e+01 -7.086536014748574530e+00 1.033204914610080571e+00 1.170998690159402855e+01 1.428421122425283230e+01 5.103712016852314903e+00 2.202514517672803152e+01 1.758281648228657090e+01 8.264589979868468106e+00 -3.552979515313451486e+01 7.723707396168851602e+00 3.879345307222426431e+00 -7.323356460229394571e+00 7.245933775515092101e+00 -9.803993108610027374e-01 -1.376885171269056940e+01 -1.486961622984130216e+01 2.778653540696094737e+01 3.122235306776578057e+01 1.255303125392480901e+01 3.165074078859949402e+00 -1.975608094870300135e+01 -1.313511503800584990e+01 1.186722154552398578e+01 5.529313755161652466e+00 -3.615523691868319123e+00 2.461571771241363038e+01 4.225057958773096090e+01 6.390784635833297145e+00 3.398124602178032205e+01 2.026854764627618044e-01 -4.673324530300941859e+00 -3.450276715289796847e+00 2.136675618616096894e+00 2.882426239219985575e+01 1.369013211575980549e+00 3.047828776433105347e+01 2.015292748664214706e-01 1.409427813761528725e+01 -3.025210725008852908e+00 1.486603825721283556e+01 3.533738296019913605e+01 -5.249908582511175759e+00 1.167764030405816555e+01 -1.928283475476053166e+00 -1.003833094323761799e+01 3.607806409102712664e+00 -1.078301408506701264e+01 -2.489255624149535162e+00 5.712068379368909987e+00 3.042761357904348873e+00 -6.663240293335953801e+00 -1.281515213725846536e+01 2.439754122575580908e+01 -3.303865652732038694e+00 -9.860060321673898898e+00 1.430005549825564870e+01 3.999883706581944143e+00 -1.335903826940845462e+01 2.540560745846190116e+01 -1.131861501511985679e+01 2.006425197337374300e+01 3.229565078669332223e+01 -3.885988918092669220e+00 -4.958004891176187812e+01 -9.317443367030215029e+00 3.340526794224476514e+00 -2.120664372829813793e+00 -1.489659354869665009e+01 -7.084403251076965446e+00 -1.694320897338962695e+01 2.303410792609100533e+00 -1.334548577077980624e+01 -2.733589086198706752e+01 -9.395310933766262806e+00 1.058039650622522920e+01 7.848372991538878907e+00 8.570237329525534520e+00 -2.971869237065377334e+01 2.855984457980049385e+01 -4.416210179892875232e+00 7.617820005987502086e+00 -3.851741973273630038e+01 -1.283860500047336650e+01 -3.150175890779426524e+01 2.668186119971515069e+01 8.214282416704989487e+00 -4.786883040058657279e+00 5.530866049466847123e+00 1.989205098849516773e+01 1.938425331844255339e+01 -4.735016219987601360e+00 1.250611411366805115e+01 5.579909097792774553e+00 2.164820889381436331e+01 -5.988019729977699157e+00 5.780331237729326332e+00 -2.827322199447523943e+01 -3.510497670761856170e+01 -8.194364646096978788e+00 -1.047719103269424679e+01 -1.314769511442256444e+01 5.609729059498408787e+01 5.635506523476277785e+00 -5.499710498526705571e+00 -3.098049589193140463e+01 -3.259606710298412757e+00 -3.755932828942634671e+01 -3.452133034115030341e+01 5.546511167101304096e+00 5.682782902481095633e+00 -1.073274794329996062e+01 -2.330664398262686987e+01 -1.601911545657923952e+01 -3.570297026336203317e+01 2.226155666315598580e+00 -1.062075281956147421e+01 1.800931056340451164e+01 -8.254083696263073477e+00 -1.282980102996531002e+01 3.485475349916183063e+01 1.013239017323303237e+01 5.421879598859903560e+00 -2.904753697541149648e+01 5.638403441572545027e+00 2.478754686616284175e+01 -2.822905279904511122e+00 -2.546723864953882455e+01 1.011044971235359213e+01 7.144958365562326108e-01 -3.808272217064121890e+01 -1.010804142266730921e+01 -7.639939517914379863e+00 -1.776981376735245988e+01 -2.294795395219966139e+01 -2.474443565860194738e+01 3.855901128233421460e+00 2.335064372467570237e+01 -7.367565774798336520e+00 -2.601915251286649067e+01 1.332756358243561756e+01 1.581718933781400871e+01 1.752098650301625682e+01 -1.202892686834416835e+01 -1.551246461403573917e+01 1.759509034991031129e+01 -3.784688309321126098e+01 1.113403252118106046e+01 1.791661832353621264e+01 -3.852848163824835304e+00 -9.986124988342382380e+00 1.163404443080020378e+01 -1.111850130447700913e+01 4.919950324388101137e+01 3.045068173380445664e+00 8.868348796573947368e+00 -2.806657071711998697e+01 -3.199192774645378989e+01 2.025521733921861767e+01 -9.066033904065601945e+00 3.785594520269740748e+00 1.941171449305677399e+01 2.386507873346981778e+00 1.974639663628960662e+01 -2.555119309728499211e+00 2.927172046895069002e+01 4.215204939302971354e+00 -1.801342788142962803e+01 -3.732769045266479679e+01 6.708632035095695167e-01 1.131488993100246176e+01 -1.105148439916247671e+00 3.132642821384217768e+01 -1.523071385269634526e+01 2.154732598573643187e+01 1.318147025263047389e+00 -1.944809998976562326e+01 -2.344488476141416555e+01 6.602770563133964821e+00 5.480340851532954360e+01 9.315060142700449575e+00 4.457025675256987007e+00 -2.246111257226658608e+01 3.743994577234517340e+00 2.252849974126163701e+01 3.421713041200072070e+01 -1.289946409170172004e+01 1.181679075287040526e+01 -2.586895607076853310e+01 7.520779535292982931e-01 -8.956352516198691660e+00 1.898406534333595275e+01 -8.480579005913034152e+00 1.060628931969346311e+01 1.372926004958073420e+01 2.645023121031892632e+00 -3.983618850809631340e+01 -9.143532154217266950e+00 -2.725442996893855607e+00 6.487709123194457028e+00 2.054528108169696665e+01 2.305361354656674422e+01 -1.971372812362176674e+01 1.334524044317471692e+01 3.945668827882609975e+01 1.034426714169601347e+01 4.604041316109653614e+00 -3.802618115240777996e+01 4.645338438070496956e+00 -1.984493007418642208e+01 3.062111795419649241e+01 4.124695247636553574e+01 -8.923972195363900184e+00 -5.997929779365088621e+01 9.744958395196812617e+00 3.261283763787520229e+01 3.198974886018554731e+00 1.707959223621152489e+01 -1.272490409822660951e+01 3.656503441103812868e+00 7.196402804660054997e+00 2.253878065042958667e+01 3.617344449436230036e+01 7.972654090337055521e+00 9.457904006260722696e+00 -4.369204386328472189e+00 1.011425835060365230e+01 8.262514147773122986e+00 -3.256496423844217247e+01 -2.030079699214206101e+01 -2.443325315412017318e+01 -6.466674704333162715e+00 -1.282442988301882458e+01 7.916270117954549157e+00 1.372232336244205264e+01 4.801917094606478997e+01 -2.142109369380715123e+01 4.365276878735541288e+01 -5.746548444224570673e+00 -7.125295607586012991e+00 -1.705350748833894059e+01 3.265332714930717373e+01 -8.032558686136763271e+00 -3.455709200785997837e+01 -1.962417918011499562e+00 3.175237840101876685e+01 2.038951188975232309e+00 1.362347082125954145e+01 -6.989757085464064268e+00 9.179607078190052394e-02 4.997986625186339182e+00 -1.766847915784478928e+01 3.859942902234010376e+00 -3.607189285077861296e+00 -3.573827464424797817e+00 -1.930394370848467389e+01 4.661572236735019459e+01 -5.467779639464620089e+00 -1.293798131540985885e+01 -7.910305745535751498e+00 1.926675504341172029e+01 -2.086495108316894687e+01 1.259073762559536647e+01 -1.301882559443730969e+01 7.388655578154365244e+00 -7.246722454416479664e+00 1.875184743176285096e+01 -1.584766582970035920e+01 3.106779056622687563e+01 1.641777562529997070e+00 -7.480477365479209162e+00 1.571924135782364118e+01 -2.051989246447332960e+01 1.620319960987281860e+01 1.088512378195350117e+01 2.298170916630073535e+01 1.093960029808791212e+01 -4.327467846821917874e+01 1.563881401123716985e+00 -9.132971162565915790e+00 1.299708126476617309e+01 -9.961361934354817649e+00 4.134004579198708740e+01 -5.710979663464193834e+00 7.384396147670201138e+00 -3.268862166851927498e+01 4.527695932044311533e+00 -2.904059226583954967e+01 -6.109387401824469599e+00 -3.729619352049850534e+01 3.035648520387450944e+01 9.279020266062982358e+00 -3.189207301777777914e+01 -1.460630901850066365e+01 -2.920966089934184851e+01 -4.467158091170184520e+01 -1.323351341854873198e+01 -6.900757945621985634e+00 9.401389843262062840e+00 9.180386103116070728e+00 -2.397827563625993363e+01 -2.349821113464439115e+00 3.867580682535040637e+01 1.821699438532118975e+01 -3.400786606357680153e+00 -3.999276975018664526e+00 4.327226185240527911e+01 9.593619637014711543e+00 4.940738537425968246e+01 1.082099396566144733e+01 -8.180647502941246429e+00 -1.215233999981427182e+01 -9.787920416988772132e+00 2.260146176436211363e+01 3.082315416338203562e+01 -9.395921809048790152e+00 -2.098974608703176159e+01 2.565712632191587161e+01 1.478044438385743575e+01 -1.545232463286864544e+01 5.491612060107505577e+00 2.434045372302323074e+01 2.069720568735156974e+01 9.225562940412761481e-01 1.846170050746914537e+00 -2.531276767381778825e+01 1.182583000006104790e+01 1.458178292644937457e+01 -2.852801324033665153e+00 3.286252462337526481e+01 -2.631594656007883515e+01 -2.203748789419771725e+01 -5.252993322947402177e+00 8.905832357597391891e+00 7.939163596871838813e+00 -6.587330473692447619e+00 1.803608807491772126e+01 5.096353466587826730e+00 2.249409276523833512e+01 2.007934283997507308e+01 5.332878351138000994e+01 -4.672569120045814373e+00 -1.815284874651314162e+00 1.861357095481352886e+01 2.297576707201158541e+01 1.087062510376691193e+01 2.363732384989791491e-01 1.073765154241220321e+00 -3.946954456125185828e+01 -1.116507432862790949e+01 2.268379468142907740e+01 1.945119098037896066e+01 -5.148833022481355925e+01 -2.002132432469183598e+01 -1.427093005811597237e+01 -2.992126006224620482e+01 3.901643645431096274e+01 1.861078005578222161e+01 -1.071193109087214523e+01 2.806320243050242524e+01 4.655078487863964831e+00 2.749110423331157094e+01 -9.545678460002225307e+00 -1.082020625957892079e+01 2.461818051663259155e+01 -3.057749986616715887e+01 9.429946574387534142e+00 -1.728323010668033177e+01 -2.469772582775178549e+01 -3.194659233269579346e+01 -2.695831804429735357e+01 1.199128919386321002e+01 1.215082199798803941e+00 5.505430468171669034e+00 4.833764426706212092e+00 5.288808024382404227e+01 1.642190892580908823e+01 -4.374835942428789792e+01 2.575202617777765823e+01 -2.684836798947198844e+00 3.070663426459141476e+00 -1.747180121227566474e+01 2.099237313065624555e+00 2.918158125534698755e+01 -3.243273194634375045e+01 -1.213585027453859766e+00 2.580010404905390686e+01 2.340676802351754660e+01 2.352922485831743682e+00 8.021335188489008061e+00 2.322793974859609989e+01 2.190041600859940374e+01 6.087240442073334812e+00 -1.164147759494534995e+01 2.395723474822569443e+01 3.969570329314382207e+01 9.771233749643918998e+00 1.459187866208420203e+01 -4.118681247021846126e+00 6.045132232609542910e+01 -2.345391751808532632e+01 6.245834378914695506e+00 1.311230436719469949e+01 -8.184663449478190245e+00 -7.863099145372366650e+00 -3.367625220768658068e+01 5.926128449370126283e+00 -1.629496012164416285e+01 -2.511888905824879714e+01 -1.705931468672267215e+01 -2.313476580786102854e+00 -1.208794213241935367e+01 -1.023916171073596360e+01 -3.488267837284971051e+01 7.827255285632763737e+00 -1.303444853094128675e+01 3.344750743194736486e+01 -1.559997517108549125e+01 -2.081659454477417270e+01 4.265373303778259295e-01 2.155804349991762336e+01 -2.434507253030198370e+01 3.951210916182193778e+00 7.139606005668768240e+00 3.141376704988848800e+01 5.596022239035455925e+00 -7.547875703702479067e-01 -3.974132876652301150e+01 4.065774532368625849e+00 4.913906737651105061e+01 6.390806995070951402e+00 -1.022945628595651790e+01 -2.605418584132474180e+01 2.332824622643777346e+01 -2.146695349367390815e+00 -3.298521873615428746e+01 1.557217461791741187e+01 3.331632356474371903e+01 3.493726187271670724e+00 1.466520046739515593e+01 8.456453912297499542e+00 -2.635138594945495427e+01 3.699090701458959352e+00 2.075990727229062216e+01 -2.005446125941044766e+00 9.594125217120691218e+00 9.577288438651018865e+00 6.380301786243620654e+00 3.645763164859005911e+01 -1.679313618329628355e+01 1.895920947552761504e+01 -2.715000685954496973e+01 1.262891709618348735e+01 -6.697214660752587534e+00 -3.798974169139363255e+00 8.530952061908731565e+00 -1.972043097153732827e+00 -1.708941760291797607e+01 -3.209882638962824775e+00 2.220119374925560152e+01 -2.054097079116350955e+01 2.956721407430829984e+01 -7.843284649570433587e+00 -9.836733207665270484e+00 1.903526550625539926e+01 2.690206855831920407e+01 -1.016831472469937125e+01 -1.319685586619892881e+01 -1.261585324459629298e+01 -2.164663431170128938e+00 -2.320274052738210102e+01 -1.390565297846096016e+01 1.042019893811882625e+01 -6.801904138845838332e+00 -8.896464123264779644e+00 1.691900353661835110e+00 1.754987438768617380e+01 -1.647918842286680530e+01 6.440106000654077789e+00 1.549732675039184393e+01 -2.477876422994011918e+01 -1.644144525583660421e+00 9.082559316920569614e+00 -3.507945470575776170e+01 -2.780033048217636349e+01 9.081290368452249240e+00 6.107241957289010870e+00 -4.070385612876359005e+01 -3.781454215087094184e+01 1.052564079946506581e+01 1.531722830472502750e+01 -3.394077339787297198e+00 -1.507694871456735308e+00 -5.267652668828219475e+00 1.496395919210137926e+00 2.872636483068972879e+01 -2.470283435971460761e+01 -4.074743994948973125e+01 9.996101375937056943e+00 -1.054217736808322314e+01 -1.555254696270241865e+01 1.134070124904907217e+01 6.346407517141699373e+00 -1.083983977292321876e+00 -3.167135049033368688e+01 -2.600922377250485340e+01 -5.139602694428565322e+00 -3.155522612645335734e+00 -4.389467200239737110e+01 2.983941865281285466e+00 7.097179065791024755e+00 1.082336397236048064e+01 9.916146183615680343e+00 1.417176728604304436e+00 8.567599736397159660e+00 8.934282206048678177e+00 -1.446717297780935052e+00 -1.924399979902671731e+01 5.545445684077991544e+00 1.480285008436674943e+01 2.125961352327320242e+01 3.130814895601373049e+00 -1.432449004637374834e+01 -1.687156447205978083e+01 -4.324596145104734290e+01 -3.767364972043996829e+01 -1.515649932964927338e+01 1.041643216767471891e+01 1.704743351407646657e+01 1.094460544348649833e+01 -2.515694893675022570e+01 1.134822402501778349e+01 1.560446749663307919e+01 1.577658400620243029e+01 2.792289314434488467e+00 -8.406935533687743600e+00 3.598283021741103482e+00 1.966086265021466062e+01 -5.111879500356751649e+00 6.894892517200932325e+00 -1.736057377397343870e+01 -3.715769971594016852e+01 -4.236386850284326933e+00 2.365040618453114618e+01 -1.218444783220397909e+01 -2.469482054937559568e+01 6.331977795330234748e+00 -7.405571393786614998e+00 -1.137654708101190515e+01 -1.195727552591680798e+01 6.831222925763188236e+00 -7.639191187743876732e+00 -9.021849325899623295e+00 -9.041971226834522923e+00 -3.808954695548210090e+00 8.508744035041043929e+00 1.260143248425359985e+01 -3.527476688342086675e+01 1.064990150721194517e+01 1.644070216203487789e+01 -2.071906518120949503e+00 3.994789800725367712e+01 3.758037823014756640e+01 -1.480918007196425279e+01 -2.109427059507765101e+00 1.803750512231344061e+01 -2.584904713767969398e+01 -1.682535148160887672e+01 -1.023226295088826232e+00 3.587260587116110067e+00 9.825489070547831716e+00 -2.992097957841458467e+01 2.279689296640109664e+00 2.349834737443017474e+01 -2.649846259334586307e+01 -7.055872890461925451e+00 -4.051430108722638757e+00 -8.527120310371699929e+00 -3.703585706737344907e+01 -2.070756650024883516e+00 -2.245063898184378459e+01 -1.428318575087496534e+01 1.660461180102825907e+01 6.421689607644608166e+00 1.325901797598287146e+01 1.292431959117903695e+01 -3.607605909075679307e+01 3.913075005288446562e+01 1.706817768502170196e+01 -1.662784333716795970e+01 -4.487366844557961976e+00 6.013334769718819750e+00 6.623238029745818878e+00 -1.504742372950100271e-01 -5.062345634286541163e+00 -1.450375254872825792e+01 -2.930481402931606194e+00 3.209423438606761714e+00 1.413744231596486856e+01 2.070687485908737102e+01 -2.216944897316305685e+01 1.446074856737099879e+01 2.606238694564012448e+01 2.915380308330254522e+01 1.771258812818814121e+01 1.615678378027136830e+01 3.748469955256500441e+01 -3.437649102096932552e+01 -3.325350045102874219e+01 -4.262091506655771411e+00 -4.945027355486811160e+01 5.064152318337323821e-01 -1.630440676362205821e+01 2.168195992819507012e+01 -2.049729536923803153e+01 6.200194811168360687e+00 -3.655136886658645068e+01 -1.249352756933861741e+01 2.310505194263341000e+00 1.192565987463248334e+01 -1.275242767499611318e+01 2.528176608588512764e+01 -2.337695635582910469e+01 7.779567709174640910e+00 -2.990870899123482918e+00 -2.316000626645853799e+01 7.405800079367911515e+00 -1.925480964664478378e+00 -2.003580720780103075e+00 2.839209339881472971e+01 -1.708629110359633829e+00 -4.914614263086718893e+01 1.280667250865796447e+01 1.884486564214693871e+01 1.171020824454182119e+01 -2.265902742293312855e+01 -1.077012124259145764e+01 1.563180682504246377e+01 1.490584936023913443e+01 -3.872916937788120606e+01 2.981128619569001970e+01 -2.341332390748882109e+00 2.257676828292058957e+01 -1.375022360078863315e+01 8.078753896402732337e+00 -9.371358755175032140e-01 -1.163173285388093170e+01 1.046721327092266307e+01 3.934645194157786019e+00 -2.929080683176368183e+01 -1.240478021743745174e+01 2.444863809198872673e+01 1.596632110604747901e+01 -2.805801244121107985e+01 -2.434187848210220295e+01 2.477066460978056739e+01 -4.377997336036167919e-01 1.225914315117758768e+01 -6.739520478301450623e+00 1.190885426086990861e+01 -4.848673292439970584e-01 3.101112449533220072e+01 -3.150984454803078094e+01 -3.826949178166375987e+01 -5.975426932089379584e+00 5.019562254895858722e+00 -2.060249259721874537e+01 2.803480020848756027e+01 2.879097233716327864e+01 3.063065693433502545e+01 -3.102957454353802547e+00 1.065405632533910563e+01 2.453951215227212046e+00 9.264014058820684738e+00 8.529121291249708747e+00 1.152113548261808518e+01 -4.015005381921104011e+00 -9.184920324197518582e+00 3.375969967463633736e+01 -2.688918650412193578e+00 -1.666515409305172835e+00 3.003575895288419417e+01 -1.368520301574015541e+01 1.011708065792266176e+01 3.505144779540698607e+01 -2.057896192478744446e+00 -1.298452768758249931e+01 1.703166494269369124e+01 -1.261914565625746043e+01 1.715492764334051046e+01 2.615584774776600341e+01 -6.613270889050870238e+00 -5.979132901481806428e+00 -7.974220837569446552e+00 -1.419919109041059713e+01 5.810197255963752028e+00 -1.087662668477643035e-01 -1.304534646899000805e+01 2.964248790317994064e+01 -1.026439202042003984e+01 -1.160627609739453092e+01 -6.919311526200171159e+01 4.549879956763319200e+01 1.275461718653963672e+01 1.811163696650401178e+01 -1.367969046658510024e+01 1.737024728149401653e+01 -2.357394391584247728e+01 -1.110435425917324181e+01 1.485653257450956000e+00 -4.033031162735547070e+01 5.194304742425771337e+00 -4.562660900205529835e+00 6.289718862571881175e+00 4.005147423591867550e+01 -1.096986898394460752e+01 1.071383527682156789e+01 1.109711470274294953e+01 1.942682385447530535e+01 6.830694282081451796e+00 1.119596023555909881e+01 9.650061137229799968e+00 6.550287761603463821e+00 -8.149642313844712049e+00 -3.719395147620212327e+01 1.733634375872016875e+01 -5.809033414874424928e+00 -1.337358197906759472e+01 7.371294831484412668e+00 -2.205648567253408743e+01 2.755483661509885440e+00 1.228595117143829007e+01 -2.998019462018850056e+00 -5.085647997444154633e+00 -6.291896799277505448e-01 -1.237008351744164791e+01 -1.499454633293824202e+01 -4.624369199335006186e+01 -5.459915278903425317e+00 -5.314826688762495976e+00 4.358613006713771654e+01 -8.330042448734026550e+00 -8.609214239505192268e+00 6.327259715847604049e+00 -1.343939151978750601e+01 1.093882178590055254e+01 3.616598679472295430e+01 1.888424256554142744e+01 -1.664116020624933867e+01 1.753524886401183736e+01 2.244696051080135035e+01 -1.181563976552301831e+01 -5.083336129449848073e+01 1.131348107891231436e+01 4.568008124503848411e-01 3.079145416380819178e+00 -1.106804979794763888e+01 -2.000357203870098743e+01 -1.973335166473782110e+01 -2.278723571692950589e+00 1.785821314296718398e+01 -1.015379891213229691e+01 -1.149652138759613473e+00 2.745302211767622325e+01 2.162859082389849874e+01 4.853626794043814918e+00 -1.415036922733931846e+01 3.393979793904221509e+01 -2.147015403973746572e+00 -3.728927857578878236e+00 1.214464431147193935e+01 -1.321137512980856421e+01 -7.204295813042728369e+00 2.836340828200219732e+01 7.429773352914259554e+00 -3.388847246675679514e+01 2.740544930862725792e+01 -4.077641321528329854e+01 1.556332691743038232e+01 2.110268808144339037e+00 -1.511309759813157960e+01 -7.762742950326360081e+00 3.671490021065161979e+00 1.170397657760672061e+01 -2.618948751422648513e+01 2.459703026592091746e+01 -4.919013044057258099e+01 -1.893312832545569080e+01 -6.289330757329500976e+00 -2.083672250678911553e+01 -1.559682401517191686e+01 -4.411264854137063374e+00 3.176221675585203741e+01 7.038598593175399154e-01 1.180660312119037991e+00 -8.131584624027071939e+00 -1.139704895647173899e+01 2.409640520502582817e+01 -1.356753397295548780e+01 2.792974099880957795e+01 -8.070494557049543438e-01 2.289710510773469210e+01 1.487506725008632280e+01 7.927629512722099037e+00 3.960728660948240076e+01 4.574987769863342635e+01 8.219179168860524243e+00 2.674255432713493974e+01 6.188159566921350496e+00 -2.598759555262970622e+01 2.819235046954284485e+01 -1.621821967852336144e+01 2.276169124255211074e+01 -5.254444423288091581e-01 2.381017419053631201e+01 2.478926810942838621e+00 1.849611734075912040e+01 -1.305646552477906219e+01 8.428473442673374283e-01 2.872410425703122883e+01 1.534773252992239811e+01 -3.749891379887072418e+01 4.433908567458487049e+00 -1.550766503991813927e+01 -2.424803016666560396e+00 -3.101091880934041001e+01 -5.210195069512257859e+00 -2.105254248070946232e+01 -1.311168917958781321e+01 -1.127313855291614253e+01 1.385087072517846529e+01 -1.517190329659888803e+01 1.029857268965373107e+00 -3.299681705107795437e+01 2.568968865325905071e+01 3.879668189224428687e+00 -1.705167512715340195e+01 2.670291809883110901e+01 -1.383970098983467523e+01 -1.276585156558658696e+01 -2.342175794549281420e+01 -1.687183684053894694e+01 2.161216646760117044e+01 1.498402032756273883e+01 -1.321893717380311273e+01 -8.710636807841588336e+00 -1.622257693643407706e+01 2.103172745977757074e+01 2.227705430153319099e+01 1.171386814537259724e+01 -9.207145131495776624e+00 -1.978537226335116728e+01 -1.023009311928456633e+01 -2.900041125623116045e+01 3.372318582725238878e-01 6.816571789115661417e+00 -5.301103075154022015e+00 3.144726231785924142e+00 -1.399183698087331340e+00 1.539310174479959947e+01 -4.199382091183430532e+00 2.972518003284461141e+00 -1.771900709096456339e+01 8.634100764372762526e+00 -1.522434793732885971e+01 1.078445779147051198e+01 3.670810623239651704e+01 -2.247177490240630249e+01 3.330638284369140933e+01 5.329619215021830314e+01 2.393449782247241941e+01 1.282472325478376085e+00 -9.537515572816662512e+00 -1.185542319237251618e+01 3.338216762693914319e+01 6.298240873039309129e+00 1.475495457013134271e+01 2.007025733162986469e+01 -9.245835532766053078e+00 -1.208970651927003814e+01 2.136433261809116857e+00 9.877141221912543401e+00 -4.359039507190048957e-01 1.286216977963521302e+00 4.473488877906544627e-03 1.024958831083393740e+01 -1.888926319054876402e+01 -1.679757665169626080e+01 -1.444131125794144666e+01 -1.121697126377412523e+01 2.015355986550108724e+01 6.575103748284315763e+00 1.732355315964766973e+01 -2.411124835953400236e+01 -4.621544840091320339e+01 6.671258444166426882e-01 -2.369832418382621597e+01 -1.440496422329774262e+01 -2.036865761695676369e+01 1.643216999318937255e+01 -1.258489243550089753e+01 -1.068428202740783561e+01 1.127502769689540507e+01 -2.066754450235342944e+01 3.409476191749633678e+00 -2.191646885617281271e+00 1.328573102648785031e+01 -9.873003497369495562e+00 -3.289530058178736738e+01 -1.670904216315329904e+01 4.044366366124889822e+01 3.796827265628233050e+01 3.566731169201506191e+01 -3.085203758458187906e+01 7.038870013150791749e+00 7.333032736098142657e+00 5.453940716610391704e+00 1.828166893811540916e+01 -5.866281448397071330e+00 -3.249583185866497814e+01 -2.708310940660586752e+00 -6.208892481820681652e+00 -3.923026978582484947e+00 -7.302557067562023718e+00 -2.660815094209558396e+01 -2.383716675836334176e+01 1.333317557731752956e+01 3.720326900270240600e+00 -2.369143987535264273e+01 1.983424530910878403e+01 -2.303179138623198696e+01 -2.065798034533010696e+00 2.455287446754908132e+01 1.071632581453094524e+01 -1.519126811000946731e+01 2.866991532008267995e+01 -9.807765882133207214e+00 -1.896680235461849406e+01 1.093573720156848772e+01 1.422804366823479683e+01 1.663325564966888215e-01 3.251277927358905373e+01 1.562117637368988454e+01 1.052051502813092121e+01 1.588106079210037080e+01 3.067058226143417698e+01 -2.229745629861050205e+01 9.925170068044609550e+00 -4.807813928748638332e+00 2.134963386706740707e+01 -1.378108847341481535e+01 2.568775254485541382e+01 2.169845322029143730e+01 1.625913882436446656e+01 3.944007141462847699e+01 3.439363675906327522e+00 -1.452264894552656571e+01 -1.054561856528239794e+01 -2.473169942369025875e+01 -3.125578028697599819e+00 4.032940176753265149e+01 2.464627593578905262e+01 -1.097009770140140716e+01 -4.279122283989927666e+01 1.235566054897193133e+01 -2.825745571888733210e+01 -1.817904817198514067e+01 2.091907280309474260e+01 2.019256025052398940e+01 -1.600472198005050828e+01 2.794381318198189490e+01 -5.711438558106774366e+00 2.790901463414421713e+01 1.329094586931578093e+01 -7.076187941340208454e+00 1.548424726741319546e+01 1.380698247407023338e+01 4.491686515216053266e+01 -1.593335986943425908e+01 9.109960298842224802e+00 1.076146489790554206e+01 -1.792686949117440420e+01 -1.802493647831767021e+00 2.177647750821236272e+01 9.547126978630275929e+00 -2.598356155096275444e+01 3.428998269957612166e+01 -8.948019059320582613e+00 9.581854845004028620e-01 1.508117360206381363e+01 -1.941154474269479380e+01 -9.424305727136955468e+00 -2.092677859551378816e+01 9.343770911268716617e+00 -2.717461818197057255e+01 9.045627322635672485e+00 -1.196701408289815660e+01 -2.050192235134160157e+00 -2.847748436315711285e+00 -3.535483282843175346e+01 2.178535739463736964e-01 -8.789922106807075863e+00 8.127700492224416706e+00 2.048395027355524434e+01 -2.862313211607514063e+01 3.007375815186300372e+00 -1.448018752418018806e+01 5.168262163647075802e+00 -2.999309644851261680e+01 -8.190055491776339736e+00 2.244380264640229328e+01 5.583937534724967566e-01 -1.453070802332800326e+01 -1.347883693569684560e+01 -1.044333034147447137e+01 -1.059895765954951052e+01 -1.729373138781755159e+01 1.727690164481694524e+01 -4.806980885515270074e+01 3.802302839844309279e+00 -1.194966039284858006e+01 1.045505452394635526e+01 5.595788189406526669e+00 -1.134811943672624324e+01 -3.152980677694686307e+01 -1.020993296267098494e+01 1.292396563944788923e+01 7.955692150422805753e+00 -3.618927356079036883e+01 -1.393893430764078900e+01 -1.667449510051080352e+01 -1.983367908423399228e+01 3.773090900823248717e+01 -9.849021510952713498e-01 1.075976241378089959e+01 6.756935970856220663e+00 -3.125426688692733990e+01 3.995634693050318731e+01 -1.597167068849900318e+01 -1.133131045778398294e+00 7.401831810474871709e+00 1.582898534714613348e+01 -1.954453788514283019e+01 1.626074048456998256e+01 2.588935601423881394e+01 1.161565673685649713e+01 5.304519769813530239e+00 3.132940830055290604e+01 8.819012771331420808e+00 1.466260152920074944e+01 -9.683527644173755888e+00 -1.760533541702257310e+01 -7.892761819445403226e+00 3.174624978977661627e+01 -6.802574478451644424e+00 -2.253225626027283113e+01 9.600483142422920224e+00 -2.055512537139832574e+01 -1.151202718007666270e+01 4.559120594070068933e+01 1.538157461655451463e+01 -2.394729075816606656e+00 1.196381664435030689e+00 -9.628459235173865594e+00 -3.394432425348544768e+01 -7.206708471611475098e+00 9.368734283121726847e+00 2.953748633998914297e+00 -1.280702090668307314e+01 1.676138513446584710e+01 -1.973497228707748974e+01 1.469226559369207941e+01 4.034696105243862974e+01 -1.914443069802906905e+01 2.168619746440615614e+01 -2.882200002818791162e+01 -4.124538550868904707e+01 2.760842063927768208e+01 2.033966512504529867e+00 -5.942102055729872490e+00 -5.478840368499323432e+00 2.260154865362888543e+01 2.174997470411720712e+01 1.254132994143727409e+01 -4.200275392415601061e+01 -1.215917877366724476e+01 -4.733640813851349094e+01 -2.187074843318553263e+01 -2.409857551752656235e+01 -4.045166222816001067e+01 3.932206841813973597e+01 -2.935852810403830304e+01 9.337785258876936112e+00 9.560266567563720841e+00 2.632788442243070648e+01 -8.541460434333496110e+00 7.623144253659399183e+00 -5.114850656557530328e+01 -8.487786976451344501e+00 -1.895073737646819723e+01 1.246927634027868770e+00 1.410351909342382415e+00 2.303427421481588055e+01 -3.497643273883964010e+00 -1.253199010370119204e+01 1.454596663543759938e+00 2.040284177963282541e+00 2.000451966864118702e+01 2.836838466787651214e+01 6.578540394076180853e+00 -3.147700566208904149e+01 6.246004558065465062e+00 3.776309268175603506e+01 -4.133053170891319184e+01 -2.960577929425240562e+00 -1.302567815994119194e+01 -4.669769532447965332e+00 -9.517928077024333078e+00 3.973040193127209019e+00 -2.319342726833768076e+00 1.532386645061400721e+01 1.740139055188376105e+01 -2.114298895856325089e+01 1.001773863764017669e+01 -1.865538885890521925e+01 -2.422158249146376008e+01 -2.252990934650012633e+01 -1.305129784996754339e+01 8.240495197127724936e+00 -7.382272154588119806e-01 2.398674925224574483e+00 1.743677416475470920e+01 -9.084228892880080508e+00 -2.871909915590538276e+01 1.596286955660336027e+01 4.911109795759560370e+01 -1.345757358698948991e+01 -2.444985271788075565e+01 -1.722273512016119446e+00 -6.624199592418667848e+00 -8.920083555939783082e+00 -2.687946172781259691e+01 1.443579691488096550e+01 -2.749657522001470156e+01 -2.811190450773161587e+01 9.918240208246116296e-01 -1.234804962094633929e+01 -7.493163375859931641e+00 2.197242926113571215e+01 -4.918425461176262559e+00 -4.234167382480463004e+01 1.676115229880495150e+01 -3.730420527228348959e+01 1.239548995153147715e+01 -2.737766184665945346e+01 1.177484950498372918e+01 -1.601963377630091401e+01 2.588960302890363252e+01 -7.710182688954753338e+00 -2.042887739956676540e+01 -1.849075842837095962e+01 4.963293846542206289e+00 -2.954725263024816684e+01 -1.267940130309032121e+01 -3.448203193902608632e+01 6.295924759818888106e+00 -2.163014937901305146e+01 1.933468054591828889e+01 5.545681719125584941e+00 -1.318227569210335304e+01 -1.279316032814332971e+01 2.459733924562771534e+01 -6.970400304116568080e+00 1.006335477128264877e+01 -9.562513547664693192e+00 1.324299499353671017e+01 3.939060474108742049e+00 -1.746908359417432877e+01 1.856973493396094099e+01 -3.639031687733914611e-01 1.489827888915638354e+01 -1.308683461981496876e+01 1.313235284074482223e+01 2.161111647793530821e+01 2.794594891902006140e+01 -7.422603106802901252e+00 1.646156525065916298e+01 3.908835325282095852e+01 2.131194082233091791e+01 -2.075491508893874126e+01 -4.478829908671160354e+01 1.828323647746332625e+01 1.018458142947284806e+01 -5.025587672610841139e+01 -9.643638567178424381e+00 5.727378851852358288e+00 1.213803557421366186e+01 -1.337296192341460355e+01 1.925000656856262893e+01 -1.810514752637573466e+01 3.069775435742108272e+01 -8.582240915210096688e+00 1.276096546792871678e+01 2.875389933907046114e+00 -1.689488253187116484e+01 -1.787596726854008367e+01 1.297427498349196284e+01 7.416838319519482248e+00 -1.841378919190100305e+01 6.887887135475748934e+00 2.699142925332647636e+01 4.827330042560008394e+01 1.283691961867149800e+01 2.050073990452918338e+01 6.094939229431084460e-01 -9.861080883263578789e-01 2.755630596077180883e+01 -1.103413820886188290e+01 1.261474102147750287e+01 -1.076899422165881859e+01 -1.285833779139917965e+01 2.653363534211795383e+01 -1.214695424945365154e+01 -3.720999115213184893e+01 -2.488386964486887010e+01 3.187048693316026515e+01 2.671599933902879442e+01 1.762699374068075642e+01 4.055578505440715276e+01 -4.159352719659246134e+01 -5.547386367093896986e+00 4.382239735079937581e+00 7.887608061471885534e+00 -1.958790928516494745e+01 -3.531248379463230691e+01 7.182103229157005053e+00 1.434491894245813626e+01 5.081185090051845066e+01 1.313049900618396215e+01 8.829795528370171454e+00 -1.130201878658451164e+01 -3.055042459427647117e+01 -2.213027261563810910e+01 -2.081699272026706637e+01 8.861135513343112891e+00 -2.517890724169756234e-01 -2.994271250296316911e+00 -1.560381315940578517e+01 3.711896598293399308e+01 3.993966967032685744e+01 1.608223160472323698e+01 -1.019930213380219541e+01 8.287322362846357038e+00 1.467210021114872198e+01 3.530820787924052695e+01 2.035972665942614057e+00 -2.698771439983812215e+01 -4.059445793479431686e+00 -3.712591770426340076e+01 -1.919556489647388897e+00 -1.762446197059455955e+01 1.687139009885385832e+01 3.058663174586001787e+01 4.015293127190917133e+00 -2.973515247113931892e+01 -1.869266430501611254e+01 -2.837299640017555546e+01 5.899767689390484016e+00 4.969515071452681809e+01 1.518694002940033805e+01 -4.195842328038780877e+00 -6.959267280232557695e+00 6.719972444625438968e+00 2.353469053811351941e+01 9.288143278580678341e-01 1.397240935270660289e+00 2.457053102181960469e+01 -1.193612890040574914e+00 -2.330703216159570701e+01 2.196262056991448386e+00 3.766420992048029603e+01 3.041843128699987631e+01 7.877136413455358976e+00 -7.411543756497720459e+00 1.774489782976593233e+01 -2.694095146297101451e+01 1.206440446407981071e+01 2.098760346240453956e+01 3.813511930314926701e+01 -1.767561928755455014e+01 -1.032395623699579090e+01 1.726044971004796835e+01 -4.094555895001193768e+00 6.246762589052218040e+00 1.297571852841351614e+01 -3.320073598623334021e+01 2.655974584280336259e+01 -1.720327394709438451e+01 4.555923016334334719e+00 -3.116189477183638346e+01 2.035177999429388507e+01 -1.612079997122179975e+01 -1.931113368844324540e+01 -1.832058021415357629e+01 1.448697694340624054e+01 9.316342554609281734e+00 -3.371704040807272929e+00 7.621200125585326779e-01 -5.055223813687639733e+00 7.862131570443358974e+00 5.587616381069318905e+00 1.006603118459445767e+01 -1.892779607275475939e+01 2.701439601067754737e+01 2.630593049935750116e+01 -9.342940566227262877e+00 2.932883589343097697e+01 -1.052467180075552511e+00 7.411078393449168189e+00 1.957309550780333396e+01 2.715903097311916170e+01 2.720690420061693260e+01 8.319022150526880210e+00 3.563773074607212976e+01 2.584622718429915977e+01 5.656407284141570457e+00 6.390229020999890430e+00 7.313415445330990750e+00 -3.316996333926945795e+01 -7.838162793291418851e+00 -1.705954877654338508e+00 -2.371831521619580219e+00 2.576578640926724262e+01 2.031405512890277265e+01 -4.447218172674190839e+00 -5.930146228819475063e+00 2.657548472979789800e+00 -9.380692098067322959e+00 1.974345408738003238e+00 3.286270804743998131e-01 1.911281542886604967e+01 -2.348450901711941263e+00 -9.594785982878759611e+00 -3.453029952279046455e+01 -1.505870962424707216e+01 -1.781649424078134425e+00 6.934160157990040041e+00 2.358687771780288855e+01 -1.841945856542011128e+01 1.373384775702495064e+00 -2.827217582481831215e+01 -1.558306813289787129e+01 -8.915226529642199083e+00 -2.695914599248644095e+01 8.224386736013522547e-01 -5.481111066589599012e+00 -1.673206106400171933e+01 3.638226085214212446e+01 1.375551846152410462e+01 1.296719528264481447e+01 3.334586633835040459e+01 2.814900152016154777e+01 7.508050208967262940e+00 -1.142864356468470355e+01 7.440810006326304737e+00 1.471756502113847986e+01 2.644983582679980216e+01 -2.801674117376757867e+00 1.190857240543849294e+01 -4.446719790754016088e+01 -4.971153527273969308e-01 -1.136716649898398401e+01 4.949247198267507031e+00 1.400226698760778987e+01 -1.050158920279216801e+01 1.405507947474073704e+00 -1.842249000407731430e+00 8.831583579973457887e+00 -2.233826326950767793e+01 -2.031894670026543892e+01 -2.970267540978185572e+00 1.926649500302928431e+01 -4.791272878255214529e+00 -1.838081953491418119e+00 2.363550083143533431e+00 -5.421457839376644827e+00 -2.624156465055895637e+01 1.727808758395677202e+01 -2.701821459155415717e+00 1.509866399522177716e+00 -3.202119044282349591e+01 -3.773704422351709553e+00 1.866785016414405618e+01 -2.129410773837417636e+01 2.169902330762868559e+01 -1.150067929393929056e+01 -3.289012307442174432e+01 -9.222453969818408481e+00 -2.433547100687306397e+01 -2.672151209183066456e+01 1.930701556774318917e+01 1.044813772849315470e+01 -1.230686203346271945e+01 -2.182521458822288984e+00 2.863328187271956260e-01 -1.114794745881648286e+00 -5.077766890931716404e+01 -3.957932854606168149e+01 1.952970106971105579e+01 8.818772914620904402e+00 1.853814624604097716e+01 1.260088341778256549e+01 6.018852260080054251e+00 4.686401317742287631e+01 2.730714489664899958e+01 4.360184076130265396e+01 -2.342620768925000263e+01 2.492878956130017087e+01 -9.046462307766454103e+00 -1.513418236691723884e+01 6.602034379256672025e+00 -1.645891614731592512e+01 3.072698642751856468e+01 -1.159662842199643862e+01 2.422595567537048211e+01 -2.273855547178454728e+01 2.759559023341363826e+01 -2.359176417051035202e+00 -1.924479873153087794e+01 -1.114611458890854934e+01 -1.296233702921930586e+01 -4.727508531528433089e+00 -3.519779686880515612e+01 1.192371141456603567e+01 1.421678229769343993e+01 2.675695733657006414e+00 -1.457398394807251130e+01 -2.620649269413620885e+01 -1.162176062892379136e+01 -4.100324287367185150e+01 2.458335744992418270e+01 3.828020493101168853e+01 -2.338433229262186330e+01 3.158408811853540854e+01 -2.215736578879398166e+01 5.622831943364205110e+00 -3.062867136632983289e+01 4.404542786855986947e+01 2.316967095860307069e+01 9.170717708517232225e+00 1.629702270825750077e+01 2.603101629842837639e+01 1.349925034377076294e+01 1.165593524290295235e+01 2.450401499448555853e+01 -8.040471271364685535e+00 -3.183375841328502176e+01 1.803276904164881622e-01 3.872784657062551616e+01 -3.445172372620794121e+00 -6.988060854910647990e+00 -1.361374087656549392e+01 8.483185513593552329e+00 -2.749185273971569998e+01 1.922129536969493557e+01 1.318168892595174846e+01 2.482069634382312628e+01 1.853618151116354440e+01 -8.623818098602209048e+00 -1.907569648637560533e+01 -2.877510506560289372e+01 -1.028170782776177461e+01 1.209418194798458757e+01 4.182671574880504295e+01 -5.570730995128178265e+00 -1.467652929808202833e+00 -1.094154578098739883e+01 3.323326333998521953e+00 4.411261998534637740e+01 -5.037318362183525977e+01 -3.204767863905781056e+00 -2.616397799045824968e+01 1.506791263335844278e+01 -2.159791023303732871e+01 1.169257651236066664e+01 -4.524504799241515229e+01 2.215778324621359019e+01 1.263659503427172259e+00 -1.000040714686457122e+01 2.343535510191102844e+00 -1.901897222531901299e+00 -4.055668874587850325e+01 -1.450383459885483362e+01 4.286284872806768398e+00 -5.694331684076071376e+00 -1.190412314516496650e+01 -1.473320434219940900e+01 1.061852602505225462e+01 3.261541272524092960e+01 -1.901421431040720478e+00 2.720884385635489178e+00 -4.993496607904161166e+00 8.228788728162873767e+00 2.636888767588488136e+01 -2.270104221660355748e+01 -1.771344833298731913e+01 -9.196270888377513941e+00 3.984545388993466020e+01 -1.743071724111718979e+01 -4.456394449871358354e+00 9.239365777414729308e+00 -1.586699800042589814e+01 -2.300764509601330587e+01 1.333679124134274296e+01 3.095764656113103541e+01 -3.386028998945977531e+00 -2.175013379847127482e+01 -1.639339313087149819e+01 1.182975288387711110e+01 3.010999941071393238e+01 -3.264903305153842972e+00 2.199479848354089384e+01 -1.246012545731298360e+01 1.919236706814678328e+01 2.621757228173741794e+01 -1.044596769238882672e+01 -1.774643679783599026e+01 -5.431844896854910587e+01 -9.502907247056789686e+00 -2.403598016351321220e+01 -4.654855992609283621e-01 -2.466322033546416037e+01 -1.793996675323597145e+01 1.357469613628770233e+01 6.920659250050213096e+00 2.512087190977156936e+00 3.647524520676280524e+00 -3.626050661705911438e+01 4.701784817898658986e+00 -5.253646858279474863e+00 4.064430411073530536e+01 1.819172185917418005e+01 1.317918830397936247e+01 -1.749382933537350837e+01 8.988014113952981887e+00 4.962471423532953452e+00 9.561831332501064651e+00 -8.559612962504120404e+00 9.510196204760147154e+00 1.619562553760993495e+01 1.684750157562921657e+01 -2.351013673301799756e+01 2.767268694231738824e+00 7.585932737238470835e+00 3.362272348086782436e+00 1.192423007102356891e+01 4.186146420599057194e+01 4.627051468950156021e+01 -2.758873742927738348e+00 8.950260314953931484e+00 -4.031818832682223075e+00 1.698285983663414456e+01 -3.508904099035218938e+00 1.215533101534240545e+00 1.923771482863758431e+00 1.472099913038331209e+01 5.451314016507159188e+00 1.710873562595696029e+01 -3.108223148519652312e+01 -9.050652418056451154e+00 6.214031703492181258e+00 2.761966922128298307e+01 1.445239296953188912e+01 -1.277506592212425396e+01 2.997335132470555052e+01 3.741308107509667025e+00 -3.895384378620176058e+00 2.000233920696709689e+01 -4.953394984714015514e+00 -3.676466596220858207e+01 -8.266587215785532905e+00 1.495251593194027073e+01 -1.874886291777293224e+01 -2.554189698491951432e+01 -2.502179575762396979e+01 -1.187482455730039632e+01 7.589621079964537387e+00 -2.278409170123974814e+00 -3.381713819396313170e+01 7.984542161140981698e+00 -1.289958258858210627e+01 2.127984413938115082e+01 1.237849054202893662e+01 -4.935203010779551036e+00 3.280002482657589091e+00 -1.226621692778287098e+01 4.496722424260656936e+00 2.641860845612949049e+01 -1.954882733556115326e+01 5.935003354025787559e+01 3.889012108629770648e+00 -3.090467283993044845e+01 5.773752772329697081e+01 -5.088469795212593461e+00 -7.347524070366210580e+00 5.048734347248007737e+01 6.897830340416425621e+00 -1.192758596964372941e+01 2.349369782081706148e+01 -1.714243391986734366e+01 1.605925465471765179e+00 1.496530848708106198e+01 -1.584514595137786941e+01 4.650866378095961551e+01 9.496732245585491228e+00 -5.167496775380822527e+00 8.205647237932758742e+00 -2.136727094892914636e+01 2.070087044006144339e+01 -1.261345862684871655e+01 -1.109581958772716348e+01 -2.275164594697938014e+01 -5.395160323749497167e+01 -8.082573832888035881e-01 4.692253964865899718e+01 -1.428714970152709718e+01 -6.266501187057521571e-01 -4.406684845498010361e+01 -3.381840367365589461e+00 1.678947365773435862e+01 -2.025189287482162825e+01 -2.333607774278236491e+01 8.899267570884681788e+00 -6.461643852110264596e+00 2.320382544992465768e+01 4.900732452275179440e+01 -9.014762002740082991e+00 -9.716793333828224632e+00 2.507895230490726490e-01 1.023928237159290333e+01 -1.562530985028545594e+01 6.409804193893555713e+00 -2.584245360948823844e+01 -4.832954174883913545e+00 -1.382010534409304769e+00 -3.572450389295069417e+00 8.096097012599207332e+00 1.518019838213226436e+01 -1.081294096954353456e+01 3.178254700484032114e+01 -2.299658098369911752e+00 2.156451018958921750e+01 1.327191874384682890e+01 -1.243727361419821520e+01 2.127981253483381607e+01 -3.506527334887581304e+01 -2.518045029071146956e+01 3.925577072102849741e+01 2.820500547189334384e+01 3.199911277600466342e+00 1.155499160421270766e+01 -2.590409848640110591e-01 -2.813907605514463484e+01 1.895220364078789466e+00 -2.570902713139807361e+01 8.827736629855861494e+00 3.642027526252238356e+00 6.334506212576693329e+00 9.207283243468795675e-01 2.919964264005672661e+01 -3.751565818112729289e+01 2.631436950053566903e+01 3.244284734131451131e+01 -2.684938442680606840e+01 9.703922387678238337e+00 2.869006931437587582e+01 -2.709453073728486761e+00 1.804048385216362149e+01 6.544542108184804974e+00 -1.280508685343509079e+01 -2.721054367742659608e+01 -1.929356012568274936e+00 -4.011634170727505477e+01 1.870229332762307450e+01 1.638907279264812189e+01 9.649588494417816520e+00 3.872950196798537803e+01 -1.689258434634121997e+01 -1.301671858299410012e+01 3.814575291784579036e+01 3.746648716133093870e+01 -9.115374131197617302e+00 3.099603496142895409e+01 1.425681353855583744e+01 -3.665354727227122567e+01 -1.009965575753706979e+01 -1.762545879998656773e+01 3.245671996877197785e+01 7.670899064058800398e+00 2.602703396061578900e+01 -9.741270181095101677e+00 1.246491361312103052e+01 2.906975137882504612e+01 1.030036707867283141e+01 2.125643220239763309e+01 -2.106768479725282717e+01 -9.385729936287507513e+00 1.228979687927452424e+01 5.797289395555883296e+00 6.679012579490447798e+00 -1.531770663236555485e+01 4.625890958536810871e+01 1.720831557587468552e+01 -3.841926585334890376e+01 2.937802295277461084e+01 -1.026173882488812389e-01 -6.448472955787454275e+00 2.228906908580430724e+00 9.867428767929983024e+00 5.069202144167050506e+00 1.766755988822367485e+01 -2.793044178423302437e+00 1.163757813149711673e+01 -1.767218150003049715e+01 6.546245334607063704e+00 1.138092710831586984e+01 -1.239961910930785649e+01 -4.229741823287736224e+01 4.894030738568999084e+01 2.624896332908876584e+00 2.355181920106018367e+01 3.029204331286987539e+01 3.371448795223265193e+01 -2.305408588317125052e+01 -1.047248398059915786e+01 -2.294928430168275213e+01 -4.662172567670983980e+00 -3.894034284051601347e+00 -2.576421031504970571e+01 1.805761698597831000e+01 -5.025959594796760577e-01 3.027173035758237774e+01 -2.979639313501671438e+01 -2.184628757105665287e+01 6.454175470622559807e+00 -1.470140114027726952e+01 -2.032555754072304666e+01 2.736917075305844271e+00 2.744203053680477566e+01 -4.345789565101210172e+01 -6.581233213541246130e+00 2.294976849905930205e+00 2.484282608013601035e+01 4.123103044721031729e+00 -2.141340251566486685e+01 2.529230325004779445e+01 1.327120169603716926e+00 -1.061488524575210235e+01 9.205510976718423777e+00 1.052708244961647210e+01 2.200101437402584281e+01 -1.274455359143126643e+01 -1.768627160855684366e+01 9.288889107356283148e+00 -2.103047088090107408e+01 -1.570238378455141692e+01 1.376846019516263731e+01 -4.653666591048794210e+00 4.724118485780352472e+01 2.628206751489269877e+01 -3.705947401568109711e+01 -1.563934039093592743e+00 -1.794265461464410194e+01 -8.980293626378978544e+00 3.225531605559901749e+01 6.646119683190596206e+00 6.054769834736580814e-01 -4.392715023893620696e+01 2.526687780765275093e+01 -4.515456004321752204e+01 5.859640272073924017e+00 -1.844789003480154577e+01 1.496080106259853881e+00 1.822600554425011765e+01 1.620498588919534910e+01 6.404225758914239286e+00 1.680525602023446297e+01 3.420679151551335195e+01 2.160447010337222551e+01 -7.018794154821184961e+00 -1.798756327929214471e+00 -2.228749426545391188e+01 -1.025049639059852424e+01 -1.638923060877488069e+00 -2.431428877328738736e+01 -2.272186896303820980e+00 4.240168911088908743e+01 -4.419733994055851767e+00 -2.796536682144778574e+00 9.055528867180619557e+00 1.879052091978314110e+01 1.192599721392777568e+01 4.160093769390494245e+00 -9.009080577792193623e+00 8.245206226785956716e+00 -1.762208721160522629e+01 2.091445433326902137e+00 -8.880551851263062346e+00 2.471898365877152060e+01 3.467022552655061318e+00 3.117369676961808977e+01 -4.327101380367953709e+01 -1.165834921223946274e+01 6.111405703359955588e+00 1.084236518542811112e+00 4.297164072739944274e+00 5.413611075910734982e+00 1.138275967156114454e+01 -2.033378614690992237e+01 -3.629283057367405974e+01 -2.458485414315172335e+01 -3.031940969579197898e+01 1.813364601231301521e+01 1.744622503443374129e+01 2.493211912116898077e+01 1.069071674877833900e+01 -9.174730859753264411e+00 -1.500507959376556677e+01 1.328414610448438893e+01 -5.303966243931012237e+00 -2.452534642711507562e+00 2.968183540911656948e+01 1.085612032607473409e+00 -3.221506815533797408e+01 7.828451849807516183e+00 1.850594094205953155e+01 6.969390390007034419e+00 3.215717899714523043e+01 -1.571029513945511447e+01 -9.459092103929124917e+00 2.010586988042469159e+01 2.865621048082305578e+01 2.023977607958494573e+01 -9.602942116444530996e+00 8.591750262727119392e+00 1.286706875492635049e+01 -6.173554754489244623e+00 -2.477550026665586458e+01 1.013760675647597509e+01 8.811644616595749824e+00 1.002897432414510170e+01 5.629538381273056835e+00 8.846661787087017004e+00 -1.871248401204822542e+01 -8.519621685232021235e+00 2.213241462352505806e+01 4.072899931283894048e+00 -5.133643619340186603e+01 3.056911798773031652e+00 -7.597063663787299248e+00 5.129686036304416774e+00 -3.046234935537085420e+01 -1.212463760513104205e+01 3.243533005628433052e+00 -2.196011909633921277e+01 1.630663610818987763e+01 2.117203321416504025e+00 3.503318215389341361e+01 -3.644763324811468408e+01 -2.544104290793791634e+00 -1.795798904282477437e+01 2.113174918373576716e+01 6.982166751260365789e-01 6.638804498057072401e+00 -2.744953248309196425e+01 5.857253763425066317e+00 1.590558066989185804e+01 4.494314304151696859e+00 2.661876959854028968e+01 -1.654775669874563349e+01 -1.981277626329880093e+01 -1.570196385735741984e+01 -2.030582616367382087e+01 -1.398023578301784475e+00 -7.407981089261719276e+00 -4.890236523448193395e+01 2.875435612034028665e+01 -1.965465597600240955e+01 -1.524468891204116971e+01 -1.401724407649131621e+01 -1.800593241155778301e+01 -6.530063243628767555e-01 6.028759048734830372e+00 3.123205666848392426e+01 -1.565938720645343629e+01 -3.141685990037928278e+01 5.183086720715240681e+00 1.979490796715796819e+01 -1.008556318488178327e+01 -1.558866759111681866e+01 1.547700036512769373e+01 -4.200330196640318547e+01 3.475059285724255176e+01 3.051316385831185585e+01 2.205833355060140999e+00 -1.257475918999036324e+01 1.092089511214566855e+01 -1.879121661102449181e+01 -1.028523619272785439e+01 -1.107371358803903405e+01 -1.231243979704211711e+01 -1.229942910569022985e+01 4.698062733654249534e+00 6.917354601698505689e+00 -1.687869395154612207e+01 -1.744789951178501397e+01 5.163402175512966430e+00 -1.162610291096956772e+01 8.666353729596835365e+00 1.352154479279137433e+01 9.162933446193108011e+00 1.443437684785634501e-01 -3.361950658698174266e+01 -8.869259247426640513e+00 9.589441073099889579e+00 1.131811303464664409e+00 -1.506331532769845083e+01 -3.303804566998673664e+01 4.173120581074627466e+00 -2.276270751679582105e+01 -7.841053548166029508e+00 -1.871572595943754802e+00 1.121449237257629861e+01 -7.186030123447598505e+00 7.889417938122270435e+00 2.906298385978329894e-03 5.568091626736315192e+00 -4.373707665386218579e+00 -6.292349953334712254e+00 -2.194167514813588937e+01 1.014809329403445304e+01 1.174464530203360724e+01 1.376075726261651688e+01 2.485688490654386484e+01 -1.776312384337918360e+01 9.836390092301629196e+00 -6.441371172077845486e+00 3.166280898411498868e+01 1.188517131531279425e+01 -6.871679731247402501e+00 3.029721856782503409e+01 -1.837142164072796646e+01 -3.717613241372543342e+01 3.471123638436888115e+01 1.082690215070077855e+01 -1.179471609624297557e+01 1.460430487115910481e+01 1.839375507865594983e+01 -2.727620838049680430e+01 -3.629685674022697928e+00 2.965917794100860050e+01 -4.066888803454077106e+01 -1.148533195049916245e+01 -1.045334513168783630e+01 7.440699386059481668e+00 4.058365167546991614e+00 1.573560989460172266e+01 -8.369593972048702923e+00 9.158471498615435635e+00 1.782819648909876598e-01 -1.480981324397040444e+00 3.467939838383797024e+01 2.260833921563936499e+01 -8.537052948446531175e+00 1.337524495745500630e+01 2.261000945695290199e+00 -8.112457592083966773e+00 3.923582143205597106e+01 3.702985167710829728e+01 -2.493852979552036686e+01 -3.857628646012690066e+00 -7.515760100301857705e+00 3.176721770099963371e-01 -2.949695440351381848e+01 9.961799179266041193e+00 1.850154240908435943e+00 6.051680495054484688e+00 -5.746510803434211390e+00 4.017633819780489723e+00 -4.950251676751466157e+00 2.082163152993550703e+00 2.510833357795317355e-01 -4.847065360149334090e+00 -2.711952625165690733e+01 2.283535172763026111e+01 -3.037087965567898351e+01 1.014282896706612824e+01 -2.269453112610041678e+00 1.465495693179994285e+00 1.347765123582587066e+01 9.296436720967513168e+00 -4.086693407246880128e+01 -1.566832563747405871e+01 -1.390781263046479310e+01 -2.170407245804576135e+01 -2.502381580892768298e+01 -1.291301607856572708e+01 -7.853003752129589232e-01 -8.896692298117104158e+00 5.184017064094210525e+01 2.250711966809179643e+01 -2.068869776588007170e+01 2.345502586406819390e+01 -2.277365620155053705e+01 1.566368298085157562e+01 7.043013059002105614e+00 3.174354539324856894e+00 4.791728221234011542e+00 -1.941390498083855221e+01 7.566275224163367064e+00 -1.421068695768471990e+01 4.069098738977403684e+01 -1.873162706957204193e+01 -2.888766616184123848e+01 3.070161604596847127e+01 2.807738262716726041e+01 4.104486264679388086e+01 1.723163767803350899e+00 3.240163205574073402e+01 3.654871032924062568e+00 -7.111845668759817940e+00 8.378287103232333166e+00 2.546721841550222720e+01 -2.012609596045804494e+01 1.214883362135942946e+01 1.900876168036697678e+01 3.887468953410954953e+01 2.090276216285850808e+01 3.255102121868949183e+01 1.227541761835361811e+01 9.865883366031720669e+00 1.453298492866736069e+01 3.232639482207225967e+00 -4.135047335111574185e+00 -9.174796928290740894e+00 1.604719525394236257e+01 -7.752960425968655755e+00 6.246532731169325281e+00 -1.795845855847554873e+01 -1.089191526678727229e+01 3.998371780824088617e+00 1.110879903492897824e+01 -2.666201950019205125e+00 -1.646613641812603035e+01 1.225745218491285549e+01 9.198168577112507904e+00 -3.458078040991739499e+01 4.854940562677391824e+00 2.507491747308030838e+01 -2.231528856086605117e+01 1.539295486489673337e+01 -2.736487803258771123e+01 -3.921707133375730514e+00 1.286666661862760286e+01 1.857337651040394633e+01 -9.727737218371370176e+00 5.964509312708129229e+00 2.185770969110916084e+01 -1.143237140964327025e+01 -1.455312225671816151e+01 4.272584546612818457e+01 -2.183373157933070274e+01 -8.498129240919251259e+00 -1.500431170943257175e+00 3.681003612693321969e+01 1.980879031063157925e+01 6.023519787871727260e+00 2.917914383774931064e+00 1.414136397616350749e+01 -1.283092035347112514e+01 3.381683589060757722e+00 -1.683200070625160549e+01 2.536901629954977366e-01 2.978219046881086740e+01 1.766945669982763434e+01 1.195283738943613550e+01 1.503196079433063304e+01 3.024515421199019727e+00 -1.381015638419349045e+00 -2.611526894372587293e+01 3.110874163713475937e+01 9.331478294370395332e+00 4.753586286375009351e+00 7.589248461526008072e+00 5.131947858810971752e+01 -6.314836504875746215e+00 -5.130262086141396338e+00 -1.153243911501227714e+01 2.128185969153217005e+00 1.339315634560126966e+01 4.108458228253622835e+00 -8.991188203521430111e+00 4.914291306888366462e-01 -4.117780376142565046e+01 4.935094726248971142e+01 -1.784176549934120004e+01 1.627445983704340904e+01 -4.418892939792236518e+01 3.034720173035422164e+01 1.497926245078686236e+01 -5.106743939892500528e+00 -1.189694777115867197e+01 -3.134951396446832916e+01 -2.557937031223284308e+01 2.024869150555789332e+01 1.565764603895548390e+01 5.942801054455823184e+00 -2.941727169479860038e+01 -3.519260162351855570e+01 8.863963695002595955e+00 1.320190655172501693e+01 -1.853086471249352485e+01 -4.641385399012018809e+01 -6.752953485150626989e+00 1.147394034037717780e+01 5.379859714748256749e+00 -7.186130565001520587e+00 -1.192020790931917418e+01 4.423772329951725624e+01 6.262510947673304074e+00 1.355387032610192222e+01 -1.418029981160725050e+01 2.071690600488379275e+01 1.483263348276908289e+01 -1.612516351529277259e+01 -1.223805646935361935e+01 -2.229697298805664119e+01 1.328010697125057860e+01 -3.279392603723633215e+01 2.914636533526066664e+00 -4.159374962942863796e+00 -1.650801686647507438e+01 2.332165239844446702e+01 -2.786012175641135347e+00 -3.334008465153763012e+01 -3.205624258410272098e+00 2.450061970539611877e+01 -4.634769538540790101e+00 -3.104811401595841236e+00 -2.119124533900347274e+00 -1.710913894373940991e+01 1.289740960714322604e+01 2.640733518669157842e+00 -5.623136724424736776e+00 2.694550721375650326e+01 -4.508937647899498913e+00 -2.187684716564656640e+01 3.409188074549368253e+01 1.243192842636947759e+01 7.893260996908908922e+00 -6.699786667406065988e+00 -2.231380447361384256e+01 -4.169587977230035492e+00 4.119682467546081028e+00 8.434316321575868969e+00 2.074270089440289411e+01 2.652607782052607277e+01 2.349365642417316735e+01 -5.020347359427832501e+00 -1.088301029200328784e+01 2.904016153639450337e+01 1.914414840486144698e+01 9.876370939484328204e+00 1.982941334621699525e+00 -1.692438076630824995e+01 2.184910090955052286e+00 6.895651014192369921e+00 7.406242570493527744e+00 -2.070072413215802243e+01 5.351086936270769812e+00 1.587350790499219855e+01 -8.965395552511290944e+00 2.694655927026082054e+01 -4.517703636361387964e+01 1.809254553522352094e+00 4.920660166427880711e+01 1.900220158554479610e+01 -4.859603094964205638e+01 8.488005755074020442e+00 1.574584132262479663e+01 -4.436122205496179305e+00 -1.522146693324834743e+01 6.433214560568724316e+00 3.194632021896939289e-01 -1.099474849215726735e+01 1.166667064760586570e+01 5.754619871918944085e+01 2.131469213023351728e+01 -2.865634587000914557e+00 -1.540475339639329810e+00 -4.065922637825551789e+01 1.876954996688129285e+01 -1.005995903032193439e+01 2.361106105080810380e+01 4.061202245201145189e+01 -1.715771349165604676e+01 -1.269565643710474845e+01 4.390216458494223417e+01 1.435804516591877622e+01 -2.426788462702031168e+01 -1.576492448012259828e+01 -1.242823101147442344e+01 -1.738481319617727650e+01 -1.985410165643321534e+01 4.505807221727137346e+01 -1.136802028433965894e+01 2.902448293953202096e+01 9.864221205452160746e+00 9.189670462982954646e+00 -1.358167365459910680e+00 -2.315790361210690662e+01 -1.057777650192257468e+01 -2.982102845481663422e+01 1.904613257029136264e+01 6.714664613347755662e+00 -9.370260620336678059e+00 1.678698454580387178e+01 -4.927139647740961692e+00 2.261745660567584526e+00 1.045807099026975351e+01 7.545711341760163116e+00 -2.129637110354571661e+01 -3.103832798502556756e+01 2.062985011999051466e+01 1.177065972083943102e+01 -4.195156410581726281e-01 -1.532443285895303831e+01 -2.839470591053307569e+00 -2.510548118060047518e+00 2.843363488001982020e+01 -8.587233789900846403e+00 -3.927846117893406763e+00 1.732764945408803925e+01 3.577746625727062479e+01 -4.591596078989469198e+00 -1.117892822757106686e+01 3.224931548069717713e-01 3.131708418364357982e+01 5.164112194924661559e+00 2.285145231020561596e+01 -4.290220566922569390e+01 -3.303003469919380208e+00 -4.956896445766891368e+00 -6.719848982681694949e+00 -2.826063479420615110e+01 -1.145651639476404426e+01 -7.548773067003560655e+00 1.022839490190661138e+01 -1.248895719037173180e+01 3.364506466539062757e+01 9.229474040602102747e+00 7.329570553919428910e+00 -9.938464530558011489e+00 -2.960034731080855863e+01 1.404801875773787068e-01 6.316400650269686778e+00 -5.202299589444673522e+00 -3.152652869091675747e+00 1.331321108396666020e+01 -1.117251830096817500e+01 7.795707976064355726e+00 -1.466658010826575875e+01 -4.041042174539050791e+00 -4.796336731348213256e+00 -4.166179997957924996e+01 -3.967217929196906567e+01 -6.062497693602818316e+00 -8.764258918815317045e+00 5.807901238632773300e+00 -2.258174465853604929e+01 -1.258755497727999817e+01 3.772846228231466625e+01 4.109859298892963153e+01 -7.502634206671336514e+00 3.672935721437287526e+00 1.263994228417944576e+01 7.576765134619033226e+00 3.972982151027057984e+00 -8.641105785489102686e+00 1.437706986592051983e+01 6.290941370209242045e-01 -1.397774823504698816e+01 -1.191227118034158039e+01 -3.117661779776099706e+01 1.332540719815134622e+01 1.986503491314905645e+01 -2.778430669178081303e+01 4.140330814784381808e+00 -7.320742386431884796e+00 -1.864706418592937620e+00 8.762827274852115211e-01 2.482796305233191703e+01 -7.035734906523948062e+00 -1.503680773733723086e+01 1.217463548675410845e+00 -4.481643140522454161e+00 -3.613016834903303476e+01 -6.943396467535479566e+00 8.459432856006724677e+00 -1.670752937777722025e+01 -1.897269668436616286e+01 1.519403447239023208e+01 3.146832539132869400e+01 3.676575358122796899e+01 -8.663419953087172942e+00 4.734642770560820502e+00 -1.651026014497317362e+01 1.158345087754509706e+01 3.829286841618914394e+01 2.250623217520505293e+01 -9.773086020760926473e+00 2.128081776524637547e+01 1.564740214998674439e+01 8.375437175513045673e+00 -5.228037297173612430e+00 6.226661477655368593e+00 1.597719841849319700e+01 -5.299642788103496116e+01 1.827245426770859327e+00 -2.852113287340988279e+01 -3.261314098076825729e+01 1.340736740758103274e+01 6.905298688191864542e+00 3.638069147743838716e+00 -1.490955778363580286e+01 1.100477886327025256e+00 -8.753791694285608216e+00 -1.678933695990406960e+01 2.312941887379895434e+01 3.759138613250995320e+01 -2.290281987831184474e-01 2.327305223673871826e+00 8.648966916115710113e-01 5.228735426662596275e+00 -3.696151546422594691e+00 3.884576277600824135e+00 -3.589696367614840256e+01 -2.467760909416068671e+01 4.111819250919598545e+01 -3.080983000225800961e-01 1.961266147257539316e+01 4.997907119942237131e+00 2.826329829380817671e+01 -1.908048024471450788e+01 -1.466830775516148577e+01 2.170442086655909719e+01 2.992681977958655537e-01 1.878990793664334191e+01 -1.391145947842158037e+01 -2.080461956632268183e+01 1.021602029495975827e+01 1.709828282454455461e+01 7.072040687673762704e+00 2.287113463500327626e+01 -1.207305726201094664e+01 7.869886440616304935e-01 -3.005202823703474735e+01 -2.341386907799548567e+01 -3.736339578938454764e+01 1.407908457206996466e+01 1.849238382978403150e+00 1.904518381348935563e+01 -5.014395637503365144e+00 1.382291929274844478e+01 -2.018609397832616636e+01 -8.062903174000846107e+00 -4.361531123541235733e-01 -4.252823641902512719e+00 1.122480899400876808e+01 2.160341020405439139e+01 1.449272973665063802e+01 -8.678991346199286028e+00 -1.015329924063266631e+01 3.311432615895357401e+01 -1.252622245901137965e-01 -2.607292911296379412e+00 5.402571009200780594e+00 -2.319157433005613456e+01 3.011851487871869182e+00 -1.678956905697635449e+01 6.941747838933862713e-01 -1.000587899146682780e+00 -2.642223717842306741e+01 8.532102708832722371e+00 5.006801744215394478e+01 5.388288776662477630e+01 -2.165883260392050147e+01 2.298306200102082286e+01 -3.014889480440043101e+01 1.195724323210896323e+01 6.310154466958259434e+00 -4.926451685620872922e+01 1.907971457126864934e+01 7.946796757538625577e+00 1.761859728552169457e+01 2.372727222906338440e+01 6.806512021888759811e+00 5.487397529289284925e+00 -3.389861215410272166e+01 1.232381281404057560e+00 -4.316313389796664524e+01 3.917394464900600326e+01 1.449194696546258854e+01 2.053552666000099691e+01 1.942262104103043185e+01 1.035307306208609113e+01 -3.071508082609862100e+01 -3.520657713023781277e+00 8.305976911648896177e+00 3.433460012179669008e+01 -1.410423091902634418e+01 -1.322791463551609858e+01 2.279955391734052839e+01 1.561475128259704803e+00 -1.252713338906555762e+01 8.712272346527026201e+00 1.210940694685200825e+01 -8.500278644120724536e+00 3.495545247808145461e+01 1.078091246916585710e+01 1.158765836225985169e+01 -2.825369205815316809e-01 -6.215145902514852772e+00 1.016647569246621963e+01 2.816547932682653510e+01 -1.319337081980004989e+01 -1.794503291182527960e+01 -9.998635304040973892e+00 1.708185233422718241e+01 -2.289751894474930438e+00 1.512374554150133932e+01 2.259056922604475304e+01 -3.066912668920346974e+01 -3.137952849735900074e+01 -3.920328837599561744e+00 3.742668149330521743e+01 7.910357871346276326e-01 1.178086213654423986e+01 7.715551515884763845e+00 2.340807965147593706e+01 -8.898512285154668078e+00 -2.529980926306483013e+01 -3.339743448419670102e+01 1.291067910110472994e+01 2.322009625237555142e+01 3.376937339416947292e+00 -1.118233152685720988e+01 3.155890794014250389e+01 3.431252240734962555e+01 -1.670140788972080514e+01 -1.909301142434458853e+01 -1.271366863991507756e+01 2.180445068715808077e+01 -3.522842251585105888e+00 -2.769271388456185434e+01 -1.290150655253136591e+01 -1.518041699612593476e+01 9.797672998927794197e+00 1.401195288579962295e+01 -4.905015176236063468e+01 -2.019883249170349870e+01 -1.997862667403762771e+01 -2.116137486034336845e+01 2.277220438447231032e+01 3.121995104767217311e-01 7.070294959133665458e+00 4.252261381136611007e+00 -3.119600187467360541e+01 -1.838716075463866773e+01 2.337489219655543238e+00 3.050444816606310283e+01 -1.352568160787277929e+00 -2.656873271423583205e+01 -1.214501707578832246e+01 9.599165428451636117e+00 -1.803097200917961107e+00 2.562194129228544526e+01 -2.292324403149799039e+01 -1.418698220354359307e+01 -1.275344742823758892e+01 5.158263907694908568e+01 6.207902934267969464e+00 -1.936383811472349237e+01 1.209532603324594335e+00 -2.678740573087986832e+01 1.832727157223257208e+01 2.277557565633377301e+00 4.063634304936455521e+01 -1.385444917094249773e+00 1.974717707139748413e+01 -7.841663250181452938e+00 -2.886379729241667746e+01 -1.557152616507661058e+01 6.255728172095230910e+00 1.361733723869589063e+01 4.994464439845589254e+01 -2.136545598696498871e+01 2.650545695363587129e+01 -2.734099867602099465e+01 -3.841034892051914618e+00 -1.014679076568123328e+01 3.533968820023902335e+00 5.423898102463291337e+01 1.138197500571008902e+01 -9.485066116850116913e+00 -4.086480721866029064e+00 6.383917505072217446e-01 -9.028918450571275400e+00 3.218690500235340579e+01 2.205962578998948942e+01 -1.226793204794745229e+01 -7.556670400216498606e+00 7.537464638935046146e+00 -6.281493030893698926e-01 -2.067630985676379396e+01 1.807126012979534480e+01 1.208235883706137948e+01 2.124402388673205877e+01 -1.232619664435851092e+01 1.566072767826640622e+01 -1.552947737020025265e+01 6.660892672253116764e+00 4.678312783041267409e+00 -1.424068336746205432e+01 -5.903889717651303215e+00 3.574454185444044185e+01 4.155636502197520343e+00 2.390546706725575454e+00 -1.799473570730755156e+01 5.205435848230699492e+01 -1.271171655778164045e+01 -1.865060717087196096e+01 1.399077163861091755e+01 1.448950958481651163e+01 -1.794175061516358971e+00 9.371583414274240909e+00 1.354706360628511952e+01 -3.994720180838783818e+01 -4.309400958808898174e+00 1.919668675381603862e+01 7.230068798998198432e+00 -8.829003571227941549e+00 -2.962026662795373255e+01 -9.228804763397238986e+00 -7.196492985399200393e+01 -8.129723260207926572e+00 -1.661060600576272361e-01 -9.182184904467858289e+00 2.333980609378052762e+01 2.593637535963588259e-01 -5.126690895381007529e+00 -1.745769702082125718e+01 -8.798063797763644445e+00 2.753808577583010120e+01 3.902808449425814619e+00 -2.789824725849139320e+00 2.321274608345907708e+01 2.515629420649565073e+00 2.506744068763729416e+01 -1.497282107858789502e+01 -2.365484408571492025e+01 1.686734247955757482e+01 -2.887352206889358897e+01 -4.199084703481389624e+01 -1.763696702315309750e+01 -3.581483382269786908e+00 -1.082827117019951757e+01 -5.816218538084591216e+00 1.043021525635555946e+00 1.680997996615252532e+01 -2.221952531608525305e+01 1.073921288336686514e-01 1.627662196997145472e+01 -3.015054212392823008e+00 9.056988184377100737e+00 1.384425277717542357e+01 6.673499561968199600e+00 -2.887404986272770557e+01 2.101208598920761261e+01 1.990601607963762376e+01 -1.092193503754808681e+01 1.025862904099878037e+01 -3.402453222946304834e+01 -6.625298961056414804e+00 -1.717790404305583607e+01 -9.682596983832755910e+00 5.228678395060289752e+00 -1.627151975935287354e+01 3.454638070679919792e+00 1.041038272221502226e+01 5.037797233095843374e+00 -3.555493542941267737e+00 7.453512949028304746e-01 3.079822334350874513e+01 -3.758410544325044178e+00 1.902369761650972890e+01 3.255445486966884516e+01 -2.864525830259555050e+01 3.456590422085172865e+00 1.801601418704116853e+01 7.675328461513095668e+00 -2.298390561924393438e+01 4.725584887730829564e+01 2.206862256301006298e+01 -1.179379241728496730e+01 1.800412014477671718e+01 1.199554456943950598e+01 3.878279428059745015e+01 1.180296720715195286e-01 3.630237191808178210e+01 1.338810305004504286e+01 -5.478584400725735826e+00 -3.422006198041235958e+00 -2.157631181519002794e+01 1.179034534427128378e+01 -3.782706742004786804e+01 -1.663094562814228627e+00 1.509641763704645001e+01 -5.333982012550818830e+00 5.336984694333203549e+00 2.736627812718039365e+01 -2.600964875671053278e+01 -1.176388655353994750e+01 9.214154194952946852e+00 5.285540471102176063e+00 1.076121200219455964e+01 1.722345554455292671e+01 -2.048414827752869649e-01 1.860531655684528884e-01 2.935326046698529368e+01 -4.167502549384256127e+00 -1.752036394903929983e-01 3.156425721337012380e+00 4.336303665479496194e-01 1.609689920817504394e+00 -1.292976049292628993e+01 6.156276921383939893e+00 1.943940659047348873e+01 -1.144792918633729606e+01 -2.494372721754728417e+01 3.028628680173462229e+01 -9.802252377923792892e+00 2.209894907434950895e+01 1.285769156891692333e+01 3.059004167683706399e+01 -5.760376550565857734e+00 -2.052874186241750554e+00 9.583814452372203974e+00 -9.159954164536183718e-01 -4.373838315311761704e+00 -2.581196092628163541e+01 2.146413278863364837e+01 -1.652346196989206817e+01 -4.710770689086277940e+01 1.223495095529410825e+01 -1.234004596441826962e+01 3.318891888269541113e+01 1.114668269756510455e+01 -1.880206317061353616e+01 2.860426019689611188e+00 6.060992832473980130e+00 1.163043519274026494e+01 -6.280543406806807227e-02 3.815576243390879796e+01 -5.046705391881695091e-01 1.767867340788330921e+01 6.753877681018086498e+00 -5.430396395789904318e+01 1.915148680832087891e+01 3.238952136243692337e+01 -1.983264298018592342e+01 -2.421295590867738667e+01 -6.475070282376393926e+00 -6.042978840669093188e+00 -3.889638563765378088e+00 5.710897541799649701e+00 -2.871060566997879349e+01 -1.518390340147564466e+01 7.902314333644699929e+00 2.300529248042344221e+01 -4.721759784068143340e+00 -4.129405652203896437e+00 -1.111352942590381154e+01 9.762404418955105356e+00 -3.096130447054432011e+01 1.677921903859725461e+01 4.296902000918695563e+00 1.345139100632624007e+01 3.075878496718483746e+01 -7.944011663061960604e+00 -3.221600629442416164e+01 -1.584909562783640702e+01 -1.518146182706187908e+01 -5.326170940735643455e+00 -1.225257573260582866e+01 -2.899768335514582773e+01 2.142380417809880200e+01 5.718030327949818137e+00 -1.612056883371852223e+01 -1.174079091472352587e+01 3.609948817814818511e+01 -6.816673280688705816e+00 1.426041452562053102e+01 -8.225046347862106089e-01 9.050211085557597457e+00 -5.421394961096616782e+00 1.916476559966378090e+01 1.122098890787147951e+01 5.402088106528117883e-01 -1.048928943790221879e+01 2.407219013620528258e+01 9.847403469436290635e+00 3.474751548988258065e+01 1.097579365153257935e+00 -1.190606972517505469e+01 3.327769650228604803e+01 1.189858961899799539e+01 -1.544395135647120121e+01 3.894332710662627317e+00 -3.480493060838448827e+01 -1.354237006953645839e+01 1.835045494105009212e+01 -6.611128591672709831e+00 -1.236705833383737518e+00 9.699978038098780786e+00 -2.562095440940449365e+01 -1.351507431291059724e+01 -1.375827779799514161e+01 1.362282327567869444e+01 2.173175183680537259e+01 9.061072389926665416e-01 1.473023938629160412e+01 4.735358391091772035e+00 -8.224184985280579951e+00 1.488983958224915760e+01 -1.804523227966560484e+01 1.187309510118376643e+01 1.790634389533471094e+00 -1.728399112337258359e+01 5.085168693461014300e+01 3.956543132467371215e+00 7.674847583515961524e+00 -8.623307993078904943e+00 1.036182110059708350e+01 -8.790253230010555696e-02 5.274991205857075371e+00 5.614787784775256085e+00 2.362585217049550579e+01 -1.330014597200624848e+01 -1.258101902219096146e+01 2.806406901930317943e+01 -2.781452143640244046e+01 6.622623532694951187e+00 -1.429131320875337963e+01 2.571135070436510972e+01 -1.171386875460209254e+01 1.961930866676593155e+01 3.955681723149184759e+00 2.072481111837779721e+01 -5.973978941309203705e+00 -1.034003842173469678e+01 1.592955322621051373e+01 1.309516995143902918e+01 -1.005859048950160783e+01 3.635947358607660274e+00 1.764685251847885183e+01 2.942517282886683017e+00 -5.868631839689844298e+01 -1.440901213459360442e+01 5.127264555392176959e+00 -7.679455424351365522e+00 -1.153509235014008816e+01 9.921232341646196717e-01 2.228132199725413543e+01 2.739152910161142529e+01 4.227054854695634134e+00 4.645261675898338716e+00 1.282923608196304954e+01 4.394601639979860863e+01 1.690694922610105522e+01 1.929372877174629863e+01 -2.397899420011287219e+01 -2.743493565211492236e+00 -1.524810131459918239e+01 -1.900958916752517425e+01 -2.473367296874346266e+01 4.781748664974295515e+00 2.696323359726153512e+01 2.057079990752804122e+01 1.394233206270706571e+00 3.082603638425119996e+01 -2.427005885845215616e+01 -1.373566889361314836e+01 4.765101772504821298e+01 2.469004730285075055e+00 -7.369398446425825533e+00 5.549986552115969474e+00 1.193832146257834292e+00 1.490887736985633483e+00 -5.123818638512709356e+00 1.434554480322017334e+01 -1.797050425172988497e+01 -2.648566985559861564e+01 2.289316521930199144e+01 -2.762910987459513024e+01 -2.412315209036560049e+00 -4.344777860885669440e+01 -1.901983361845648801e+01 -2.344121422636047924e+01 7.015714997475690495e-01 -5.182436558975870078e+00 8.669209173535943336e+00 -3.523720979244864537e+01 -7.674190053034162240e+00 -1.059035497357981193e+01 3.414582926830035170e+00 5.232248942009641013e+01 1.131692075801071340e+01 -1.826930815395390795e+01 4.161217417104359662e+00 -4.727569008935858186e+00 1.667520253214384951e+01 -1.974988150245379970e+01 -7.080789134260767170e+00 -4.657438061955137876e+00 -1.137649746333996781e+01 8.218729355631428035e+00 5.192764305961921067e+00 1.300336124588782560e+01 3.277269077187897039e+01 7.752800683188356246e+00 1.955975152250306826e+00 -3.191789447096933685e+01 1.697811124393498261e+01 1.654257558338564493e+01 -1.601972370123750100e-01 -1.731312400512317851e+01 -6.653021129028068970e+00 -3.969908691773433418e+01 1.232936814375206147e+01 4.980720757076727345e+00 -2.397361486386243712e+01 -2.312373050906071725e+01 3.323828757055689920e+01 -1.729237121502361418e+01 -7.335924294513612054e+00 -7.508454489560170586e+00 -3.086141776712251783e+01 3.665490301061103651e+01 2.628653072503321653e+01 1.337323718758008262e+01 -1.545438132476022020e+01 -8.268159817886743923e+00 -2.961415105010880922e+01 -3.877491310975887728e+01 5.553118999185024940e+00 -2.403194436170549952e+00 7.347754214485168189e-01 -1.254532802087091881e+01 3.979592709885997337e+00 1.181529484537709251e+01 1.071784949589171987e+01 2.942838295205800314e+00 -7.519238664358470103e+00 2.483686231034409886e+01 -5.178919563074712684e+00 -1.234419388304019982e+00 2.581455528595523319e+01 4.257829656128768292e+00 2.999178122622115339e+01 -1.116398462566511185e+01 2.428616846754988146e+01 5.422244630981188918e-01 9.872357228913150706e+00 1.130877052791290183e+01 1.411809587596759563e+01 -1.307507469098134756e+01 -1.562526000846436247e+01 1.192846097846574516e+01 1.398853650925178549e+01 -5.752673126373272439e+00 -7.053685273723660387e+00 9.575318547461943552e+00 -5.844635562252028294e+00 -4.123908426522151061e+00 3.245611863673834918e+00 -1.276413331990386979e+01 2.675631073975739938e+01 1.382673028214635380e+01 2.674378221548735723e+01 3.617799822050935532e+00 6.254500326092307105e+00 -1.700648611937998211e-01 3.780731672686697209e+01 2.089041393690086323e+01 2.753982374067095229e+00 1.412915975019219061e+01 1.236904150254523937e+00 2.420496740504478339e+01 -9.533332775492587174e+00 -2.822095452502246005e+01 -1.760620662025498007e+01 -1.339502570284675542e+01 1.925289711392668579e+01 3.351886191695499662e+01 3.257962014494864178e+01 1.648110563491025005e+01 5.115776118313399845e-01 8.281561659975976042e+00 -1.298802197081458232e+01 -8.230125204218312618e+00 5.815475593439272117e+00 -2.131669158143241649e+00 -1.949616578645589371e+01 8.537030760592196899e+00 -5.911517155889510988e+00 1.866185013081640065e+01 -2.932954055157880546e+01 -1.705093991361938510e+00 2.352268566078990730e+01 -1.206216483857475907e+01 -2.962189883620307285e+01 2.824726602493101524e+01 1.218110673168747482e+01 1.561448705521012492e+01 2.853531237911270324e+01 -4.666346576856902573e+00 2.388910464037312664e+01 -2.408911366237339280e+01 7.956831784031531463e+00 1.337226178373360241e+01 8.991570245016049512e+00 3.171324080594049022e-01 2.239337933329480279e+01 -1.020927742718482811e+01 -1.738308960660190650e+01 -3.296854596461152909e+01 -3.080513581995367645e+01 1.515719194974991302e+00 7.837391215253697752e+00 -1.142431488857434729e+01 -1.138416910496147416e+01 1.151486940345168009e+01 -2.199705487953797167e+00 -1.313850920136324696e+01 -1.375085715980771539e+01 2.417845582425621309e+00 2.954741835122871052e+01 -5.569675031938374765e+00 -8.505355641126495669e+00 -1.273211452553036338e+01 -3.493238679376864297e+01 3.701033868633922452e+01 1.331574813070765728e+01 -2.986748211148722376e+01 -2.011986797441139529e+01 -3.213956989296896438e+01 2.402289665521364270e+01 -2.599137530070795421e+01 -3.357298617276149599e+01 3.417412948908729931e+01 -1.428853295304556426e+01 1.847658144670445779e+01 -8.148660558361264350e+00 -2.792782248060661132e+01 -5.247760001155733711e+00 -1.020571509239096564e+01 -4.615140171572859606e-01 1.662012631516104832e+01 2.550638251960062775e+00 2.453771236354845087e+01 -1.099478771205547289e+01 -1.055312119208356059e+01 5.714720184710524009e+00 7.854173500619170412e-01 -3.931870383617513198e+01 1.519966545923469425e+01 1.355014884268167918e+01 -4.163450948684495501e+01 3.198605633975752482e+00 2.170179184803161743e+00 6.012772231076431856e-02 2.453144830577912572e+01 -2.339870307969198926e+00 1.977751973018413878e+01 -1.824920671071499001e+01 1.891952762329339954e+00 1.548718871075932668e+01 -9.519727725654901107e+00 -7.192068121838247841e+00 -4.258070679957582172e+01 -4.319391474762509731e+00 -1.078360518691340708e+01 -1.486793490436573428e+01 3.252902435389657843e+00 1.355701547644972926e+01 -4.687916339712518266e+01 2.004064625269051803e+01 -4.180617236946282844e+00 -2.831502624464249962e+01 -4.753629361359440253e+01 9.471415562129930521e+00 -4.709406104114647107e+00 2.284892166818487169e+00 -9.611454706252775537e+00 -2.042447877762874242e+01 5.891960272130580378e+00 -3.821485340305131206e+00 2.758541030885844592e+01 1.895162467515344673e+01 -1.415581186795794189e+01 -1.558014286276375415e+01 -4.488368040583949181e+01 3.581941158715221896e+00 -4.492277080383517784e+01 -1.501331332878254443e+01 -1.210435025210480475e+01 5.842160306741607023e+00 1.568055657817312465e+01 3.030576377098499918e+00 -3.411217264767392976e+01 -7.840383353623252560e+00 -1.249820582143566483e+01 1.427681941389814035e+01 3.043586516801780562e+01 -2.114574951008497905e+01 1.606125738511469692e+01 -2.174681134354543843e+01 4.215095664169910883e+00 -9.367841580698982540e+00 1.828557532091237192e+01 -2.854501833681012357e+01 -9.294914171410100678e+00 1.770084492626752493e+01 9.621727167484783294e+00 1.741051972817509252e+01 -2.948464975049042280e+01 -1.106860806073320269e+01 1.278931494642523248e+01 1.549923923239317602e+01 -1.602162345129699617e+01 2.950471102114269328e+01 -5.133445916652123131e+00 -9.645961657631360708e+00 -1.240612224989503254e+01 -4.588239436619151235e+00 -1.678886823495314573e+01 1.561596942445933500e+01 1.017776107870039359e+00 1.418517866600016220e+01 3.145061819159953753e+00 2.243349043623914696e+01 2.234264684013705349e+01 -3.129433385791164568e+01 1.196162308789200601e+01 -2.545484053539586622e+00 3.743422523443040006e+01 -8.080295284433539393e+00 2.659760084197133168e+01 -3.657591561340867514e+01 -6.425938159340089051e+00 4.284263973567640216e-01 2.422731572705965419e+01 -2.554066222181506163e+01 1.128915893267471482e+01 2.891956517382391922e+01 7.198976053093259964e+01 3.712727761545713712e+00 4.478429044834136619e+00 1.777945144700890268e+01 1.721669163911312950e+01 3.525883234212260930e+01 -3.140856284110141061e+01 8.068070802877887193e-02 3.104202439182657614e+01 5.451578851629042433e+00 -2.665370520067931892e+01 -4.637992212106380130e+00 1.901557453454199376e+01 1.836327144834029212e+01 2.431696789680314197e+01 -5.254889614001439213e+01 3.637145803285666279e+00 3.771071204616811112e+00 5.742167779560482188e+00 -2.144864700794998669e+01 2.376187405002838204e+01 -1.190634368735015602e+00 -1.973301094915279608e+00 3.208975816865794428e+01 5.836066150390582408e+00 1.649977492780611499e+01 -1.822719348514556259e+01 -2.509683832705509232e+01 4.109945863652511910e+00 2.742371944266940531e+01 2.062951038448347418e+01 -3.045268385713406190e+01 1.342458974349018419e+01 -6.085728189146215783e+01 -1.532952233492764904e+01 1.928261569241836781e+01 -1.514777807764934359e+01 -8.659694713661194143e+00 2.364716830145728110e+01 -1.475779838079453654e+01 6.348408756358346894e-01 4.379682282218038125e+01 4.082267996998444559e+00 3.256492899185684564e+01 5.503250113562021539e+00 1.903747242976732679e+01 -1.305336951289659453e+01 1.625624637262193062e+01 -2.927790736225491131e+01 -1.429571387934266902e+01 3.871897544911058020e+01 4.621364969831142844e+01 2.530509715878122989e+01 -8.800024708692435027e+00 -6.742110036631093983e+00 -1.385987132484581430e+01 -9.831603681116392934e+00 2.396271047204625404e+01 -9.274335589720030804e-01 -1.404849694422487261e+01 1.892660378213026107e+01 8.472788173693802660e-01 1.054060471904009333e+01 -3.169968596868173805e+01 -3.721665840872312714e+01 6.956851538759072362e+00 3.848771935788468657e-01 3.014402233609652981e+01 1.177839517923628954e+01 -2.404745120323032381e+01 5.221474810671892897e+00 -1.394627651191091111e+01 2.164762994545535690e+01 -3.121202501880335234e+01 -5.230661842090148284e+00 7.459081522293020683e+00 2.864926265612212575e+01 8.316763184429854405e+00 1.522360921565145730e+01 -1.065034546728045051e+01 -4.715860041621576793e-01 -5.300327162676427228e+00 -2.683960670584916386e+01 2.134546328288885064e+01 7.595422464780069660e+00 1.291409372580734349e-01 -6.960984157041716358e+00 6.462911448767317601e+00 1.786367608553486264e+01 -6.197061163152214114e+00 2.353077901312227382e+01 -6.883138899726360949e-01 2.919038700861317004e+00 6.748510980278833671e+00 -8.016642055701041158e+00 4.045442306207276850e+00 1.923176627750456547e+01 -1.497688657128896494e+01 -2.132175258761924930e+00 -4.776805955806933568e+00 1.022851908410316923e+01 -3.934466088241203585e-01 -3.016794790140103899e+01 -9.150941982450417456e+00 -2.032093479815044645e+01 -1.132306060346599530e+01 -7.554996695888538838e+00 1.905796477927940202e+01 1.825712834939833940e+01 -3.723409981155341608e+00 -3.134440612427086847e+01 -1.743333585833195087e+01 1.442214543427749263e+01 -1.080328899054976866e+00 -1.763442040769475305e+00 -2.591475836096532870e-01 -1.142400786147492120e+01 -2.627719885156599844e+01 -2.513526640947490876e+01 -6.483165548781183674e+00 1.093823705740027741e+01 -7.628826088816822448e+00 -2.526349558578034049e+01 -9.909844174402000050e+00 -4.381450284888130042e+00 -2.057497771306808332e+01 -4.284248709848855974e+00 -2.239507980770323670e+01 2.881281233701902256e+00 3.655482721400924895e+00 1.012156974281671751e+01 6.176424504689292050e+00 1.546132312759237060e+01 1.580831783734138440e+01 3.029425571660419081e+01 2.635969827238028174e+01 -9.196506374104085779e+00 -1.026800884805717295e+01 -1.483027412807073731e+01 -2.810709621459483998e-01 4.735636964946948524e+00 3.384427810056360642e+01 -1.091337029321225671e+01 2.219733837439902047e+00 -6.209004062731215967e+00 -8.606009155205086358e+00 -1.585798327206252267e+01 -3.098780248550952265e+01 -2.847643269789832843e+01 -2.084689166933408089e+01 1.033961530607759194e+01 -1.214567846810964635e+00 -6.688197858330040546e+00 -9.063456655111517435e+00 2.976852789236925645e-01 -1.108290825211816966e+01 1.558653293977321752e+01 1.118538371374827101e+01 1.148157394612652915e+01 -3.333070977632776533e+01 -1.372620366119132740e+00 1.832201564995496668e+01 -3.333065689858201353e+01 -1.244974116302548950e+00 5.431847035090980214e+00 3.813669562840181726e+01 -2.906480136499084210e+01 5.572966875753095017e+00 -2.296109946969118099e+01 -1.244891340334876872e+01 -3.806114819776509783e+00 -1.318583742388576230e+00 -4.054268689247035873e+00 -1.228747525484824621e+01 4.810178785430858284e+01 -2.952389529615731334e+01 9.847447741068013016e+00 -1.181008672382730751e+01 5.549984861203050457e+00 -1.648539462319994442e+01 2.857300458968501289e+01 -4.158189117021763082e+01 -1.577227918469664303e+01 -7.788271582673099047e+00 -5.118537335080785233e+00 1.442995321420935451e+00 4.508129133537380540e+00 4.359242490431268990e+00 1.574952180156075343e+01 -4.676713228539591682e+01 2.168057169751899238e+01 -1.212589342629837752e+01 -2.626815676223674512e+00 -2.375158476617880865e+01 7.840797306595109539e+00 7.239914040622709379e+00 -1.511681547254734248e+01 2.307853655064267784e+01 2.507860743931573211e+00 9.572935118609780858e+00 1.040316441002328562e-01 -2.097142402512417902e+00 1.618192606887641460e+01 -5.602566270147071315e+00 3.845732100464558556e+01 2.300889732847820923e+01 -2.620714494200979239e+00 -3.549000447453824592e+01 -4.679400161257110113e-01 -3.635433424402339142e+01 -2.534241790247243031e+01 -5.947293482950193777e+00 1.848666016267267054e+01 -5.347158762318990455e+00 2.274955832506019959e+01 -3.818406228294689697e+01 -6.620766389965124787e+00 -1.236870621778479418e+01 2.897711451690783591e+01 -5.724619514056220382e+00 -2.617278516494380014e+01 -8.881016612497159457e+00 1.120820520610721083e+01 2.580161503125415834e+01 1.660729879858821789e+01 -2.599124912140541710e+01 -1.789797196325872264e+01 8.481675453964253819e+00 1.768815735631301678e+00 3.972056156686269901e+01 -2.077173183333124484e+01 1.519006534008116205e+01 5.477308302440629717e+00 -1.042185841002815039e+01 2.237264729103657146e+01 -1.175784853317769318e+01 -1.372838856343685876e+01 -2.121235992466576903e+01 1.241367228281665547e+01 9.761762246870180348e+00 1.716529492618981934e+01 6.181586345726437060e+00 1.748748608699733609e+01 1.591701500898936672e+01 -1.492009931894433272e+01 8.125564244844369455e+00 3.527541453609987343e+01 -1.327090983101560262e+01 8.715615124768076427e+00 8.731540137219957032e+00 -1.258211364717745795e+01 -3.124762517180558774e+01 -3.732612260103868707e+00 1.579034190707817586e+01 -6.368337367162741458e+00 -1.816623952527389818e+01 -2.249620334166010238e+01 -1.965621768586001039e+01 -2.884837684188987339e+01 2.540513998902317994e+01 -2.636727756981331794e+01 9.996669395730968688e+00 -3.123713401159905345e+01 1.191276693209437187e+00 -3.170404605880742466e+01 1.617986098408632278e+00 -1.503220419843802347e+01 -1.742069420513481237e+00 3.478732982629174586e+01 -1.010969278569895202e+01 -2.708088142008242549e-01 1.274635136620170250e+01 1.533603855374558478e+01 3.252855242075895603e+00 -4.053296644321060072e+00 3.374800274619503426e+01 -1.456253976154166185e+00 1.038817693140953624e+00 -2.046467546275115623e+01 -2.867831243004111030e+01 -1.698446466157362522e+01 -1.860199439295375612e+01 2.328389618412526119e+01 1.248873886840599079e+00 8.977261459659231946e+00 -1.404797597031188516e+01 -2.858102514141978645e+01 -3.633960498210480949e+00 1.155901066525473375e+01 1.359286360825869977e+01 1.042552808350209759e+01 1.343308707270974622e+01 -1.333055532021125344e+01 1.413170615207485703e+01 -8.323773623257849863e+00 1.348083370760659250e+01 -3.543893050500968656e+01 2.469066099984292606e+01 1.857168446879024515e+01 2.468507202149721991e+01 4.464889844339059444e+00 1.767988530624811716e+01 -3.057278423434900105e+01 1.372080343435990990e+01 -8.779319540378423881e+00 2.779485065865745064e+00 -3.142393712788646454e+01 -8.013946075251878298e+00 9.862343676821692995e+00 1.736467938086974527e+00 2.078907829958926357e+01 -3.590854109438754449e+01 -1.199752081627884381e+00 -1.180703143839281033e+01 2.528218901747495195e+01 1.960926865742797176e+00 -3.681255902690816129e+01 -1.231069293406046938e+01 6.507222116859585626e+00 1.005024145273280034e+01 2.013839458261273663e+01 -1.638874701271853951e+01 1.259253322507146500e+01 3.166877316997931846e+00 1.460870046529428379e+01 -1.185124874519526694e-01 -1.436631709677318458e+00 2.437370504789038961e+01 -3.782464727547373951e+00 -1.847604935508057711e+00 -2.736695061782638660e+01 -2.232144081291712823e+00 -1.360038328328519341e+01 -1.618292520462660633e+01 1.617021074784079082e-01 -1.011126947151080202e+01 1.244149351840077689e+00 -1.821099489616461398e+01 -6.611447571483635599e+00 2.592777773050837098e+01 -2.505178537458205312e+01 4.201462694030078993e+00 -1.456486182153590825e+01 4.175881249739484247e+01 -2.528158433272865935e+01 -3.263680907095626083e+01 -9.219329818715035429e+00 -5.689851504206679955e+00 -1.896830621734928712e+01 -1.927136342107593947e+01 8.214410201635018893e+00 3.911854848115489602e+01 -4.007636651785624338e+01 1.035611649176911442e+01 8.262379888656237625e+00 1.111966751931351993e+01 -1.470134063873016750e+01 -2.278091534184548017e+00 -4.882323059660458142e+01 -3.143909531722316331e+01 1.423422754167401116e+01 2.467921502916907883e+01 -4.255222058380886629e+00 2.744998167365940844e+01 -5.635557742003524595e+01 -2.589965641304941446e+00 9.249226435824802195e+00 -4.628271755019192568e+01 4.107692749670786014e+01 8.391072278712817578e+00 -1.972457938041853653e+00 2.641652122911402500e+00 -4.888342507892039279e+00 2.970536475355682171e+01 -2.074985057556290258e+01 2.671602507714710129e+01 -2.087530308419726754e+00 1.608081439648200117e+01 3.626227220039040589e+01 -2.804082818390000398e+01 -1.038008279913501042e+01 1.027257239461774319e+01 1.260889772250150465e+01 -7.650101925207354325e-01 -1.796917789099144258e+01 -7.739348827443331302e+00 -5.105396275246202720e+01 1.089505616451990910e+01 1.162026470612881113e+01 -2.178732689757055496e+01 -1.733117573022732927e+01 1.131896884380150681e+01 1.133694108302185199e+01 -1.783415656019023299e+00 -3.005392016301397007e+01 3.114604995210555671e+00 -1.748542449779865748e+01 -6.505032897257647662e+00 9.396211485462191426e-02 -8.360063048509323025e+00 -1.041513806841921763e+01 -7.615693972608332807e+00 -3.401568917478073928e+01 2.050028161171407959e+01 -7.850375733591132832e-01 -2.355965275932192426e+01 2.077395085549550657e+01 1.913600405182534914e+01 -1.171175613797567472e+01 -2.030526240794356507e+00 -3.207173278214697554e+00 2.651112996441833847e+00 2.895769575392553463e+01 -8.025530995421156888e+00 2.889164988352654007e+01 -2.642042032956943842e+01 -5.203738247525839800e-01 -4.743325169856873913e+00 9.710798990705332701e-01 2.266819793632233626e+01 1.282466782037631869e+00 2.131362179471856777e+01 -1.609948519725513094e+01 7.739204959683502416e+00 -1.217177638409031104e+01 1.718428726083783076e+01 1.459540826152004023e+01 8.108280779191655796e+00 2.675065374383050809e+01 -4.960789289885839892e+00 4.812932093171377268e+00 -6.917395754547167819e+00 -1.656403056820101938e+01 -1.587575705604066201e+01 1.172674468603082998e+00 1.757632507814080824e+01 -3.348532221178791701e+01 1.490328497521291418e+01 -8.421032225308284325e+00 -1.993069482556752803e+01 8.722578024385391204e-01 5.564009498595552827e+00 9.498566886788816888e+00 -2.082085639946810929e+01 2.469426320760514670e+01 -2.645901888710790217e+01 -2.105074645719172910e+00 -2.642095872410113344e+01 1.479363508804663496e+00 -2.896896490075418740e+01 2.868873546006203146e+00 -8.956420066218401033e+00 3.035085427870715336e+01 -4.369975210978913083e+01 -4.980430065783695071e+00 -1.128299503059583309e+01 4.783620867658079590e+00 5.804315350737533130e+00 -2.196695286749006826e+01 5.936539282372467197e-01 -1.164459952281967858e+01 9.425212561657401622e+00 1.062071369227601281e+01 4.421098238488865206e+01 -2.482979743895183589e+01 -2.162051996533871900e+01 1.427308421034204500e+01 -1.859445863077706917e+01 1.685372721815790698e+01 8.223854561482944803e+00 2.158520727568240094e+00 6.242802717495811393e+00 -8.946457636816985470e+00 2.807677382805738198e+00 -3.778780522556259314e+01 2.813705200534712247e+01 -8.970170734557582071e-01 -3.063702723463577371e+01 8.430643282958539819e-01 1.002140712930443200e+01 -1.756121132776999971e+01 1.095259834028198398e+01 -3.019490193082102181e+01 1.568201823979262066e+01 3.487276961106130280e+00 5.089119079726070538e+01 2.137789111606460679e+00 -3.364020532574014233e+00 1.556365284540127547e+01 1.158248106318690773e+01 -1.121789022051196838e+01 1.449570025323464506e+01 -1.565513607426128040e+01 3.319516340753774131e+01 -1.289366993877118173e+00 -1.271853126975465820e+01 -9.132256107213120089e+00 -2.125196769637419791e+01 1.429164476996382227e+01 3.373891241891090687e+01 -7.518578608385527495e+00 -1.853507585318592632e+01 -1.621423270505555081e+01 -2.354548013965864328e+00 -6.168833627282795107e-02 3.841544195896493363e+01 -1.802395131706087739e+01 -1.207949134871218178e+01 1.487316687229289158e+01 1.861521045282583886e+00 1.080361192727941289e+00 -6.022077837325255700e+00 -3.427778241559214223e+01 -1.808620368992505334e+01 8.590171963242665853e+00 -1.487965400265991001e+01 -2.044060735350275593e+01 -2.728884227415738195e+01 -1.333191203657904111e+01 -2.426972145855008023e+01 -2.854509414780198995e+01 1.487566590039950754e+01 1.367839391491906476e+01 1.612969581414158426e+01 6.784160778838889350e+00 1.885135633420915013e+01 1.669882859623075788e+01 -2.085645540632598482e+01 -4.344968152106305936e+00 1.429368661991654754e+01 2.318898282224788687e+01 3.835439232611374649e+00 1.562477506984817133e+01 5.437675849768587710e+01 2.665753009940925367e+01 1.679285084951776952e+01 -1.069132524547826080e+01 2.914797956403175760e+01 -1.613602352641535731e+01 -2.749774140679704360e+01 -4.946004434431645791e+01 -2.787738408195006201e+01 -1.271757087779477935e+01 -9.952064405385907975e+00 1.869246640785152991e+01 -8.333520282909951504e+00 -3.188054436026538596e+00 1.941156125320945947e+01 -1.065906742055601342e+01 2.051407547445311863e+01 -6.260231616229932960e+00 2.896039785150401169e+00 9.598626267765649089e+00 -2.213469268929150857e+01 2.115160340668109740e+01 2.868444615234811224e+01 3.742207166991621037e+00 1.798186065400042466e+01 7.264650003055752592e+00 -1.557490961752118608e+01 -4.185145171805225495e+00 2.088334569623270021e+00 1.805816600556902785e+01 -8.630100330746497406e+00 -1.148482682469888871e+01 -3.383373920437617866e+00 -2.356840424194901118e+01 -1.851569146816406075e+01 -5.298120818668914378e-01 2.499014878607592749e+01 -1.960050807731538214e+01 2.194552015179777982e+01 6.630685252839938926e+00 3.630104148878371007e+01 -2.402655850741673760e+01 -4.433621169753649838e+01 -3.645913023102090023e+01 3.040994328257133006e+01 -3.609365560088289726e+01 1.835339051448099923e+01 -3.654034196046872296e+00 5.386890068297538470e+00 1.033101026425669389e+01 2.015016566347902582e+01 5.787959950707759482e+00 -2.542875125210294129e+01 -5.732813802774863632e+00 9.823765450244959396e+00 -5.216351501389253187e+00 -5.167693915827586970e+00 2.093673923734397135e+01 1.169280546169282076e+01 1.801886060718354443e+01 -3.493987522094812448e+01 -1.304176376327158060e+01 2.478879329358822381e-01 2.920854846207049249e+01 2.356140491393588476e+01 5.912984523348425725e+00 -2.318564356495583922e+01 -2.714263330184288492e+01 -1.843258633371875632e+01 -3.011512827110434642e+01 6.358341706790220371e+00 5.708003710750750859e-01 -1.122709989298821043e+01 -1.365852760757863038e+01 3.144287424371945416e+00 2.591986286926428207e+01 1.674707102045694995e+01 1.574028629991321182e+01 5.921901486124452774e+00 1.520340031105504153e+01 2.381159954357425335e+01 -1.945601308381982619e+01 -2.112539080452825146e+01 -5.984065589981595323e+00 -2.980926416978581983e+01 -6.430830718200714280e+00 -6.774852528204639235e+00 -7.871579688647321937e+00 8.503727614956455128e+00 2.603597179924508964e+01 7.931446411424134979e+00 -1.294229424071159151e+01 -9.777158390048032999e+00 -2.755385243022957731e+00 1.365874050136099527e+01 -2.145159050237410270e+01 1.975775726558436918e-01 -1.592656558616153961e-01 -4.049833717296072444e-01 1.170838332480984345e+00 -2.111784315402770673e+01 -2.637222184665968427e+01 8.186443557227869761e+00 1.119241561776629190e+01 1.003876695872749814e+01 -1.267619135856502766e+00 -3.013525888911088657e+01 8.540809039458165941e+00 -1.514989557432001632e+01 -1.835011320000180035e+01 -1.188007047050056109e+01 -6.075452761105189126e+01 -1.843021115952220512e+01 -4.834587606184271635e+01 -3.327721343128920495e+01 1.280677139977001566e+01 -3.328451793724498486e+01 1.275839613772030701e+00 2.243212367890484060e+01 1.532471329544472560e+01 1.100168846934152000e+01 1.186977638388139233e+01 -1.214071270021188020e+01 1.328272443124373936e+01 -9.066630441437812493e+00 1.414735465669358483e+01 -2.284246891518574296e-01 2.101882289528105829e+01 1.440097465410368116e+01 3.165408388046907717e+01 2.529460408602477983e+01 -1.531476080468181733e+00 1.511602147196944301e+00 -3.856365926644679831e+01 2.129166962306896504e+00 6.724114163566216718e+00 -3.017281186170259133e+01 -5.260563331419890076e+00 1.712983569136127926e+00 1.836298875502740291e+00 -2.494403455235170242e+01 -2.021853853369460552e+01 1.379732299847313826e+00 -2.591943938871271058e+01 -1.800339545861320190e+01 -1.834002136095977420e+01 -3.919740592022427705e+01 -1.700761245691942847e+01 -1.692944011285036865e+01 3.303585836294300293e+01 -2.617851339748771267e+00 -1.822606883964626689e+01 1.431076616216595099e+00 -3.577086863132249306e+01 1.941069928427801017e+01 2.875315444142352739e+00 -1.221338522071098609e+01 4.373606391292561568e+00 -1.898021630122028824e+01 -1.640046650285668650e-01 -1.401618976962469887e+01 -3.021389183271343981e+00 -1.457419874900589551e+00 -2.373711656604844222e+01 2.079082159485072268e+01 1.499962827768927554e+01 -3.817543322151619734e+00 3.060109570259346157e+01 7.739038664052245942e+00 2.188305117381865728e+00 -5.843865991716006292e+00 1.838557186055586357e+01 -2.756899444640102947e-01 1.555407957411711450e+01 -2.779077318802113084e+01 8.282090621161138699e+00 -3.663875629872554107e+00 1.330995442780800175e+01 -3.857655825073856448e+01 -8.126092830385744037e+00 2.415721925448298890e+01 -8.796130403724273350e+00 -5.600651800129401892e+00 -4.060135641022318964e+01 -2.714042463536472027e+01 2.727569121617987591e+01 1.938512147072160019e+01 4.085960533831595853e+01 4.271066131973760838e-01 1.171226921609850358e+01 2.527084997224917728e+01 9.597736706103633608e+00 -1.895551090316718401e+01 -6.523939452936920702e+01 -6.350438710985894630e+00 -1.401633085534528078e+01 -1.949865764917653399e+00 1.218501226955848438e+01 3.406908202997347956e+01 7.941942687666404765e+00 -3.789811865361634613e+00 -3.270581484922622195e+01 1.848541588532556545e+01 -4.428673763431967103e+01 9.169081087170201982e+00 4.431599473853233206e+01 -4.478207288265397779e+01 -1.357140006235546359e+01 -8.666603135106674127e-01 -7.510129421004275940e+00 -6.915815982127318406e+00 -4.698920761021823544e+00 -2.602762836962826754e+01 1.689519324121498656e+01 3.414056095796273382e+01 1.084234143682715690e+01 1.255109182331501927e+00 -3.641867217025598347e+00 5.937343488635569599e+00 -8.827917539124280566e+00 -3.478781315133903007e+01 6.399186784522020943e+00 -2.481751197470450165e+01 2.652106523058331788e+01 -2.510295912267997309e+01 1.012070168958849692e+01 -7.499563732975506269e+00 8.333540056649797023e+00 9.178097005673237163e+00 -1.141089514563801188e+01 1.289132050762495751e+01 -1.936350897464364351e+01 1.626585998118712517e+00 3.778842198117371876e+00 1.952269441458247101e+01 1.701916095910624449e+01 -1.257285095497967120e+01 -8.063271069363592503e+00 -4.374898309871638702e+01 1.244813555258676807e+01 3.448113459208973808e+01 2.006434747217845782e+01 -8.597231610515834177e-01 -3.684564109167111212e+01 -2.862113083999033591e+01 2.930681662775132068e+01 -1.146345871945662154e+01 8.385850117423498062e+00 -1.438756477158369407e+01 3.477999404870611500e+01 2.839217579096234623e+00 1.614949547658896378e+01 7.931510447508829387e+00 -1.662973959100563093e+01 5.747590090257503448e+00 1.311812517870387940e-01 -2.026275583659731439e+01 1.462301836149095102e+01 -3.950431236993366468e+01 9.431204302523196858e+00 -1.014011678774927638e+01 -1.407623067250018423e+01 -1.800462858391170684e+01 -1.215625643979831594e+01 -1.065357186791039723e+01 -3.568263880139111777e+00 1.431040271494167193e+01 -1.024916696522145187e+01 1.051129731402912171e+01 4.479860486355907057e+00 -1.496321311459237435e+01 -7.093533214429371903e+00 -1.193644094476737472e+01 -1.285057138428950019e+01 -1.061166863166437047e+01 1.108156095529483842e+01 5.780666421399950572e+00 1.598042309625576074e+01 -1.925796848030688579e+01 -4.883170298577348412e+00 1.566149567790512442e+01 -1.211007495720777172e+01 -3.567046082316822186e+00 1.424823363023459066e+01 2.285600083071116728e+00 -5.533937195761503780e+00 1.931238227088039938e+00 2.248030319426281665e+01 2.056613369051370199e+01 -4.340912450610742823e+00 -2.464054291928886897e+01 -6.824115980614564592e+00 5.077097102320605870e+01 1.250649008983345523e+00 1.165005820211177046e+01 -9.245875552491105154e+00 1.509878671051117838e+00 1.474222157553825019e+00 -3.846946046699301736e+00 1.521698646767745799e+01 2.632687743471205977e+01 5.892755955000445134e+00 3.396195377298982354e+00 -6.550098308316640860e+00 1.479458890506191393e+00 1.774679758143641450e+01 -2.723302114614099168e+01 -9.566924619558141885e+00 2.163446927838613476e+00 -7.260160079263504596e-01 1.597954158502044919e+01 -3.838482914692492187e+01 3.515914270288257093e+00 -1.372548265364588715e+01 9.107765595474276665e+00 -1.087590215899835400e+01 2.872407345717245875e+00 -1.144078472893322918e+01 3.082676213941409316e+01 -5.396079919943671754e+00 5.925387278252661538e+00 4.142780367677697306e+00 -2.852970659106607343e+01 1.928407853202643807e+01 2.514587537704926934e+00 2.276949077287070722e+01 8.455590447303137580e+00 1.172250256819466596e+00 4.281357916873360381e+01 5.624096255800025368e+00 -1.133222621945119180e+01 -1.409447226272147802e+01 -2.181123666781797255e+01 -1.184801774077164360e+01 1.564972465839062643e+01 -1.166986835797686339e+01 4.416447442425243120e-01 -2.108889292745642763e+01 -3.497224307807405808e+01 -8.491907887397323051e+00 2.571733800841258244e+00 -1.961644744891438974e-01 -3.504184964239900069e+01 -2.054328078470151198e+01 -1.586430391848334409e+01 2.650807465234915838e+01 -1.333131508629733730e+01 2.151212395066754368e+01 1.116890704047883709e+01 -9.620564035480027698e+00 2.476718060586695458e+01 8.625028860693541688e+00 1.127497805256246544e+00 1.295094023061499655e+01 -3.401053040522995019e+01 -1.642747707958500314e+01 -1.590320140219993839e+01 3.128118431544120170e+01 -5.836864404927673888e+00 2.127047878728868824e+01 1.378223717342195087e+01 -6.991134784245200073e+00 -1.214413969391529946e+01 2.526293342423478805e+01 1.513282620990130312e+01 -2.929244922201012002e+01 4.744130664079465376e+00 1.775642518515901358e+01 -1.680286768762220495e+00 -7.757412230189907554e+00 8.030519619375866114e+00 -2.123479515085608682e+01 3.501307100512963189e+01 -1.858514503908936533e+01 2.048934143001023145e+01 2.116494875564892553e+01 2.200145304469067042e+01 -2.421691916984852355e+01 6.045753562110347090e+00 1.406255879860880675e+01 -2.482675842115954712e+00 2.455466924318161404e+01 -1.947405134825079642e+01 2.910059964358771012e-01 -5.439071988310341332e+00 1.952013686202867504e+01 4.358346123570098030e+01 2.024485491582595742e+01 -2.690811186650492459e+00 3.016088450153307932e+01 1.115408065101594737e+01 -2.915550888941596241e+01 5.395312190131591024e+00 -6.777383123026159417e+00 -1.982575799108289516e+01 3.175148312319203825e+01 1.252652088270719277e+00 -3.048503606159018631e+01 -6.080492987477327027e+00 8.975391234785005778e+00 -5.901177741633595097e+00 6.982288161057979892e+00 -1.343984643881163876e+01 -1.537323080735199454e+01 -6.684227773068264433e+00 -2.595681691639308397e+01 -2.502083713696674039e+01 -1.064449709786548937e+01 2.523522897831688994e+01 -5.215918723305455806e+00 -4.618123851076514796e+00 -1.055992755105415171e+01 2.406779002238074838e+01 6.014243610410692042e+01 1.607846118126408541e+01 -5.784000990045957913e+00 -9.183772584251808979e+00 3.661305453426825229e-01 -2.823324167273752039e+01 6.156026072902545998e+00 -2.187531883285726053e+01 4.178945017715725641e+01 -4.289934636598887607e+01 3.702349542670845040e+01 -1.061748803238973871e+01 1.302576278482206806e+00 -1.910390541511470985e+01 -2.073325185427376649e+00 1.902189616733762278e+01 9.381868941727585565e+00 -3.749553303538149862e+00 -1.471918069801532525e+01 8.038109770307958257e+00 -1.992305375696609104e+01 -1.048180837906373775e+01 2.174053288059095479e+00 -6.579577383254741285e+00 5.248822568876324368e+00 3.160336449544605131e+01 -9.327024018385875692e+00 -1.902637418395683611e+01 -5.414707446065609275e+00 -5.232462988716665819e+00 2.943169091868501397e+01 7.364464662528257932e+00 2.393784283418878545e+01 2.162173778196996921e+01 -2.494039160367792718e+01 2.370143202003798422e+01 4.743544799935071943e+00 -1.594314835018142773e+01 -4.292725816600852795e+01 3.857140918932352491e+01 4.248013207529308666e-01 -7.309911682746919936e+00 7.803516654745009440e+00 3.077646176218060958e+01 -8.018220016210122481e-01 3.051682768240030441e+01 1.521900376302534674e+01 4.196878845123111823e+00 -1.039966402319645056e+01 -1.055637027567974728e+00 -1.609340687999399000e+00 -2.339518713697911423e+01 -7.711838320500701727e+00 1.623893220310147356e+01 -6.250006025662059983e+00 3.795681033543670679e+01 1.521384716234845669e-01 1.865518771775602858e+01 -1.740258232600489308e+01 -1.810951803359605705e+00 2.241646623638632718e+01 -1.715631698664222071e+01 1.091022840072371736e+01 -2.492749416111132432e-01 2.008343590583069016e+01 -7.331585488346080481e+00 -1.200594782389761406e+01 1.354406721069065966e+01 6.326645903924492664e+00 -2.951645620762357680e+01 -6.498715831952699418e+00 1.214166383848001374e+01 4.400228878408213973e+00 1.422600315092963807e+00 -3.627751750123099583e+00 -1.931310352298214461e+00 1.286802038471689613e+01 1.034883166705851920e+01 -1.336041756894687360e+01 -9.119914640489267255e-01 2.509650035062886531e+01 -1.810693727298880162e+01 4.739400658679514322e+01 1.914838867252466326e-01 -7.865607653853925463e-01 -8.595430223277681137e+00 -2.217652993167432030e+01 3.665710284754988280e+00 1.366042900349194333e+01 -1.618457109281702699e+01 -1.581101189131790363e+01 1.249878507657951587e+01 -4.399956768502880644e-01 -4.011057471570499899e+01 1.159808179207813161e+01 1.348044871943934808e+01 -3.888653053858388375e+01 2.653611309697685527e+01 7.018209834362514332e-01 5.303088198897873973e+00 -2.469774100664685079e+01 -8.356716556762442849e+00 -7.569791227866243588e+00 8.757190087419978397e+00 8.628512230497968005e+00 2.361161443849891484e+01 -1.607125238707307702e+01 2.340012038799620342e+01 6.196420589019384195e+00 2.827688764176336278e+01 -5.605731200776687473e+01 1.390785637987775658e+00 1.767377245091162052e+01 -2.472684110792344114e+01 -2.045572569627199044e+01 -3.305337022969135319e+01 -9.894066651400128976e+00 1.128326443784201061e+01 -3.603617021857806435e+01 2.962225952707543541e+01 2.684199471992890196e+01 1.335802100475707377e+01 2.110184037183492478e+01 2.556044845072825566e+01 2.897128357739591653e+00 9.541951881906161503e+00 1.412646884239382672e+01 -2.314646569020652578e+01 -1.307670057256803275e+01 -1.485545261670836403e+01 4.503607370742848559e+01 1.552600858204126588e+01 -2.283372565625795048e+00 -4.093469769520921631e+01 9.760164492475979614e+00 7.215456450054315241e+00 1.438044870981856604e+01 -5.786110561078125158e+00 -3.787777699034433709e+01 3.408328233309376998e+01 -2.677583666054425215e+00 -1.100000773380914332e+01 -9.824857020713277933e+00 1.397943762217772168e+01 -1.917086235453950493e+01 1.083871190488119396e+01 -2.311773981704582681e+01 -2.415868875373465485e+01 -1.923063137766501640e+01 -8.226333861147560711e+00 1.646543406706128110e+01 3.712538969955509316e+01 1.257206108592380467e+01 -2.964804771311298381e+01 4.491308202569237906e+00 -5.500579679057803206e-01 2.845148233656768255e+01 6.533471932396403226e+00 -3.275958357306958391e+01 1.550177346174531223e+01 -8.784492620428085985e+00 8.366387671517816926e+00 -8.727905980925440232e+00 -1.600587349059112796e+01 -5.073725196778575253e+00 1.678811817696931286e+01 2.841092129690305779e+00 1.305563698187502020e+01 6.498343938705012590e+00 3.985432006655303638e+01 1.191599339800913526e+01 -1.379300365433766018e+01 5.424782640954103341e-01 -2.510730930503841662e+01 -3.287653436459055456e+01 -5.996583154302429719e+00 -9.268401169499171033e+00 -6.209729674016341017e-01 -1.540671255421518104e+01 4.271857168889580691e+01 -2.026839020453202878e+01 1.552314240952196300e+01 -1.134588071323116942e+01 -9.817785813695667940e+00 -6.525533797965636928e+00 -3.732345981992663297e+01 1.698640268538697740e+01 -1.555953024010784347e+01 -7.686186195821567146e+00 -2.441429424869776454e+01 8.316501697838166507e+00 2.709830127791228449e+01 3.169991853650116909e+01 2.374557320834921548e+00 -6.314384569969103467e+00 -2.835537051128156705e+01 -1.162976418622043795e+01 1.634941761421074347e+01 3.843890940879123264e+01 5.626010804719024705e+00 1.960769346840266492e+00 1.175203293404684324e+01 -6.530873217475323678e-01 3.624400744082782921e+01 1.474273226866348807e+01 -1.638525489670693958e+01 -1.398519989651593676e+01 -3.359367972668314106e+00 -2.090199399833376503e+01 -1.761944092560798536e+00 1.101377886322928035e+01 3.797199439756600015e+00 1.369267912993461067e+01 -2.180293380189628394e+01 6.228747053926951827e-01 2.002333262980554807e+01 -7.105570113463635984e+00 -1.023382975605047207e+01 -4.124408344708692198e+01 -3.590990628615185898e+01 4.213275029971822683e+00 2.069445477978509196e+00 3.621417434431093341e+01 2.275978796134291660e+00 1.868190477227814617e-01 1.149589733848924666e+01 -1.599360149169828560e+01 3.145679400686972116e+01 -5.760372188010229877e+00 2.890760491927980880e+01 5.584375737836413123e+01 4.501383937968243210e+00 -1.972975402178911253e+01 -4.520453461437927700e+01 3.736075789902301381e+01 1.102091217604644413e+01 2.477622993921378480e+01 -1.235755682892991203e+01 -1.206933055501426999e+01 4.742925217387016223e-01 -2.740456266089634241e+01 -7.491771864065256414e-01 -1.817558408966454664e+01 -8.708096986434817666e+00 8.983994003808007278e+00 5.557911942216056111e+00 -6.222846772491594791e+00 -5.306765691494092607e+01 1.359469695010530899e+01 7.761249008625872747e+00 9.448222384078329483e+00 1.951602733326397043e+01 1.042703886264922275e+00 -2.422667898894017213e+01 3.866916350651075618e+01 -1.987119906458513796e+01 -8.820589599521421187e-01 -1.275553837460759965e+01 1.720150946695168415e+01 1.902629161452614426e+01 4.651819308276586895e+01 4.948332168009041077e+00 -3.869001229034953582e+01 -4.311070795688286772e+00 1.065108395607202674e+01 -7.201445549115312872e+00 -6.611624484335224317e+00 -5.620599672403242764e+00 -2.487276438434099646e+01 -2.393175447880221896e+01 -3.562081322092219438e+01 -3.543462528781070375e+01 4.452567580913231637e+01 -1.800273117961626568e+01 5.227381216027864497e+01 2.926950926777987405e+00 -1.465853842512308702e+01 6.617516188783913123e+00 -1.288772991541974555e+01 -2.072939182700722682e+01 1.444737898423268874e+01 -1.314554014306689211e+01 6.412484218350410714e+00 1.885322804015025966e+01 2.826115217969920934e+01 1.503701648212554076e+01 -9.612045248242240270e-01 -2.515449115398240565e+01 -1.763356412803051754e+01 -2.722257100652305972e+00 -2.479730514637292060e+01 -1.123833120438139943e+01 1.038162939748414360e+01 -1.292564132300022273e+01 2.116955875058289394e+01 -1.350943069512360495e+01 -2.584710328964030879e+01 -2.175172002776695024e+01 1.149294832084865448e+01 1.099083048665674234e+01 1.462881232610228288e+01 -2.296563270134069157e+01 -1.023804922849252730e+00 -2.961925167784179891e+01 1.698091367825774523e+00 2.780713954011026168e+00 -6.012717832592437084e+00 4.292687210889482685e+01 3.269982025841937201e+00 -2.929537592525547574e+00 -3.632336575170524551e+00 1.084577615891953606e+01 -3.466436245053043308e+01 -9.867255773581016243e+00 -1.600834729735226603e+01 4.064064834772757706e+00 2.642583120049840062e+01 -3.170418355284774137e+01 7.234734382654037788e+00 -1.091234449325223821e+01 1.420437040756447900e+01 -2.719078707010687435e+00 2.069399497467717453e+01 -8.509663538809427052e+00 -3.275846784379845644e+01 -4.708099356030259486e+01 1.288921814648145769e+01 -1.631060007254404098e+01 -3.467169772195629207e+01 -4.372900693220888257e+01 -1.799278897703850744e+00 -9.083122277073350403e+00 -3.055803206849513032e+01 8.220388100328117176e+00 -3.099937073097309259e+00 4.516998373610189788e+01 -3.618868432849003369e+01 1.605313401228939618e+00 4.908060538384994231e+01 6.870658140581715756e+00 -1.017453921702329822e+01 1.576393616920710627e+01 2.020747301036929855e+01 8.980124668970155710e+00 7.896439824696052767e+00 -1.007674269678574985e+00 -2.281166431541179485e-01 -1.741283794667711149e+01 1.535454677441882154e+01 -4.833592657536948778e+00 -2.869290438273382904e+01 -5.792506799929002526e+00 2.163653176630614539e+01 3.026984043298607929e+01 1.782293629256947298e+01 -2.075863464627871302e+00 -1.081076112390220700e+01 -6.886413182094468510e+00 -2.801840051920086694e+01 8.187353059290673585e+00 -2.493105690191036672e+01 1.375746374533283856e+01 -6.764704835658402970e+00 -1.137947152892953717e+01 2.232050883830685617e+00 -1.385392992441286175e+01 2.966741815653591274e+01 2.812910270071917651e+01 7.445635772094578719e+00 -2.953460021772057331e+01 3.486294110906577259e+01 -4.285175136316883027e+01 3.906202173440060932e+01 -2.436871383199502006e+01 5.482645407132904936e+00 -1.329982497573405631e+01 -2.377389440274111365e+01 5.914655346766678257e+00 -1.195075215453864637e+01 -9.345278108388402671e+00 -1.192949179571316698e+01 1.688310481529978091e+01 1.171575236159919697e+01 1.263569143971353270e+01 9.065685801526337073e+00 -6.358567430090059425e+00 -6.625936815759837728e+00 2.238801313545410565e+00 -4.233335650611780920e+01 -2.035185823159008223e+01 2.496929195413662228e+01 -1.337460132405200852e+01 -3.422765174240583264e+01 -1.341208617420574889e+01 2.927264457110263862e+01 6.667510628620222590e+00 2.171373268624076402e+01 -2.003523299970825633e+01 -2.198477624042650547e+01 -1.165928688942953428e+01 -1.194268557024218858e+00 -2.501294092640520006e+01 -7.883476192097075952e+00 -1.050027136617623480e+00 8.077215669559114630e+00 -1.957620194217843590e+01 1.210148464943481272e+01 -2.765663137035864594e+01 -1.352916635921883426e+01 1.049098678437640331e+01 2.882829734680288780e+01 1.188485351157371461e+01 -1.143500378744602308e+01 3.471030733981899541e+00 -1.120768053927835517e+01 8.871763596681285335e+00 2.385186417120258306e-01 -6.112273663959425285e+00 -5.723832884279431710e+00 2.140706305269570731e+00 -5.143934902639270490e+01 2.423992761418329067e+01 1.167331387186098013e+01 -1.891894665944696285e+01 1.987700189703567044e-01 -2.643019336670879937e+01 1.744689863422508092e+00 2.071483538770520028e+01 2.711389944508945860e+01 -1.330493455345822795e+01 1.670946354501798226e+01 -3.455236294508666361e+01 -1.861965141695845816e+01 -3.484248911826141715e+00 2.986003611462662022e+01 1.391357141714643042e+01 -1.725188145045222399e+01 2.384237751152063467e+01 -3.317087835790596273e+01 2.430172854719115261e+00 -2.293641849739459104e+01 1.068726851433923919e+01 1.580898247449327720e-01 -3.246050506299109628e+01 -3.137585130467070549e+00 -2.456461790774404719e+01 -5.747617052640688229e+00 -2.049250687715169761e+01 8.566755870648661286e+00 -1.205927792867712611e+01 1.503609498178624992e+00 1.445508913662246719e+01 1.176759172553048377e-01 -3.635072735610432204e+00 -1.635918242675029388e+00 4.763960348545425916e+01 2.602320366108559213e+01 -2.490601338177830115e+01 4.052468689319493222e+01 2.142916309117795848e+01 -6.667666336181222064e+00 4.649432331164969412e+01 -1.524482158789967912e+01 3.711984618970066663e+01 3.696601084845194229e+00 -1.218958531370698317e+01 8.590434182295963339e+00 1.048725740910702875e+01 3.950466205951472887e+01 4.519805168991192446e+00 -8.998182027347784384e+00 -1.068673397286436355e+01 -1.550084847615830164e+01 -1.907806960244327499e+01 1.236191006698757100e+01 6.725164708439677952e+00 1.678637209038911227e-01 1.702909217149002119e+00 2.555911323681749536e+01 -2.312511969564082648e+01 -1.346788718081185010e+01 5.404029814866979642e+00 8.236965766601569428e+00 2.847820175466602066e+01 -3.609303267495925382e+01 3.246961320810782325e+01 -7.024858520213987489e+00 8.674606379893885943e+00 -2.099043465500049521e+01 -8.008143699565273721e+00 -1.455572434220926858e+00 -2.535872205968275495e+01 -1.784387640494368910e+01 -1.171328875852041929e+00 -9.388324019915080143e+00 1.850539540549533157e+01 -7.616897369026838227e+00 2.281428481319858648e+01 1.468240673095995419e+01 1.038204446341979903e+01 -2.588724068353574026e+01 -1.424345775261359526e+00 8.048041615542761207e+00 7.893725197751150446e+00 -1.134707356658722688e+01 1.878853897580491505e+01 -1.113540689896140812e+01 1.829716044255080476e+01 1.465090170475997766e+01 2.706210734450494471e+01 4.043662952899049756e+00 -2.902755954546178074e+01 5.915148863029484616e+00 2.150480696427963778e+01 -9.906854979961913443e+00 2.599752319982015081e+01 2.993371225176378303e+01 -4.583373683815398003e+00 5.287415733381460647e+00 -1.469053812545949356e+00 -2.398393795946503815e+01 -2.550168847402075301e+01 1.128221072671972891e+01 -2.217258511975389723e+01 -9.783573148224917304e+00 2.341684562579565920e+01 1.961573064350485396e+00 7.139754069414476767e+00 -8.933289976761887630e+00 9.145601627658225041e+00 1.984903578734969365e+00 -2.651176938750126766e+01 1.733924486874683168e+01 -1.785039473022076351e+01 -4.499761715891014369e+00 1.400633005761298477e+01 8.013051781136875107e+00 4.336938700177005046e+01 8.402904728282287294e+00 -2.525602318298855842e+00 9.059408091470652735e+00 -4.119473658031598973e+01 -2.331393142059710399e+01 2.381289337513225135e+00 -2.015687175022987532e+01 -3.358719359974043783e+01 -2.071524476985010210e+01 2.456035370825825481e+01 2.807476463299369396e+00 -1.073364007647901630e+01 8.738423132934052262e+00 -5.563602141356658315e+00 2.609333314411160232e-01 1.146423854188484270e+01 2.351407926782787428e+01 -1.022368625615934556e+00 -8.933997313054694800e+00 -1.203276650213802146e+00 1.480048420255950248e+01 -1.568192314968157675e+01 -2.292099702409142026e+01 7.979209835258939343e+00 -1.429771322600713290e+01 2.708934540771373989e+01 1.581703773781788769e+01 -1.348266837239907545e+01 3.154724268523577013e+00 -2.171775885676681384e+01 8.754027475172215134e+00 6.157925049567774423e+00 1.244403085954017740e+01 1.846250652057246811e+01 7.813183944220347676e+00 8.125742767154815027e+00 2.594884126633635990e+00 3.609428160283839837e+00 -2.268012594426413386e+01 1.058277491340989940e+01 -9.979550947453505572e+00 -1.396271747745973890e+01 3.674199100016958042e+00 -5.509846919749772809e+00 7.481335478165908270e+00 5.003653875155082531e+00 -2.133496972978921136e+01 -1.055378096319029879e+01 -1.161134044138912458e+01 3.450751798401392900e+00 -6.329349722430372793e+01 4.620742941277754257e-02 7.600869753788572325e+00 -7.102588504509227185e+00 7.999454446399556495e+00 -8.245773431690174959e+00 2.844356044141264306e+01 -1.602547451469628292e+00 -8.403300877719006579e+00 -6.474169280060938725e+00 -3.334628746757834961e+01 -1.739786650531341294e+01 4.970048618950406905e+01 -2.017749808702308023e+00 3.748599776267349171e+01 -2.717434871964478660e+01 -1.779620217900099988e+01 -9.399796658270497929e+00 2.315308150846449564e+01 -3.327573787675795813e+00 -2.854332311930929844e+00 -4.877282995518949349e+01 4.549728393754305600e+00 1.808286896331406624e+01 -1.143535936018442722e+00 4.833337900821213395e+00 2.491670213944684775e+01 -6.429145874979287634e-02 1.414386162244219314e+00 1.661067801525995336e+01 3.364261502085235378e+01 -1.203397764267497561e+00 -1.091267499362080606e+01 -1.089744476954362185e+01 1.953553756166947508e+01 8.833302333671256834e-01 -1.391347758498698184e+00 3.439248521865023722e+00 4.820248390264202931e-01 2.845350746297497579e+01 4.302765359984243787e+01 6.578115160265678441e+00 2.410479137471166666e+01 -2.441150349075705250e+01 -1.625831263704583529e+00 5.030217341766815053e+01 -3.889140686325653906e+00 7.683906296926179991e+00 4.124113358347214486e+00 1.296630088819330773e+01 -1.775168449864161957e+01 5.164797950672681548e-01 2.173082102560375972e+01 -6.593407932746785605e+00 1.428147064750914019e+01 7.973837982034516436e+00 -3.213833017170972539e+01 2.079990820564729859e+01 -5.191524529998948978e+00 1.882862819351955963e+01 -7.864471797386284990e+00 -3.257231724185393773e+01 1.576950699424519797e+01 1.716030056356628108e+01 -1.070424180751735399e+01 -4.133363322624021663e+01 2.443309995444464988e+01 2.114801150862758661e+00 1.210721232335807862e+01 1.448953627612232253e+01 3.118022633494932805e+01 -2.517068571208726269e+01 2.202748436408445087e+01 1.803967383374715538e+01 -8.023751222475297595e+00 4.494093576060312500e+01 -5.409027183274121242e+00 1.087279008941371083e+00 1.987468923354879990e+01 1.462834544316778462e+01 -1.477760452794917523e+00 1.006170771994816704e+01 4.175061105346192569e+00 7.702881050298094223e+00 -2.562179002779080506e+01 7.708809913817399329e-02 3.747610213506010268e+01 4.171149400200170021e+01 3.457662999963381623e+01 6.253345275692719696e+00 -2.649228731158411421e+01 1.840449050551536914e+01 -1.503835565128587959e+01 3.012306490460293062e+01 -3.611527564580351424e+01 -9.663458878616804526e+00 -2.641962186294520976e+01 1.123936343746638933e+01 4.410171971983231742e+00 -1.267812175491528492e+01 2.096764214870304954e+01 1.046193491290438438e+01 8.862749058819224146e+00 -5.619559591716901892e+00 -2.017135833804187683e+01 -1.367511404438368672e+01 -1.800151255613765855e+01 3.034825499058434772e+01 3.889503740517614006e+01 -2.698355162557967812e+00 3.235757059882742936e+01 3.406443677282775440e+01 8.365098104141921453e+00 6.172456318338216397e-01 -2.100583841057914469e+01 -1.941198326641641714e+00 1.462455380797734605e+01 1.450690064187764428e+01 -2.467283942007118813e-01 3.404010719791427420e+01 5.062285107709016962e+00 3.546636661730049322e+00 3.529704737303368489e+01 -3.025729134188911118e+01 -1.305178408917045285e+00 2.778560720318712640e+01 -6.556182705590887227e-01 2.601311078386363107e+01 1.177581851432042193e+01 2.559863394869747921e+01 -1.679424891506966588e+01 2.380540517400800127e+01 2.087696814237112264e+01 -3.592951044849816356e+01 -2.438849627700623657e+01 2.396219017024625231e+01 -2.589769677422132332e+01 -6.609002367902463959e+01 -1.298134272686959356e+00 1.001952224484689502e+01 -1.191385043533824195e+01 -2.047849392799212964e+00 -8.708260812521503524e+00 2.301461565522676977e+01 1.550043846248986279e+00 -8.657907144911969333e-02 1.708647048532855095e+01 1.976226130004747716e+01 -1.291484029933267408e+01 -1.752037716830662362e+01 4.058519662900202007e+01 1.497113691656546841e+01 -1.406950124666819235e+01 1.377361516568215904e+01 4.614905914803774656e-01 1.969914745590950389e+01 -7.325082696859616327e+00 2.924573356715910322e+01 5.319304926625982866e+00 4.802088204630607038e+01 -2.124772550108279390e+01 8.514810614766376018e-01 1.789791033854091751e+01 -1.718243741044853223e+01 9.105601205116599317e+00 -5.319403011533492531e+01 8.544900042558010611e+00 3.842168440193894696e+01 -2.957459114468529826e+00 -5.631612885572724103e+00 2.387654278088799131e+01 -1.605028468179002132e+01 1.068411902971656069e+01 -2.146950365140803729e+00 7.776475674935239724e+00 9.203644346017306077e+00 -1.075213871072139682e+01 6.299852371023347608e+00 -3.240666547360179095e+01 -1.216649114895933437e+01 1.669846565330487209e+01 1.198104912505152875e+01 1.032099101915233952e+01 5.898558264685751951e+00 -5.866866711527710443e+00 -4.191904429255973241e+01 1.023357218281601710e+01 -8.417181633372244676e+00 1.584306036874400192e+01 3.906438754183781015e+01 1.640655669817440909e+01 -1.151279074631153598e+01 2.529423667571359857e+01 2.616375807010608767e+01 6.991586115782832955e-01 1.104036483805406910e+01 2.399907732848876041e+00 1.743700270730741408e+01 5.369304743993892259e+01 -4.767813518829655983e+00 4.899033946335074319e+01 -2.024928003733895565e+01 1.674221695855035819e+01 -2.310779466242066604e+01 8.234968182286493743e+00 -2.127124599765661372e+01 2.706384669756670469e+00 -3.258030339987416113e+01 3.287154886613106441e+01 -9.146366466065391165e+00 -1.364038525178754391e+01 2.580535669208984828e+01 2.895446279461623806e+00 -2.448035789809661367e+01 -1.754864697183435140e+01 -6.665832171295851261e-01 -3.816230586091615695e+00 3.590144451513603840e+00 1.182386948224833922e+01 1.128413220041205278e+01 1.898001170272405336e+00 2.189246441490250916e+01 -9.249775190640450617e+00 -2.047082570475188135e+01 4.234485004510063533e+01 -2.413093892065835178e+01 3.602653030081322072e+01 -3.111088794562920867e+01 -2.616854167630393135e+00 3.225977382421913831e+01 1.274008550327983968e+01 -2.020419730716288242e+01 3.333097865857719722e+00 2.474386585613218159e+01 2.100976913325787976e+01 -4.762314107646553607e-01 2.990465344388241675e+01 -2.035571277305226445e+01 4.298366148630621097e+01 1.943778466014774153e+01 -2.098567314815926821e+01 -2.413437206760130849e+01 4.391239211097366990e+01 -2.543982764277119202e+01 -2.912831068326245187e+01 1.552209202237626684e+01 -1.427102832947200994e+01 8.515643138813937085e+00 -5.254603902501256130e+01 3.061859893816427647e-01 8.572228396700495523e+00 -3.765305036449924536e+00 -1.954052187250359296e+01 -9.211115919988619893e+00 1.147268337912230507e+01 3.679703738687778891e+00 2.015872846024898735e+01 -1.331700389698389664e+01 8.777637879390736586e+00 -3.098630946164371736e+01 -2.392870670895884122e-01 1.564961445266072460e+01 1.019942013937376046e+01 3.184047214294022865e+01 1.234373878608765196e+01 -4.699341356689220817e+00 -1.378404763088155072e+01 -7.331117155261739349e-01 3.075584226804861743e+01 4.785101529794182795e+00 2.297920307606484158e+01 -1.400892657511123751e+01 8.205312384412668081e+00 -1.352947661813595204e+01 -7.370010729498746471e+00 7.436845443489426000e-01 -2.222879928420416462e+01 -2.221403090114237955e+01 -4.856200237682712384e+01 -3.670700893230223016e+01 -4.005895216201989406e+00 1.370875773974229617e+01 3.450403359532481318e+01 3.640787563126914961e+01 -1.014413104300082402e+01 1.189328134448440366e+01 2.287694673850576521e+01 -1.347251736038839809e+01 1.546501042338591958e+01 8.393537654692714511e+00 -2.109090649432766895e+01 -9.545789322372675301e-01 1.055083034879525528e+01 1.722656230857896986e+01 2.313236867777254702e+01 1.190048901986945395e+01 -1.691755745191339599e+01 1.779733370036663587e+01 -1.094954492302611726e+01 2.766369559793089650e+01 3.667709425474883034e+01 2.761029473643422349e+01 2.041368767324505029e+01 -2.761603381628165010e+01 -1.077201066394764872e+01 -2.005878737941420553e+01 -5.206670379507494673e+00 4.789474532310407540e+01 -3.503044037882792594e+01 4.727349357680383335e+00 3.341802492848117145e-01 2.351364186941239964e+01 1.330238084903573714e+01 -4.727626983475252231e+00 1.356225268834563735e+01 1.549258394507724068e+00 2.268110441765867336e+01 -5.303652945844659961e+00 -2.436022556880440959e+01 -2.029337894452019597e+01 -2.027582398300041078e+01 -3.012566289343625137e+00 -8.554627192092153720e+00 3.747437088776742087e+01 9.057696827445351762e-01 -4.364738192414240814e+01 3.340109796519394081e+01 -3.077031221720092358e+00 5.319071813580794839e+00 2.021071379411031899e+01 -1.779780822685067676e+01 2.502767504394893372e+00 -1.790928616403106943e+01 1.746763294722964233e+01 -2.378293027607995214e+01 4.395789295775114169e+01 1.590131411320259502e+01 1.071230530750541909e+01 -2.197479835195807496e+01 -2.945093410860147287e+01 3.858724506646423968e+00 1.900578049217182297e+01 -4.810882599637174906e+00 -8.186549017547134710e+00 2.042955084936629007e+01 1.549348097776337951e+01 1.055340004807771948e+01 -1.215371902701696882e+01 1.769440143583241820e+01 2.487637735763435831e+00 -2.920560933072124499e+01 1.217212803445695535e+01 -9.662777204344459747e+00 -9.636753578234740658e+00 -5.986574002009605877e-01 1.192584847580239860e+01 4.058354274413767726e+00 -1.634382490506390173e+00 -2.096243888297283320e+01 2.249694821295396707e+01 3.646607361432020156e+01 1.724076495166529099e+01 -4.499113314597316560e+01 4.664984107141755487e+00 1.229434635211996962e+01 -4.309997501860259206e+00 -2.311183897803621079e+01 -1.697964388120975343e+01 -5.425962841823847249e+00 1.756878822870210044e+01 -3.125125085954328341e+01 1.382425935360567237e+00 3.347607709898441186e+01 -1.020725580945418542e+01 -1.857122531579355140e+00 4.451838072472263375e-01 -4.178795718361991152e-01 2.098798164619261541e+01 1.791089665707152445e+00 -1.260420979619286719e+01 -5.424697183949924728e-01 -1.981201121344315652e+01 6.350592290041881860e+00 5.042968359980363857e+00 -1.594447053913082613e+00 -2.222201445176393264e+01 -2.224432878781498957e+01 1.009479538761167561e+01 -1.450892320187745810e+01 -1.120274804108995426e+01 2.738730586512068044e+01 1.073130076493217722e+01 -3.603585275905521712e+01 -2.382479272600907638e+00 -4.665587851050902657e+01 2.179003725360406207e+00 6.086470611459277258e+00 -3.221208493764935099e+01 9.340839170937963232e+00 -2.294509080602308515e+01 -1.546120355005635005e+01 1.943726494949385142e+01 -7.206828806580720226e+00 -1.302950912349339019e+00 1.394949936168921667e+01 3.106877912004694764e+01 -1.882748467234221934e+01 -5.657455860412513360e+00 -1.491846242067657258e+01 -2.786126768534551434e+00 -3.055501373420958799e+01 -2.610154221020946963e+01 3.486800386321332468e+01 1.272770525797850105e+01 -1.972449815883965485e+01 8.210217337788179748e+00 1.351591739971493666e+01 1.420018020968431216e+01 1.791144255880114144e+01 -6.039482544587190205e+01 1.688589448681135607e+01 -5.295738016423376848e+01 3.515835786882684744e+01 -2.606695084985912558e+01 1.170543905556196362e+00 -9.405524554697926476e+00 -1.741224140919789676e+01 3.047266569755400312e+01 -1.440671190609203300e+01 -3.723118962959842548e+01 -1.917777180552515404e+01 -1.459615852850403428e+01 -1.105777561131096043e+01 -3.461860998158180536e+01 -2.618799256208668069e+01 -3.367788563590160322e+00 1.463264519801306562e+01 -1.974236293689930832e+01 -1.250491546832518175e+01 -4.368683108379530999e+00 1.098853006365866491e+01 -7.103256788937773081e+01 1.134614691611732340e+00 3.895368941769908133e+01 1.601991214332533175e+01 2.508163209180740338e+01 2.403439523261546640e+01 -2.685173329846403689e+01 -1.763766567326042889e+01 2.622759443889161801e+01 -1.346528819077470240e+00 -3.882823389170649619e+00 2.111193524067597416e+00 4.888641598744534633e+00 -3.136543588153385187e+01 -1.296167965737263117e+01 -1.958235539626069510e+01 -3.503943347883732429e+01 5.301199500036457124e+00 -3.462958830218146744e+01 -3.376944074395452589e+01 -4.236141649053084990e+00 1.358278806747569012e-01 -1.508032571907711450e+01 -6.805056554187060236e+00 2.825205487638433155e+01 -4.274575053534565683e+01 -1.162710657433741623e+01 -3.114683393823787583e+01 -1.085889695556235601e+01 6.852932971485521385e+00 -2.529541534920806001e+01 1.848202324110832251e+01 -6.703701161277376741e+01 2.079238377851050501e+01 -2.499190719096278457e+01 -1.634377569216577442e+01 1.138888880115425195e+01 2.394856752828247437e+01 7.452023835374443017e+00 2.252427358737216423e+01 9.063996499635484483e+00 1.405546702482784482e+01 -2.523879500587475988e+01 -2.377633718141592745e+00 8.822653715774494643e+00 1.101307514041472579e+01 3.037686124227247930e+01 -1.584185154720447741e+01 4.067641536079774767e+01 -1.974903523625086166e+01 2.842646390009663548e+01 -1.184502900002196490e+00 -2.808562226118276328e+01 -1.199951578566930799e+01 -9.378947878575381480e+00 1.221473877184551249e+01 5.364772633668730251e+00 1.095149820914350691e+01 -3.681318585378918762e+00 1.728120832260161777e+01 -3.123050595439917920e+00 -1.614676800839776760e+01 9.322892417984538938e+00 -1.038142367734857530e+01 7.039312070223903817e+00 1.781943703840520854e+01 -1.295999268943675276e+01 6.249518820072460557e+01 -1.253935528067257721e+01 -2.096540627882358265e+01 5.195769256418789617e+00 5.008880770562954154e+01 -1.561921911302107446e+01 -2.141888588553692685e+01 -1.207485896415175120e+01 3.469328372941853367e+00 -7.674762234829115570e+00 6.158095228451150760e+00 -2.025195752910750713e+00 -5.330254460333809785e-01 3.821437801143987656e+01 -1.625622721175519558e+01 -1.510841813444082149e+01 5.841318112067030999e-01 7.545501805977289145e+00 -2.343893724919810495e+01 6.534421569570340260e+00 3.965272144760787043e+00 -8.048243964823901919e+00 1.762262198156284754e+01 -6.287758908190614449e+00 2.065848351335264255e+01 4.534920404970356422e+00 -3.762213635170984816e+01 -1.811947940973643512e+01 9.133286947210200069e+00 -3.429414582052342553e+01 -2.427767692859858784e+01 3.456054681256848227e+01 -3.379495274203794963e+01 -1.158614908912301722e+01 -2.908129519159445397e+00 -1.560456757984587384e+01 1.810533590465750464e+01 -4.498389330929931873e+01 3.273545619212274005e+01 1.375417644176293308e+01 4.141133923855224452e+01 -2.080337586751825896e+01 2.786546458920684444e+01 4.859014833022507140e+00 9.940950772723571305e+00 5.218864762557421599e+00 1.679581325322620344e+01 -2.136742387706337354e+01 1.016299636707250897e+01 -7.332104087897506339e+00 3.248955394258838680e+01 -4.109724382172252888e+00 2.901452838960323888e+01 -3.365696988441217741e+01 1.113338884132470241e+01 2.399090041595036027e+01 -2.285707420129411971e-01 7.383675459403939101e+00 6.426071701239380651e+00 -1.750823363433642044e+01 -1.614009610263721939e+01 2.677280586237211679e+01 -1.424082658288429215e+01 3.037118094505681398e+01 2.642187594817860941e+01 -2.423745820905150339e+01 8.239628040562376743e-01 -1.125423043983066052e+01 1.421708179837008856e+01 8.582457631436173351e-01 2.507342314883720746e+01 -1.151107661711875174e+01 3.020904912103120310e+01 -1.416668814138628996e+01 1.781885539646514260e+01 -2.662501870546257621e+01 4.101046135212985888e+00 -1.286489691694774784e+01 -2.385655104147516248e+00 8.071096754106989124e+00 5.059560050082430394e+01 -3.770626055577239288e+00 -6.581329900608515970e+00 -9.146347743043785172e+00 -2.126787498751662397e+01 2.057176774328761226e+01 -5.850092702432700520e+00 -1.925090312867119380e+01 1.614691864227648210e+00 -2.157999456514176728e+01 -4.012490303260414670e+00 5.242512509507982088e+00 -2.073065891908409242e+01 -1.076089325461771828e+01 1.971485342933569740e+01 8.677171136816692609e+00 -1.690758590377770787e+01 -1.889826758929187500e+00 1.175737536779018377e+01 -1.295867105957387189e+01 3.511585011658226563e+01 9.130003604274510298e-01 8.856539668697644530e+00 1.339910440221138188e+01 -2.553721994314230059e+01 -2.738772121481764543e+01 -1.223863510349699091e+01 1.899664694427785250e+01 -1.020057839555920332e+01 2.810896767560626675e+00 -1.820607921275080310e+00 -3.974245704091414666e+01 8.807833458296958185e+00 -2.177824466228332767e+01 -1.908475027347745723e+01 3.273412726035149234e+01 8.899428947584888672e-01 1.204990797950575576e+01 -1.830218083556261810e+00 -8.006215813932369585e+00 -2.155195047004996667e+01 -3.315466078684998763e+00 -1.185079247542899061e+01 2.416184121864395351e+00 -2.886639273930271798e+01 1.854438580809769377e+01 -1.998861816887692910e+01 3.616546052545121626e+01 8.837380018676663340e+00 -1.431653157091884232e+01 -2.587840281628730921e+01 -2.972987094220758308e+01 -1.500510524777928723e+01 2.063103942937814139e+01 -5.223188683076935845e+00 -3.368947613810382080e+01 7.372704200940476404e-01 -2.618426368700205842e+00 3.571749591907436638e+01 -1.093902105589075013e+01 -1.613015200204189625e+01 1.407128213478338097e+01 -2.021595633048504936e+01 -1.532736204934896307e+01 3.412031278659229727e+00 2.549557898291828550e+00 2.052285075672013548e+01 -3.064894826653137017e+01 -3.973772173278551634e+01 -7.442237413630094167e+00 -1.473332524491075723e+01 -2.305917233424100132e+01 1.380419182432417458e+01 1.568479091980338858e+01 -3.282311669996686998e+00 1.574219717203138025e+01 2.420501287135949475e+00 -9.929578147711064062e+00 4.591086534278728948e+01 -1.932460446654299702e+01 -2.135776386362700308e+01 2.833440003008121622e+01 1.666450025485436726e+01 -1.307070333373822335e-01 -4.860062989319838600e+00 -2.081892210573393243e+01 2.519133354268649150e+00 -3.191092400870331858e+00 -1.759243908148913604e+01 -2.795028761738454293e+01 -1.925486260912814052e+00 -2.276649366579147227e+01 1.115102140458644336e-01 1.347815804386614502e+01 1.298786483601312725e+01 4.354926617463830496e+01 1.012228396322172586e+01 2.757735498359999582e+01 1.980889947472329027e+01 -3.167895290167999889e+01 1.706498090961061820e+01 -7.461969355914338742e+00 -2.969701615531279870e+00 -1.240919269040770700e+01 4.283826908037600845e+01 1.422664369635887738e+01 3.894120727256939318e+01 1.095427974571017371e+00 2.122393676834510856e+01 -1.885005685522378371e+01 1.590854026366821827e+01 -1.055321239987436854e+01 -7.836866504526637023e+00 1.348234949451318165e+01 3.392523686031235286e+01 3.416112611997735371e+01 1.848362362585709562e+01 -4.263908285993107938e+01 -2.849436491180730258e+01 -2.961871331832669796e+01 -1.616705561125056789e+01 2.195835490754343766e+01 -2.341738228559810153e+01 2.197749222067053054e+01 3.278899245185207700e+00 -2.951775506147385375e+00 1.862965107593058178e+01 -3.580046821770244492e+01 -3.063032078395110247e+01 -6.674624327910350097e-01 1.467484687752789618e+00 -1.931068011015973696e+01 2.450698602889072220e+01 2.191763935808886288e+01 -1.500946862684144989e+01 -3.357496635825648390e+00 -6.808193546395169271e+00 -9.351008267976459454e-01 3.733112553358657881e-01 -2.338415951721380281e+01 1.164428525159987515e+01 -2.633530203641734957e+01 1.676410112262198027e+01 -8.390276762277887102e+00 5.701312954618997786e+00 5.870927610539663988e+01 9.309201500989892963e+00 -5.495850663033559158e+01 2.473463908104376685e+01 -1.183670507911040204e+01 6.462466784893061700e+00 -5.091605624084617254e+00 5.828534589695255619e+00 -1.787960436233149863e+01 2.255779566519290213e+01 2.555568368367185261e+00 6.437293744149322094e+00 4.503623656523910945e+00 8.989776007711800077e+00 4.080691450564013678e+01 2.927669189067322986e+00 1.613700488201227756e+01 1.483251513303576807e+01 -1.654243447289581326e+01 -1.442149528092880661e+00 -1.392764754564936247e+01 -1.547218461401307010e+01 2.355424945917626900e+01 5.174977196286186576e+00 -7.373553340634141584e+00 -1.144539877390172755e+01 2.414480694942517403e+01 -2.725102830376313534e+01 1.122616356208765254e+01 -3.503491572388740849e+01 -2.699899654539754223e+01 1.589765010642212317e+01 1.887380367498622036e+01 -4.235974268872401360e+00 -5.366900000454004172e+00 1.192099803679469971e+01 8.110077213845226396e+00 1.381849593925358022e+01 8.577959859953166344e+00 1.684763752139442072e+00 -4.672952483078720576e+01 4.054278254303226525e+00 -2.502359420322855499e+01 -5.518471725157633401e+00 -9.107370226112647682e-01 -3.859687888993473592e+01 -1.437347125620072941e+00 3.036847311907196811e+01 2.365770596887641375e+01 -2.489274505340987531e+01 -6.575595966243801627e+01 2.414283373287956636e+01 -7.595831679813253245e+00 2.089507989038215996e+01 -2.100103857000786078e+01 -5.249821007343183910e-01 -2.561451034228068124e+01 2.677572694402687858e+00 3.082728570113975053e+00 2.003535389752883944e+01 4.738958504317597686e+01 -1.636365913557062157e+01 3.317343613994882645e+01 -3.669625444908199086e+01 2.674213386099324907e+01 1.712437390895562928e+01 8.676079506882049541e-01 8.390281045628839252e+00 -2.197130102284452846e+01 -9.189873882605258615e+00 -3.669089074774171166e+01 -1.515250571375381883e+00 8.747117488143764774e+00 1.500319342564555292e-01 7.452655297808583157e+00 -2.462883349233472430e+01 1.719668848945042328e+01 -3.662062370394689736e+01 -3.612792515007686234e+01 -1.622846834438917796e+01 3.755305668447802248e+01 -1.137058769209995290e+01 -2.450899666692788192e-01 -5.015512470886525875e+01 -2.860494674989821817e+01 1.716554013640130094e+01 -1.206199371647015894e+01 -2.412503851255331178e+00 1.994950481327674652e+01 -1.913673529603310541e+01 3.302429564044076216e+01 1.245582570731088978e+01 2.934334840228797248e+01 1.504487322216890455e+01 -2.926224231062533576e+01 2.145708820557995722e+01 -1.679393050892684869e+00 -1.489751593695873844e+01 -2.207033310681382687e+01 -5.484732595344400607e+01 -3.054472211596499420e+01 7.016731262424342752e+00 4.906797960706248318e+01 -6.250819564990141686e+00 2.066501028912087090e+00 1.019491678812363311e+01 5.793307641513821693e+01 7.998479513645820660e+00 1.624142790949751358e+01 -3.292789219353419838e+01 -4.470356930938503837e+01 1.029262223744482618e+01 -5.577997056266099207e+00 1.197976081820229233e+01 -3.320077381089023394e+00 -2.106753679135431412e+01 1.323335189905132481e+01 -1.134240605953733727e+01 -5.954180944751685800e+00 2.766887878401689704e+00 -3.271254690042571411e+01 2.555199868665759411e+01 1.577451422201345821e+01 -2.056946302600604959e+00 6.401025080477748475e+01 3.881474281827305362e+01 6.803259375583734503e+00 1.328272627987130505e+01 -2.305278852813974932e+00 -3.591541108796495507e+01 -1.552582883450573981e+01 -2.028944810911427865e+00 -2.517806204634449685e+01 -1.221231864810434331e+01 1.918555669701166977e+01 -2.960932704090046741e+01 -8.854880926190057622e+00 2.456489117671129208e+00 -4.243725113583836084e+00 4.159880410238947945e+01 -2.006748873278189294e+01 -2.024961971175697073e+01 8.564845512074059641e-01 4.194833884321901962e+01 3.569387961280240518e+01 1.763774797589148680e+00 -2.571993772860703853e+00 4.081817003598866123e+00 -6.579333522952797608e+00 2.247300027985688509e+00 1.517158939506025206e+01 -4.337509710956945241e+01 -7.004624455253216198e+00 -1.840652888655731090e+01 2.780269152905869401e+00 1.846789557105248747e+01 5.012272351643229484e+00 -2.883157417798809519e+01 -1.637331752211821723e+01 1.483053826141921938e+01 1.017780114008474968e+01 1.442125240092491545e+01 -1.809717595060365625e+01 -3.004263451810954422e+01 1.101821046416264238e+01 1.088092779398947485e+01 1.813507128796179657e+01 2.247688388619353717e+01 8.739717800072074994e+00 2.565925186464815155e+01 1.057288343627132754e+01 -3.157443505458063981e+01 -5.677194055109689330e+00 -1.227754493100219335e+01 2.744523249230650919e+01 1.222793036146919121e+01 -1.025538778350463254e+01 -2.559905431881553639e+01 8.515314552354629640e+00 6.594789903592271685e+00 -1.553586514729825652e+01 3.671673433007033083e+00 1.068606476159497021e+01 2.728697961295185603e+00 5.612538074243639485e+00 1.903360053753828751e+01 1.376816105280318325e+01 2.890883106487693510e+01 -2.220818945863088700e+01 1.457108164342050927e+00 1.200229654432657966e+01 1.930066998376592480e+01 2.032256393241441472e+01 -1.738287082019770580e+01 -1.425972787603992131e+01 -1.694740550077548846e+01 6.005715330762405380e+00 -1.780453605622277280e+01 -3.104201259940887470e-01 3.848114398725050478e+01 -3.134032548450842892e+00 -2.037433799374517918e+01 1.601192456037198752e+01 1.280279375205375558e+01 -2.841889533270586554e+01 -6.397606632524778902e+00 9.032794733555553179e+00 3.341168378607513034e+00 2.342113886544649404e+01 -6.806276916402148380e+00 1.606134471021547583e+01 1.592559747938747172e+01 -2.424482372801674757e+01 -1.192817659421817389e+01 -8.733264364479676800e+00 -3.070587142068132636e+01 1.860496814733493309e+01 -1.821646595554267734e+01 -2.396425166601578383e+01 -1.437106937671441109e+01 1.267696668058376019e+01 -8.624610459931423279e+00 8.201115572109667795e+00 3.022644900028379489e+00 -3.899310276358687322e+00 -1.635543541340651430e+01 -1.119235480085706413e+01 -2.661333108576689810e+01 7.823060232958058968e+00 -1.657478414890226759e+01 -1.584423050642845610e+01 -2.926269971097944023e+01 1.676695139648936816e+01 1.286785903787177432e+01 6.179221321730242522e+00 3.183255265001955081e+01 2.215052594351556792e+01 -1.432393567546517765e+01 2.782640611566251199e+00 -2.632749002326993271e+00 -3.429570134285320204e+00 3.087550157621091529e+01 4.278713534439577870e+01 1.009098026421434202e+00 -6.397251675771533641e+00 -2.547550690039194166e+01 -1.645519215534876878e+01 -8.634213018309962351e+00 3.045731558728991928e+00 -3.389843561740735645e+00 -9.307640867602328782e+00 -1.246137410026210546e+01 -4.040445037302486497e+01 8.268248793696542975e+00 2.799469563874994904e+01 3.302305969270162223e+01 6.619013046459039096e+00 2.725969272782772634e+01 -9.360424433173712089e+00 -1.524073322078310433e+01 2.033854513717587764e+01 -1.369417168675306584e+01 2.277053255646121244e+01 1.396199323488722932e+01 1.966466535692570616e+01 -1.331860312511002853e+01 -9.729307824039068464e+00 2.055544234890295741e+01 2.531344736388814454e+01 1.089909341409085020e+00 -4.185517941301100109e-01 4.586149250123161103e+00 -3.693678380308217157e+01 -6.510668269145463150e+00 -2.970275752635420474e+01 -5.933232297666424238e+00 1.059126663438834326e+00 -3.801828550217631175e+01 -1.639200339265154938e+01 8.741803257651895365e+00 -4.461489375629711418e+01 -9.269555531770569345e+00 1.714742630018141867e+01 2.691900145413480416e+01 -2.683998530131852078e+01 2.559794352837176135e+01 1.361838036299161914e+01 1.959381352411567434e+01 3.796320329086449874e+01 -3.686742773215725322e+01 -7.165646958351596929e+00 2.277519426335953412e+01 -1.366850586098509801e+01 1.452097489140920672e+01 -2.666106845228197297e+00 1.564737908090236651e+01 -3.710725802014297869e+01 -3.035147639699953270e+00 2.193693862153318008e+01 7.181567754746120080e+00 -3.752532276906933362e+01 -4.166673646889339722e+01 -2.883077977537553238e+00 9.767808280797604326e+00 4.375198841762278357e-01 -2.701309413436007834e+00 -1.198827928958657196e+01 5.893153367523190411e+00 -2.052577341348352036e+01 1.861246724424983157e+01 7.503715866869380413e+00 1.076544900407623473e+01 -8.300211234831142093e+00 5.950088839549682262e+00 -1.051558593449836643e+01 1.656491824510476363e+01 -8.165775129588281445e+00 -7.913137171935743730e+00 -6.383766609144209347e+00 -1.670412303466417825e+01 -1.098583222725207698e+01 1.392016560235016698e+01 -2.913845985194149790e+01 1.940558900922754049e+01 -4.318622252414384688e-01 1.901355618468846487e+01 -1.488552110459181854e+01 4.575196488786348881e-01 -2.013330793158157306e+01 2.205203883419961386e+01 3.833093561764929547e+00 2.623756419377671900e-01 -1.289263557784296665e+01 -8.815443088233633873e+00 -4.213251768869037051e+01 -3.587258486669824009e+01 1.659582427808492300e+00 1.176664299102797884e+01 -5.296403957776318805e+01 -3.434692298602218946e-02 -3.229496010493953406e+01 4.207324633015542048e+01 1.394529351802294137e+01 1.883639849837549463e+01 2.961376356182483605e+01 2.316411288921860034e+01 -1.380934511748726834e+01 4.546101560569557876e+01 -1.582847550617846011e+01 1.249782517784540525e+00 2.641605350307243327e+01 -2.828701916781545478e+01 4.283651168374166218e+01 -4.356531382434638999e+01 -1.730818846879792616e+01 2.762375214711912363e+01 -2.383107030457153996e+01 3.331357775484055139e+01 -2.772121926301138473e+01 -3.460097575230030031e-01 6.639970142997128733e+00 3.731247681091769131e-02 9.408783909696641246e+00 -7.088978209789558171e-01 -2.687931779520210540e+01 1.276089420614889036e+01 1.807153322375778526e+00 -1.575776231382002912e+01 -1.846149438010416688e+01 1.966919655761735442e+00 -1.932952674438296725e+01 7.740274259230332632e+00 1.197763411102897635e+01 -3.070145267287411883e+01 2.749521927246524555e+01 -8.943911039136473562e+00 1.494163968731081837e+01 1.384228586082020307e+01 1.813401481959119721e+01 -5.566201973003026637e+01 4.402298473545280899e+01 2.295286687409467064e+01 -1.568442405222001135e+01 1.829294604843416749e+01 -1.068012774893531791e+01 -6.604331171373180043e-01 -1.735368684500717240e+00 1.672659512108771906e+01 4.045190520392985434e+00 -1.618458749769069627e+01 -3.117530572996265903e+01 -3.574133393653196933e+00 2.156442163404761558e+01 4.323231011948216462e+00 2.128883669925056665e+01 -3.327191173141177671e+01 7.323430595387448783e+00 -7.768625912366619701e+00 -2.904804803652145750e+01 1.732621003972724694e+01 -1.634892999868597485e+01 3.354097655793590427e+00 3.075536714156497098e+01 -1.171861138926944612e+01 1.174058639174541696e+01 3.136710984363914889e+01 2.427257454253760471e+01 -6.072036951363247503e+00 -2.848133771823046700e+01 -2.418362160844164066e+01 2.137950410768414855e+01 -4.909141620290876418e+00 -1.479283835493990118e+01 -8.349975838804382988e+00 3.953404296418116814e+01 -4.309703044683502959e+00 -3.595551893801845722e+01 -3.459430253342701178e+01 1.302833340599745071e+01 2.137222126380729748e+01 1.667760716793500819e+01 -1.409157606551528019e+01 8.357372711047657887e+00 -1.329701258804173225e+00 -5.575999094733060701e+01 -1.803728311489041403e+01 -2.669698523313657290e+01 -1.986518876198447714e+01 5.320002346241425872e-01 8.541310843839159617e+00 -1.989899850636169631e+01 -3.030765920088986931e+00 2.067699377457525500e+01 -7.344601206608393440e+00 -2.261872800537513051e+00 -1.272069389046490429e+01 -1.385701619191807410e+01 3.391774136756620539e+00 1.173512015440586609e+01 -2.964185509162235377e+01 9.040974537509455899e+00 1.845851718219715920e+01 -1.391770099841867214e+01 -2.970714246887773413e+01 -1.361016072995281689e+01 -8.323046370705654340e+00 1.892537719141343544e+01 -1.022639885519590841e+00 2.283033253886863534e+01 3.293950333887246984e+01 1.547445215521398865e+01 8.854071998431077617e+00 -4.232912028414583006e+01 1.286549106618353200e+01 5.172633454538560827e+00 2.244388599015277919e+01 5.271714300606289427e+00 1.519420397050222915e+00 1.576518865026559091e+01 -1.219574913827053031e+01 6.977414731543979620e+00 2.229666217508135517e+01 -3.814724026586210570e+00 -5.846016686048710831e+00 2.318690750116412680e+00 1.117942969857906022e+01 -1.057404339829557571e+01 -2.851020888430722877e+01 1.640705818883344236e+01 1.535035590595260580e+01 8.308333694259824043e+00 2.214943962856816384e+01 7.086655041426376478e+00 5.696403870455529983e+00 1.121303833558815910e+00 -2.150303259922088728e+01 -4.185976224261459322e+01 -1.977306785249539445e+01 -6.291801001498438239e+00 1.010504722137803668e+01 -9.988878652712271489e+00 -8.375742751858526347e+00 -1.771050213901110837e+01 4.037133857849816820e+01 -3.286461944030911297e+00 -3.236243422916690804e+01 4.086866253696274498e+01 -1.060631207336164294e+01 1.896674035912208822e+01 -2.536722711298632049e+01 2.292872337627421686e+01 1.343424437085613832e+01 -3.029601318872234117e+01 -3.178996432233279634e+01 -1.013243966796793138e+01 -2.564976503057981105e+01 7.520273935993447845e-01 2.006750180390419303e+01 2.156126279666405310e+01 1.548569115375037875e+01 5.007125120747715208e+00 4.150760713246451417e+01 1.095808441916078735e+01 2.011823368897603359e+01 1.535564350633344688e+01 -2.249271325246704478e+01 -2.782082340042280322e+01 1.165456853741713417e+01 -5.791950574858351963e+00 9.294602092074475408e+00 -1.478545839070049261e+01 1.159361055489894099e+01 1.323310647630383308e+01 -3.579286109675876126e+00 -2.471187842746948604e+01 1.130611086849348723e+01 -1.510244336693838996e+01 2.076401072862969954e+01 -2.297840186391603368e+01 9.036446662348287973e+00 4.528998756705069795e+00 4.074921784718366524e+00 -6.188474382862652057e-01 2.583075200549006212e+01 2.829924082173199551e+01 -4.654341507993846605e+00 1.100482429064880918e+01 9.761806050654399769e+00 4.171944378363252781e+01 -2.756215058827435982e+01 4.432076377261790157e+01 -1.225544251813495578e+01 -2.199450168653446269e+01 8.158317467287190539e+00 1.441503401796337869e+01 -4.562706495662644102e+01 2.909358226842569284e+00 -1.956865007092420683e+01 -1.854827629135693812e+01 -9.139698092620198722e+00 2.417912271298272131e+01 8.738937620942678564e+00 2.109561887506151123e+01 8.925434760828819813e-01 -1.198125062443553546e+01 -9.358716671438486401e+00 1.311623579962544639e+01 -3.286982324940517941e+01 -6.432170631062693822e+00 -2.148642434257254408e+01 -3.756599078014029036e+00 -1.902035523055262800e+01 -2.524562241036666421e+01 -1.920257297316114631e+01 1.181534489239394681e+01 1.307497107323562702e+01 8.239654158702794717e+00 -2.172036579892857233e+01 7.431452986421213325e+00 -9.760865063295055322e+00 -1.620784501746847184e+01 -1.203511039266651750e+01 9.453959881789907982e+00 -5.459802087043041929e+00 -1.410643433395065927e+01 2.050866602287910290e+00 1.943963047944794553e+01 -1.905043595523500244e+01 -3.314350258080369827e+01 -1.227524239988200527e+01 -6.931183251317394323e+00 -1.730010738676041981e+01 -2.346263833040970326e+01 -2.692416811636346807e+01 1.242691110791471942e+01 -5.853376345588577223e+00 -1.223898116202466646e+01 -6.606832838054144119e+00 4.554323558851174170e+01 -9.227606294918771823e+00 -1.363521217530917973e+01 8.163794572803105831e-01 3.721952324773186405e+01 3.381788464367701863e+00 2.166314245159386331e+01 -3.023143552546777002e+01 3.269537302179525540e+01 2.722035426978337114e+01 3.113328287337727573e+01 4.389703988194004203e-01 1.822011330464925294e+01 1.022677806299247827e+01 1.882331604965859384e+01 -2.513571599837532844e+01 -4.227644814523635830e+00 1.374645005534948439e+01 2.810356260768105940e+01 -1.248498651024378781e+01 -1.103729104992612520e+01 -5.125399798046390565e+00 -6.530071200150921129e+00 -6.859634799774795511e+00 3.187471801254900816e-01 -3.583798624133651689e+00 2.588361250991054519e+00 1.164830360632483242e+01 -1.641913244734076827e+01 -2.632003513212095669e+01 1.364903135169898185e+01 1.540494520857295946e+01 -2.332588513922575935e+00 -1.307558891176736360e+01 -1.167688680083386110e+01 -2.333551123132339811e+01 -8.908775353522761620e+00 -1.989785596132211065e+00 8.915697100278311638e+00 5.074373454143609408e+00 -5.502003028595202849e+00 8.610119331556536082e+00 9.392136602372197274e+00 2.064125360934248032e+00 -2.515938977860225023e+01 4.476859505876731760e+01 -1.809351929953856697e+01 1.243503418074822520e+01 -2.771141457382484319e+01 -6.233543190707897530e+00 -1.816318248209292552e+00 3.252770431543688723e+00 1.014243748950655544e+01 2.255608538143583885e+01 3.263146678093941233e+01 4.629335256977514135e+00 3.564842017159637066e+01 -2.320161666454825422e+01 6.584802254641848318e-01 2.748421483771009033e+00 -3.751201191789772338e+01 7.757873732884760898e+00 7.734872812887885196e+00 2.030037326830893107e+00 7.682753782941036391e+00 -2.846939165699248520e+01 3.367363048368205369e+01 -6.621196048710904947e+00 2.248431568424144444e+01 2.571750955309944686e+01 -7.733835151754425041e+00 -1.061895318006945033e+00 4.050061770672554573e+00 -1.074938496428687174e+01 -5.643819304804510217e+00 7.760047913488897109e+00 1.087254552040500322e+01 -8.983408063475049943e+00 -1.903805416220514246e+01 -1.964542285223214080e+01 2.447364886419505225e+01 4.003012394140065489e+00 -4.584991888603405563e+00 8.769469736309210006e-01 -2.598146583591030634e+01 1.596305508289792030e+01 -2.329755775787480498e+00 9.801626197527784079e-01 -3.210365433467609053e-01 -1.834163896575717700e+01 -1.471247589654291588e+01 8.344683241413819452e-01 -9.588981853326199456e+00 1.869087823223544120e+01 8.247822311045080568e+00 1.936882043489003635e+01 7.976228713040132590e+00 -2.600586168163826706e+00 2.784247388824052205e+00 -2.793181971579132750e+01 3.584986668265284226e+00 -1.907835890582941829e+01 2.388639214917862574e+01 3.851660772299858149e+00 4.954269760483861695e+00 -7.887280800415813253e+00 1.134098378067831803e+01 1.119405472220746134e+01 -2.040707167869529215e+01 3.528725254414438695e+01 -5.594274248359138113e+01 4.060790629760484549e+00 2.788000273730455092e+01 -1.042746060426056154e+01 3.509496288737738467e+01 -2.318192927202127862e+01 -3.016491845801522409e+00 -2.377284233336183306e+01 1.836811093054813071e+01 9.350237766920589166e+00 -2.271606050864414694e+00 -1.876790152404857892e+01 -2.831568761475066864e+01 -2.311674435377365810e+01 8.717405688697891009e+00 4.263549514175895006e+00 -2.241813226548100602e+01 -4.863643540066812321e+00 -2.315633833233757954e+01 -2.931033125847340770e+01 -1.018532579061887589e+01 -5.579714896713310335e-01 -3.495696234811517922e+00 5.934304843092956361e+00 -1.742796353395793751e+00 6.469341178508697388e-01 5.256028621496899689e+01 -2.618884615875492017e+01 1.435118402420198791e+01 -2.576836411770278801e+01 -3.041990433655202253e+01 -1.809387907041025301e+01 6.255145755261516172e+00 9.158368872423794826e+00 1.728894400183725111e+01 -2.767498779745547566e+01 -1.446120101135975489e+01 7.664142195548249603e+00 -6.609230651862752381e+00 1.171654227078140487e+01 -1.436809260968153978e+00 -1.129943254079864090e+01 2.463379416130277377e+01 -1.089476911766733380e+01 4.407953547300952124e+00 -4.493907892942566917e+01 -1.871136624298631546e+01 -2.535157149553051070e+01 -4.071235329784525447e+01 -1.483930580582484282e+01 -8.378559860367237988e+00 -3.600159225903232141e+01 1.883899115625034426e+01 3.474962246928890153e+01 -2.891054251532544583e+01 -1.600939860244412216e+01 1.408323854979845802e+00 2.013517015997221993e+00 -1.507551839508840530e+01 1.032646908226569060e+01 -1.554855993885379029e+01 -1.179740040433650172e+01 1.171114819936469154e+01 8.636585808284023003e+00 -2.055803039734740878e+01 -3.599474776985598368e+00 1.936218724587146767e+01 1.123343042035757122e+01 -2.641660366587653996e+01 -4.045988578833485505e+00 -7.636462291389366497e-01 4.452875426771107925e+01 -1.010402523399135788e+01 -3.332026566363472853e+01 -2.660149008951596272e+01 -2.018147630965368933e+01 1.242938422127991061e+01 -1.932854471892433779e+01 3.129180584888101180e+01 3.659253809552058812e+01 -1.050163629208501259e+00 3.276277856282248280e+01 2.223319337069867885e+01 -8.664442681205333230e+00 -1.005586855246856537e+01 2.451766625193464222e+01 -3.542069027462412123e+01 -1.027710802821934344e+01 -1.127407275342253357e+01 1.324139555409737667e+01 6.534078795960340358e+00 -8.815703405094065248e-01 -9.752856380129655278e+00 1.699493083237892677e+01 -1.002959005348581734e+01 4.573992488073975515e+00 3.012923222549707702e+01 -2.633687270879490683e+01 1.991722314895903168e+01 -1.198266868073450020e+01 1.777049673670015295e+01 6.260569149357564811e+00 -5.218991217797968041e-01 -1.237453293215700612e+01 6.833098809308166821e+00 2.675490092202736037e+01 -2.729244031643320767e+01 3.753518665652850217e+01 5.574561086853267788e+00 1.922418177668293637e+01 1.362178698741304039e+01 -4.669390054098560938e+01 -1.162204549157456768e+01 2.717854721546339558e+00 2.351588914373530059e+01 2.791461849898935554e+01 -1.732914941834672007e+01 9.338211944191995073e+00 1.560711033315793372e+01 4.182851822498683703e+01 3.004096610619051333e+01 2.076798547671309336e+01 -1.829323989687904550e+00 -1.406575616434660070e+01 1.832364891642698268e+01 -5.126740158359190502e+00 -1.384000057148180041e+01 4.772775157283837899e+01 2.718378193651621366e+00 -2.415873737239184749e+01 1.404064731666626042e-01 -3.529863047320213809e+01 7.509306497589016693e+00 -1.576570043267283694e+01 -1.635565636682698809e+01 4.807069124090677548e+00 -3.388351421413689479e+01 -1.591538029742275651e+00 3.716420027537442650e+01 3.127569561333022463e+01 -2.944246949674931102e+01 7.255344355125254996e-01 -4.910938544006986817e+00 1.686030063279526203e+00 3.070729791447042345e+01 1.494254543116898937e+01 -1.493108305484438958e+01 -1.319279736182930485e+01 2.366679492527768858e+01 -6.510675609918067153e+00 2.309368066183790091e+01 4.516466215084689395e+01 -6.668555487820352567e+00 -2.103611125069559495e+00 1.468409982026216909e+01 2.684302627354373882e+01 1.931399079262462593e+01 4.387512103602072777e+00 1.008294508637695230e+01 9.734839533686324486e+00 6.765376603012152046e+00 1.105271627252457911e+01 -3.523350226853791156e+01 9.532284386311872026e+00 8.541508363730539344e+00 -7.561454901536505346e+00 -4.267030709814118694e+00 -2.419553242745767108e+01 1.150162954936877746e+01 1.173618343997858915e+01 -2.002521221160413489e+01 2.655827996507351685e+01 2.738674124917833907e+01 4.573731866877454877e+01 -2.709819953181392016e+00 -1.354878937971567332e+01 2.363331158662620890e+00 -8.768843226870403740e+00 -1.538237804905933537e+01 -1.166017309244207922e+01 2.221650851034940999e+01 -7.225945851939576947e-01 -2.091547403485086676e+01 -2.532309550662167652e+01 -7.823744740290539568e+00 -6.150546531286373408e+00 1.023791506653666872e+01 2.477577225700172647e+01 -2.263510863089592107e+01 -2.594602279455286009e+01 -2.227488421288096632e+01 1.044966144402209629e+01 -1.354403583872703720e+01 -8.888396635628630804e+00 7.535349818565140190e+00 -4.760450984634901062e+01 -8.560030953269272658e+00 1.286035086313429687e+01 7.981248708405192183e+00 -7.163491691577899445e+00 -5.695654085843651515e+00 -2.312256597941439651e+01 8.309019070159205711e+00 -1.895028941304836678e+00 8.894456225178156927e+00 -1.364409851980052224e+01 -1.642211107113808310e+01 -3.513705027329685038e+01 -3.921754146953725240e+01 -2.633103300483598197e+00 4.028164976967123323e+01 1.788952402364571270e+01 -1.137925814090573695e+01 -3.564315119700697210e+01 -4.581136770772273437e+00 -9.381445524363048349e+00 -1.674388603592517910e+01 -1.266110907265243490e+01 1.774522983817560373e+01 1.814840654331149494e+01 6.930128195116289191e+00 -2.825076507752804034e+01 -2.471604889938880234e+01 2.120823257320251898e+01 -9.643537659416931973e+00 4.413980208073221334e+00 5.211327164278988233e-01 -6.812260028500096709e+00 -7.788044099609283677e+00 1.303060658882486322e+01 -1.573334905593236410e+00 1.867537607274960543e-01 -1.802508307919422492e+01 -6.049920922054731420e+00 2.632978596398217519e+01 1.013676843289176566e-01 1.827818641367692720e+01 -2.098225922791330689e+01 1.920410951589987203e+00 -1.608125499722012819e+01 -9.337455350716870939e+00 1.490361355467158155e+01 -2.125291643157186172e+01 2.697481190577649102e+01 1.803213108031914924e+00 -8.432204425089008026e+00 -1.457353813723440261e+01 -1.130136308018019875e+01 7.949355877361932166e+00 3.288400465170457920e+01 5.381327845956579203e+00 6.582489504966597238e+00 -2.705493851042557196e+01 3.411044530376865680e+01 -2.696227623029845688e+01 7.282540893392930315e+00 2.597524823908057101e+01 -2.434379300385083411e+01 1.756048397182176313e+00 1.762128437585526086e+01 -1.170499926874976460e+01 -2.673587066285594460e+01 -2.254601717173025932e+01 2.696246173633372933e+01 5.688081097416838539e+00 -2.083703507017631296e+01 3.706011375441362077e+01 1.591566028697115343e+01 -7.745928368693525634e+00 2.247024188349293183e+01 -4.244862268710732245e+00 -1.750558540574625610e+01 -1.899852935917127894e+01 1.348332934220145773e+01 7.777786742431292311e+00 9.324199673324768511e+00 -2.038625150273509234e+01 -5.972505293002950744e+00 -3.189949725375141298e+01 -4.989475525414527368e+01 1.980868846630399105e+01 1.512091118155022684e+01 2.152047400189017168e+01 1.000769416570671089e+00 2.806955621547048452e+01 2.181301047490322276e+01 1.015667311531717232e+01 -1.383954845335290429e+01 -1.373379893588880662e+01 3.007191901781522603e+01 -2.918785054584048133e+00 4.232158649906343939e+00 2.227177492183651708e+01 -1.637105160747518440e+01 5.401711850482431743e+01 -1.821498163900367118e+00 -1.809604981452945438e+01 -1.325929216078366935e+01 4.601982433594569599e+00 3.240778781475122372e+01 9.398027278827323361e-01 -3.082988079470005527e+00 1.750154796867007434e+01 -3.295319993912676182e+01 -3.355327543076861474e+01 9.158049799754753195e+00 1.521959898457344451e+01 -1.357301847629678093e+01 5.028523599314461023e+01 1.407805145759139798e+01 -4.269622932528091219e+00 -4.934301132693892811e+01 2.313533346540701174e+01 -1.168490782129007144e+01 -2.854514782260714512e+01 -5.442771998383327592e+00 -9.333084325420932359e+00 -5.057994878934465532e+00 -1.659534847689948833e+01 -2.114189452387499202e+01 -1.481882550552404965e+01 5.152303185846925260e+00 -1.699654201172900869e+01 2.083230719584499724e+01 8.603360917664996776e+00 -1.586518697362431007e+00 -2.151255967869482078e+01 -2.387676569502823920e+00 -5.295150824858345373e-02 3.230912684579694627e+01 -6.084422702286300222e+00 8.932617067185658399e+00 -3.046899353340174699e+00 -2.122055584118513138e+01 -2.166627815617797026e+01 7.721863317540485383e+00 -6.210160237030441621e+00 4.120616560534137385e+00 4.934676426650179337e+01 -2.550465564402095264e+00 4.577887199617936886e+00 2.950140035208568889e+01 1.498028980789298537e+01 -6.060660439081915207e+00 -5.951247653507882873e+00 -1.540797687553336015e+00 -1.551597509061635805e+01 -2.298674232540286244e+00 1.417294043749653731e+00 -3.924002602324438271e+01 8.737894945339570896e+00 -1.911227332144413094e+00 -3.320873368518398205e+00 -1.378787625315254506e-01 -3.488052202898594345e+01 1.105507892930476466e+01 7.095203164596149747e+00 1.135598592638215942e+00 1.794466774420045851e+01 2.725502308926275674e+01 -4.002181818483538933e+01 -6.850144325731630790e-01 -2.205871108771905753e+01 -6.408865721539825699e+01 1.226123306995777185e+01 -1.204515971597875712e+01 -4.875005162045873419e+00 -4.030086184553773876e+01 -2.154143879044455900e+01 -5.930705269011434133e+00 -2.810135041359819397e+01 1.966391076483402145e+01 -4.463640332965965185e-01 -3.792898400919501034e-01 3.973462425682378285e+00 2.310825669357350343e+00 1.089831726693491021e+01 2.204467442058143334e+01 4.300359704657026327e+00 1.452802048984608296e+00 3.183149605714884256e+00 1.313493222557806561e+01 3.217869694666076441e+01 1.835852280603331366e+01 1.815036464378955117e+01 -1.890596205779910388e+00 3.444073411592112421e+01 3.489315213323034470e+01 -7.411009349481830100e+00 1.731630399119202224e+01 -1.590540962063334085e+01 1.082152064235500255e+01 -9.606410353235226296e+00 -3.520386693192626204e+00 5.284735650400765650e+01 1.117303061717476709e+01 -1.915502069816347586e+01 -5.608140092928752818e-01 2.578887235470632788e+01 1.805900310954326216e+01 2.050729408633216622e+01 -2.786935173345718386e+00 -1.306860444328851578e+01 7.806851711611694000e+00 7.000474184209227069e+00 -2.132350521800257415e+00 2.392895987159134208e+01 -2.789312102707912189e+01 -7.024329983768324848e-01 -1.621931493948696001e+01 2.243894635503911061e+01 6.659037146174722643e+00 7.974642333605245881e+00 -3.166125201693282065e+01 -2.354075260606950337e+01 -1.989797865259482279e+01 9.854177999752197437e+00 4.434238445102403503e+00 -1.727649485780232297e+01 9.645136753922520789e-01 -4.362871014794996505e+00 -7.310777045843708244e-02 9.534897492236748207e+00 -1.760693308777466548e+00 1.196519755993867307e+01 -2.012745917918469019e+01 8.298804410294984280e-01 3.559977555044364195e+00 -4.258199512071140447e+01 -1.340772325065118675e+00 2.078183898977805089e-01 2.296210110311811903e+01 3.724906920767197960e+01 7.026142382731317859e+00 4.265177573164046976e+01 -2.098497413254614941e+01 3.617681474245925699e+01 1.386777901747640129e+01 -3.144507214681525831e+00 2.321910027777386532e+01 8.140406857412159525e+00 1.977162637524488176e+01 7.449994824141733751e+00 -1.321339114750862898e+01 -2.232191593620035519e+01 -1.499188756549824753e+01 -3.603883126127634728e+00 4.344324630812267607e+00 2.022601922678880371e+01 -1.847769468177526875e+01 -7.877017343608466504e+00 2.771862701068875268e+01 -3.389750023859895833e+01 -7.706466687924367065e+00 -2.817637888128029289e+01 -1.448775913856599118e+01 1.995332641887999969e+01 1.876146864376320522e+01 -3.193209226421318192e+01 1.951672723858143144e+01 1.749994309610362109e+01 -2.303316445101532750e+01 -2.567027944799976069e+01 -6.108821469616946054e+00 -3.274726088963810344e+00 1.609518991929252607e+01 8.164286864905673013e+00 2.467645168825707280e+00 -2.327419364435946036e+01 1.980982495769784579e+00 -1.822328992716059304e+01 3.998262582540573362e+01 8.647342457589044074e+00 3.596955985156797198e+01 4.191721790647485513e+00 7.464859510888827820e+00 3.017037754576920250e+00 2.695260778483319086e+01 -2.098358269276812038e+01 1.346320810583866034e+01 -2.061739872647021699e+01 -1.427846967390134658e+01 -2.886643820776676250e+01 -4.032780543945293061e+00 3.866379113504097376e+01 1.157769464620736599e+01 1.665366073563313520e+01 1.137796248861670101e+01 1.822940767486194957e+01 5.568194341415738080e+01 1.662115324906089597e+01 -1.321488554493523715e+01 2.373008745065770253e-02 3.138847247241866256e+01 -5.598031079752400885e+00 1.832533188834795013e+01 1.732277697710763320e+01 -1.997123558281126643e+00 1.477878942566739262e+01 -1.934691649861719043e+01 2.376954641059612428e+01 1.992983228719312550e+01 -2.092245693737092438e+01 8.157618341330204359e+00 9.292035143087391091e+00 1.592092883446482077e+01 -1.279685182536483001e+00 3.566488214531455014e+01 2.633755116727336443e+01 -3.141135606790683710e+01 -2.841638670481243523e+00 1.856389031900825515e+01 -1.344571645826895789e+01 -5.080075278653058035e+01 7.928188707454916440e+00 1.734813118150773192e+01 -1.818324933922518838e+01 -1.848430991392677569e+01 3.463313740771128835e+01 -6.751133300708644924e+00 -1.056339081862546880e+00 1.372412680210827141e+01 2.842480804960968754e+01 -1.854022021157535605e+01 -8.413430315901504031e+00 2.688384909378414989e+01 5.026416206756545435e+00 -2.474323934907452127e+01 -2.079064559125489353e+01 2.987967613087648910e+00 3.196438122955409611e+01 -6.219184559047025829e+00 1.525716989433712589e+00 -3.914160209112549804e+00 -3.700958618408934342e+01 -2.285572233231191852e+00 2.365162454110480894e+01 -6.549888299346593001e+00 6.012293637355210940e+00 9.920194388530512164e-02 1.460894814002932129e+01 8.760536681787355562e+00 -7.546106566769614332e+00 2.462844570397529864e+01 -3.343366495532227134e+01 -2.834462926303776698e+01 4.456590578193353469e-02 -1.528790533684184716e+01 -1.055390391253610893e+01 1.381293018522702098e+01 -1.628608974150467148e+01 2.322354208014644783e+01 -1.101576534053206657e+01 -8.607320277650128304e+00 2.219227357996183869e+01 -2.684758672009207103e+01 1.613903466699114020e+01 -2.913742241404283106e+01 1.647090745087701791e+01 6.681685253831188831e+00 4.794885321062070993e+00 -2.898915224793723766e+01 -6.412661827238766321e+00 -1.709951134474330914e+01 6.783114373570522382e+00 7.990358396602106339e+00 -1.962648540224706295e+01 -8.168263665553414654e+00 -7.560350249663349009e-01 2.943307752053063808e+01 -8.619437648545751784e+00 4.762216591553798395e+00 2.218611975367231182e+01 -2.105444139319862629e+01 2.159469348218978269e+01 8.118390005048967240e+00 -4.704453287827575103e+00 -2.646332112321336894e+01 -3.833601446686578651e+00 5.400044131632881772e-01 1.131048310991939365e+00 1.453457708702956452e+01 2.278253975933541398e+01 1.235263681948240411e+01 6.652548178153137926e+00 -2.303499877475380941e+01 1.416343090399056948e+01 -5.011585716467462426e+00 -1.029159726434833466e+01 8.313387663499803182e+00 1.474182026878338725e+01 -2.170466508623099244e+01 8.557060630828749126e+00 8.492240488049299429e+00 6.261417956489163217e+00 3.649493722959835651e+01 2.129430907248795179e+01 -9.589057626521569233e+00 2.822211310388059502e+00 2.063856757803531394e+01 -6.134126988937715907e+00 -1.689418783579788297e+01 -4.948914969092122362e+00 -7.874201431169562504e+00 -4.209737469180664249e+01 -6.587062211447518578e+00 3.337801080642781670e+01 5.688875507090696892e+00 3.999916162348792170e+01 4.419313570712009032e+00 4.985978099301422439e+00 6.055476116549470156e+00 -8.787227969094038471e+00 -7.821787599605025676e-01 -1.125133749717131160e+01 5.114075904896367319e+01 -3.033146307611533921e-01 2.195172158849510069e+01 -2.180042631300045941e-01 -1.213736891751974745e-01 2.624939762213163519e+01 -3.296220095326848565e+01 1.650457988216167493e+01 -1.019666719420594525e+01 -1.745843467827694795e+01 1.702792020854026944e+01 -3.792026835057554024e+01 3.661134973893746292e+01 -2.698477866319186802e+01 6.692770845842795246e+00 8.896967457545160940e+00 -2.319037809489320523e+01 8.300984986199456017e+00 -1.147261691587878651e+01 -1.804947373420482748e+01 -6.859113283977161579e+00 -4.787259945775591774e+00 1.899680691777631125e+01 7.797940864952874307e+00 4.495109827180817064e+01 -1.435052880149326526e+01 -1.428929498032257861e+01 -1.463997139401925329e+00 -3.800112580455209166e+00 -3.122706808384548793e+01 -1.303214784159825079e+01 1.054253261885207671e+01 2.855744980680779577e+01 9.993901870473235860e+00 -6.828309777001858372e+00 -7.956574995506869641e+00 -3.799410979092535712e+01 1.195995491174937619e+01 -7.056359089483522418e+00 3.496450652197786013e+01 1.119045905190493251e+01 1.753885234805833448e+01 -9.507075274988839197e+00 -4.785455297152808640e+01 2.838058057807507950e+01 -2.799436718292350079e+01 -1.226724205371516874e+01 4.176745319401572232e+00 5.655879031452188066e+00 -2.942196187186175749e+01 -3.528877136099268785e+00 1.286051655013270612e+01 -3.322180855121630572e+01 4.256190296935496775e+00 9.541085699208621262e-01 1.841081114189400347e+00 -2.489402675133885356e+00 -6.031632997489003500e+00 7.412514563434992709e+00 -3.473665275731729452e+01 -1.708399333757225236e+01 1.936689528397691973e+01 2.787564160425551663e+01 -2.444570830977932729e+01 2.382086984639857263e+01 -5.439740702630222913e+00 1.883151781979606199e+01 -1.854888106009428483e+01 7.513620496220394074e+00 5.847877814342397507e+00 -3.067535166042040728e+01 3.389301461127928405e+00 7.269490690955491274e+00 5.833429394975447657e+00 -1.114496808976102393e+01 -1.520860788573369859e+01 -1.295511726362095217e+01 1.498451269705595656e+01 -1.242030951719547538e+01 1.496213384098199928e+00 5.260481023405517043e+00 9.831020632579686946e+00 2.438313578329476883e+01 4.987747099882438562e+01 -2.761948738572315776e+01 -3.253128845139260594e+00 9.053021882779567875e+00 -4.250381268102642052e-01 2.274614349964844351e+01 -9.572781193903663777e+00 -1.099135536151974790e+01 3.174125176636021450e+01 -4.391098598185746660e+00 4.852397342072017672e+00 -5.026923018779547725e+00 -2.220119970701515300e+01 1.548309954600620664e+01 2.470054623914176073e+00 -9.371512657630210796e+00 2.192584084544949619e+01 3.618884919650213750e+00 6.645609941794157649e+00 1.695015000061050259e+01 -6.999583752100204670e+00 3.202504045150587331e+01 2.933725292491426728e+01 -9.917197076881631546e+00 -1.725576988443472359e+01 8.428418496655835312e+00 -1.633850752961069475e+01 -1.403838288127985834e+01 3.308793796775722029e+01 -2.359264094146337243e+01 1.292721551073409358e+01 -2.887310997452846451e+01 1.617294857449736512e+01 -2.847334394866587903e+00 -1.080013428166092915e+01 -1.378426386282255400e+01 -2.283021599934459545e+01 7.669092059341394707e-01 -6.572076208458206281e+00 -2.857283515585471534e+01 -1.968166655253699204e+01 2.096842694487689229e+01 -8.893590011113161609e-01 -1.417944550273409021e+01 1.571480629285199626e+01 4.716811373766413240e+00 -8.515065299972530255e+00 2.095055722242218366e+01 1.342907228143112874e+01 -2.090979201096309126e+01 -1.735361618226485447e+01 -1.311297712846186414e+01 2.427869091072789942e+01 -5.149924451668110414e+00 -3.607462176528630771e+00 2.845270525703285713e+01 7.022088247748373036e+00 -2.409921660832352686e+01 6.385047870279795035e+00 -2.300785823933589924e+01 -4.365423813740865189e-01 7.679414673679543668e+00 3.617378674839242247e+00 9.771032059675698989e+00 2.184956447415627423e+01 -1.016385572263877179e+01 -6.992629497827209661e+00 -4.080434099125367808e+00 -2.408266706359687248e+01 -2.662110044512458273e+01 9.599239206620197251e+00 2.691264678139468813e+01 1.440409945382012324e+01 3.160699286175623346e-01 1.803510315731971048e+01 2.317341614634307234e+01 -9.130457735775081574e+00 9.020750634331049511e+00 1.161697056061310462e+01 3.487288007660992406e+01 -9.368006940036202934e+00 5.068601142913371049e+00 4.463540880750294093e+00 -5.293163087544719758e+01 -3.237193333295832787e+01 5.994876394279018861e+00 -2.798113911449973656e+01 4.665357935922626709e+00 3.949991521692106655e+00 3.823762960364110342e+01 -3.217907843199275675e+01 -4.476346453523552427e+00 1.511508421868630947e+01 1.392946109212491912e+01 2.039698988202282592e+01 4.553104757396365443e+00 4.848498704783392554e+01 2.761837364941467499e+01 -2.375870756765107927e+01 1.895452947694412771e+01 -1.329583158258868281e+01 2.894735014795310235e+01 1.151295538373704908e+01 1.334235100400541008e+01 -3.061513680337893106e+01 -3.944541451918454555e+01 -2.387431404140649960e+01 -2.452024880733398859e+01 -7.026675558300918389e+00 8.262342997030181380e+00 4.584080925848552646e+00 1.800014854799524144e+01 4.717232171979080846e+00 -1.869693645758489708e+01 5.035327252290298095e-01 4.545640266549069963e+01 2.302332470832555700e+01 2.103523459087604763e+01 1.387922055627472773e+01 2.430698960206090931e+01 -3.744882629477489644e+01 3.193543613816465765e+01 1.527214511910521644e+01 3.499984623713316978e+01 -2.992211052872566057e+01 6.669505448766416045e+00 -1.265532217129185533e+01 6.259257201674066629e+00 -2.634326316093942300e-01 1.072028128578101125e+01 -2.094555049963404159e+01 -2.810503122935807596e+01 -4.949783628667390190e+01 -3.023766394275833491e+01 6.654115031510697165e+00 7.444894261431288740e+00 -2.235064799742270480e+01 3.051472524542748843e+01 1.654374976881007697e+01 -1.454013960335949918e+01 2.522709846674776912e+01 2.120157074091531868e+01 3.815237822317675409e+01 -4.940097777470591645e+00 2.563287737134630362e+01 -5.314478223156211101e+01 2.828851551312402535e+01 3.655027187005677192e+00 -2.737104752601621627e+01 -1.607648468268583031e+01 -3.406041639287669121e+00 2.019662876096617765e+01 1.239824222329563419e+01 -2.080140710810894333e+01 -2.425250766745328335e+01 5.232005581144586692e+00 -1.408253569880826639e+01 -3.493292572081115566e+01 2.283003719083824024e+01 1.447476727334019131e+01 1.368138431724301540e+01 1.494484768434269029e+01 1.663594154005478032e+01 9.571850770278414799e+00 -3.127163064297799622e+01 -2.941826960156575410e+01 2.521617216131359029e+01 -2.061446482925956047e+01 2.708467847445140109e+01 2.453376423153616148e+00 -1.761256156203861067e+01 -5.903547707846060533e+00 -1.400371577288245994e+01 -3.826231551233132966e-01 2.549386575719237769e+01 2.265398449803893399e+01 -1.017547620212797455e+01 3.377194840445722690e+01 3.508155037987503988e+01 1.611300479149159770e+01 -1.508395520037432114e+01 -2.514816872101452461e+01 -3.663758685357552736e+01 3.342915414609317537e+01 7.047421895708720463e+00 -3.031189332748249399e+01 1.031308958049436697e+01 2.237890209842711364e+00 1.755172519741294934e+01 4.749079066922297443e+01 2.033337925323969841e+00 -3.722004739314987631e+01 -2.234014504177181948e+01 -1.075646421001638764e+00 3.405200342474278941e+00 4.544395314034336053e+00 1.169110203842239137e+01 5.153893525339284309e+01 2.457095155043061752e+01 -1.700673383411701778e+01 -6.831053745592351234e+00 5.187696600825663751e+00 -3.629255040775618824e+01 -2.397947663124630147e+00 7.773159433843404464e+00 3.403263501153784176e+00 7.292032398595574172e+00 6.091789846098944139e+00 3.988213713658367254e+01 -1.518833387737293172e+01 -8.098573249550222730e-01 -1.047270048875526216e+00 4.185980249630674166e+00 -2.153007172990021445e+01 1.412796059044438124e+01 -2.752637575981354168e+00 1.193633264921575332e+01 5.506863139014487096e+00 -1.438815856250813852e+01 1.724758120151247409e-01 3.388421253353411799e+01 -2.340301395051257671e+01 5.869143587814701135e+00 -1.999093447412191082e+01 8.520898108044363539e-01 3.134192209778637661e+01 2.058774530885209941e+01 3.633355043073817825e+01 1.375526390630644435e+01 -1.876595705800978564e+01 -3.002622086790626810e+01 9.940911792650132028e+00 1.293619106163532884e+01 -1.696792168679100499e+01 3.763061653270349183e+01 3.983020626324750957e+00 4.021341163860745915e+00 -3.841319860792700069e+01 -5.658191063384331976e+00 -5.497196693825827651e-01 -3.392339907995437898e+01 5.833481236539231674e+00 1.146397022347073857e+01 1.181070471796959254e+01 2.751838194989206698e+01 1.133231635935884007e+01 -4.032750432958891018e+00 1.855724630119627250e+01 4.527124747423902562e+01 -9.408678788051606290e+00 -2.452156303522194136e+01 -1.272912802067235560e+01 1.888933530090117774e+00 1.534226069595424846e+01 6.382656706735406971e+00 1.958019718043533075e+01 1.071660163108999875e+01 -8.551912191429233978e-02 4.503257759833028118e+00 1.004224641095919246e+01 3.016442851561907279e+00 -9.408396469552274155e+00 3.599496988000431941e+01 3.429687752092920316e-01 -4.582588710085064854e+00 1.403428225128396356e+01 -1.247400452773645085e+01 -1.437156374808985282e+00 -9.281070054123327751e+00 1.783856612831127730e+00 2.979004720904384129e+01 -5.494057373905640418e+00 8.350391292872389570e+00 2.172555632338109000e+00 -2.783730119699046668e+01 -2.045364766066126094e+01 2.483556173631727404e+01 2.536283317641642299e+01 1.336338409335109922e+01 6.972628384848864158e+00 -1.465047204613347809e+01 -1.807250584296220097e+01 3.169647517008132453e+01 5.383040211516928508e+01 5.680710836596149171e+00 -4.973136536921718420e-01 8.972560132610718497e+00 -9.053805039040048186e+00 -2.390504061954678150e+01 4.593745749322530258e+01 3.572249366804339843e+01 8.585739198016080209e+00 -3.220285373067340640e+00 -2.570818134938797428e+01 1.428396589224486535e+00 2.516901797087839654e+01 -2.898855894887691775e+01 1.570107544008804901e+01 1.318572435838246193e+01 1.063892144352041669e+01 2.807986390252299813e+01 -8.112022685767975361e+00 -1.216999436987996219e+01 -5.326435336450614955e+00 8.372794152622383024e+00 4.078761536710866054e+00 -3.456367940933541405e+01 1.211794326167553493e+01 1.609448925256362273e+01 -3.649441200037235600e-01 -1.350714737757394923e+00 3.013507926969376882e+01 2.667419465536692869e+01 -3.583705766746606258e+01 -3.667226588597308989e+01 3.015197754000370978e+01 2.547248277572298036e+01 2.994511661564476057e+01 4.857156640694738847e+00 2.397651575460545814e+01 1.590612201768841238e+01 1.574334397559795740e+01 1.620360060048344408e+01 -9.030711265175352054e+00 -3.239485251281243450e+01 1.138431771686870775e+01 -3.096974772585888047e+01 8.853672725224317475e+00 2.013561863077959924e+00 -1.441208289709749302e+01 3.822403919851339538e+00 1.957336732906131971e+01 6.490706374840510273e-01 -2.020103850523767619e+01 -2.215414998015770109e+01 -1.364409569748441520e+01 1.739794583238969850e+01 -1.547893558045592854e+01 -1.326221359247223575e+01 3.617316268526406731e+01 9.666588805843968402e+00 -3.182951435764877601e+00 2.323109888185110705e+01 9.160992153334946764e+00 1.196122261277880128e+01 4.006531191574508455e+01 -9.180162667347929073e+00 -2.646875844299001201e+01 -5.800552432876928677e+00 -9.901168341692928365e+00 3.882850270078447075e+00 -1.158044017754077792e+01 3.233788622940172530e+01 6.106861337010036084e-03 2.318041162300793445e+01 1.243190654535015049e+01 3.802882950274947937e+00 1.828201259745910079e+01 2.878981654026068782e+01 2.618343138616310384e+01 -2.839643913557999610e+01 3.846803893719528133e+01 2.092349360750357334e+01 4.637245871040856393e+00 3.026217926638108402e+00 8.827541941645067780e+00 3.678234102994058219e+01 3.262812443097380832e+00 2.276598513500476528e+01 -9.013640347848534518e+00 5.003101857242950423e+00 2.188604098450739244e+01 -6.492856595713239187e+01 1.083470845217687106e+01 4.320246503606503197e+00 -3.193088416222209958e+01 -7.435729895742532847e+00 -8.367170900866094385e-02 7.830920917516802859e+00 -1.885525943837393825e+01 2.582299335471611812e+01 1.804937678421702785e+01 3.929629439379489497e+00 -1.145978516047924067e+01 -1.634680636119808739e+01 -9.260178132222291580e+00 -7.279829409953967101e+00 -1.292092000857016920e+01 1.229220614709254455e+01 -9.718705085198479310e+00 1.106197722238699122e+01 -2.070387734317090178e+01 -4.543100537692225771e+01 -5.060183485723166008e+00 -2.522135634402371096e+01 1.368312217165701306e+01 -7.016235086787885322e-01 1.206461329129860793e+01 -3.029163970061141242e+01 7.624026232677354464e+00 2.049325429471349125e+01 -2.540532251355448068e+01 -3.971780203277947674e+00 -2.654649827884725255e+01 2.013480909406706587e+01 -1.769110056343241366e+00 -1.852116240915426459e+01 -1.157842988745315216e+00 2.113105566100434707e-01 -9.906993962769956141e+00 3.263873399109447604e+01 -1.922652028051545869e+01 1.554384332328294605e+01 4.333934453705666812e+01 5.521318242822126798e+00 3.947024926799052480e+01 7.978622878837910548e+00 6.196312870736356837e-01 5.249960579581206588e+01 1.766365100696117807e+01 4.906119697935621815e+01 2.355430296549783620e+01 -4.073272276800298464e+00 5.029948411549023746e+01 1.649685932546247003e+01 -5.147439179106755525e+00 -4.913080414137565910e+00 5.325513249617409173e+01 -1.125387814662721908e+01 -9.190872165900783042e-01 -1.307940158431729394e+01 1.157036790322935005e+01 2.623911204047091772e+01 1.634183809413097421e+01 2.600571898123954995e+01 2.980426745073340378e+00 -1.647545116763111661e+00 2.250422866126362109e+01 -1.645884060795859805e+00 -1.250211689719641583e+01 6.808603641998669076e+00 8.727483217858216236e+00 -2.494003143213727114e+01 -7.250007043534287376e+00 9.736818826469443522e+00 6.372622625677788477e+00 7.082005987870882535e+00 -5.512640429385347574e+01 7.001353656573665596e-01 -1.327052468568021482e+01 -2.725175649600980687e+00 3.056841443421623783e+00 -2.397988450010712480e+00 8.272226017734856995e+00 -1.792279973912724245e+01 2.459324460604304718e+01 3.299882317469463544e+01 2.603053066858299047e+01 2.843457645327818639e+01 1.130035855583000171e+01 -1.596019653348926681e+01 -2.288993685862728444e+00 1.113209991717849690e+01 2.429059096324001743e+00 -5.278348521445872166e+01 7.865237337709912069e+00 -9.242775469871324034e+00 1.893813198615513116e+00 1.134795252716067537e+01 -1.877640352019968617e+01 2.104710168793346270e+01 1.421092580679586170e+01 2.311649386004668116e+01 -2.000794025165834711e+01 1.723771216248808358e+01 -3.576700768251453999e-01 1.887093217312789228e+00 1.613490307897695075e+01 -1.563446305157734306e+00 -9.836711879204978359e+00 3.591561872016421830e+01 1.727636209242563936e+01 -1.354756297141698518e+01 -6.766005939194521090e+00 1.734464859709838791e+01 -8.886144127197054488e+00 2.022311305981548912e+01 1.653440013758564753e+00 -7.977599075621418123e+00 1.860008915314299216e+01 -2.603225265211301931e+01 3.027952611442747255e+01 1.247803544897880101e+01 -6.063204646071073256e+01 1.149857127486585284e+01 2.276582373638219359e+00 3.395863437650791461e+00 3.340584574812169194e+01 1.108785194439299993e+01 2.556557028451775437e+01 6.606723946731064778e+00 1.161093714477377148e+01 2.591369428145858578e+01 2.988780958166675816e+01 2.303876041732182500e+01 1.585008211137186684e+01 -2.150275249213693129e+01 7.319225417504078735e+00 -1.187450797615311515e+01 -1.830222149985171853e+00 8.596738142609753552e+00 3.081709809611536244e+01 1.043800823953146484e+01 1.411014509253399041e+01 1.683748250363676746e+01 2.464033423409155787e+01 -2.096412356377373243e+01 -2.115402077828218808e+01 3.327064282334725931e+01 1.227815466200782168e+01 6.492940751492402462e+00 4.517498842480856780e+01 1.749477249281064672e+01 1.248566039218642842e+01 1.675780644198060543e+01 1.244763285012102827e+01 2.640369655972908092e+01 2.796362959539807136e+01 2.455695739366257868e+01 1.051763971607668502e+01 -2.658079913136012351e+01 1.621655978737481263e+01 3.525911656766432145e+01 1.618357583604612238e+00 -1.959120222098346531e+01 -2.298682699286848319e+01 1.387697928395529523e+01 1.130760195468549512e+01 9.487840972879006962e-01 -2.160661787052674754e+00 3.286661359866431553e+01 -1.668322903437783467e+01 3.741511885214923439e+01 4.095157498469298218e+01 2.758970677472789390e+01 1.888988279623406541e+01 2.349720896840829099e+01 2.288531235194203006e+01 -2.537473081194539759e+01 1.454275982291607328e+01 -1.902090530724733597e+01 5.914144668039789110e+00 1.637963479685294033e+01 1.625526971791034114e+01 -1.566926878609299045e+01 -2.557330096502274586e+01 1.427043860509372486e+00 9.835958219573348593e-02 2.433132471856596268e+01 -1.782967075566451243e+01 7.620024296292481125e+00 2.143668855854038569e+01 5.878089822613322468e+00 1.353194640044514951e+00 -5.438378646533577943e+00 2.578808947023120979e+01 3.244840306817074360e+00 -1.935920788137239557e+00 -9.383189199892056465e+00 1.658445137148095228e+01 4.666564584367478830e+01 2.480143152762304126e+01 2.592350135288903701e+01 -2.133076853444601184e+01 -1.334400823807271230e+01 -2.353215340602009764e+00 3.167431951415400793e+00 -1.445444909940224321e+01 1.289893116429475661e+01 1.323019934489934180e+01 2.190114058543836251e+01 1.270067635713375864e+01 1.273018785823465393e+01 -2.139452724923336291e+01 1.239043242126205424e+00 -6.684731512106535156e+00 1.049138305000831828e-01 2.040038023631496245e+01 2.937309292731521637e+00 1.236294755932690848e+01 -1.249721367817080164e+01 4.839773434956455844e+01 -1.978776291491476869e+01 4.137452727528041407e+01 -1.027283094690652021e+01 6.375902837649164212e+00 1.735682820754523847e+00 5.500729952334084771e+01 -1.190694504540129373e+00 7.930166575159841358e+00 2.445700320977705999e+01 2.430354402994905527e+01 2.240260793573349840e+00 -5.830621068465643475e+01 1.646296527974253010e+01 -8.621624212564379164e+00 -1.267650803125860826e+01 1.645199487650347336e+01 -2.659033103592090441e+00 -5.338896311867311084e+01 -8.021152766632425823e+00 -2.693920088686527237e+01 2.600072105752661500e+01 2.569542643904791035e+01 2.778820741936128513e+01 3.621791866306360674e+01 1.322990678971512502e+01 -1.152908537214641704e+01 1.151059843815106509e+00 -2.847176596686013283e+01 -3.109624071990229055e+00 2.803289352865450113e+01 2.616464723573790963e+01 2.096339549087156939e+01 6.716558042025860154e+00 -6.808951860295263891e+00 -1.482744724807281322e+01 5.671502380635575769e+00 -9.175084793428714747e+00 -2.024517187125717754e+01 4.830264685589788343e+01 -2.335693533629614294e+01 1.604144658892743536e+01 1.932056707548828101e+01 -1.246251825857977558e+01 -1.573978485721213794e+01 1.158907844443449298e+00 1.827214776593750312e+00 9.905449071996272892e+00 1.103317269246257659e+01 1.097413034405940380e+01 -1.906663318784050531e+01 3.332087753875078562e+01 -3.567721537835392809e+01 2.008277316345659358e+01 -1.076343194998324648e+01 9.315371803324907773e+00 5.471111722001248623e+00 5.059167364257135979e+00 -8.939938151767577779e+00 2.712706111704065748e+01 3.044067758407183799e+00 2.597502623524952625e+01 -1.276755669592109754e+01 1.635190306638089197e+01 2.224933427628860727e+01 -9.202597641745564161e+00 1.297069638354770760e+01 1.172174558190373261e+01 3.537901596376230628e+01 -1.498016880862795164e+00 2.609683638645132930e+01 1.785241413210691874e+01 -4.012430016450904446e+01 -1.625827684409484419e+01 -1.029889289844161127e+01 3.578337129860278765e+01 8.424463732590277587e+00 1.695858062530403032e+01 -1.519654508194092735e+01 1.461719687546198188e+01 2.271033522296426810e+01 -1.339206945152611183e+01 -1.796771081938343428e+01 8.369293674041225373e+00 4.490908241650864774e+00 7.109269761569035673e+00 -1.312913625520223704e+01 -6.790235223190378200e+00 -1.405612247538208237e+01 -3.248231248519196157e+01 -1.627322749218860665e+01 1.011849323096513231e+01 1.824561294443459403e+01 -6.775756995420678663e+00 1.480733671358967740e+01 -2.970955362055584814e+01 -3.851637055444053459e+01 -2.765259907106466741e+00 1.554266419095037222e+01 2.056918714801341252e+01 -2.653434977679766860e+01 -9.936291745560499322e+00 1.980079593276612826e+01 -1.596435385025664466e+01 -1.503229667737704567e+01 3.841328304242189517e+00 -3.063218303989823088e+00 2.438928995082952156e+01 5.208754456949274747e+00 -6.414131938086537588e+00 3.686832570712994084e+01 1.097237602342603324e+01 -3.561796932393147763e+00 -1.069226757093945324e+01 1.810772332649958472e+01 2.867153760090068815e+01 -3.064513534370333403e+01 -3.127829036752644232e+00 2.188019955276029549e+01 5.171087466520229015e+01 1.858400301184342851e+01 -3.374573215526336156e+01 -1.662020858980384475e+01 1.172396306374392161e+01 1.069013178828955368e+01 4.576900749652875078e+00 3.377897269866014796e+00 -3.498391586099712214e+01 -1.112590707381164279e+01 8.264456781325156598e+00 -3.012568662016871102e+01 2.661225366155737149e+01 -9.692917969062042616e+00 -1.045126688241102286e+01 2.036652209502131683e+01 -2.267820094864738678e-01 4.051630306775962254e+00 1.106981883149322954e+01 -5.690150197815113664e+00 3.175803129727248475e+01 -2.220656602123462164e+01 5.036420323916400577e+01 -2.258733640248642160e+01 -8.850654126561481760e+00 1.885386323041373302e+01 3.393803678556535175e+01 2.493714597306283309e+01 -1.021513894207832607e+01 2.449616271329903583e+01 -8.375654169772301927e+00 1.629798375989156867e+01 3.239479681162848124e+01 9.381683238757888788e+00 -7.653662648449935269e+00 4.642575930029585152e+01 -1.604327828851680593e+01 1.117222173848226596e+01 -2.084165042402346302e+01 -5.057472624935229533e+00 -7.543056150277796412e+00 1.095578467219922469e+00 1.594213131071897571e+01 -6.087686383701719217e-01 1.521544847872299400e+01 -7.813145683216169424e+00 -2.716598191780321514e+01 2.231344786822191040e+01 1.484988593148930747e+01 -1.653406310248323408e+01 -1.182574949257519847e+01 2.829604867988550154e+01 1.099974216973921592e+01 6.917685715288776294e+00 2.234892835418083479e+01 1.428028507156674287e+01 1.177968293472584627e+01 3.719416327286400303e+01 -1.586554358438674939e+01 1.630491326673210040e+01 -2.738125704188788490e+01 3.141100388041141045e+01 2.273084659486416470e+01 -2.819935116456106172e+01 1.765160116682128333e+01 2.879840939747964157e+01 3.909711533288355412e+01 -2.443765209003331051e+00 1.771304529560795515e+01 -6.551114724257461219e+00 1.189335773913817640e+01 1.026006339225592967e+01 -2.046827892717144337e+01 2.332556855280117958e+01 3.663288694524718392e-01 -5.868202647190279286e+00 2.295918753717041572e+00 5.355484919263934529e+01 8.156692177380918451e+00 -9.762167445646335651e+00 -6.945838038030605066e-01 1.172257671555348768e+00 -2.225730559081124582e+01 2.984912416021416348e+01 -7.824027375614262425e+00 -1.563378620066020375e+01 -3.414318198700302531e+01 -1.330800685024301444e+01 -4.429248277565250191e+00 2.041995014960114219e+01 2.571641305669020383e+01 -4.503819586670584130e+00 4.079161825315466672e+01 2.105873073492527325e+01 -1.352196922920631206e+00 8.203241851544040841e+00 8.227975658646672130e+00 -1.890985773257961355e+01 1.803949875744806874e+01 3.075132021163029528e+00 3.183809840092362364e+01 3.354425554387195518e+01 1.908054317955418711e+01 3.219531389499429075e+00 1.595566655461926153e+01 -1.783011847484137880e+00 2.893793889668045693e+01 9.293780344868906695e+00 8.224574964753999851e+00 2.625778937568059135e+01 -1.664318851232832586e+01 6.209186468420783811e+00 -1.907683749583451416e+01 1.418420879366230025e+01 3.344858999971646085e+01 3.311488997466754736e+00 1.541126583734636846e+01 -2.034333914629604667e+00 -5.164186089293274051e+00 -1.633318356941874683e+01 -1.104715109422325092e+01 -9.458580661032929271e-01 1.901698379036636766e+01 -8.252561482076393062e+00 2.550022372395457282e+01 2.526882579939948315e+01 -1.968986764994159344e+01 1.840081826425283751e+01 2.408780815474722914e+01 7.176323478229477359e+00 2.251861042435954019e+01 -2.778117513440764341e+01 1.856482106757270856e+01 1.650477751712428187e+01 1.293881961816986426e+01 -2.675005758360884656e+01 2.009789515040715457e+01 -2.320192262002261918e-01 1.575792838388168882e+01 -3.502316503973064243e+01 4.918814274885383142e+00 -2.960338110523156629e+01 1.069943778499334996e+01 -1.184920973036614278e+01 9.297169053822450735e+00 -1.521517167906814016e+01 -5.215073041222862749e+00 -1.594778989591613794e+00 2.851981204741873199e+01 1.427104447964423173e+01 3.188126313985742977e-01 1.280510246033593624e+01 4.372798644143593094e+01 2.935642717877262609e-02 -2.318326498918494849e+00 1.927231245862398978e+01 1.319922366975013972e+01 1.649976296218437000e+01 1.075086784904048365e+01 -3.748616249642702059e+01 -3.182157738589920903e+00 -9.793250221121812871e+00 -2.880441989185378304e+00 -1.253374590656239640e+01 4.671395864935414721e+01 -1.337286670363096697e+01 3.063001365163718859e+01 1.559319631695383457e+01 -1.423002267565519396e+00 -4.086231436633016045e+01 -3.213995708247464389e+00 -3.644906879446277337e+00 4.425336487708139366e+00 -1.770077060212116393e+01 4.832077935840819016e+00 -3.600067224939242916e+00 2.046808691582999984e+01 1.500596343364185437e+01 -1.383922314243246632e+01 -4.955206262853900645e-01 9.642802255298692060e+00 -3.365503166269833457e+01 -7.568089149389590098e+00 5.340096898589064978e+01 1.162814081249336695e+01 -1.815447399088057523e+01 1.988652592676137587e+01 -2.153501066642151329e+01 3.211002440616071851e+01 7.673493124181305802e+01 1.135649022132318819e+01 -2.444635959004844850e+01 2.320440656303886939e+01 2.046483726969034223e+01 3.709057963834518912e+00 1.460663136567391973e+01 -5.937156441466846957e+00 -2.068120603150221726e+01 2.308387750532969918e+01 -6.367185006595255992e+00 1.503853580403512957e+01 2.667970901943490514e+00 -4.039629800452329889e+00 -1.408524027900830333e+01 -1.337618224063372985e+01 1.032441339147487547e+01 2.841686347897752185e+01 6.012477591788856213e-04 4.528908679889909195e+00 5.176283681708217621e+00 -3.334231054499142033e+01 -1.132289239873225606e+00 4.307887627091118787e+01 4.487134243281555968e+00 2.716985889466118920e+01 3.482804483863451139e+01 -8.224319207728127523e+00 2.926030262582117913e+01 1.361279199960040742e+01 4.405522542284615817e+00 -1.563215805463034513e+01 5.099226799940380062e+01 3.805248373424866326e+00 3.387125064155663612e+00 -3.903031120795878905e+01 5.744155629439003263e+01 2.740065723914052676e+00 -4.829670806465363952e+00 2.251433477608126665e+01 3.582263390704855510e+01 -1.015571124795150482e+01 2.930988067992037482e-01 4.086812417479566051e+01 3.526923573550211444e+01 4.455885180929421097e+00 -6.455628981682437484e+00 -1.638276781467436605e+00 1.672367671461500649e+01 2.052471626458621401e+01 -7.099576892079162427e+00 2.110103872998775110e+00 5.135412909470701948e+00 -3.347581361992804005e+01 -7.185917373116549989e+00 8.381175554404574513e+00 -1.754155398316092729e+01 3.778157352948877445e+00 3.373276160568389059e+01 1.635270205757506901e+01 1.809187781540758877e+01 -1.180606552344110227e+01 -1.500899975059540381e+01 -1.011066400877176363e-01 2.428726431567937638e+01 -2.339832340566572100e+01 -2.810640493918370453e-02 -1.509372994438098381e+01 8.701483026510377528e+00 4.553744745567389884e+01 -2.191205743449883414e+01 -4.252700045790991368e+00 -2.333648851111478351e+01 1.767846150521867798e+01 2.135772882285929697e+01 4.276952751431139887e+01 9.000436539995927632e+00 1.593600499751837241e+01 1.334801379200179561e+01 -1.190366100830053231e+00 -3.076873841141228194e+00 3.595687790352463509e+01 3.464602815784435563e+01 1.381059944429710029e+01 4.386792738113502566e+00 8.122728486543026705e+00 8.839502730569183342e+00 2.841772846559547006e+01 -1.590747639150072601e+01 -3.048436347490014686e+00 -4.112691817859825250e+01 1.194323737332102198e+01 -2.510568113035449134e+00 1.376408981653139563e+01 3.078950573834908511e+01 -9.810246970594391769e-01 3.009554667937236871e+01 -8.244013687779721877e+00 -1.121824363354630449e+01 -9.265867343832146830e+00 5.152769519104897000e+00 -3.006759601029891371e+00 2.577393620491544368e+01 -8.831830993593566603e+00 -7.582784696760361598e+00 -8.761552780234724835e+00 3.843442339293635879e+00 2.493026838404486156e+01 -2.118455300188704094e+00 -2.339610153522207625e+01 3.322332504029345546e-01 3.090273442524398817e+01 -4.704162860674284019e+00 1.702918496362280720e+01 2.357460297093908963e+01 1.362138362950064163e+01 2.809105590829861043e+01 -6.013997706028715307e-01 1.362744206974813821e+01 6.281166382023722905e-02 2.829005066760766951e+01 -6.948123296547860761e+00 1.406421902540719415e+01 1.278149046209193607e+01 2.905654729903040234e+01 5.589788799203329717e+01 -4.312198240143120032e+00 5.011981151193215567e+01 1.476299100521183938e+01 4.023437988974701796e+01 2.093982815306791423e+01 -1.411527181797398001e+01 3.073824538074126700e+00 1.233236895037931014e+01 -4.237546948384783008e+01 -1.336212443505807035e-01 1.511288224428238891e+01 -3.033898008564979598e+00 -1.742064355954497046e+00 1.817753030606853670e+00 -2.962367484279161189e+01 1.141801391807718602e+01 3.789343628753368876e+01 -1.093065236477758440e+01 2.670588518461189054e+01 2.938256596734262516e+01 1.040017916436076639e+01 -1.441441220070782059e+01 -1.986813618331562781e+00 -5.347436646657965298e+01 2.739393664257019356e+00 -5.464617543240775532e+00 -4.231492417434794540e+00 1.345694138798340234e+01 -1.074367093838130138e+01 3.424431178425060551e+01 -1.134001417905597542e+01 -8.994788186337894231e-01 2.942274308125448101e+01 2.290761042589127072e+01 -2.496922894604130860e+01 9.728904618400918025e+00 3.110038907405923325e+01 -1.040598171293284580e+00 2.761576976511268100e+01 1.785174477777501423e+01 -7.206158630914789143e+00 1.780406229015655484e+01 5.672655022748009479e+00 1.135827848979462296e+01 -8.859245510380322486e+00 7.869578723265049369e-01 1.489603005930559609e+00 2.579481245152653912e+01 -1.984275005369807943e+01 -4.350236218069846927e+01 1.860975321299761021e+01 -1.425101511067854609e+01 2.138846319801058726e+01 -1.838087670682029895e+01 2.591898732748784795e+01 1.008101838798929251e+01 1.540631055021289697e+01 3.037984788720887863e+01 1.823147269846084839e+01 3.263177784915539803e+01 2.907322033972430120e+01 2.439085337742291415e+01 1.403578274210121712e+01 -1.758847182858332303e+01 2.268562424127937849e+00 -2.269373896172671579e+01 2.050057614930051031e+01 -2.805768485167092052e+01 -2.276892356614847657e+01 1.457299037895433358e+01 2.890208511525016277e+01 1.118920263185596831e+01 1.783443611525104799e+01 1.100040390388741862e+01 3.167847018176957796e+00 1.708716546559319260e+00 -2.324328149768963847e-01 4.508698449500855077e+01 -2.097795348699714957e+00 -3.242120429549532190e+01 -2.465892822253554684e+01 -7.603300004120716160e+00 2.428589977373611930e+01 -9.435544327956888466e+00 -1.500016582642955232e+00 5.318204361366013266e+00 6.221235830695935221e+00 -3.674515415813705665e+00 -1.140246209229456120e+01 4.191054713311617164e+00 -2.706528275665903749e+01 -6.185001507956035205e+00 2.426507786558725854e+01 -1.062611601318569576e+00 -4.433804338743911444e+00 -1.990048769979579468e+00 1.183963761069512977e+01 3.057921716611514906e+00 1.335738785758222136e+01 4.043243558661740167e+01 -2.371696919314220153e+01 2.596043524160039695e+00 7.694899409828140691e+00 4.212433252962838992e+00 -4.220904631096877324e+01 -2.741833685343868154e+01 -1.572621756647009938e+01 1.935364713526506009e+01 1.520424740181530687e+01 2.244005959251178339e+01 -1.111302580220529634e+01 3.041384559973078439e+01 2.529499562456826567e+01 -7.329649332013172369e+00 2.783510943554699679e+01 -5.305722676794491832e+00 4.375912511772869351e+01 -7.000804434036725254e+00 1.854985456334089022e+01 1.909907507695894324e+01 -2.126873853617126287e+01 -6.276269461619850887e+00 2.697620350447731141e+01 3.160097147404107787e+01 4.130035732062086140e+01 4.545646741676061531e-01 -1.075885363332761457e+01 -2.909153021935755135e+01 2.188045396119388997e+01 3.546896311032070770e+01 2.103947781498014180e+01 2.136115012460118834e+01 -7.299930576699413365e+00 3.968469314405600556e+01 1.319305167716429805e+00 2.316769880824555017e+01 5.926744851911885936e-01 2.173513870304762463e+01 5.549027856547788851e+00 -1.387566182087296518e+01 2.317101753564391231e+01 4.059420466193199850e+00 1.433040096775167704e+01 -7.465752975344549291e+00 1.794815534228320431e+01 -2.195067403084425717e+00 -1.863320399889527224e+01 -9.068876569171893109e+00 -5.382241743048893134e+00 1.420570107891015965e+01 2.011412864064063299e+01 3.327803496293663699e+01 -1.454404870700451369e+01 -6.666465201724188105e+00 8.247497313430157462e+00 1.006506914610629444e+01 -4.354554520087976499e+00 -3.400139793666241417e+00 -2.135461319818186965e+01 -7.789687493909634775e+00 -2.139494477092725333e+00 2.132498980656850662e+01 -2.993676823006816257e+00 -9.508223411348211584e+00 3.281537268883123204e+01 -1.049939637318845520e+01 3.960407517555005086e+01 5.543061199904974146e+00 9.640090365347372625e+00 1.924509900527885975e+01 -2.188415774176106865e+01 2.512871687585376179e+01 3.417957297080815948e+01 -1.754156665784160296e+01 -1.292041294676572250e+01 3.884961958409199667e+00 2.976387331406404968e+01 -1.765006214457633149e+01 2.556306092496102167e+01 6.141452734306056094e+00 -9.637877801506832043e+00 -8.113615896179788844e-01 7.972508912769374234e+00 -4.258687252023328540e+00 -1.558692374709138662e+01 1.747874792763604290e+01 3.993800964453732405e+01 2.757294260416495035e+01 -1.133360209987801070e+01 1.812170784858858497e+01 2.629719931525454513e+01 7.706181849828078967e+00 -2.935413476694766288e+01 2.130989270987713979e+01 -5.453300552317815075e+00 2.552219911839749855e+01 3.601550744431275319e+01 2.442696299669973214e+01 1.452592253013371471e+00 6.274474319793232446e+00 3.257028722577253177e+01 2.499317624248421055e+01 3.049817133244635059e+01 5.227563667697026517e+01 3.108072174526897058e+01 5.047536303472286789e+01 -1.656416522607162278e+01 2.023432539798434604e+01 1.738890474647322648e+01 1.157420874203289785e+01 7.098482332598140765e+00 2.427978407108487247e+01 2.209089079028939651e+01 1.826641594695212589e+01 2.641703769073227903e+01 -1.575463686030103450e+00 -3.150063170324234818e+01 -6.096261210198732350e+00 2.785845227869365459e+01 2.956589217574980566e+01 5.579611223950693244e+01 2.007923509853582900e+01 6.379629335855227623e+00 -1.528507582031229184e+01 3.542673237404237341e+01 1.446880638061971425e+01 1.120697204513931666e+01 -1.059289334670293670e+01 4.174272837662804392e+01 4.389791203905271288e+01 3.908279748076943605e+01 2.066946375790353940e+01 5.679496750389072535e-01 -2.100143186340704204e+01 2.216368089881271075e+01 5.507978980212163123e+01 -9.180655043713739971e+00 -1.337863792304324839e+01 -3.513509096971322077e+00 2.505558052425395488e+01 -4.218725962153152764e+00 -7.329428013278604936e+00 2.664412603903753052e+01 1.754971746523430554e+01 -2.647379222476149607e+01 2.425490707837478155e+01 3.235951249517350803e+00 -4.411282999809913008e+00 9.264765273764286491e+00 2.516307719600624537e+01 -7.717550193675428716e+00 3.044634228495063155e+01 -1.564079038294308832e+00 -5.184440696509688529e+00 1.430076759220392546e+01 2.120380114962262041e+01 1.040478234772168342e+01 1.591831573292694912e+01 -4.072325825092519835e+00 -3.258585799456769294e+00 1.631061589739636730e+01 1.470866526301360189e+01 1.608606982732392510e+01 2.331955831128994561e+01 4.010849252037597523e+01 3.848397085909756932e+00 6.557732172331093068e+00 1.957554895033693398e+01 2.037421080690696584e+01 1.181591515974516504e+01 2.989122969352702697e+01 4.439573427949046192e+01 3.529729867606773297e+01 -2.155301865554169893e+01 2.529708844435004877e+00 -9.538557671021088424e+00 -2.927563948383322412e+01 3.819782750196957011e+00 -1.809061252902279193e+01 1.465106614781405447e+01 3.665892572788179482e+00 2.092350243797918452e+01 1.033526984796095949e+00 1.068322306016856160e+01 1.623598770395387803e+01 1.589095670262063997e+01 1.505542425717013977e+01 5.538549793621696971e+00 2.586783788255017669e+01 1.865497125012600321e+01 4.091103170073172635e+01 8.424703001541233860e+00 2.111592155948496341e+01 4.974108272837304057e+00 5.210159340197391131e+00 2.420477521305475666e+00 4.176312823356004600e+01 1.626058472605429728e+01 3.667481154184824987e+01 1.054610935347946565e+01 1.085544184229718212e+00 1.449695635112957248e+01 2.666001337624415513e+01 1.479876322847832526e+01 3.357997285147702016e+00 -9.712299616193853069e+00 2.197109702039799473e+01 -2.881174228143390526e+00 -3.516902758988447175e+00 8.745657232124399272e+00 -2.029560755201391231e+01 3.108111206746379906e+01 3.269588643958559260e+01 2.474520360026038546e+01 2.183163354910124809e+01 -9.259218110588969264e-01 -6.099540114423563253e+00 1.324450884451268351e+00 3.627490159216590371e+01 3.401737312831508575e+01 7.848671116820410631e+00 -1.617326214295033893e+01 3.318805767992453326e+01 1.594922251848056760e+01 4.937456639766466537e+01 2.024478732792879754e+01 1.445270621296391944e+00 3.873365356502718981e+01 4.652145971674136682e+00 -1.538201381410177371e+00 1.077022637923809256e+01 2.039333943155931550e+01 -6.965566787981595454e+00 1.053193828333469462e+01 1.104801330610918342e+01 5.175662127866373652e+01 7.611259247641944947e-01 4.370393072399257761e+01 3.521335655329261982e+01 1.123989819584637218e+01 1.080799988797195432e+01 4.422588434538072732e+01 1.640174765134216273e+01 3.142092418335294113e+01 1.764529532418673829e+00 -2.122484133405647899e+00 1.271126033073999073e+00 1.391147519478454342e+01 1.285603767720096791e+01 5.649084321132255226e+00 1.062308763908819920e+01 6.519917009974514066e-01 -1.193764401199961789e+01 1.426655523004455617e+01 -1.897647418079190729e+01 2.193540967140403808e+01 2.471669173400951536e+01 1.641704582472524265e+01 3.220574064275552928e+01 3.895624767424082791e+01 3.113736554751809038e+01 8.959014306628085844e-01 3.297832946072315252e+01 7.196307192577091882e+01 3.564494648100492213e+01 3.242540715378105887e+01 3.877734382464289098e+01 2.233635095315744934e+01 1.081053294049262092e+01 3.390137191921534310e+01 2.626994019281501735e+01 -5.699063193205881284e+00 5.070099415836022416e+00 -3.496688496346865804e+01 1.037863818524866311e+01 -1.124569112382998526e+01 3.752057451010019307e+00 1.293360315074239963e+01 2.543266190288035133e+01 4.078246882731072276e+01 9.437377724642731280e+00 2.352711950439725541e+01 1.821542444741170286e+01 2.933399128015997803e+01 2.597967387063719968e+01 2.265966966047123066e+01 4.570053239224306196e+01 5.154065446476268875e+01 2.095509710266286163e+01 -9.954882981524177055e+00 2.749250092542274970e+01 3.479091086317569648e+01 6.038592028179844817e+01 -1.272953971795373107e+01 1.809150935931058157e+01 1.994625576447788262e+01 1.989290657508025362e+01 -3.993307158011089264e+00 2.026872019824825344e+01 3.885154048697729223e+01 1.373890434705970165e+01 -1.060867066669688974e+01 1.956120394350578451e+01 3.782741714640054376e+00 3.060009658842141889e+01 1.439536969086008433e+01 -1.835949453734831849e+01 -9.214691287947195164e+00 2.380321768056595388e+01 4.348635178518134126e+01 6.743302553715183478e+01 2.915274498762842725e+01 1.181398097466556507e+01 3.961261031120245946e+01 2.146803654770326197e-01 5.589362169474854092e+00 1.994997508389017327e+01 4.190564351656220765e+01 4.977040145802023119e+01 1.211664064197370649e+01 1.481621077047667789e+01 4.619228153033154172e+01 1.649104613584643175e+01 2.055632867732695956e+01 1.613345265550620411e+01 8.922170068128075116e+00 3.963639904515158019e+00 -1.362906575774253604e+01 2.834680748182193355e+01 2.522464045677190470e+01 -1.488075156842601743e+01 3.707577891919820345e+00 -1.538967365511599716e+01 1.870939305233208927e+01 1.666393179986626549e+01 2.097911836806721908e+01 -5.461575898029369824e+00 8.872967352327695068e+00 9.284729245784527407e+00 1.704457603807384558e+01 3.585913531530384546e+01 3.295754736004017360e+01 4.080708758258062829e+01 1.618316238133788687e+01 3.496372496715726896e+01 2.984686682205917663e+01 -5.652246916039593394e+00 2.178319443760040031e+01 -7.248696247171594109e+00 6.344780345968598745e+00 2.455059308253751738e+01 -1.378600513897385582e+01 3.327544239182203256e+01 5.991734009055617705e+00 2.487033045817919685e+01 4.300500318007150824e+00 4.912805497356210083e+00 3.922081026164627815e+01 9.901303085447944241e+00 4.987558374494979319e+01 4.893283060168625909e+00 -3.810809364531389853e+00 7.965980100830677202e+00 4.851022065997337762e+01 -2.409034683631493756e+00 2.244325414161701815e+01 -1.734375152157299382e+01 6.411421720492538334e+00 1.508349616301039298e+01 1.783107058324062422e+01 3.801132467291808581e+01 -1.387545187326752227e+01 2.679867094876819777e+01 2.258001417666599053e+01 -7.139321920676305666e+00 2.440983624291254017e+01 3.284538282204471749e+00 3.290974940058026021e+01 1.746294413925749822e+01 1.281752819624188966e+00 8.343124083398114621e+00 1.003825071758317478e-01 3.183084311681689726e+01 3.732067644522444994e+01 4.006572015160822531e+01 2.341499385047885795e+01 4.694226696244671615e+01 2.381611425396316051e+01 1.368133766567820597e+00 3.401636502204237189e+01 1.458176243751870160e+01 4.360084883130256372e+01 3.166704993500575327e+01 3.834312535335323702e+01 2.360663265887959383e+01 2.034418035650611856e+01 4.344404321863902574e+00 2.316395840165571940e+01 9.818099703929433986e+00 -9.353910053157294513e+00 -1.596880066120609420e+01 1.069350514151432918e+01 6.950676585052816492e+00 -1.015020593683782302e+01 2.700810271275656049e+01 3.047043742465938720e+01 -7.227856564732135780e+00 4.812592315100955886e+01 5.123412558022528707e+00 -2.340389137563670019e+01 4.852022927514195771e+01 6.016349917735571928e+00 9.680659967607361693e+00 3.290296259575448801e+01 2.132039034342803419e+01 2.697936467363580704e+01 6.322306137206923182e+01 2.476899155547044273e+01 -9.023475369486794406e+00 7.005287527133761216e+01 9.462896800011073140e+00 -1.369243701321914131e+01 1.422715994607099255e+01 7.324886197300654089e+01 3.892698036264327754e+01 1.600811249168734918e+01 2.092936753954063178e+01 1.284053346715739252e+01 -2.108651005897045394e+01 2.666690045113777074e+01 4.704637695618230708e+01 -1.160860081818260880e+01 1.107745114754104598e+01 2.870017972434303566e+00 -2.485845572432538120e+01 -3.782909855189110715e+00 1.065648889145989564e+01 2.854540459400580232e+01 2.062046383991429366e+01 1.830898187673787536e+00 1.418084896749272694e+01 1.982049519100087309e+01 3.210998593346155872e+01 7.145536052818434847e+00 1.061970070488917806e+01 5.280063501851304686e+00 9.008907176473831768e+00 -1.104086313572580380e+01 -1.107620324332030393e+01 3.396330876811709309e+00 -7.393204269527045902e+00 3.658547072263750266e+01 2.549319286355349234e+01 1.284649646746118101e+01 -1.292956821022409741e+01 1.375011933207674453e+01 3.290055058502818497e+01 2.260570064592526052e+01 -1.952059970501578867e+00 -8.897380801091088642e+00 4.342056513094053116e+01 1.233917612613799264e+01 1.589152914686311391e+01 5.554574076408997740e+01 -1.050414217353283330e+00 -1.205510479759055364e+01 4.988431268336623425e+00 3.059548382346150674e+01 -1.244118618999234371e+01 2.561400118098038092e+01 7.228787857300837949e+00 1.092300789228595370e+01 -1.513008426602609724e+01 -2.461193004479967250e+00 8.089905256480422580e+00 3.063729123921778452e+01 3.565524163845427807e+01 -2.494480191250141310e+00 1.648637818651459952e+01 8.090844909224987447e+00 2.766533095623295324e+01 2.073241655613039569e+01 -2.493822741428773782e+01 2.655970525039405672e+01 -4.914016873308932887e+00 1.691880333355915056e+01 2.764735571096319333e+01 -8.329659650011775440e+00 3.700110487623375377e+01 4.306139107138414746e-01 2.240704302785292867e+01 2.282347297980765077e+01 2.157551126205560621e+01 -3.273743240704246826e+00 3.653252587409964391e+00 3.988632001955024720e+01 2.181673083117607437e+00 4.515105151046276433e+01 -5.739151367495582967e-01 -2.520264307350779553e+00 -1.049015487065878460e+01 4.331533362849373958e+01 4.246976876889560515e+01 1.379788382047009243e+01 6.972203648496896555e+00 1.767899123067884304e+01 3.013945485641790256e+01 2.866944384013278224e+00 4.815790072943813982e+01 3.377697379934060251e+01 1.700788592384562747e+01 -6.793410209687955614e+00 4.828523756200598882e+01 1.827951156372942165e+01 1.884834133766357311e+01 5.296097841039816956e+01 5.108895439447407938e+01 1.921301269361582342e+01 2.449517545394494178e+01 -2.273483056933534030e+00 4.808826863903345128e+01 -8.452314353233330024e+00 2.456994026706686540e+01 5.000926834613070326e+01 1.627399778372907591e+01 7.675565531401435493e+00 2.219444429484759951e+01 6.291245502681451107e+00 8.441838971419947768e+00 2.210125725286587084e+01 3.478720015343167660e+01 2.127674449518190869e+01 2.298212214811559662e+01 -6.754404861055296472e-01 2.131669886846685102e+01 2.793994194040190848e+01 1.949435394606503991e+01 8.451693819201388180e+00 3.851697432807180377e+01 4.218722471206916680e+00 4.931257005959869133e+01 -1.181930493783599712e+00 2.187589205651940816e+01 3.725525311056228617e+01 2.178887393969445085e+01 -3.090506470549104634e+01 -1.480357656648136011e+00 -2.374904233731788494e+01 -1.054864213291989472e+01 2.585335332921940577e+01 1.678488820942575543e+01 3.363108831196942106e+01 5.323892513880858246e+01 -1.698240528446668618e+00 -2.056217681069126968e+01 -1.878714220860149098e+01 1.494757628495859514e+01 8.936806033032336671e+00 1.250804742414999104e+01 3.861220293643835788e+01 2.381850017093469773e+00 2.292571210998520570e+01 1.257214269345906565e+01 -8.958485965212657831e+00 2.614825148344916883e+01 2.194377469762142496e+01 2.641180398661981599e+01 1.533526963785471331e+01 5.824921706778970076e+01 -1.314960923392765046e+01 2.090043409187623524e+01 2.647657684960985236e+01 -1.150872969555073677e+00 -9.885805396867056061e+00 4.414295331053246230e+01 2.696061377684817728e+01 4.290392722132354208e+01 4.699371578125476390e+01 2.178884586279509961e+01 -1.775574311787179838e+01 5.581923904320701624e+00 -1.086140195174743139e+00 2.969011449837201511e+01 -3.018970518442653628e+01 1.557566119336803112e+01 3.706334743847345692e+01 3.322699127792267149e+01 1.056222946755315206e+01 1.638473428086122397e+01 3.589159884803528655e+01 1.765963541801878378e+01 9.772453633797136163e+00 2.141648718158984277e+00 5.362230348715321782e+00 6.127228625344185886e+00 -1.699409160332642088e+01 -3.147587095720512806e+01 3.393553035906096937e+01 1.027574013992329682e+01 1.143808288960481256e+01 1.951490179512094869e+01 3.530029221999686939e+01 -1.174602179327973062e+00 1.960739417764975911e+01 -7.313451343102892466e-01 -1.793882303784351429e+00 -8.936741952368457476e+00 -8.910927422768692097e+00 2.479226680275478500e+01 3.403063825424440836e+01 1.119334770278390323e+01 3.283673766309556186e+01 2.127389182076114693e+01 -2.373204043688001619e+01 -1.390900241055315067e+00 9.717622085738861770e-01 4.432913646781899786e+01 2.827259890257491026e+00 -2.103642605078206884e+00 2.744973323100220597e+01 2.961480471808825143e+01 9.516459821233825167e+00 3.861365788292609125e+01 2.900504466527025471e+01 6.880232270145920381e+01 4.677793114994653223e+01 -1.007083369309378007e+01 2.614863771016494098e+01 6.908143515140781510e+00 5.824529562997742715e+00 5.601164829404302026e+01 3.674443148301013906e+01 1.138709593102351647e-01 -2.196677598838837042e+01 2.752007567508082175e+01 8.013343992723719111e+00 -9.817969516573004540e+00 4.433499936117328843e+01 3.444015606057975987e+01 2.516425378418888137e+00 1.840320131181001173e+01 3.097447981392213023e+01 -2.485217608645968745e+00 4.753032346673572306e+01 -2.018018526921665057e+00 5.480653921503708403e+01 2.732665710454023866e+01 1.916715413490232933e+01 -3.463553757140731193e+01 3.398092294485807230e+01 4.878989195931595901e+01 1.782979143917489040e+01 -4.615645434915429668e+00 3.984687963662752708e+01 5.304814146491348481e+01 3.999669453843178957e+01 4.462615294029333057e+01 2.729301937194970051e+01 5.147575676431657143e+00 -7.051118898392222611e+00 2.923930508727982058e+01 5.383525118658639030e+01 3.406142603899672938e+00 2.293251862783362682e+01 1.439132477335394178e+01 1.325504967586299720e+01 1.574004256191832063e+01 1.850318914099097611e+01 3.246732842492967563e+01 -8.865826815291871554e+00 -3.105108320255562937e+00 2.558929346388040216e+01 2.686578678856374935e+01 2.604414934804611548e+01 1.410255988597750409e+01 8.953436869729113567e+00 1.471691901759778531e+01 -9.817822973106722362e-01 4.077263067297085541e+01 9.431220210837404139e+00 -4.386795612652135468e+00 2.256582206884223041e+01 -2.143225398961168437e+01 3.459707864429169177e+01 -8.793435137275313451e+00 -1.648953926481236465e+01 9.988683843136870522e+00 -1.783454695867207107e+01 4.889843820174358768e+01 1.562500886563410951e+01 -3.949725338966869614e+00 1.076355115844139299e+01 7.860311568835081530e+00 5.003670288722032211e+01 -8.868056873787729444e+00 1.106155584770140621e+01 2.017603350791018268e+00 -1.299673245199917027e+01 3.405571488799333224e+01 4.867349059846293358e+01 4.122962179744633460e+01 3.392109531990232796e+01 1.782938936030007682e+01 1.243552659525019699e+01 2.148136920592219212e+01 3.840331299094498441e+00 1.436054726243596136e+01 -4.080686635432145160e+00 4.010183919890943827e+01 8.311485072920740791e+00 5.616419742796468739e+01 8.157910879110339408e-01 -7.537233260753513520e+00 7.979997326945497349e+00 1.324641382434340819e+00 -1.193063365936758302e+01 1.843894980763765545e+01 2.069848479657230200e+01 -2.251414319896630545e+01 4.351902802050476282e+01 -1.141160756253540143e+01 6.422777488108464183e+01 3.648632280543892392e+01 3.779512082556350805e+01 -2.589202818931491379e+01 -1.246725104539486217e+01 1.295393026152570393e+01 -4.548892302763186457e+00 -4.422365133469796206e+00 5.651479543457563182e+01 2.980277799402265160e+01 2.608051864843725198e+01 2.632628985864516125e+01 3.655425416402420780e+01 2.837454322116555616e+01 5.273755181077454068e+01 3.600750582886069395e+01 2.566029008662025035e+01 -6.609494383019489661e+00 4.571918334018349128e+01 3.991295378860070997e+01 1.538268475970419047e+01 7.601073054697082831e-02 2.670131023903561029e+01 -1.468598773972837712e+01 3.254459315984858137e+01 3.432937795603465503e+01 3.628443773057444588e+01 4.419683286749616968e+01 3.478431272427680199e+01 3.538232240614494373e+01 3.136152808163073402e+01 7.574176727536890752e+00 1.299093308526005686e+01 2.043686335319291558e+01 1.452743994896352753e+01 2.099776475295960054e+01 4.108624806087211567e+01 3.222279373201990182e+01 2.481671666657563335e+01 3.266133442472391124e+01 4.027192638212190090e+00 2.120568352641432597e+01 1.086809739668654551e+01 -1.169473137336511925e+01 -4.829204876572192440e+00 3.691126714806516418e+01 1.082732939832146180e+01 1.786778269289771970e+01 2.568776651117656584e+01 1.322933357144196354e+00 -1.908892982783216041e+01 4.392310676265834957e+01 4.801531952271665915e+01 5.357677454844913711e+01 -1.359857078765811345e+01 1.686923705951251407e+01 5.314458272335367894e+01 -5.374881848827384623e+00 1.699726647772552823e+01 3.688527463359846337e+01 1.593920940147689613e+01 4.049226559185685304e+00 3.452362534163727048e+01 -1.631397476040734063e+01 5.941038105140095560e+00 -2.709247376885525416e+00 -1.551366507090699898e+01 5.856847826075592067e+00 5.388515075413952360e+00 -3.913693277852473074e+01 2.073831452259739194e+01 3.795589306800388840e+01 2.942031115727787238e+01 5.229037966315422636e+01 -2.797786115957835995e-01 5.378782696239850480e+01 4.546318351920609757e+01 5.987102240904638251e+01 -5.152099826875426558e+00 3.695891387072105516e+01 2.434499712428188900e+01 -1.607858039990987820e+01 9.558321932135097398e+00 2.424316443463621340e+01 5.728356580848541491e-01 -3.097283152015048913e+01 2.073480248237829926e+01 4.391677534563977758e+01 3.506215820813863360e+01 -2.035364732571823154e+01 1.402329069718077648e+01 -1.704401850960524456e+01 3.220282007128256652e+01 3.694599114711056842e+01 1.010228618409443868e+01 1.827387199588573097e+01 -7.793003785908329206e+00 2.950985701865562305e+01 9.824663920193815514e+00 4.603745848033204879e+01 2.894354567204267425e+01 2.054760712774385567e+01 4.175347543651707127e+01 5.320415749512735459e+01 6.031886069777750237e+01 2.761392346083552596e+01 1.986504110116409194e+01 4.966258095475281920e+01 2.407104450163305387e+01 1.606993837462427521e+01 -4.005684079119775021e+01 2.412561735939059560e+01 -5.318782835505665219e+00 2.707217071535880848e+01 1.641974865825800656e+00 8.054266931294524312e+00 3.010732585505612136e+01 2.450661239255134305e+01 -1.079614141477749989e+01 6.144137172437626759e+01 3.038826396800848428e+01 -2.518352706456092704e+01 -7.454770295422150639e+00 1.702245044666183205e+01 1.374375259936419091e+01 4.900352503395006210e+01 3.333208784374337341e+01 -3.315083463417687426e+01 1.639384750212207820e+01 2.594045533772296253e+01 4.772335587385423850e+01 5.393179177083015752e+00 -6.822470987787363050e+00 4.933102850030416420e+01 -6.308127423614422469e+00 2.769940687872283291e+01 1.777356671349929584e+01 3.193980378953328980e+01 -2.031529533590365233e+01 4.981543336211358053e+01 2.867692861876275501e+01 4.078386199728574724e+01 1.655014726727408103e+01 2.337747403392638290e+01 3.697183277641901356e+01 2.954695868740469322e+01 2.466824442006032214e+01 1.014413971590387220e+01 -8.297213165794058654e+00 1.908008840446717969e+01 4.630966624936610998e+01 5.643804485336171517e+00 2.389261079761698170e+01 1.634202399375755288e+00 9.849666339933744297e+00 3.506888580173455949e+01 5.119803391698768280e+01 1.712975635520943385e+01 9.726963124864274945e+00 2.440673447742050417e+00 -2.698370087899405689e+01 -1.894071138185931602e+01 3.137091547719440143e+01 1.037250662327479844e+01 1.698968298498925122e+01 2.695295597314981961e+01 2.651030836556053671e+01 2.210232401676193348e+01 -2.417349786287555258e+00 3.057068460948083555e+01 -1.814590037150741608e+01 1.673751047783872892e+01 3.501078401512990013e+01 4.916500490391706890e+00 5.232578960452426742e+01 2.954724262395283318e+01 2.638065607091085241e+01 2.026236812461350922e+01 1.223810519686892739e+01 1.822969801737394491e+01 1.338891661357539142e+01 6.055290493333056467e-01 -3.189071704364467852e-01 -3.747929387059404860e+01 -3.347179663395829152e+01 3.798625662408221615e+01 -3.982275483893958246e+00 4.620083757388481160e+01 3.282148171259845526e+01 2.069584394525318416e+01 3.444404681576084215e+01 -1.136906790365837949e+01 -2.424914508444030403e+01 -2.223635700527572201e+00 3.825642011433849632e+01 2.553833976069101652e+01 -2.231327323559971099e+00 2.730729802508337656e+01 2.060673237818949488e+01 1.128698305383361244e+00 3.992779042742203899e+01 3.421313430953752288e+01 2.129386083174773603e+01 1.446080665466154080e+01 3.037983820206254038e+01 1.917101741327086106e+00 5.012851205844371094e+01 9.111472344333053641e+00 1.877297285712245412e+01 1.394021851940735246e+01 3.568631300904556269e+01 2.049437409163305190e+01 2.036448619624109924e+01 7.554340397113640471e+00 4.198487724839360880e+01 1.020458808301699705e+01 3.905105204418995868e+01 7.860533470146533475e+00 5.152298741923559966e+00 2.389210819031984911e+01 2.521175590367824526e+01 7.293433029618386243e+00 6.201474507099734979e+01 3.183464122859783174e+01 2.590163923211553509e+01 -5.814651544581281861e+00 -9.901307451908779811e+00 -1.290364919033459401e+00 4.727041972819041149e+01 1.767254869922522431e+01 2.176961069439050789e+01 2.727443924091976157e+01 1.730915009674016858e+01 -5.313205152749979732e+00 1.409339743149385882e+01 1.996657614513089030e+01 2.714275141869461905e+01 2.319388860005861375e+01 3.248938579805484039e+01 2.125730121015497787e+01 3.069004486362554829e+01 2.318077435795636987e+01 4.504767672654378430e+01 2.745799403828470275e+01 3.141722894626521168e+01 2.503167506333848991e+01 2.693298244976266798e+00 3.148657487403286837e+01 4.259875266935407012e+01 -4.170582297152832574e+00 6.537357005912649299e+01 1.511498090650974113e+01 3.010459916810264858e+01 3.198505751073174963e+01 9.103922151072323388e+00 2.927106758003801268e-01 2.257041781227206556e+01 5.603990358396841565e+00 7.281543478987924090e+00 1.018743053106685359e+01 3.256164896438622236e+01 9.154957287626466211e+00 3.432119709444920375e+01 3.323733076439394196e+00 4.562213042086219694e+00 3.513072775017447213e+01 2.915983395084623808e+01 1.000711337893613795e+01 2.965002530402903247e+01 3.605769231537872344e+01 4.873343956813565825e+01 -7.920248332907153355e+00 2.492627085258957464e+01 1.252224206070463808e+01 3.858407203240753347e+01 -1.746688936005565296e+01 -3.181117280795217717e+00 2.685813456174459546e+01 6.246461058956287360e+01 2.112306330646707409e+01 1.229752811087745101e+01 9.984489984301845311e+00 4.241452675568494612e+01 1.496117776381525211e+01 1.830534583479711230e+01 3.393643524134449052e+01 3.340538031983042799e+01 6.739019258029298243e+00 -1.609165268678374172e+00 3.960775822491199705e+01 2.627368822435425599e+01 2.053926043589115480e+01 1.361780296931539702e+01 1.496747930119769876e+01 4.496003437689287452e+00 5.026527674484683672e+01 4.163081741599961560e+01 2.851654484611680918e-01 4.027996496215045141e+01 6.349143234146509940e+01 3.085512292418507130e+01 2.458849011497484582e+01 -2.897449538053667339e+00 3.131850425149894690e+01 4.751009067766508664e+00 2.136169535109219808e+01 2.192346752454588099e+01 8.978346320542764047e+00 3.095396059109438625e+01 2.410904439738993332e+01 1.734397787933938773e+01 1.432298707809371408e+01 1.480933984300627593e+01 9.104062815371690931e+00 2.193440795512160690e+01 4.398090500023083393e+01 -2.176390823610081782e+01 2.683814180904969149e+01 2.011056819504347004e+01 3.566852933422048011e+01 2.617103444412407853e+01 3.053914730900813268e+01 8.678881334328853114e+00 2.488193133912140453e+01 3.562661809040836403e+01 8.840251720498239152e+00 3.361900462980793236e+01 9.150009717883825999e+00 5.251436537597820120e+01 6.525326969475335304e+00 2.789986058190733687e+01 3.839615459251420049e+01 8.966373799877210615e+00 3.877823205934335959e+01 4.110976172459190536e+01 -1.087334483194585388e+01 2.708442930540924998e+00 8.545510635173691583e+00 5.412766007887216091e+01 2.959828844529005920e+01 1.343845848562180656e+01 3.566422062867064824e+01 2.383177120155682616e+01 2.246686900930360409e+01 4.111397585919914377e+01 1.796427038323907865e+01 4.156667061325383372e+01 3.254983275224548578e+01 4.771334045178030614e-01 -1.224289772351169425e+01 3.061356691926934559e+01 2.851572087903234021e+01 4.544703922396400486e+01 -9.109187254164204717e+00 5.538721770614631623e+01 2.365110767712474882e+01 2.670479553274451234e+01 2.146787737128833484e+01 9.235186151239775043e+00 2.402930796304656624e+01 2.034817905712172603e+01 -5.875007738436625715e+00 1.651007209340521698e+01 -7.548726996436231573e+00 -1.080448301996463201e+01 3.157202445152167769e+01 -3.178839052516266861e+00 4.274500120759718413e+01 4.843174307732123651e+01 2.094521831555200819e+01 2.056283033352622169e+01 3.110223628518967232e+01 2.635430087251174669e+01 3.235951754986394491e+01 2.989719809637040626e+01 3.276570481211589936e+01 2.383010115653520700e+01 2.470085294135731502e+01 1.167724965931408221e+01 1.420674618985616711e+01 2.079923874074915702e+01 2.427794840407560439e+00 1.597715966689306377e+01 2.052602875616279832e+01 3.364591894539809669e+00 2.143293707684281557e+01 6.434828544108642134e+00 2.899590494660436235e+01 -2.927300630585601837e+01 4.573516573114249972e+00 -5.570804572078456474e+00 -5.392401558891297242e+00 1.481721458179924866e+01 7.120233996409002231e+00 5.304967849588654616e+01 2.886878784205472215e+01 2.331347140265355122e+01 9.892169791147621183e+00 4.266189585764715630e+00 6.098217355709291354e+01 -5.448925496710825378e+00 5.356119211106027223e+01 1.603288964966498042e+01 1.623191190864629974e+01 3.567965091839585057e+01 5.632807870310319487e+00 4.441030646617178235e+01 4.284286077463158193e+01 3.487337214634081306e+00 1.218659133229439462e+01 3.525866745861514939e+00 8.783562572602544805e+00 1.587563995219983504e+01 1.335779847381919794e+01 6.397686776445412171e+00 7.394724486898088145e+00 2.535624398441344240e+01 1.124686464917806994e+01 2.154778479931722046e+01 3.925106178975333648e+01 1.355206242848975329e+01 -4.175392392954409893e+00 3.669932151358707983e+01 1.746782721326647803e+01 2.374513069928799425e+01 2.242060396385727117e+01 2.224830476890105757e+01 3.813787531293363742e+01 2.988777223848762077e+01 3.655440571624717450e+01 1.560433776069771916e+01 4.488519640880296180e+01 -2.357732767740078828e+01 1.212019389076352383e+01 -7.358645112117697451e+00 -3.944044148520412740e+00 -4.917425601543648384e+00 -5.519619091360525864e-01 9.707613891335713063e+00 2.484488470520033943e+01 -8.994819465713352002e+00 1.896746546841943015e+01 -5.126705759832860032e+00 3.031270131468081885e+01 4.059903237444406443e+01 1.373649860498299624e+01 -5.198510365767963215e+00 4.534076296476666101e+01 1.921258403810019644e+01 2.848411355002432899e+01 5.089807598785360199e+01 1.291170701768799667e+01 3.583165430436528709e+01 -3.775776868073217329e+00 2.746672344963591428e+01 1.927975490689353322e+01 4.431098631668067611e+01 -2.055148229144869276e+01 1.324480307890167730e+01 3.798524709413844391e+01 -1.451220748312159747e+00 5.300960628696956434e+01 2.686748658378080634e+01 3.206542344581670978e+00 2.483618663993578934e+01 1.290862412402535675e+01 7.141955580045011409e+00 2.894794901478166693e+01 3.589260874570504711e+01 -5.831202788867912545e+00 2.871066866654745908e+01 5.550538306021005752e+01 -1.030624614442562326e+01 4.787080908233734888e+00 2.074862398746430969e+01 9.678129712304166077e+00 2.841178465347304538e+01 -2.413430830620792733e+01 4.429875648700537738e+01 1.322095868495453352e+01 8.785617430376309045e-01 1.657486687590291652e+01 1.962214860627283741e+01 9.458053612404121679e+00 3.194548379652449555e+01 2.564891208602522354e+01 2.927137181286567724e+01 3.257098967217692120e+01 4.017304481085924550e+01 2.985645020038712971e+01 3.187485922257436144e+01 6.093403496611363579e+01 4.980644569407614597e+01 4.114817346231853890e+01 1.862688631668180861e+01 5.136732188730729121e+01 2.137684155594437030e+01 1.878737359884208402e+01 -1.687238303617211344e+01 -1.257980631924123394e+01 3.772775151494584644e+00 3.591730036638293910e+01 4.709141174379873007e+01 5.437411415653761537e+01 4.468873839167070372e+01 4.406872771069109262e+01 2.492979634850480863e+01 1.409189258000966305e+01 3.703314685114197857e+01 1.896730763960078647e+01 2.970245976657644249e+01 3.548736862102035161e+01 3.160204315837718880e+01 6.786535255407528666e+00 -2.033152819137358236e+01 3.597129418628365016e+01 2.562668849366698964e+01 2.705800369894691570e+01 2.982485255914266276e+01 2.303770674134548102e+01 1.912469922796037736e+01 1.310872184676865793e+01 6.224147617379701103e+01 2.619327413916458624e+01 1.756140478504103086e+01 2.685088860783508835e+01 3.776614370796570341e+01 3.828775160315903037e+01 4.322721024155258718e+00 2.351781171570658913e+01 -4.078486483430827647e-01 1.736803303072384352e+01 3.078396041704154484e+01 2.835566407254389532e+01 2.939182210909765303e+01 3.124295344662138163e+01 5.559712003021206073e+01 1.202846678167565564e+01 -2.233396899944465552e+00 2.099939972439156577e+01 1.721003825126468456e+01 5.975756148362784614e+01 2.698696024953180483e+01 1.210478652065559402e+01 1.220617444284340358e+01 5.273406712672050745e+00 5.371007707025718503e+01 3.768481431667177617e+01 2.744714068629417980e+01 1.606402154053490250e+01 3.004436884236341854e+01 6.889259393875958892e+01 1.336064080889569894e+01 -2.073248945492176532e+00 4.530693051978220609e+01 4.161781956108496416e+01 -2.256402537276800402e+01 1.090478963005633695e+01 1.186944976265164620e+01 -5.061342570578660549e+00 1.864645784795244410e+01 1.762508761603415763e+01 3.243881917714229512e+00 2.403704721954659718e+01 5.477127477125610255e+01 2.679719323892384963e+01 5.771903485997066596e+00 -3.711100821023435081e+00 4.175630338313379042e+01 7.414950530038530019e+01 2.490791782630575568e+01 1.765390276534495939e+01 1.347560687406057944e+01 3.923082613227265369e+01 2.055242358019998150e+01 1.468779257516660763e+01 3.116192889136688748e+01 3.537136033945555624e+01 2.938134835639817410e+01 4.089556148329772611e+01 1.944876987447743488e+01 4.684876706806219460e+01 3.024937611946344873e+01 4.650271718558877865e+01 1.623599309999496398e+01 1.919001904198136899e+01 1.772047924986433998e+01 2.634515404033344055e+01 4.566678709757680110e+01 4.718319787986819946e+00 1.220650705255169832e+01 8.423199973054691370e-01 -2.694434681471005177e+00 1.085999982555276766e+01 2.086079174916699230e+01 1.600409713774040910e+01 -8.698663896571603438e-01 2.276731459316342665e+01 3.968598059153421787e+01 2.181740855984408967e+01 3.328086453701140357e+01 -1.448900305428157509e+01 1.773076331070075184e+01 4.674737529149017234e+01 -2.471365582797948601e+00 1.559655459739024863e+01 1.358886094098317621e+01 2.324652963389892690e+01 1.620653914045461264e+01 5.424974629742806975e+00 3.476430507352441523e+00 2.175083777807703456e+01 2.000159314646926489e+01 2.989536594916565804e+01 7.221708910305969198e+01 3.753938467217779618e+01 8.685293362167270104e+00 -4.904303678798441091e+00 -1.969884943218696449e+01 1.559742645520593562e+01 4.394713497014688386e+01 2.416433202532045144e+01 9.164383179452268990e+00 2.553933347955886290e+01 5.761989872248143740e+01 1.951460401109843446e+01 1.370005850521860680e+01 -3.320490530617793468e+01 4.870523016551222995e+00 1.653249793969601145e+00 3.339059487572367146e+01 3.101321461794527501e+00 3.210346253123014293e+01 2.621868454638180168e+01 4.999060847943589181e+01 -5.652493016285908389e+00 -4.112724792791370376e+00 4.219492776551451385e+01 4.318779007618601185e+01 2.332731605302927846e+01 9.633223242855706303e+00 5.615205765807827731e+01 6.109156389024587241e+00 -2.425629070074433624e+00 2.296070968158535663e+01 3.789192031696896379e+01 2.579510845446001710e+01 6.011207420436428528e-01 2.771458684514837567e-01 1.793953929944360981e+00 -6.048984633077093775e+00 2.933803348849826165e+01 3.569677395056816493e+01 1.943139762462071118e+01 3.027455979450774493e+01 3.436478760145745781e+01 4.212030642519379597e+01 4.274370530135982449e+01 1.250810063607723777e+01 7.596576553076116234e+00 1.533701382659564905e+00 3.098686456796653488e+01 3.190740844451246616e+01 1.482635469823269148e+01 2.152005230447208106e+01 4.307017157237462612e+01 2.313031287334631259e+01 -6.643784453362160392e+00 1.378284539596890745e+01 2.486960888099969225e+01 1.303283342121288158e+01 2.633927016468119575e+01 4.266960939230292382e+01 4.210429693262888406e+01 1.400754914563450271e+01 2.609697177456376593e+01 -1.389646275127562003e+00 7.723565140453745315e+00 3.063155160146004974e+01 6.282748817299697919e+01 2.988772354181563173e+01 4.286719674163363436e+01 9.088984756554998157e+00 2.477196710365045362e+01 5.123270643688149306e+01 6.022380578916348526e+01 -1.712162982912889708e+00 1.518895561613923562e+01 1.040947398954026504e+01 3.370698783903699791e+01 6.318740545019837285e+00 2.957171107852943948e+01 6.031496068068643979e+01 1.116514805696893209e+00 7.186019259871661014e+00 5.197577856942914298e-01 2.369613352435881026e+01 4.766060570789654349e+01 1.405782497748634086e+01 5.424383819167312737e+01 1.377366871583375207e+01 1.242356759661116428e+01 3.496214045995794351e+01 2.726452718906699957e+01 1.440406614775213079e+01 4.346355921165338998e+01 -6.727286439021726849e-01 1.060460253292729860e+01 8.584213457664345626e+00 7.625281025221522846e+00 1.481975124272909206e+01 1.080129467520785269e+01 3.450947388063284649e+01 1.051931582532884946e+01 2.709247213312831093e+01 1.828824663169208264e+01 2.365807859188927154e+01 5.478588833190411123e+01 2.158616222528439010e+01 1.435981960781033706e+01 3.270892549461819954e+01 1.272179509087769844e+01 1.760240014241462347e+01 2.704658902791491570e+01 4.839360393028574947e+01 2.227247805505965772e+01 3.204315320983681659e+01 2.283758918412580385e+01 2.034136660288011100e+01 4.965732869519940529e+00 -1.068933735408927177e+01 2.437838050210722685e+01 5.224466637679746128e+01 7.617977066096308647e+00 2.972344582605778740e+01 3.347035101593740336e+01 -1.115616295680510461e+01 2.872646478686962723e+01 4.281015396558318287e+01 6.884252062123627169e+00 9.458938555921464797e+01 5.948252696832796005e+01 4.222781787414243482e+00 1.264023372600652273e+01 3.167560436768640031e+01 4.058969057593193952e+01 1.307757405325636135e+01 -1.984201016908439286e+01 4.704781109267240247e+00 1.384135693925301780e+01 2.289644987333225856e-01 9.877967083618695909e+00 -1.723880553379096270e+01 9.127483909077399815e+00 1.603778373480493569e+00 -1.502646863948484324e+01 1.132947369301111884e+01 4.829535610639579346e+01 5.175283402292124890e+01 6.322926897511081279e+00 5.259652173925901053e+01 3.958936438377683942e+00 2.523189715726710958e+01 2.720182841570649757e+01 3.549382982175635703e+01 2.761667284735248984e+01 2.164188281281412074e+01 9.934643485199403656e+00 2.761042273242627942e+01 1.126375256034187622e+01 1.787173527702776710e+01 2.901377365770676775e+01 3.354356881134464174e+01 2.775426945781491739e+01 3.313348648317107603e+01 4.202550593290166603e+01 -1.086705335874596301e+01 1.897434100298444193e+01 2.168086474601187419e+01 2.689942207707295196e+01 -7.086136901986971104e+00 3.933469934647423116e+01 2.882153110303260135e+01 3.697155974612847729e+01 5.259338403293169506e+01 4.100671658124110053e+01 2.121892271572973243e+01 1.722475057465319281e+01 2.409681502545530307e+01 3.824511548884018453e+01 5.457373149558056014e+01 3.501025533819181845e+01 1.518252532071067407e+01 4.381308632776699596e+01 1.536179424757633960e+01 2.890044562846727061e+01 4.192087044363163528e+01 2.536955386378042121e+01 2.447525880679889454e+01 -4.676040773777568882e-01 2.461197805872577149e+01 1.274332346187313902e+01 2.394014337134255044e+01 1.116711164543056434e+01 6.398463565346779625e+00 4.437064071296696888e+00 -2.804766185526455402e+01 2.519541287058885359e+01 3.308677321190875986e+00 -4.348511413019455318e+00 4.504327204342048674e+01 2.841572733579747734e+01 1.353115208901930444e+01 3.732687936289468666e+01 1.957502418828941870e+01 1.513457293013310334e+01 4.092425974102236808e+01 3.367154055830825854e+01 5.095459494600599726e+01 8.980266752458167190e+00 -5.561153266489917257e+00 5.078591449997268370e+01 4.467547214837648539e+01 -1.443930211029948474e+01 4.711388134346133683e+01 2.243314398133061971e+01 6.792884652808570678e+00 2.075139644590691645e+01 1.879813817717281665e+01 -5.385597892971720757e-01 -6.809556949450493057e+00 1.418565007258010979e+01 2.006083049850587940e+01 6.129750097083430660e+00 2.084850323660982596e+01 5.338563031961978567e+00 3.240177399756133525e+01 3.310287436613881340e+01 2.277622499290822944e+01 7.629203809464756070e+00 1.683836153458515028e+01 2.434279454773541573e+01 4.293970726725981280e+01 1.787913711251582072e+01 8.011038426770838328e+00 3.265909455075998125e+01 1.694280040845523772e+01 1.652894348675264524e+01 1.305687999291380308e+01 5.322605175071664263e+01 3.044488813641925162e+01 -5.535030837320934483e-01 1.538467107289516456e+01 -7.888532267581545021e+00 5.101082317880576511e+01 2.824482886425917627e+01 2.300132632848978176e+01 4.136732572478531011e+01 3.841733608087041318e+01 5.189503194688477983e+00 5.780499590618282468e+01 5.825897821303474444e+00 4.124097291440218527e+01 5.915010263462853857e+01 4.147727541875062940e+01 -1.169868507202401808e+01 2.754201904046152904e+01 3.610947520754146467e+01 1.994541108475540625e+01 4.706012787816482046e+01 1.103181323383030410e+01 5.809114503655393236e+01 1.368685949950254255e+01 4.172870187887961180e+01 2.816509352632469643e+01 4.747166992155152698e+00 2.168842379497351303e+01 7.050814960570730250e+01 4.203652686611480505e+01 5.818251030154791437e+01 1.161886229352838740e+01 2.488174482660621933e+01 1.994340325940319758e+01 -1.927582777353156862e+00 5.770461912875536115e+01 3.902088176366427774e+01 4.190176138078419399e+01 4.811934293049913691e+01 2.620179698274452562e+01 3.331171526415377571e+01 1.692159182592558864e+01 2.805951998180054474e+01 3.254374239043988126e+01 3.273288177107558994e+01 6.014774516458905040e+00 1.171588083696391891e+01 2.844388495297537744e+01 -1.359308725154577147e+01 2.577755460494827844e+01 1.375376222782465163e+01 5.316282456657540223e+01 1.137393492925208704e+01 2.638160098808386067e+01 3.867703724351579808e+01 3.623273099627017757e+01 -1.071230004223716392e+01 3.865108810310822918e+01 7.131959201034270279e+00 3.761914818712424591e+01 7.105126950692647547e+00 9.232196936957061340e+00 9.883968112042554877e-01 6.621108263041280395e+01 2.909299143054614234e+01 2.109024373672331976e+01 3.769059722807023149e+01 3.674094858679564091e+00 -1.444855244236719471e+01 5.052087672911792282e+01 2.597950047138522933e+01 3.939343598857828255e+01 2.986933555163708576e+01 -1.873668678995919024e+01 6.904252467576893082e+01 1.647469304203387708e+01 2.285631812811179486e+01 3.759623419151332513e+01 1.375550743778040896e+01 3.495248705599649952e+01 3.513674278590359989e+01 4.691227157588924968e+01 3.054688024177358940e+01 2.530051065258646048e+01 3.991546850980007122e+01 2.562912948488649079e+01 2.083052262558743095e+01 -1.519750727542546009e+01 2.861765817907907561e+01 3.176835110289490771e+01 1.673239408520566229e+01 -1.642713432446764443e+01 3.139016948971642051e+01 1.934889056728158963e+01 5.084612934981002752e+01 1.164843473968587517e+01 2.333805179807965757e+01 2.710535032577257297e+01 3.581559542834018117e+01 1.302455976611673982e+01 -7.493741810739358300e-01 4.956761752393226317e+01 2.590817131133875506e+01 1.839269692961791236e+01 2.174127404207531100e+01 1.024164703549767275e+01 4.430663266550153168e+01 3.415933367408801757e+01 4.255191497542637791e+01 2.471629632428754775e+01 5.884797884885735186e+00 2.397840775962403015e+01 -2.818568370175978188e+01 1.157049252824243979e+00 2.442734310350195059e+01 1.500719615331643020e+01 3.741862846710485968e+01 4.325075191987988177e+01 3.610762705381115723e+01 2.655530086138415058e+01 3.568792835804749330e+01 2.577192670983008327e+01 5.317014646745767514e+00 3.221372701493463353e+01 -2.360006325715059461e+01 5.300014123235764885e+01 2.210524757017923037e+01 3.922216985815112622e+01 8.839477463577368965e+00 3.132212825033388270e+00 7.229202253941326717e+01 1.120307221569726686e+01 3.484280742214808413e+01 1.954426100824339585e+01 2.317181032973202903e+01 1.767119064274012885e+01 2.812125725241741847e+01 1.778127830663691356e+01 3.354806400917009057e+01 4.059201453831941109e+01 2.189033082150129772e+01 5.221559250046627909e+01 2.983721116891435088e+01 4.625516020794597694e+01 -6.320658298130547692e+00 1.699602277129566019e+01 -2.251342934979462918e+00 3.814654245207565708e+01 1.991370151070704608e+01 3.166232788763795725e+01 -2.728393936252655472e+00 3.437147770995333218e+01 4.140607970966305373e+01 4.035027727393944019e+01 2.947522528125389485e+01 1.875710981121815379e+01 -8.470075132720522149e+00 5.389190685736104314e+01 2.142179488138948784e+01 4.584105853158077792e+01 3.161124340514125564e+01 1.849991687962743114e+01 2.452451874493862505e+01 5.247114326804445739e+01 1.223706655960399026e+01 3.668759053043994101e+01 -4.668605090310462558e+00 2.947116561937419732e+01 1.569610124357942915e+01 6.773696197121894080e+00 2.938953195516349481e+01 2.053283073330537079e+01 -9.087077389544489847e+00 3.945759217073391056e+01 2.586559595527804234e+01 5.995280360960905774e+00 3.274640006909532985e+01 4.159479302467570960e+01 5.896544628096392415e+01 2.906049257520101037e+01 1.605226280764303937e+01 2.191395943796244694e+01 1.826295991817301356e+01 -2.402361950083110820e+00 2.397655573782962790e+01 3.767162714816984703e+01 5.980387909157801118e+01 5.121090689044007860e+01 3.085231129594337318e+01 6.964647395690701615e+01 -5.124941742232098640e+00 3.324983829701336191e+01 4.370715370199892646e+00 3.019022984735456916e+01 -5.722067117438485617e+00 1.648975166754651056e+01 1.838068180184098210e+01 2.287218699385434206e+01 -2.549938725659531613e+00 4.401711931588980065e+01 2.781727840942541974e+01 1.697434536083896006e+01 4.775979878107269627e+01 4.493168011738409717e+01 1.875440375477633026e+01 3.326014175969828557e+01 3.909164334515575945e+01 -8.216361354192077471e+00 5.779651692134628149e+01 3.596360555387644098e+01 -8.113012771780237387e+00 3.372509689071765848e+01 4.128964409946394198e+01 9.670876562901682405e+00 3.666376328563543296e+01 3.720606792385373751e+01 3.415700984590108291e+00 1.427083768268118114e+01 1.012091787860847525e+01 -7.886155941059120877e-01 2.591744956487183771e+01 1.689094096553524693e+01 2.366868812237890296e+01 4.510084999988296772e+01 5.969604228380791966e+01 3.025158460215920186e+01 5.961096988505902061e+01 2.629524883292314996e+01 -5.224223338546009288e+00 1.054811476442119300e+01 4.701654242945192408e+01 1.561994474933380062e+01 2.353716791477913262e+01 5.028923298278181875e+01 1.710048965085298178e+01 1.636058290464455389e+00 1.051879099287503827e+01 1.647368363619234799e+01 3.893129840752667548e+01 2.261045295215967599e+01 5.852142400745168516e+01 4.408037826004755466e+00 2.080902206043047187e+01 1.401428813374931082e+01 4.045463852609312738e+01 -1.376462725010250132e-01 6.405670621507105977e+01 1.697719780830552594e+01 4.174880357453778146e+01 3.609249220211616205e+01 -1.786778884861926286e+01 1.834219500212076781e+01 3.885169528194815314e+01 -1.848072807697576092e+00 1.447976895599093261e+01 4.084131632086857167e+01 6.587199601753547995e+01 5.529798453891022803e+01 5.500090292956566884e+01 3.245694087680122664e+01 1.771318186035977504e+01 1.797238088182042004e+00 3.599523537511232973e+01 3.024358349407644653e+01 2.226993730248607406e+01 2.303076230222960774e+01 2.951323172962677077e+01 5.188922839396423825e+01 2.132298243316778308e+00 -1.720912107640373279e+01 4.239214504695677022e+01 -2.554054463044758094e+01 4.827446905531888888e+01 4.563896398097666918e+01 4.881530731334607687e+00 2.523786173717751424e+01 4.813812015495726371e+01 4.354887352192557515e+00 6.481779935422685490e+00 2.540164204151166061e+01 -1.832955040863931018e+00 1.700952430226287859e+01 5.971475836810733284e+01 4.892433423084444399e+01 3.661427214339165204e+01 3.786627764622412684e+01 1.804035824117713105e+01 1.980212379201023509e+01 6.237141949670708563e+00 4.672618389323723420e+01 4.182916093743233432e+01 5.979671343950284879e+00 2.378157905177717168e+01 1.076051289401275035e+01 -8.355083353484921815e+00 5.507796077262329248e+01 3.278840912852540157e+01 -6.695195209502569078e+00 1.534079523661504751e+01 5.523073605407483200e+01 3.186039713218195146e+01 2.068713864783601863e+01 6.560408967284631387e+01 1.675171675792208603e+01 3.171225308259912268e+01 1.209309428415835086e+01 4.619785089994581995e+01 4.598805780422295442e+01 3.728036449793663820e+01 4.513888342465600800e+01 2.909692123208627734e+01 4.627630551421741245e+01 -1.725721572714297380e+01 7.548355961757396315e+00 3.636892838750265611e+01 5.958605401656580369e+01 4.286620714365856344e+01 2.897884164200682378e+01 2.594057929638620763e+01 3.685177482825517359e+01 4.708568127601532893e+01 3.901119099724604666e+01 2.956047955947771300e+01 5.171049200271923496e+00 2.213910677533711890e+01 -2.156788343917139361e+00 1.812692669968452464e+01 1.391928553606373953e+01 2.002174899545795128e+01 1.543595116597898809e+01 4.127078414669844619e+01 7.506981714385076998e+00 4.694489945990553537e+01 -3.739785913077017909e+01 5.517037615219863511e+01 2.667585164323756430e+01 1.519069490514588772e+01 1.220822819167061368e+01 3.073188590253568009e+01 1.230160515147272449e+01 3.670098932875843190e+01 4.331152696645019518e+01 1.252084418600681914e+01 -1.351329251604291404e+00 1.526636972849438756e+01 8.287061759838312724e+00 6.557271704818686153e+00 2.494153818842888981e+01 1.703815303644438472e+01 4.058809585849834889e+01 4.407287734467730900e+01 -2.537667176091575882e+01 1.251411802562661180e+01 3.579472206903204068e+01 3.223409569653929196e+01 3.431959209274963740e+01 5.664988207383969865e+01 4.176932412948507078e+01 3.938966818736894027e+01 6.738004851623792035e+01 1.060479035557618133e+01 3.885287199642792189e+01 3.197136180322445398e+01 2.988888844397324007e+01 1.983720017640167654e+01 1.309977062668608028e+01 9.311634504040350535e+00 6.969729125697347705e+00 4.471992160507298308e+01 4.306155924219457631e+01 3.029253542530965859e+01 9.541124491140280384e+00 1.256836062325479197e+01 2.439527792231770675e+01 -1.292554879840534632e+01 5.289603689640543394e+01 3.889695601729134466e+01 5.512843750004932986e+01 4.851725678495331806e+01 2.777577223046920807e+01 6.676269440978946257e+00 3.178040851729761584e+01 4.889394929739540707e+00 5.098006497921488744e+01 4.863174550199120461e+01 1.278969209259853734e+01 9.205275472264244030e+00 1.179959184811586148e+01 8.987119197469771947e+00 4.417981399221906003e+01 4.369273391961539232e+01 3.588904376767305848e+01 3.073149055434847909e+01 1.380336513373127616e+01 6.991407815537810677e+01 2.560726420982695828e+01 -1.371591829809268415e+00 -1.509577140448232235e+01 5.646060748996011824e+01 6.226595871130357551e+01 3.557397101621536439e+00 -4.384575534803261121e+00 1.058872715736645453e+01 2.470579619486079181e+01 3.371582499162639124e+01 -2.439593888258141607e+00 4.204435503879660985e+01 2.466195582264753838e+01 6.853755909943135549e+00 -1.007785007906098862e+01 5.633071431152573183e+01 5.373124877989274850e+00 2.618902964796685140e+01 3.237553605400962908e+01 2.440214610764634884e+01 1.370826950258938659e+01 -2.381867304384598327e+01 -2.991525229133884523e-01 9.442936230480460935e+00 7.339082330016492506e+01 5.048837902520508436e+01 5.423844642040594266e+01 3.126131329585314234e+01 2.999094132343753571e+01 -7.049762512126901193e+00 3.364617772350246838e+01 1.363327476943115713e+01 4.206689375056577518e+01 -5.159002108153682542e+00 6.163337363369620903e+01 7.518359403720529244e+00 5.452337145917840644e+01 5.779159186459560615e+00 -1.818062289151581301e-01 3.986108865825938352e+01 3.014357068260435213e+01 2.898477011916030932e+01 -5.721511712876459654e+00 -9.292301496629830737e+00 5.126165517982292030e+00 4.627609444642858705e+01 7.627116292809120957e+00 2.200572994397627724e+01 2.481742617749361912e+01 4.954406286727145670e+01 1.940163988219950753e+01 1.639921673374079703e+01 2.243948874354057565e+01 3.356291329038612048e+01 4.236843249953547996e+01 1.943167262942394302e+01 2.759036462514352195e+01 3.274991396950409950e+01 2.754486941569744118e+01 1.347203919893525992e+01 1.526787008592938033e+00 3.596193243688210828e+01 9.067124202895932683e+00 2.828342523350078253e+01 2.818701331668164656e+01 5.277997881773387689e+01 1.558812260150379458e+01 3.623501213647211472e+01 3.274599290730406409e+01 1.363955309168498609e+01 -6.896251121135106299e-01 1.765454955945603288e+01 1.928238562130639622e+01 2.644157453337510333e+01 2.578284997108867316e+01 9.249182846250835865e+00 4.191569130475178184e+01 -1.139363565432510228e+01 1.776690635095830828e+01 1.826564507601436205e+01 4.149687974281467184e+00 -6.936208936195603414e+00 2.812093928665145626e+01 3.199654810299711372e+01 1.681661822355338032e+01 3.990453764654211000e+01 3.075046248734916787e+01 3.336409241842937234e+01 9.941845379370461089e+00 5.946275956651381733e+01 4.528509262033514204e+01 9.486862848126433434e+00 1.627568697168060297e+01 -2.512227531180634355e+00 1.095564764498314680e+01 3.148105124055020099e+01 -2.948064612533953266e+01 5.344145548026726367e+00 1.569367544241007018e+01 3.619322831346731562e+01 -1.007619885509262758e+01 -3.872696710101840800e+00 1.787345031895247516e+01 -1.098284539953989736e+01 3.309019788823425046e+01 -6.469082332815583314e+00 -1.466709404749620660e+01 -1.056586921331404305e+01 2.003128553523014688e+01 2.245257274859963292e+00 3.723380944832661754e+01 2.356173038652853791e+01 2.080629009942626340e+01 6.618844360966086526e+01 1.137029266984351494e+01 2.414576324250988293e+01 1.859517185831577990e+01 2.007715994920199876e+01 4.529106850956221564e+01 1.036648884101745693e+01 6.712803755999082966e+01 5.709638225944233625e+01 1.198213950941183370e+01 6.049012362911111040e+01 2.555526377716907760e+01 2.525180372131846340e+01 6.417521690325034456e+01 -2.217687909617647080e+01 1.773102903258065055e+01 -7.869527921575888207e+00 6.822702765305499462e+00 3.027655013298323183e+01 1.760352140332743431e+01 -1.627306635296614701e+01 1.129351012807056343e+01 3.598546486814890866e+00 1.387217028864962032e+01 3.678034246034565768e+01 5.900517987711381807e+01 6.878369461900678061e+01 4.898164356805479969e+01 1.908252979905718405e+01 2.697048840013757243e+01 3.121725708325796589e+01 3.280168829873496605e+01 1.772545534860268290e+01 1.532896476200574831e+01 2.219096347232757438e+01 1.283835071490378077e+01 1.759694228952487194e+01 3.097797132044929569e+01 6.099923960684088797e+01 2.162719064561325766e+01 5.784039436120436051e+01 7.789821047756035455e+00 3.797839183721005440e+01 -1.060274167242175603e+00 3.434449483487902199e+01 4.584215027204092507e+01 9.978874987047072764e+00 2.614990812923019448e+01 4.452298196158236721e+01 1.913607743612833900e+01 3.555126328585524931e+01 2.613031086725802155e+01 4.619292400034006363e+01 1.514058700265748669e+01 1.913237601780572561e+01 -2.690486450152138076e+01 5.261419313268025633e+01 2.217418533321019325e+01 7.180530863773816463e+01 3.431524883219655919e+01 3.155660298201798497e+01 -3.745509620784940097e+00 4.063144277386584946e+01 3.202126448107003398e+01 2.328259030676625585e+01 1.558546151501350607e+01 4.057294914902293215e+01 1.510371013430184739e+01 2.965678563846660865e+01 3.622246010039655317e+01 1.777434088514493737e+01 1.876970942850169877e+01 3.749733165720103045e+01 2.975263457936300426e+01 2.618341816551501822e+01 3.495832254839381648e+01 3.361553189022478705e+01 5.681132066903985134e+01 1.013172753349827282e+01 3.665945965210177349e+01 5.681584750944582396e+01 5.107793442118254035e+00 3.162262857712198638e+01 3.047433193729434464e+01 4.289063457246749067e+01 2.738991308580850159e+01 2.545251595665268596e+00 1.040679958431705643e+01 1.191098462088720034e+01 2.512021222512085572e+01 4.906744957712815136e+01 1.292105097175192441e+01 3.652421414787053777e+01 3.196339223994076661e+01 3.692349306464910796e+01 1.671765070376183360e+01 1.917509480366965846e+01 3.064518193477434949e+01 3.426710095112984789e+01 8.575331209261490528e+01 4.238676566901917653e+01 2.161635336624321724e+01 8.999353558396131803e+01 2.128193209059124769e+01 4.868579783684266715e+01 2.970496908208446740e+01 1.320041080047193738e+01 2.647348691999206238e+01 4.477943823941757273e+01 -1.974415521767220350e+00 2.098008617759048633e+01 3.146920827322013636e+01 1.386995589213208646e+01 2.541474031433124736e+01 3.919822126848369948e+01 1.916413007969340399e+01 8.995886972977448437e+00 1.520819855856202452e+01 7.107918336248801872e+00 2.159131302081440040e+01 -1.402599994908111469e+01 3.229948406171975250e+01 2.384099592704298942e+01 -5.167616755224336833e-01 1.410619118500938818e+01 4.553180623754919765e+01 6.903799838017336654e+00 -1.126985231706399659e+01 -8.396599306451619782e+00 7.126587148421577034e+00 1.326711992784992411e+01 3.708700717546040693e+01 4.658516736504046918e+01 1.061804581404384429e+01 6.570197684340920219e+00 2.929742511719301845e+01 4.010385110369123396e+01 3.521059602815957845e+01 7.421406259515807236e+00 5.003653957193656510e+01 1.165419732193773683e+01 5.106069122173770580e+01 4.175321516204374461e+01 3.620535898589696444e+01 2.990525640205644109e+01 4.347615619632270167e+00 2.687313248851532776e+00 6.019726501666968765e+00 5.805318080458385310e+01 2.956785519306674459e+01 4.419252992375836797e+00 6.465708797933730523e+01 2.293120785647273152e+01 3.517873823814205281e+01 4.258775119419952659e+01 3.536331085820991404e+01 1.421615340939236027e+01 1.232901365649507852e+01 2.100199497851076202e+01 1.932508001101696138e+01 6.238085653635803851e+01 2.109616484156601857e+01 -9.957027447957731425e+00 3.058915512636402312e+01 4.275754589037650533e+01 2.975776677511406021e+01 1.697848011047057781e+01 -7.960970249576264646e-01 2.949992002137609148e+01 7.344668418437726132e+01 2.712634703782433832e+01 2.427527970725220285e+01 2.810242372896001584e+01 2.855398858052980415e+01 5.565392363879232818e+01 1.636341441490347393e+01 1.497458779088896819e+01 3.992771718003641723e+01 7.434141989082667656e+00 1.209470796085939437e+00 2.835100267618785352e+01 4.391694200810358772e+00 3.910812727379709486e+01 2.759814978137268682e+01 3.430570446927096384e+01 2.328736018163636956e+01 1.218844944502269634e+01 2.341741518502241348e+01 2.149640453150843911e+01 3.455370880459553540e+00 3.859367793209166564e+01 4.532314996072573621e+01 3.460395255307247453e+01 4.133776992760472169e+00 3.239670706789730126e+00 3.277857524521007804e+01 3.353178464914622481e+01 -2.626578962765326963e+01 1.484788418728209081e+01 2.991476093908757505e+01 -1.023384279596678104e+00 -6.082833705948562653e+00 4.903531360316819132e+01 8.703535918655116443e-01 6.027672265145884722e+01 6.862102967397416542e+00 3.511700033235321428e+01 5.541745329299990885e+01 -3.922911291675923451e+00 1.211178811717169879e+01 4.529904091048393155e+01 2.830803036564831743e+01 5.460748721115353987e+01 3.306417335938816393e+01 3.453710508493946207e+01 5.854551056361356132e+01 6.040522081961025691e+01 4.627953671849569872e+01 2.661668052645039140e+01 2.682829184167021097e+01 4.701868701886971991e+01 1.689743446557965356e+01 3.637978906205629670e+01 4.430352118295291319e+01 -1.431421535601671735e+00 5.331050467692949724e+01 4.325727606642441003e+01 1.650046358369974442e+01 1.423322039223895175e+01 1.510433184437818710e+01 2.091693534675870580e+01 1.025768966784006686e+01 4.169612532273870897e+01 4.027174685453924496e+01 4.057616622618525781e+01 6.205208486757218367e+00 2.150339751937476507e+01 4.943770742247137662e+01 -3.371108836070179748e+00 3.708279850453693172e+01 4.635114641760379328e+01 1.582439744363189504e+01 2.648643717810441700e+01 2.038707410562501821e+01 1.240873223746249998e+01 2.180567653891749202e+01 2.630801846683390721e+01 1.490611014631056719e+01 1.035053593322813548e+01 4.200792730874553627e+01 -6.357740118721704192e-01 5.376956334555657691e+01 4.078938054879944985e+01 1.763802265841680139e+01 -6.511199166883640643e+00 1.873088324414548111e+01 2.391789446235380723e+01 5.835348622921070927e+01 1.473922133150732705e+01 8.048613175804031528e+01 8.487094172698473216e+00 4.246435461089227426e-01 1.426129030026018896e+01 1.754806109463877917e+01 1.779244919867855046e+01 1.438661286224922975e+01 -5.329160930672300012e+00 1.997263298143332122e+01 8.730327373773366872e+00 2.071470585854084590e+01 4.071101613629542726e+01 3.770167286474963220e+01 4.793966547325664607e+01 3.565684180742752574e+01 2.626415794463849096e+01 -1.490049807851647312e+00 5.143725182101623972e+01 3.591533957670032606e+01 1.865652303373849463e+01 -1.291769084765735709e+00 4.285199193919191352e+00 6.399851230757165865e+01 4.496974039658766031e+01 4.562332484551275513e+01 2.696897005797412206e+01 2.179812062602537992e+01 1.255805880801077734e+01 2.549442061726812270e+01 2.149892312754788293e+01 2.058401057502669573e+01 5.183900432228401201e+01 7.142343515347489458e+00 2.946317078715069826e+01 5.572877436077709490e+01 4.414757150326261836e+01 4.988755138340895456e+01 7.480147858762671831e+01 2.141716114209062027e+01 1.728018452837630647e+01 5.057742463585162795e+01 2.817557086860100313e+01 7.123795041151398166e+00 2.114852566255878230e+01 3.424431670877600453e+01 5.358893643811703811e+01 1.493808354596728627e+01 1.733755311015650946e+01 1.984167306570797251e+01 -8.589237713452344991e+00 -1.797619977409215419e+00 1.657004855989872283e+01 3.311730416915284536e+01 3.607116777390441342e+01 1.906573648966172030e+01 1.883977785799799776e+01 1.683815464494239578e+01 2.491760579879150583e+01 2.858761338702206167e+00 1.660827857097984506e+01 1.407086454362226746e+01 1.632264423228868822e+01 4.636991233820901925e+01 4.187786224329474294e+01 -1.138883439154560762e+01 -2.803354501150576539e+01 1.531077260953345665e+01 1.103052514319204214e+01 4.880352522994590458e+01 2.905348107488662635e+01 3.211518518995109162e+01 7.019627387501310523e+01 6.504956115034282504e+01 1.266967876170951079e+01 1.190821451162219802e+01 3.608154184666092590e+01 2.363463221343871012e+01 1.094075273427604778e+01 -1.036998163944187823e+01 4.011462166434701970e+01 2.535235813316505116e+01 2.648640586874766356e+01 -2.724292053917022471e+01 2.522736487982486864e+01 5.873703364505223590e+01 6.762601762941063299e+00 4.136495111806799230e+01 -1.343459479366205933e+01 1.630684844922150711e+00 7.079697952764844260e+00 5.590336969349296226e+01 3.360811767668071326e+01 -3.001942323964821924e+01 5.475984238753909494e+00 2.100285554534741195e+01 4.505799323861006656e+01 8.363878058234721635e+00 8.974910637201020336e+00 5.406899332794227853e+00 2.375851003284389407e+01 1.690959477087005070e+01 -2.026798645578485392e+01 3.680664454388257667e+01 2.638969280597468625e+01 1.879047058677547355e+01 1.522807852271629159e+01 2.556367993024825225e+01 3.327644340745865748e+01 1.314657265495434224e+01 4.810360737753428850e+01 6.247924697225764845e+01 1.259199888585108873e+01 5.023989482071360868e+01 2.372861958323060705e+01 3.099955087747101956e+01 3.678589626483724118e+01 2.500647540013420311e+01 3.271157655092261507e+01 3.780177958295085716e+01 8.749374213014887047e+00 4.775874805572753701e+01 5.335031312276818483e+01 1.670744828327400455e+01 3.553219721237890383e+01 3.925321448993705076e+01 3.176148434262698572e+01 2.290520139783862064e+01 3.623468546411324098e+01 2.965327152057107796e+01 1.912637832386981529e+01 1.274222265558280576e+01 2.854746750340138561e+01 2.646253958045929977e+01 3.198058248638341894e+01 3.839172130882683831e+01 2.521228212195523355e+01 1.046905797834462248e+00 -2.409936303216189568e+00 2.949581509811869040e+01 2.277952100647253175e+01 5.381629138185767935e+00 2.798376396835116608e+01 7.876450130615852174e+01 2.460023922418071507e+01 5.208276064368456559e+01 5.163671056626800038e+00 8.706311285113050857e+00 2.025002131372171732e+01 2.772458383108498126e+01 1.835170743580448516e+01 6.522885457905368867e+01 -2.610952392134298083e-01 9.050846805001699025e+00 -6.204469262853819167e+00 3.893397491980510949e+01 1.235958306721320099e+01 3.117295828331536356e+01 3.748608340990560350e+01 -8.563060093200367540e-01 -1.281326694191042836e-01 3.551586262090402357e+01 2.566562340246077412e+01 3.002288950456383532e+01 2.079263225588382369e+01 4.700212595968856988e+01 7.214911751680062935e+00 2.740890339824034427e+01 -3.259910653858172136e+00 4.876626389270014350e+00 1.646163722742631563e+01 3.730129891054644986e+01 -1.073742129501198583e+01 6.707452430191945325e+01 -7.453767739525571479e+00 2.218114809198001680e+01 2.947170114418653597e+01 5.030642018860969955e+01 -1.209501069725373945e+01 1.350989880772261031e+01 -2.468244896225050056e+00 2.653872579163360967e+01 -1.105616723953547709e+00 2.221481776960225929e+01 8.097664261552719722e+01 5.134387850725411084e+01 1.578823895113573172e+01 5.881722114182018402e+01 7.841843866978413402e+00 -3.859797083824123121e+00 1.225870198489869445e+01 5.061699193922319928e-01 1.790967031955830890e+01 1.749924895571620453e+01 1.098813860883049109e+01 4.706951650399328457e+01 6.120287974115587559e+01 3.922630638463450481e+01 1.803508106413917389e+01 2.036522115996602267e+01 2.801159630631739361e+01 4.202183843789241280e+01 2.489597381538305498e+01 1.295517727708489630e+01 3.427680784046521723e+01 3.073259459331891463e+01 5.414330750660685254e+01 1.975703200876162668e+01 1.559804842571639405e+01 9.706012277052163739e+00 5.823064882036837275e+01 1.323272865872356618e+01 3.595305759525684408e+01 2.203453640890508680e+01 3.277869189225110169e+00 2.774792502121061588e+01 1.800106288649802977e+01 5.434911789993349451e+00 5.522347444731781074e-01 1.064645299337100326e+01 4.941100677344132919e+01 4.001764788010184759e+01 6.002325390798787907e+01 4.348946015103256713e+01 5.079484533138267466e+01 1.141214903813335368e+01 3.512567413032071073e+01 3.173620683825246758e+00 9.718698894767074492e+00 3.332820031353757884e+01 1.348887140065672696e+01 -7.941158428197891084e+00 3.776830955273725721e+01 2.472521991628493865e+01 3.105615326499403750e+01 -6.696648538116966698e+00 2.005279754706350204e+01 3.695441111009363055e+01 4.878380452580441329e+01 1.520351332741481620e+01 5.946993289383009085e+01 4.291900562346421566e+01 4.177251370099669003e+01 3.952342417788522511e+01 2.433035851042313169e+01 2.069609080963053671e+01 3.689536301498833382e+01 4.342375909856849603e+01 1.691332753138593858e+01 -6.200610007123545486e+00 1.082007262550469662e+01 5.375240919399344364e+01 3.086398905036816132e+01 3.459955036415566809e+01 5.241161713626244989e+01 5.318289137589584215e+01 6.106193534043237747e+01 -6.179562743056774110e+00 3.930491418026318229e+01 4.571076399678320712e+01 2.299115381064687824e+01 4.178064901484036398e+01 8.328781076855776178e+00 5.488970756180826527e+01 4.452795387575761055e+01 3.489673959731487685e+01 4.623942011985499079e+01 3.073357597446194589e+01 5.596788070722248420e+01 -9.350110361205970833e+00 6.009314425509895585e+01 6.379417612284759009e+00 2.738074118237666355e+01 2.206589407473681064e+01 3.354762877913503161e+01 1.672790949463136201e+01 3.622489611831008460e+01 1.856886305538024118e+01 5.427675155458309320e+01 9.298123670401775342e+00 1.982898964516431306e+01 1.129964944048603037e+01 2.916298186722052321e+01 -4.989696127288597793e+00 4.960410007450796854e+01 -2.251757066256406592e+00 2.598612167134893269e+01 2.447660391477391784e+01 1.022383811652889918e+01 4.502018700439363386e+01 2.295407027867089411e+01 -3.656988367076839275e+00 -3.003130583464543868e+00 1.283894973429032582e+01 4.236805740643320206e+01 6.870008185650024757e+01 1.699005908664118891e+01 1.137124851279581428e+01 5.337340885229947673e+01 3.305437006730851834e+01 3.350937068815173348e+01 3.495235235153169384e+01 -2.240790285217585520e+01 -1.005563219967899435e+01 4.464807199539058047e+01 3.189414389955620521e+01 2.783277312621507349e+01 1.806550324328254575e+01 3.685241231089136704e+01 1.819712028485294653e+01 -1.486904245388399826e+00 5.189481409951750379e+01 2.247060304634831596e+01 3.010229513173801763e+01 1.652877624595052097e+01 2.901765394409769883e+01 5.799008468712321474e+01 5.094543568774891895e+01 2.503723977686600932e+01 2.190643816273932032e+01 3.981274166296192618e+01 6.393619341416665947e+01 -8.330811824683131306e+00 3.074554655122219415e+01 1.166735707620691542e+01 5.625156809130555757e+01 -2.392370463159256744e+01 6.303396079313696987e+01 -2.979580084124126316e+01 4.366701313828982478e+01 5.775297197396105275e+01 5.114886054284575323e+00 -9.074398409731113446e+00 2.091605965107588361e+01 -1.330447651302408119e+01 -1.576984204513339094e+00 3.715913161735066694e+01 -9.201619226662618445e-01 7.009188716309948575e+01 4.036545108621613309e+01 3.875236884019376049e+00 2.206692879400112517e+01 3.607572242763274062e+01 2.812007330063491040e+01 2.411750431886516566e+01 6.007285202429472548e+01 3.556814210051996383e+01 3.105114607907064439e+01 7.712535191699598158e+01 2.382195096924435163e+01 2.646504379174934485e+01 4.670052159218821686e+01 -1.110152264512044695e+01 -8.426057243377982786e+00 1.842974956447488211e+01 2.252656352601464107e+01 4.994052085515259876e+01 -1.231085431393933938e+01 3.485870419182192848e+01 1.337001777213531861e+00 8.451131736595345956e+01 4.043608309179246163e+01 8.505592467726776462e+00 1.626557107502362953e+01 2.503955554277192519e+01 4.484080591724791987e+01 4.049137438823314739e+01 7.050176448376576843e+01 4.535357601039574149e+01 4.538575729701780404e+01 1.999103278885165480e+01 5.355386564631462676e+00 5.198459262193100017e+01 1.368935295397494833e+01 3.306470383445245886e+01 1.817822053868845700e+01 1.924885841188807944e+01 3.522358653111785287e+01 4.805291682713611578e+01 -6.245376869313885582e-01 2.684411395717014415e+01 4.778490454387500819e+01 2.909172967893617567e+01 4.809625166306965838e+01 2.089927078222757473e+01 1.895365323314742412e+01 3.320311157521431511e+01 3.744311520187699216e+01 3.431834239787267649e+01 -2.547558099585955560e+01 1.419328285072391438e+01 3.992781598440231505e+01 4.150003981448978863e+01 -1.024462369275276430e+01 2.425715284220601120e+00 4.966667038709162796e+01 2.808527261650348805e+01 1.521423519721005091e+00 -1.707537836025465161e+00 -8.886214801728995027e+00 7.614578254801966750e+01 1.478694562409404512e+01 3.664013160357618659e+01 9.758063209466204313e+00 -1.690383931570465847e+00 3.586337413596768897e+01 4.909615962431875147e+01 5.511945040147986674e+01 3.478848342697457241e+01 -6.809200013989826772e+00 1.836308377276913717e+01 3.142824038761263594e+01 3.498299132012589752e+01 3.461990170098733444e+01 1.745376375597679441e+01 2.556777378904745035e+01 5.010314481595371205e+01 1.766695825315997226e+00 3.737652659886722262e+01 1.592704114259008463e+01 3.190397041526049904e+01 2.909284276854602069e+01 2.249281772208878749e+01 1.224690811189497097e+01 -4.797763795109415419e-01 2.950611304002983459e+01 8.855996610690434423e+00 4.137038163141511404e+01 6.542634787212224801e+00 2.895220724393733391e+01 1.676431403265182851e+01 2.584048416864798270e+01 5.625872155613492964e+00 4.812662277743942063e-01 4.015679912025377973e+01 1.147681387205765091e+01 3.473436707705228343e+01 1.294304281168116866e+01 4.654043329372876059e+01 4.615021087344936745e+01 -1.177027399081808667e+01 2.370729634695797472e+01 4.000133668194923331e+01 1.908818318671025915e+00 5.298276156322016561e+01 3.430917865981407999e+01 -1.751125396911994869e+01 3.667179556660427409e+01 9.921685482042031268e+00 4.021275884044472804e+01 3.972200860009352397e+01 2.475525276420300003e+01 4.502409475238425074e+01 4.585606335791461419e+01 -1.909435354490369363e+01 3.451265995908708106e+01 2.996138594696523683e+01 3.027336219082367563e+01 4.703920954475099592e+01 7.699469948167779876e+01 7.414827531841010000e+01 1.369171521043182871e+01 4.079913593465873589e+01 3.216103234306622483e+01 -1.522810670042661130e+01 3.261612545484507564e+01 1.461550639823605202e+01 4.371776428618441912e+01 5.346840358246007696e+01 1.862554184143041169e+01 1.482648174486376291e+01 2.655246302407876868e+01 1.071174527908721785e+01 2.798800578802865502e+01 6.679142101732677084e+00 3.616307889780807194e+00 -1.398717491363960619e+01 1.286018822755681867e+01 -4.046082979417448655e+00 7.581106351732249493e+01 2.893235779586496292e+01 4.449655471473491275e+01 2.463089263319069033e+01 1.338903217217471919e+01 1.409430615835326428e+01 1.446828657990316458e+01 2.198996088593503018e+01 1.771433147516603057e+01 4.530961157669104011e+01 2.155797390740694297e+01 4.504433148967509126e+00 1.375873786910818275e+01 2.679381048822608236e+01 1.876919640001294098e+01 1.562819277569389520e+01 5.684008657045826851e+01 9.886689518966196744e+00 3.057611175658345815e+01 1.927175411411886685e+01 3.441371861194192405e+01 5.186846024782294506e+01 1.887432418879561880e+01 2.660880753492607909e+01 4.223689367210543821e+01 -1.784719202614843780e+01 5.419798500788529338e+01 5.973933812089780560e+01 1.026119303239098635e+01 4.705547861427533674e-01 1.748879197229218718e+01 2.699740257889445161e+01 5.211361966342352936e+00 6.355179016333162423e+01 2.933687447568803108e+01 1.360285159849249936e+01 1.483742483136038537e+01 1.348141616958393207e+01 4.503163963966765948e+01 2.898905088383208550e+01 6.194975732404406443e+01 2.025992353871274076e+01 5.779759362016967117e+01 5.208129493513014552e+01 3.496597905916132731e+01 3.134997940867423338e+01 -1.425958473141706584e+01 4.760115329073535406e+00 5.193889707437896419e+01 2.634900699049826756e+01 1.225616127378223119e+01 2.147805683003110389e+01 -1.713641838792873529e+01 4.213149946715014238e+01 3.388429189934891639e+01 4.167113468539685783e+01 1.288079013362099978e+01 2.053144103484209282e+01 3.327096864925944431e+01 8.697006342083135166e+00 6.728514417958529670e+00 -4.068306219363287290e+00 3.133526391210763506e+01 3.808004463022518848e+01 2.955671024921750956e+01 6.049406087950230670e+01 5.562427597682883373e+01 3.298901697106001052e+01 7.208896532571035465e+00 3.688671360521828291e+01 4.441216806862445310e+01 7.711941908611043672e+00 8.375131178101547391e+00 3.547001972865771791e+01 4.106629984843650760e+01 1.794926009055101090e+01 4.390582012109849330e+01 2.507242938995867476e+01 3.537364758489036376e+01 3.281820722266013490e+01 4.157034703605921777e+01 7.701829538064650649e+01 2.299752881526196902e+01 4.170701246250918359e+01 1.672845391386648473e+01 3.151483946340385245e+01 3.641051960074022986e+01 5.926847233016557581e+00 1.027498596602842262e+01 3.663808712423254832e+01 5.788974988145519518e+01 3.182709255348163779e+01 9.417243466018114795e-01 5.287622183817118326e+01 3.753519205150706028e+01 -2.316206693724387478e+01 4.592485441381926492e+00 7.569964884336760846e+00 4.063137754951532798e+01 5.423865292810467054e+01 4.563392123791025767e+01 2.421683555443327407e+01 2.780635386975286139e+01 2.334575073912598953e+01 2.016884587775347626e+01 4.556599481387434736e+01 6.627746049907703707e+01 4.627573661421035212e+01 4.447141129910915680e+01 4.759681909866660021e+01 1.240009151998447123e+01 1.281774273780582973e+01 7.585708594206484179e+01 1.468715940808591824e+01 3.138263468992646921e+01 3.046200600232440792e+01 5.633990884178341929e+01 1.048476645272413244e+01 1.156504870924872819e+01 3.525527394883542343e+01 4.490303053748223050e+01 7.175640313491207678e+00 2.814463374902607384e+01 2.044555708780426428e+01 4.229479237120668245e+01 4.363338713507054933e+01 5.780011982784952984e+00 2.095064042449423880e+01 2.291078052517623931e+01 3.793969275771373617e+01 9.265607289762908039e+00 -1.476382193822609601e+00 2.791189750137867165e+01 2.759887931576681197e+01 1.520356285319040524e+01 3.136802833066806429e+01 5.719636369826640987e+01 7.249951525972822886e+00 8.407409190591126347e+00 4.815153371691800288e+01 6.871943736465298969e+01 3.704855367454807435e+01 1.871418458669974783e+01 2.827505473959962146e+01 1.700767874269978108e+01 1.143506054990367637e+01 2.287914786865239591e+01 1.146928647422312597e+00 1.511881981485002235e+01 6.083746033468212744e+01 3.966941505902089915e+01 -2.032490003348507912e+01 3.799463159256302625e+00 3.230307520565740020e+01 1.600780140733335699e+01 4.697055036796014349e+01 2.083289505614973081e+01 4.373670617618829226e+01 1.985199025798964811e+01 3.012540454043219285e+01 4.288388343469247133e+01 6.531763387843686530e+01 4.031662321272192173e+01 3.516028658683099906e+01 -1.087169416096693553e+01 9.423888753777683647e+00 4.034437512964467487e+01 3.393639064419723894e+01 4.157399015586729973e+00 -4.526673308540181129e-01 -1.986171177687220180e+01 2.594354869307183620e+01 4.255965843636436574e+01 6.277779490491116121e+01 3.210569950156519781e+01 3.832047650726798427e+00 2.508322454854734573e+01 2.615248365726699831e+01 1.675451114187532298e+01 3.880958472203084852e+01 2.720197755656592875e+01 1.512523143268399828e+01 1.909193678816946971e+01 2.633873825663586743e+01 1.931017434621274376e+01 1.619607547024074279e+01 2.180687239339864547e+01 -1.907366834987677251e+01 5.703374329384425323e+01 5.093352535333647069e+01 -1.397808708943609446e+01 3.650681656682452569e+01 5.124272513768960380e+01 6.145979387811313899e+01 4.901170116390822074e+01 9.225280754430588814e+00 -2.092474805800054583e+01 -1.239707807856955490e+01 -2.241977511686932445e+01 3.332098414544316967e+01 2.974099379263983778e+01 4.428587318339461376e+01 5.663248546514850545e+01 4.499817960855709487e+01 4.614350151893842167e+01 -8.845859124134079821e+00 2.032011257465482501e+01 3.015317115187503205e+01 3.363746602494178006e+01 4.251495827491363144e+01 2.755401556837014354e+01 1.068202495344036329e+01 -3.479320655920521688e+01 1.987266019785192839e+01 1.603290871078629820e+01 4.104661417367576348e+01 5.977162023177997696e+01 4.257520010539013100e+01 4.770633598426459088e+01 2.564123872716502817e+01 1.641473421585617842e+01 4.496955926571092022e+01 4.545672597839287477e+01 2.194411961904023656e+01 2.627285867366121153e+01 4.542329257799658393e+01 3.836275892403999421e+01 6.255395960294605828e+01 8.104821153571549530e+00 1.341701960531815985e+01 1.653054736000549241e+01 4.575748537735174182e+01 2.524268317862660993e+01 2.380682799157983354e+01 1.210798501669807514e+00 2.173054410509899625e+01 3.141390490369219535e+01 3.809066690760014495e+01 3.497994512171602288e+00 2.826268605700034797e+01 4.296806573170789534e+01 2.241093803851072508e+01 2.939328721507041386e+00 -3.662325276151999276e+01 4.668428863349330982e+01 5.636215365652113007e+01 3.330765245806295383e+01 2.704507119865949960e+01 2.006146222670044565e+01 3.407603004675703318e+01 2.200485279154691654e+01 2.752809434169875047e+01 5.739066896746980007e+01 2.098235376485879655e+01 2.314247476707638995e+01 3.786501921340387611e+01 4.248843431283699346e+01 3.232939491191104509e+01 6.937511188923872396e+01 2.519901107224099590e+01 4.409594965068464489e+00 2.872432947058866404e+01 1.356224977696615674e+01 -1.293580817243595682e+01 6.109199617095651291e+01 2.657305925318883411e+01 6.019915442957711349e+01 9.804358313893491328e+00 2.612098490220402525e+01 5.558329161516704175e+01 1.963239894434907740e+01 3.605348137938283060e+01 1.659654020994270240e+01 3.542541652184441148e+01 9.144549522279305620e+00 -9.343576149011708409e+00 -1.758579133968757535e+00 3.208736047154788906e+01 8.174869820763520423e+00 1.298458074100142134e+01 5.401981878760059175e+01 5.859861238529124883e+00 -1.280815116994579839e+01 5.574199596215289176e+01 2.690679260931674932e+01 4.548051564392302026e+01 4.350399349701419993e+01 2.541438948066223702e+01 -1.914709296763573931e+00 9.712163331388012466e+00 -6.918933611361188341e+00 2.331940650805922388e+01 2.244238502099429411e+01 2.159847432178279902e+01 5.654287443687420023e+01 4.860604337913244422e+01 1.912927257890385135e+01 7.203347815822550615e+01 6.783304416662206293e+00 4.395263496447467588e+01 6.543902957248360508e+01 4.490179062086365036e+01 5.491788420689831973e+00 3.283264038577292609e+01 3.229003359636831760e+01 3.943002135822834475e+01 1.973307131616956056e+01 5.193911167964000697e+01 4.374402118279346752e+01 3.383451923875028911e+01 1.885328286804817211e+01 1.536851299930530601e-01 2.871688097078076751e+01 6.522449832200150865e+01 2.258159915232752724e+01 4.062448454458621683e+01 2.560918655136628175e+01 2.183100032838035531e+01 -4.657478743697247570e-01 2.803426673011444947e+01 2.662295921141404875e+01 4.131160449762066378e+01 2.211245944865127910e+01 2.106050298791601705e+01 4.034124333034272070e+01 3.744246960837468663e+01 -1.937379761538521983e+00 1.126221069976795519e+01 6.885190654832597090e+01 2.222150148123840552e+01 3.759368226912086897e+01 4.153805685763782662e+01 3.635711689858133155e+01 2.686520846807601970e+01 3.655845042636912012e+01 -7.809988364256560622e+00 4.915659497447262538e+01 4.422460322332383953e+01 4.979054837075745610e+01 5.366691162787537905e+01 2.043900091686303000e+01 4.933619485832122109e+01 3.873935491097698502e+01 4.832979258025496705e+01 3.180906745197000518e+01 4.855449716507020952e+01 3.285856243260268172e+01 -1.325355108602996701e+01 1.271037872242219713e+01 -2.221671205855775266e+00 5.502759881257647123e+01 3.345517958223176436e+01 3.926899104630701487e+01 3.455848488490470771e+01 1.384927789777353446e+01 3.256990084625671500e+01 2.508886860846516242e+00 4.790044589329318114e+01 1.164965855089690372e+01 4.540362429247137044e+01 2.636966249009455865e-01 2.794549532308292328e+01 4.021626337362248904e+01 -1.373895853217609009e+01 2.452433158220912901e+01 1.916740542389296920e+01 5.682289495645779454e+00 -1.199835292295144740e+01 4.550091652241329143e+01 -1.796217349802468721e+00 4.059617189911205770e+01 4.038942648382874978e+01 -8.458241508618138838e+00 -2.886541209403823416e-01 1.124504836961405374e+01 -6.348946065992558951e-01 2.438593345250906097e+01 2.988087637109534356e+01 2.861670009497051836e+01 1.447117419026173835e+01 1.990209643279109741e+01 1.537138193442655698e+01 4.456421262482784584e+01 5.527128935319053227e+01 4.893971286064130766e+01 2.012786842360023698e+01 3.906858021730425889e+01 3.308143274739025941e+01 3.172892402081287955e+01 4.207544176217497522e+01 1.793959356751312129e+01 4.981610803205114024e+01 1.793782483418502949e+01 3.624836009307679685e+00 4.726785183154004955e+01 1.705760899121112173e+00 4.778387589596113827e+01 3.240977144808949362e+01 3.191347287346654937e+01 2.530462903162250043e+01 3.146035357821095602e+01 7.166033296207515058e+00 7.317309173520969434e-01 2.827983937398378700e+01 7.322413231603205475e+01 1.313057111450486580e+01 4.979115022453810013e+01 1.449924901778199438e+00 2.558337762774347546e+00 2.150842280255557881e+01 1.819245273916168415e+01 1.293941919303550492e+01 1.387128130847422192e+01 7.865744798882774447e+00 6.466099705789591212e+01 4.629525364170758905e+01 4.848868353404650122e+01 3.043425489201219492e+01 5.687934098742593925e+00 3.565898653721507117e+01 -2.341053187700286031e+01 6.063140493997543246e+01 9.222223441849153858e+01 3.555808604362369607e+01 1.701118970838801303e+01 2.667407940380670084e+01 4.409547446308626206e+01 9.836832746295687269e-01 2.067146962192959592e+01 3.002839741076846636e+01 2.363350827566773660e+01 1.756603864017005634e+01 5.105142745637040491e+01 9.081693357270555822e+00 1.838979036360811037e+01 1.191345818730459349e+01 1.918126242907656831e+01 4.501666423908529424e+01 2.514951910600104767e+01 -7.048069723894490934e+00 3.930545405358500233e+01 2.198339704512920179e+01 3.521040007484209156e+01 1.784327856028187043e+01 5.410223138178655233e+01 3.922863498288791817e+01 5.669790016001040556e+01 1.793888714638251969e+01 2.033649846921498039e+01 4.326986760993518288e+01 4.031613093292773442e+01 5.949009827457221178e+00 1.547780156424121145e+01 3.865827448831618085e+01 1.153059264129770156e+01 1.166728613536743353e+01 2.096911209361185868e+01 4.622931221623085207e+01 3.745522462775505090e+01 1.641103801946725937e+01 2.526833393513075876e+01 4.947708629706918515e+01 3.434143014757600554e+01 2.717699005225455267e+01 2.738850327815798735e+01 7.138509029595063282e+01 4.218213016261339732e+01 2.284060486316444027e+01 -9.876011119832888596e+00 -3.304120878250957816e+01 4.285646365364304700e+01 3.341853214122325966e+01 3.502543193209028516e+01 -3.211342123418493344e+00 9.322421295806424979e+00 4.306965861373647897e+01 1.120395523649169789e+01 1.608280957209588991e+01 2.543430300074627581e+01 5.897535958134763945e+00 4.288834556288668054e+00 9.602247724365204462e+00 4.048791267587612452e+01 1.963145548824828879e+01 5.416478038629384173e+01 4.513448917242937597e+01 3.007630204432364707e+01 5.262975256220295961e+01 1.764983062002374581e+01 2.159078281287595402e+01 2.561356098720164454e+01 3.809092127012753082e+01 -1.144115399411818501e+01 5.665040847672514701e+00 4.898214801466394164e+01 1.517996038120323377e+01 7.002534258221680830e+01 3.014576625648185626e+01 -9.609742954576626417e+00 4.955922920701318191e+01 1.748274105019029179e+01 2.520086546986399512e+01 6.391551571729286252e+01 1.728441455842517271e+01 1.186194970958047179e+01 3.861357303751168502e+01 -1.209603905496436038e+00 3.462000666763282908e+01 2.686156141044694579e+01 1.264011793290870500e+01 3.144405283349858138e+01 2.990186940214293188e+01 6.405647886157767346e+01 1.969960324656326733e+01 5.438712372415941587e+01 2.579888830977107617e+01 4.072516732482085189e+01 4.495408879374498667e+01 9.265527357523502872e+00 5.950129083751216541e+01 3.587014268972622233e+01 2.896454571881358220e+01 2.322729919016647315e+01 1.256726067300926175e+01 5.284643272072792541e+01 2.578649109590715582e+01 3.649966207802844309e+01 4.385477847306171384e+01 2.670910131969762702e+01 3.387218680462144249e+01 5.035183708041194706e+01 6.044493913500328119e+01 1.787002257880340395e+01 2.916498640448397950e+01 7.653403517288616342e+00 1.070670875466201100e+00 4.512462018420394827e+01 2.205103637350412882e+01 1.648710105169918094e+01 2.911725218188118447e+01 -6.737804359831153889e+00 5.466557910580556268e+01 5.761663087377074532e+01 3.248636746800653441e+01 3.201801420588188307e+01 1.707730716885903632e+01 2.212655785793757346e+01 -5.839836079794679335e+00 -5.523624026049830604e+00 4.888454100235012589e+00 1.893258938239837619e+01 5.051215859629117944e+01 1.344180774657611011e+01 3.588112974775869191e+01 1.128395580210874982e+01 4.142984119512480135e+01 3.144117744206065623e+01 3.129059610671353298e+01 7.302034140388703065e+01 3.032367228581059138e+01 9.176332451927672551e+00 1.844350795374734275e+01 3.642983264154943868e+01 3.389594477071926804e+01 2.731171391020276573e+01 2.279529446950805038e+01 4.054148729493743275e+01 4.999232687581358192e+01 2.393659237730055267e+01 4.602686469494907584e+01 7.075213096695335935e+00 1.042275270292132205e+01 3.356805356616993663e+01 4.245808197900339565e+01 1.654303698476192608e+01 3.764213467168118399e+01 2.024284560202551475e+01 2.155001874513979843e+01 1.377040245454851153e+01 4.632947898391702068e+01 -6.461218543430976569e-01 4.873447745405910325e+01 2.003490809135303152e+01 -3.845577097167727665e+00 2.525436105097227468e+01 1.570174066305378346e+01 3.213830773486518666e+01 4.471689601888576249e+01 5.001215506437585390e+01 3.251846640138276712e+01 2.335452018693604970e+01 3.285928437705235439e+01 2.377434826823628811e+01 3.621350473241590606e+01 4.669231796622934638e+01 5.777574122904892562e+01 4.712765578538828493e+01 1.409027376489187056e+01 6.237623837853740838e+01 2.063345256324244303e+01 2.513729489130822614e+01 1.435399336359983380e+01 3.155493694946837735e+01 6.455644232987679310e+00 3.094417388061008189e-01 6.976620288056223274e+01 3.159071933554518452e+01 4.493982885063619648e+01 4.122436984747489674e+01 3.976584080567498347e+01 2.942349523397515298e+01 3.153574745145020231e+01 5.626262442489178284e+01 5.733647715954534618e+01 2.015902570188305631e+01 4.991141849405099151e+01 3.267397481870473541e+01 8.071625722694668070e+01 4.989002793315602702e+01 -2.637398994896825499e+01 1.578941995895610795e+01 3.588915273214174562e+01 7.217599445791650581e+00 1.573084887281267186e+01 8.120710087195893934e+00 2.980193728930081321e+01 4.824322128847933655e+00 4.175073771044237247e+01 4.131292783910245703e+01 3.675969945779036863e+01 5.961950477169317963e+01 3.641668526959244900e+01 5.643843922629965704e+01 4.599079572453800324e+01 2.020040949468987890e+01 3.845106893617021626e+01 2.628556479205474261e+01 1.939059162345831311e+01 6.637402553584220755e+01 2.001141968774275970e-01 2.506878818210366688e+01 3.535673920674965842e+01 1.604039280726619054e+01 5.699703217311056846e+01 7.697459611240307709e+01 3.384947890469121035e+01 5.408755683720528395e+01 4.582954587777665267e+01 4.074551411684341762e-01 4.623256223706485457e+01 4.511093194590487343e+01 4.269199228192680806e+01 2.853516379800142033e+01 4.494587098718935891e+01 2.199723499351598477e+01 3.417318603917076558e+01 5.695510399785272071e+00 1.112485667962228497e+01 3.225283567141615748e+01 2.618242946419092476e+01 5.392214086850385968e+01 5.079370825414407165e+01 2.127537793777543129e+01 5.967718062528029321e+01 2.538137714850092763e+01 2.486479494570161464e+01 3.614746873961689033e+01 2.286832552743632263e+01 4.558231910320129288e+01 6.894093615364417360e+01 4.559469915888585234e+01 2.199161342387683504e+01 2.069296025949448747e+01 1.600014413534453794e+01 -2.948686497605082835e+00 6.968187247812338114e+00 1.634081330555912359e+01 1.059438027497512813e+01 5.315163450941819434e+01 4.059163373120649965e+01 3.477091648544309521e+01 2.911459345463259041e+01 1.571085464088489658e+01 3.991499651619790257e+01 6.651921675548015855e+01 5.782115253185983050e+01 1.882296697325419288e+01 1.920190674129750263e+01 2.646863660251193906e+01 6.991960710044481608e+00 1.042155207542993622e+01 2.861350845596689041e+01 3.635472859949596369e+01 2.563418206497714635e+01 2.115161444405487146e+01 3.919826940802654036e+01 1.021454062062258572e+01 2.668145683759128062e+01 1.938949218615176306e+01 4.277504319747737327e+01 5.769719540119545798e+01 3.555918379598720236e+01 5.332766233461708794e+01 6.618204763058091089e+01 4.000147067018466629e+01 2.751792891388299367e+01 1.387269448550261153e+01 5.954546918395361388e+01 3.970026439081063785e+01 -6.193010280483639995e+00 8.301492475186304176e+00 4.630770521741887791e+01 2.793243384512125971e+01 1.498978518128790505e+01 2.503664543237939188e+00 4.897760146157796157e+01 4.139555139641375447e+00 5.326582187951576230e+01 3.162497745670324889e+01 2.398730857708298814e+01 2.192673982080611239e+01 1.000197408803737886e+01 2.380297138649928357e+01 -2.658713972767621225e+00 1.702531447584808788e+01 2.476437960585436571e+01 1.686144924970339076e+01 -1.844743745399225077e+01 5.038474298095138693e+01 -2.068611760912143893e+01 5.033974485410696786e+01 3.415538899000135586e+01 -1.375177217993508805e+01 2.183766166067656300e+01 4.726298294865924987e+01 2.769414616447435051e+01 2.930299556385424253e+01 2.608491227819807889e+01 5.166268948821470985e+01 4.849038456357815363e+01 4.019717091470332093e+01 3.790197975161888166e+01 2.758627720435764630e+01 3.893965985618384451e+01 6.762828660183295426e+01 2.142353980466701913e+01 1.244163047116908594e+01 2.055165831212426397e+01 -1.632730005001397089e+00 1.864973998426965807e+01 3.296851820948214140e+01 2.520396698696296767e+01 4.229070488802793193e+01 5.359426240033321243e+00 1.502049638915125840e+01 7.361912217999200259e-02 3.715649013772484466e+01 1.274357671872458830e+01 5.227653096874870897e+01 2.708375515375609055e+01 -3.108868565056676303e+00 3.391526404132533656e+01 2.283054138502659214e+01 3.838366556964462717e+01 1.309902321100613065e+01 2.743236962387587141e+01 2.454898118074079605e+01 6.010182152922318011e+01 1.834265343552715777e+01 4.665431931752056727e+01 6.115208732800068603e+00 -1.052429473828752515e+00 3.585882029577114594e+01 -2.258155109812578942e+01 3.124698936820457718e+01 2.608562474869016157e+00 4.314664813053459369e+01 2.437794522941369024e+01 5.138001028902905887e+01 -9.258795417844567055e+00 4.689748519560345130e+01 1.822804981649219513e+01 1.279208966417395921e+01 6.518690838199582949e+00 2.929157904473238005e+01 3.257939907680502500e+01 3.664017706641651984e+01 3.332309351673333531e+00 5.572415476161351222e+01 3.969344426203174070e+00 2.700125977602563054e+01 -1.405260803300935990e+01 2.312160860379921345e+01 3.543928781157162433e+01 5.597815809949921828e+01 1.491614265595790201e+01 2.314719346319597904e+01 4.218394334379367905e+01 5.102358828608187480e+01 -2.828831222343906759e+01 5.468566748105015307e+01 2.780283735494274922e+01 3.353505457168015624e-02 6.380235943869283233e+01 1.598682425750278391e+01 4.225843036838112710e+01 1.387434660806898812e+01 3.348633593921527307e+01 3.138739696457267314e+01 4.141768087404217979e+00 2.302251600273059751e+01 -1.292461563335301378e+00 2.130772400203389338e+01 4.726549612499750452e+01 4.068999263399122768e+00 1.750079939247471827e+01 2.985419871616179321e+01 -2.147558670222928612e+01 4.478091410332741162e+00 6.326180283016959294e+01 4.703368082589960153e+01 2.763330400836133194e+01 4.833979492391075894e+01 2.598011169493854311e+01 1.258528918543143504e+01 -2.303875298032682650e+00 -1.866763399279401625e+01 2.711073689688909027e+01 1.880059114169115730e+01 2.668949318785499969e+01 1.075995362982526515e+01 2.524143927626198547e+01 2.473951260002048791e+00 1.504445758811504241e+01 1.508338010465527113e+01 3.454808826277198364e+01 1.607218356098045930e+01 3.499008521677909300e+01 4.056579764034424329e+01 2.389881912384964480e+01 3.321368677053444962e+00 2.133565196205987036e+01 -9.651664139458089764e+00 3.411735353813548421e+00 3.308853377256460249e+01 2.791259308857214805e+01 6.666076358654629530e+01 4.276111382319137988e+01 1.532818440016633055e+01 1.911169839957794991e+01 -2.055159329121131151e+01 3.333039137449627987e+01 2.742865558458767339e+01 -4.742549687058323471e+00 1.602837748141130803e+01 4.812108407228389240e+01 4.169050156105194560e+01 5.536372870713120342e+00 2.742242823689746700e+01 3.547835661426253040e+01 3.293732015699809068e+01 6.723414113467873676e+01 2.102953041832260617e-01 2.896151888312709133e+01 1.948992667152946012e+01 2.500796638957465134e+01 4.710597424376798870e+01 4.213633890511749
[truncated: 39,946,080 more chars]
