# Supplementary material for: Bayesian inference of kinetic schemes for ion channels by Kalman filtering
Source: eLife. 2022 May 4;11:e62714. doi: 10.7554/eLife.62714 (PMC9342998; doi:10.7554/eLife.62714)
Supplement: Figure 12—source data 1. — The fluorescence has been integrated with decreasing fint. The number in the file name encodes the amount of 100⁢k⁢H⁢z data points which have been summed up to mimic the integration time. The time axis is identical for all time traces and saved in the file Time.txt. The folder is similar to six other provided source data folders which have in total been used in this figure. [file elife-62714-fig12-data1.zip]

Archive with 13 entries (13 files):
- current_full.txt
- fluo_full_integrated100.txt
- fluo_full_integrated140.txt
- fluo_full_integrated16.txt
- fluo_full_integrated180.txt
- fluo_full_integrated1.txt
- fluo_full_integrated24.txt
- fluo_full_integrated2.txt
- fluo_full_integrated32.txt
- fluo_full_integrated50.txt
- fluo_full_integrated80.txt
- fluo_full_integrated8.txt
- Time.txt
