# Supplementary material for: Bayesian inference of kinetic schemes for ion channels by Kalman filtering
Source: eLife. 2022 May 4;11:e62714. doi: 10.7554/eLife.62714 (PMC9342998; doi:10.7554/eLife.62714)
Supplement: Figure 12—source data 1. — The fluorescence has been integrated with decreasing fint. The number in the file name encodes the amount of 100⁢k⁢H⁢z data points which have been summed up to mimic the integration time. The time axis is identical for all time traces and saved in the file Time.txt. The folder is similar to six other provided source data folders which have in total been used in this figure. [file elife-62714-fig12-data1.zip › current_full.txt]

6.922337930692621377e-01 2.723484226290565413e+00 4.113392499033981520e-01 6.361794187683830204e-01 -2.561513360542213569e-01 3.233836976128344753e-01 -6.238537651669511241e-01 5.622819157215204200e-01 -9.754338447650681143e-01 -9.235154342244091819e-01 -2.091097861521778789e+00 2.878967857256363727e-01 -1.916289387148340795e-01 1.909933135372699597e+00 6.730355646910980427e-01 -1.090575674864595612e+00 4.122266875889351034e-01 1.936607707617360230e+00 -9.358049048735390674e-01 5.357813200859333769e-01 -1.958285560471840325e+00 7.538955800343665192e-01 9.776159387296436964e-01 9.328239284622837912e-01 2.442294747090756057e-01 -8.765619613730305515e-01 -2.648809808921692155e-01 6.384943790119218532e-01 1.987266271054346944e+00 1.857186688032721689e+00 8.701919704461179572e-01 -1.355954579730456411e+00 4.624146132031446976e-01 -1.656370322397434647e+00 1.197293259081760652e+00 1.379870029112316043e+00 1.976170667436393663e-03 1.773860832624520656e+00 -3.989210244523788140e-01 -4.925631129941700909e-02 -5.123781003519050081e-01 -9.945522338604783075e-01 -1.332269417281100043e+00 8.628108374887982768e-02 -1.753762665096574747e+00 -8.624788755314946598e-02 7.588582861295442017e-01 -2.362090775642419427e+00 -3.200548434341441983e-01 -1.019411932358067208e-01 -1.229898263303250250e+00 1.086013134225276566e+00 4.087704594398280933e-01 1.023691712803455278e+00 2.285581349138479934e-01 -1.086733619489302471e+00 1.130078669062761332e+00 -2.374490961992062055e-01 2.079909976334693433e-01 9.332218254136924740e-01 -1.110536386493031991e+00 -3.793056176715343120e-01 -1.226412423471658908e+00 -7.025168577911340695e-02 -1.455352737255948270e+00 1.079401884037082038e+00 -7.524375176308251145e-01 7.874589430046786687e-01 -1.325481689335616942e+00 -1.258236829268731594e+00 2.821854961507029858e-01 2.543470907905455380e+00 -8.142468237512348050e-01 -2.798040610619298985e-01 7.885042191299506120e-01 -6.155005562251881779e-01 -5.639213059817927975e-01 3.279305186446241360e-01 1.707525997493074099e+00 -4.728441946063010048e-01 1.660275476704596853e-01 -2.277447568502075637e-01 -1.024815026246451710e+00 3.295363755126305416e-01 -7.089811224700468539e-01 -2.708962996616410268e-01 1.851592009888185508e+00 4.817544994011329629e-01 -4.105208476546651220e-02 8.511632781034870199e-01 -1.252554790195338663e+00 -1.553945327385609088e-01 9.334888901265091521e-01 -1.546805189994588936e+00 -1.713270096772041562e-01 -9.066707397388060752e-01 1.363462367776891448e-01 7.362164316112059792e-01 -1.113208791044492774e+00 2.214381376085627462e+00 -6.022692333752865251e-02 3.484407373467850455e-01 1.059813980690595958e+00 -6.764753966390767426e-01 -7.956640327540110968e-01 4.047874058724235113e-01 -2.994373236010210437e-01 1.153452274770164765e-01 5.775828607312900598e-01 -4.212315247100860693e-01 -1.544797382214985193e+00 -1.214696427170891324e+00 6.513667110076415412e-01 -1.655322644288783840e+00 -6.064180824304055140e-01 -6.006486373383732591e-01 -1.471964328065470173e+00 -2.067619691737651241e-02 1.228286786503200556e+00 -6.446480384128149277e-01 -2.000884964174950653e+00 5.527113650567300196e-01 -2.616567692309449203e-02 -3.100969631395312370e-02 8.201600268088244938e-01 -7.893070795298228193e-01 -7.481782047156302351e-01 1.105121112780287906e-01 -1.456303884971882623e-01 1.786401884044195310e-01 9.312660766246332322e-01 -1.103582117634134718e+00 1.868525924511657554e-01 -3.923021956446152703e-01 1.269986326034019397e+00 -6.787848026007499147e-01 3.794405820625894599e-01 1.092658725903535855e+00 -3.076422334892403576e-01 -2.395386209323430854e-02 -5.777210644804452455e-01 -4.839537839980154743e-01 3.386930483522536672e-01 -4.445501251570556367e-02 8.440663052109117492e-01 8.325416724032100868e-01 1.445720802653490455e+00 5.485072807911327564e-01 5.321065351972887880e-01 4.971743363405133342e-01 -9.935042051768948612e-01 9.330158651027830041e-01 1.663586721379783362e-01 -6.981340192118541677e-02 -1.908471821027377224e+00 -1.083157762464062479e+00 2.386035228092740490e-01 2.583024869637453036e-01 -9.528236154270693925e-01 6.095639097291348785e-01 -1.210785605250914304e-01 -2.778829427916042205e-02 8.982545835779880139e-02 1.269226492167176756e+00 3.321027870498023948e-01 9.207029956199860865e-03 1.101130383020088255e+00 2.097854278862616884e+00 1.995620846499197854e-01 3.524679563579056207e-01 -1.999631428731837302e+00 -8.268187288093626908e-01 1.136341158391089012e-01 7.734398981312373689e-02 -5.860066575219970986e-01 -2.620480828826862174e-01 2.043668078201662741e+00 1.846697107952151695e+00 3.356765413777254570e-01 8.520080913460646999e-01 -2.004962829349279385e+00 2.535254261279853982e-01 -9.342760915132188870e-01 -4.466034809196235966e-01 -9.345145157847333239e-01 1.345873041606932885e+00 1.626311327474158741e+00 -1.213251950471398111e+00 9.412181814667635038e-01 1.843651586401862996e+00 -2.055141358852667632e-01 7.667309975937318667e-01 -5.092918226915296165e-01 1.596796277275510878e+00 1.753544454037475331e-01 6.903786060143609626e-01 8.759677930534722767e-01 7.712403220947877669e-01 6.650720575839090820e-01 1.118271854696379020e+00 4.300884590701163357e-01 -1.797145643818438110e+00 -1.570502276754214721e+00 -6.871394659011947903e-02 5.458084626113578475e-01 1.450590289761872764e+00 2.611006271317233840e-01 1.172327149069118390e-01 1.040659364093468486e+00 -2.364060960527650246e-01 3.100505105024662367e-01 1.495199639406671110e+00 4.405813677563706898e-01 -3.168773474288217318e-01 1.029921753215602143e-01 -1.284786477825698769e+00 -7.843321099659217310e-01 4.149182477680189995e-01 -1.587098902713722115e+00 1.544337979305074326e-01 -1.742772450076069291e+00 1.651387385255189966e-01 -2.390426231851299210e+00 1.658408778315427545e+00 1.960646560014050577e+00 2.394525117237773781e-02 4.965748224124266197e-01 -7.445287574636775263e-01 7.407585043499802513e-01 8.261360533941809747e-02 4.358017492676814486e-01 2.326815470002031372e+00 6.866326585539761496e-01 -6.187503961326525914e-01 5.656074506233370602e-01 -7.143788578311756066e-01 -8.506941494746687038e-01 -3.746075351122913344e-01 6.261802541141654466e-01 -2.686572719922891039e+00 -1.076998996157953359e+00 1.102760374111961372e+00 2.259076164045604074e+00 8.786041363233837442e-01 8.408806337090504179e-01 -7.358659757773269305e-01 -1.158061418229441752e+00 2.409360840619890198e-01 1.374253753399009792e+00 -6.345994331623500129e-01 -3.411822295892660839e-01 1.496318653650903441e+00 -1.063472702227116207e+00 7.391094918922018753e-01 2.347044466874011359e+00 -6.135610461227821721e-01 3.185722230307830305e-01 9.056860829682872316e-01 1.065851820789876170e+00 -1.770926679405232240e-01 1.295326352748799481e+00 -8.260643457588182428e-03 1.675630128773688110e+00 2.116092005573027568e-01 3.401310916458774591e-01 -6.314275408250381687e-03 3.890839397704720093e-01 5.214146164727554433e-01 -2.387283766113736660e-01 -2.058472596979338043e+00 -4.221775992949650669e-01 -4.815529906327215004e-01 -9.009918015986000395e-01 2.246268178585987818e-01 2.097635260740682989e-03 -7.316888281457027965e-01 -1.052443025097560492e+00 5.668263083514882839e-01 -4.501517325471299791e-01 -3.618084478522679004e-02 -7.162304591022869982e-01 6.426805135226908439e-01 9.047623103568654956e-01 -4.965038673448558537e-01 -8.958721918166107079e-01 9.553204038827672884e-01 1.140430530497420492e+00 -2.079525467352553392e+00 -3.527065152376480106e-01 5.947898223162285669e-01 7.621659450751584464e-01 1.913147799674892235e+00 4.451349469464465636e-01 9.254666464832546346e-02 6.765265718600390610e-01 2.796583367517943564e-01 -6.949511133512121797e-01 -1.563382108738642362e+00 4.093418567433385058e-01 9.351645888200417478e-02 -1.031156550618453016e+00 8.689818098043183142e-03 7.668952164900964819e-02 -2.536657929768650066e-02 6.378322372539314833e-02 -1.889059501690636855e+00 9.419633231757130742e-01 1.378139215605594048e+00 7.603113582463243425e-01 -5.938657316592188540e-01 -3.778499210069070080e-01 -3.934162590498339607e-01 1.942601575255090918e+00 6.099639812426339153e-02 -2.286156334407482560e-01 1.160217153443431792e+00 9.759429998820773333e-02 1.022840652162045616e-01 1.829765175577489078e-01 -4.222836071992477902e-01 1.203871648178219678e+00 2.940686408935059282e-01 -8.344968753798809313e-01 1.657504380460349536e+00 3.537154772198800035e-01 1.554259107227692338e-01 -8.124014232455938345e-01 6.197675181253025078e-01 7.093936028957064099e-01 1.840203911938401937e+00 1.054606388431548192e+00 1.440474106025254608e-01 -1.309383286838611271e+00 -6.615763078432506349e-03 1.889604744806180348e+00 1.190746475661202286e+00 -1.383040785605630152e+00 2.681873305682010433e-01 2.707153731900951432e-01 7.692934998913125710e-01 1.307228621602906982e+00 -1.205359668869835157e-02 -2.774199964568974108e-01 -8.199768159635872911e-01 -2.069373500055027640e-02 -1.739433159768208337e-01 3.339980369431019280e-01 1.112154003852460438e+00 -5.320765821599151568e-01 -2.233660135698514460e-01 6.680664394045208176e-01 -1.361054960423058180e+00 1.377495391072335762e+00 2.450537011128438580e-01 4.664276050823672470e-01 -1.000466792263619453e+00 -1.716528009501580243e+00 1.125139740245483688e+00 -1.401559134218275604e+00 -5.486512263305774739e-02 1.007720392198890313e-01 1.163053943423486114e+00 -1.469957119464365247e+00 -1.006111442429718644e-01 -5.001171751639102991e-01 -6.211151971108583858e-01 -7.457359958314877316e-03 -5.187072507473213800e-01 9.346939062908037332e-01 -1.734949091365948659e+00 -1.084097726076437063e+00 -5.991720913954552419e-01 -1.010200700758197678e+00 -3.792883777894164310e-01 -3.898051658424633303e-01 3.482385538974921424e-01 -8.256655218762121162e-01 6.368931264643240553e-01 -2.262869333369690039e-01 1.530425986986736042e+00 9.513471815606409088e-01 1.507617742264457217e+00 -6.066584617963102222e-01 5.352556582796079709e-01 -3.873708469411342725e-01 1.262212743814018046e+00 1.890009895748433477e+00 1.387973785233522772e+00 2.355238619211126316e+00 1.252970504589474343e+00 6.979286376243475365e-01 -2.469115855102788915e-01 6.327957666154314653e-01 3.454757973380746527e-01 2.060189617474359913e+00 3.586932051211620953e-01 -1.082494437032083812e-01 1.331272700407807805e-02 1.709668031915622111e+00 1.827193017715448287e-01 -1.854383779162253720e+00 -3.599281435719727251e-01 1.133946301531990608e+00 -2.914985320854049378e-01 7.669022330994194059e-01 2.436835798986922985e-01 2.577595467698683418e-01 -9.615367968951619992e-02 -6.747377648041972265e-01 1.255316184046684214e+00 -6.919635695676085163e-01 1.154469365152477778e+00 1.231813229878025107e+00 1.236175188200442365e+00 1.278864438834481865e+00 -2.878867980864609488e-01 -1.331483875914906356e+00 1.088728733208900845e+00 6.137982329236787438e-01 1.896094888515458821e-01 -1.800749722953307819e+00 2.477401513995442506e-01 -1.638303419085594292e+00 -8.903251016775261262e-02 -2.662532459243068250e-01 -3.375104886097556878e-01 1.042203578943772246e+00 3.613348775225674880e-01 3.147907151802254444e-01 2.388584500606474592e-01 1.141598711273090094e+00 -1.285818507188583482e+00 -8.020863164157178149e-01 1.560077685875117748e+00 -3.955100947486644425e-01 -1.770446959881011584e-01 6.168551554297438955e-01 9.780792868807687279e-01 1.762570402893829602e+00 3.104801759803044736e-01 1.769133665008197021e+00 9.609605375649028502e-01 -5.960251944425762893e-01 1.195390626672069079e+00 4.099775130282017344e-01 -1.432742355406502882e-02 7.060453836844315934e-01 1.051606360710339028e-01 -6.794591041914062046e-01 7.566909839341749988e-01 -5.164538784236386570e-01 7.156135484383634171e-02 -9.687968629602092818e-01 -3.473200670751644403e-01 1.378376145148016096e+00 -3.551414226203718494e-01 1.515694255217516107e+00 3.260706820318537980e-01 -1.295313203862806350e+00 2.440351052611427207e-01 1.398212624612694688e+00 -1.073257731112975621e+00 1.480980714410236598e-01 1.112292047319877630e+00 1.799445240720702055e-01 6.128988787087069623e-01 -6.592623621312486693e-01 2.577269227534415563e-01 -6.320817285137599884e-01 -9.680252320853930392e-01 7.819929349130479990e-01 -5.832027401627833951e-01 1.047536525214285863e+00 9.878634992300295847e-01 -1.017256485994061155e+00 1.933154717997084049e+00 3.322615854721917561e-01 -4.986788435613100090e-02 -1.306951615690969515e+00 -2.723079129154155620e-01 -3.752888900125330163e-01 6.504823587466439516e-01 2.217214013357404756e-01 1.177046936840046160e-02 -1.510869168875092816e+00 1.048500259946258284e+00 1.405711070227610771e+00 2.774011120042177980e-01 -1.820863259237456150e-02 1.632000021253207089e+00 2.440347505413152374e-01 4.568348713757994228e-02 -1.805363864885497494e-01 -2.224542846582041322e-01 -5.316630770594004129e-01 -6.206868642844999284e-01 1.179040919526226805e+00 -2.004027555557718721e+00 -1.128588613491652959e+00 4.618354659427063025e-01 1.171894071935324355e+00 7.518318486550855662e-01 -7.675226172044582462e-01 5.420197152487876702e-01 -2.657354862984145916e-01 6.059174069713118421e-02 2.977718728697460460e-01 5.167596835250797271e-01 -1.817830229315286483e-01 -1.485301915715759424e+00 -3.381753625700466004e-01 8.924685023283867036e-01 -6.648255408134660094e-01 -7.399354157658144526e-01 8.228187255404096900e-01 2.124845661118233142e+00 1.825235997607848715e+00 -3.084233735473018712e-01 -5.363763151435835264e-01 5.804875510186099374e-01 3.449922582914406038e-02 -4.633973805186307471e-02 1.279490416803338526e+00 1.294481760443829010e+00 -1.279719890310595298e+00 1.744858225924719453e-01 1.084834194375575489e+00 1.222564277352693241e+00 -8.573858972135801615e-01 -1.185024391611962047e+00 4.089530494865571408e-01 8.503359528420394442e-01 -8.459875655069436506e-01 7.576276356973452586e-01 -1.165255200949642633e+00 -9.036339271414448038e-02 6.406292843504259871e-01 -1.241089700965000570e-01 -4.409540286931549202e-01 -2.220242214246150869e+00 9.387902086194819251e-01 -5.942558163788390635e-01 8.368481356202791543e-01 -3.012874479155772112e-01 2.209935475655954829e+00 -1.095568134107711478e+00 -3.067901431309959515e-01 -1.219498606392310336e+00 -9.168183139602155141e-01 5.392851015480720767e-01 -1.376897833558140993e+00 4.381820208962992069e-01 1.100073247056807813e-01 3.102367896234779487e-01 4.243342487618619041e-02 1.394074396256901327e+00 -4.075794135338942081e-01 3.472071609816368976e-01 -1.875474004978175124e-01 1.644726867684516147e-01 5.857969528385930102e-01 -2.659409675611208446e-01 1.109672359213486947e+00 3.317491303066666952e-01 6.720982266943229533e-01 -9.520696943361670606e-01 3.973665578233785967e-01 1.494267223391116950e+00 1.333001366368263607e+00 3.513685496246952700e-01 -1.101579987346051448e+00 8.443782460220915498e-01 5.551621119104942492e-01 -6.061555462350499690e-01 1.042528567622087454e+00 -8.078698247132631849e-02 -1.629340446113968666e+00 -1.602769279606826247e+00 -4.488537328987576291e-01 -6.909594561791322365e-01 -4.776401556779317770e-01 6.239932497594296024e-01 -1.065021004389164361e+00 1.273315899337472967e-01 4.870506994748451390e-01 2.330012106794428384e+00 -4.947353731287953971e-02 1.945525894699140154e-02 -1.263671129284196004e+00 -5.978551297151297739e-01 -4.476621117379462333e-01 -8.901089661623888816e-01 1.475816478454494929e+00 1.155088392543696940e-01 -1.728242283774662491e+00 -7.965813195826618176e-02 -1.733681940371321062e+00 2.298836258618305872e-01 1.553639159847194362e+00 -5.842732837931186030e-01 1.360689091870404543e-01 -1.250789108842396802e+00 -1.348121782175227379e+00 1.887740891520091890e-01 -6.406467097064224570e-01 1.640007570424062866e+00 1.137393676752461724e+00 3.719501034687875962e-01 -6.590392384752113974e-01 9.080120265115481093e-01 2.011034509261892200e+00 2.886595275691121176e-01 1.209792745283087445e+00 -8.410745618521089373e-01 -9.444251689756498758e-01 4.547011130411703073e-02 -1.326272946603100911e+00 -8.009865022313861216e-01 -1.501946060617572076e+00 -2.685716043891146487e-01 -1.415615367720998385e+00 1.746546239877536655e+00 4.760422174246325966e-01 5.006066809763114467e-01 -5.716391672548107872e-01 1.952342821397880623e+00 -5.846168833412362931e-01 4.709922050038891084e-01 -5.191743667248835958e-01 4.483319438489589970e-02 -4.685928563449607842e-01 -4.260621196268972177e-01 -9.523250972563852834e-03 -8.788608565523665650e-01 1.413306697271987877e+00 4.317937063926082786e-01 -1.108865315850908972e+00 -6.512227779104092784e-01 -4.905398761203153546e-01 5.383672859800509025e-01 4.342379352947239868e-01 7.594090126589871925e-01 -1.437468467142764217e+00 1.735515982303841298e+00 -5.941341138704313816e-03 -3.304664084281153658e-01 1.398524141927180164e-01 -3.807780186193986394e-01 1.928842709139561462e+00 9.840672745961218659e-01 -1.052681623513416653e+00 -1.468757221812409863e+00 -2.406799162478812648e-01 -5.421207919178234746e-01 -1.107114933163156012e+00 -8.766770979922400286e-01 -4.773657878218044437e-01 -1.027611389534727859e+00 -9.949604934741103357e-02 -5.153983612596232389e-01 -6.658338263830155812e-01 -8.153345956425299412e-02 2.719008564069598233e-01 7.082177253923653826e-01 -1.656922664983412563e+00 7.671819830549900798e-01 -1.204419866174387233e+00 -2.383059191611508476e-01 -4.946555119877837914e-01 -2.526903337874284006e+00 4.989728033536984797e-01 -1.574684454765231445e+00 -3.226237772784706359e-01 -5.321670401701628084e-01 -1.065468005737176149e+00 -2.591118270609161223e-01 -1.521376985619999012e+00 7.368161697242064934e-01 3.852457045625166110e-01 -1.103074737148489692e+00 1.070515189044450421e+00 1.099474728383642574e+00 2.689502675506105223e-01 -4.377168725460900411e-01 -4.830518539575252568e-01 4.884592555766054112e-01 1.586939904879943519e+00 1.056202123336104970e+00 1.078169389753701690e+00 -2.175403761361927035e+00 -3.291698947512286533e-01 1.999907116554874742e+00 -8.732589321975771091e-01 -1.197756619855698590e+00 1.380308734206348587e-01 1.496521987107433116e+00 -6.872744607055660815e-01 -1.642861594508402856e+00 -3.836660607513019960e-01 9.411331047769813107e-01 6.772814191450305943e-01 -2.460651496535552207e-01 -6.576897647744548436e-01 1.920237302164136683e-01 1.470701834409766429e+00 4.434355807992570453e-01 2.476697511566177540e-02 -1.739149736637592703e-01 7.251922229843051904e-01 1.247810193946189639e+00 1.894135229748090676e+00 2.824750733129846481e+00 -4.619918309435462889e-01 1.258703111903864968e-01 5.050131871326936084e-01 -2.099218481227391297e+00 3.163994412272480794e+00 9.642550032953921546e-01 -1.952640344561693331e+00 -2.030270667895413828e-01 -4.603691174730135116e-01 8.891969065138957129e-01 -7.357185821464153896e-01 -1.085219698506630776e-01 1.518011499883689330e+00 5.781574716151230975e-01 -4.669335141760841967e-01 4.101269142184229000e-01 6.103834487682593402e-01 -9.898543543571448611e-01 -3.126313193453942874e-01 -1.363650270728875569e+00 -1.012119291547872280e+00 -9.097660691216576945e-01 4.676043738601626809e-01 6.551620771357778983e-01 1.326017307527320277e+00 4.010303074398409717e-01 1.387708629493927370e+00 5.687888197641313148e-01 8.820458801999808696e-01 -7.241703981569550530e-01 -8.643460531382249346e-02 -8.833711489158729835e-01 -2.253827631391915887e-01 8.928183662851258973e-01 1.989255862779328587e-01 1.027341973307007716e+00 8.863382580460368310e-01 5.732226242081502748e-02 -6.570622044357699032e-01 1.411751917934344069e+00 -1.400965305292429575e+00 -3.696001027928060012e-02 1.614257541034827437e+00 8.723865888535470292e-01 4.438325085773541789e-01 1.498064547884667919e+00 2.941276257576103115e-01 -6.505494026676295061e-02 -6.059699809033060047e-01 1.702188075345514862e-01 1.772094245845436289e+00 -9.393740569296056553e-02 4.078554717413976349e-01 8.555216820600967109e-01 -2.664661158949573672e+00 4.380878713456010654e-01 1.434917702494185932e+00 6.794700221623810599e-01 -9.598265413698868764e-01 -2.934478882745676920e-01 1.723610779839475637e-01 1.391431660810798221e-01 1.271198724649458489e+00 1.699102707407589286e-01 1.025323238392615632e+00 1.155260115628775619e+00 2.831711565989586954e-01 -7.436393986614633911e-02 -1.896181863169710546e-01 1.725347196886581613e-01 -1.792744461898923225e+00 -2.689345183047063825e-01 -8.230840601624964670e-01 -9.165733135758791228e-01 -6.692053931472041750e-01 1.101977915637351452e-01 -4.452648107311523579e-02 7.334249172306609443e-01 1.261533228264921425e+00 6.838811865387132150e-01 6.391515870472634919e-01 1.767375196773838253e+00 4.040872606612814222e-01 -4.382174384909520160e-01 -8.872753033903350017e-01 -3.040348907939499634e-01 -2.400379130293045282e+00 6.267515895589255148e-01 1.570108357598203996e+00 6.935973450236465609e-02 7.699515171280976178e-01 -2.004906486159642731e-01 4.793914024783556549e-01 1.778240376857641802e+00 1.226676147117297333e+00 -1.589407423898589800e+00 1.139175460313290200e+00 6.566576122929104198e-01 -9.526233420956213560e-02 -1.319680012230834532e+00 4.106045842886548169e-01 2.245239791226096404e+00 -2.134174460073973378e+00 1.117864153387167603e+00 1.345959577020746867e+00 -8.648570412811293906e-01 -2.116576992331430151e+00 4.238055438828087773e-01 1.557000335834560545e+00 6.780893701166861298e-01 -1.052849193681687362e-01 2.201195764044115322e+00 6.642640140150478656e-01 -9.811658423849114463e-01 -1.379415944554605922e+00 8.360454424383730876e-01 -5.149033070360770070e-01 -2.676660583550689587e-01 -9.900181011114078666e-01 -9.606643293540498285e-02 -1.750063080643200042e+00 8.500445386001128645e-01 8.850911511476715621e-01 2.739909581827121299e-01 -2.082846525627910506e-01 -1.345917093413822485e+00 1.233651958745945798e+00 2.348692016110264014e+00 1.273563986021034822e+00 -7.163891763660106271e-01 4.143967244409136330e-01 1.950796135871349257e+00 -1.205379576963319765e+00 1.357553592171504064e+00 -8.899079966815100218e-02 2.150008033715199995e-01 -3.981013100622538547e-01 -5.382279739031003984e-01 2.568324088509523206e-01 1.188042729859906554e+00 1.271788503595006503e+00 4.166708555589694885e-01 1.451669631075206135e-01 -1.866053515301991927e+00 -1.198587099205974615e+00 -6.696396855753438127e-01 2.942358814207560180e-01 -1.156020640795083043e+00 2.101188384528742237e+00 -1.174033209532792998e+00 -9.012627265216615058e-01 1.885814444794526201e+00 9.604100159317113805e-01 1.125163505254980212e+00 1.568667022447234993e+00 3.255818990243055211e+00 -7.590073537746325760e-01 -1.063540919170573140e+00 -6.174268788499253091e-01 8.034804672384078250e-01 6.357981801979080139e-01 2.558791275734862425e-01 -1.863657525294753370e+00 -1.710325546456060275e+00 1.076669618429975106e+00 -1.026503056318322366e-01 8.476385874877477855e-01 1.151957827465372119e+00 -1.404007534847995231e+00 -6.930726254906153239e-01 1.057694550098983610e+00 -1.896181936847957106e-01 1.608994148761908827e+00 -2.421395526547415744e-01 -6.111424584153667405e-01 5.250328217360370475e-01 5.564392710097867401e-01 5.984587320988532522e-01 -5.053413193546734128e-01 1.272887972499162190e+00 -5.095948079020213850e-01 9.452592066883249711e-01 -7.057868055566302035e-01 3.724448901866793116e-01 -6.187881285310112833e-01 -9.295257806198186090e-01 1.078929999758251101e+00 -3.987901256056008981e-01 8.667625659522729675e-01 -1.924321530757562571e-01 -1.008720529619702155e+00 4.492359327633529964e-01 1.388947504093483110e+00 -4.463856223644846466e-01 -2.003484796349588870e-01 1.622709835149712954e-01 1.428501809787801058e+00 -9.411629885147824170e-01 9.378452265651324726e-01 -1.447206869471276525e+00 -2.959275132079795534e-01 2.516888591261258190e-01 -2.107446654964110877e+00 -1.021494355179829450e+00 6.090123160715784634e-01 -9.167913701460543852e-01 3.555180785189848147e-01 -1.378508664753804069e+00 -1.062024495839635652e+00 -9.241987485815457148e-01 -5.083590679666869505e-01 -3.526894869825004664e-01 -7.422004183417927337e-01 8.212046913591537489e-01 -1.382221759513167503e-01 6.154861757807116307e-01 -8.334495175844810477e-01 -1.115471442936415425e+00 5.032627476981932357e-01 7.275259574766343995e-01 1.760985872148539633e+00 -8.010980538776141247e-01 5.684600020009532573e-01 4.390526231093916376e-01 -1.146543179553010550e+00 1.107853708381188740e-01 -1.233919191070343091e+00 7.673582752116633876e-02 -7.144984564256076642e-02 8.188702741133683238e-01 -9.866076740623522801e-01 1.212123938491658004e+00 -2.290154806720084979e-01 -4.170227590097193016e-01 2.686435202700407920e+00 -1.249453281179736391e-01 7.258352202742865966e-01 8.532355608296072758e-01 -6.236064720454995713e-01 -1.638489513588816004e+00 6.199589057345507026e-01 -6.023435866661036586e-02 -2.444097424490150883e-01 1.776881276997333836e-01 -3.079803075823206449e-01 9.496883809145783006e-01 -4.699820909135954961e-01 9.028045533097480702e-01 -3.997423193079836512e-01 -1.708781922649402485e-01 9.652173375417663070e-01 1.134261432470649034e+00 1.089081926618202800e-01 -5.349107406308795110e-01 -1.357196941183772543e-01 -2.521254584939480389e-02 -2.092349917509904511e+00 2.050297263933872127e+00 8.137693800896809160e-01 8.160216399338369314e-03 -4.507087631077728029e-01 -5.253677069969264757e-01 3.231002601735593061e-01 6.445480470803237605e-01 9.822010205800510985e-01 3.974791408703982065e-01 -1.224115006261073280e+00 1.023086251332089441e-01 4.889609078505844364e-01 -5.473015833865417790e-01 4.968862358886809161e-01 2.190498893142406978e+00 1.838544717640352655e+00 -1.302660718074410751e+00 1.096028578235390460e+00 -1.276103635386950375e-01 -5.673573510795437702e-01 7.317838338918113417e-01 3.125145501339339771e-01 7.952846809901402692e-01 1.142001372624724453e+00 -3.070078031927477302e-01 2.019239309797258297e-01 9.186640140867516902e-01 1.532816877974582770e+00 -1.374870400214922572e+00 -3.209520289972426776e-01 3.654804718661456286e-01 -1.092278443140070276e+00 1.490845021858135055e+00 2.167899297679531379e-01 7.703140609321540433e-01 -4.772071253216643161e-01 1.619553256819395992e-01 -5.953492267782964364e-02 -1.070930190326673803e-01 2.446629677055828900e+00 -8.844393060588818800e-01 -6.127548009115580951e-01 2.867307164573696276e+00 5.994052845074701041e-01 -9.318720104851379027e-01 -8.777619484498361269e-02 -1.345541111225757036e-01 1.115283813123072010e+00 -8.054190702875093644e-01 -1.732740497250933487e+00 -1.026463574476741636e+00 -2.794577175536211988e-01 1.519897365060284500e+00 9.621321755490773731e-01 1.368978041294673043e+00 -6.998912564690776827e-01 -2.318710504914760495e-01 1.981709330302037442e+00 1.556423982136974971e+00 2.509846681251786671e-01 2.146591968321694827e-02 6.189269198663852611e-01 -6.889496900206896202e-01 2.178817999422423823e-01 -1.170090438109306463e+00 1.118568892224982347e+00 -6.669135879090145602e-01 -1.143790946639004824e+00 -8.305281919303755256e-01 1.880635686635424852e-01 -2.009186097976292662e-01 1.506924248645174158e+00 -1.102044447444235020e+00 -5.575055648646343176e-01 2.097116993606487068e+00 2.138271468678787091e-01 3.586445343242342099e-02 5.463670660948446445e-01 -5.235134696091982009e-01 3.026249278417111332e-01 -9.469816966307129658e-01 7.242924137670118945e-02 3.284820265036660913e-01 -5.969769518786270934e-01 -2.407779117606931307e-01 8.909213354811653662e-01 -3.383039749083643910e-01 -9.003888636138743795e-01 -6.306702873118547048e-01 -9.605055143599968703e-01 -1.723011569106329133e-01 -2.989723168875427772e-01 -2.261945415408670446e+00 -2.641484889277681436e+00 -1.473306804788587110e+00 -1.329894859641212568e+00 -3.516668964839417266e-01 1.025622028645637174e-01 -1.665159964539370874e+00 -5.659121801320191603e-01 -1.588096097542996743e+00 6.075652260567956375e-01 8.404331051393684193e-01 5.121289216317447268e-01 3.091991983604410188e-01 -8.567069383885768108e-01 -1.537344264023893237e-01 -1.476193719947768379e+00 -1.352361394086448954e+00 5.791403194277771060e-01 1.375155710683571564e-01 -7.811076999346809879e-01 -5.906177712510998212e-01 -6.144967587679456278e-01 -6.869713221574114126e-01 -1.049216793979478757e+00 1.397098803743078932e+00 -1.225060575137538743e-01 -1.756179060618304977e+00 3.763787297966815770e-01 2.669357067087662488e-02 7.824751702413138554e-01 9.187061787066597152e-01 -1.104176123936627008e+00 2.070572421982191713e+00 -4.519873296247518546e-01 -2.422534509954868687e-01 6.502839494810916388e-02 1.180399735277275264e+00 1.388095480255285175e+00 -1.893375207383442560e-01 -6.994896118304136934e-01 6.612513907642347810e-02 -9.335473624782457680e-01 7.837703671920047688e-01 -1.745220060549207197e+00 -1.094687120031137134e-01 1.505128365395129064e+00 1.116065116856618938e-02 6.830970841016927864e-01 -7.222367045106289907e-02 -2.094217143405537662e+00 -8.774635521659531756e-01 -6.439361909751879776e-02 -1.678778348355096206e+00 -6.988079622312945993e-01 1.416970377784718016e+00 -5.700183780354335650e-02 -1.290998173945226979e-01 1.899884763754195127e+00 -4.093118852640438288e-01 1.401336230572584940e+00 -2.508396703663042238e-01 -5.934222487564622117e-01 -2.224915858373121558e-01 4.505219742609765654e-01 -1.132490827978855696e+00 1.694761457786203851e-01 1.202598812877393869e-01 2.930552796880404376e+00 7.172296240424712310e-02 -1.209404290344541222e-01 -1.177095539727184281e+00 6.730004147151780192e-01 2.730547485542793584e-01 -1.263982674276081353e+00 -7.816705932319659711e-01 4.867506608602878426e-01 2.003359145845743164e-03 3.725405568983727878e-01 -2.381650947072404545e+00 -6.419637507452419234e-02 -5.665321392400242129e-01 6.103112069017229135e-01 7.701830188341758365e-01 1.661434111476222331e+00 -1.655021048312453058e-01 -2.741681485248244621e-01 1.116387196717307573e+00 -1.350184216705765383e+00 -1.834409974739588112e+00 -1.153846107161890178e+00 -1.022618663414103013e+00 -1.277615717880035362e+00 7.039378221147767345e-01 4.804046472059765316e-01 3.300425420240860608e-01 1.265834553563036424e+00 8.641986520192002086e-01 -9.636466466313616808e-01 6.251055343868548719e-02 7.702203923297503696e-01 1.114634745985270403e-01 4.985724095996680316e-01 1.313833852029951399e-01 2.069213802157492399e+00 9.292812141557773575e-01 -6.873645069831846310e-01 -3.317563119437220154e-01 2.111369812191649376e-01 -1.760107860857968998e+00 -1.044932843689028168e+00 -7.757503431358250268e-01 4.676426998577096761e-01 4.300716446285114680e-02 6.977569490258278551e-01 9.620162041362565475e-01 1.424009004855117499e+00 -5.644050165265621644e-01 1.029616776522412902e+00 -5.663665446296899803e-02 -1.215461812643850725e-01 -1.804114706085896414e-01 9.049975039546656053e-01 -4.790172136024748450e-01 -8.473972955780680882e-01 -6.948983113926610056e-01 -1.209402574980612266e-01 -1.957031647557450516e+00 9.189337910180256364e-01 1.235359702900016288e+00 1.893519436785551902e+00 8.985714516749307990e-01 -9.853458948808746509e-02 -9.970113488756390252e-01 -3.560709383784351756e-01 -9.486649236505665383e-01 -1.429147925554481002e+00 4.546758082068534379e-01 3.594531460111009546e-01 6.496944172989707056e-01 -1.507266995664068965e+00 2.628217476963142785e-01 -1.116942080036369189e+00 1.082328589579094613e+00 -1.804579000812052358e+00 -2.810175268622848499e+00 -1.300880440123683979e+00 1.327013052931671044e+00 -1.140661287864420892e+00 3.381551624924319377e-01 6.700208859377956294e-01 1.432635520307334043e-01 -5.643158570203959945e-01 -1.041823551660858271e+00 -5.108525889143795684e-01 -3.686185160606557376e-02 7.501795517999297613e-02 1.660048599995797902e+00 7.769752788286443668e-01 -1.421895491651140597e-01 -3.898329709504503304e-01 1.491297960588789273e+00 -7.516554953600191880e-01 -3.620603765285118070e-01 -4.420221707924024135e-01 -1.542176010159143296e+00 -1.872127605016570717e+00 -9.958140093031545570e-01 2.735608258703710605e-01 -8.756280247636017977e-01 -2.865274870916679206e-01 3.968396776071205223e-01 -2.646576509075902472e-01 -3.080942731610029628e-01 -4.663732747099263998e-01 -1.243543217978718030e+00 1.470350710392066551e+00 -8.446784641745046507e-01 -8.179989455085339145e-01 2.369936126786089392e-01 1.186662720386494563e+00 4.885809220708372536e-01 5.589341383408394925e-01 7.015770541337759125e-01 -9.331318016852561126e-01 3.160054589147150584e-03 3.544399490568216349e-01 5.503423947116611314e-01 -8.727292921187471686e-01 8.801451913230678992e-01 7.333641091371027043e-01 1.027280800232126534e+00 -1.414361480832431184e+00 -2.111528670555366805e-01 -1.318259054123468721e-01 -7.122313217630007465e-01 7.161756204826491556e-01 7.312960794850689172e-01 -1.052245068047460430e+00 1.711696858754091055e+00 1.803652946970105919e+00 8.358084892577162250e-01 -2.746029938205840626e+00 1.122513364295392835e+00 -9.542685394095861140e-01 -1.515817558109506358e+00 1.514280425980706779e+00 6.510648503741027771e-01 -3.609536082914891614e-02 4.416772661414027357e-01 -5.518113488087207363e-01 9.818000607105621391e-01 -8.006227944451062006e-01 -1.036680523712705915e+00 6.244923431320093671e-02 3.969328238690384980e-01 9.749830831230078543e-01 -8.227935381622101252e-01 1.365424282201404216e+00 -6.004141037748045306e-01 -7.039110062094386944e-01 1.680936132130532279e+00 1.030753758074421267e+00 7.681594943570437817e-01 -7.567037554785609466e-01 -7.756139144778193550e-01 1.031917048813169480e+00 -9.617266444716622287e-01 6.315290914313925752e-02 1.211738618414254232e+00 3.098554663734749415e-01 -4.397154027801291609e-01 -1.536592317650353312e+00 4.090584105280430927e-01 -1.967109618487284273e+00 2.190384566031009950e+00 1.192960837228586479e+00 5.917555951846784762e-02 -9.137816010850035031e-01 7.056485241994853164e-01 1.548768237484204058e-01 1.839264562602320741e+00 1.116689997293932812e+00 5.637527042456843551e-01 3.486932181635480910e-01 -6.435879387772124316e-01 -9.007917040444161083e-01 -3.401959943094967076e-01 -8.450919146810200733e-01 3.944080972785432571e-01 3.752624960429656875e-01 8.823261030090255863e-01 2.656796097402439605e-01 -1.433806285262011704e+00 1.425911224674611955e+00 -1.132642840083748270e+00 1.216848818094770301e+00 5.826086409755437678e-01 5.973048584165838726e-01 1.351480583161995597e+00 7.003250187200368293e-01 6.040447738566343538e-01 -9.295004966213962216e-01 -5.062528135346661129e-01 1.324823570548738338e+00 1.323073958076931289e+00 1.875175759112921725e-01 -7.198160909125773665e-01 1.649764670840742076e+00 1.608016165772597539e+00 -7.616707782637622826e-01 1.006204037905194637e+00 -7.200970461849754978e-01 -1.032970234890441930e+00 -7.181376396756047331e-01 -1.220632065011012513e+00 -1.008152032916655561e+00 -4.069898850261929879e-01 5.945420741689003696e-01 -4.326853998895854869e-01 8.462112775281279697e-01 -1.203226003813516520e+00 4.883626468372809226e-01 7.376409740199918463e-01 -2.295223832298892708e-01 -1.776879701857464244e+00 3.790863521254757562e-01 -3.796645333838427616e-01 9.872621287112952615e-01 -7.655560655203756948e-01 -2.433466801884441200e+00 -7.757205195830162436e-01 9.017732959949894544e-01 -1.935609114873391601e+00 -1.665799012161230941e-01 1.142128806669593100e-01 9.642261188666766125e-02 -5.822221516003106556e-01 -2.878982342328082478e-01 7.716715304048020474e-02 2.300729838888352918e-01 -4.966636279316803959e-01 1.074532552703505894e+00 1.941887726650970203e+00 1.074918764622311507e+00 -3.550509920610208647e-01 -5.942225024235495701e-01 -1.035086789190547085e+00 7.423798970785785434e-01 -1.749959556577190156e+00 -1.884084854518289776e+00 2.601873658942372547e+00 8.627551284168385459e-01 -2.505610095263506309e-01 -9.133558205476366432e-01 8.386151018435574755e-01 -6.552956756853960396e-01 -1.275905008249018202e+00 -2.497194432923553198e-01 -2.212142523770243563e-01 -5.209978270412066875e-02 -9.295566786212238197e-01 2.138287194138834835e-01 1.155544723810095625e-01 -1.248759927863523522e+00 9.090569403695453188e-02 2.521562741119712570e+00 -1.645225092829744939e+00 -4.415356081232625907e-01 -1.147030004230007449e+00 1.008147625726877106e+00 2.447761972459618074e-01 9.451240080893731355e-01 -8.977409436217991257e-01 7.987110388417731910e-01 -1.402307125504274055e+00 2.001618043316047424e-02 -3.833317758186034485e-01 2.837834436794648973e-01 7.091289906202303817e-01 2.089930940218858238e-02 -8.230922771324645781e-01 8.923770655470795177e-01 -2.250339530417082123e+00 5.493143802044266888e-01 -1.160519163778822138e+00 -9.684793556545751025e-01 -4.567776907925261698e-01 1.071067332735989308e-01 -2.893694613452953979e-01 8.656935276730689521e-01 1.368809725355720097e+00 4.503792546696728238e-01 1.186133255107418849e+00 -1.920591160037974504e-02 -4.412488264254142423e-01 -5.005814237667793876e-01 3.247969710152279754e-01 2.931932360164026252e-01 -5.965223167710940189e-01 8.291550183920834982e-01 -8.109002007458987471e-01 -2.836186068778698277e-01 -1.311241610919410050e+00 6.622494159223951682e-01 -5.786542001960490733e-01 -3.762933949388934107e-01 1.120990990564129319e+00 7.936161045399979796e-01 -3.102098278945838450e-01 -2.189968902552674457e-01 -6.860153698075001083e-01 1.678498600849190892e+00 2.509953015862065873e-01 -2.186044175715812887e+00 -1.478720458685970629e-01 1.005139719435940826e+00 -1.151962484497994765e-01 2.001580886367632928e-01 2.039001712616788087e-01 2.274059774899127584e-01 -2.257043414532418080e-01 1.246966728754852705e+00 -4.464965342534837345e-01 -3.272624927835071085e-01 2.332259355851562965e+00 1.054176991879798964e+00 -1.294657048777470676e+00 2.993307557417044240e-01 5.923229908935893073e-01 3.369584597512500501e-01 6.913543973174584023e-01 4.840918368266248217e-01 -9.428178284700283740e-01 8.795009287189242686e-01 1.323687930811551672e+00 -1.494465372041448692e+00 9.129028918134177717e-01 -6.402124165174336579e-01 -6.344160646496622979e-02 8.931298491176644649e-01 1.021326157582743005e-01 2.602114346582738436e-01 -1.283028562909839021e+00 -1.965982730749720186e+00 -7.598382535023818773e-01 -9.119827976943625236e-01 -1.900357676384327066e+00 7.782116460038891459e-01 9.848009715652406015e-01 -4.379226097582847865e-01 5.373810666042228013e-01 -4.137241016550215200e-02 2.171689418065621546e-01 -1.773177986294271591e+00 2.330270390632134703e+00 6.643788769489811230e-01 -1.408018939165576744e-01 9.765860642181762863e-01 -4.929283837495492815e-01 8.723641832916302352e-01 9.757961627239557512e-01 -4.837285313941619980e-01 -3.253943474638403277e-01 1.051776475824375945e+00 -5.113098986267118340e-01 -3.575484618816859306e-01 7.015014401482451423e-03 1.218285133765575901e-01 -9.597556057249985451e-02 1.156414144631576990e+00 2.317441562886848883e-01 3.638086769475642468e-01 -6.103091207156781106e-01 -1.094911661201675601e+00 1.599928994068995358e+00 -1.839065818980944567e+00 1.571559253760538288e+00 2.576567423451270322e-01 -1.031681164765390624e-01 -6.640721247889895817e-01 1.025598431448055292e+00 -3.865016909408848789e-01 1.625261710184640052e-01 2.056695797399472170e+00 3.151012851204126886e-01 -5.634710255876373974e-01 3.973667138373437324e-01 -1.365574991259777826e-01 -3.190576642669439966e+00 3.780668825007277994e-02 2.721079665557910587e-01 -2.104776489445543599e-03 1.866003737934371687e+00 -1.091194817746732770e+00 -5.181859675599324866e-02 -4.643689014716158581e-01 2.283349519146703255e+00 -2.722526527142555275e-01 2.071491315885940043e+00 -5.212711346457598038e-01 -6.481817790084837272e-01 -1.582061759462049411e+00 7.450092078589070077e-01 -6.704302766456151641e-01 -1.045984378243154600e+00 -8.705724756731315628e-01 6.199875419243531249e-01 2.778025481607912517e-01 8.724917840146522163e-01 -7.222090110006579820e-04 -1.956898813593858921e-01 2.169530068106283238e+00 8.447213030240214859e-01 -5.321866900496140945e-02 2.456384848919504760e-01 -6.942482138276088177e-01 6.904262997762316001e-01 -1.094846225874718915e+00 5.992756918183966136e-02 1.491949820973791807e+00 1.846426591265689088e-01 1.587163821279199860e+00 5.155536771704619659e-01 -7.975740915109950924e-02 -1.460004671201861726e+00 2.867712046010175708e-01 1.007326880724095375e+00 8.125006349611022527e-01 -1.317571394320736333e+00 -1.649955687132760973e+00 4.508784863064646542e-01 8.785473207007549190e-01 -2.434655729723671225e-01 -2.724162695028042869e-01 -8.180937577154054896e-01 -3.524873282920592543e-01 1.103222650151938877e+00 2.178132538351217062e-01 5.283696637390411510e-01 1.353824183067611653e+00 1.795499873339172714e+00 1.500363996057900717e+00 -3.259923601378186264e-01 -6.650658858277668228e-01 -1.905728396195134622e-01 -9.303771598736932935e-01 -1.352765355624672372e+00 5.403005803727587431e-01 1.229458204800185417e+00 -6.004867878620810950e-01 -3.941786901354012995e-01 2.662318445760283314e+00 1.825189645479949441e+00 -2.785516586973391662e-01 1.373197531069700439e+00 8.333448085252010973e-01 -1.386949687772105255e+00 1.334692747199733187e+00 5.777452786332422374e-02 -1.865579747479580164e-01 6.727028874101685929e-01 -1.146229254453736246e+00 -7.730719936569711015e-01 1.229206228708577431e+00 1.117215356989387010e+00 2.163942248301552240e+00 4.060176427051558901e-01 -5.331655218389793616e-01 -5.191788147916301943e-01 1.838480637868546763e+00 4.082290897648822581e-01 -6.189990884460679910e-01 -2.188008134415379558e-01 -2.746851784604563418e-02 6.860120871056685221e-01 1.263400151372254809e+00 8.860013210880686163e-01 -1.819394928001075440e-01 1.691865131716980386e+00 9.730759346475872373e-01 3.694009911936065871e-01 2.222305451716052538e+00 -2.721506711458921424e-01 9.896546501419236641e-01 -1.692362272541252932e-01 1.514967632771184736e+00 -1.719003950883944420e-01 3.615157451398527400e-01 1.501266906791313416e-01 5.085094020237192203e-02 6.662213608620232153e-01 -1.662861600067111256e+00 -1.503063084139058647e+00 1.305573808476186093e+00 6.896836621607042028e-01 1.024757335943940140e+00 1.151836357743072359e+00 1.675127837935324493e+00 8.470043289915725193e-01 1.224138503752127516e+00 -1.550642208140279865e-01 5.242699192943937048e-01 -2.694829809454339919e-01 -2.982203790920460729e-01 -1.244809191757220601e+00 -1.974683002704686885e+00 1.746925337465241146e+00 4.302973584510028093e-01 1.036087415485425156e+00 -2.722496743335802161e-01 1.128034964250994809e+00 -3.718560030362872415e-01 -3.200699189056527283e-01 -4.873384651033415005e-01 3.612253746949390387e-01 -8.576484324301948681e-02 -7.314294367121295659e-01 -1.950229276944385470e-01 9.739626711817991889e-02 -5.536190054653739034e-01 1.327793778843052233e-02 -1.023340293890732111e+00 -2.067169398666074187e+00 1.197168007085394281e+00 2.683862486507910747e-02 1.328726735891668564e+00 1.907797985222086101e-01 1.478006634112809969e+00 -1.938789840747433546e-01 -1.131911706184359767e+00 4.486696571871167105e-01 -6.007067447846482083e-02 1.300210421872417754e+00 -3.420404223387479847e-01 -2.669901238431505952e+00 1.080603087971666598e+00 -3.438052257887528468e-02 1.993717497050238263e+00 1.097777606010381657e+00 -1.064033280013866323e+00 -1.224852510206334122e+00 -1.132227621833308273e+00 1.202201410348766819e+00 1.961740582778217223e-01 1.079945570245738062e-01 -5.034783149126692559e-02 1.972336969738140322e+00 1.879428323382204225e+00 9.205937919117672674e-01 1.342775824848318367e+00 -8.140968623049790187e-01 9.573894817189886330e-01 -1.268301965483075167e-01 4.260473920540089887e-01 -1.727654521453825476e+00 5.879392179538506236e-01 2.319814179478684457e-01 9.430822215303195089e-01 1.099045650869386659e+00 7.249784688291537327e-01 -2.034374377670382025e-02 -1.504182932719917432e+00 1.074726886227094891e+00 -5.835257647560868621e-01 3.190430248518940637e-01 3.744013697220915371e-01 3.341857053265862021e-01 2.547399070362312279e-01 -5.057495325516166984e-01 -2.083264647057787022e-01 2.048055642535961951e-01 -8.400450819209539510e-01 -1.038436191541228570e+00 -6.260303358242564897e-01 3.202952760673088428e-01 -7.408431762741506388e-01 3.340159601739656203e-01 -1.631322636147376048e+00 -2.367031358946221964e+00 -1.821373091417785695e+00 -5.252153221476227873e-01 1.152666373258674604e+00 1.684546396557400127e+00 -9.099035278951350669e-01 3.823830416886118133e-01 -1.263209171159567767e-01 -1.728168695866091120e+00 -6.836179511977377166e-01 2.349745872291796100e+00 -2.152149427082117761e+00 3.438946461549041156e-01 -1.931594684031523901e+00 -6.566687131881903117e-01 2.119179068426776613e+00 -2.501231387721766231e-01 -6.008335670922508864e-01 4.819770465348979238e-01 -1.045950975777489855e+00 -5.562290406103130858e-01 -1.216938403159326665e-01 1.248097481192890074e-01 -3.919316293937267770e-01 2.745484786617310435e-01 6.879579067877232834e-01 -2.326816725484027182e-01 5.567296921901645490e-01 9.111377838761384185e-01 2.108851975910715215e-02 1.334130385651917772e+00 1.057337027055140488e-01 -1.138572950651264071e+00 -9.751349499408212829e-01 -2.598508646453085102e+00 -3.566443181167490706e-01 -1.353943738200511282e+00 9.663371315379120086e-01 2.220820497431400309e+00 -8.024114721168785769e-01 -8.105578612718279674e-02 -3.588313995578618631e-01 -1.184580368693476826e+00 -2.316612916239555731e-01 1.060996896572660386e+00 1.061508801334389407e+00 6.233757845579078749e-01 -5.752935098719934998e-02 7.942861629362747422e-01 -3.798764658148445772e-01 -2.115692065618614837e-01 -1.381831518099478018e+00 7.686331711087638352e-01 -1.324593044899178729e+00 1.016987462625931621e-01 -1.815203433792585697e-01 5.401827277608572953e-01 3.514710496927655158e-03 1.018642568013260197e-01 9.747022006639913250e-02 1.366175180622892227e-01 1.044772911130999737e-01 1.651344042529850453e+00 2.594421558546101680e-01 1.886618984285911849e-01 2.014779813083722448e-01 1.735677390656779284e+00 -3.251402003080112180e-01 -4.207116696548240387e-01 -1.398213917717803900e+00 9.524139227642755001e-01 -4.625817135260535395e-01 -8.778280523519739198e-01 -4.852907590967262541e-01 4.775614685053695962e-02 7.212502553372530656e-01 1.302841222327457915e+00 -1.123638165892294261e+00 -9.101399910261381843e-01 1.924103601075764169e+00 2.909912195319306893e-01 -1.888393230530786893e+00 -8.754567193992269791e-01 -2.569942419645021223e-02 1.805338186049302296e-01 -1.639321514991479711e+00 -2.148446575560366556e-01 -1.053816692611674544e+00 -3.324806438041351675e-01 8.120865741970690888e-01 -1.805686954681905432e-01 8.920116573896185175e-01 -1.563863314501362733e+00 3.332332575314188583e-01 7.196307321751870267e-01 -3.764483039179656321e-01 -8.384009680647246388e-01 2.785342853345697534e-01 1.392816961733907677e+00 2.973171157899842654e-01 -8.798582888562669346e-01 3.929566598723068793e-01 -7.797413585655249557e-01 1.555085314686549258e-01 -6.434854884448092394e-01 -1.213609776102658744e+00 -6.137489643199527389e-01 -2.488762484929850083e-01 1.105766115507605507e+00 -2.840959913017190863e-01 -1.725115368695992135e+00 1.450711733993489405e-01 -7.327444936027991407e-01 -6.754046024135008652e-01 2.228501162028984961e+00 1.456270119315219436e+00 -4.885222357254734304e-01 -7.609366600175969664e-01 2.594600917651909699e-01 2.883782460622015889e-02 8.647571041077940501e-01 -1.459243184730081522e+00 -1.519379994627627406e+00 -5.356180851266404419e-01 1.060166491478200523e+00 4.114229135451470398e-01 -6.850594522896599203e-01 -1.171216165846981960e+00 1.290211613815877456e+00 8.784573215930200352e-01 -1.298757113369017224e+00 4.221701398459064281e-02 1.471097652096386543e+00 -3.747803801281548997e-01 6.284174738591497000e-01 9.012490171372299352e-01 -1.056537234038829320e-01 -4.569885910669488904e-01 9.571089758026286587e-01 1.306226980475124755e+00 7.178975152378418156e-02 -1.924134905264936746e-01 -7.934919063885671753e-02 3.228589744945106199e-01 1.671127514393883906e-01 3.068101444110342413e-02 1.280006165959756137e+00 2.948244186015467824e-02 1.025776252761326779e+00 -2.232066623404792005e-01 -9.031386233149536480e-01 -2.286455342619817088e+00 3.107930485825754485e-01 -1.554477983131984375e+00 3.132666581042190673e-02 1.902150158316394113e-01 7.617395496213751338e-01 1.107355153088983024e-01 2.423680456667024197e-01 -4.460544853419538547e-01 2.821455964603510336e-01 -1.419720360374926715e-01 -1.166235352155607030e+00 -2.832946561267784547e-01 9.665608364585296375e-01 7.135288040341930538e-01 1.470157433715609141e+00 7.249547033987917277e-02 -1.878495484040337615e+00 1.283543986930213432e-01 2.964391237698476081e-02 -1.799081298635925585e-01 -6.485698289649018955e-01 -3.615575480584886647e-01 2.007052643630210520e-01 5.160424032303506658e-01 9.971827454801731605e-01 -1.567600424859880714e-01 6.263640920288794378e-01 -3.967757025862632680e-01 1.222040969288594070e+00 -1.110679004695097172e+00 -3.051191472172756769e-01 2.681167385363315003e-01 5.689518392576482508e-01 -1.703406215383608036e+00 -1.227204028064708269e-01 -2.547758043493306701e-01 -9.198104234245746413e-01 3.389426578875616713e-01 -9.765536422818205109e-01 1.289372636929936311e+00 -1.596201887293473787e+00 -5.283668464187655234e-01 -1.327199219867496172e-01 6.202312454082669069e-01 4.065585958071861183e-01 6.955390297945647227e-01 1.319227058512444595e+00 -1.240697044599807924e-01 -1.031568898254941802e+00 1.462035061238158073e+00 -7.087530931276244672e-01 2.996176774801486697e-01 1.742743902548737012e+00 5.454628000243433306e-01 -1.152095082351526578e+00 7.522135801645740694e-01 5.106123432225303516e-01 -4.260007248445003003e-01 -1.678729450318346528e+00 3.986010547191504855e-02 6.749346274876429908e-01 -1.465436378230890790e+00 -1.617458496107632371e+00 -3.732617995177187620e-01 -9.003633840163360880e-01 1.004064332603442189e+00 5.960364893100873473e-01 -3.785696683104530780e-01 -1.345122277370832231e+00 1.380411123887960168e-01 -1.896493953081909156e+00 -5.590601253874130649e-02 -2.031167156699101639e+00 -4.659728761390436458e-01 1.022164087755527140e+00 9.640256112158875068e-02 -2.225706835418404805e-01 -5.334750561415796399e-01 3.405640952732224853e-03 3.443278579822504626e-01 7.390847764224669492e-01 7.659647246487532035e-01 -1.082357864167153405e+00 1.163177118411032662e+00 -3.885753848702729746e-02 1.564538086037804143e-01 -5.665885084402199068e-01 3.381947758063175713e-01 -8.823135389533202089e-01 4.282694874963823839e-01 4.198110992620049942e-01 7.852618862791923560e-01 -1.137648188651039366e-01 -7.270129804327690737e-01 -5.867156013705209228e-01 -3.172665085677013330e-01 1.171001392260705876e+00 1.390038874674959013e+00 4.217644785079091574e-01 1.053415080052255259e+00 9.376473848289395008e-01 -2.161155101455753513e+00 2.882693856404197064e-01 -1.409985248278246450e+00 -3.649005607397937112e-01 -5.109071874642145961e-01 -2.993040110840370360e-01 8.929123027504718424e-01 -1.999943270269391782e+00 -2.839751406502339925e-01 -5.640325091052138529e-01 -1.925891362757259917e-01 -5.293640498886197365e-01 -7.142984838085625343e-01 -3.384461032972499450e-01 -4.335203270247642293e-01 -5.355854522668952455e-01 1.533366421613496233e-01 -6.955391241576304173e-01 -2.508885395610731539e-01 -3.229387671088524980e-01 1.808456767258723952e+00 -5.212962071784322804e-01 9.729505542371684745e-01 -3.004301375139192265e-01 -7.500493679982515038e-01 -2.503625949800386552e-01 1.398851745830824722e+00 -2.065971116398316099e+00 3.703530545425412490e-02 -2.406786902347577972e-01 1.459183503802139681e+00 1.631585732305559089e-01 -1.480559738466518782e+00 -8.079174881557724675e-01 -1.228089531074816776e+00 4.892805237993613776e-01 1.050890748108064265e+00 1.317748570121592411e-01 -1.017215744868778193e+00 2.808381740835784068e+00 4.527244895410055259e-01 2.384134584673812396e-02 -1.085801438117463658e+00 3.620798402228903590e-01 -7.662476459549837360e-01 -4.178268643823402906e-01 -4.873982839605143780e-01 6.329585395336358999e-01 1.134695473045433722e+00 -6.770220252974302744e-01 1.481741219969627599e+00 -8.499332930122093233e-01 -5.053253463715040063e-03 -1.967409033391056550e-01 -3.801583199137013591e-01 -1.594896176403142629e+00 -1.935286445665216126e+00 -5.547912457229647876e-01 1.049916505850652548e+00 1.324670958914408780e+00 -5.832639290875455407e-01 -1.687505357294490249e+00 1.293893688631059802e-01 3.066313330800155348e-02 4.082465262111914517e-01 4.507992087084337629e-01 8.152088074612339197e-01 1.409338565161196488e+00 6.108237451050880784e-01 8.032213741339415680e-01 3.832439815612312482e-03 9.575502963748354635e-01 -1.536934648566640638e+00 -7.256523385658446568e-01 -1.355369081864462144e+00 7.799053864393288293e-01 -6.987406924314529810e-01 1.249457087493486718e+00 1.425978694318873197e-01 -2.099106895060936714e-02 1.051163145828264645e+00 5.894042413992440776e-01 1.975614768813217292e+00 -4.421870756493245791e-01 1.126981521526942004e-01 -1.064365219339614699e+00 -8.913734341097171443e-01 1.597036735458764234e+00 4.793422614237701218e-01 3.791786720255821419e-01 8.961555987786823385e-02 -2.100697731006134772e-02 5.080015735378231451e-02 1.602101450979846187e-01 -8.166843648595772942e-01 -4.010306379173211311e-01 1.227220341966389627e+00 -2.181571167625626917e-01 9.654404893165648982e-01 2.276458101938509324e-02 2.587620248620302044e-01 -1.185910729069004743e+00 9.104582240556389205e-01 -9.405770682176014530e-01 -8.271681893404035923e-01 1.052085264515101537e+00 1.868733379534130989e-01 -7.476442841421523378e-01 -1.220515979270958118e+00 -8.582257926452843133e-01 -2.730081810476626902e+00 9.469106134385190110e-01 1.127216165054243380e+00 -1.996328641551972649e-01 -2.289443888861657783e-01 -4.057593103186444283e-01 -1.276620460551452618e+00 1.602666334075724786e+00 -2.061611464226306423e-01 -4.486856565863650004e-01 2.567080183310622488e+00 -9.433982317343413415e-01 -1.959309705498933629e-02 -9.486523837356334310e-01 -1.144375005448724503e+00 -6.333131854639820757e-01 1.536791888899608827e+00 -3.511810494286972673e-01 3.446413500955998743e-01 -9.014579491815254420e-01 -6.212682695470290312e-02 -5.658498829593697765e-01 2.511356786833002230e-01 -4.593467773086567507e-01 1.257720990596349342e+00 -1.286457689799565651e+00 1.288841885754684391e+00 1.925708932157245590e+00 4.957190976340538624e-01 -1.008058579573542640e-01 7.994044719184264514e-01 -8.243487486074975168e-01 1.485307933733573726e+00 1.187991754098240288e-01 -5.953051390610836213e-01 1.293302868152429452e-01 1.660638369079900700e+00 3.244054617246849848e-01 1.322859884476889958e+00 2.256871323443446764e-01 2.675626822909862312e-01 8.429788423628714611e-02 8.590907420858515664e-01 6.565481962973854224e-02 -1.423500088750137005e+00 -2.150454814238365930e+00 -9.460543608033508134e-01 5.926590572048241468e-01 1.232924303941745459e+00 5.005512235396826215e-01 2.773541288632312973e-01 -1.417537036887373814e-01 2.284260802084652209e+00 9.835602811718785476e-01 -1.765147716078921680e-01 -4.526816378936138752e-01 1.544682382777005092e+00 -3.115286962261935688e+00 -1.660007041638232872e+00 1.966218685317371595e-01 -1.089807213897684424e+00 -5.666982577443464564e-01 -6.128415211087036019e-01 -9.694892303429557545e-01 1.303134990598095566e+00 -9.755577579644894581e-02 -4.006119398970733880e-01 -1.018847530328638618e+00 -4.710255553200299455e-02 4.501986573221991028e-01 1.390310885095138893e+00 -9.069749553077645077e-01 4.521951365479638385e-01 2.942370123310299457e-01 3.316019068534113989e-01 -5.594444668599881654e-01 -1.140274033699925749e+00 -2.866258779935850765e-01 7.179893995034377502e-03 1.416536918556513536e+00 1.056861716890844294e+00 -2.904956504053399780e-01 7.351066502221247356e-01 7.243336132736644117e-02 1.475051977730618358e+00 -4.508636952104366213e-01 1.102407939760730260e+00 1.421286640523204414e-01 -8.616835867360661538e-01 -9.681210360323228015e-01 -2.864811548652158590e-01 -1.804076238187136971e-01 8.515496028984066712e-02 -4.090481026419685584e-01 -2.247305149972426697e-01 9.037196343391192821e-01 -5.885504413452948835e-01 -1.271683841957641503e+00 1.131958487443412320e+00 -1.181716771163994428e+00 -5.745072455889025376e-01 -1.158838935290524175e+00 1.265716341033866765e+00 2.198315301373606478e-01 -1.514354070500397755e-02 5.246346341783987566e-02 7.254999486811809506e-01 4.787258406285551660e-01 -1.578192805650482811e+00 -1.051318331085784735e-01 -2.084919328054647192e+00 -3.260173394257108170e-01 -4.559353852921422222e-03 -5.477974005215447972e-01 -1.530577548565457802e+00 -1.339700086886725261e+00 2.076982139930744875e+00 1.449230510694281826e-01 -5.709336882676535607e-01 1.404402594395980586e+00 1.788598658295602328e-01 -2.439418664740362341e-01 -7.689291437884480940e-02 -5.874387625612417230e-01 1.880383131918339279e+00 -1.389437659755086818e+00 2.352651166344618683e-01 7.262250817599749109e-01 7.466241699163680412e-01 -3.658616860248015690e-01 2.932690540845452332e-01 -1.438001779568708338e+00 -5.239097008117405974e-01 -7.681176404270315672e-01 -7.531379270191125297e-01 -6.713748918194890614e-01 -1.302613863165448027e+00 -3.944699077052402636e-01 -2.829027429829640283e+00 6.955289616067414915e-01 1.510509996556795576e-01 6.410288317504401201e-01 -1.159556723706123060e+00 -3.102985720999645869e-01 1.976640789237053830e-01 -3.252843051264780461e-01 -4.676459700966466987e-02 7.085822145731605071e-01 3.449714787677931049e-01 -1.315785100068383562e+00 -1.429132201540346703e+00 5.721359485074983819e-01 8.693220976194097060e-01 -7.641396947688159358e-01 -6.554208091336541919e-01 2.894988873032031673e-01 -1.144268223255833661e+00 6.857650130356579554e-01 1.302810709634501629e+00 -4.411260753804386869e-01 -5.894051242095601495e-01 1.826343578486234298e+00 -1.214819217330950440e+00 -8.138593767745727625e-01 1.384711962533315077e+00 5.853147501442507172e-01 -1.291867361611978016e+00 -4.467782847635559662e-01 3.435290038085244690e-01 1.307583497028927288e+00 -4.332322607718114282e-01 1.092792438324051707e-01 1.183433697634745707e+00 -2.870140703599199372e-01 -1.246372366479057581e+00 -8.185179498467282100e-01 4.201069420546141853e-01 2.034511923661543598e-01 -8.995905410953674020e-01 -1.328254261309368189e+00 -7.724263899510440678e-01 -6.107427887925543503e-02 -1.265112228558928464e+00 -5.167773367560466458e-01 -1.568750755802125418e+00 -6.918981839867325290e-01 -3.591862083452331822e-01 1.367303809606281451e-01 1.702362883267017901e+00 -1.862261685289047675e+00 -4.664249917300338777e-01 3.086729061913926486e-01 -1.501343575400556851e+00 -3.330307819298856664e-01 3.163926935192556411e-01 1.104191548902605735e+00 1.337869781265489388e+00 -5.359088692784874652e-01 7.453463219552749486e-01 3.485045714304086384e-01 -8.399631026160976344e-01 2.427503155278302738e-01 -7.843971794728955838e-02 -8.290215605469547500e-02 -1.634665714068912479e+00 1.118357169117526029e+00 9.093143635594981289e-01 2.240366252535697655e-01 1.017693919602302044e+00 6.504150588898220953e-01 -1.082885781508299727e+00 7.005502712042435132e-01 -4.367605019042239967e-01 -6.134244753154995955e-01 1.233846132027734688e-01 -7.899334800969267656e-01 -5.543985728373833632e-01 -1.123706870499353805e+00 2.192485900022388967e-01 2.964697388319234017e-01 2.098720851731788739e-01 6.325816740341139166e-01 -1.399059629607742439e+00 6.178105835782305988e-01 -2.825590560935512530e-01 -1.069129486135790286e+00 -2.151034498351214741e-01 1.261308996291296003e+00 -1.590870043379477572e-01 -2.419674587022574652e+00 -1.327852546038410742e+00 4.314380490503847421e-01 3.574777128940875848e-01 1.726111288736171145e+00 8.804355104464360871e-01 5.856917960726663042e-01 1.165019855527641701e-01 1.175733504457470602e+00 -8.746607496157515760e-02 -1.702610735348775162e-01 -1.718335581201194673e+00 -2.677783429106171398e-01 7.828898315992923740e-01 1.120288870499303480e+00 -7.060216482057751763e-01 -9.259458634761498219e-01 1.290193451670319735e+00 2.540861612636655664e-01 1.058086770692591022e-01 3.870387392158214368e-01 2.620742509206379078e-01 4.295681386054640560e-01 4.359142022394872917e-01 1.812647577958153233e+00 9.703653732949429900e-01 3.055436612531041707e-01 -1.007238621554881197e+00 -6.723592699452324295e-02 -4.403308100164201599e-01 -3.382628817060043258e-01 4.243921469765134236e-02 -2.714378289571432457e-01 3.958310058444016732e-01 -5.873709702021126522e-02 7.568963223068725377e-01 -1.034243256720976722e+00 1.060382533815197537e+00 -1.122539721262818757e+00 -2.182575407447635285e-01 -8.736037588047482760e-01 -8.922250545144174705e-01 7.758612715645734070e-01 -1.011407421468751844e+00 3.842184173592310126e-01 -2.797078496836929440e-01 -1.357314097672800868e+00 -3.123323640325577077e-01 2.078084005853194915e-01 3.174018638233221945e-01 1.263836900540633301e-01 1.614244476972131137e+00 -7.774784768013785763e-02 -5.789529217468564193e-01 1.089853089389033025e+00 2.324191454291020253e+00 8.344104048438268084e-02 3.595885850716086796e-01 -2.039898005314053075e-01 7.857432165833792004e-01 -4.174896907080845043e-01 -1.934488327083161652e+00 5.145283125467372543e-01 -5.239011090729794873e-01 1.675629140385679894e-01 -8.660280280926144769e-01 -3.650001595056638348e-01 -1.509723712195051581e-01 1.040672992067885216e+00 4.178081134820237907e-01 1.446440382810053604e-01 -2.928383129183027567e-01 1.021485286378877033e+00 5.061734343987145390e-01 1.108521867397040728e+00 8.534564815273271154e-01 -3.646361134285101002e-01 -1.846071236545679950e-01 5.083955573943781392e-01 1.588831500850478751e+00 3.149043029346591527e-01 -4.022071525052970387e-01 -3.909736830219930903e-01 -1.532887456581908392e+00 -2.036775722344796313e-01 -1.082440367470912657e+00 5.926876854764666636e-01 -8.350945943387607651e-01 5.438307327744539288e-01 5.382259354320124284e-02 -1.131574653674155329e+00 3.077566456176275000e-01 -2.419614318668986463e+00 3.055419036309880987e-01 9.176559255891465483e-01 -5.998327327888118843e-01 -6.253195228952142248e-02 1.670105388699271443e-01 1.193236567834062289e-01 -6.385684226481599390e-01 -2.474678991578767584e-01 9.243325727513095336e-01 8.837851846300048830e-02 2.785187426914119135e-01 -1.884630502347488745e+00 1.704688912074435458e-01 -3.125678671582469148e-01 -2.011932590538089982e-01 -1.726993251361143011e+00 1.323342330201454087e-01 -2.481577313861345946e+00 4.818476601636241807e-01 -7.367169549443610688e-01 -6.081865520005282910e-01 6.966096544969608839e-01 6.610785008469965973e-01 -6.460849911875276019e-01 7.526543259577089806e-01 2.283959623617088167e-02 -6.276491749910591000e-01 -1.290572925548338690e+00 3.734111270515080849e-01 -1.336273653897059877e+00 1.098136526431019666e+00 -1.387198407349310991e-01 1.944935752781003502e-01 9.468186099270395895e-01 -2.032098852389728136e-02 -1.479839021944022726e+00 -9.780516995797157165e-01 1.876106647851788489e-01 4.939947448662450058e-01 7.457220074289252487e-01 1.095851846267309249e+00 -3.943610486738369225e-01 1.541549511368639713e+00 4.515969841988063949e-01 -1.389882003801826138e-01 4.796311990622749710e-01 2.378034095132136871e-01 -8.332222819482018039e-01 -9.188495111037249252e-01 3.463752080422213830e-01 3.394218502042103958e-01 1.756127669074862618e+00 -3.243737712629598535e-01 3.723354434602546004e-01 -1.150580967094101181e+00 -3.674093115449365010e-01 7.083881931545700505e-02 5.650926480967494170e-01 2.508870933566541006e-01 -1.899957079795781129e-02 -1.047425650611510071e-02 -9.330485208647666395e-01 2.355896277343740020e-01 3.251935150990501455e-01 1.564438178157424308e-01 -1.468677437392318375e+00 9.373658329310410320e-01 -1.418497833443193024e+00 8.776532316703649084e-01 -1.072754472187364083e+00 3.338886272407599054e-01 -5.253719270401585595e-01 1.238420618923330219e+00 1.935517324179524545e-01 7.765443871740725923e-01 1.341263606196469782e+00 2.648257204145374022e+00 -6.336814690346995183e-02 6.470345353839720426e-01 1.276751556333808324e+00 5.246073015500932746e-01 5.893462550348778084e-01 -7.139257914275295436e-01 7.324602844374024091e-01 -1.183998522342419202e+00 -6.552621379958777359e-01 -1.624269383818131907e+00 1.576550897227190440e+00 2.181841806141793794e-01 1.612458082592200137e+00 -4.298754346927648878e-02 9.904147267092303641e-01 3.341067655496212097e-01 -4.151446317736076641e-01 -7.155318506956264146e-01 -1.043523017908420947e+00 2.300190261956335802e-01 -5.549739981366482722e-01 -3.501118712654510690e-01 2.804811016226167464e-01 6.017599135963526240e-03 -9.356140399380937778e-01 9.424474411782417516e-01 -2.789387301162630783e-01 8.910617591565610507e-01 5.893607426356647361e-01 5.657898388916633436e-01 -2.848622521078782444e-01 4.793381940143689457e-01 6.537846933196455046e-01 -2.705559296383324708e-01 -4.839222428319461811e-01 1.888757576085585976e-01 -5.157907603019536991e-01 -8.291003235852880682e-01 1.084632547669499292e-01 -1.391560189900258315e+00 5.116975246573649549e-01 8.039160010535234546e-01 -1.589122175875233578e-01 -1.165799517847922795e+00 -1.880252457533998278e+00 -1.991012790555037215e+00 -8.107178395260364878e-01 -1.746620743378733687e-01 -5.630074324538372199e-01 7.193050531071759623e-02 -1.015146456564074873e+00 -4.879568260779946348e-02 1.587750570544237183e+00 1.181263351309590259e+00 -4.739123879320446958e-02 1.420646896071726228e+00 5.241304010272612723e-01 2.714138909932233279e-01 7.175667003166791291e-01 1.975395505200563950e-01 -1.227925945710482344e-02 -3.285434008790087956e-01 -6.856742274816869653e-02 1.091334952664890778e+00 -1.432954725632201720e+00 -9.995523526036395046e-01 -2.456385101643720204e-01 7.979671786516970844e-01 -6.187469694610999715e-01 6.773118192598192033e-01 3.968792499810683272e-02 9.774344124970317793e-01 1.397268576697656473e+00 2.699145904035049615e-01 -7.503125543099126160e-01 9.556135054541617380e-02 -2.442461753825561077e-01 2.780120992729437024e+00 -4.859294006326980719e-01 -2.070053258437171417e-01 1.091958931734899191e-01 3.838819525874336835e-01 5.445649338177032117e-01 2.876753932881508380e-01 9.315955530607379353e-01 1.357640843569717648e-01 -1.692233057415666764e+00 -1.150011505076617313e+00 8.695188858481944782e-01 2.165029781616396032e-01 5.217599748688659389e-01 6.818930027647701619e-01 9.301016138637646646e-01 -7.492535031898156506e-01 7.002586474782859227e-01 -1.900683448788538857e-02 -5.173752123381709644e-01 -2.004940696306636738e+00 -1.232838382979208891e+00 9.360692479311372161e-02 -5.098340464407885575e-02 4.352915078484836942e-01 -1.291361552906275190e+00 2.421062579301556550e+00 -7.841573047763079618e-01 -8.653781847003527705e-01 -4.874397273454317281e-02 -2.861838459492968001e-01 5.399209279157290986e-01 -1.716254680629758944e+00 9.538093356200738615e-01 2.650834772544912177e-01 3.564824440099684244e-01 9.916288855205163122e-01 9.581601619000871262e-01 6.281884522940089921e-01 -3.586739133509063926e+00 1.065624592341689381e+00 3.418247775071559663e-02 -5.168545053456831129e-01 3.763156066487578499e-01 1.600324206793718451e-01 5.611851898359647706e-01 -2.266258758336841872e+00 7.454342616941442845e-01 -2.767369679068187316e-01 3.538470750180793822e-01 -1.115758757605703311e+00 1.270167917903982646e+00 -3.525520419878581946e-02 9.103588921968478465e-01 -7.857234931997293392e-01 -1.221646692645947052e+00 -1.093996702904003415e+00 -7.287476555010964363e-01 -1.904276402783567912e-01 6.720670231551357787e-01 -1.205717432008160284e+00 -4.708619104170160274e-01 -1.427261815998224215e+00 -2.102749296283303426e+00 2.047086351923399772e-01 7.416626164546824551e-01 -6.084191081592227324e-01 5.849229531312502006e-01 2.267751235926780851e+00 1.564487764676879777e+00 7.189521273058636641e-01 -9.574262163957247829e-01 -4.571326903464681402e-01 -6.528031589423336500e-01 1.611910380093588779e+00 -1.306065869958079051e-01 2.579234963610125275e-01 1.521451933129025713e+00 -6.602452423352568323e-01 6.287442168989954006e-01 3.093374873173856954e-01 4.006710264272104194e-01 -1.463227598956706954e+00 6.321472701765564750e-01 -1.511921109284521947e+00 1.689668941575285244e+00 -5.865756852189907278e-02 8.340490059166653092e-01 -8.018484526917808441e-01 -1.067615371759653153e-01 7.629990823174239711e-01 -5.809586538688379376e-01 5.761868532087104366e-01 9.650451248956515293e-01 -1.715019859747622111e-01 -1.599298526758712535e+00 4.483948963056339498e-01 -2.206614819913887526e+00 -1.429460373940792117e-01 -1.820103501970881998e+00 -1.246531973708991381e-01 3.029848609499900647e+00 -8.465225547008881080e-01 1.383023435347075170e+00 -1.273350933237565874e+00 -1.068068170358631219e+00 6.341571954375621045e-01 7.347883115380151597e-01 -1.132229537607778225e+00 2.731882483261843797e-01 3.476039131123284109e-01 -1.982318763997185096e-01 -2.524397512253917064e+00 -6.246470164269203318e-01 1.013236585469984741e+00 -7.490524965757026921e-02 3.414138238778491319e-01 -2.891289678462845639e-02 -9.917844053057381926e-01 -5.992104971485548992e-01 9.366497086344448553e-01 2.966008018477242839e-02 5.993856432922662902e-01 2.968408312281514139e-01 5.617481224000417939e-01 -7.490915374905005031e-02 -5.839708670763349430e-01 -9.080774937438165217e-01 -3.014100075521932709e-01 -9.554529693762194853e-01 1.681144803793233278e+00 1.931746839823851536e+00 -1.707391109919379035e+00 2.737086278362971803e-01 3.721847852094767057e-03 3.007195789188484292e-01 9.758860573865453247e-01 -1.637927082818159963e-01 -1.620332957001871854e+00 -8.419063248916011100e-01 -6.115516754421361778e-01 8.483678909296363257e-02 -6.894007411558067400e-01 -5.054040566771657028e-01 -4.349251735979312583e-01 6.619771250958015330e-01 4.684978806413727659e-01 -4.175599032023600832e-01 6.248851130744520477e-01 -5.537508205619828816e-01 2.184522665858581666e-02 1.644476375405746538e+00 -1.134165679048554809e+00 1.277302060404077233e+00 1.755173760096511826e+00 -1.057471924526004692e+00 -1.657187127557556705e-01 -4.361887510960050784e-01 8.104028845882338405e-01 -1.740354309759766904e+00 7.847253020765846410e-01 5.125978473240196953e-01 -8.138179841905454071e-01 7.024679239725420410e-02 -2.595939760619251913e-01 6.699001788118092993e-01 -1.048018439781038674e-01 1.474222513540359492e+00 6.249746483131232155e-01 6.212090621971595450e-01 -8.153565337116585043e-01 2.987885465281234568e-02 -6.839909625934743609e-01 -1.151082897047173370e+00 -1.233731335765622772e+00 2.038413002084622949e+00 7.080159832090129335e-01 -2.533606580174860290e-01 2.861920779138119042e-02 -7.957889295313064215e-01 6.550181778565623558e-01 -1.806917795717668307e+00 5.882743706232161918e-01 1.084740830838136327e+00 2.117089795094608817e+00 4.023426674118811830e-01 4.872812784988294621e-01 -7.307223001649474359e-01 1.656824628989717052e+00 1.011757967996298024e+00 -4.550068334413818194e-01 6.365125981794836907e-01 3.973611357487302209e-01 -5.997250787920154202e-01 -6.059149435119971505e-01 5.321677624574534526e-01 -9.954911160174845230e-01 -7.725391667418013419e-01 -7.492226783596103168e-01 -1.918355904353724606e-01 -5.752367677028042969e-01 2.405784186009178316e-01 -4.777501248472404982e-01 1.271339733630953706e-01 2.006893508473125642e+00 5.228004879949047501e-01 -1.965546904640911030e-01 5.102065577969542298e-01 1.258796667361842481e+00 -8.221495237651207932e-02 -1.678107433263593462e+00 2.867330558488082048e-01 -8.379625970476912711e-01 2.637540947814843162e-01 -6.998973544937692193e-01 1.747863274075212692e+00 -1.670212045158699365e-01 -1.033327092996161101e+00 -9.371316953814720074e-01 -6.336650902289879816e-01 -1.255325427011507067e+00 -2.591357696073622874e-01 1.276022570512544307e+00 9.650636159758976262e-01 2.707083768146936742e-01 1.188599558450909699e+00 -1.730002891980316621e-02 1.508854272192203805e+00 9.146558769542226242e-02 1.403355538587419127e-01 -7.778157474719710196e-02 2.475996544813660272e+00 6.095129447379841192e-01 -8.968934600408525748e-01 1.809268307576678891e+00 1.553156010554313182e+00 -1.580314566359360073e+00 7.247272806813312984e-01 1.123934253038392783e-01 -4.244479697521033601e-01 -1.555250691090264814e+00 -8.554433034277193482e-01 -1.561357962101507513e-01 5.441797536646663103e-01 -1.278091025763031796e+00 9.691541014036901824e-01 -5.692017552900613397e-01 -8.531124945219342726e-01 -5.728324124497313763e-01 1.567546441380037736e+00 -1.344869642920494934e+00 -1.015643033422758634e+00 -4.079733045621111720e-01 1.045669179287544548e+00 1.020454926931408934e+00 1.550636946401736660e+00 5.711162230149287033e-01 5.091343345870618098e-01 1.014019277921341278e+00 4.675832726457521127e-01 -3.829463553698491118e-01 5.643347942809642248e-01 5.189208589124091331e-01 2.012111193638992448e-02 7.637899042701867813e-01 -4.746809185548657162e-01 7.370600264005809921e-01 1.405796769310694749e+00 -9.390352724169621634e-01 2.127878585277180046e-01 2.102800444266829105e-01 -6.709151716284297295e-01 -1.729518257748040300e-01 1.014089208613304205e+00 1.739801876950475279e-01 -5.671448801124663319e-01 -1.757473296539888263e+00 1.159627417387610215e+00 -4.898616475691723871e-01 -5.404842646690414254e-01 3.818989736891129638e-01 -5.222370573117715020e-01 -8.557969847470706659e-01 1.912279719112163767e-01 3.223152296203704026e-01 1.617155017867658029e-01 1.964418347841273338e+00 7.513282582005231802e-02 4.665546659233247850e-01 -8.071356296079492676e-01 -3.010303998527837366e-01 1.698959115678141174e+00 9.059717573405150493e-01 4.633640508652978607e-01 1.410594777907438147e+00 -1.829952316115144306e-01 4.965783554565603719e-01 -5.481097269085485196e-02 1.897558392482990575e-01 -1.047148159011014545e+00 -1.581235611500553251e+00 1.025793227456162082e+00 1.361351723316278628e+00 -1.607457009868765496e+00 -4.233139441778581147e-01 -1.565081088888011118e+00 -1.517876352864324208e+00 -1.402561449333277865e+00 2.588893320640647810e-01 -1.057166829638192640e+00 5.237665159168932716e-01 1.229353216700306950e+00 -1.283327189637505805e+00 -1.613219343021622176e+00 9.494229543067113086e-01 -1.329348622124907786e+00 -2.578073406074317120e-01 -9.072683816540717539e-01 -8.125879486097821458e-02 -5.040661645325561491e-01 5.982075146339452601e-03 -4.301843691975625883e-01 1.849206813034522112e-01 2.271619041020295882e+00 -1.620879734842206599e-01 -9.245042388270150457e-01 1.416464482692225246e+00 1.128705701422276331e+00 -1.145949280195537101e+00 -5.361300950755696487e-02 -6.259060740738890960e-01 1.865611891188527771e-01 8.699635850707636286e-02 -5.814123452307538020e-01 -1.819339807798924652e-02 -1.419410927789095389e+00 -1.322678183434454091e+00 3.508055318781161391e-01 9.800615238208792990e-01 -7.402332603135399758e-01 2.001487215571026379e+00 -3.831641606873377182e-01 -2.605593565610144213e-01 -7.615385382828786520e-01 1.356481381787820739e-01 -5.029958524651509041e-03 1.664140520476289353e-01 -3.505919178056511321e-01 9.947725445330400304e-03 -1.106383105225492214e+00 1.551571964482350463e+00 4.094501373196345329e-01 6.376848965078273368e-01 1.437608446085249403e+00 7.452766291529437925e-01 -2.473981355402172788e-01 -2.970074975325770472e-01 -6.652228404072972889e-01 -1.128444328672502994e+00 1.038960121264503211e+00 1.391213271652646410e+00 2.540300283238208223e-01 4.472920340612465684e-01 8.429822092169425574e-01 4.447752110708985684e-01 5.515638532185149767e-01 5.333699988232125655e-01 -6.215543274735605417e-01 -1.577356301177920361e+00 -1.419064251233181473e+00 -2.718968809454160307e-01 -7.675665646054631586e-02 1.301185924412923356e+00 -2.383298933265988850e+00 -5.077542866620677886e-01 8.637075991528607721e-01 -1.558854572261318683e-01 -9.011006111240829064e-01 -1.236281376552007760e+00 -1.998136881260227815e+00 9.781880370668522007e-01 -1.939115845926251636e+00 1.705532388106087538e+00 -3.489598364297506472e-01 2.720853458548072590e-01 2.670173322445157926e-01 4.847869531936557785e-01 -2.144818271516172103e+00 1.499010325261108001e+00 -1.615126418275151729e-02 1.627220546198723916e+00 6.215982473087293680e-01 -3.366117028108169817e-01 1.058588201832771469e+00 1.116726898249028599e+00 -9.300076723569791204e-01 8.770603202648127317e-01 -1.578098745732315900e+00 -1.445587974801988196e+00 -1.439275320649163525e+00 -5.665130346281324614e-02 7.656410388003459522e-01 1.592360403609160147e-01 -4.770353928006400568e-01 1.176760390768485154e+00 -4.393238731580552670e-01 -1.174288194038810351e+00 -2.207393726504074394e+00 1.179715762277986357e+00 -1.639123275443733929e+00 -5.347168889516794588e-01 -2.532773623842877742e-01 -2.370628318419507052e-01 1.440852657106727053e-01 -2.643287389400179044e-01 -3.692164883708649592e-01 -1.457759776260804940e-01 5.559136527973249642e-01 8.001759391120274456e-01 6.029086092207598391e-01 -1.003287833796327189e-01 -3.193564472087092043e-01 -5.668360168363052454e-01 1.250861174988676439e+00 -1.223958148201803375e+00 -2.996559222776096765e-01 2.106475173042565263e+00 -1.080479893925504697e+00 -8.674816130252976931e-01 -1.246724201581825564e-01 -1.844388415515561652e+00 -1.120480519321674473e+00 5.427255491593774295e-01 -1.130923033997798699e+00 1.574799899764299516e-01 6.351847254181482161e-02 -1.383219546972443093e+00 -2.481248726650332193e-01 -1.766953894592599716e-01 -6.615418718740703197e-01 -9.319775467068698305e-01 -2.090300856284904030e-01 2.322058914119961570e-01 5.616603176151289123e-01 -7.451709632927614457e-01 8.960187221529306578e-01 4.608874964655026440e-01 -9.468971707200213306e-01 1.031153047686975466e+00 1.773116347194908238e-01 -7.978446616626094778e-01 3.393082155497973568e-02 7.780627415520676715e-01 -8.497996675061649796e-01 -9.943357564441515084e-01 1.790813462229871922e+00 3.207828580369134208e-01 -8.791584071992991634e-01 -6.275925177690677703e-01 4.238335532262627603e-01 -6.997395069945352430e-01 -4.474273321191260533e-01 -9.340775453224581248e-01 2.446879150474598585e+00 1.524271450774153935e+00 1.058650800070402909e+00 2.287219396696560936e-01 4.858955606382475145e-01 7.231315451579192199e-01 -1.458504881427584721e+00 -1.268089155399305668e+00 8.290947660172177658e-01 5.634533619285383432e-01 1.701112666148646646e+00 2.669212459604981103e+00 8.328677080459144788e-01 -5.390184733946060680e-01 -1.182002286987326567e+00 4.119538375757356152e-01 -2.212516503114067667e+00 -1.305798352331481171e-01 2.673393428172204378e-01 1.945599508882811524e+00 1.006059585277135016e+00 -1.595543241537492885e-01 -9.880571217241786997e-01 -8.177320873123322675e-01 -7.903241145258620426e-01 -1.352629870694814496e-01 2.222860733382262671e-02 -1.538663676044540463e+00 -8.657641034932775925e-01 -6.769100909332173566e-02 -9.278161237327722244e-01 1.037600881334132863e+00 -9.551951084132181968e-02 1.181759697164491696e+00 -1.791458533425463462e-01 -2.906288874725543536e+00 1.183756439372519509e+00 -1.244879141975318952e-02 -1.220884455397560853e+00 5.427304367108473637e-02 -1.564717402556311754e+00 -9.596833177873769216e-01 -1.183440469611847234e+00 -3.832035389026159367e-01 4.004136043458886851e-01 -3.391783624241927197e-02 -1.109294060769236534e+00 -6.666538411921156815e-01 4.795174259674775952e-01 -1.291930375153725608e-01 1.093154252165734197e-01 -1.699625072477379151e+00 8.467270026214961109e-02 7.659814053886262464e-01 -6.420374004700439841e-01 -1.611375019853244828e+00 -7.738109050643066089e-01 -1.453141300470516928e+00 5.060763440841304917e-01 -1.383777477145192059e+00 -1.891205942787168026e-01 2.024821923402270185e-01 7.652712630089152368e-01 -5.483596141564982540e-01 -6.982344369159287911e-01 -3.577894493086431482e-01 1.312674910647471452e-02 -1.410213458481842687e-02 2.092846813993837485e-01 1.525071166009703792e-02 -3.933395456808502222e-01 4.740048175937543462e-01 1.291302812396734057e+00 8.305740413548434731e-01 3.386893438490668623e-02 2.149243056215777992e-01 -1.333982257253315540e+00 1.073548951673816365e+00 1.757087138947061700e+00 1.323829267534248233e+00 1.622640049136397922e-01 -4.359558617782965939e-01 2.502551379178947766e-01 3.634071518896666436e-02 -2.631629887543033286e-01 -1.224738373681180242e-01 -5.430239626068462666e-01 -5.022940483824309688e-01 6.832113684054871294e-01 -2.618467446808331545e+00 1.425304450583655180e+00 -2.284158270012289493e-01 -8.729349767560393714e-01 -9.417244010791372411e-01 -6.796220704516496569e-02 -1.410149385292159829e-01 -4.095851462273581572e-02 6.883708148232059454e-01 1.578258342560334981e-01 -5.870573010413715487e-01 -9.785620129846693827e-01 -6.177259115216905405e-01 6.541112936402504463e-02 6.418853166898204066e-01 5.102135885162029094e-01 -5.776676975698166183e-01 -5.206810998723578887e-01 -1.030966863841911579e-01 -6.640821210604108682e-02 -5.465335545082667945e-01 4.534914797898970673e-01 1.744620742455200935e+00 -1.451244410652720307e-01 -1.295332491117265672e+00 -6.494953741155843341e-01 -1.131743277972490747e+00 -1.831779392576296628e+00 -4.252299025611465111e-01 1.056752645946876790e+00 1.867906339955446526e+00 2.099837720492402637e-01 1.443987130898696444e-02 1.801662410658416036e+00 -9.268789988719495776e-01 -2.483289452390218255e+00 -2.133117947505231982e+00 -1.420825181145920046e+00 6.156519042382521123e-01 1.570747745085086799e-01 -9.691171285624080589e-01 -1.333384349074102859e+00 5.646955614869949569e-01 2.593668083856971673e+00 -2.903986649717449006e-02 -6.666070784132589744e-02 2.266542822520924705e-01 -8.998387558395257169e-02 -1.393417256635459234e+00 -4.138062504996242730e-01 8.442847294275670489e-01 3.716822289348509778e-01 -1.589638027551288080e-01 5.534379412811349930e-01 -8.960988241126750797e-02 4.357462350094694070e-01 6.110637003127324940e-01 -9.003019184014434684e-01 6.099532974903342231e-01 -1.153721676675696584e+00 1.157017534293289795e+00 8.750695355639492856e-01 -1.292643316148831822e-01 2.574063565555144151e-01 -6.471372950541504077e-02 1.415497187340795326e+00 4.838994672005706432e-01 -7.009660308445699872e-01 1.929386233596116496e+00 -4.585519700715198765e-01 6.790837228293939987e-01 -1.713694666083944995e-01 -1.132907511286845192e+00 -2.760284560359492767e-01 5.941115341342173561e-01 -2.398270145288358135e-01 2.280016274482967731e-01 1.536424273602979007e-01 -6.698524946233109789e-01 -8.191667129353153998e-01 3.693834837853008368e-01 5.762382303058576349e-01 1.771334321322308725e-01 6.768895940333347072e-01 1.789952830257216798e-01 2.459572258758628005e-01 -1.108044261613830572e-01 -1.862104383482974024e+00 2.571612587522137949e-01 -9.686261237269667701e-01 1.790918851651054911e-01 -3.769238441401238648e-01 1.890412164746012660e-02 1.096326005151795346e+00 -2.253170750250164944e-02 2.611447974610146883e+00 1.316665819237020862e+00 -3.342654916290079270e-01 -2.542895058789890750e-01 -1.183048087840401275e+00 1.530288489366266269e+00 1.391304994759752889e+00 -8.364996498896671850e-01 -1.638569281119697518e-01 -4.728843579888850623e-01 8.738912581639548538e-01 -2.431491195426735419e-01 1.256078204629976769e+00 -2.896063402038175916e-01 -5.645537267273977866e-01 -7.849585698688475999e-01 4.729287538017207249e-01 9.607487827111291234e-02 -1.793880884578400225e+00 -1.128793898914402516e-01 3.821459248995339730e-01 -8.586990455142167189e-01 -3.516886866789913912e-01 -1.017697209392823092e-02 -4.735619450226463689e-01 1.683991179297672502e+00 1.987955242458175009e+00 1.834303990376151272e-01 5.523206913789373562e-01 -5.285144888265396607e-02 1.430941333566754459e+00 2.066985302709967998e-01 -2.148012051106079068e-01 1.555465256161029652e-01 -1.289848150987605857e+00 7.669263905185137453e-01 1.341630587737371039e-01 -6.936958304055146352e-01 1.933758985308032363e+00 1.246240171148356585e-01 5.713523170940290052e-01 2.327335329694621424e-01 1.178649645144811131e-01 7.267081690786350023e-01 8.816719555924622531e-01 -9.239748915306712496e-01 3.322512783029339944e-01 3.652300113937453907e-01 9.430874437451124415e-01 -8.248506679854072932e-01 -2.084001150436161520e+00 7.663054226832393886e-03 -6.808640266578204203e-01 1.962974109708079118e-01 -1.350460947317128735e+00 -4.149968548168134208e-01 4.891118671955823061e-01 -6.280965768755152334e-01 -8.232827872945533421e-02 -8.629568102627381831e-01 8.195802671672617334e-01 -7.420430689047183281e-02 -3.503235853003587308e-01 -1.436736430143574994e+00 7.537256404763355011e-01 -5.176695909934386775e-01 -1.546498440651242756e-01 -5.446706496393144414e-01 -1.050579362552968715e-01 2.861537800935656795e-01 -4.048045436367180283e-01 -1.021096890232572774e+00 -1.365537477724058313e+00 6.937618970283104813e-01 1.180500325054505417e+00 3.063941773160333559e-02 -7.129993503149317791e-01 -2.005195692909658711e-01 -1.135757102572254817e+00 1.048716379305138169e+00 2.578150376090256879e-01 -1.780030997189165243e+00 1.715198820113084943e-01 9.269146723498506990e-01 6.377626943534044912e-01 -4.391354439636644957e-01 -1.119592969495100343e+00 7.220198992129418514e-01 -4.924347310552476542e-01 1.032620277513344620e+00 3.772118104370107528e+00 2.004140790777235726e+00 1.696384628320177224e-01 1.669867741792361748e+00 3.580701950808088396e-01 -4.367272050203496910e-03 -7.122171130667100947e-01 6.802540865930060965e-02 -1.041422058177193133e+00 -4.061683476887686384e-01 5.882734082991707414e-01 -6.231982018263274026e-02 1.805322688577799539e-01 -1.158804036198280568e-02 -5.760115678429859054e-01 -1.138757436524414191e+00 -1.029757891176646512e+00 2.857167232000414003e+00 1.528343122372436191e+00 -1.431559452861379755e+00 8.232564424776424028e-01 -8.019647083456213910e-01 -6.247838782425018112e-01 5.575349820611525953e-01 6.394274225262121247e-02 -6.818199971540713777e-01 -2.893485996282729733e-01 1.207057025167166397e+00 3.263154351161976496e-01 -9.181428024842932523e-01 -4.315530865127016336e-01 -1.335847371457796084e+00 4.187074135495587601e-01 -4.127991289815707288e-01 -7.082098269331051910e-01 1.872920148979261845e-01 -5.403595756545800377e-01 1.733284787858618836e+00 2.384384631416670008e-01 1.372913160467050364e+00 -5.137032811527287857e-01 1.019161977156714194e+00 5.836484303011135744e-01 4.980412316205614642e-01 -1.730892048087815160e+00 -6.187848878874570024e-01 6.462135033958608110e-01 -3.038362331883858597e-02 -1.304210190654782053e-01 9.058738000445715199e-01 3.412185321723493203e-01 3.618167982673152760e-01 1.041730558453452637e+00 1.993125213246343730e+00 1.719500406690267214e-01 -7.516882516877645415e-01 3.619677313441043709e-01 4.705409995797722456e-01 3.449448731624609188e+00 -6.913065707817621641e-01 7.890922541967829718e-01 -3.824676281713359355e-02 4.286246252657469058e-01 6.595329201088855342e-01 -6.154851127055427362e-01 1.032544244891999474e+00 3.703865012789798739e-01 -3.690471076219431490e-01 -4.405457954565556999e-01 -9.771673878450194417e-01 -1.022355430856511704e+00 -1.236528992970125307e+00 -5.137383236586646751e-01 7.318398141883444286e-01 1.797500526845367430e+00 -5.253947112277990161e-01 -2.219399972473747734e-02 1.654264773647731612e+00 1.543679186915205559e+00 -2.544719431409872556e-01 1.024002597127507075e+00 -1.697446626974171258e+00 -8.885727965475478385e-01 -2.645294682853582269e-01 1.551477688539274480e+00 6.584847366888346709e-01 -2.139265136227869402e+00 1.403173376804887074e+00 -1.292590784959452233e+00 -2.584216310875510625e-01 6.296018629663475696e-01 -7.894098886576548235e-01 -5.476094088543836946e-01 2.439227954692168854e-01 -6.848147421946355617e-01 -6.795728221831578431e-01 -6.297488616447657339e-01 -1.962363078394395721e-01 1.094620493964626684e+00 2.903737731873138883e-01 -2.023223578203010298e-01 -1.508446609760162982e+00 1.461758823922964246e-01 -6.760947952689139173e-01 -1.095059739525995335e+00 1.823982423060476199e-01 -8.683253317505335023e-01 1.465692715834473470e+00 -1.036628530655340219e+00 -7.912381301925278665e-01 -7.970712145267314641e-01 -2.119893596309212036e+00 -1.079598619765953726e+00 -6.607639688547178869e-01 -1.687394800895143099e-01 3.133877764863974291e-01 -8.757504845980375041e-01 2.812016492739022322e-01 2.282593137943150219e-01 -2.981001670914523172e-01 2.325039218455876799e+00 -1.072141077494676242e+00 3.964112865754829684e-01 6.747275487253530102e-01 5.893237362173171512e-01 -6.038515749600386062e-01 -1.123308554136933646e+00 -7.958988364994117326e-01 1.920364915764747882e-01 3.465719385336019087e-01 7.212640735706506989e-01 5.156634237891578598e-01 -8.035696351259793424e-01 -1.124112004761337547e+00 -1.527470945364466148e+00 1.083488778625057547e+00 2.365078705494590761e+00 -2.178423649049845146e-01 -1.554840460585791506e+00 -8.571869221741863498e-01 3.254483801350050998e-01 -2.164926064524261395e+00 -4.514830976576644228e-01 -8.353919279405617182e-01 -4.765770254689095098e-01 -4.141343895302703193e-01 2.611608684500262845e-01 8.281878455862669020e-01 6.499139481898804638e-01 -2.015203128409130517e+00 1.115785978589981742e+00 -6.189345668130737943e-01 6.287765068177648686e-01 -1.039458818206275975e-01 -8.166339582441020095e-01 -2.145302495171739210e-01 6.779147520404329441e-01 -1.797394326831014189e+00 2.176190865859329193e+00 -2.118887528223554195e+00 -5.218878654799243844e-01 7.287492378434549112e-01 1.441679678507447937e+00 1.236231250511152346e+00 2.230475527881196907e-02 1.017904952321623119e-01 5.278055009045804630e-02 9.672247906496153069e-01 -3.727630044694773548e-01 -9.952605390719087008e-01 -5.961808767259323405e-01 5.200557269526178139e-01 -1.753062618753557234e-01 -6.858071519782258374e-01 8.065112429498186297e-02 7.434113448815550251e-01 -8.298095126199720450e-01 1.828969472944450836e-01 9.130637647490568165e-01 2.248315231860733565e+00 1.000296899130163952e+00 -3.132139976969470774e-01 1.471025286989480874e+00 -1.430795286550049505e-01 -6.852336405831376265e-01 -1.506890076658993660e+00 -2.511113464307059839e-01 -1.876433232435085641e+00 1.338726617980390277e+00 1.010995764073225667e+00 -4.078085145131608580e-01 -4.056368706478197250e-01 5.130504162400483237e-01 -3.547209304492534437e-02 -6.432596578150476807e-01 1.770050071450270268e+00 8.019560470340113545e-01 -7.242373268739881187e-01 2.738580626730246492e-01 -1.294041245179721411e+00 2.278153336020259712e+00 3.277253313557717540e-01 -6.851387046097755507e-01 2.183433312870423748e+00 3.755911441496517233e-01 6.477750135759426930e-01 -1.028348040565750798e+00 -1.644753927642573998e+00 -5.584165624307557696e-01 -1.013584064363161286e+00 -1.975511310074058446e+00 -2.343278340127451231e-01 6.556355883230882142e-01 -8.500307710998596944e-01 1.854574864646928722e-01 1.838460589318914096e+00 -7.131724745058445336e-01 7.130430283400671643e-01 -1.280262070550564513e+00 -5.391471597699510898e-01 2.221805796889439744e-01 -6.006116365332130336e-01 -1.317935899230278540e+00 -2.639441377084874585e-01 6.652570073945663909e-01 -1.122254527093920207e-01 4.186938703290922492e-02 -1.837960781424913703e+00 1.447895573815859205e+00 1.417427111968237341e+00 -6.430124176558379423e-01 -2.342137139929044931e+00 -9.126617082924304292e-02 2.143968295032173899e+00 -3.711648274498569045e-01 -1.126918701787400501e+00 -9.379457891190197405e-02 -1.804166826637573495e-01 -2.725343569124569765e-01 -9.624851923279702515e-01 -7.140907638803266344e-02 3.384932211848524219e-01 -6.921125337765177132e-02 1.614467385830261170e+00 2.913310510245624152e-01 9.740537564266418258e-01 -1.427749405794451976e+00 -8.757818980924896302e-01 -8.267281491365416901e-01 -1.144181611507772311e+00 -7.412442627688884400e-01 5.793938592615051064e-01 5.696015487858129001e-02 8.602911359026725879e-01 -1.101859714976071158e+00 -1.381178448657223168e+00 3.369309774388478118e-01 8.410920651865444464e-02 -4.757572591121267958e-01 -1.314457235048855366e-01 -4.269302306819405812e-01 -1.522569054842474401e+00 -6.536118204849519220e-01 9.643094940205962917e-01 6.804595175931731355e-01 -1.613495597212352584e+00 1.602396977283468527e+00 5.013685297804633123e-01 6.340620700523613706e-01 1.258678912438872866e+00 -3.377249951634985758e-01 8.605820698005094138e-02 1.035511617203881407e+00 4.659433515248346813e-01 2.472606708888370475e-01 -1.711816393606737430e+00 1.158444152323203413e+00 -1.760549067426260494e+00 6.118302438882574634e-01 2.681417593453769399e+00 -2.563868211535755282e-01 1.156755792656888548e+00 1.166508232731301442e+00 1.713099430938448853e+00 -1.307807697682263681e+00 -1.465944588208892008e-01 2.566426761579611582e-01 -2.612166514492288427e-01 -1.683237282240626520e+00 -5.301258324484807438e-02 5.412397949340369552e-01 -5.848261927857183462e-01 6.398897710546014306e-01 6.907629479019785634e-01 2.155140586031649985e-01 -6.224516494514340526e-01 8.386739914372879356e-01 7.212341055689281966e-01 2.695798723075515935e-01 4.045951680155516206e-01 -1.120449693686683013e+00 6.434147431155420316e-01 -2.424064606227941399e-01 -1.799950238044001616e-01 1.004709993473051233e+00 2.500494073617852919e+00 2.511474636153432360e-01 -2.080009603530121876e+00 7.031112933547314370e-01 -9.046793945971536022e-02 4.492418149099518532e-01 5.822088988959945866e-01 5.674339326869284328e-01 6.591624250893045600e-01 2.063231508564317696e-01 1.353546985002038516e+00 1.250457166986352231e+00 -7.096187440174696048e-01 -9.536882695587667325e-02 1.611870286053688872e+00 2.247302323877762853e-01 -7.569118956224637484e-01 4.568185892981777019e-01 -1.346375778717284200e-01 -1.622910537439676282e-01 -1.074026118473982105e+00 1.057778591780001720e-01 -3.912527325077369555e-01 4.679817625287355232e-01 -4.625593702476283875e-01 2.522669820269000107e-01 -1.874460229469664174e+00 3.168734651997862084e-01 2.433263450892074464e-01 1.166122282351822026e+00 4.779218029336964046e-01 -3.004953993421665137e-01 -5.370084423446085109e-02 -1.524052276026031105e+00 -2.930320874290405220e-01 -1.933290284697496419e-01 6.022118793737756270e-01 1.281291568928961899e+00 1.365327481049372960e+00 -6.005613390278894403e-01 -1.017494152653004358e+00 -7.666600430458065940e-01 -6.592924006732648889e-01 5.217824410935407720e-01 5.965844602710151934e-01 -8.623751725530646173e-01 -1.555488773336335395e+00 3.771970302168072831e-01 -1.459782213846104293e+00 6.058090987039786990e-01 4.261323610535734940e-01 -7.221610441846902928e-01 1.722921379865696434e-01 3.062564714793359899e-01 9.329632319734955104e-01 -2.000475698892778820e-01 -1.799470883158124090e+00 1.857557227516230813e-01 -5.601039887063576916e-01 -5.796007093328096049e-01 -7.963008676623124504e-01 -3.196562867757157256e-01 -7.241133014604263229e-02 5.364951841817425793e-01 7.081896285206265573e-02 -7.476072571787980570e-01 -2.070577097386865795e+00 -5.983379181274802727e-01 2.197505890665867045e-01 7.344232342314389594e-01 -1.309148227167930556e-01 -1.483345066012845770e+00 3.200498371644826090e+00 -6.991146182930495501e-01 2.077781956871366909e+00 -6.376981850153110587e-01 6.194344092163366344e-01 -1.840623631578682806e-01 -8.790760078543615741e-01 1.260866091345145268e+00 -1.245150170626904584e+00 -1.715638624960260872e+00 5.407252763241025134e-02 9.140526223930686145e-01 -2.421554244048244042e-01 -1.988604612790576320e+00 1.109363354832124948e-01 1.684545693380889331e+00 -5.187646555684759520e-01 2.575142512692586205e+00 5.498675447841766539e-01 -1.326905956280293175e+00 1.451501717428534066e+00 -3.298444040697611768e-01 6.035711088349773323e-01 -1.272660198909149720e+00 7.025249790029658437e-01 9.756462246112173053e-01 7.936845264231606745e-01 -6.516811120465071383e-02 4.906333440600377793e-01 8.181344874624234265e-02 5.613473286357234526e-01 9.163144533472166176e-01 -1.322130854138364731e+00 8.897987594362721797e-02 2.904128402656306340e-01 1.475227016482908438e+00 8.219776360963965134e-01 7.377737909950947692e-01 -8.843060852996389443e-01 7.315412154937954714e-01 -1.820261468328990551e-01 1.257290947305471362e-01 -1.009197171444366159e+00 -6.253655080204586492e-01 5.764770925434330451e-01 3.106605773342909216e-01 -4.113702866327358931e-01 1.148262258835011929e-01 -5.244646733506251879e-01 -8.360757558504747777e-01 7.487818782764043002e-01 -8.154767223583692104e-01 1.187654012322027608e+00 -2.626697439729614447e-01 -6.292163784854281072e-01 -1.424545677358025619e+00 -2.060473804911445050e+00 -5.330606974947473820e-01 3.689030934253170746e-01 -6.184778735520246595e-02 1.664423090613702749e+00 1.450301502126230269e-01 -1.915718515025024715e-01 8.714116517645834059e-02 -1.999973523819626453e-01 1.479024385578695255e-01 -1.388982770016388701e-01 2.504163840537237729e+00 -1.477570585612592469e+00 7.611924571971668829e-01 -9.075226802798440628e-01 4.175511257063272974e-01 6.610047522656815611e-01 -5.938005701595887587e-01 -7.629145413104693185e-01 1.235603362393572269e+00 1.404963551154252421e+00 -1.459926687836141657e-01 6.384586507477040263e-01 -6.306304972404045417e-01 -5.236929438410664606e-02 -3.951809493344189406e-01 -6.038202055674152247e-01 -5.159637580750713326e-01 -8.351494536803615309e-01 -9.238850872919505963e-02 5.469738795856978752e-01 2.098738066179110240e-01 1.554526367311144464e+00 -3.374087122196314237e-01 4.190673807509334381e+00 -5.819794891161035322e-01 -3.300637203006841491e-01 3.527631732680934773e-01 4.635567766433714154e-01 -2.733653863824578423e+00 -1.487273549864551958e+00 -7.026059071739942929e-01 -2.973948414453779776e-01 1.988978198271257325e-01 -1.986435278845700703e+00 -9.241658999092913218e-01 -2.401356873201331954e+00 4.004901002875381200e-01 7.273722499062278413e-01 -2.173795109910089618e+00 5.917128283110827391e-01 1.058351807642145259e-01 -8.957012778783468576e-01 6.365210225582971226e-01 8.093064554263842414e-01 4.458739491003063660e-01 -2.977311151863979988e-01 1.109135698446891277e-02 -1.874490094534792872e+00 -1.286045886262551230e+00 5.004212491200627638e-02 -4.982837370005262501e-01 1.382586368417564771e+00 -1.019644251558728731e+00 3.073498765956274026e-01 4.418742555597166555e-01 -2.357637009510105477e-02 4.147235411625195267e-01 1.523252924386792717e+00 9.425639678931181376e-01 -3.988664832350297118e-01 -6.358923140429743881e-02 -1.741638903969362939e+00 1.535429225715525092e+00 -6.574378215867816566e-01 1.573919288923642190e+00 -1.577811213819410030e+00 1.932152169097263172e-01 -1.593207854287607139e+00 -9.718297463017796511e-01 -7.106633897756210738e-02 1.335224321496364608e+00 -1.226801434935701485e+00 -1.400840092133734727e+00 -3.005176685388844526e-01 4.226696084562695521e-01 1.044037916900863783e+00 7.934654239324018254e-01 -4.759444881191420007e-02 1.178412572346114517e+00 -5.229293081791809572e-02 1.845326295175113929e+00 -8.176872962330270500e-01 -5.468701437832956813e-01 6.895904494746030178e-01 2.479504183095487119e-02 -5.786592000501372679e-02 3.023795922180400608e-01 -6.539668300815433266e-01 -2.712225341108602250e-01 -1.859506134903255781e+00 4.301029282752406591e-01 -9.755600738346102974e-01 1.213494205893180578e+00 1.477345384597235967e+00 1.949160147683358102e-01 -4.222924459269060682e-01 2.912022429000989399e-01 -1.321092578551168906e+00 2.626331085849734071e-01 6.556225758373810386e-01 -3.496375127295854868e-01 4.972042010918938937e-01 9.933805432334982810e-02 -9.416410660600924576e-01 3.165916822220818938e-01 2.212268371686002821e-01 1.221568437278001795e+00 -3.015135502809540569e-01 -4.858280154686858698e-01 -2.776493691875905334e-01 -5.225411904515414076e-03 -1.136978975882218856e+00 4.791130486760949991e-02 -9.840676289351710793e-01 -6.076129603498489073e-01 3.152114757072710938e-01 4.074080646068719419e-02 -8.293625324666692444e-01 1.172702576942728642e-01 6.820882150848125436e-01 -3.990771654535483770e-01 -2.237079080418083732e-01 -7.885573502544868107e-01 -2.665200015862231098e+00 1.497826337384648987e-01 6.517216079855873145e-01 1.098729048952542531e+00 1.314645769944088050e-01 6.582589479310078096e-01 -4.078415360516536303e-01 -8.889125847876639952e-01 1.870121064601648619e+00 -9.620612546946404331e-01 -5.920600515506058148e-01 5.338613366669454630e-01 1.955348741712283234e+00 7.611884952219143408e-01 -1.301806580741911690e+00 1.320694264872293466e+00 1.634572993252378703e+00 6.440971262767074546e-01 5.666675135711819467e-01 -1.868965195598078777e-01 -2.698688394179477701e+00 1.851643024582806829e+00 -2.748162513655477146e-01 8.260509636863571092e-01 -6.537458177000775583e-01 -7.126060421385883858e-02 -4.040492963934861903e-01 2.007661420796768292e-01 1.888048207646525700e+00 5.664007528489550802e-01 8.889897439892430198e-01 1.118273995339493565e+00 8.490493030143355657e-01 -8.871536326689026808e-01 -1.607036098183621253e-01 -7.820475017294147291e-01 1.843261704059483197e+00 1.176645044053189759e-01 1.680468283684578568e+00 -6.173142481234100698e-01 5.055127250536826100e-01 3.407716794134745264e+00 1.608651282316712727e+00 -8.620825136042036263e-01 -1.351629905993530611e+00 1.436452089671221399e+00 -1.236847678410578411e+00 1.566064875518688559e+00 -3.623940767407788921e-01 1.706175476515460421e+00 -5.960228049651159488e-01 -9.450280827682761009e-03 -5.385319764675645660e-01 -1.362004605144989222e+00 -1.018842460988682808e+00 6.571468867357601606e-01 -6.669963815581416711e-01 -6.391363457393893777e-01 1.082358437545478225e+00 8.482235580527702767e-01 1.261158541579821435e+00 1.185356630174114079e+00 1.539052903072257450e-01 -9.564849529413597118e-01 -7.660888348474652609e-01 4.553796847099623735e-01 -6.424958902544933848e-01 3.300249405066215530e-02 -5.401120591733643561e-01 5.139761305661240121e-01 -2.824933742290458571e-01 -9.408574529308588730e-01 8.078885388060654815e-01 -1.250414153084853375e+00 1.023331597170798135e+00 6.655159367619843669e-02 -6.860359004179429343e-01 1.468722371703738760e+00 6.350613965297674524e-02 -2.598972380736526588e+00 -9.473398465190059348e-01 -1.688956539129397583e-01 8.687529591839494580e-01 1.541641886111842219e-01 2.420221772177955089e-01 2.108380887406957171e+00 5.140716606965309854e-01 -1.007904352919410940e+00 1.329469296169004666e+00 1.102989742836971265e+00 -7.395353013132334175e-01 8.808479629665072475e-01 6.339197173981596656e-01 9.401896359605457221e-01 -1.753204184000465515e+00 -1.123012945868028523e-01 -1.223524797418933385e+00 -7.106780347581455048e-01 2.199232067704206539e+00 1.397576277377298393e+00 -3.872705785847211507e-02 1.889345847636704434e+00 1.630215634435798200e-01 1.035129567379364408e-02 -9.903661449901611791e-01 -6.683721907667046214e-01 2.550212342665573728e-01 -1.107829916996261099e+00 6.656972611358132064e-02 -4.018075608495717543e-01 1.216803299589959142e+00 -4.142467659589872397e-01 9.246064026858092921e-01 2.001060448498187316e+00 -5.723582883968422186e-01 6.055611522363097965e-01 6.792428481525575323e-01 4.548725763500152675e-01 1.154505619104205127e+00 -3.421942019700970339e-01 4.088516889478545635e-01 5.925048948470539312e-01 -5.411870252168453632e-01 2.485796616217119670e+00 2.553902276091221668e-01 2.794189114534521567e-01 1.618412599180133915e+00 6.370103132410405156e-01 1.115673973468442437e+00 -3.441491961842931685e-02 -2.159838828915451092e+00 1.547296303336419543e-01 6.475735157543152098e-01 -8.007349496192718297e-01 -3.649941809506552781e-01 -4.691700608685184931e-02 1.079968385987181589e+00 -8.527905789669083525e-01 -1.864008540072703002e-01 3.829902955532727971e-01 -7.158211222378536576e-01 6.794778274612967017e-01 4.110376764347711820e-01 4.773707189445710042e-01 -5.081515497927212577e-01 6.795746344752929824e-01 -1.064225881176889127e-01 -5.383719767473603701e-01 -8.689897035118214763e-01 -1.163444443828226760e+00 1.795475156548199114e-01 -3.431653966779964482e-01 -3.049364208963499245e-01 -1.152040829435265534e+00 8.259216767593748898e-01 -2.066646019461544637e-01 5.247497930711482184e-01 -2.137881943030557341e+00 -1.346971148300804666e+00 -1.161063104844436006e-01 -6.497340553514390216e-01 4.027982204851180414e-01 1.073500154874584833e+00 -3.904891902790946778e-01 -1.353270495007293794e-01 -2.057686630274209449e-01 -6.971935938554882917e-01 -2.825846430241631402e-01 -9.023607397884466641e-01 -4.325558756970339092e-01 -1.282538530157583789e+00 -1.182161458350665439e+00 4.046352377824352087e-01 1.346135453266238402e+00 1.217840371678827971e+00 -8.759440057637515875e-02 -1.413346000554394299e+00 -1.082506140375229187e+00 1.549703435463069656e+00 1.125756406728499082e+00 3.905822652200791611e-01 -7.225070057127194190e-01 5.836745837258769942e-01 1.127206762244309157e+00 4.962948723408345808e-01 8.110616215590180644e-01 -2.342375791767668108e-02 2.547128752937253271e-01 -1.476565166278726249e+00 6.115929942790569035e-02 -5.868373204546963873e-01 6.924847814079558850e-01 -3.925273064228194664e-01 5.650295834023308927e-01 -4.965736084668485040e-01 7.837702589929990138e-01 6.813220063087926937e-02 -5.199294715957624158e-01 7.925047974975147902e-01 -8.915176713902410455e-02 -1.137809792636920614e+00 1.196742558108142784e+00 2.254464259399519277e-01 2.010001874194096982e-01 5.015737254895114711e-02 -4.327650997420222634e-01 -6.430890508275873829e-01 1.024006596248425160e-01 -1.933086411100426449e+00 7.928053072326517459e-01 8.484822451425588774e-02 -3.676781460041662064e-01 3.799170480370878678e-01 1.777600440527580039e+00 3.209843144062375364e-01 5.289226758548273288e-01 -7.331583622874263684e-01 -1.594041824827341081e-01 -1.172156661811413425e+00 -2.743670756991205550e-01 6.908378749313303091e-01 -1.154590573087994204e-01 1.369113000143215464e+00 -1.665894826760539349e+00 -1.873358368713247346e+00 -5.010136485586088595e-01 1.021986943423001115e+00 2.482982343980284223e-01 -5.994820933331788115e-01 4.259015015128892467e-01 2.548459165894224540e-02 -1.664906385295077174e+00 -1.329529781203314942e-01 -5.302143633305614889e-01 2.905590827654593311e-01 -5.698429222973466768e-01 -2.172871580946909506e-02 1.513574012244365274e+00 8.785586291899676326e-01 -1.877433585433422092e+00 7.214830048387603778e-01 -7.355008210016917847e-01 3.695471012805056077e-01 -5.825766940563480434e-01 -1.962050421616183260e-01 -1.014013455672047259e+00 -4.652034180158524102e-01 -1.946670792646396086e-01 -2.186396697870177874e+00 -1.455870639563412006e+00 -2.600757361630464004e+00 -4.447759822503277727e-01 4.590584215945471280e-01 -2.203601109998881147e-01 -8.668994789766029663e-02 -1.356214577547549816e+00 -1.599975922550127105e+00 4.367884532179808210e-01 6.269138496391855053e-01 1.297359281022998800e+00 -8.905668968041682287e-01 -1.655876430016579026e-01 1.010297073752119523e+00 -8.966671461203400417e-01 1.204029646431558298e+00 6.025806658827850271e-01 -1.027165724989431261e+00 1.335459235373462339e-01 6.754011471695781088e-01 1.018622730267277454e+00 1.198760938179221913e+00 -2.639436847333541891e+00 -5.499170633333405611e-01 1.436534904641544319e+00 -6.136819315608340597e-01 -1.437233225336824516e+00 6.853796393814846066e-01 -1.128716713828621376e+00 -2.750722002087970311e-02 6.095798497006395256e-02 -6.949987708682801024e-01 2.701165359816093847e+00 4.068505860105748884e-01 3.080658084636239691e-01 8.882502782923630269e-01 7.208849109910634434e-01 1.830483499064947672e+00 1.980494353015803899e+00 1.774582277833987656e-02 2.820760298994458987e-02 1.492980036885772632e-01 -1.726122581857203908e+00 -1.272293762822230834e+00 1.461177800692687656e+00 6.227221345047740941e-01 1.678150970400598962e-01 -4.955886964713104859e-01 8.213788045631880141e-01 -8.361001358546230611e-01 7.359053609736158075e-01 5.968134165373130129e-01 7.386087367786123847e-01 1.580119290144139654e-01 1.805023282948984731e+00 1.022208005616991322e+00 4.588488465285442963e-01 -2.054354070842664637e+00 1.088662819304993395e-01 5.911381783662710276e-01 1.087736316863631703e-01 5.495248070804630292e-01 9.140047269237406846e-01 4.299758501683309531e-01 6.752788763957801033e-01 1.298521118429874610e+00 -1.179464678399728905e+00 1.354358195205426441e+00 -5.025263675648161676e-01 7.577081968720942307e-01 2.526018183024743013e+00 -1.379294949013988303e+00 -2.597717970331622439e+00 1.750750000389527550e+00 7.543041326378047140e-01 -2.556263591075366159e-01 -3.835487011155813697e-01 -8.967718156656709905e-01 -1.777380333187148220e-01 8.803404792192686124e-01 3.550386246498847542e-02 -2.304437193140719820e-01 2.670082703634446553e-01 -9.168015239448681353e-01 -1.005464305946128345e+00 -5.531765053745717475e-01 6.451300775536864540e-01 -1.226578038871381837e+00 -1.527658561128341641e-01 -1.433089117160828652e+00 -1.180851293540972069e+00 -1.908195853166531508e+00 -1.209823384862069862e+00 5.376600575940829740e-01 -2.179619383931771237e-01 3.748177525175409586e-01 4.498130820640480754e-01 -1.843222439994509632e+00 6.738259562418414950e-01 2.780950919337134564e-01 4.543916581571803559e-01 -1.164907473925403947e+00 1.956115391503572276e+00 3.303757788837070608e-01 2.778142556227372606e-01 8.515518614143510190e-01 -1.844298083700963431e-01 -1.166421613217135528e-01 1.546051076982221106e+00 -8.734630402483892220e-02 -1.510032502914149921e+00 5.314579528751349757e-01 1.047131277115067594e+00 1.092918406266424558e+00 7.692468625395794124e-01 1.769156263067754642e+00 -9.889187883194822115e-01 1.716380488407867499e+00 -1.163040655299955706e+00 -7.327938793438697473e-01 9.655022509236586004e-01 1.946429711392912765e+00 -1.060199781747739843e-02 -2.910619503339447189e-01 -8.020808818654736605e-01 1.580359898855163481e+00 -2.714086036107963285e-01 -2.605205791449660691e-01 5.296072005795036258e-02 -1.187892427292282393e+00 3.147524986912315502e-04 1.162485309649880172e+00 -3.050998966645475097e-01 -3.552319726928054311e-01 1.121734790420991335e+00 1.452450129097345055e+00 -1.028305027779137015e+00 1.169341302656762061e+00 8.412985271036448331e-01 -1.782011025716039587e-01 -1.648718511745902893e+00 4.239387816668256370e-01 -8.637692372885122719e-03 4.309707045840960871e-01 1.537162416087972661e+00 1.476070634189855957e+00 9.474885564016727324e-02 -2.933708315790751753e-01 1.372891867420409584e+00 -2.325257464408123642e+00 4.166155603182473688e-01 -8.792818615069447619e-01 2.385518876919540787e+00 1.148693751943339114e+00 -3.301650209771375688e-01 -2.842797352986715653e-01 9.403419648741532244e-01 -1.216745567985023424e+00 6.749160867421593046e-01 -8.045258408878885881e-01 9.999114711632185737e-02 -1.141870472851931551e+00 2.398566152387825223e+00 9.720007487784360078e-01 -2.540761011930176005e-01 -1.732189357920164818e+00 -9.084333283814635673e-02 -8.325869538098418232e-01 -9.446594992867672624e-02 8.692965017263268868e-01 -1.367257028376370087e+00 6.242290685398996786e-01 -6.575896807631838037e-01 3.554111013667156094e-01 7.477525930708945889e-01 -3.578437082649668644e-01 3.691545725168313141e-01 -1.151756052079332182e+00 1.012163877257497901e+00 -3.107853585257693285e-01 6.803876479110712028e-01 -1.874190858339492283e-01 -8.295704574582093427e-01 -1.351428962510967391e-01 -6.013973756554384931e-01 -8.804193445408550756e-02 4.976237172181866564e-01 -1.889715984096141943e+00 -8.247288793928617689e-01 -2.725129363098853785e-01 -5.670383721688321277e-01 -6.876372705925031248e-01 4.889954972326108207e-01 6.402781988147702164e-01 -9.505454075272604664e-01 1.417703067616171986e-01 7.079899313096230662e-01 -9.611162498134363519e-01 -1.794008624247528605e+00 -1.598552797285507143e+00 1.942762530181768033e-01 -6.315920160859440635e-01 -4.071275459501213501e-01 -2.260421055039299187e-01 -4.529343121534389061e-02 2.897888788193618281e-01 -6.883462818192059851e-01 7.480090182557427303e-01 -2.137071352577806505e-01 1.031647510437429860e+00 -7.076282463351949437e-01 -1.951694470994892905e+00 1.058612060437935209e+00 4.896314312906631661e-01 1.694493105336019878e-01 4.958286878516469098e-01 8.943748280999527234e-01 4.256903195408091589e-01 6.289822638197132762e-03 -2.858339900615787244e-01 -5.650535535478508689e-03 -9.592670081632865831e-01 -1.003258433046692932e+00 2.381148757065023158e+00 -9.011158072494513949e-01 1.405434317078680939e+00 -8.789185501292758884e-01 -6.567896801597348233e-01 4.271662683638269842e-01 1.860631391400850362e-02 3.172079003611055770e-01 -1.581654783313587664e+00 -9.614626746594137074e-01 3.873349614130775498e-01 2.785428334108763782e-01 6.776131168791422743e-01 8.619974751046668437e-01 1.148062748550411349e+00 -5.552344897571674931e-01 9.237835893760271144e-01 -9.370325546909735737e-02 1.996012514380169023e+00 -1.643386864376268131e+00 -2.343885365820712607e-01 6.228502898414187694e-01 -6.663744013315420038e-03 -2.524699352538010699e-01 -7.472181679536925303e-02 -2.277923056561035775e+00 1.308446870536565942e+00 4.968298106649174928e-01 -7.974832958704378694e-01 -1.988204358502396740e-01 1.105079239421898896e-01 -9.943545184233758549e-01 4.423204177858706121e-01 6.593465177553303747e-01 1.383762227719008919e+00 1.348737526906274020e-01 2.385152289378879853e-01 5.714671143879806320e-02 -9.798023031816839312e-01 4.775869718690068516e-02 -1.453490442807711946e-01 1.109961826569517002e-01 -2.111042214720160182e-02 1.083869421993077786e+00 1.536789407554749687e+00 1.351070330626917559e-01 8.673980076074568057e-02 1.300849828394094188e-01 2.052208472027430564e-01 7.989439391864687767e-01 -1.032872332288711226e+00 -3.349951484591292550e-01 1.158697026074187342e+00 1.034925256750398148e+00 -4.143396914358273841e-01 3.081897136659635383e-01 -7.347547687100767222e-01 7.341316233433420324e-01 -5.956552936870672665e-01 -1.264485984659629469e+00 -7.479811117562659151e-01 7.875725584840933546e-01 1.220792463989385457e+00 1.010389761138740239e+00 1.906137533187384214e-01 1.073225954383963066e+00 1.343791131733734545e+00 -6.085393345948492128e-01 4.632238460240451494e-01 8.786488333425638286e-01 -3.793048629384670467e-01 2.153690265445060703e-01 2.768874192873145845e-01 8.854036230478711245e-01 8.940247293118209759e-01 8.157463614508542182e-01 -8.499999506383717485e-01 1.195038288505684498e+00 7.336293260775544889e-01 8.657255443186087640e-03 1.412694370400791044e+00 8.282949469971197243e-02 1.212182737085910844e+00 -4.306720780680843297e-01 1.349724973205175260e-01 -1.347041910806421106e+00 -5.188170714065380995e-01 9.410629438216018272e-01 1.243123147807536411e+00 -1.349485499317043535e+00 -4.284659509285183576e-01 -4.381504207826689701e-01 -3.115395192858609885e-01 -1.310979868282029726e+00 1.468292386652141568e+00 1.827872537794928531e+00 7.950597753438859439e-01 6.160551190918290426e-02 7.620777074377780291e-01 2.715345351365619386e+00 9.622647345648542849e-01 -1.659402463345018619e+00 -8.974962788626546228e-02 -3.690079923170634379e-01 5.757112790851121042e-01 -5.275243681624497416e-01 8.934307460935093648e-01 -6.572359252234014626e-01 1.347329801722655818e+00 1.757314552147085207e+00 8.464418786141350015e-01 6.673861672614997964e-01 1.354070076578184345e-01 8.687130387697019618e-01 -1.527984658203443091e+00 2.500570029915317516e+00 4.793209201615380999e-01 1.735358482608383990e-01 -6.594549358656076610e-01 3.298542736639705208e-01 -6.270842794061386449e-01 -1.281126434176783624e+00 2.564547074604240362e-01 -1.151645903405122337e-02 -4.714106571570641502e-01 1.891392518308223844e-02 -1.205347759156374821e+00 -2.150100748056786026e-01 1.238162570396031725e+00 3.312553535067427890e-01 7.071832827156850909e-01 -8.681097346757935540e-01 -3.005061168056331056e-01 -1.650701266156267444e+00 -1.371305372906491016e+00 -5.733905009070969783e-01 -1.352523812157701233e+00 3.359869563890079958e-01 3.442453664059292318e-01 1.311418998152708459e+00 1.545421989249006645e+00 4.564874363836650129e-01 1.540534381495141936e-01 3.085553521861484905e-01 4.720813044625548072e-01 -1.344443484065697803e+00 -1.004532749606801723e+00 -7.937365719153777199e-01 -9.182983287272501460e-01 6.762962708947151125e-01 7.185762468349531362e-01 -2.239049645733634242e-01 8.764414744412666325e-01 -1.226933571736426476e+00 -5.602121978738336949e-01 -1.194703127040404933e+00 5.321983247615913459e-02 -2.842520627469444783e-01 1.225767299871780125e+00 6.919816058179766305e-01 1.183765657007904287e-01 1.624508389855694013e+00 6.517192849105107877e-02 -1.055918053617740826e+00 5.032777246007438254e-01 -4.436157157944224938e-01 -2.191040115435037627e+00 2.206480955369973795e+00 -9.349629734750182497e-02 2.554278298848888795e-01 -1.495436590670686572e+00 -2.813135979155793054e-01 6.824102119003049305e-01 -4.367063617768851547e-01 7.065314322493625177e-02 1.148407618732804281e+00 3.928960259849895165e-01 3.002566708021435771e-01 -3.308209818666364654e+00 8.251437191748602074e-02 -1.110685324293550824e+00 9.064014298926824365e-02 4.926404910999700702e-03 1.678734087172448319e+00 -5.515081713956362375e-01 -1.149284147119278732e+00 -1.436963882468043296e+00 1.130538685769433505e+00 1.023588571497144661e+00 -6.820143889557638284e-01 7.576133833267904016e-01 1.237479359121410827e+00 -1.814432231260982298e-01 -1.046580075002666588e+00 2.352995404207372243e-01 2.168467172783263841e+00 2.044498358573931251e-01 3.689620741742311028e-01 -3.757643961662143206e-01 -2.889076245593766301e-01 -7.087488684066467481e-01 2.625803009960699375e-01 -1.238007974294677016e+00 -1.980571552703465299e+00 -5.108360991402745022e-01 2.268640771886734631e-01 6.279401736813093882e-01 2.122490398830424230e+00 -4.174483550357129813e-01 -8.033289870866210380e-01 3.428669720868500748e-01 2.389825164658339052e-01 1.804430751097698959e-01 1.098458513272025927e+00 -5.503889758236404223e-02 4.429968138330860339e-01 6.810732213730872342e-01 -1.961116670436001241e+00 3.982633389970821614e-01 2.295960699629315260e-01 1.489003277161614625e+00 -1.174487929126000474e-01 1.808585563382599126e+00 -1.106237528288281702e+00 1.645990016267160128e+00 6.254995118022543821e-02 -6.876239842414252346e-01 -5.362595393847403580e-01 -2.056906944374910576e-02 9.629792116535659252e-01 -4.601858166210860412e-01 -5.080064650004495475e-01 4.945130901954872260e-01 -3.288070033224175792e-01 -9.635176706651894518e-01 -1.050875669880583008e+00 -2.806578504012262609e-01 1.055658997116243780e+00 -9.229874176202828018e-01 6.718132288920509732e-01 -2.135249828019076368e+00 -2.349517094834427056e+00 8.467968678402919280e-02 7.935749938853088326e-01 -8.329418100461630781e-01 -1.095172109572449370e+00 7.807423406682524603e-02 1.079843210763526073e+00 -1.216069881431705912e+00 -9.441167342703465915e-01 1.273127848533061934e+00 2.679125070222392879e-01 -1.628956490001618462e+00 -7.729123302921442340e-01 -9.992686188456024743e-01 -6.531488322367541288e-01 -1.066510008811244692e+00 -1.014691414137329328e+00 -2.129851736198620608e-03 -4.853024576441417048e-01 1.345542416214532966e-01 -1.828179726666092492e-02 4.936865332613658008e-01 -3.797081860230211436e-01 1.021485274407179622e+00 5.678253053669479744e-01 7.492093458333176637e-02 -1.389657024691036469e+00 6.717501627552823207e-01 1.017996082981956207e-01 -2.351885889128613183e-01 3.277161346903124106e-01 -4.049036419696731004e-01 -2.431909052257012760e-01 -3.948407888718330483e-01 1.112741648249996607e-01 -9.165502295896131857e-01 -3.908365647746906424e-01 5.146528218229858842e-01 4.648511844824782524e-01 -1.049546147674512042e+00 5.476478468995821247e-01 1.364789898600516027e+00 -1.562268498168133679e-01 -8.775799190802024974e-02 6.563649181127791943e-01 1.706755506231908137e-01 -4.908770181499057250e-02 4.536841913075598254e-01 5.709613449737567237e-01 -1.334736203167610213e-01 -2.294944177329205637e-01 -9.229054251735322456e-01 1.124936199742621712e+00 -1.373384115127927463e-01 5.580459719293500154e-01 2.507995211574900463e-01 1.252232503753664572e+00 4.780720464680057180e-01 1.138147770723915431e-01 -8.341918066658851050e-01 -4.408438824435867986e-01 -1.063338254542957606e-01 -7.896229198976509878e-01 -1.705316932281991105e-01 5.273140857598394016e-01 -6.265452451084781993e-01 2.111193371657725582e+00 7.962039842298188064e-02 2.444551179473499480e-01 -2.753437404185364867e-01 8.303126967581577755e-01 -2.991492938626242104e+00 -1.744819169189943286e+00 -1.890881972612513673e+00 2.518063795502015756e-01 1.830270399379355928e-01 -1.340345884683441513e+00 -4.780922302718357275e-01 -5.620675239949923796e-01 -4.315530712216033571e-01 1.152950440165469548e+00 1.338757821445958784e+00 2.875661235487394704e-02 -2.356839142877249771e-01 1.084940609194671585e-01 2.461550556418042879e-01 8.390047801672496641e-01 1.728633545958568885e+00 -7.195031151595151497e-01 -5.910701832655255172e-01 -5.601115847285906835e-01 1.081584418255255420e+00 -4.869892808938564577e-01 -7.715710026676593225e-01 1.461611603768816214e-01 -2.568676705276015104e-01 -8.306443791698153722e-01 5.735458084739074591e-01 -4.637027689884004600e-01 -1.292514403746489737e+00 3.864937408244539796e-01 1.120908087370129647e-01 5.781321689368374983e-01 -8.188302187673005550e-01 -6.435506718902347378e-01 2.110849804062726598e-01 -2.333995416151011526e-01 1.075757903234229929e+00 1.414325917515389837e-02 -8.344105331569154904e-01 6.181134688262619470e-01 9.919737546973469433e-01 -4.109777301701867391e-01 1.039623693879800470e+00 -7.411091404627633272e-01 -7.233569571776149454e-01 8.335881640526845437e-01 -5.416869455393589217e-01 -6.168757057314537828e-01 2.487268091792223246e-01 2.410542775427982676e+00 -6.539219831229925450e-01 -9.068979486176772520e-01 -5.081888149348622562e-03 5.374271585715236776e-01 -1.029336142724364134e+00 1.093442622867611735e+00 -2.102247769514536735e+00 1.989102428785095300e-01 -6.359436583227646711e-01 6.841955914751240986e-01 2.426832598406655495e-01 -2.011556551651858538e-01 7.390542426880689630e-01 5.278094657926878375e-01 -6.155613500344688793e-01 -5.884286432093555064e-01 7.047780466028022994e-01 7.975188067460269037e-02 -1.876201030642131451e-01 -3.857715435310719032e-01 -1.165757437775059024e-01 -9.024896284991695827e-01 -6.135304848010345591e-01 1.337109643495136280e-01 5.512443922268884799e-01 -4.566891329025069557e-01 -8.988483039926883356e-01 2.264221322758126417e-02 8.664102579287615846e-01 5.559260725810509784e-01 3.766285873482070889e-01 8.840305280353486506e-01 -3.276852832903865753e+00 6.940310950455945427e-02 4.485480903414459375e-01 -2.274482488038895300e-01 -9.414380641721106224e-01 -8.652522539697496962e-01 -1.124575377941007037e+00 6.944898379710658931e-01 1.353869185899685856e+00 6.756020055119446033e-01 1.500935372145852265e+00 1.551251991430206700e-01 -9.822564262123671952e-01 -5.752792617456240487e-01 5.068051739585729409e-01 -3.999369473700683519e-01 -2.842015570208882846e-01 2.543818436670017280e-01 -5.579206026403796814e-01 7.411420909791383016e-01 3.959422497021909404e-01 -2.118959889714956191e+00 1.232089470647359963e+00 -6.844477490362680383e-01 -1.993545534590064561e+00 -1.782226658322753732e+00 9.245562287610883390e-01 5.335915859683384999e-02 5.158470062158100784e-03 5.922372113445658615e-01 -1.006610668354709359e+00 1.140926427500093210e+00 -1.296526250469009156e+00 1.710627022628085303e+00 1.462034472029213772e+00 1.441528441751082079e-01 3.140844015712775938e-01 1.306327758008875017e+00 -3.705412654422173824e-01 9.340533579423544452e-01 -1.613858149352649818e+00 2.305605410563289215e-01 1.427051930694872128e+00 1.640459968426929871e+00 4.115713459950036124e-01 -8.627303225976451495e-02 3.443769211369089867e-01 2.769664226585940359e+00 6.087970880201851731e-01 -6.196112101065146538e-01 -9.652598644239362979e-01 -3.168415926839222019e-01 -1.578442570101245071e-03 -1.483123282074174654e+00 3.800453422363938016e-01 -2.178822016464570410e+00 5.958888809648218432e-01 4.266663582257677056e-01 -7.943953974723854117e-01 8.149151653322642130e-02 -1.080707781574579140e+00 -2.309203071781244621e+00 6.033292514215207181e-01 -1.473561687524911623e-01 -4.581517649373010870e-01 7.456875853104876217e-01 2.330931707764214433e+00 8.448860671229538877e-01 5.131774996384732557e-01 2.026944112693392919e-01 9.788404350423534073e-01 3.453651747503609926e-01 1.006823398209227838e+00 -1.940512810237360608e-01 1.470521474819922181e-01 1.178689623122676888e+00 -1.480252936136860598e+00 3.161052587077787246e-01 -2.114276095665338140e+00 -6.169324105398504843e-01 6.950742573848307515e-01 1.299010948542759190e-02 9.168672893423646109e-01 -1.824312924837732247e-03 6.821229905422151463e-01 -9.560988442202837945e-01 3.550146795565542468e-01 -2.346637723632263306e+00 5.576574312039729309e-01 -1.646952169050253323e+00 1.352221174436731566e-01 5.769389625948972977e-01 -3.649472439907375798e-01 1.656410137462939339e-03 -3.966272447072722307e-01 2.356055987505053295e+00 3.357690168339201309e-01 3.464752581257986991e-02 -3.372937331471772548e-01 1.011834749339586725e+00 -1.168663814712739724e+00 -4.447762185282870262e-01 -1.946306364465021810e+00 -1.117482579788222075e-01 1.406814114744781685e+00 2.120365256215660299e+00 -9.042423287786687247e-01 -5.503335981232552326e-02 1.630345997446892570e+00 7.558360799665262419e-01 -1.037310572931173652e-01 -4.342001728520384352e-01 1.349358310145469586e+00 4.058316765005744453e-01 2.491918595734979314e-01 1.728124493705068598e+00 -4.946509166606241070e-01 1.052838481138471255e-01 4.896436224765844947e-01 5.948671474869639958e-02 1.849825827043916737e+00 -1.530821758396151866e+00 1.563907945201866490e+00 -1.042216411991347957e+00 -5.706243418145438007e-01 1.329193627349621432e+00 1.650535759258217605e-01 -2.084495516209937047e-02 -1.633311565813109212e-01 -3.717299395057217515e-01 1.129072629637398323e-01 -4.036010349131280983e-01 -5.855031768308872619e-01 -2.425415895334226135e-01 2.726919931889574822e-01 8.433666606975688262e-01 -2.782869871866091582e-01 6.852310629575695256e-01 1.059050275853454570e+00 -6.045023689507165177e-01 -1.737265535243639025e+00 -5.931776508523237679e-01 -2.942765069212377460e-01 5.730036993285949620e-01 4.070334543069895755e-02 9.303206385469404982e-02 -2.275268578115164253e+00 2.154024256271706850e-01 1.132711683702268157e+00 1.010663125854046607e+00 -3.778168654875658228e-01 1.291933391757509098e+00 4.692644135104008241e-01 5.387295393351605455e-01 4.140408720437744328e-01 -6.405973670238520601e-01 -3.584299408876517323e-01 -1.567154315165590894e+00 -4.492269300940254784e-01 2.384237671112004464e-01 -1.463601299530983724e+00 3.803676283017355941e-01 6.542060934749096557e-01 -5.402265048283998450e-01 6.514188488369592189e-01 6.677541588353700375e-01 4.055491038787176206e-01 8.785379180327641535e-01 8.305818487532092842e-01 8.293132248497265824e-01 -2.442020537880976727e-01 5.286610398883159201e-01 -1.213880419533132082e+00 1.079943997917812926e+00 -1.670909961168883573e+00 -1.937872724141469272e+00 -1.620652311802430079e+00 -5.315324707326776199e-01 -4.680446480177426483e-01 7.142696063441598131e-01 -8.568042168999840946e-01 5.140670808238934075e-01 4.975563053768735644e-01 1.352771333252637820e-01 -6.914574317408681559e-01 6.838335376651475395e-01 -2.298314685861460926e+00 8.223727794231290300e-01 -3.909733310371925064e-01 7.942614188677248332e-01 -2.028854461510916085e+00 1.348803170652494110e+00 -1.199281075807190788e+00 7.470977383499421975e-01 1.187472850188063589e+00 5.332392114571945507e-01 4.070331853414710377e-01 4.518393375960439995e-01 -4.487582450046940785e-01 2.458354820787664430e+00 -6.025421929976277902e-01 -1.791947443750534941e+00 -1.238955057808819982e+00 -2.082829008504651358e-01 4.112931936256248450e-02 3.155935179712351935e-01 3.407726894733972833e-01 2.775484031125534656e-01 -4.123940744678453174e-02 2.033387484327204842e-01 -3.900988592937099098e-02 -8.252808976767495031e-01 -2.025128084294475883e+00 -2.194607895861155553e-02 -2.868981546967594998e-01 -3.801444675053259892e-01 -2.186537648137190537e+00 5.419707936324571484e-01 -4.984124138051418407e-01 -3.640360874501266109e-01 4.687858966881743861e-01 1.308191242871014293e+00 4.194981713096871956e-01 -5.345818255678822517e-01 -7.448798771371950567e-01 2.218085464360484982e-01 1.198011627385258793e+00 -1.019070415402712065e-01 -1.650608221523735430e+00 -6.484559033178545207e-01 -1.446169105715839232e+00 9.513635837854098609e-01 2.908344187250681001e-01 6.448223709948803783e-01 -4.691880991933726208e-01 5.112224334752604182e-01 8.521176481068390429e-02 1.674315010014308713e+00 -3.442859028523787002e-01 -7.605006047800824120e-01 1.184486266067642957e+00 -1.574128658981756468e+00 -9.202082660192256736e-02 -1.000429411276097413e+00 6.256493472614172990e-01 3.926249553052235663e-01 -1.486946087579746445e+00 -9.084476637542461264e-01 1.086885428010723187e+00 -2.662115129087725407e-01 -4.268290194491455858e-01 -1.538872230538603114e+00 -5.192696676807737610e-01 -1.044025307632348465e+00 2.531883798333513513e-01 -1.729888119867960095e+00 -8.681047707854463447e-01 -8.708539330862149486e-01 -5.790419305680480702e-03 3.303988202985709832e-01 -3.677243243798403172e-01 2.977026669504887479e-01 5.655725296194757945e-01 -7.425834454264951257e-01 1.292307105367952236e+00 6.359611942455760669e-01 3.287892525881064842e-01 -1.988527985231168804e-01 -7.848907944334550246e-02 1.169594228769321731e+00 4.445213314643555735e-01 1.154413318569559310e+00 2.642837251866610865e-02 -1.193915316138918437e+00 -4.752742110503380656e-03 1.159362683097816676e-01 4.814585043487266680e-01 -1.224146508219617457e+00 -1.335235909354468842e-01 9.011968024477509109e-01 9.762455231550312140e-01 3.191598857663942024e-01 -4.764068029728023013e-01 -5.036795433570303571e-01 5.826423918152513481e-01 4.935021439085247597e-01 4.568097680309941566e-01 4.665425900430705264e-01 -2.406786514096840093e-02 1.578680178401482836e-01 7.429519357951613889e-01 1.149112706053091237e+00 1.379230393459460746e-01 2.722417577442451386e-01 2.169124180170622085e-01 5.085282020420450050e-02 1.569193609500322717e+00 -3.312914941360701193e-01 -1.011770825150452469e+00 1.191581222511131966e+00 5.991018428304321075e-01 4.466208668243767943e-01 -5.853003264620735280e-01 -1.483176013704539997e+00 -1.006422151615399274e+00 -1.959192404507706708e+00 -1.819675309903202143e+00 -9.053297596049635354e-01 -6.697318704057159122e-01 2.970181128317845309e-01 -2.895658823287918349e+00 -1.068753770981107465e+00 -5.907425575148694818e-02 1.621741581273375754e+00 1.943169247987022175e+00 1.433454583215666212e+00 -7.409472085316127776e-01 1.118648505682694916e+00 -8.780387628138074385e-01 6.917155819193816502e-01 -4.528211627410701490e-01 -2.455860688270295189e-01 -1.255808777572060553e+00 6.842119297366565656e-01 -5.791834533520110462e-01 3.349049847244354172e-01 -1.391382515526931707e+00 -1.996631763963543804e+00 -1.886857748951159819e-01 -1.538385580726466362e+00 -1.826452760890212579e+00 -2.176647660811846130e+00 6.067640678459050863e-01 -1.075473857823397328e+00 5.285265115528425817e-01 6.221126705277482127e-01 6.971563722327936974e-01 -2.344594188285321401e+00 2.488888248037427697e+00 1.610475299283552264e+00 2.407759964458373314e-01 2.221869959553860463e-01 1.189561235643954662e+00 -3.425852430233715384e-02 1.678492109520054898e+00 -3.057181173657725903e-01 2.660327819691002404e-01 3.054031211330608397e-01 -8.225460909518155228e-01 -3.061537378891678873e-01 3.221130152837862748e-01 2.248800068402574404e+00 -1.358166421532375732e-02 8.607690225956046715e-02 2.308473481142621908e-01 -8.016703017473351123e-01 -4.667752166240871775e-02 1.580904253874614973e+00 1.998184728001903832e+00 -1.006099599990837312e+00 -1.648623244104155061e+00 2.950033170041980179e-01 2.429879515326748063e+00 7.794848344587205213e-01 3.829319768342226427e-02 1.668166854504491869e+00 1.562027686044240860e-01 1.098022552862736534e+00 1.313185687276514413e+00 -1.657863620932870763e+00 2.172287790982654065e-01 7.525653207453356641e-01 -4.235395465464483200e-01 5.126371300953590504e-01 3.600550460619079129e-01 1.309381487271774613e+00 -8.500246978905172668e-01 1.233790256785266104e+00 -1.256679076378225179e+00 4.623061394897649556e-01 3.063325411865190917e-01 2.120207081785401293e+00 1.990009910364427093e+00 8.341351982415583510e-01 1.418404295106411084e+00 -2.637136634381029854e+00 -7.063218290299732027e-01 9.446253197204056429e-01 7.792212656032347917e-01 6.401701198783288360e-01 1.061353255333147505e+00 -2.394789065594626898e-01 -3.196952793192088249e-01 -2.680233562583776361e-02 1.169434620592090940e-01 1.068186268550916695e+00 -1.123270736815950466e+00 -5.715460648523597031e-01 9.906818534086686556e-01 -5.299836502151468176e-01 -1.644043920971825612e+00 1.647957243727672383e+00 -1.682706675354058268e+00 4.901721593478098465e-02 5.109236946197964757e-01 4.755882066260060936e-01 1.853265907815438762e+00 5.692340660816236353e-01 1.025046794941367884e-01 -2.524803790305035212e-01 -7.531234022169484010e-01 2.539902645282199334e-01 -5.339908090672471630e-01 1.198424204986614949e+00 1.367316739329835329e+00 7.732862848087022067e-01 -3.665668055308609619e-01 1.836888582628686706e+00 1.788979903623876266e-01 -1.660613737259393874e+00 4.532853030406794881e-01 -2.845907444956756183e-01 1.933563814860922880e+00 -7.498056208154550983e-01 -3.309806247667765877e-01 -9.834885038783148375e-03 7.828063482837398501e-01 1.888078884993576179e-01 6.278112003576373779e-01 -7.053568370026389381e-03 5.424339670062626739e-01 1.787927319872792520e+00 -3.239436844981609109e-01 2.300783361900806678e+00 -3.737296406210133815e-01 -7.228159140776597713e-01 1.898037507735866143e-03 -2.058538462804635760e-01 9.992975575704728941e-01 -1.020417921522261073e+00 -2.174694769288661345e+00 4.456295927591249484e-01 -2.169056000564455466e-01 -3.502732636413435907e-01 5.312190989043130696e-01 9.378689990931302622e-01 -2.552595492186052084e+00 2.879077888266119989e-01 -5.064362325676171617e-01 -1.350478011663037159e-01 1.242698335603772825e-01 -4.242690350015204670e-01 -2.556138222846738306e-01 3.280305573618011450e-02 4.925404594140340708e-01 8.350308126015058008e-01 5.519666690088286254e-01 -3.349690170480829621e-01 7.517337027209972655e-01 1.199805982525500525e+00 3.137342118099052390e-01 3.698533204379353734e+00 -2.935144468683070773e-01 8.785738471632064117e-01 -6.688794390097269060e-02 1.249180702158984246e+00 1.035257635316078728e+00 -7.067968768717459715e-01 -3.219012988727535940e-01 1.485211416957447517e+00 -1.077540127496498412e+00 -1.982057551142364815e+00 1.769304557455950055e+00 -6.786974858386636278e-01 -9.161350260816950031e-02 7.134299716974913386e-01 -1.706236987871504185e-01 -3.355331620053448871e-01 -1.479263126274696361e-01 7.182141780835368250e-01 -8.491836269125076220e-02 6.417416659012507019e-01 1.314242392127290993e+00 -1.652235812695076245e+00 -9.196936268291404648e-01 -2.087117120214606381e+00 9.382077887435492647e-01 -4.365815900505011504e-02 1.049517344085479031e+00 5.565582746311161788e-01 -2.012863799653518360e+00 1.009163646871295006e+00 -1.962348409286018003e-01 -3.668298750336970726e-01 -1.781326455793710073e+00 -3.070816766794998709e-01 1.067035513033244509e+00 -2.279017100669701312e-01 -1.826394100142783306e-01 8.969074210746577069e-01 -4.230926607225996006e-02 3.422447291687434612e-02 -3.346918712659796569e-01 -7.936008953570174163e-02 -5.561838975459307832e-01 -1.130839128057969045e+00 7.577149675975499710e-01 3.710895333210745273e-01 1.758114458104939881e-01 1.175791191305965322e+00 4.860158430325463019e-01 2.659076237423184441e+00 1.322885893909697130e-01 -8.485511745279573637e-01 1.977657271109644344e-01 -7.062416661920545291e-01 1.556577423993497744e+00 4.349523182029343960e-01 -1.391904384940009787e-01 3.355501650627545213e-03 -1.001948621236893100e+00 -6.112552683975486234e-01 2.518750905958248576e-01 -1.522876377673203052e+00 -1.139599645543039053e+00 -7.069262660271344867e-01 -1.998871514056154375e+00 -1.010453570208400320e+00 -1.111170755582985725e+00 8.037185726373912154e-01 -6.235747571455697580e-01 4.772234568905664442e-01 3.132909189021134133e-01 -2.616971833831682574e-03 -4.731867352541743732e-01 1.533189105664306329e+00 1.008322559256815965e-01 -1.671208845582576652e+00 -7.484678827060975426e-01 -6.176023823081253639e-01 -1.168154434278941167e+00 4.298133945689164293e-01 -3.343229540991852766e-01 5.558676854374174914e-01 2.731790041118481449e-01 8.796930048133091429e-01 1.736710676508853801e+00 8.633180333882646273e-01 -1.268523101584357660e+00 -1.180487798213164519e+00 -1.213813150620345338e+00 2.689323476266212598e+00 8.158253263059640492e-01 7.179348385171321345e-01 -1.436487208290153639e+00 -1.442391189972632159e-01 -2.966749854706535738e-01 -7.717143666353030174e-01 -1.118359443247248786e+00 6.675757156888488808e-01 -1.099819891546750250e-01 -6.650543800973643949e-01 1.302012413318177353e-01 -6.492453511563438528e-01 1.340275055779596713e-01 1.515234762896087384e+00 1.348108703878712067e+00 1.232873245213756408e-01 -9.361533025274421105e-01 3.391329244252858643e-01 -4.702526994750234057e-01 5.209549964349996509e-01 -1.373893708645481659e+00 1.256441882586732284e+00 7.261944495799220467e-02 1.801653217127374418e-01 -3.477775523071295338e-01 4.147888311289459895e-01 3.017303636034415204e-01 -1.672174401421629986e+00 -4.864978824609909602e-01 1.535548754408735617e+00 -1.083199593452885523e+00 -4.469348783659873314e-01 1.950786158398777781e+00 -4.306022645489198664e-01 -1.400364216214328439e-01 -2.365840929960294936e+00 1.033525610678858397e+00 -4.083066316981296545e-02 3.603455303466287368e-02 -1.353270912431629724e-01 -2.496524530711361489e-01 5.904918728321271182e-01 -1.140082894297965721e+00 3.912163534694704237e-01 -1.675002285263062218e-01 -1.039803780088857099e-01 9.311491626092230911e-01 -1.045336910459438107e+00 1.190703544634064137e-01 -5.950590211575271793e-01 1.256250603663909393e+00 2.881262345148930537e-01 -6.728042462117497791e-02 1.836757911727242565e-01 -1.560949202348016263e+00 2.740886135904552767e-01 1.296239416539533895e+00 8.598651233953207296e-01 -5.844773607827890016e-01 -2.320615619387275674e-01 -8.972862634262467052e-02 -1.076313989047946174e-01 3.892684335323553513e-01 -5.138054649272731922e-01 -3.685691345637671090e-01 9.510279554686114079e-01 -2.659751331728440679e-02 1.074036976252740472e-01 1.458043773772748519e+00 -7.035948729599591500e-01 -1.064017529962700825e+00 1.231186916685379634e-01 -9.023877324326304988e-03 -1.008035899000974789e+00 4.927435956151046681e-01 -2.797822343312054705e-01 9.238990503653700115e-01 -2.627815063056458955e-01 5.031812378855503587e-01 -1.985229591620509271e-01 -2.004302720895232565e-02 -9.937323805604024729e-01 1.223620418121852405e+00 -3.213750330128836152e-01 5.367451661090513193e-01 -9.447848086668098055e-01 6.141670988191759717e-01 -8.183108349372206769e-01 -9.208250102596100550e-01 -6.551655036475122484e-01 -2.936988033257942679e-02 -1.604788174812083357e+00 -1.769731408357653635e+00 -3.451003038564848246e-01 1.997605104552079291e-01 -4.553146188084288282e-01 -1.266929379179252857e+00 8.555662054264211516e-03 1.633267607710903846e+00 -4.709433110083676710e-01 -6.174591778792981600e-01 5.734581344051984386e-01 -1.380052113313543494e-01 1.896946629793355488e+00 4.561446840133290270e-01 -1.284705802243919504e+00 5.572737840896044847e-01 1.206878575744068538e+00 -1.082359098499769412e-01 -1.150921407743858316e+00 -1.585189100816141838e+00 2.303729306412779509e-01 2.233738057843336067e-01 -1.203239878591372047e+00 4.204528468249847939e-01 -1.271298440068656666e+00 -2.618187266274147884e-01 -1.238892976313020089e+00 5.253498303013659498e-01 1.092747595222926492e-02 -8.638657840762513640e-01 9.256382022549133337e-01 1.634915767452625346e+00 1.106424063289500825e+00 6.439417515413778936e-01 2.693553940056532703e+00 8.762356123121084472e-01 3.742939467632467876e-01 3.212445133312392120e-01 -1.711083893913956322e+00 -6.409779915521489624e-01 9.905269693259657338e-01 1.349705353923799471e-02 1.083819323305049931e+00 -7.043733593409705618e-01 1.405516224405954695e+00 -1.138716123427594706e-01 1.329835888208784178e+00 1.743780534847134411e-01 4.418546633954040237e-01 2.453957901040882128e-01 5.966765447410817685e-02 -7.491909527759965659e-01 -7.289974116641360080e-01 -5.717455843433479901e-01 -7.718460621213205641e-01 8.570369040498876378e-02 3.735586903721097030e-01 -1.334233427718210407e+00 6.612679855399003492e-02 3.999506462527397943e-01 1.212145148524629956e+00 7.310835834115648746e-01 3.630489177268979017e-01 -9.659210334327453795e-01 1.216091806971832057e+00 -5.666169908901979024e-01 2.264805295513735217e+00 6.245271440102049265e-01 1.500754053053278969e-01 6.513825759256107739e-01 -1.964171196045822743e-01 2.196951369329033898e+00 -1.214944812409912700e+00 3.558320590490769986e-01 -1.947584020332286281e+00 -8.290921850756778344e-01 -2.077480184383126705e-01 1.058610127012193480e+00 -7.272919084718920679e-01 7.204373141082466292e-01 1.316042944197234110e+00 8.509618162428141952e-01 -1.346703536606463913e-01 -7.252954984150772333e-01 1.487933545324251927e+00 5.319512958765292288e-01 -2.840314908677751132e-02 -2.726267353891757006e-01 -4.884560951876962265e-01 9.743375109649002885e-01 3.612604447107310435e-01 1.486813824088208114e-01 6.228359138157015806e-01 -2.023844216009347274e+00 -6.161448442335750730e-01 1.051711233760654007e+00 -1.615907492822710623e+00 -1.244013184830613961e+00 2.394608956974564884e-01 1.207839444809004181e+00 -6.477045525138243054e-01 2.036973455111126263e+00 -1.688447804971870747e+00 8.201101573269873324e-01 -8.904718531259039893e-02 -1.327594627097077984e+00 4.377018586126192878e-01 6.316942406591263826e-01 -1.220315323887542824e+00 3.109743881664320253e-01 9.160665286182184675e-01 2.597239905411457883e+00 1.129798196323476667e+00 -9.167488775549822444e-01 3.057871415232737977e-01 1.219192959996785008e+00 -1.624515054619740106e-01 -2.386868542661499670e-01 -4.704582096716483086e-01 9.931126448891158809e-01 1.986649157628030071e+00 -6.684181063085486985e-01 5.467263643839282983e-01 1.656931503401515071e+00 -1.599743599969382535e+00 7.099732283600167504e-01 1.396491618345093499e+00 -4.912597355706460611e-01 -8.089635584144733160e-01 1.146853494227641157e+00 3.225281414056926366e-01 -1.369407020254105101e+00 3.463924063641478091e-01 1.086734755024936661e+00 -5.552039847710605880e-01 -4.732341895608363491e-01 1.012161039093270459e-01 -3.213218058041260594e-01 2.678792313740708253e-01 4.484377705106014633e-01 -1.028531290088894989e+00 -1.481695224396910315e-01 -1.827434161739690976e+00 -8.068961812659544153e-01 1.151892459380797901e-01 -1.215102391644111574e-01 -5.887998639100990861e-01 1.112055179590527798e+00 4.855599731884346903e-01 -2.445559381913243180e-01 -7.246543053177469940e-01 -9.998818889210473460e-01 -9.284970160855191557e-01 6.789053061364026531e-01 1.092986396921209247e+00 -1.138024712313779219e+00 5.137517460614697828e-01 -1.431924773267672313e+00 8.849222383168637851e-01 -7.411595202251272108e-01 -1.056422135324587064e+00 3.711376394202920426e-01 -4.144774924574626263e-01 -9.330008876726934852e-03 1.068471816120950102e+00 5.345903141291767913e-01 1.410011443365546624e+00 4.273784763644807860e-01 6.996965126203686935e-01 3.249617491069727304e-01 -4.676179099832129538e-01 1.046430925731300698e+00 -8.924428927619560969e-01 -1.351894007317797630e+00 -1.600375448481823892e-01 1.843912793952127149e-01 -2.445085575039439296e-01 8.795049691450265161e-01 -1.070832627131858006e+00 -2.031398593158173504e+00 1.864968457862100859e+00 -1.111500973707729989e-01 -7.518287340202394198e-01 -1.179017991233045848e+00 -1.845113190266471026e+00 8.921878641862255321e-01 7.760852713013662862e-01 -9.107863248160674718e-01 2.408556390170412786e+00 -4.158743248167289797e-01 -1.006503079832219427e+00 5.092666733982218474e-01 -1.520160581144721634e+00 -9.878623676442004342e-01 -2.341390018794592964e-01 5.171977715875065718e-01 -1.231489616016069544e+00 4.253594976634975655e-01 3.133452202052693925e-01 -7.658175565631871740e-01 -4.731044178871192663e-01 4.119246271500428547e-01 4.313686284389852688e-01 1.788931080213491231e+00 -8.634944764240396475e-01 1.240253899332103060e+00 -1.323922866384781294e+00 4.666337441729401236e-01 2.222063250503087062e+00 -1.608279858460773815e+00 -1.783355036273530717e-02 1.864223052466524866e+00 5.357248534559190256e-01 2.636446970401472023e-01 1.139273386052906956e+00 5.313113109031025738e-01 3.870273734497824969e-01 1.219473929803137402e+00 -1.751759008601135426e+00 -1.628067464570497114e+00 3.120371781630627006e-01 5.523831927467467429e-01 9.978180878707180179e-01 2.744326595079757403e-01 -1.124399151633476368e+00 -1.644130294006903581e+00 -3.261355358319019127e-01 3.548716916763395846e-01 1.834482116973630283e-01 -6.797599960732834123e-01 1.133559185213303788e+00 5.292328116028955920e-01 1.088487598889662289e+00 2.013146016310871644e-01 9.589364686108216018e-01 2.506646313779747337e-01 6.927440686190379227e-01 5.104749994995912976e-01 -1.161351432666371010e-02 1.690951066567622785e-01 -1.007077420198525752e+00 8.608826014384431957e-01 -6.828024877168614726e-01 5.336501880839578105e-01 1.377073355850288561e+00 2.040449326101697880e-01 -6.850707371533357737e-01 2.098895688225989875e-01 1.818188275549640798e+00 -1.940183336925626056e-01 2.969743376945650076e-02 -3.584331732656898528e-01 1.914939968929230574e+00 -1.024478367488271258e-01 1.376484095202266389e-01 -1.188371399868334427e-01 2.544039634836068320e-01 -9.496814518576940367e-02 -1.179752649963977662e+00 -1.903391772571120022e+00 9.832026230949705847e-02 -3.528455390990340446e-01 5.862520559632300454e-01 1.087974053344468173e+00 -2.384221772309895460e-01 -1.629616034032176586e+00 1.943772218430816823e+00 -2.005223082987839689e+00 4.768075132323853493e-01 1.133551793992476214e-01 1.170666107933830524e+00 -3.848109795676257772e-01 -1.154421451227627266e-01 2.809740700635682265e-01 1.991978250526753591e+00 -1.743930612003017910e-01 1.946847540455047265e-01 -8.222423670256949757e-01 1.399442442822595167e-01 -1.662749019187184540e+00 1.211367105331581651e-01 -9.516637070785362029e-01 1.096743151080824541e+00 -2.772189300948298962e-01 4.589091535651935727e-01 -2.993353506694519939e-01 -2.571814054072773192e+00 -7.123931912205889727e-01 2.078766432147961751e+00 -1.118260320453409173e+00 1.037779395524518700e+00 -5.085199036886821622e-01 -1.118048059167602304e+00 -5.879319721239076868e-01 1.130560647467819146e+00 4.593623259589866281e-01 4.744176560225492056e-01 1.358499261382611234e+00 1.843896337460281698e+00 -1.416934012664622600e+00 -4.963678731676869904e-01 -6.650187249703407577e-01 1.847553706086668968e-01 1.689758687416728355e-01 7.137373046330847126e-01 -9.292976123329521609e-01 -5.993564810784963726e-01 1.150254646904028011e+00 6.697170981802990086e-01 -1.254698688803523199e+00 3.893253689317912047e-01 6.867114559077256430e-01 -1.172278345880883199e+00 -5.160506864058248544e-01 -1.775316252780370752e+00 2.305590443406277501e+00 -3.564676857172124347e-01 -3.298931290738739697e-01 2.000215520940466785e-02 -1.361840965481434518e-01 -1.150993811373802744e-01 -6.804782649992713317e-01 -1.092721785650236088e-01 4.149609653241117385e-02 1.513758479879180885e-01 2.338932264871226019e-01 -6.064721578722988005e-01 9.380479999353208420e-01 7.522791357269021928e-01 -1.478402356950040852e+00 1.326836515904391778e+00 9.180449177324804255e-01 -1.766484369202792504e+00 -9.519294081451594725e-01 6.891719620153913262e-01 7.255508504633274847e-02 2.799147792064767160e+00 -1.101552136480192651e-01 -8.481303670485311474e-02 -1.896878068190431144e+00 -7.028206666929398549e-01 -1.296018557495461687e+00 2.689443150876492106e-01 3.626839030350705873e-01 1.548718682946150782e+00 -3.555456520908638618e-01 1.038481856682818227e+00 1.358537513050134704e+00 -1.638024510177314985e+00 7.262297736712347573e-01 -1.106561203176037594e-01 6.247231712616972965e-01 -9.044099323887491160e-01 -1.946319650828451486e+00 6.112660823405023924e-01 4.540387165471407860e-01 7.062624993859936140e-01 -5.910306293540045636e-02 1.016684015291970056e+00 -2.671083459299619656e-01 2.012929112045740432e-01 -1.206925827487384251e-01 3.971630175834192089e-01 9.213820525610798562e-01 -8.330731543572690578e-02 -1.517616913120872491e-01 -9.734954552184839072e-01 -1.184144097138115193e+00 4.204396759785752336e-01 1.378078852352722095e-01 -6.788904703122171647e-01 6.778650445091880528e-01 -1.889111806544533145e+00 -1.639822195039091657e+00 -2.489738745803876885e+00 1.281300866488613022e-01 -2.762708505986513630e-01 -5.888628007376329743e-01 -6.328753040587092871e-01 -2.396616997872795807e-01 -6.210974579976290544e-01 -5.388032935763981124e-01 -8.139329633024782185e-01 -1.119681916455885551e+00 -1.164051701280194306e+00 -1.178164088644854113e+00 4.522728200627467582e-02 5.838786313731388899e-01 -2.530324079378645674e+00 -1.059370928688637692e+00 2.883927500659674847e-01 -2.569618666892214964e+00 -8.363073972759733632e-01 -7.828888462016512229e-01 -2.257713116818580168e-01 7.363887274341627265e-01 1.309912974336264968e+00 7.971686375972166783e-01 -8.212786979718652569e-01 1.135464273570672811e+00 -4.373720961467128521e-01 3.563015233414471017e-01 -7.895841212056646796e-01 -5.079904167650656222e-01 3.127447589858820542e-01 -4.042118768163273368e-02 -1.602507765925772043e+00 -6.186824070622892052e-02 -7.828803602939225781e-02 -5.223806320678962001e-01 -1.361851573815348493e+00 -1.520772509465374567e+00 8.580565005805164125e-01 -2.629513759151968499e-01 1.046070873858456984e+00 -9.144417359972572754e-03 -5.393973971289067054e-02 6.547355223370393551e-01 -1.778502594899559475e-01 1.659305602834233451e-01 -1.067696986996854003e+00 7.389914795148636584e-01 -7.788997589044763803e-01 5.865082621939218255e-01 -5.501501028069353261e-01 -2.428218083234120472e-01 -1.606111794628549971e-01 1.069065468405230979e+00 2.682864968987934140e-01 3.195016173247711699e-01 -8.469303425352668890e-01 1.805871810450925263e+00 8.603628644017952132e-01 2.395178311173749852e-01 1.938860947403164170e+00 8.740533530585338218e-01 -7.675995736581601170e-01 -9.789818594746748648e-01 -1.977162597698792990e+00 8.332707402572199218e-01 -3.366800491467174528e-01 -7.770789622989798806e-01 -9.927992496006122769e-01 8.949575566108597391e-01 -1.813260972677028515e-01 -1.480462766430028276e+00 9.449628230365816339e-01 -6.346618358139837213e-01 -7.030275473287992405e-01 1.390972824060342061e+00 9.495763036376677624e-01 -1.646107761231129230e-01 -1.467830503611870840e+00 -1.249725201975153466e+00 1.406463170279615149e-01 8.752824078432630550e-01 1.479955920287841176e+00 1.833446364552860253e+00 4.556887287075473414e-01 -1.619681354925631422e-01 5.617311210347523120e-01 -1.534339126079106830e+00 -2.808668697369634426e+00 -5.140344972100393400e-02 5.654816629130587913e-01 -5.457154407708652011e-01 1.071879731914297862e+00 2.191979562052435160e-01 -5.054109777539267379e-01 3.168204371116615792e-01 -8.664994552525212557e-01 -7.058213263855697139e-01 -9.028484452664763404e-01 5.767195944047610601e-01 8.199051803460577492e-01 -5.656920304606442157e-02 7.042165967070341814e-01 4.093224468252918968e-01 3.828742156577256139e-01 5.626734798639122515e-01 2.692530830375189366e-01 -1.525583215292536599e+00 4.946421502281288518e-01 -1.759226644210956314e+00 -1.530361343644991712e-01 -9.844002074315405526e-01 5.278572649780518544e-01 -8.503973224214897986e-01 -1.860542982297985315e+00 6.290335621126946081e-03 2.212509961198514841e+00 6.877325601362281882e-01 -1.104446959494877589e+00 -1.472820247924828907e+00 -5.383796088131639077e-04 6.424186439939238991e-02 -1.259681206528626030e+00 4.244202653280927939e-01 -6.305724198358582111e-01 -7.463570479077321629e-01 -2.465276800964561754e-01 -1.869454814425712888e-02 2.034201145587421156e+00 -1.127458262910075559e+00 7.497626320776520359e-01 2.891026962193562477e-01 -9.040553808354433452e-01 -1.068860817894890181e+00 2.716660072831655892e-01 -2.750451436749911327e+00 1.475023697052605387e+00 -7.564486347836013591e-01 -3.796853349770901720e-01 1.411575691688408796e+00 -1.661303040627770455e+00 -1.582351102976647494e+00 8.542906843360824620e-01 -1.483754896397642964e-01 -1.268445569479944579e-01 4.296594720178864013e-01 -9.524639661170941629e-01 -4.890004304305126670e-01 -7.367134696638762970e-01 8.783755834745347046e-01 4.812839941275076638e-01 1.458874086325920194e+00 7.234779094031636992e-01 6.296443029565168548e-01 1.022138019708897644e-01 3.593259821733209569e-01 9.204513215033829354e-01 -6.414753829684783915e-01 -6.326405808119554136e-03 9.145890470174016240e-01 -4.213402607336027561e-01 -1.232631957892271313e+00 1.300348613662388964e+00 7.660716148420988469e-01 -1.069997407621283481e+00 1.849954937301680369e+00 -2.369884015614446282e-01 -6.244985848039754650e-01 -1.494049511295514887e-01 -1.164416173179318115e+00 -1.185863042458152883e+00 3.615711942751483887e-01 -4.511159867752328467e-01 1.506810982955606226e+00 1.083281419288407488e+00 -8.924455025803609831e-02 3.091797988317027124e-01 1.082962800018589133e+00 -2.033814207339294189e+00 -3.292743593308669614e-01 -8.969610028043519812e-01 -4.772780165348276538e-01 7.881176298372881694e-01 1.265131420839760823e+00 -3.599607908393429034e-01 -1.211094032278095867e+00 -4.449222041769762548e-02 1.102385237327043299e+00 -3.227837405691604822e+00 2.943677480890650733e-01 -1.631264930500132992e+00 -6.845692530370843798e-01 -1.354365613044935968e+00 1.775120347050695713e-01 -1.797736796546668625e+00 3.185031767313806217e-01 -1.272289081507420150e+00 -1.736926057203673546e+00 -1.221968840175738702e+00 8.890760016434451352e-01 4.520378699397384903e-01 7.259306698569117922e-01 -1.339295803962602172e+00 6.232722560711159154e-01 -3.169672447750148114e-01 -5.250334625816259759e-01 -3.187348814522123486e-01 1.313184365542385823e+00 8.996902060169896798e-01 -5.726447310188536033e-01 -5.660917479409016684e-01 -1.187036423881506986e+00 -3.495011689864104820e-01 -1.686921859662427137e+00 -1.502708073558778612e-01 -1.352294458383928921e+00 -8.621820082798724583e-01 -1.395084495707740846e+00 -1.432571169295024260e+00 1.183460322226841110e-01 6.830548595727141681e-01 5.113605495609144791e-01 -5.667921305733039650e-02 1.369674222410462994e+00 -4.794811749390016642e-01 -1.319998889023598632e-01 1.289606459419370799e+00 2.690089567243896251e+00 1.006952769295435424e+00 1.406565480983603955e-01 -6.042932973799652885e-01 4.387303091569919045e-02 -1.868377615555510407e-01 1.097897240961395182e+00 -1.074639057062976910e+00 -9.881521747868133865e-01 2.004945872580742972e+00 1.797842017941035098e-01 8.856535309336778516e-02 -1.121208567980300552e+00 1.296751398522471010e-01 -9.060401238384631351e-02 -3.637842256283674858e-01 5.492015519085053504e-02 3.552133165150262450e-01 1.587205478962899541e+00 6.330378784368700940e-01 6.547579998928042544e-01 2.474839305277816592e+00 -7.004700019998478799e-01 -3.614371371045002057e-01 -6.194874874579487933e-01 -1.360309668751892964e+00 -1.683260802018799795e+00 -1.462138288224222427e+00 -5.195945365648459990e-01 7.702426726251925260e-01 -3.755261063047706571e+00 -9.591127193798788531e-01 -3.315503863753325731e-01 1.418527783003320941e+00 -1.899998098940489211e+00 -1.019896571965591692e+00 -8.000829522892950463e-01 8.546397831076139873e-02 1.114318179366133643e+00 1.035369724612678288e+00 -5.753263207929328882e-01 1.695688425014892253e+00 -4.450031219412149408e-01 7.250345468894284218e-02 -6.626064669979878641e-01 -5.381524278463868383e-01 -4.090530850269269991e-01 3.078880259325332269e-01 7.106301413303957037e-01 1.675172226489231309e-02 -7.457284077921021437e-01 9.987461689307686186e-01 -7.997485874314107512e-01 1.349836660101658925e+00 -1.259949191270781643e+00 -7.517778840776383475e-01 -6.068643949450330810e-01 9.470372369117778799e-01 1.171068494659728731e+00 -2.645687793420479217e-01 3.376756616662910382e-01 -3.058142370005298982e-01 -6.263622553725989306e-01 7.666380145424620540e-01 7.309711827769793668e-01 -8.104305352546706809e-01 -6.277786489487846566e-01 3.659479389980495601e-01 -1.073074550582959530e+00 -1.009146679738653685e+00 -9.741075024992214004e-01 1.688543028670169699e+00 3.624944437152889942e-01 1.297980656250364573e-01 1.023549735521559478e+00 -1.248393000274425679e+00 1.152656931753391900e+00 2.465331827145088583e-01 1.676307839628931706e+00 -8.485529741908280910e-01 -7.489629301551804785e-02 -1.568165529663738456e+00 -7.503698761093496872e-01 5.901243409556460318e-01 -1.545162616650139487e-01 2.139307484957062300e-01 6.303292070149818516e-01 -1.132372857927672394e+00 -3.512868924084114886e-01 8.311797738094890420e-01 -1.668293493516369574e-01 4.635018826984070306e-01 2.138061197829863036e-02 -1.110707241500360709e+00 -7.183524601975259660e-01 4.108802924853875438e-01 -6.536468233076464518e-01 -4.878523584199380148e-01 -2.580206719800560711e-01 7.291077811674046005e-01 1.367648591568454863e+00 1.087640537456158629e+00 -5.673017099463860680e-01 2.169028239853503681e+00 4.934422320712524290e-01 -1.190249479745618233e+00 -4.632100101996634023e-01 1.190643036024690460e+00 -2.944850815487597417e-01 5.093476736869265720e-01 -1.430192575988074699e+00 2.337161144688951475e-01 1.064922002373932308e+00 -3.264385187459105109e-01 2.600917945535798470e+00 -1.857956002087273406e+00 -1.324436595495127156e+00 1.339156243766505550e-01 1.794676026530867441e+00 -8.800972226616841088e-01 -1.019231203436118838e+00 1.283452378827596219e+00 -2.212529784272128985e+00 -9.947713243687570372e-01 1.171131504752048191e-01 -2.792356454147222333e-01 -9.179499163880432411e-01 1.178206836787454304e+00 -1.523490090981249212e+00 3.380921186642419918e-01 -2.679799745619134699e-01 -7.178044822074587383e-01 -2.068102029459286673e+00 6.304535867413639805e-01 4.348462959068289946e-01 -1.568299046625804272e-01 1.587900016472048703e+00 1.035731928832214432e+00 -7.608282778853275863e-01 1.072486683166726573e+00 -6.423629822411418555e-01 -7.896953465272428252e-01 1.096871084937196095e+00 -2.128193916864457857e-01 -4.338101008020945892e-01 -1.310130527217967966e+00 -1.217388545386551169e+00 1.899262297024484791e+00 -3.782471444216745082e-01 -7.002565775248807967e-01 1.491150092249150072e+00 -1.302107282329202087e-01 2.081568454929635104e-01 1.573978457197423853e-01 1.793915777094185204e-01 7.525623976628409428e-01 -2.386137829670307089e-02 4.864966879519949106e-01 -1.867218563417048505e-01 2.747040655971466627e-01 -5.798691571578420412e-01 -9.716226999143346976e-01 8.714134817687801959e-01 -8.436849849066737628e-01 4.839985060571130315e-01 9.616820312135787585e-01 1.560901065085817108e-01 -5.801521580977777592e-01 -1.052497949796640020e+00 1.479437085941224472e+00 8.046673262310529706e-01 2.165950241117023722e+00 3.395464915073793666e-01 3.812714385645031290e-01 -1.359464339784688169e+00 8.814078765356490042e-01 -1.914632443077300739e+00 6.007023798074191401e-01 -2.330499178058055065e+00 -4.193126305830394696e-01 3.918886295518442253e-01 -1.839278883756678695e+00 -2.283310860653966934e+00 -3.361193810349332178e-01 3.877571545079284143e-01 3.840461294203353915e-01 -1.932672479975985624e-01 1.174100600240401748e+00 5.399282592907639344e-01 3.333925594538242332e-01 -1.106890680005020222e+00 2.759587956512206675e-01 2.778738555501846230e-01 2.172663454384668180e-01 -3.520974410202986626e-01 -7.274847508215053216e-01 6.496157777017588231e-01 2.719781914193584726e-01 6.444833260091941129e-01 -4.218483064514267911e-01 4.879160116465720148e-02 -1.250315716314390091e+00 -1.158420899179546604e+00 -4.580170037791236881e-02 1.345789193876843814e+00 1.327658610341453826e+00 6.654100632452661923e-01 2.006788825760167594e+00 1.036893266045233464e+00 1.461319256202932459e+00 4.872593881833975349e-01 -3.890589272833855916e-01 -6.688180031243429191e-01 8.084961556740405397e-01 -4.721069360954938121e-01 4.683308591545659594e-01 8.879967500463366026e-01 4.702096076291762405e-01 -3.824550033732278531e-01 6.433445454228414739e-01 4.574888080421040670e-01 -1.099951269441930002e+00 8.312514377863596815e-01 1.525914278945198710e+00 1.122247043896360319e+00 -2.248473787804207980e-01 6.548179536668523593e-01 -8.235923037116543721e-01 9.926426646969084555e-02 4.956130774337028644e-01 -1.652424604379073569e+00 1.147115804677253159e+00 7.862721782653399050e-01 1.839390264594254587e+00 -3.373020591985843031e-01 1.646361000995072710e-01 1.915358225957626281e+00 1.347980303419252235e-01 -7.151180281094517976e-01 1.976991235638186073e-01 1.095696111601964562e+00 -3.703712885220557527e-01 9.308075425562303828e-02 1.937039823386825510e-01 -4.070743184410957061e-01 1.610436044481222462e+00 -8.690971885946505160e-02 -9.606468559979870481e-01 3.591045151891860132e-01 7.836831095790242063e-01 1.527063972323196461e+00 -3.242373244328798254e+00 1.494617951286170421e-01 -1.470960359534665196e+00 1.752500044974524718e+00 -1.677534824284724335e+00 -8.804178709449944629e-01 -3.821655640551045452e-01 -1.120653004467656172e-01 -1.445376236959944993e+00 -1.375661550777493858e+00 -1.057536883927291615e+00 -2.457138597798703139e-01 8.378258719128997001e-01 7.556162063469996637e-01 5.680114919734307044e-01 -6.264127141239622665e-02 8.960886613678615831e-01 9.181849007075522096e-01 -3.597166501469917232e-01 1.111500102774672261e+00 1.613952393121701467e+00 2.296484223873725417e-01 1.458703261684266561e-01 -3.069932355799658286e-01 -9.511717955660798918e-01 -8.000584371007107842e-01 8.415771669453659953e-01 -1.477800317045830647e-01 1.573896495640286330e+00 4.853276877340076956e-01 -1.065054494103836680e+00 1.918722863682426338e-01 8.035014018023005633e-01 -8.191158001521308130e-01 -8.879418019136547935e-01 -1.041815450249418129e+00 2.416354801408342190e-01 -1.479984601438223413e+00 -2.563449860181636619e-02 3.508278101123363246e-01 -2.211202027293579231e-01 1.027740090243687066e+00 1.452340020773489115e+00 -2.238219036276589247e+00 1.457275620970863494e+00 2.995147358462515452e-01 -4.193012483274578539e-01 5.927068086249601686e-01 -1.339171309947177591e+00 6.582566152829781858e-01 -7.287630844336803748e-02 1.722406862764255697e+00 7.450029719829289743e-01 1.027472644862425843e+00 6.595247021418947364e-01 6.545478765550691858e-01 2.709754902488772377e+00 -2.675496216273803296e-01 3.953487565313383301e-01 1.056949172267692139e-01 1.170778300399021588e-01 1.185979466465523435e+00 -2.317552931530621585e+00 8.614751608153944362e-01 -4.434623262544346578e-01 -1.796882545040302259e-01 -7.805079158795179273e-02 -4.884546534274976648e-01 4.550768586834910145e-01 -1.036007646297672169e+00 -7.021892046806800236e-01 1.250763535718214303e+00 6.461543981806175951e-01 1.001707307518607815e+00 -1.835573669716136780e-02 6.158625672141402330e-01 -5.811413562794492949e-01 1.766140810770241709e-01 -8.265451921354397546e-01 3.284966843296405759e-01 -2.345557744846195281e+00 -8.302887871794291108e-01 -1.705883369140899219e+00 1.011090046480055626e+00 -2.627628629222059642e-01 1.060800151351504850e+00 -8.190962265316154012e-01 -1.104434820301171349e+00 -1.349562463602465234e+00 5.527673337013344623e-01 5.690594319162468606e-01 -3.083174111765393244e-01 -8.248507223463829030e-01 2.871961538007574560e-02 5.746053162068072151e-01 1.302968635194628355e+00 -1.770486623076878763e+00 1.698914189832303689e+00 -1.725156159060891925e+00 8.790502885608140193e-01 -2.820081250031653552e-01 -4.571282041081373149e-01 1.317048293685046945e+00 1.391867330757317944e+00 -3.745329959328045355e-01 4.943292471414744704e-01 -1.302079997271853307e+00 -1.045052010423108468e+00 -7.908362248938713979e-01 4.568722343800351582e-01 6.724388268859945450e-01 1.344086395087636943e-01 -2.040866142309748721e+00 7.225716430960019698e-01 -7.396787485666961315e-01 -1.120383266045824167e+00 -5.234825641867810742e-01 -6.644479904034951145e-01 -8.625053897268415426e-01 1.191649657584342936e+00 -3.206533861646844730e-01 -8.680093356608792332e-01 1.042437942823272845e+00 6.158552426490714327e-01 -6.177011235442649850e-01 1.322945481773976528e+00 4.889484840060562276e-01 7.881405430203890505e-01 -9.460218886706672770e-01 -7.351188009206749419e-01 -8.911771415360802973e-01 1.414383608875914924e-03 -6.625390049109153301e-01 4.429389269913716065e-01 -2.999265442377394564e-01 -6.209210063721577466e-01 1.803931213491881902e+00 4.527678459451225934e-01 -8.375158342889178487e-01 -1.216788845185025059e+00 2.767596118294107788e-01 1.201467742060670529e+00 -7.382881970251282677e-01 -2.758744061234524314e-01 -2.518016643707846058e-01 -1.187020057920761040e+00 -4.038770951875838011e-01 2.399189650669202867e-01 4.780813480548284367e-01 -1.735281086029401232e+00 -8.125858727169392726e-01 -9.706306638926950892e-03 -8.081201570300803327e-01 1.214573513920581105e+00 -4.422897358313260807e-01 -3.791545038752309853e-03 -4.614246432500525574e-01 -1.285428881751504437e-01 1.328484531414029224e+00 8.697935331127567560e-01 -7.357463076878947295e-01 -1.379782125919568614e+00 5.837741776175413566e-01 -6.891602520126051123e-01 9.200378065120233817e-01 -9.678091501649410677e-01 1.920184350106601157e+00 1.177419415016115467e+00 2.184355561482004549e-01 -1.809453918519031701e+00 -4.814502979407476735e-01 5.262867555927476237e-01 1.073874132770246716e-02 7.426989814386767419e-01 -9.847138227488561046e-01 -1.126995722769851938e+00 -6.753412527702026269e-01 8.851424753026285730e-01 6.913900507365146331e-02 3.447625664374164289e-01 -9.746163597779414767e-01 1.667786432801414975e-01 1.058800231939469816e+00 -9.185792768491742033e-02 -2.396676791768833359e-01 -3.840933499901719728e-01 -3.453931266207281858e-01 -3.384554231587989515e-01 -1.055773137146831075e+00 -2.980794902485377597e-04 4.235025572763861240e-02 -2.971133147030990407e-01 -1.035413992483608769e+00 -1.262646827105220693e+00 1.321967222461708058e+00 -9.368937456440027400e-01 5.168711840737737484e-01 -4.638196304724968022e-01 -9.712688086145612187e-01 1.156607534037053631e+00 -1.995466517381025429e-01 1.443789727817949897e+00 -1.187487900939949159e-01 -2.063638648106263851e+00 -6.520199062936385959e-01 -8.485364296698147957e-01 -3.117225029536602743e-01 9.139686966303984805e-01 -1.906321455970718004e+00 7.646209561769227170e-01 -5.961276738922146601e-01 1.561115813696286603e-01 1.268363998273069242e-03 -5.235610729540581820e-01 -1.302183671392965536e+00 1.216771571602500046e+00 -1.003604926075784665e+00 2.123384249069555363e+00 -4.900774178741852671e-02 -1.673263710468876619e-01 -1.550341522924145732e-01 -2.357534227324080245e+00 -9.245608594371080777e-03 7.734876607781476787e-01 8.461108087884022799e-01 -5.144483381013618128e-01 1.181401738711096883e+00 5.426590651824396705e-01 -8.832901963689606673e-01 -1.924203577336201842e+00 7.061409604928112760e-01 -2.308138468706792679e-01 -3.850848510381661982e-01 6.682492954238333782e-01 3.658865159468873696e-01 -6.483965096469682665e-01 1.701886830520782823e+00 -4.521636798290363246e-01 -5.701151234335878337e-01 1.467701806976129841e+00 -4.937168764567917978e-01 5.716424773880409704e-01 -8.435375047820413696e-01 -6.642753583956817476e-01 1.264553307961316930e+00 1.072176444681960605e+00 4.722963485240396220e-01 1.409395479096431369e-01 1.603414684410794933e-01 6.604229418338185553e-01 1.494479528177231620e-01 1.576069849359751807e+00 3.434409108175641712e-01 1.431565626039728922e+00 -2.127641344692575043e+00 -7.242962363935251391e-01 -2.159059233099268393e+00 8.500880708865269364e-01 -1.075537999355428709e-01 -2.554806908981212210e+00 1.387738655226177231e+00 1.469822230478678771e+00 2.851632372305343388e+00 -1.598107249389493001e+00 -1.637342774607109253e-01 -3.315112733972255254e-01 4.551206784000617067e-01 -3.478761981608306519e-01 -1.720451495192861779e-01 5.334293218901198230e-01 5.480100922475203973e-01 -7.708763329470412762e-01 -7.737270509167777366e-01 -3.532632110439994921e-01 -1.143446549737759499e+00 -4.191189454429072314e-01 1.974005568753029571e+00 1.124773056187840181e+00 3.798710437884808555e-01 -3.016612010723449533e-01 -2.804789510245984663e-01 1.159272626885608837e+00 -6.622028209829150525e-01 1.397107107439050644e+00 1.333156615035235637e+00 -7.322893795811064033e-02 1.448112135074368367e-01 9.934265637662590409e-01 -5.021606727883213273e-01 -7.795365972946675104e-01 -1.331333217250848522e-01 -6.559497952305139989e-01 1.337070520935585094e+00 7.855721457227067273e-01 -8.811818945407297043e-01 -1.296177251761558846e+00 3.801505582648661563e-01 1.703038058069996641e-01 8.427537478660353243e-02 6.698468376954392900e-01 -1.233535390970017742e+00 4.141993624801553198e-01 1.569092517307711654e-01 2.889137868225873929e-01 6.552362651586675357e-02 -3.529515618314222336e-01 -7.891678099898072896e-01 -2.194058797766437419e+00 -8.591853399474426167e-01 9.162628219295291254e-01 -7.432162777625586081e-01 2.306384694859260620e-01 -1.409842754885668015e+00 -1.388841830238918718e+00 1.427592319678603117e+00 1.372402812255676119e-01 8.378937943728655136e-02 9.033738466196442607e-01 -1.458139094141968295e+00 -8.330238202744388865e-01 -3.360841784777852670e-01 9.682577768388132000e-01 3.658509605260969466e-01 -8.730915655031517009e-01 -4.047805040997968229e-01 5.552369188283164947e-01 -3.730229389038701160e-01 1.493195337076619333e+00 1.558669825370294360e-02 -1.372434578176334519e+00 -5.831781916291463030e-01 1.699070306352069126e+00 4.753303643723841287e-01 8.278462117473008031e-02 -1.185640542494581950e+00 -1.612681316602166959e+00 1.076474877454088652e+00 -1.163653300442975963e-01 2.583810514668145597e+00 1.405701149234500846e+00 -1.948354301676346712e+00 -1.416374010098241820e+00 3.616975513200995640e-01 -1.493601851564993144e+00 -8.690129911661305107e-01 -1.913124789162547579e+00 -8.059395551692075665e-01 1.696153831205836626e-01 1.767264670356866740e-01 2.160459472477012088e-01 -3.783013735047143222e-01 1.130847963971242542e+00 -1.840093167328109812e-03 1.824586754450348847e-01 -2.310612689800704833e-01 9.081112016463199765e-01 -5.591271033981971561e-01 2.652754213045789289e-01 -9.347657209130358913e-01 -1.808119682453817878e-01 -2.518262160915284986e-01 1.875972343915825180e-01 1.268790999625832416e+00 1.766324798940494545e-01 1.005205445473104975e+00 1.179439858949163700e+00 -1.287533571895579598e+00 3.124114882445183650e-01 6.298852405120853870e-01 4.935423937329187494e-01 -4.586188092075127454e-01 -3.061589455369508328e-01 7.793511827727304109e-01 8.214260701802625908e-01 -6.780030611629851434e-01 1.177709220541291568e+00 -1.910845835582297425e-01 -1.242410505916418773e+00 7.817064936127254837e-01 -1.677851815845407879e+00 -1.079408902884687188e-01 5.557666976611467247e-01 -1.002605699003252249e-01 7.717528165526712502e-01 1.259790683168896530e+00 9.280343488046162159e-01 -1.825524095016891390e+00 4.187175022111783163e-01 -6.881268755194373810e-02 1.685292068735730620e-01 6.875864545681349416e-01 3.843293344554603586e-01 2.354947588551342119e-01 2.097506616081505904e+00 1.057256122658166042e+00 2.083646027669790179e-01 -4.568047775394324383e-01 -1.951846991010620647e-01 3.934914402882567358e-02 -4.453631129706214775e-02 -1.592797844415681618e+00 -1.385785532839543865e+00 7.593132860620657176e-01 -2.222038960422399345e+00 1.141579938848760190e+00 6.937989288624824002e-01 -1.208999096281387770e-01 -8.741881578665441910e-02 -8.450685733758598328e-01 6.820000251905168620e-02 -1.569711849447163354e+00 1.436457096325515215e-01 1.887070802469267505e+00 6.885944362922816753e-01 -1.075306301824673488e-01 6.319350407439853212e-01 1.451354812750084433e-01 1.509743755420049016e+00 -1.073578076618970090e-01 -1.329360855827401933e+00 -1.291681176962663047e+00 -4.691857311172693557e-01 1.459235777417979385e+00 3.817075610447964729e-01 5.156921900315081242e-01 1.771606098663128348e+00 1.015005857153083307e-01 3.069746045359285636e-01 -1.193970415958670594e+00 -8.707398793111638391e-02 5.533636052982654485e-01 4.736526111037044906e-01 -2.817454157654107894e-01 1.436412239386943880e-02 -7.993303915594168751e-01 3.063642238865077250e+00 -6.938635247803204287e-01 5.064722118714451993e-01 6.535704918068906411e-01 -3.083069289521655487e-01 9.951419708229934935e-01 1.720960639541772919e+00 1.480156824411763994e+00 6.855201841389503281e-01 3.838503270180264049e-01 4.177048682129768653e-01 9.549845102719977108e-01 -1.248792655109531413e+00 -2.851702109337100333e-01 2.217741410823410031e-01 1.071776407255468966e+00 -1.498699831389651793e+00 -5.775017230837473647e-01 -6.113039857066638882e-01 1.700968409683701221e+00 -3.986556480645112727e-02 2.096045917316169405e+00 -8.010543369154198290e-01 4.465474883139114448e-01 5.596389475008009540e-02 4.772972653340766258e-01 1.108518050074499550e+00 2.027044016191130726e-01 7.044495701153408174e-01 1.112614882114826509e+00 5.347793426858212795e-01 1.654586155278898185e-01 1.782682201441057268e+00 3.344277393086616534e-01 7.983815629290208493e-01 1.728467135704521984e-01 -9.107135620809392318e-02 2.652661674579311235e+00 -1.348215847304780945e+00 -1.402263741382661522e+00 -1.698041581703609415e+00 -9.608863889459524632e-01 1.270710990698330267e+00 -1.549869294111676288e+00 1.123351428559336007e+00 -8.357803792010700672e-01 -5.507013023939972829e-01 -1.884119424263944076e+00 6.410572250268754546e-01 -6.301282532269043557e-01 -4.372638110139424050e-01 7.454043641488145022e-01 2.786395310723242424e+00 -2.627807319040955103e-01 -1.798642886484295988e-01 4.554584900517756885e-01 -1.216969893647269041e+00 5.832024914185439668e-01 4.228077662747353749e-01 8.244990048868643395e-01 4.407221881269121622e-02 -5.678512996481089870e-01 -1.585280043813872775e+00 -9.274104757882327688e-01 7.855177093569913893e-01 1.809381772457656634e-01 -1.052286851031555281e+00 -1.359019580619966527e+00 -3.363271479698629607e-01 -7.608181810180896232e-01 2.593870966225800268e-01 -7.613152923901563840e-01 6.180918150828922375e-01 -5.495898945814577941e-01 1.221038685759951170e-01 -1.105370708954289904e+00 -1.173971053336068104e+00 -5.393757464451626182e-01 1.076252270042065140e+00 1.744781679602977142e+00 -7.633196849251927540e-01 4.370154419663970224e-01 2.136295384363153804e+00 -4.083624753445521671e-01 -1.837991383462974151e-02 -2.104074818188242713e+00 -6.378134216474306006e-01 9.756302087242121335e-01 5.108896425486415538e-01 2.394800985288814479e-02 -2.633661431857895960e-02 3.905167434688795458e-01 -2.185620464655164963e-01 -1.410029762134090703e-01 1.919784740239392606e+00 -2.571935091217620317e-01 -1.256604546693679270e+00 1.359753842979335992e-01 1.050676520362963551e+00 -1.249046987725438651e+00 -1.611164815750486756e+00 -8.273139004431766252e-02 -1.515558490819029214e-01 6.398557509161195700e-01 7.720021757955941588e-01 1.322056978785381753e+00 -1.715262427758238728e-01 5.813573594713621340e-01 -3.435189558636541629e-01 1.218250204463908082e+00 8.198276942965266878e-01 -2.693774961663564782e-01 6.840561904400961346e-01 -8.903214389293023778e-01 -5.349789695434872261e-01 -1.606679882360374734e+00 1.145750273335796487e+00 1.880847954802811417e+00 1.661324033608621575e-01 1.715495437842032844e+00 1.470219269288950692e-01 -8.516393949902779648e-01 -2.275040762804207140e-01 -1.334039798382201436e+00 1.417917497277220162e+00 1.196711239476331734e+00 -5.094673176867092063e-02 -8.159178960921334989e-01 -1.163598382247539531e+00 1.901724107890683912e+00 2.150022432950408624e-01 4.545370724293529285e-01 -2.001577490310187668e-01 1.690450863851706564e-01 5.226649540065955168e-01 -1.428729328303342427e+00 2.129961642190910887e+00 -9.944031080199967898e-02 1.187528803388029797e+00 -4.277689973615846353e-01 3.426133210221730119e-01 2.974196538204674778e-01 4.038000628559432759e-01 -5.717211828769345194e-01 1.636111162130059915e+00 -1.647821103595194625e+00 -2.642438384711728316e-01 9.517510075713315754e-01 4.578232648814488659e-01 1.294889116451444000e+00 -2.138614877716237928e+00 -1.541995507154285960e-01 -1.139378113309017282e+00 -7.307236899916409456e-01 4.353268058243274230e-01 6.940394924366537488e-01 6.782232219454731315e-01 -1.302357040470413896e+00 7.153105588160546535e-02 -1.210640419919355587e-01 7.063205702910184680e-01 7.211475016477854050e-01 -8.120804481098937710e-01 -1.272749857769510218e+00 7.349569315654422980e-03 -2.068782557354620077e-01 3.009215902873877968e-01 -5.053331314801727814e-01 -7.202082229865673924e-01 7.222134540770017708e-01 -1.474366729964530442e+00 -6.891511314447390513e-01 -5.589059135412893786e-01 -5.866040085567916229e-01 5.416266281335494481e-01 -1.457470797157684947e-02 1.201136450156708724e-01 7.740544512049242210e-01 6.284148032104425186e-01 -1.494586188899906132e+00 -1.404575701023898837e+00 -9.886738558756105189e-01 -3.893574219138196124e-01 7.503567201681834442e-01 -1.104326876591367634e+00 1.029493568481437249e+00 -1.252447144599671214e+00 -5.787649081185688438e-01 -9.006471441540210288e-01 1.250110980484353096e+00 1.497604443616817882e+00 -8.629682392846590444e-01 -2.151526226364792738e-01 -6.560420128077891766e-01 -1.279145989592274546e+00 -1.054595097977361506e+00 1.713978324644541695e+00 -8.086797725221525068e-01 4.230928816179987395e-01 5.041680352185471392e-01 1.141827202969849075e+00 -5.104725039880015913e-01 1.324779727384268302e+00 7.406244663744214751e-01 1.414332968404646396e+00 -8.952991062580315518e-01 -2.938644360340078587e-01 4.978262511336044999e-02 -7.872729574487171700e-01 1.713258471353660758e-02 2.546214064087672924e-01 -1.594405657728387160e+00 2.037037079832773045e-01 8.852214016424221343e-01 7.414561927699713229e-01 -2.321253441889139374e-02 -5.726690843473191128e-01 3.931255626580044127e-01 4.891779051828414326e-01 4.567436996719754783e-01 2.037175124269218429e+00 7.017816586491785191e-01 -6.609680369467394456e-01 2.356602595915029130e-01 -1.245021180531754368e+00 -7.129985903338845743e-01 -3.140377094981584793e+00 -1.280992172426586272e-02 -3.000103886550895993e+00 1.756310520373702555e-01 -2.411906430848599903e-01 -6.212672335614347618e-01 1.505203725268038140e+00 -8.040898218037889622e-01 5.023714262367351413e-01 8.841289479614439228e-01 -4.965367929339981612e-01 1.423567967745222207e+00 2.070785159318335178e-01 5.444078967538541480e-01 2.000169741112667876e-01 -8.123413933668285347e-01 -1.065929209858409721e-01 3.491877336119738051e-01 -4.358607011370764506e-02 -8.035641718569342951e-01 2.964365835716127884e-01 8.183230210978449382e-01 -9.601802394398789575e-01 1.293119482574334178e+00 1.439597266765320960e+00 -1.013441417225243502e+00 5.442122392920172302e-01 3.197369500017942512e-01 -9.344355126585165427e-01 -7.862337631888661749e-01 -5.675368318025368897e-01 2.197881059623742583e+00 1.611100376246694943e-01 -1.811496948626800663e+00 6.482098537223457413e-01 7.246501216418661517e-01 8.530457911034851071e-01 4.628170786687163529e-01 2.873674279440420753e-01 7.313511863067690966e-01 1.100994695529869810e-01 -1.593808603152193859e+00 1.811620030739035103e+00 8.345009206471021290e-01 1.413501969548354831e+00 7.967697350051308192e-01 1.551699381754134022e+00 9.711902795289407697e-01 1.703128747492133499e+00 -6.846828089535802464e-01 5.121671353037732244e-01 5.016876812567976351e-01 4.886077275386069840e-01 1.065941573671804976e+00 -6.976448733342659470e-01 -8.889825883452109334e-01 4.856028362871419451e-02 1.927337030186760725e+00 -3.394148368888922351e-01 5.309024928737666738e-01 -1.146435147613278187e-02 -5.872769591767698083e-01 5.411338936143965661e-01 9.174000081037363419e-01 1.263494845856649507e+00 1.298749876024528405e+00 6.781649586896995041e-01 5.125972496956948676e-01 -2.156924084706116407e+00 -5.555106516639457537e-01 1.179559462241231760e+00 1.742414017092130063e+00 9.765514758539496354e-01 -2.121986550038580110e-01 -2.702850333387643467e+00 -1.885050805235019000e-01 7.378157672026522396e-02 -5.776287091185373646e-01 2.469791582226205928e-01 4.299033034878987358e-01 -3.875626155944070228e-01 -5.979887371169102517e-01 -6.014875845891800576e-01 -2.772640514247388110e-01 5.525559871385533617e-01 -4.597486833556399533e-01 -4.862709064695533989e-01 -5.064501640782941294e-01 -3.390070075407204953e-01 -5.512847357829768757e-01 1.662214298167670856e+00 -1.327785958996889448e+00 -2.602770452889132669e-01 -1.491431625111966586e+00 -1.039078831756086729e-01 -2.284980657434725893e-01 1.244075982195516489e-01 1.961784356672794938e-01 -1.110382219095854994e+00 -4.661056815911280293e-01 -9.944611801430017772e-01 4.308898965871115205e-01 -3.476005459533308001e-02 1.237624874209227954e+00 2.767068460647577055e-01 -7.036088400264062237e-01 -1.207402119003603502e+00 3.283293333721689633e-01 5.852887623549704044e-01 4.282464266890315119e-01 5.140789314668943177e-01 -1.180466367613969975e-01 -3.069938953360435985e-01 -4.458727177069688463e-01 2.406815204619808246e-01 1.716712635944708243e-01 3.599011143125320777e-01 -9.347776032704914195e-01 -3.337845724110773404e-01 -1.136727396314483940e+00 -5.710254137814229081e-01 2.704432652832815975e+00 1.179822278705510818e+00 -1.107431993151237526e+00 -5.362826250822514407e-01 1.931728005751362609e+00 3.221979957911491055e-01 -1.665408132895450644e+00 -8.827380908224382594e-01 -2.351854395715677337e-01 -8.321370464431615543e-01 -5.488232877304545232e-01 2.030637786809474099e-01 3.177098633634014568e-01 -4.435699910215672448e-01 -4.288863319335961544e-01 2.301089094239661126e+00 4.055263918332631390e-02 -2.586018647350367683e-01 8.889766873940406766e-01 -8.110676314345582893e-02 -2.954019520429454482e-01 -9.327201999949269462e-01 -1.183771443670737833e+00 8.133297272612952100e-02 3.641211009571398982e-01 4.627805810612121151e-01 -7.970336169756042644e-01 2.865461166288971739e+00 1.220849354035913770e+00 -3.125059561071155123e-01 -6.418414835179767630e-01 9.784748545154171584e-01 -5.757309848423903809e-01 -2.139198861326332135e-01 1.976131991472588612e-01 -5.968493946703767872e-02 -1.199521689451802375e+00 1.337874638785374382e+00 -3.668546280057946030e-01 -2.303771290987050691e+00 7.078612184494422754e-01 -3.405015651304096891e-01 1.086074743412333898e+00 9.585748280712074187e-01 2.048849871235457476e-01 -4.524807010454807155e-01 -6.100563584603491130e-01 2.174777597582262800e-01 4.961702606204529964e-01 -1.074674936812959891e-01 -1.455523384762218708e-01 6.174264263834734479e-01 1.839170061426474545e+00 -8.640997971546199308e-02 6.164670494139953272e-01 1.259105784941724204e+00 2.660197505363003367e-01 1.176323157625679128e-01 -1.400973009002667080e+00 -1.415705503792756170e+00 1.845995875913781364e-02 1.494780212023168353e+00 2.600452459008776359e-03 1.437799084406939265e+00 2.455651364996205011e-01 -4.389997884586884225e-01 -7.295565984875464205e-02 -2.648471534293299623e-01 4.982288656878998689e-01 2.914789565546652694e-01 -3.892667226791722834e-01 -2.877602245014145854e-01 -2.616182878191652406e-01 -7.015547823078442935e-01 1.552909221436448162e+00 -9.031835593100474568e-01 -1.767343682416791406e+00 -1.378218484582630410e+00 -4.321924298194291802e-01 7.156319758278574250e-01 -5.103730525010603813e-02 1.692211739851832375e+00 -1.074058513336618587e-01 -8.273747577745994564e-01 9.860771146299478485e-01 -2.163011171686310519e+00 -7.942080558532740309e-01 -4.324489232753015999e-01 -1.972930849148920807e+00 1.988009070238140330e-01 1.580389133204348207e-01 4.655462234356918388e-02 -8.424209728053037027e-01 6.445934335471914522e-01 -1.506878613515846954e+00 5.391906836467049713e-01 -1.910842182426116809e+00 5.983567664442924344e-02 -6.362617318425661805e-01 -1.917953037166380437e+00 -2.330791882628197698e+00 1.224610762167265415e-01 4.999979790029466797e-01 2.070438892874978176e+00 1.187734206493882283e+00 -2.739750919079649849e-01 2.641714474786094891e-01 -2.912949711538014297e-01 -2.219490743003643962e-01 3.451242808816553098e-01 1.296006482028384532e+00 -7.713156088215159523e-01 2.082936459579690869e+00 -2.489799116474346041e-01 1.167181240410001708e+00 7.861314827322605225e-01 1.251607617086073931e+00 7.156033945673806462e-01 3.165524228187883704e-01 -5.772968349913527863e-02 2.169468011716605138e-01 5.943049328380151097e-02 4.045160963904466112e-01 -1.711031352186225263e-01 2.762890948403283198e-01 2.133925192599458676e+00 -3.780924123452488739e-01 2.560819730794504423e+00 6.936946699526003179e-01 -2.598081476385776245e-01 -1.819610398736712709e+00 -7.524076109410501312e-01 2.037082590593641829e-02 1.657103283289782070e+00 6.324190056578988806e-01 5.476563940559598942e-01 4.804214685639152105e-01 -4.463518869436967074e-01 1.015114467826676165e-01 -1.898803179958053755e-01 4.584615122832746970e-01 -7.171050901133015909e-01 1.017843969267759885e+00 2.652216069475759941e+00 -3.416818698323549341e-01 -1.622283987014324858e+00 2.426838594923154790e+00 4.635163718582143155e-01 1.449835103901658595e+00 1.114440713606322797e+00 8.053444202623315576e-03 5.437281877826172227e-01 -2.069740752131267847e+00 -9.420424243227444316e-01 -2.793920671903172837e-01 -8.789808437688353404e-01 -2.340806366537152350e+00 -1.984339771566496213e-01 5.255657268322457831e-01 -1.052353513350973158e+00 -1.360302947734048695e+00 8.793547166287911665e-01 -6.985282477138524126e-02 5.860715333427852364e-02 2.497523834837167556e-02 -1.268672188962348235e+00 2.169574603045687500e-01 -1.277694191678764080e+00 -3.096365617963203198e-01 -4.389206579506858552e-01 -3.041856992313584085e-01 -6.908853750207019084e-01 -7.554168357499453368e-01 9.718539438101271299e-01 -3.624655775270448355e-01 1.375634823267853080e-01 -5.234874937513244175e-01 -9.937344642269599904e-01 -1.470167516819357090e+00 1.657737080265024865e-01 9.005272057898606741e-01 1.348807892306263190e+00 -1.508124719622309096e-01 1.165227184349377332e+00 -1.387342763847927429e+00 -2.180831521426729591e-01 -1.569649912994437180e-01 2.213068832816498799e-01 2.152489884272937193e+00 -4.277546370031494738e-01 -5.888137649870810453e-01 -5.414982953943044824e-02 -6.323830036987333758e-02 6.930887729634992445e-01 -6.176966259579523832e-01 1.512740843816924585e-01 1.395512874516189106e+00 1.547055757004351051e+00 1.935201846394382752e+00 3.099407606737560883e-01 8.492579842036657167e-02 8.375876392496667266e-01 -4.779565853515637119e-01 2.108374346450025416e-01 2.599362097946227856e-01 1.877540912583677724e+00 1.209117434763609840e-02 -3.848152026788043689e-01 -8.349093096264694758e-01 5.812775982646768008e-02 1.845230879785462186e-01 3.507147376917245651e-01 6.643538411822000889e-01 6.860503541428610852e-01 7.288324782624397979e-01 1.028988836783580663e+00 3.807484870516767428e-01 -1.478246044997758579e-01 -9.318069842121722290e-01 1.025199412089764506e+00 5.076242982469142406e-01 5.511233459660828116e-01 6.908739166255002395e-01 -1.008580743116752609e+00 8.681091907277893593e-01 -1.198621158508389017e+00 9.895195551844971904e-01 -1.054868873122958739e+00 -1.027349186470998710e+00 1.294888979669241547e+00 1.405833155367081089e-01 3.446393400052236711e-01 -5.001249751724855530e-01 -7.253673222904134521e-01 -5.018661267605775134e-01 -4.922569881860350272e-01 4.167803980756787929e-01 -9.786631390442998013e-01 -4.601972767321151903e-01 2.311015418323869142e+00 -2.133704637726677511e+00 2.600727227382587659e-01 -5.766687830917157642e-01 1.124465871005752904e+00 1.475471612809719835e+00 3.743266265389608161e-01 7.308990562184476403e-01 1.322238085353541814e+00 1.950310025509687906e+00 1.011566965440414023e+00 -1.667752418566604833e+00 -2.815737417446352864e-01 -5.393423123368399352e-01 -9.720888548953285357e-02 4.783631448810252151e-01 -8.365212821930958498e-01 5.783105901348629674e-01 7.825982006041376504e-01 -1.015644635589523920e-01 9.333888231233591348e-01 -5.979649688456523116e-01 -1.288421101064551211e+00 4.300183417550156872e-01 -8.541310993885245506e-02 -1.894866584401323217e-01 1.363066581548121325e-01 -1.211189073788189630e+00 -3.786709697186564916e-01 3.122917566341315010e-01 1.266732710385183758e+00 -4.949272905569988557e-01 1.916475259737238923e-01 6.920616394159559981e-01 3.288193433066700089e-01 8.860505682080072054e-01 -3.468849997928531992e-01 -4.208809144882156295e-01 -7.015974555813703217e-01 -9.582392122721764549e-01 -1.133225350057208008e-01 -1.126140524777899277e+00 6.698122472219149026e-01 -8.342232645550301529e-01 3.666737981884078956e-01 -5.773233538681695753e-01 1.313296503086669675e+00 7.268287748402210147e-01 1.357241134530843052e+00 -3.781376010536145055e-02 2.130870039457929410e-01 1.656856201390264127e+00 -4.019886514581837988e-01 6.771343846722822635e-01 -9.914764136084099899e-01 7.970797424303509571e-01 1.178298911511620695e+00 9.106324017377943614e-01 -6.932365166607769025e-01 2.197674642281408186e+00 -1.799979341431320767e+00 -1.082804831418460401e+00 1.342284639295622028e+00 -1.118748943061612877e+00 -1.357514881285116326e+00 -7.264833999123596620e-01 1.322107548761445761e+00 -5.890247510048759461e-01 -1.288193142684073561e-02 -4.582685820597202087e-01 -1.036158912044108371e+00 3.339686026299142352e-01 8.953150497941212427e-01 8.831925034294396681e-01 -2.256235965312030911e-01 1.018271042130827198e+00 1.879180029235681282e+00 -2.528866835118387613e+00 -1.772886006842138817e+00 -1.101622085143794116e+00 -1.372362529921817620e+00 2.111586464482536896e-01 -1.332256161046035670e-01 3.092014704511568124e-01 -6.097398034750168838e-01 -1.531969424134705493e+00 -1.906067643172875692e-01 -8.725055219707036347e-01 -9.325413616991213850e-01 5.372304615569701847e-01 -4.487778457637561780e-01 1.999359303368428931e+00 -7.838817618136849630e-01 -9.434056632755045690e-01 1.181906662984242962e+00 -1.662782881652410949e-01 -6.348606273919455978e-01 1.554289840375184806e+00 1.654096639719824513e-01 -6.603295761917317153e-01 1.911063840074112896e+00 -6.739425878482702137e-01 2.584679392910748108e-01 -4.345165870513321149e-01 7.954582439543020911e-01 1.743217722902087985e+00 7.031490492983548668e-01 2.830845542749946264e-01 -3.058430394168119570e-01 7.976759872334428236e-02 1.944363935907582164e+00 1.130165721344760676e+00 -1.637658116766460559e-01 -2.908423248959616236e-01 -5.315328633622820043e-01 -7.443568207367492473e-01 -2.185693008282376670e+00 4.325571994800846976e-01 2.724698777671950498e-02 7.480440492040152378e-01 -3.755838244340418686e-01 -1.324984227280880056e+00 -2.014992123023373327e-01 1.757589077630130170e+00 -2.616788866612319159e-02 -3.278289275085685683e-01 -1.146850506720650253e+00 8.633299844460720074e-01 3.796082797517850160e-01 -1.386961289833952726e+00 -1.507937735423602765e+00 -8.704430703032121075e-01 -1.206047421290523003e+00 -3.371683648961079083e-01 5.751976133779850286e-01 3.069121645961057077e-01 3.411848518072018166e-01 -5.209171134828345373e-01 1.827283300156149481e+00 1.653269482518745059e+00 -9.097533004668988399e-01 -6.400530210698843758e-01 9.993773706645842081e-01 -3.177233358670279451e-01 1.306796415514214216e-01 1.830718399308458866e-01 -9.560736952718967840e-01 -1.179865143312252007e+00 8.659460495790159973e-01 -1.097159699181839310e+00 -9.875557084448226552e-01 2.676750715657306157e-01 6.632324558710873952e-02 1.210618175459370116e+00 -1.359196044707577933e+00 -4.780310755967723257e-01 -6.644987002043818425e-01 -3.074493694063864524e-01 1.155482803997991859e+00 -1.750299772219890304e+00 -1.379936083286909865e+00 1.107900504319751622e+00 6.114251059594023596e-01 4.828636763479584593e-01 7.600424695898087002e-01 8.306403737646124164e-01 1.128638352426549751e+00 -1.831228699331103049e-01 -3.821036726570574693e-01 -2.546110400552715203e-01 -1.354097288892463835e+00 -4.943389276079834804e-01 7.866470792057466133e-01 1.005967878304780516e+00 8.623098636582753052e-02 7.442945121214146198e-01 2.496989484056779118e-01 -1.656082718218230720e+00 -4.875642521336310820e-01 6.113450193326738225e-01 6.606350914878214020e-01 -8.740281123018538156e-02 9.878882922468995575e-02 2.158424420903162777e-01 9.274505780222791484e-02 -1.275929283704447803e-01 4.249811292157533171e-01 2.636319933939444415e-01 -1.471743551383592474e-01 2.722297607606229408e-01 1.006439277220761985e+00 8.622718218806287860e-01 -3.193729667845091047e-01 5.990231440654099071e-01 -4.031175066778493465e-01 -2.918403226054135380e-01 1.816000715435439894e-01 -5.828138236571160924e-01 -1.171672269364241625e+00 3.025030535039959223e-01 -3.914680149478613203e-01 3.763523019552070803e-01 6.780032336732990661e-01 -6.369667953695263840e-01 -6.609790700996481805e-01 1.925227828149984388e+00 -9.659516274306866046e-02 4.563963345596284138e-01 1.211363448857369907e-01 4.498567937593038191e-01 1.409552656885665112e+00 3.977224988747424805e-01 2.690783351837585435e+00 -1.074675688060509726e+00 5.815960911633322877e-02 7.499529157547197844e-01 4.327698057676301890e-01 4.694452316914383694e-01 -7.293667282098816873e-01 1.044584593140957196e+00 -6.565488199864477625e-01 -2.526349996438371770e-01 -2.538317991632999676e-02 -4.620007543343818135e-01 5.142427141418824954e-01 -5.068779740859188365e-01 1.388829187145965260e+00 -8.069688344986993833e-01 5.256702996935166405e-01 1.883592451319531458e+00 -8.185563212335117411e-01 1.652385534922952814e+00 7.692401962477372068e-01 1.239004698480182243e-01 4.393186535879505250e-01 -9.648208405481474292e-01 1.304528552714694367e+00 -7.144311318053778725e-01 6.529112569700752378e-01 -4.992457550448948234e-01 -5.762697483189176406e-01 -7.151433296924729621e-01 -9.269729029446348301e-02 -2.703644940852225065e-01 -5.081075275491944154e-01 -1.225330524114518704e+00 1.136373263905539943e+00 1.928112030947417121e+00 -5.129226078088777729e-01 1.472421947412336785e+00 -2.033588431149668807e-01 -9.897375387709161920e-01 1.139331502798139439e+00 4.886924645056109906e-01 -1.098589615270077591e+00 -1.861967132568441430e-01 -1.822139056036957416e-02 -2.712187327333674403e-01 -1.501093223692334888e+00 5.186261468859849622e-01 -7.402509007437180211e-01 7.786774151368066610e-01 -6.535246495901757546e-01 3.664928677375410282e-01 -1.287315047576459426e-02 3.236265554201758210e-01 1.106245205703494827e+00 3.869295218248153256e-01 -2.154879983424061063e+00 7.713196833633958471e-01 8.617762596564072786e-02 2.184041957175205440e+00 -2.724438780007251704e-01 3.850584006863313480e-01 -6.403181906481982821e-01 -1.512212359842704246e-01 1.050064721046503724e+00 -1.775824823669077679e+00 4.708427926576710942e-01 7.729472137827806399e-01 6.043478171448931624e-01 -1.248577685918564883e+00 5.598983417618264014e-01 3.301173549103662008e-01 -4.768925459567019409e-01 -8.499177524010148588e-01 -1.230562605472208970e+00 4.768211386230600257e-02 1.732755794796564608e+00 -8.988823732842848857e-01 7.685631129728732747e-01 -9.374200931054752495e-01 -3.793022071149219632e-01 1.525238013853524033e-01 8.520271741529019671e-01 7.728873985867328045e-02 -7.073272122663134542e-01 -1.072758245181561598e+00 -1.471797048717819578e+00 -6.259549104468887792e-01 -9.230022433040165897e-01 -1.631481630521044668e+00 1.199184404089009837e+00 3.220147918836940848e-01 -1.293548808693302465e+00 -1.218959174254259370e+00 -1.327072179722730727e+00 -3.029922217105457394e-01 -2.915628614062527380e+00 -8.898770327210925313e-01 -4.994882515785736277e-01 -1.423903621220955928e+00 1.574962636309883868e+00 1.582068857867882539e+00 -9.639124854281595489e-01 -7.076654468124145281e-02 1.092012350663535081e+00 -1.563546285766882205e-01 -1.014659368352178959e+00 -1.449871207948437990e-01 7.451822831290609850e-01 6.428731331023417317e-01 -1.251469581874425918e+00 9.128458174222410237e-01 1.798700694755753782e+00 -5.621038607722836922e-01 9.427371340439106850e-01 -1.949514300763660057e-01 5.527498307233983388e-01 4.070792588603611151e-02 1.243104662967233320e+00 -1.167576007635929558e-01 -6.076765121085924148e-01 1.135894334068648037e+00 1.733157373093890286e+00 1.052703222092736812e+00 -7.008329055131140572e-01 3.093166352675987829e-01 -9.342691607292928913e-01 -8.641170362804099225e-01 5.835557041453999505e-02 -2.409266870245388770e+00 -1.353555553188427130e+00 -7.399111255226026307e-01 -3.455234442671604733e-01 3.236192902484346656e-01 1.554200658591890605e+00 -1.840966786508235975e+00 5.700954708915637603e-01 6.030343301995828575e-01 7.467762508717515901e-01 3.999785258775188090e-01 -6.883144546128070473e-01 -4.673048596281995648e-01 8.481350558122804362e-01 7.269701647066825201e-01 -1.145262491327399434e+00 -3.489123118720896533e-01 -6.657279995927814498e-02 2.320988475154996122e-01 -7.656803117004565840e-01 -8.292875052875148256e-01 -2.868918292663958369e-01 -2.372493404275878015e-01 -2.939864300591694263e-03 1.155231785093492336e+00 1.925063028703978205e-02 9.716698344526765174e-01 -4.236149891108242360e-01 1.175112006153838928e+00 9.555322346134769163e-01 -2.477667371629035942e-01 5.538295360193805639e-01 4.125725706887469202e-01 -3.623160520783232363e-01 1.019086189181828972e-01 -4.727632852335918456e-01 -1.820776807662077612e+00 6.671849004063847843e-01 2.865792553252056174e-01 2.475247549797241486e-01 -1.050246543285338507e+00 -4.102236048991469985e-01 2.432288889592896797e-01 1.102584017621334400e+00 4.612866714647548827e-01 1.124835892298950840e-01 1.409089289649952281e+00 -7.854473697526388465e-01 9.449277101099603504e-01 -9.740448606510789809e-01 3.386766683606723838e+00 -7.266226508496341774e-01 3.075173312142153725e-01 2.871030079904143273e-01 -8.902267896351263587e-01 2.028333457747484747e+00 -1.423298592426232245e+00 -1.213615011262686005e+00 -2.585040530643308188e+00 -1.676137404223646543e-01 -6.146355914476181459e-01 5.947253679658718317e-01 -1.210738176252930787e+00 -6.166681588970759353e-01 9.540227345276242055e-01 5.324488970038876445e-01 1.490085871715965293e+00 4.454072846748217129e-01 2.050490619164195838e-01 2.784389305717947516e-01 -4.967198894937410736e-01 1.157066832266985923e+00 -1.803659398935971714e+00 5.700985860111132952e-01 -4.210685233154566331e-01 -5.233299422709603022e-01 -6.272733631250309028e-01 1.576872675011458780e+00 2.328467419391258841e-01 1.589101634669415786e+00 -4.995083042798282302e-01 -1.801436449733289924e-01 -1.733621820738967090e+00 1.518473911721044678e-01 8.253942594997578652e-01 5.192304437670181017e-01 -8.930102700438805607e-01 -8.086011260759609076e-01 -4.918566491670057356e-02 1.847297161161363110e-01 -5.022559248463752679e-01 1.740359673333102153e+00 -1.267275987437102014e+00 -1.058667211953619791e+00 1.664458484890335987e-01 5.799912172922288001e-01 2.421999018954908156e-01 1.336923219815032038e+00 1.063399542457946323e+00 3.223879416341297599e-01 4.915144479819144041e-01 3.026203666599339703e-01 -1.032926818874706942e+00 7.963922473368667543e-01 9.752092630664627171e-01 4.554200682248490395e-01 -1.208193673344560404e+00 1.360505030027977513e-01 6.469757543427558932e-01 8.514274134855355225e-01 7.676838474094280218e-02 9.701914733176982084e-04 6.445773849318990611e-02 -7.632576644650267417e-01 -1.392895907913040965e+00 1.395824680612784752e+00 -4.594457262214373672e-01 9.052418999096577545e-01 4.724057882876582237e-01 -2.461139991227394574e-01 -3.705088622293956080e-01 1.021265492895352178e+00 -1.595699787036784500e-01 -7.140336236534093883e-01 -3.010041765872347730e-01 1.397941806266127296e+00 5.437688567683657270e-01 1.671631853283377100e-01 -8.712427590403366839e-02 4.781951584186375226e-01 7.104498133251094805e-01 -1.419763258278015527e+00 1.232757353508246334e+00 -5.287379747843422989e-02 1.332349382565226614e+00 -3.657160771939535482e-01 -2.107288979782149518e-01 9.896343757831047583e-01 1.232672268496656898e+00 1.474399612309468477e+00 -1.269787078658995760e+00 -1.104100109266114682e+00 -3.371050261941209159e-01 -7.066280545129650648e-01 -1.759116836732967648e-01 1.091337597026577955e+00 4.410488287169651161e-02 -8.745247770994553083e-01 -2.086337328921966661e-01 -2.421289073857640084e-01 -1.280092340801857853e+00 -1.197321903107566365e+00 3.944851899902031001e-01 7.156676064286530969e-02 1.464068269477831474e-01 9.070766304361139731e-01 -4.705949315852529513e-01 -5.541945882927268308e-01 4.716311169605680309e-01 5.270818994834687299e-01 8.972073757642224923e-01 -9.687050332139615638e-02 1.998744925616544155e+00 -4.011253433357899745e-01 5.456902254031141819e-01 1.695714931652292368e+00 8.324572979422356633e-01 5.632810395450416063e-01 -2.175049338619079009e+00 6.437810667979366741e-01 -1.373946361035936370e+00 -1.412690717886079250e+00 -4.981221050741353462e-01 4.521962984768345128e-01 -2.153009823982242610e-01 1.686740031037859522e+00 6.981647530433652271e-01 -1.110369900134300147e+00 7.249059360955374398e-01 7.759999669650926579e-01 4.983677496375187865e-01 -3.048381125264763014e-01 -8.668338557847737880e-01 -6.626116423636861930e-01 1.493867330265812379e-02 -6.288118498468703299e-01 -1.138970672345842816e+00 1.233091022946761317e+00 1.014726487063032645e-01 -5.117514161629828084e-01 1.386530906067987012e-01 1.460090046912711215e-01 -2.450538254120963710e+00 7.994880685785669128e-01 -1.964996168981575142e+00 -1.949813901589691478e-01 3.045977169444947230e-01 -5.851933954182575448e-01 7.061346422570927706e-01 -1.169468062981309009e+00 9.895961231431178035e-03 5.630516181524258812e-01 4.429980090044534080e-01 -2.311623392047957859e-01 6.687323035614135547e-01 8.512099675874976734e-01 -2.123281863283634496e-01 4.178564452383141115e-01 1.591316423449043116e+00 -1.228094592144834962e+00 -4.944229785775302588e-01 6.907884816495352132e-01 -4.052791122976311389e-01 -1.176880358744948118e+00 -2.674585695044713329e-01 -1.200424200394048402e+00 1.093934905844663907e+00 -1.769871762842705643e+00 5.609134819924591620e-01 1.746907605980229983e+00 1.007820436107210060e+00 -8.322566770172172834e-01 7.650211941989029096e-01 1.698880288818415546e-02 5.421888053482172287e-01 -5.152346717926667985e-01 -3.209366527872982711e-01 -1.076689151151071444e+00 3.302391848320241907e-01 -8.831004130600803026e-02 -7.339624214790767542e-01 -6.527435023540960612e-01 -1.300364437538554352e+00 6.435417424955415244e-01 3.573802195063972009e-01 2.906568359459838380e+00 -9.496275106869763727e-01 -1.367110825784348727e+00 1.575404932992263918e+00 -1.812423590347232549e+00 -2.062562440043727019e+00 7.371925480216090509e-01 1.597666852248818881e+00 -4.193804747977826208e-01 4.153337538022437436e-01 -2.282960104230818299e+00 -1.220306818616873512e+00 6.211166244180102523e-04 4.196601263512340640e-01 8.071878534787385595e-01 6.248484137506993275e-01 1.562427772235783330e+00 -1.556634759247719657e+00 3.231835730739283652e-01 1.933009334047488814e-01 3.738438581883375966e-01 7.683761295430743266e-01 -6.385966792523904978e-01 4.890575399648777188e-01 -1.390919000343366019e+00 -2.105164359763477044e+00 7.304753699243825560e-01 -3.489254982794171012e-01 -9.211361713351502722e-02 -5.321982092418626742e-01 5.886730058964201318e-01 -1.017556290428709431e+00 -1.756905970131480199e+00 -1.409633849817641726e+00 -1.082535609063058901e+00 -5.355390692876025316e-01 2.291368460582066557e+00 -2.039356335783916396e+00 7.913502416822522090e-01 1.558428913827778262e+00 -4.050899880865907465e-01 1.756529559422778108e+00 9.217482487097804489e-01 -1.233085241927628362e-01 3.602095754928850146e-01 -4.466380621277772911e-01 -8.465057395553476915e-01 5.888811560898429276e-01 -8.062749579037632452e-01 -1.238798658069953373e-01 8.760772997084922409e-01 1.769396559480593267e-01 1.180699471273144174e-01 2.856601128887854002e-01 7.726404848983512430e-01 1.257106102757906241e+00 -9.943938473420426138e-01 1.739476910357072026e-01 -5.351893056247538638e-01 -1.076035068828330887e+00 6.865277665076811864e-02 1.241044600422499089e+00 3.761630138139132051e-01 -8.696817743470159900e-01 2.133875910996802183e+00 -3.602800340835328741e-01 6.565300837440941617e-01 7.060538227524600918e-01 -6.984148974026760381e-01 -3.076720599603400275e-01 -1.302465973631478091e-01 1.090530275555253503e+00 -1.892664898332616863e+00 -8.501353162426550369e-01 1.294099098745809862e+00 1.306004148661685571e+00 1.488114890123496625e+00 -8.174276389103390938e-02 -2.941897380059740330e-01 2.442850296925163922e-01 -1.071935763460749591e+00 9.128167691056982003e-01 6.393552960566659671e-01 9.957281791595662401e-01 -1.248305428535699368e+00 4.138953217514299010e-01 1.388227999735329954e+00 1.665764214837437418e+00 8.393726183590982659e-01 1.290509645290635721e+00 2.535024661329213780e-01 4.078649331998218143e-03 -2.360478445636803868e-01 4.868203721128917527e-01 -7.104274759069616474e-01 3.264157624745506886e-02 -7.130106189443947695e-01 1.484538642656792140e+00 -1.283741907469827970e+00 9.492354383583432309e-01 7.439890003877130953e-01 -7.638134514798480268e-01 -2.294722006890267396e-01 -4.050006448622480715e-01 -4.880608947888838700e-01 3.137384852758876713e-02 -2.385217697665555914e-01 6.748242341353954954e-01 -4.724401227464375963e-01 -4.928125522820558380e-01 1.133939356028808465e+00 -2.556057072119348739e-01 4.704143211253740131e-01 -9.218545349001250333e-01 -4.376369373782579286e-01 -5.645552693182296355e-01 -7.978110150917220311e-01 -1.138251716163830807e+00 2.926546731353825703e-01 1.491630054369052771e-01 -2.020545945995154691e-01 7.494341580105438050e-01 1.271723671554106705e+00 -2.836046986587450469e-01 2.069790096769558996e-01 8.479869018365762123e-01 -5.974614231489743243e-01 7.111395087900555800e-02 -1.734072535337236154e+00 -2.047203760051331312e+00 -2.159737489996637061e-01 -1.185409963288053037e+00 8.756231795378366378e-01 2.715302376370326565e-01 1.901032859418041177e-01 1.387204606983810873e+00 1.855452299566897389e+00 -1.125527076875850518e+00 1.082920004496306321e+00 6.332333620257264428e-01 4.079447183955044465e-01 -3.981133707550960077e-01 -1.595335725061243659e+00 6.482635660722230186e-02 -3.908676802897183000e-01 -5.958097689068315717e-01 1.974923897560020736e+00 -2.038493045702440387e+00 4.470060979190100814e-01 -1.531345325966744220e-01 7.570500823364706422e-01 1.422045375821258339e+00 6.719657068361921670e-01 -9.669110274436645280e-01 1.419272347735870188e+00 -8.576153687788444779e-01 3.320645457094493769e-01 -9.569073099153344586e-01 7.397383962125744228e-01 -1.746921401152888298e-01 -9.033207333748727308e-02 7.488924315283111977e-01 -6.386727695724228604e-02 -2.029467274836327106e-01 1.029305527259922970e+00 -2.032660693333366089e-02 6.439488518071038170e-01 8.558871599345815318e-01 -1.307176494940524902e+00 9.342395446956521798e-01 1.919183396265667918e-01 3.441780391339754192e-02 1.024068595399933557e+00 5.179055695462483344e-01 2.033591841963743096e+00 -1.402335557683091760e-01 -8.899207284753408720e-01 -1.128925841424789134e+00 6.415220904073467567e-01 -1.079557436238519630e+00 5.614362508913065541e-01 3.368358759594872187e-01 -1.429309328959733894e-01 1.013444636371783725e+00 -4.901814355058565220e-01 7.104221740277196773e-01 9.034280186757056574e-01 -3.497675284481272517e-01 1.576032928448795500e+00 -1.955054763635091786e-01 -2.697382268413933470e+00 -7.956885317573999528e-01 3.738089569472821672e-01 -9.378862532985942080e-01 9.261890807913539803e-01 9.213829088351305208e-01 -9.740953052993746031e-01 -4.202535797130870221e-01 -2.069656281552293142e-01 -2.517680696439856813e+00 6.331334815128389915e-01 4.657664546907103742e-01 1.345000235886455675e+00 -1.147706265470353149e+00 -7.311045071626252057e-01 -7.736453371853780903e-01 -6.559006905915326646e-01 -3.433276308871573423e-01 -3.298032820596215053e-01 -4.532366625217226774e-01 -6.494063975047567050e-01 8.729995579217809665e-01 -6.554186662371566108e-01 2.141989967367880610e+00 6.460925351576563003e-02 2.549955851542275553e+00 -6.456159219349946188e-01 -8.069136219953646494e-01 -4.455046141205428190e-01 -4.995255348538909512e-01 4.897965636137819462e-02 -6.764605227505077201e-01 -8.464610125366747173e-01 -1.489184061937078030e-01 2.141698320700754277e+00 6.528462092048986642e-01 -7.311398670865473237e-01 -1.625822805245011216e+00 6.678225784939746390e-01 8.790010968953575476e-01 1.980059370125429430e+00 -9.507814560471812559e-02 9.565895750280813958e-01 -7.610829754185745033e-01 8.638701758461693192e-01 -1.017668021870933970e+00 4.880052163230592099e-01 1.308692305204261830e+00 1.597222207938292726e+00 3.003015381425519492e-01 -1.028146310131498931e+00 -6.500300047902273226e-01 -5.850456809245262457e-01 1.655184243070966787e-01 2.441896606484339483e-01 1.882593817487204335e+00 6.241352366358278170e-01 -2.965247767757499542e-01 -2.350054931904757005e-01 -3.380793819233302022e-01 -1.492982441118365422e+00 -1.285691661117717599e+00 -1.053522448978472942e-01 1.180961331848375595e+00 -1.073796626524016196e+00 6.279645804942151077e-01 6.623982716908046742e-01 -6.969735301239541325e-01 1.664690925748399941e+00 3.976875684178312609e-01 -1.170148429291711034e+00 -3.574862299831938484e-01 2.394910262195494077e+00 9.274977238367373422e-01 5.281751350314290994e-01 1.802255366587175722e-01 1.364085088423662606e+00 1.018422976167165928e+00 4.653323697138746495e-01 8.081050038042230099e-01 -5.185171624502572518e-01 7.949257689364905843e-01 7.191223527829015971e-01 8.122358513072723829e-01 -6.396556510167613618e-01 1.872874816186177460e+00 1.857056260691364036e-01 -1.929708642088459047e-01 -3.225667766593983549e-02 -5.066054691562460466e-01 -3.012093774599233775e-01 -1.428870839965607376e+00 -1.334615501330817189e+00 1.822655819899639873e+00 -8.690239416041848353e-01 -5.668642557577993624e-02 -1.117029513471707203e+00 8.792515600904570183e-01 1.768645406875353654e+00 6.022245553981693256e-01 -3.681038634294646061e-01 5.220025011691935557e-01 -5.775595983761022678e-01 1.595117362057900001e+00 -3.132024157464705083e-01 6.621056581726172952e-02 -9.478449887670979956e-01 -2.254030786665695008e+00 -1.884982215023368046e-01 -1.205176831282664951e+00 -1.369260874055929111e+00 -1.017574221535843398e-02 -6.058941528492814976e-01 -2.631811512170177947e-01 -1.280013363607706012e+00 -2.370039710763509611e-01 -2.161090605959606226e+00 3.356428775465489234e-01 -3.180366561241555062e-02 1.193230938036326627e+00 8.131501696723711370e-02 5.053179416886518505e-01 -6.862731817707625748e-01 -1.403684392962859073e+00 -8.441687149051024797e-01 5.630543964265850576e-01 -1.416698655794147443e+00 8.039564042242037800e-01 6.928394568233157136e-01 1.636177300454091377e-01 1.833792054246341729e+00 -8.822352824809183147e-01 1.789589651268815029e-01 -6.035803849995174941e-01 4.335650789067788113e-01 -7.573241229059377577e-01 6.070716637336199817e-01 1.171834599179262026e+00 -5.828852674584436011e-01 9.143292241064014947e-01 -4.776115056963844974e-01 1.397278640914545011e+00 -1.035442888848893572e+00 6.395279344949925671e-01 -1.115976189088052073e-01 1.115843597107794988e-01 5.229362467970872785e-01 8.272506037843073701e-01 3.451026745253000794e-01 1.320181477102597256e+00 1.912192722831102420e+00 2.257567683370858835e-01 1.293044492919701360e+00 6.194875166648915465e-01 -1.175606215468172566e+00 1.590140761656659629e+00 6.517312264506950337e-01 -1.116775141232007940e+00 -5.435722505552275097e-01 -5.251057985559135499e-01 -2.149391218374034906e-01 1.121033287334790574e+00 -2.662608170747766678e-01 -5.807055985283762212e-01 -9.683869271198896067e-01 9.082581018237077808e-02 7.996627325816547671e-01 -1.110984017678500191e+00 1.337571531132144331e+00 1.669569983056525819e-01 -7.371116204162515562e-01 1.763290164973262686e-01 -1.126408367233223906e+00 9.527042707814924460e-01 -2.450511381639434993e-01 2.224502832243526296e+00 9.948894808462416250e-01 -1.429667779191060362e+00 -5.621738908993637596e-01 -4.500934293673753417e-01 -9.913704977543842389e-01 -1.059607527572030028e+00 -6.979428638942486440e-01 -6.421786657612622573e-01 -2.574993340745561077e-01 -3.615477866089747971e-01 -5.050325836058353612e-01 8.408051965479765855e-01 -3.573097051260700208e-01 1.121190194057897216e+00 1.913794024768316823e-02 -1.474750905051841698e+00 1.227516166222612837e+00 1.197810527447075168e+00 -2.320551018659527287e+00 9.053056752239310168e-01 1.934200970599847080e+00 1.169895314523921037e+00 1.300842903268208672e-01 -1.190757706477747258e+00 -6.814965042863374567e-01 -2.628265131040177782e-01 5.004561797191622308e-01 -1.547110585229155122e+00 1.176700548601151697e+00 1.139747507064498677e+00 1.028841203104897462e+00 -2.031730178125526476e-01 3.764706059029899188e-01 1.397921445166439458e+00 7.490952514133595308e-01 9.292654945896255958e-01 -5.717856196093114018e-01 -8.417495588674761553e-01 -7.925156296855730975e-01 3.256003594824880554e-01 -1.035303649611259980e+00 9.706855337921899141e-01 2.451107671657209774e+00 -1.721064975851828605e+00 4.187098158947969995e-01 1.982102854876424125e+00 -1.142600476885193422e-01 -4.282686566136509887e-01 1.375641844676734671e+00 5.136647886151157749e-02 -1.031418638937452892e+00 -1.729742039710165047e+00 1.853459781366167736e+00 2.503286302312708878e-01 -1.153606239987119197e+00 -8.544949345556482889e-01 2.933495672674946708e-01 9.063310611756584256e-01 7.887027125606630440e-01 -1.469899416274773163e+00 -7.789226436586466074e-01 9.313534154831643042e-01 -1.775321970625372281e-01 -6.361780440151924010e-01 -5.332208448101065645e-01 7.921250383914517357e-02 -2.251284333010908356e-01 1.482460764176760204e+00 1.130658163461155802e-01 -8.413614183587440898e-02 -8.815300920975778221e-01 -1.245249664110618548e+00 9.072709920823724961e-01 1.077660352080112904e+00 1.041967947659498517e+00 -8.786642781779301359e-01 2.262431084582269936e+00 -9.050990290614113754e-01 -4.461821572513914314e-01 9.367224647897285372e-01 -2.023164693560915328e+00 -6.854068903739102270e-02 4.851192362922033818e-01 5.071598970136022011e-01 -1.788068329356114206e-01 -4.018271197611515411e-01 1.100209221491113207e-02 -8.717186166968350358e-01 -1.023149206596719152e+00 -4.073737348436715089e-01 1.413266184063570186e-01 -1.589948229922797829e+00 2.267354318462622587e+00 -5.594232305084699819e-01 -6.033596501847646731e-01 -7.244335138067037327e-02 1.500976455623066474e-01 1.095291733715651805e+00 -8.473285135873206420e-01 1.463841644617330795e+00 3.642278340146358762e-01 -9.156308012562515142e-01 -1.338786127836250506e+00 -1.974603339772995847e+00 2.859789128588038909e-01 1.502792023002978761e+00 9.751135642993937758e-01 -1.059412619464767058e+00 -2.218877388985797339e+00 8.876603589941054473e-01 6.484832432281466552e-01 -3.689150545354025201e-01 2.683757762069438169e+00 7.776029257094362324e-01 1.523159310632746233e-01 -9.221778896402770265e-01 1.169621742166027101e+00 6.555231231783215096e-02 -3.020873517516626805e+00 -2.102752037934179086e-01 -1.199202446794650045e+00 8.016058420525747907e-01 -8.941114771804787864e-01 -2.222717710868601648e-01 3.814097719606666659e-01 -1.260167911320946577e-01 6.363285304685059041e-01 1.552828524695631485e+00 -1.215843947958509030e+00 1.984853328255962834e+00 -5.221065718358753882e-01 2.203542407769711442e+00 -1.259180035710925960e+00 1.218068389040433963e-01 1.779105593708139033e-01 -2.781632831719751398e-01 -1.349859798063348215e+00 -2.221909752670855553e+00 -4.742718377247076567e-01 5.633905860443501057e-01 3.389530083695215662e-02 -1.410287948527340178e-02 -1.007153431831601553e+00 1.374361148574753666e-01 -7.704194694530348553e-01 -2.097937660330621679e+00 -2.149224204450927100e+00 -1.159614784996132325e-01 7.615332979108436762e-01 7.200717585867600912e-01 -6.571415569011104241e-01 5.864376101673210995e-01 1.214790611554301014e+00 -2.002026984046219316e-01 -1.535869796041165192e-01 -8.837705310450463814e-02 -7.601314989430816293e-01 -3.906187919335315541e-03 -4.575082521397994678e-02 -3.374087841151222622e-01 1.347251066614450488e-01 -5.774322435054571878e-01 -8.595385935485594375e-01 4.396925595610264859e-01 8.629514257699668622e-01 -3.325083770393486016e-01 -1.294667845808796347e+00 2.157262883259472019e+00 -3.071034267094520098e-01 6.898882536281576439e-01 -8.849048252301568995e-01 -7.878293927313378964e-01 -3.955884801736345158e-01 1.169789544771506318e+00 1.267615469298867259e+00 3.287202949119137241e+00 1.115030627310695521e-01 -8.483951994485843251e-01 4.336658747247255918e-02 -1.417810004712014571e-01 -8.315977671226090218e-01 4.391315848792239351e-01 2.370359933285090204e+00 5.006556083035035298e-01 -8.786145888662189041e-01 1.860196350872956594e-01 2.140929760779062552e-01 -2.786147580209686475e-02 1.342997788139371762e+00 2.637532217936386369e-01 -2.563954277383802549e-01 1.444517314820267018e+00 1.092251730986931513e+00 1.122920267218741719e+00 2.723288733634308678e-01 -9.440897496510231024e-01 1.456959960008675559e+00 -4.888848419836381298e-01 -9.773603502973949864e-01 -2.074202472335519243e+00 2.821602589606814204e-01 1.538097206732943700e+00 -6.982299174261799024e-01 -7.586150102221249636e-01 7.121600437439221110e-02 1.316354437692652146e+00 -1.357416893653678791e+00 5.817593179175153395e-01 1.000787869450934897e+00 -1.580460265828862676e+00 1.803215491754738942e+00 -1.188672436224690043e-03 7.803426020789665518e-01 2.721016413239060183e-01 -1.085217401949758242e+00 -1.519409001598331477e+00 -7.690913321157081262e-01 -1.642167273777350167e-01 9.515404285510172810e-01 1.438491058833666569e+00 1.768624133102090490e-01 3.411416118987979362e-01 -2.652800942811555096e+00 2.195235011648675461e-01 1.710262235384075319e-02 9.103117523370430897e-01 -5.411934011152869095e-01 6.466337304253053642e-01 -7.662168521075291006e-02 -1.678037183028977086e+00 -5.051124715202276461e-01 -1.982220015487196951e+00 -9.022146355100659765e-01 1.281430229385596697e-01 -1.134416244052325606e-01 -1.724158051249655710e+00 -9.348941890858679660e-01 2.871333728574136934e+00 1.838253023201764424e+00 1.288609661505658144e+00 1.408900132529525395e+00 1.351537302058757772e+00 -3.388213674240964646e-01 -8.634767047693885367e-01 8.965580235718857705e-02 -1.677449480330698850e-01 -2.301601975781145393e-01 -2.838080220694969569e-01 -6.790599753184485277e-01 -1.371133226616660039e+00 -3.433115138651807174e-01 9.224215969110912683e-01 2.658232108494567036e-01 -1.512722234747403194e+00 -9.628593133891123479e-01 -1.785154755664332682e-01 -2.020992569524110216e+00 3.936158728535076867e-01 -7.580593998087619134e-01 3.721285073874442406e-01 4.355986541213491825e-01 1.572294678174525340e-01 -4.643021105350577660e-01 -1.824966362606736670e-01 -4.987765722075065966e-01 -2.702155443966054893e+00 4.742449370956982047e-01 1.249544245492063277e-01 -4.958595451525786568e-02 -8.239549390197637990e-01 -4.853931279094503837e-01 -6.987693115188167159e-01 -6.234725897151448260e-02 -2.128197717212159945e-01 1.100712955357648459e+00 -1.148501181869818311e+00 7.453549342853456050e-01 -1.976783853753894538e-01 1.609931888959242441e+00 -6.555787912683841423e-01 6.358185556623964230e-01 1.233498318433014607e+00 -9.969380720133386165e-01 1.132436153109174670e+00 -6.611469823133048207e-02 6.009915210494410909e-01 2.750789868145516182e-01 1.179766204921341988e+00 -1.355661080339141789e+00 6.929312312137283492e-01 1.351774113475338324e-01 -3.838082473048286536e-01 1.236953849450169951e+00 6.060764348757898823e-01 -9.034912625470141734e-01 -3.974855101029189930e-01 2.226845847791079913e-02 -6.421068245085517212e-01 8.125602328639824901e-02 1.042084688961369299e+00 3.189665889973491552e-03 2.190225365826147519e-01 1.414607468921769806e+00 1.436547417452007092e-01 -1.738744283862373452e+00 -2.006272843335001443e+00 1.505132672940278749e+00 1.880469094238478522e+00 -1.058825948148165441e+00 7.295009997512302835e-01 4.957882114522562111e-01 -4.587823993690171576e-01 -8.061265692186935228e-01 1.150935942400341361e+00 -1.492466352139847352e-01 2.089588134477933679e+00 -1.048157189090589553e-01 -1.812922113248976341e+00 -2.686975331503861919e-01 -6.124851545609165671e-01 1.079693086462309548e+00 3.615851261100169189e-01 6.995234388531545999e-01 -1.064138756560970567e+00 -7.681206943615128679e-01 -1.369925460152046914e-01 -1.146307615556727832e-01 -1.040800080545042361e+00 1.150213153942273719e-01 -7.445153324648681181e-01 9.188945726033725947e-01 -1.605871503175502757e-01 -7.883495184979817383e-01 2.645642005813238495e-01 6.738305479750191784e-01 1.835371011464149715e-01 -7.066564660916122564e-01 1.106992578447478115e+00 -1.418672698537043697e+00 5.490338940520678168e-01 -9.606763792657018186e-01 -1.127559632757279828e-01 -1.648134672081509045e-01 1.792218864872996975e-01 -1.269226816284311665e+00 1.254614303211616155e+00 2.187356196527269758e-01 1.003581030895652315e+00 9.961252331340870736e-01 7.248776776092090701e-01 -7.208819052122732440e-01 3.076719904428431018e-01 -4.625707495318926443e-01 1.390507898417544297e+00 1.573444996327353129e+00 9.384486136296612546e-01 -4.820815398615901914e-01 6.370568210904695716e-01 6.319454800123969207e-01 -1.017493507136861375e+00 -3.729493959441770312e-01 -3.798359734040416824e-01 -4.167398893828844764e-01 -9.046701368985552438e-01 -6.829151589809845380e-01 1.192408950348211594e+00 9.585811278702940363e-01 -3.181403394677992935e-01 -5.583757326613467686e-01 1.976493748134808381e+00 -3.150768315935489894e-01 -1.947115711513946801e+00 1.071557898332441194e+00 1.626898218469479129e+00 8.942080045930782539e-01 -7.993540155583400697e-01 -1.107237011337300903e+00 -6.763469633743196541e-01 9.188281648951275304e-01 1.162444490390271090e+00 -4.235276947836029149e-01 6.824874404909389014e-01 -8.396808725749446700e-02 5.666230456550510608e-01 7.286138119861101936e-01 5.423473203853427238e-01 1.675327582651305214e+00 -3.448288651170960395e-01 -7.248650420974181996e-01 -1.675318882759898376e+00 -5.490412728589161295e-01 -1.365750159623812188e+00 -2.289581066073267390e+00 -2.793456152359963252e-01 -2.788792850650867461e-01 -7.364023675169542593e-02 1.296814420028548742e+00 -8.417708831152260762e-01 3.832297028289642360e-01 1.629065496620437647e-01 5.270059436434425537e-01 5.599479747269811014e-01 -6.897495623371820983e-01 1.018542492492511414e-01 1.343637726293316792e+00 -2.342614305314814516e+00 -4.737848619200075717e-01 1.405402119282309625e-01 1.681035075335267637e-01 -8.182288444752372492e-01 -3.526733907540748891e-01 2.188921326858837890e+00 -9.020672933201732968e-02 7.592778694831900932e-01 1.167259981117260814e+00 -1.263928528042271626e+00 2.949551456217074444e-03 -1.785191753309865126e+00 -1.760678904435330372e+00 2.428907015719857121e+00 1.333931123223509041e-01 -4.616451923650868316e-01 2.581262004143184546e-02 1.121755985283265034e+00 1.591532365861884735e+00 -1.045671543891637967e+00 -3.432305173838284262e-01 -4.371184512156343072e-01 -9.059037241556485709e-01 1.873911752175386525e+00 5.550298313629881131e-01 8.946870160763844559e-01 2.264378392334987500e-01 -5.004096105757015467e-01 3.374385048011353749e+00 1.126136713940289580e+00 -1.553363023390947006e+00 -1.696498866866177568e+00 -2.852472728941367053e-01 1.282968113468326399e+00 -6.402864542146227689e-02 1.169807054308895089e-01 -1.740167110603980660e+00 8.133805148457193823e-01 -1.777652244375066859e+00 -2.123689992354331202e-01 2.193750067666079495e+00 6.402998304043922007e-01 1.128066693837563417e+00 -1.430491443028966358e+00 -8.094075712146986401e-01 -1.031238354637124544e-01 1.960838179873791498e+00 5.964503816106593304e-01 1.531614572184603063e+00 9.459939561073398284e-01 1.191727505249004393e+00 -3.045060805136831639e-01 -4.253833405801990541e-01 1.720428370417622421e+00 -6.537324094152517917e-01 1.869233951853447318e+00 -1.774471187573035680e+00 8.443792668782680588e-02 -4.639038358759169922e-01 -1.593070369364597838e-01 7.392922590903429070e-01 -8.214396741221509091e-01 -3.462376674218444195e-01 6.401521104449136024e-01 -6.664433560015907698e-01 1.473611994898285094e+00 1.424732499741256708e+00 8.768365095210104432e-01 2.042468867902836605e-01 1.780887186323569515e-01 -1.976096880050775828e-01 1.178529060916432281e+00 1.378770960115353938e+00 -1.014219591164709167e+00 9.122890217176905514e-01 1.441411850197269195e-01 -3.969006275423863500e-02 -2.053162008422822371e+00 1.054116746376448477e+00 -3.349861353621846338e-01 1.291131839216126176e+00 -1.004973092797456280e+00 -1.761751525115183570e-01 -6.034224408353076052e-01 -8.399354122935712708e-01 -1.298137881971934249e+00 -6.830341307749043800e-01 4.294510532869741382e-01 -2.490455557717206198e-02 -1.130535925552681453e+00 -6.318598984688308939e-02 -1.467076989617330796e-01 -8.741293444652108169e-02 -3.273617011012329714e-01 3.767237760923846102e-01 4.411168886499086117e-01 -8.516504161023740194e-01 -7.949284178041822191e-01 -8.260537100338109784e-02 5.758755339714891619e-01 8.941008350135655203e-01 6.089384786081827317e-01 -2.043796009781678524e+00 -1.209246156990752219e+00 3.516072600554495109e-01 5.628402093869798728e-01 -1.300460634006858962e+00 2.325846885514259166e-01 3.603956806894316744e-01 -1.028177078423286650e+00 1.725927311761398908e+00 -3.294275591851572038e-01 1.889663182746809389e-01 -1.147750974448030981e+00 -4.433808666509475582e-01 1.627623432931046388e+00 -1.560722118275967643e-02 -1.147317258759786851e+00 -6.056503328848399370e-01 1.297218264123545906e+00 1.482922033507323434e-01 -5.390487016052980529e-01 -1.866036163421088689e+00 6.214098490894170990e-01 1.129801251755628622e+00 -7.995103549471060944e-01 2.218783857214106092e-01 4.265183114231119732e-01 -1.606542509153178200e+00 -8.067773429112682360e-01 -1.239320296468752192e+00 4.491761617109064075e-01 1.536338746504422481e+00 -5.436381961293079712e-01 1.063065633223261308e+00 1.483149651260634583e+00 -8.754901340508941532e-01 -1.860572158981907975e-01 1.488852129984085559e+00 -1.181173536149974002e+00 8.721742041498649345e-02 1.885395116373307367e+00 -1.681126705672434662e-01 -1.729621142293465530e+00 -1.370424385368687714e+00 1.550408761499640686e+00 -7.611080397835974232e-01 4.305022682180669191e-01 5.036059558863337920e-02 -8.172581796787155017e-01 1.106899120893407168e-01 -4.905379341559066853e-01 -1.330369098276259709e+00 -2.061237831918274921e+00 -4.909215698153420182e-01 -2.192330775414130795e+00 -1.177020051955864344e-01 1.493369872402063869e+00 -1.703226107062139061e+00 3.100512765830710366e-02 6.683005263877423996e-01 4.706579730322480587e-02 -4.446517141678022478e-01 -9.777522199877276554e-01 -1.694900619263513430e+00 1.703096128068514847e+00 -3.044667880700364093e-01 1.058452763235201877e+00 3.894282003071534715e-01 7.113046251671045761e-01 6.631203496166618860e-01 -1.529082808842892272e+00 5.365810964949968564e-01 -3.440560540588842309e-01 3.841368503783324506e-01 -3.708346148713992374e-01 1.852803122759749233e+00 2.473788439742265477e-01 1.749998347188817638e+00 7.775942851994859240e-01 -8.333055761469818634e-01 -7.640489719089512688e-01 9.190240136538184446e-02 7.222709260867420378e-01 6.647543680517350451e-01 -1.826034416943882743e-01 1.178174192144786803e+00 1.082413253999847003e+00 -1.075217083120715733e+00 -2.566383784402470059e-01 -8.200785221765238830e-01 8.065190327668015913e-01 -2.309120709213091094e-01 2.186208441900736044e-01 -1.305822973697875755e-01 -1.885035357386507071e+00 6.226016009975617882e-01 5.516492781261919109e-01 -2.318365422379260743e-02 -2.163551009046484064e-01 -2.674321721064265578e-01 -1.345511546159713578e+00 1.058767393392027883e-01 -1.050010099799480456e-01 -3.663257123648627767e-01 -2.196721110443573821e-01 9.888693927350943325e-01 5.559647728718405402e-01 7.365448185138900872e-01 -4.742621157534414600e-01 5.952589107514665301e-01 -2.460125650783906437e-01 1.406647873985236608e+00 2.753116327246126205e-01 -9.494058185476993428e-01 7.565758065749952355e-01 5.780992689261899020e-01 -3.252128702857046139e-01 1.615301119915883321e+00 -4.324514728348585191e-01 9.016675462931043050e-01 -3.117059390847829459e-01 1.179239396127296002e+00 1.263280812262957520e+00 -1.496279975937504725e+00 -3.379865869891408359e+00 -3.355578217689234588e+00 7.464261398789903135e-01 -7.212904613656013764e-01 -1.220766545540326042e+00 1.563466091883167097e+00 -1.577508954311353628e+00 1.212532971680972294e+00 5.690250503562817030e-01 -2.097587782673068446e+00 1.572692568896802756e+00 1.898847639030129542e-01 1.947234386100188674e-01 1.808921669492472017e-01 2.646373898724386706e-02 7.488349296335409244e-01 2.034840613607801219e-01 5.552804471713924661e-01 -2.039291893499861619e-01 -7.775891676796046204e-01 -1.172381292139327513e+00 -1.200410503700230391e+00 -3.933338054318312182e-01 5.762144994892269834e-01 -1.563437676166725243e+00 6.363917538925722983e-01 1.095491905504878627e+00 3.113907880984385645e-01 -1.165333509257271638e+00 6.306564827101666104e-01 3.515856188243195457e-01 1.035304760507707311e-01 5.258126452069776802e-01 -7.055329214900646351e-01 -1.909352689681742543e-01 -1.720632607685723015e+00 -1.073743826520073608e+00 -1.241272716792524294e-01 -6.869964347718510167e-01 9.798773120529109815e-02 7.854821392643118738e-02 -1.605078934732387275e+00 -2.831119556692114347e-01 1.086591771177258282e-02 -7.277381347331881578e-01 5.532617097868101075e-01 6.014055558849380478e-01 3.107135564417002338e-01 6.582166960583616389e-01 2.943145906253977762e-01 2.403824237795004759e-01 1.163992523126793077e-01 -1.094212656841693221e+00 -1.872959443240784339e+00 2.620694775163688872e-01 3.037965557273026307e-01 3.757410794154371625e-01 8.001067059269242332e-01 9.354244721872108093e-01 -4.540230093018393087e-01 1.519125526496870049e-01 -3.033282224432419572e+00 9.370390293633580336e-01 -6.839554382052269732e-01 -1.276298913846817706e+00 -9.260585357298523057e-01 -2.420781985606265341e+00 -4.637999191279386091e-01 8.655876649505582776e-01 -1.222856028339547874e-01 1.277757653752016054e-01 2.130510182054714985e+00 4.843589996786368812e-01 2.034642491604320202e+00 1.692102440209192482e-01 -5.706801940565291442e-01 -1.407235200696972666e-01 5.950250801456600236e-01 1.999698541328839563e-01 4.196160089783606550e-01 -9.882262840940951865e-01 -9.139212237933136418e-02 7.836182355136688260e-01 -6.035130827668320208e-01 -1.416823253585441256e+00 -4.048784718627919110e-01 5.077491444337513260e-02 -5.343712511741502968e-01 -6.865425536907332482e-01 -1.710427345829885759e-01 -9.357373841339494680e-01 1.474303870654611215e+00 1.449994827445823642e+00 -3.906934104048313539e-01 2.659627791754560697e-02 4.183857086891866195e-01 5.251984022971805111e-01 3.506937723199306522e-01 -1.232699405628752132e+00 -1.803220602371403469e+00 6.483765861694047450e-01 -2.442471177512455516e-01 -1.335258164973869510e+00 -6.386650795930991498e-01 5.682263920441823490e-01 -2.381004512121694394e-01 -8.548482662773362328e-01 -1.865764889609500266e-02 5.064825621324445803e-01 6.730554248386603211e-01 1.122670940412094032e+00 -1.057364112822946067e+00 -1.219579690193131061e-01 5.362537412222890820e-01 -4.559217542480762386e-01 -4.920070585403428787e-01 -2.718786564277488882e+00 7.391908225345764083e-02 1.382951604025191683e+00 -9.474083871647203114e-01 -3.649085875452617311e-01 -3.941960308175427447e-02 2.312295512369687278e-01 -1.239378031584220663e+00 7.619947504813116002e-01 2.167437193986136990e+00 -9.042503187728533343e-01 -1.203355130576844845e+00 2.463493906847538994e+00 -2.159850310580356189e-02 -2.289094156382648126e+00 -6.069427807211439374e-01 8.459979664859924864e-02 1.186566483682841011e-01 1.675249076510592905e-01 -1.477105506901583931e+00 4.010669178638445187e-01 -5.291209178175579897e-01 5.072661408895304952e-02 -1.003062040650554820e+00 4.640587194674875571e-01 -5.546860802056481354e-01 -4.532348237351075393e-01 1.956286706624571936e+00 -8.591746755240672329e-01 1.796222623764212045e+00 -2.047793708221197148e-02 -6.650250179833118169e-01 -7.147552549616369433e-01 2.063686855275518109e-02 1.179323695198124522e+00 8.759820288564147406e-01 -1.062386223369286453e+00 -9.637052876171593729e-02 5.648635685049415711e-01 1.248629191227229596e+00 4.059134371164651034e-01 3.710151410688868334e-01 1.166201476782393831e+00 -1.140318643913340368e+00 -2.834896102856235833e-01 1.932349334613844283e-01 -7.359540725345605772e-01 5.126540718566924282e-01 -1.176692702376090693e+00 -2.018414887083617437e-01 -6.103241665600862564e-01 -1.538609256791856894e-01 -4.462600734209877240e-01 8.229712676797877879e-01 -3.888775076837538425e-01 2.843352130140441303e-01 -4.152025040763290820e-01 2.300150643253135119e+00 8.910202822797179678e-01 -2.849886187706955898e-01 -1.094634946880634230e+00 1.285004050743533133e-01 1.921655176219514871e+00 -9.805198948450746799e-02 -1.301349027588221130e-01 -2.822723073404736494e-01 3.869028339826064422e-01 5.865762815698153387e-01 1.009199689077033391e+00 -1.512361519347206196e+00 -6.238184502837345047e-01 -1.713731255379395135e-01 -5.589004855945675088e-01 -1.447449545053905773e+00 -3.386902983458601746e-01 2.027803803553024087e-01 1.234441380816599265e+00 -8.606978993252014654e-01 6.969800733060920184e-01 3.585034159368284956e-01 -4.015981951418198248e-01 1.762537176588055143e-01 -1.202079132538086403e+00 1.624142078326384908e+00 -3.394513217990885456e-01 -2.832319738781826635e-01 -1.273559353109581682e+00 -7.622862305543449679e-01 -3.116290127554604550e-01 5.864384330262180089e-01 -8.794837423662177356e-01 6.302440308150718540e-01 -1.755405241846340170e+00 -9.682650219432960004e-01 -6.972740070767474707e-01 4.992964767131023440e-01 3.717453923989397224e-01 -4.701520774774792799e-01 -4.044978751664753958e-01 -5.434533448717491222e-01 8.390929283028581986e-01 -1.247000549578243467e+00 -7.330220576307058256e-01 -5.314955745145204524e-01 -1.962201788032255090e+00 2.141729696029748720e+00 3.208282722961533495e-01 -1.066565601988786360e+00 7.034279610458967769e-01 -2.495576475728826793e+00 7.469956036708622626e-01 1.250728243679701368e+00 -1.453245969885035294e-01 -5.082262750254934458e-01 -1.647074640399331102e-01 2.809645168199022963e-02 1.896670285984796589e+00 1.085614447247394088e+00 9.019580549532133507e-01 3.871187976750143922e-01 6.856685876340991026e-01 1.321473279933985667e+00 1.366639395534271939e+00 1.615605244189209921e+00 1.050031056672791729e+00 1.478027914938007559e+00 -1.866481350508168324e+00 -8.943340386290554722e-01 -8.734791165106309263e-02 -4.023352493803889485e-01 7.028214071074495584e-01 8.050415714806251621e-01 -7.577521782820690888e-01 7.299496953080962802e-01 -3.886489778773466464e-01 8.611068410747698687e-01 3.222103324198742347e-01 -1.377946227714365257e+00 -2.416498705462136465e-01 2.920278510805685013e-01 1.455973712598828129e-01 -1.710550570509225654e+00 1.746353188313786609e+00 3.211097532565251877e-01 -5.766880049040923328e-01 -1.037708658350510627e+00 7.900178255573170327e-01 -1.538778186277816928e+00 9.304401431206449358e-01 -1.744568834527978063e-01 -2.130350381916707558e+00 -1.005150829579596117e+00 -6.625719244195829583e-02 6.158110568735523094e-01 -3.099162017965007010e-01 4.548890420028594006e-01 -6.325854148446701242e-01 1.230946979069713398e+00 -1.584023976610887008e+00 1.952182158255104383e-02 -5.755147185363487239e-01 -1.321781523852524343e+00 1.271858413117428421e+00 -1.212133807161250021e-01 -8.896724628019127001e-01 6.392163596615120236e-01 3.699139756032550630e-01 -5.137478017456619250e-01 2.089518647154031239e+00 6.855058554623754130e-01 1.416694504249645492e+00 -1.445840244922479201e+00 -2.706752029961055281e-02 1.414856496818793108e+00 1.523328674316118070e+00 2.254245274680238553e-01 -1.385062066511572043e+00 2.874558023285264663e-01 -8.135564733290043260e-02 -1.078641314825409703e+00 -3.536633377160988689e-01 -2.015393286647360893e-01 2.915567061068535248e-01 1.354499191031993233e+00 9.405407370304356141e-01 1.358476674298454867e+00 5.813421400955565144e-02 -1.257068806349002310e+00 -9.073306910488271315e-01 1.886643160769607253e+00 -3.821341851444498561e-01 -1.058911076868986889e+00 -2.959713286000744126e-01 -1.338190981682234604e+00 1.367346599178888011e+00 1.166480939750693890e+00 2.647983484363634510e+00 2.019983764812161853e-01 -6.516463851502756199e-01 -5.090915268844659058e-01 -2.010896713585872408e+00 -2.412943540768314465e-01 2.588219335645459696e-01 -1.235481942429426550e+00 1.397868688736279452e+00 -2.108595106363722327e-01 -4.119058968242729213e-01 6.170140707093316745e-01 -7.586546222436161280e-01 3.671181190625116830e-01 1.124688065352408284e-01 -7.724118773971495600e-01 -6.642850586062688523e-01 -1.223810494229942147e-01 5.933773558941090459e-02 -2.402924133018230768e-01 -2.274261268305741157e-01 -2.357532155557596987e+00 1.312010496045238561e+00 1.034721474068721614e+00 3.252388809350099108e-01 -8.584306271534010158e-01 1.234923813735086195e+00 1.675848967396621036e+00 1.212008456972362147e+00 9.453983116423678723e-01 -1.406497397355899459e-01 -1.447010773462564348e+00 1.843379189792816897e+00 -3.546463060011668667e-01 9.198506303339485379e-01 -8.275177442321675070e-01 8.319926924115726707e-02 3.525661436791949765e-01 -1.294968359662025392e+00 -7.589389175693707079e-01 -7.066770835376572357e-01 8.602633168947548814e-01 -1.250434421125496132e-01 2.819381536214355388e-01 -9.470526858976162643e-01 5.964363719462547619e-01 -4.832109227544897911e-01 4.820701053681071824e-01 -1.643701033005585455e+00 1.194653210539674104e+00 6.971434310464170725e-01 -2.931423134177620904e-01 -1.410601406662799873e+00 8.859905987656038207e-01 -5.274254853124926701e-01 -4.872797056700559626e-01 1.815542693513983563e+00 1.465279698794981877e+00 -5.031282186398953193e-01 2.642534842752197743e-01 -2.160641996073002780e+00 4.079755635970644945e-01 2.429106229591163346e-01 1.060271032093294874e+00 5.220075231679186523e-01 5.563297695674740417e-01 6.899171843788032450e-03 1.045954433904912717e+00 -9.461110975080934404e-02 1.704238719031293980e+00 -7.033494055485501883e-01 5.185548511275397399e-01 3.513878450918406920e-02 6.148843790923080865e-01 4.874114307193357920e-01 -9.103339283075505550e-01 3.149407924692794736e-01 3.540064256940494425e-01 -8.183341601823549416e-01 -1.913975752237946082e-01 -1.069920574845512729e+00 -1.644657039387064312e+00 1.263662344795806414e+00 -2.150933573057100645e+00 3.491117648245761207e-01 -1.258440988509796465e+00 9.799654378339794913e-01 1.245976751654110926e+00 5.275631382472528719e-01 -5.674882886684599059e-01 1.075192767501465252e-01 2.901568144167889773e-01 7.023127240501665369e-01 -9.361945627609855047e-02 -9.691906193870905017e-01 -1.515819019194780237e+00 2.853742357045759848e-01 1.811899854806267030e+00 -1.121350085669353819e-01 6.643149637624091719e-01 1.045273708285734404e+00 -4.591343068326705218e-02 -1.693029448157371553e+00 -6.404582068669018025e-02 -7.289591752328390406e-01 -7.275593688244080814e-01 7.826294765659415065e-01 -4.749127037466973067e-01 1.140014778189650801e+00 -1.918306475089815999e+00 -2.490589845157963333e-01 -6.168202403921618782e-01 -5.114477297447813653e-01 -1.318634418789182139e-01 -2.545109200445001135e-02 -8.635168959248695764e-01 -4.490827784781561971e-01 5.116525630519676016e-01 -6.453035611562790708e-01 1.127969627799920938e+00 1.762306817276700022e+00 6.018355040921379295e-01 -7.958939141683945007e-01 4.404833734677402468e-01 -7.039671469118429226e-01 3.695312114722384411e-01 8.704856135049668930e-01 1.079609192737424728e+00 1.016140333910822591e+00 -6.625768936028270106e-01 1.062649567501704251e+00 -6.809755552501102205e-01 -9.426427523855781532e-01 -4.679629093262224204e-01 -3.710858289140520072e-01 -2.600025496018904647e+00 -1.374122406582737321e+00 -1.708485755963704000e-01 8.168229521019368389e-02 -4.472558557096890097e-01 6.353290362601687891e-01 -1.178330050083429059e+00 -6.778115222387909311e-01 1.255820575143539730e-01 2.103972853331855242e-01 -9.853766778448068697e-01 2.113844381126269989e-01 -1.398902218407936937e-01 1.056711757115907702e+00 6.223899185447779869e-01 -2.799667938543060064e-01 -3.407134863531394720e-01 1.366420046566113822e+00 -1.019513617017882290e-01 -4.617137081312955305e-01 1.672933227893012020e-01 9.377064367959137003e-01 7.173632957268727406e-01 1.077904069830021738e+00 5.121070574756620558e-02 -2.891076444980846816e-01 6.994899199321212846e-01 -1.815137884262302048e+00 2.582498379309895675e+00 1.734478686232018729e+00 1.925425999586777959e+00 1.374932066525619279e-01 2.933194784197277194e-01 -7.767749203421977500e-01 1.792988692157478470e+00 -2.166635479233789852e+00 -7.852478772779463156e-01 4.015698736835559557e-01 7.882145545867744740e-01 3.546433758372221634e-01 1.887984979087798942e+00 -6.590302278791819734e-01 -1.342035973427106121e+00 1.460317344032306508e+00 -2.630599050727278621e-01 5.357181717634077467e-01 1.112169257054075322e+00 -7.294083222111300557e-01 -2.589949136888504144e-01 -3.665997695936634160e-01 1.368597514943046267e+00 1.166513507464353339e+00 -8.199076503845273978e-01 -1.273749144513684595e+00 -1.572888956291245144e-01 8.284202084903704577e-01 7.421299468005486677e-01 -1.850953578126105947e+00 2.640423011752928151e+00 -9.443525007532803661e-01 -1.391985597942214437e+00 -1.121885171315993635e+00 -8.093169168566950455e-01 2.664485414703545163e-01 6.146700790850494478e-01 8.472975159595180772e-02 -7.949120718170775077e-03 4.473047818864774872e-01 -1.407732210021507946e+00 5.884284686347315274e-01 4.775713180298086363e-02 1.061531904461434223e-01 -3.350164749733706149e-01 6.222037403069288208e-01 -5.316428262225212364e-01 1.683000263640871630e+00 1.575109474123940645e+00 7.368247200927786900e-02 1.692406632590665705e+00 -1.263436682282611079e+00 -1.584173147732701237e+00 -1.084009218018366250e+00 4.171804002099236963e-01 -5.256396129547157292e-01 1.744730037003547340e-01 4.767001329373828922e-01 6.186330872084856436e-01 -3.949802710069161837e-01 1.775609546639078218e+00 2.403545086179704193e-01 -2.239584051975227919e+00 1.178107816408221487e+00 -2.817218900100673662e-01 -3.360103064513007809e-04 -7.571627739992553563e-01 -5.206196064078804087e-01 2.828342052154129704e-01 -6.634244442200556424e-01 2.041945045119944790e+00 8.775940522950508305e-01 1.464819151138175846e-01 2.127689364204977007e+00 -3.618286974826924740e-01 3.805256121749212572e-01 5.769335709228150533e-01 -1.656178258436682871e+00 -7.780964822349312193e-01 -2.287473269050708524e-01 -2.060443378003856907e+00 -8.463802449308496234e-01 -4.571671590165269361e-01 1.724350675999474003e+00 1.746668480963523562e-01 6.220273711673350858e-01 -1.137560905298961034e+00 4.382730470913396292e-01 -5.493787303308212966e-01 3.916291641261845369e-01 7.927746508145586124e-02 -1.166227394963724517e+00 -1.487577052313720394e+00 1.050919268826762565e+00 1.568217806511788881e+00 -7.912373590815966473e-01 -1.314872646988065608e-01 -1.034051625997048252e+00 -2.726757952893313908e-01 2.637334657331382726e-01 -1.641647538092880110e+00 3.726011423847399029e-01 -5.544468939942446273e-01 -1.622074770523474152e+00 1.992583705671636674e+00 -3.031064837008518587e-01 2.217681891648332071e-01 7.428304392872947526e-01 -1.196098372861805315e+00 -1.193660560699983053e+00 -3.149750191773870722e-01 1.180703341942987539e+00 1.040737950916718502e+00 5.058601339739390301e-01 -6.180807181049693400e-01 4.010797198255905971e-01 -1.251121393483118904e+00 9.516000111526378147e-01 9.538676266442333018e-01 -5.173538100471311019e-01 -1.479816188820653799e+00 8.929709201312513445e-01 -1.065192754163840183e+00 2.984049974257852456e-01 1.425060975615883185e+00 8.237131016657557314e-01 6.760966478866694551e-01 -2.104248936681982207e-01 8.903541319751598904e-01 5.964953279532840824e-01 2.706663807602384120e-01 -1.202220962135303273e+00 4.107472174987010227e-01 8.280828894966674181e-01 -1.625583993838931818e+00 1.995527691924751545e+00 1.600927045704224616e+00 -7.612838933817628329e-02 -2.531199300518370832e-01 -2.292962679414015437e+00 1.861155354799697015e-02 9.856696817514668529e-01 -1.586567808938309287e+00 -2.028564091045606865e+00 1.262332755433024811e+00 3.424433752926310803e-01 4.823688330871585550e-01 -1.103974150174152236e+00 2.646377181482075791e-01 -8.808628354360327206e-01 1.791211997213890239e+00 -1.003227020301781014e+00 1.365489572767669912e+00 -9.478551042116107883e-01 6.484654966067272541e-01 5.022752961889337397e-01 -2.830200569741245786e-01 -1.335863383455695663e+00 1.554239843110782449e+00 -1.827455221991738821e+00 -7.870484079871778449e-02 9.124486001377061228e-01 -7.054993659064223710e-02 5.503291729702578516e-01 1.705224655664404176e+00 -4.923055725331537680e-01 -1.865859302436611689e+00 7.051423982223120612e-01 2.339721430132852761e-02 -1.821271476962675884e-01 -1.236179815671609061e+00 3.965447471239668120e-01 5.064781236669925191e-01 3.105673877879409961e+00 -8.136209504750875343e-01 -5.722469019451090211e-02 -5.451800705620136744e-01 -1.729891035059433202e+00 1.007637891623262005e+00 -1.403634956449435478e-01 -2.523538538417798294e-01 -4.514378292991240715e-01 1.213600969877466573e+00 -1.169068302518828650e+00 -1.872467796772537274e-01 -2.447907425612925458e-01 -1.974048559905359213e+00 1.287826427066649293e+00 2.348199705110607383e-01 -3.066959958450886092e-01 -2.967956332681169207e-01 -2.346881494578726135e-01 -2.124309307215436426e+00 7.740858124323798384e-01 -1.161185516181077571e+00 -7.646459952968196472e-01 3.651980970519487779e-01 9.489223158614081832e-01 -1.921836027500623822e-01 -9.325048328963934097e-01 -3.688824579209439847e-01 5.634074452497916941e-01 -8.478313242193938892e-01 -1.019995622270057911e+00 -4.598997730308557880e-02 1.812995667891711182e+00 -1.744256795181131414e+00 8.328762169937536930e-01 1.273046406088489846e+00 1.799530516202825670e+00 -1.047639652717448966e+00 -9.287399544265486639e-01 -9.300658039850507874e-01 -8.275802480032087294e-01 -8.046234955054774041e-01 1.051164781914241786e+00 4.040327003470559064e-01 9.900841668166038279e-01 -3.118828516568091791e-01 -6.498254638315688059e-01 4.680229625328408694e-01 -7.519669132825751445e-02 -1.227496976163662712e+00 1.110461633832638295e+00 2.863477511483629098e-02 -7.903243581271375273e-01 -5.988096788122697633e-01 -1.018945727013599534e+00 1.104935037789396279e+00 -7.806677880451741158e-01 -1.734145721870178569e+00 -1.062051031265243584e+00 -1.746210909296654068e-01 2.593192329509618199e-01 -1.635148413954022661e+00 2.405348789676634014e-01 1.060292820955699711e-01 -6.086608829352165850e-01 8.227602494296140101e-01 3.586694742891052834e-01 -3.062439175000995495e-01 -6.702377339152548741e-02 1.868335966728049025e+00 -1.093563506627380083e-01 -2.560652035384501923e-01 1.300760871554788256e+00 -1.164540578484680733e+00 -9.458959714838427457e-01 -5.093366729233701762e-02 -1.358263611390162461e-02 -2.261371926671253085e+00 -6.516161810526903686e-01 -2.023971382846112207e-02 -9.638160246667031306e-01 1.277946396337893642e+00 3.365037295330119971e-01 -1.585341043133327021e+00 -1.749251526285352798e-01 9.628764448816692356e-01 -8.745169052565047174e-01 6.380654690972996645e-01 -2.310819573354240264e-01 2.376466633651496130e-01 -2.535025057426498751e-01 1.697966252380136876e+00 -6.345031664636525681e-01 1.096756924295712921e+00 3.761563833168988791e-01 -5.192403273260215446e-01 -2.054382093343062543e+00 3.401763919527739377e-01 9.480713235588209553e-01 1.233046016411698753e+00 -4.120531453787152354e-01 -1.909697250094291698e+00 -8.982076650937727003e-01 -7.626954213499549384e-01 2.102888520375103987e+00 1.622273286865821285e-01 1.248094060834086250e+00 -8.305350633709983610e-01 6.197649558592061014e-01 5.389185260046810977e-02 -7.424004927973677781e-02 -2.828151456496549865e-01 -1.005450414814095028e+00 -4.359163132153359155e-01 -1.637967993431259206e+00 1.157318928240019362e+00 -1.746646004628293058e-01 6.824257010512306820e-01 -1.412379695311900996e+00 1.083512061513178137e+00 9.970318059329861260e-01 8.027684727536875675e-01 1.380893898334628833e+00 1.321534746571843000e+00 6.146167236209719720e-01 -6.638974247172602094e-01 -7.558289643167550587e-01 -1.911999336232165447e+00 -1.329351357352007268e+00 5.169969084613027510e-01 2.334871284195245700e-01 2.874642815138359619e-01 -5.104483621872333947e-03 -5.687329254188111527e-01 1.380558720789013760e+00 -6.264381414596621733e-02 -3.729257740166857515e-01 -1.079835421119092365e+00 7.973986055816343343e-01 9.239869296633165252e-01 -7.007452543062603345e-02 -1.167214467620930896e-01 -9.648059323724422764e-01 -1.810627786259817740e-01 -9.221454470086460908e-01 5.034399226986455700e-01 -6.338671328897677038e-02 6.533996363140629482e-01 -9.360916966061489930e-01 -3.860837978288915728e-01 -1.546951394536940916e-01 8.732062170756582642e-01 7.779564573340741473e-01 -2.388845688583668636e+00 1.895904760026274172e+00 -5.621592396877441722e-01 -5.778212394163679821e-01 -4.323997749946166813e-01 -1.672461693058898136e-01 4.934487704593293333e-01 -6.411293752616380459e-01 -1.159060384599663429e+00 -1.612963403420259123e+00 2.332523953068969536e-01 -7.915074559782131480e-01 -1.333253091512290045e-01 -6.597170411366563847e-02 -2.265053723631983984e-01 -1.011400985150439080e+00 -8.689083482991146745e-01 1.308819366343304980e+00 9.553158301723391199e-02 -2.370478788247304180e+00 1.941473737676809197e+00 -6.478425069597352204e-01 7.978306940426362903e-01 9.006570810876494138e-01 8.332108142057806921e-01 -9.191275557707280219e-01 1.303546801516691223e-01 -7.401776403504092827e-02 -1.180039519154199024e+00 7.504325429198976938e-01 -5.828755584790875632e-01 -9.258097205293632781e-01 -1.124306490772551681e-01 -2.834717431496429352e-03 7.360354802135603558e-01 -4.930298871664385296e-01 -4.602070736592946965e-01 -1.552148941847014019e+00 -7.096829552370027827e-02 5.245829363334163498e-01 -9.143308751653502764e-01 -3.093528571849285536e-01 -9.486027824119337426e-01 -1.074696177786515161e+00 -2.472558906662223333e+00 1.632026421944990258e+00 1.241244691757318996e+00 2.495507867764110710e+00 -7.219289555677882442e-01 -7.404490046864042885e-01 1.504915083248379304e+00 1.305668926762789894e+00 -2.093836111135796596e+00 7.928810275773479077e-01 1.633144761685335622e+00 2.326546876735994474e+00 -1.032034745879133242e+00 1.577582126849513267e-01 8.225627189313602927e-02 7.747713557875289814e-01 1.984029918680829674e-01 1.137078858984562846e+00 1.638317916812836783e+00 6.268452576704302004e-01 -3.760960735662822740e-01 7.383215022969529251e-01 3.290632014883951850e-01 1.184653146929653289e+00 -5.534763987495446846e-01 -5.060293871420827871e-01 3.328818448863182788e-01 4.653332991603687518e-01 2.143947690441871667e-01 -8.086800593368734247e-02 1.215756542933598361e+00 1.194255295453440224e+00 -9.188082961365928725e-01 -6.961707846929575672e-01 -6.470437241352022806e-01 -1.690433741078017693e+00 -1.125120247270397833e+00 2.183848119924315601e+00 1.672067239295867092e+00 -1.056438091953308733e+00 5.770785214994004209e-01 -3.959071584755246009e-01 -1.342147637438810159e+00 -2.018139883638413679e+00 -1.345512911955266899e+00 1.325504743308468514e-01 -1.478725158127319750e+00 -3.224736576987106140e-01 -1.649050552689965976e-01 -5.419621399779607218e-01 -1.319787372738169540e-01 1.444093064993536624e+00 1.465449961363120002e+00 2.166911737483721845e-02 2.243972875826531155e+00 6.935223941526542646e-01 -4.008937945962344207e-01 -2.711181222703844984e+00 -1.468004456921221390e+00 -3.185359248518156439e-01 6.283343761828888985e-01 1.234847041769045806e+00 -2.560084147714343783e-01 5.148438889111439654e-02 2.641087324989030080e-02 1.545583446981465991e+00 1.288851952553093927e+00 -1.624244470052590428e+00 7.457375646221866550e-01 -5.033316134373047035e-01 -6.997488948042777102e-01 -1.052150288591174210e+00 2.160568594592033431e+00 5.703303176085980919e-01 -1.140299177307430911e+00 1.167885328547820928e-01 -3.941845081770650183e-01 -2.464732014131698623e-01 1.590331203062377574e-01 1.492966520238393047e+00 3.308111358291689341e-01 6.506550704395999696e-02 -5.208101263523908786e-01 -1.024514927167695877e+00 2.621019917471900107e-01 -1.718663841185519847e-01 2.505422491057275547e+00 6.392195110764858912e-01 1.030182542195460682e+00 1.088114378632643486e+00 -1.394111310896454237e-01 3.512266314414877466e-01 2.603875243026703701e-01 -2.520747494667490152e-01 -1.257924580886378596e+00 8.240543288772885777e-01 -6.755785279333802462e-01 -2.911544340226564567e-02 -3.795663938161812911e-01 -2.707431372179863072e+00 3.907503947816523548e-02 1.374428529851063230e+00 6.591392868035512997e-02 3.149769061048850904e+00 1.866347475398777433e+00 -7.735493394208650120e-01 1.095897506143324263e+00 -8.377169197703209225e-01 2.202263139334148523e+00 1.404601369181465609e+00 -2.084763473340609519e+00 -1.056456104014890984e+00 -1.284527871182112202e+00 8.081889535422208670e-01 7.311709648022356178e-02 -4.868621305719299519e-01 1.402665074548379964e+00 -9.816504444384485106e-01 -8.783966221126096596e-02 -4.961554411148849097e-01 2.641358097297267227e-01 2.648306828665267787e-01 -1.273795908297230328e+00 -7.026116966856614798e-01 1.612175438851675358e+00 -2.930410586437962039e-01 -6.293784829357781385e-01 1.199937863628995238e+00 2.159235721574224165e+00 -1.495620151619646010e-01 7.980796201725374184e-01 4.934400439286520945e-01 1.964363982371766681e+00 2.932681083336342587e-01 -3.623279106321087295e-01 1.742640302409385500e+00 1.865454916361454885e+00 -1.082231242240241809e+00 1.166534318894900668e+00 4.357841629184930898e-01 -4.398445110547603565e-01 -1.150960820244859795e+00 5.242024493237967819e-01 7.638758133368688252e-01 4.925252640029013640e-01 -9.425093206071964991e-01 -5.027092700756177202e-01 1.987962666991053284e+00 2.052430935970342984e-01 -1.994433162966599560e-01 1.735077429565931584e-01 1.164468775275937507e+00 2.033696566483737533e-01 -9.666648529606770568e-01 -1.644981239102640602e+00 -7.915013368704382213e-01 -8.920113180348532289e-01 1.728676423512566451e+00 1.569030437583891491e+00 -1.320496684744971061e+00 1.369811617042143714e+00 -1.142919050337983800e+00 1.491031919369899983e+00 1.523134771817444610e+00 -1.316262820036141701e+00 5.268053336581569601e-01 7.888850333957214689e-01 1.788241636062193329e+00 4.408557060273298744e-01 1.022447299754760230e+00 -9.237213400162533894e-01 -2.981249879910974343e-01 3.449263706214173442e-01 4.692425265236294663e-01 2.827378788334580229e-01 -1.556342148789566338e+00 1.427028333980286945e+00 8.197770777048883906e-01 -1.879655340721632650e-01 -8.697431077239311525e-01 -1.851854484132340550e+00 -5.820471963432826551e-02 -4.265744677597160806e-01 3.924420827572768222e-01 -7.729313048281802878e-01 -6.184685790031331232e-01 6.648561380159604406e-01 -8.906717496734407602e-01 9.247774415059685227e-01 4.300474610837883849e-01 -3.608124620900379775e-01 -4.318171087812179842e-01 4.010750221138107419e-01 -1.469153717589890273e-01 1.050256567898914861e+00 1.627439476842859500e+00 1.348566409292564217e-01 -6.528623713668821882e-01 9.778288060090752909e-01 -3.498078873331395000e-01 -2.801262479239653436e-01 1.163585603340616670e+00 4.193670228352298218e-02 -8.428598493058679919e-01 -2.055055662094307234e-01 -2.110290742458507118e+00 9.322695811874739391e-01 1.852073355322214177e+00 1.165449446926653532e-01 -2.676959962164063622e+00 -7.839576042677692813e-01 1.105629059677265991e+00 -5.268620507229925670e-02 9.930606947539072360e-01 -1.997407383530455105e+00 -5.503868545980741267e-01 -7.674209958478223070e-02 -1.583059766635706245e+00 1.688377528992198284e+00 7.170826542900108347e-01 1.312384430900991050e-01 -8.532022004230468415e-01 1.165507834802963272e+00 -8.064748671086876541e-01 1.497858994038453240e+00 -1.585984102678893226e+00 5.776874024910368943e-01 5.916303098479622768e-01 -2.161782378334008992e-01 -1.193128315131884110e+00 -6.842565634718719148e-01 -7.608994405272902217e-02 -3.716895612855017350e-01 -5.506992194576848521e-01 -1.955228149541162530e+00 4.699628596860997432e-01 1.554915409501120838e-01 7.000894788269385050e-01 -8.652251648003497220e-01 1.126438551302020169e-01 -1.107291423409316522e+00 8.546272546991877384e-02 3.383493808275072068e-01 -1.425799774517455765e+00 -2.625630289487639879e-01 1.381478895447366906e+00 2.054628854873281618e-01 -1.091069147656002603e+00 -9.173141042029023806e-01 6.335031416458944964e-01 2.256906225059941706e-02 -1.619398159106847590e+00 1.041286964018338423e+00 -2.857919195391552813e-01 -5.908605890725889820e-01 -4.740078966172541208e-01 1.458198416867910518e+00 6.320571130080364641e-01 1.006308176149055988e+00 1.090042322802149632e+00 -1.408540476063412816e+00 5.515011683689878819e-01 -6.957113235559753139e-01 8.877897712164577460e-01 -1.876393157967648495e+00 5.425676556834873043e-01 1.302168967697980295e-01 -1.399939036101962797e+00 9.668618213201810585e-01 1.309497947436712162e-01 -6.475414819352315332e-01 -1.269859101991912986e+00 1.535639502402942558e+00 1.524095006258232576e-01 -1.021985323702691462e+00 9.344633050467875401e-01 -3.358170185183559919e-01 -1.083453018014338687e+00 -1.682821375419043086e+00 1.533747719223646833e+00 -1.121606496764928407e+00 5.949943875906268387e-01 -1.386987067578041855e-01 3.440171679555155126e-01 4.608478165777222801e-01 2.085348675303780652e+00 7.520262919377608268e-01 -2.328027341931206973e+00 -1.330986605436903947e+00 -3.223023084345206235e-01 -7.723482893515819514e-01 4.341693501007516387e-01 2.402990113178344322e-01 -1.063195866674835566e+00 -7.022686935347943749e-01 -1.972796041180951421e-01 1.124291563225004453e-01 -3.461886193548517898e-01 1.833114167413926188e-01 3.034838555365713675e-01 -1.637745778460321100e+00 7.481663908743541036e-01 7.339332859268419273e-01 1.580616875480580052e+00 3.375624665547553860e-02 1.011592953862207461e-01 -1.684763965617789960e+00 1.071421727915916833e+00 -1.434699145680788712e+00 1.199852380822817727e-01 -1.887222534808754848e-01 -8.887977512987076389e-01 -2.648771943807480267e-01 -4.933035023376336481e-01 -1.164218375746381984e+00 -2.010003639390434919e-03 -1.881857095523132628e+00 1.558717092796264025e-01 -1.073539894182621302e+00 1.095238138484096346e+00 -3.217870880005184731e-01 -3.359013272823127561e-01 -1.208439164979688840e+00 1.277105855715402694e+00 -1.826027367389739586e+00 -1.122593290973229907e+00 4.878153548926667527e-01 1.222762771688326700e+00 2.389320499910618234e-01 1.431121747974138270e+00 -9.527692522510153861e-01 -6.459357376604958345e-01 1.006631283683075084e+00 -1.074371386535777351e+00 -1.065490490775127475e+00 6.211430671449589269e-01 3.899373105748606128e-02 -1.653732328795670004e+00 3.638363926551558603e+00 2.404414600667548474e-01 -1.629329435140439708e-01 -4.473188165986171083e-01 8.698584276455327835e-01 1.460325954841648288e+00 9.081503685666896253e-01 -2.105583898368972307e-01 -4.019516879635443574e-01 2.840231786943153924e+00 -1.850964298856217771e-01 -4.236656390999665178e-01 3.428552817353032189e-01 1.145891755352907770e+00 -5.868716141742777448e-02 1.085886016473397442e+00 5.471765262518144546e-01 2.038680794412828512e-01 1.155818813298626013e+00 -8.145688026126507442e-01 8.884653928892081165e-01 1.840430493752667485e-01 -1.301193024477710791e+00 -1.369705987171777162e+00 4.737381083692365769e-01 1.145479125312224733e+00 -2.226283714041663586e-01 5.825349931204445442e-01 1.957555289285942246e+00 -4.487291536039116763e-02 -2.005536474122429913e-01 2.256788219918935690e-02 1.375920576542332352e+00 8.703005958303510203e-01 -1.664769072537758188e+00 7.077303758814371681e-01 -9.482736672111250487e-01 1.073695776665647195e+00 5.253765883758234612e-01 1.575833718278170648e-01 -1.360844815529825835e+00 2.352240789171884000e-04 -2.359732905864859454e-01 7.782488459914679302e-01 -1.667991790566688073e-02 -1.354327298356772014e+00 1.388541729523723234e+00 -1.480945325422244219e+00 1.159021016519685254e+00 -1.174178342706936329e+00 -3.123727426839751353e-01 -6.914421026356584177e-01 5.603002947060906624e-01 -8.561257522317905488e-01 -5.973386483647570300e-01 -1.272272126634898526e-01 -1.147306645061046515e+00 1.256145537523392974e+00 -6.918837140830139676e-01 -1.208718047886123553e-01 1.786060400044586549e+00 1.237919236813822765e+00 9.757687892032812504e-01 1.780004176776290858e+00 -1.563828436187512327e+00 -4.907300065495133756e-01 -1.795947066520769297e+00 8.017699683384348353e-01 1.991633349609802928e-01 -4.585979660551687820e-01 7.722011633863441471e-01 1.156227204369115469e-01 2.937852923369724811e-01 6.690744006315940684e-01 -6.281101777739136471e-01 1.684789415304037974e-01 2.171986736073774626e-01 -1.301455616107598745e+00 4.675603650557865615e-02 1.647138519495872533e+00 2.333585380160791700e-01 -7.058412413541972352e-01 -2.786497576657511743e-01 -1.273074842280963681e+00 1.843040044583569848e-01 -1.098329163570379796e+00 7.561131300668748161e-03 1.012081894204862609e+00 1.101963831154412654e+00 -5.663272960493415109e-01 4.535200449767121667e-01 -1.678756676850137852e+00 1.526951342060677008e-01 -1.150147749307094402e+00 1.788439729865731742e+00 -8.051608899975227773e-01 -1.370253025197379237e+00 4.935390579657073507e-01 4.202541165704046233e-02 -4.533426324543232688e-02 1.112757376871403414e+00 1.001074008560740802e+00 -1.687749450291226916e+00 1.719562800294659466e+00 -1.816102326547234691e+00 8.315125237638483213e-01 1.764198966940725866e+00 -1.915996418656573386e-01 -8.080292370957427028e-01 -9.420355046968313939e-01 -2.148034042906369123e+00 2.775590197762666911e+00 -9.873312892384047412e-01 -8.294351981923618888e-01 -1.272972191245042461e+00 2.727730155064538309e+00 -1.373064685570060117e+00 3.942817762863636832e-01 -1.301233006141891080e+00 3.359878486065682179e-01 4.339947089870779817e-01 8.091225432895978731e-01 6.561921364382874433e-01 -1.793800173467523074e+00 -1.881210224639695783e+00 1.130169693715395995e-01 1.612314007082692235e+00 7.399604160009576326e-01 -1.657545322294019741e+00 8.188957822030197287e-01 -1.310918424408207938e+00 1.120991311766169396e+00 1.012673217968391715e+00 5.447362016956130981e-01 1.783666556631946953e+00 -1.718588272071283618e-01 -5.617623473481135887e-01 6.947788660769337321e-01 1.537171113042823389e-01 6.947896676162658158e-01 -5.727721817400623916e-01 1.209124872276518436e+00 -1.198652526337831148e+00 1.139884289033722825e-01 -1.146099163833508072e+00 4.268378703951395542e-02 1.938366633707431230e-01 2.120333835787669985e-01 -7.422670060957639038e-01 -1.431362107392205374e+00 9.006340285145105762e-01 3.107095674783840189e-01 -1.840937280669693754e+00 1.535680013027258317e+00 3.596910054488450942e-02 -6.332999846255001897e-01 -1.582844073943679764e+00 -2.783897295483456213e-01 -3.634966468504182147e-01 -1.122609430308167955e+00 -6.295867103852792468e-01 6.167349030782504071e-01 -1.781156157776143223e+00 6.261050710326213631e-01 1.291870813017963471e+00 -4.266620071499416800e-01 -1.499399754495276404e+00 2.581905808496750776e+00 5.879570721636800945e-01 -6.663426508780582180e-01 9.551359164573391958e-01 -1.482161182234999486e-01 -3.962025451927215780e-01 3.872521479501428443e-01 7.856177415731636637e-01 1.260754104669546738e+00 1.534901516798030885e+00 8.543093537299286666e-01 -5.781512228928897823e-01 -8.783761771277234787e-02 2.205680118701813242e-01 -4.487201630084918236e-01 5.091657939118715559e-01 -8.611235861775096145e-01 -9.562236240371466134e-02 1.649807865591033318e+00 -1.278491907171299902e+00 -1.743229574306494681e-02 2.013855040760301307e+00 -9.660036661471952391e-01 1.677700665176858064e-01 6.291795708262526432e-01 7.446600370388630763e-01 2.452050535217645544e-01 2.653258694941681983e-01 -7.216432635030881060e-02 -1.239459165107223537e+00 -2.077726750887646467e+00 2.153220621409688729e+00 -7.391109031743138269e-01 9.058518604436672783e-01 5.569290753776902081e-01 -4.433621336790875556e-01 -1.401392861943641988e+00 1.571040390318599600e-01 1.014873563436134773e+00 1.543303899989455774e-01 -6.598982265332709041e-01 -5.369934605864206123e-01 7.373483225960719700e-02 -7.273445057224732224e-01 1.418075682577564001e+00 8.984138428305523671e-01 5.104354348248777568e-02 -3.372047272251373351e-01 2.163881210648021636e+00 3.438161298979743874e-01 5.665094723930411830e-02 -5.057573186874658733e-01 -1.830240437469528247e+00 1.592115382064299922e+00 -3.847619153050141905e-01 1.660577174264885825e+00 3.756832475762805768e-01 -1.482807596387808902e+00 4.255296455929288152e-02 -2.358163386060019018e-01 5.091334039443154991e-01 -1.413417828695743950e+00 6.851082962379310970e-02 -4.114089626349899387e-01 4.111050775228720644e-01 5.914524326165309098e-01 -1.218562869108602564e+00 2.669353193371764466e+00 3.677283097224400277e-01 1.737579459350826694e+00 2.626501946696176759e+00 5.844976090562065130e-02 -8.855976381839628653e-01 6.835444819361383706e-01 -1.977615842968080961e-01 -6.878846926184868371e-01 -7.681095746754798004e-01 1.559337476428937774e-01 2.887412086136731393e-01 3.064674765727759542e-01 -1.024551281832867478e+00 8.717688165339714246e-01 -1.752921057370683267e+00 -3.167444231681051381e-01 2.862575440393026138e+00 9.676266744363791472e-02 3.590529170606876486e-01 -4.243536422974003575e-01 1.052215228342499254e+00 -1.319059552021149551e-01 9.336967969085708807e-01 -7.417920397547634881e-01 -4.653842371266345146e-01 7.173013347813359530e-01 2.400548128526944214e-01 -2.041059853202591423e-01 1.868954323884820246e-01 -1.077486061529568273e+00 -1.207638016594036801e+00 -1.047242484430591203e+00 2.704723709142495269e-01 1.646062752890722791e+00 -4.895152864099163725e-01 -4.230794445634861178e-02 -2.885335109192587399e+00 8.854610513082374901e-01 1.209163137221140084e-02 -4.236279902051584001e-01 -6.516842549579846544e-01 9.568454053917861690e-02 -3.510430695038148641e-01 7.817643546484882577e-01 3.324200494951751184e-01 -8.905259033624006448e-02 3.133890396952627722e-01 -6.954387562814943191e-01 2.008766071935413067e-01 -1.022581138918979837e+00 3.043983009467015610e-01 1.285706239988475774e+00 -8.781739910906684043e-01 -1.144197347605405257e+00 5.375852204256806877e-01 -3.209463569460279664e-01 -1.161171268352784613e+00 -7.001165935100589488e-01 -1.264501510696928399e+00 -7.592342410911412376e-01 2.308152545094601660e-01 -2.399917635182985398e-01 1.507220903788658306e-01 6.238261018409526626e-01 -9.771866267511454540e-02 -6.682037292529641181e-01 -4.085239505533250909e-02 2.005218572037630320e-01 -3.886556974330290237e-01 -4.023194862262751692e-01 -1.719002469401804956e-01 4.432880926886578754e-01 -3.980752346488813931e-02 -2.035363393519391995e+00 5.546910514996661323e-01 9.602844089788182824e-01 3.269725565967701586e-01 -7.704438604414565184e-01 -2.003282408629719347e-01 8.474005987510177529e-02 1.246301578827959888e+00 5.421850975601958528e-02 2.602556117144534387e+00 -6.393721281671543855e-01 1.807440955867039900e+00 -2.083134479394465721e+00 -2.379717093774805114e+00 -4.782817896571350258e-01 -2.720968260161931163e-01 2.072314587290825794e-01 -6.665877740967188769e-01 9.042882947908492675e-01 1.359937438940438836e+00 -4.566958202546103629e-01 -7.836640806341698129e-01 1.499587869764718584e-01 1.143865739335360843e+00 -1.664325927174336028e+00 7.185700144796816069e-01 -9.588651211935418639e-02 -6.866191903666900576e-01 2.123632764229383130e-01 -1.951869173327709595e+00 7.502517541586843919e-01 1.188866380512426879e+00 -1.878484062069354921e-02 8.810520906149689191e-01 -1.386724780382006639e+00 4.538288424620959827e-01 1.175827996382916574e+00 2.787887262177238257e-01 7.074409040428186746e-01 -8.107162308765074599e-01 1.130434712478387338e+00 5.712185191017858932e-01 1.982605760734254263e-01 -9.849675214036107684e-01 -6.025767849636458617e-01 1.005470823594157181e+00 2.606550737416005181e-01 5.841239900692629661e-01 -1.868628505119733330e+00 1.223609071561948314e+00 2.776622429288791993e-01 1.756285993047583371e+00 3.600609194048564610e-01 9.727671223252396526e-01 -3.031273413294227059e-01 8.467545761745951527e-01 -1.428229246926776552e+00 -3.736284910239728307e-01 -7.137922685385077182e-02 -6.505927216813599083e-03 -1.184581163283135119e+00 7.218881757489430395e-01 -1.259477280649023090e+00 -6.227285285638806123e-01 -1.574191835787700222e-01 -5.626297875880624799e-01 2.843439860009579601e+00 1.454528970269450827e+00 3.078251996259213641e-01 -5.754585306251390753e-01 3.153630814098708490e-01 -2.033330850221237163e-01 -3.156308106293997384e-01 -1.750112321981951213e+00 -4.197572213322182111e-01 -2.613709874337208028e+00 -1.263671303160330550e-01 -1.598759378866964065e+00 -2.446296927645814911e-01 -1.225486149402225111e+00 6.176559714402255485e-01 -5.758563959073090821e-01 -8.980929014925898013e-01 -5.803054898751113244e-01 -5.472136278329563508e-01 -7.318920160303959803e-03 -1.653867499631051841e+00 1.481855343431613070e+00 8.346543842104713340e-01 1.565633892084012047e+00 2.710072954590890260e-01 -9.018596468941896260e-01 3.002868984590399970e-01 -1.243559598940103400e-01 -2.109447379408705969e-01 4.203871130067218242e-01 7.777380446088932864e-02 2.160988800202320093e+00 -1.969026799405771744e+00 4.070888300324044251e-01 -1.571754067288089196e+00 7.211663470538706155e-01 6.139059794285910421e-01 1.592718219527359480e+00 9.567054793435307847e-01 2.867866150937294911e-01 4.704033951964372018e-01 1.565968690831960108e+00 -3.081802054474358163e-02 -1.097865278273115308e+00 3.441126373399944205e-01 -5.828283494147232791e-01 -1.000243999774210968e+00 -1.725977905200188900e+00 -3.491037641812738679e-01 -1.067547946707561701e+00 -1.278201578514806425e+00 9.668105962569183420e-01 -2.170178783241943354e-01 9.676703952183938195e-01 -1.124459169691941485e-01 2.479301186399701928e-01 7.523190572289527589e-01 -8.159924489377706758e-01 -1.344383228904467709e-01 1.806879909893184033e+00 1.669060038303224358e+00 5.610695150890204763e-01 -1.095512874548638882e+00 7.597026086078400020e-01 2.164677936524267432e-01 1.217262629515975636e+00 -4.875502477232261378e-01 1.750800498989652842e+00 -5.718714534018017881e-01 -6.407476774855884738e-01 -1.544250146465530049e+00 -4.118157449532073300e-01 -2.078550497982061818e-01 9.857345968551021187e-01 -3.046112500169636306e+00 -2.887224678844088621e-01 -1.953070935539275466e+00 -1.488972624396986688e-01 -1.113059679056941587e+00 1.970573251384321933e+00 1.102254396358617328e+00 -1.498519931393263116e+00 1.304523671132569451e-01 1.041167222745937870e+00 9.276040330020285385e-01 8.139165769714006293e-01 9.002325482565018966e-01 -7.428677342976675035e-01 5.333110525795943246e-01 -3.627184019128463360e-02 -6.204785750896844032e-01 2.904727161412172354e+00 -1.282109925764347569e+00 -1.668541453930189489e+00 8.592225437254276121e-01 7.263965089471928760e-01 1.720810286607679762e+00 -1.095988251215973097e+00 -6.294864663098890256e-01 1.291044912051406146e-01 2.867767317011528719e-02 1.260062979298346431e-01 -7.003984595146451886e-01 -1.455577361781218881e+00 2.180048195218709850e+00 1.140739397538609090e+00 5.215431398981648092e-01 1.230970238345115986e+00 4.327932174154964229e-01 -9.260377353895422603e-01 -1.247770799563854727e+00 2.310862342209914377e+00 2.969764036167013899e+00 -9.613895940316398159e-01 -1.678404283207526104e+00 -6.209241639215457020e-01 1.334015886075326174e+00 1.429549229083704465e-01 -1.935920929302417770e+00 4.437485546989484164e-01 -6.006397813424746435e-01 1.263579838621071927e+00 3.036270299292868069e-01 1.388761770747772628e+00 3.228815031239176125e-01 3.476613088847259614e-01 4.549890950765665409e-01 5.498385660307781447e-02 8.590370968843644706e-01 3.860266184284363161e-02 6.407928225882363327e-01 -1.699506068970028316e+00 1.560930005903193307e-01 -9.510175679061039222e-01 2.365122733233673002e-01 -3.760285957196533579e-01 -2.158807339759761579e+00 -3.245321617547952120e-01 4.086088280383142757e-01 -1.236202103647369155e+00 2.674647861681767602e-01 -2.667366462821652018e-01 2.295020525129462197e+00 -7.055071880986599764e-01 7.838907731546069790e-01 7.217120586016753103e-01 9.962863360585589856e-01 8.185751215300648975e-02 1.213637669920503148e+00 8.168636930451003142e-01 7.525729793730154271e-02 2.064279756962400236e-01 4.084708432796058108e-02 4.152814961063293064e-01 -1.352183799671882403e+00 -1.419269708973957655e+00 -1.735775449112818281e-01 -1.119376836615077142e+00 8.536160042071301302e-01 3.352729290942260132e-01 9.346384185550494772e-01 7.905642770136966924e-01 -7.346155131403973859e-02 1.006262547847340399e-01 6.520692337631384117e-02 4.972001631545736045e-01 3.744565003797885594e-01 5.215939907155544564e-01 7.258424580764402112e-01 -1.651180808639945319e+00 1.328093625327801952e+00 -7.131313378357305721e-01 -4.608959691252543789e-01 9.884916020836908013e-01 -1.317253644546398705e+00 6.039405215230112534e-01 6.819612797616576572e-01 -9.808847245569078943e-01 3.719977789196861728e+00 1.696930977530472395e+00 1.130491756007335091e+00 4.415323316377518792e-02 -2.654556631825353286e-01 9.154106461476674284e-01 6.090664397022786947e-01 -1.166845026670995100e+00 -1.220911351871799111e+00 -9.230089285431125612e-01 -5.595553895859394222e-01 8.554268598415395441e-01 -3.457552383038613453e-01 4.987852994395108319e-01 -4.518513868758170515e-01 -1.125473785410770811e+00 1.309900166581158043e+00 -3.804572702891012015e-01 -2.407934799567535977e-01 8.551846926162757212e-01 -7.145134566125916908e-01 4.996186137963516405e-01 1.882320972958261063e+00 4.368255158173767749e-01 -1.276694135511522221e+00 -1.405264910106361897e+00 3.864168136999036052e-01 7.764441036632796500e-02 -1.206887483393315419e+00 2.609070075213339446e-01 2.294268684091529398e+00 -8.841690403865490877e-01 9.501342433516665187e-01 -3.811855288652125640e-01 1.900233978834809379e-01 -7.906041913150908818e-02 -1.354752293133133223e-01 -7.755877143166373111e-01 -1.167751322842862649e-01 -7.920616145847123590e-01 -9.054037244252811645e-01 -1.551333479570489837e+00 -6.678983644603271597e-02 -2.298927446834143851e+00 1.341168233038424917e+00 4.372827867880725861e-01 6.659187547530497353e-01 2.097363302421598272e-03 -3.718549021135318933e-01 5.717070555283411126e-01 2.198124432637005743e+00 1.238950031444695066e+00 7.062758197634722013e-01 1.876001770415221204e+00 1.551830956042645981e+00 -1.310771365509781905e+00 3.159968564161142468e-01 1.125593964607154440e+00 3.851103751102853689e-02 1.666469158497502656e+00 1.303915473301022754e+00 2.847535741423730671e-01 3.738366323808678393e-01 6.191949900456211742e-01 1.339401090983078024e+00 -1.110073211705950164e-01 6.927271503587058010e-01 -5.613675855587438868e-01 -1.440300321033266773e+00 -9.498697530601494243e-01 -1.486559136117105551e+00 -9.365387793014730011e-01 3.917138868986675404e-01 -5.891080209825920733e-01 1.808652368754217976e+00 3.012037299698212822e-02 2.744943567961926623e-01 -9.668994423239221092e-01 -1.720219538186335440e+00 -2.653143845957040559e-01 9.940931523475962095e-01 9.623891962666715205e-01 -3.176739072429243249e-01 1.668885701740330907e+00 5.168455781726473131e-01 7.611157169472161470e-03 -4.367956028408835345e-01 -4.556338151219555543e-01 -1.277498633777017334e+00 2.177278142106324754e+00 5.533622479625833757e-01 -1.276742709001251974e+00 -9.530339242259240617e-02 -1.881674857898932629e+00 5.180580150611786561e-01 -5.236979892688627958e-01 1.509433704713296180e-02 1.828658392542983124e+00 1.990394925486543010e-01 1.166667156897641666e+00 -4.528431956034265071e-01 5.777704273952561920e-01 -1.768178323813788033e+00 2.605929969393951939e-01 -5.961812331898106443e-01 8.908321393089699836e-01 2.514485691073644058e-01 -1.427167002230295134e+00 -2.980575827275038781e-01 -9.745076347046003340e-01 2.056006190192848138e+00 1.901461032510820548e+00 1.624617368967600006e+00 4.718505680294545757e-01 2.021272041702155242e+00 1.836485836604223376e+00 1.822491773461830666e+00 2.356189007811503089e+00 1.131601418359581945e+00 8.783282442754982711e-01 1.040554543486585048e+00 2.477435379570009033e+00 1.173436992293725334e+00 1.242794317851124486e+00 3.618440741267102689e-01 5.075572388634536081e-01 2.610786686150582181e+00 1.587240334675998232e+00 1.077458696196552879e+00 1.344143695804622896e+00 5.043621913853314487e-01 1.930886224237988058e+00 1.192805890719762063e+00 -1.165769769096019814e+00 8.218419456084079533e-01 -8.249864766324035981e-02 1.770679998956141254e+00 3.040364923528951824e+00 2.554272958701623075e+00 2.037396167893888776e+00 2.653588118474702995e+00 2.287637463142464522e+00 -1.853511192787100914e-01 2.303339492159075519e+00 2.110223013907614131e+00 -3.463558214389118040e-01 2.327778646761952785e+00 1.550480389295882722e+00 1.300856601206756391e+00 6.695248127602204669e-01 2.751632873323024420e+00 2.614580049199231926e+00 5.835102422128459754e-01 2.770120611631882390e+00 -2.416221747709486889e-01 1.588381063812416949e+00 3.035336027687248972e+00 2.912660367303920861e+00 4.487440077505007729e-01 3.339213180647832013e-01 1.037469305934980879e+00 2.881725064406545300e+00 1.463401823990822193e+00 1.111424780316464744e+00 3.337552402170934851e+00 2.279227785721634536e+00 3.546462780530150738e+00 2.140452521839211641e+00 2.666531303106177031e+00 2.649494405726762203e+00 2.880320604890697744e+00 1.927401351377566519e+00 2.068999639452525408e+00 1.950828295310510496e+00 1.705240285445742909e+00 -1.322538029932578851e+00 1.639063522794082517e-01 2.159180487428753459e+00 1.651450787760159189e+00 3.016341374125000918e+00 2.167083522120843764e+00 2.088115415536536901e+00 -6.505497010700845850e-01 2.205637868640290211e+00 2.261244352845233063e+00 2.415418578604847877e+00 2.421138260121591390e+00 3.562832144603639284e-01 2.489802822259342463e+00 3.282158153077075369e+00 2.547876771753234681e+00 3.376591343304740978e+00 2.337126136903780793e+00 1.535743318409720226e+00 1.124478104835955117e+00 2.393953935989714843e+00 1.488602005905234282e+00 1.634871814059578321e-01 2.198129651162929576e+00 1.080452604275078610e+00 4.059592883673961428e-01 1.786966216730163870e+00 7.947758354326817098e-01 2.694817935406848441e+00 3.046412759367402412e+00 4.149773549045538523e+00 8.689205756516340529e-01 1.287730527518748502e+00 2.674847342208666490e+00 1.350605261986289607e-01 2.706136256432004839e+00 3.240294613208495100e+00 1.385556496572856178e+00 2.438325552763437543e+00 2.108760594934039556e+00 1.483792210327051331e+00 3.520082620489650260e+00 4.692712331678590587e+00 3.437191565203119303e+00 3.229838460056572824e+00 3.311718006378800983e+00 2.432319436694775572e+00 2.634642347595951950e+00 3.459766853896279137e+00 4.867883478135169639e+00 2.072911076896224891e+00 2.897861333015622431e+00 2.710252348305272729e+00 4.220160324909283389e+00 3.253477073967121047e+00 3.257976106739807864e+00 2.078573514051590632e+00 2.307148064719868774e+00 3.133181428947001468e+00 3.393455968483243268e+00 3.833493234578843722e+00 3.460268353632550919e+00 3.301336137107330870e+00 2.626581586560253534e+00 4.520480357777036495e+00 9.045458737530465143e-01 2.341984207931981032e+00 1.192117479000088576e+00 3.049755435634177392e+00 4.395691010513696817e+00 2.677458817692004001e+00 3.066370144926358066e+00 5.083931174726222579e+00 1.860951268529413838e+00 2.473471890502392689e+00 5.688231888606762432e+00 1.085924160202620614e+00 1.789345955482579464e+00 2.220850452023456434e+00 4.586257173054963943e+00 6.032449088365940071e+00 4.526220167690487628e+00 3.261595809319802086e+00 1.799836720103888510e+00 4.270813678835176930e+00 1.677144447186478926e+00 3.633161193208674256e+00 3.630775468859194444e+00 3.943319853403789210e+00 2.144722484874725943e+00 4.533430878829181054e+00 2.846165411166626580e+00 3.560002472814482566e+00 3.155160677404333924e+00 3.999456041848636012e+00 2.254621641155760248e+00 3.691222046976061932e+00 1.975764893185890214e+00 4.331640483383909057e+00 3.102315384913740370e+00 2.202943595547875777e+00 3.669565284565766028e+00 1.925413091137762933e+00 2.786994614429736838e+00 3.839455326526728385e+00 2.740067817604945777e+00 3.840638933512248165e+00 3.245714175645344923e+00 2.303030431728660954e+00 2.787764131646255361e+00 1.102840937031137392e+00 2.072135290227873128e+00 3.170153638012816355e+00 2.384665001804195494e+00 3.752944717819867382e+00 2.007246620362661549e+00 2.831710315050173232e+00 4.643525640509109209e+00 2.921334798965221413e+00 1.744558985339136559e+00 1.790388666690039488e+00 1.371658054507022273e+00 3.584463272784534027e+00 3.503312578955213752e+00 3.840651694042069852e+00 3.388301568794086283e+00 1.541931850514672853e+00 2.459278292137367927e+00 5.094359801501955332e+00 2.470131617615758834e+00 3.425962851622609051e+00 3.644010181512861823e+00 1.928027754348288658e+00 2.085382312714754161e+00 3.236447207783665014e+00 8.918581167455279513e-01 2.307496180929954566e+00 3.007437902470546653e+00 2.388797877676359427e+00 2.251295557804183112e+00 4.230639154892886111e+00 9.615289123576468144e-01 5.084781963900163682e+00 2.747828756084413460e+00 3.485572165464114303e+00 3.528958261591836010e+00 3.495713086040103779e+00 3.738913474557136851e+00 1.313042216166791176e+00 1.955192890659418703e+00 2.856818928643341415e+00 3.056610805353798366e+00 3.048826846755074538e+00 1.538240718958771236e+00 3.146450262606122816e+00 6.213487189606087924e+00 3.211464340227188075e+00 2.202792668239452301e+00 3.808631804499644780e+00 4.349010144311853843e+00 3.516179675279776706e+00 4.217308843799866480e+00 3.896078899818829377e+00 3.828751772368677475e+00 2.496608413733575116e+00 1.883481803285490974e+00 3.118956532539286730e+00 4.031911279391134251e+00 3.703836743515550811e+00 2.918725856482319081e+00 3.638777517896191194e-02 4.174738528725445263e+00 1.975729773630198638e+00 2.739911991718606110e+00 4.955719453554976894e+00 4.267548343790252829e+00 4.543406520952828487e+00 4.258761350840541304e+00 3.243838388180732668e+00 4.758278337531749003e+00 4.188124817239740061e+00 3.302771694410070680e+00 4.540359667072945804e+00 3.899097410034559008e+00 3.643172420450704774e+00 5.083355685604472818e+00 3.359453765630631583e+00 3.832762419937302045e+00 2.878473006859167960e+00 3.308878821284045202e+00 3.615454425694229368e+00 4.399505608163473802e+00 4.736416811977246510e+00 3.229277009653110042e+00 3.473327693732001453e+00 3.370839058311254632e+00 2.515225116938620165e+00 5.597348108216224638e+00 3.174316711914854316e+00 4.707225502226656921e+00 3.180760596622804304e+00 2.858029127054154017e+00 4.089311553079484796e+00 4.445942280956886705e+00 3.174333830351493635e+00 3.635675493573110373e+00 3.046681035702537788e+00 2.417246344762353338e+00 3.558328549363314774e+00 5.643449900916921891e+00 4.415599667990501409e+00 3.985784920983583390e+00 4.413998083675459760e+00 4.193185985392969606e+00 3.217119296334986167e+00 4.674273973850120001e+00 2.262767975874593773e+00 6.028041740754340516e+00 4.028841970339907874e+00 5.684472396252566284e+00 4.254412741101623041e+00 5.991416789934680409e+00 3.696153137434851743e+00 4.824935916049871487e+00 4.059652911557210864e+00 3.780994541664468578e+00 2.534720187766399402e+00 5.129441889411720190e+00 4.791506148858319492e+00 3.457882010080033819e+00 3.917202125708034277e+00 4.212825233374815070e+00 4.601679786896964330e+00 3.847466519405706720e+00 2.069999178040340837e+00 3.648722745717061677e+00 4.877007266263970742e+00 2.701625029877437800e+00 2.992941615156212265e+00 3.812070843786765195e+00 5.191499912382885995e+00 4.527018553210607976e+00 4.293753388995910747e+00 2.533586171142863552e+00 3.751577300692290340e+00 2.921050372327290479e+00 3.513037473236025221e+00 3.924560188749479650e+00 4.023146684370267678e+00 2.607236571538901870e+00 5.489279513905882979e+00 4.673531072836044409e+00 3.138164717371086709e+00 6.093412801261385070e+00 5.030088357596155468e+00 4.015127216660871134e+00 3.924842688962808968e+00 5.734675896558500519e+00 2.939980361653714791e+00 3.425273001741329093e+00 1.796330244933026066e+00 3.821536445395046666e+00 3.617815667833508275e+00 3.364592697309602976e+00 2.494909878557161953e+00 2.403707617008979724e+00 4.418115717491539307e+00 3.400006794651576847e+00 2.859518599343673806e+00 4.007398548199810229e+00 2.639561278699629199e+00 2.260504311506475794e+00 4.815399094866537943e+00 3.525333107403180399e+00 3.359545173684119312e+00 4.074446855250794641e+00 3.876826259856807955e+00 4.076735726471838461e+00 3.985754759850204110e+00 4.895526782226198748e+00 1.862927459081630932e+00 4.085149084795179242e+00 4.558840776825924479e+00 4.055109019582331165e+00 3.352622908559343085e+00 3.348770541434651804e+00 3.133785812468495635e+00 3.959289953957120911e+00 2.192669814215242319e+00 4.432575675016723338e+00 2.778274740226295503e+00 3.874537086817557263e+00 4.318211103220123803e+00 5.186570748775617190e+00 4.522937642151746651e+00 4.061665704810076605e+00 2.455372291745951063e+00 3.140971052238697325e+00 4.886221932097992493e+00 4.523768299675914761e+00 5.888199716731108424e+00 4.709515890403120686e+00 3.621128237592404986e+00 5.178716781977272809e+00 3.869541183911526350e+00 4.819099454112886427e+00 3.074166585023784037e+00 3.704991010943432972e+00 4.105560076624325205e+00 5.626234678956735458e+00 3.861586989610243492e+00 3.483683634828203868e+00 3.993749608369209447e+00 4.887380199613063247e+00 4.246861482982177805e+00 3.143941293289131522e+00 3.116385023925315689e+00 3.863647623279221843e+00 3.237602016333855026e+00 6.560599805335672885e-01 3.766029117170560436e+00 4.036238144703560238e+00 4.133245484127368030e+00 5.596120699895617889e+00 4.402559489283965455e+00 3.529458597616466520e+00 3.573626382774467203e+00 4.370304881773840577e+00 5.513776745034244975e+00 3.803150999140672006e+00 5.388704456069239868e+00 5.234350708584088352e+00 3.837208754318440107e+00 5.307383980281400682e+00 2.790132828153592648e+00 4.696596898208033721e+00 4.892381329032727599e+00 4.868337992945922288e+00 4.501888963017851353e+00 3.093256542370067752e+00 3.516397980388436206e+00 4.166173095918271230e+00 4.389915981043764681e+00 3.779365259117844822e+00 5.081055034588671582e+00 1.837379648565927726e+00 3.647561928509665652e+00 2.559509264920975635e+00 3.665905764046110793e+00 3.998536641296825955e+00 4.351178991341527080e+00 3.363713122557963509e+00 4.149103692522189135e+00 4.268938764084719395e+00 3.090716520987786708e+00 5.672702962906107871e+00 5.796878260875535815e+00 6.129526500219024676e+00 4.310169640273517899e+00 1.645274392172817679e+00 3.884874008363588871e+00 3.239936329601873055e+00 3.624091895685069176e+00 4.589180373018972858e+00 3.966480121373712642e+00 4.000708729656913931e+00 3.544148243755689709e+00 4.352723520583149153e+00 6.178323018486703511e+00 3.494414801480582256e+00 3.971938838641081659e+00 2.672072886080967713e+00 4.879626236346556567e+00 4.380028548083235940e+00 4.304783691917336341e+00 2.286132386477559564e+00 3.278792362536409044e+00 3.675512707081836972e+00 3.818977483375649129e+00 3.880850610215059060e+00 4.052205828857051273e+00 3.174191971629616305e+00 3.460393702041234754e+00 3.915688330033264553e+00 3.031111658858995916e+00 3.658799858840324326e+00 2.804935734496801114e+00 4.950894774531446885e+00 2.969156586245842000e+00 2.980950784847491875e+00 4.941790184788847462e+00 2.557910154676484638e+00 4.693431122508674669e+00 4.061415636006257657e+00 4.697442426768345669e+00 3.538406784427900131e+00 3.787266055768470530e+00 2.971573183492980164e+00 5.681770135474566885e+00 4.901794898950627477e+00 3.748180672968640437e+00 4.840604509890920504e+00 4.683596450287353719e+00 3.914930226351687192e+00 4.050783899870936899e+00 5.901508827354614795e+00 5.605234791085116797e+00 2.716738997687399237e+00 2.517580014974662550e+00 2.896204617402534431e+00 2.402951900432150900e+00 4.824669607918912639e+00 4.648286988425763155e+00 2.621702068842835409e+00 2.384535144044282795e+00 4.785960475370992562e+00 3.694720409144776951e+00 3.715071894106669603e+00 4.344296631328030678e+00 2.643648168072658677e+00 4.615327372790781979e+00 2.940846904074478463e+00 5.359733726906846130e+00 4.581681769133114202e+00 4.597780015347751714e+00 5.622524927839138265e+00 5.152076940125797755e+00 5.095464836503206918e+00 2.412218157174835120e+00 4.441241525265917645e+00 6.301072411563391817e+00 4.134139085507683831e+00 4.312270256400781321e+00 5.131072173854081875e+00 4.037657303456289704e+00 3.204400997177353272e+00 4.469956123417262894e+00 4.084969433140330786e+00 2.007623204249471272e+00 2.241250998896518354e+00 5.293671890286656634e+00 2.749557940337856721e+00 2.609492164342597675e+00 5.857390097086814684e+00 4.651546369594071528e+00 4.945186883882443318e+00 4.362537521146355957e+00 4.340131321125668684e+00 3.061799541733863261e+00 4.522724267913448060e+00 2.536404587574895952e+00 3.769760087951785188e+00 3.869728075403962464e+00 4.255878839436979533e+00 3.775894238282216708e+00 4.580306405125500469e+00 4.171950587659185139e+00 4.391813090836685696e+00 3.015070861086937448e+00 4.596422222720021544e+00 2.743832720785354784e+00 4.013191477790138073e+00 4.154739708707976931e+00 4.752081812305946507e+00 2.921574303610924073e+00 5.419184886270913104e+00 4.723346993299432306e+00 3.540849395857970094e+00 4.167837454771218475e+00 3.523311527558553813e+00 3.353914027880110282e+00 4.613699151410374455e+00 3.898572889753858295e+00 3.601758490834310766e+00 3.508548497256363863e+00 3.217060144959938750e+00 5.880983819827508619e+00 2.727504415732389997e+00 4.494170115275831989e+00 5.383177047137037263e+00 4.412628317379715170e+00 3.206253153978763315e+00 6.221908543240540546e+00 4.862465050104203712e+00 6.078995246285431087e+00 2.633428238069515093e+00 6.026352498531456270e+00 4.476867072681517179e+00 3.040121262272410529e+00 3.708547011697923779e+00 4.575784318307745124e+00 4.728730057618522054e+00 3.014607001992385182e+00 5.191687422892353077e+00 4.682734046150544671e+00 3.456567446848992642e+00 4.555678536277985025e+00 1.470901664470992909e+00 5.851319608828447372e+00 4.160509435188664007e+00 3.778341201160990259e+00 5.198961050868446065e+00 4.118518058106411139e+00 3.187982655172083568e+00 6.319728216417056288e+00 3.623772651958829805e+00 4.818083810509262932e+00 3.765965188859749180e+00 4.508389076981392130e+00 4.460501919435383655e+00 3.622179547410344203e+00 3.825575604396790563e+00 4.121970099042537861e+00 2.463844225433042379e+00 4.408996660184931748e+00 3.465146021262402343e+00 4.636673334987025719e+00 4.187210770714420605e+00 3.864277705753254022e+00 3.713080074608845038e+00 4.096082223030102831e+00 3.672346738654721499e+00 4.244051396693940603e+00 3.571905238619168088e+00 5.241572954154791297e+00 6.677454861088043536e+00 6.811967595742151715e+00 5.416580864073575086e+00 5.089707109132243446e+00 5.734476190902591419e+00 5.298751019282472718e+00 4.985279291583166739e+00 5.483755515418704540e+00 4.791704790415971971e+00 3.921015034372481889e+00 7.779784518329602605e+00 4.917637757400503240e+00 4.908268189005793758e+00 4.960619821520399597e+00 4.833787712635759348e+00 3.722381641534201258e+00 5.595153119083725812e+00 6.816800637474291769e+00 6.658293340409502825e+00 4.324111877884675437e+00 4.911846430473613800e+00 4.058828055248975275e+00 5.137691052588102103e+00 4.891377443936526959e+00 4.633201257140462381e+00 4.465896923103046312e+00 4.464104490571706663e+00 4.676186019047043452e+00 4.377576363766695344e+00 5.106631524501878516e+00 5.371706550973237349e+00 5.646189116345623482e+00 5.131164786223549434e+00 4.071533912091454432e+00 3.578725859021368194e+00 6.047814929330401768e+00 4.219213571113943573e+00 4.941282805817345469e+00 3.337311798982874222e+00 4.291471524573864826e+00 4.135871033951578291e+00 5.745431616291465815e+00 3.580396191647037263e+00 2.599153714469039311e+00 5.452275656371191381e+00 3.538688677845446939e+00 7.475402133402594629e+00 5.566279590185860826e+00 6.110512672384006194e+00 4.768694275955427386e+00 2.620467110672401123e+00 4.180074861104652761e+00 4.182994443951565167e+00 5.878262009650359055e+00 2.742548129207499574e+00 4.775575347138038218e+00 4.792138324973850949e+00 4.933364445017543787e+00 6.019728457683310552e+00 6.075963415106149235e+00 6.343136747423963051e+00 4.246060173012595307e+00 5.663468663355338606e+00 4.714798928915838516e+00 6.515185691040168869e+00 4.671631986605551567e+00 4.557187023814011972e+00 3.133542845901033935e+00 6.412637479096671811e+00 6.385112134860001731e+00 7.342877702207996293e+00 5.084713512006080904e+00 5.809252083463587901e+00 4.372767374107801253e+00 4.224260952864706375e+00 4.655204667577656608e+00 7.238083905186723399e+00 4.057307359850976347e+00 3.831784764831074330e+00 4.531875617670690914e+00 5.410704569193677038e+00 6.397918763085165494e+00 5.632683052416259883e+00 3.855499669865407153e+00 3.760979886914070924e+00 5.546818793083255983e+00 5.450455199513575266e+00 3.974658539918571876e+00 4.880980275014457526e+00 4.945893422474919809e+00 4.409880010576422649e+00 5.195269555946497420e+00 4.129030133000498815e+00 4.580555639307655191e+00 3.310944905971728858e+00 3.804733028283279417e+00 3.456878904342063130e+00 4.883619888480096982e+00 5.828815195616173561e+00 3.277368656693704807e+00 2.219513483245930452e+00 4.350483451202539875e+00 4.062416297653254738e+00 3.881877299213014165e+00 4.368656486773206282e+00 3.513317871681543192e+00 4.321378840612448258e+00 4.606879586884410571e+00 3.774932470686206187e+00 4.488005268287099447e+00 4.179903256098856268e+00 4.177471018014313309e+00 6.193253713613835032e+00 3.938239867510211933e+00 3.308169190165660467e+00 5.621103973121631014e+00 5.716128192653833651e+00 3.857135097918237054e+00 4.496867604418683939e+00 4.317020526327921104e+00 4.801632922788082958e+00 4.886254739951183979e+00 5.354169689735246429e+00 4.919420478604912716e+00 4.862952663576570522e+00 6.391804476691546277e+00 3.353440043927893299e+00 5.713665181705608553e+00 7.620419910109882622e+00 5.106258093196532677e+00 3.677803107116221160e+00 6.300606491356864680e+00 4.944122431644210280e+00 4.531233590939388378e+00 5.171395271973121766e+00 3.772377206861849963e+00 5.570845377320146952e+00 6.658330486711014018e+00 5.349595745131185076e+00 3.921106568649840973e+00 6.136111172952418258e+00 2.848574996312032592e+00 5.588376104114092691e+00 5.059633523058810312e+00 5.079924178647414301e+00 7.039607177063857080e+00 4.481410158242900899e+00 7.744007044942572193e+00 6.152875242500225106e+00 7.244266485545512779e+00 5.737531575353497004e+00 6.871510073768594573e+00 4.404825291622309180e+00 5.457247163893645059e+00 6.327162477096166526e+00 7.039746151223429393e+00 5.204639319234221517e+00 6.810511372273955644e+00 4.963613299633149900e+00 6.363853465429057721e+00 6.330813330701453800e+00 7.115448628134215525e+00 4.987139226654763391e+00 4.895999215100005131e+00 5.231655811972014014e+00 6.140767506969243783e+00 7.440251589828629442e+00 6.537353731268576773e+00 6.312791483552837590e+00 6.301293026381261875e+00 5.422436613124050453e+00 5.903239844475216991e+00 6.037597640215626171e+00 3.584592625330655924e+00 5.131086869974897269e+00 6.362678008916000216e+00 7.184448081379373185e+00 6.391936337782304633e+00 4.912816463687837754e+00 4.885382286322991874e+00 8.220031592603168846e+00 6.135429553354285304e+00 7.447618496314407643e+00 6.285162951608790571e+00 6.536804071758258061e+00 7.275547072732956977e+00 7.185617974984673140e+00 7.313865945282409520e+00 8.093364332428210517e+00 9.066166499137326085e+00 7.290896740954074140e+00 9.006054584492453330e+00 5.505324184534639009e+00 6.261300563911825101e+00 6.233525887050876513e+00 7.278248138827613900e+00 5.804184802182094316e+00 8.312146882667372338e+00 7.539992016666765551e+00 7.042154910760074493e+00 7.919229231310639605e+00 6.042562405856280350e+00 6.925314417102992337e+00 6.637908475392543473e+00 8.719876866802307447e+00 5.811906033047308462e+00 6.968316204810967029e+00 7.186025672393773434e+00 7.538709051473223788e+00 6.569633655772358694e+00 8.794099194670472741e+00 8.525578533711978935e+00 7.978552769287222013e+00 7.455128073116244813e+00 6.545114493781762910e+00 5.923368532788003016e+00 7.125452079240943704e+00 6.813239018746771514e+00 6.455275298085339841e+00 6.989846811854323327e+00 8.672275832676719531e+00 6.632261596730296915e+00 6.701293464654819232e+00 7.164166495827206660e+00 7.160399682120924147e+00 6.814590581098150857e+00 6.110395026168516708e+00 6.814379687699756438e+00 5.612463343251047121e+00 7.096685867162469741e+00 6.026952813955352539e+00 6.255627209986040604e+00 7.563349938719758470e+00 6.892807782732633726e+00 5.672794264686721100e+00 6.232196199199785625e+00 6.193560845417474425e+00 6.306845659862842624e+00 5.565665903345752952e+00 6.615775558116318678e+00 6.206866449000605357e+00 6.231938724943624663e+00 6.140578126868935449e+00 7.151971752194114629e+00 7.586293507264687541e+00 7.184714186092009847e+00 7.933150765754299449e+00 8.178127351626017116e+00 9.096193734315226820e+00 6.938737103837290476e+00 6.413070997865424339e+00 6.239671798158577865e+00 7.731994946288691217e+00 9.068715080620345148e+00 6.221740091379803772e+00 6.062591899160964637e+00 7.690577497165154597e+00 6.201955900663739030e+00 4.720032022394675231e+00 7.095925223148807248e+00 6.841812286282305422e+00 6.263863252335310605e+00 5.544868746067781906e+00 6.748355721915207717e+00 7.697385173156742866e+00 6.348831079201525007e+00 8.588305913417869419e+00 6.886593588177274405e+00 7.052906823054223118e+00 6.468219972768071813e+00 7.281291921576690918e+00 7.680332770240537954e+00 7.591230751538436294e+00 7.816530527479710777e+00 6.172736780369846521e+00 6.970741769511953123e+00 6.708947053952212691e+00 7.142232553194941325e+00 7.184794178776060747e+00 5.935297373514313968e+00 7.828067445806287772e+00 8.906976686853676384e+00 6.852284969089542876e+00 6.889045446274920437e+00 7.166048091479039428e+00 8.510291626836671952e+00 8.540422194284040813e+00 8.233454091847697498e+00 7.043176111357675850e+00 6.893250424894690198e+00 7.894121600632566071e+00 5.584952908336364708e+00 7.765238568719869505e+00 8.113667641888275384e+00 8.969157670250174519e+00 7.473056990285138923e+00 5.812597721024865827e+00 7.663302668913956950e+00 4.948000149241922330e+00 8.022598710248892928e+00 6.673246380849755965e+00 6.985335080995973556e+00 8.485158155785217815e+00 7.213537830410904128e+00 8.051459222862346721e+00 6.643155000673814037e+00 9.457873186629862872e+00 8.834605803321172957e+00 7.866980097943281791e+00 7.434404380665114331e+00 9.525280626140132156e+00 7.154435849271080450e+00 9.464626276065379429e+00 8.509567843030639622e+00 7.032719576006028817e+00 5.821969023077920191e+00 6.996283693180880725e+00 6.070578459469706978e+00 9.193779678986059523e+00 1.001397925396922695e+01 6.149573686107257409e+00 6.588206498986831861e+00 6.694663756480073502e+00 7.808179652047109620e+00 9.143680877068820934e+00 6.801975524516382876e+00 8.360467702500372411e+00 8.806762316976456617e+00 7.537814252500310452e+00 5.357047495222649225e+00 7.977230412336656862e+00 9.285625592817378759e+00 7.555136167887630094e+00 7.661545810398480150e+00 6.948552365122306007e+00 8.929177916427857298e+00 6.762467307132727257e+00 8.498291590711351873e+00 7.814752599660777399e+00 7.288938293928736378e+00 7.236997534362745732e+00 1.040648623901148717e+01 7.881046318615070767e+00 7.162048600704630452e+00 7.741538417772662051e+00 7.955631641403038579e+00 9.336591977873036186e+00 7.220884816811272700e+00 8.673718126966345920e+00 9.578485390044180647e+00 8.945269650611363588e+00 8.288719847129380369e+00 7.582472122074913834e+00 7.631060625238117012e+00 6.521528762528800094e+00 5.618778271528345414e+00 7.611775206998809828e+00 7.132091395477044848e+00 7.374789244831069013e+00 8.665381575776864409e+00 8.857577601183642457e+00 9.080989640914694405e+00 9.509263185962755216e+00 8.393951543104890334e+00 8.155110903904294162e+00 6.770102448297301123e+00 7.493652488668845812e+00 8.251030419868046195e+00 9.406452622774276406e+00 7.964531179054003651e+00 7.512503040151101708e+00 8.164665281671554808e+00 8.037190151868291110e+00 7.459018378285039219e+00 8.727113180580714058e+00 6.945641266505350409e+00 7.466128738378434271e+00 8.607177210202019424e+00 1.011244646201459041e+01 8.504290913582941869e+00 8.108049872684601311e+00 8.366113932369204420e+00 7.858102648967508763e+00 8.741627604491782222e+00 9.532146942284244417e+00 7.576294482672713215e+00 8.445786051748761736e+00 8.489215757656962680e+00 6.181428244155080520e+00 5.936160232297313932e+00 8.047617319352323051e+00 6.721759992651423765e+00 1.002993490395419762e+01 7.796329484377590546e+00 6.454217066166561878e+00 9.208176193512578322e+00 6.897450943175237548e+00 7.159200130714540755e+00 8.798638253916340801e+00 7.924934171120258775e+00 7.135157290587115675e+00 8.709660298298459224e+00 8.990408575694857518e+00 9.446113248621431424e+00 8.480988103272020240e+00 5.760577265750961296e+00 1.134540792885451488e+01 8.195906435201687046e+00 7.603989626499114252e+00 8.640080130937890956e+00 8.989316873209082459e+00 9.468726918976727802e+00 7.934882617624658963e+00 7.576320628656159961e+00 6.151633742280110617e+00 9.184763591015798312e+00 9.519757832756932103e+00 5.928884515821962964e+00 5.849963705560461413e+00 6.996857540861578073e+00 8.020664070879051977e+00 6.886405726504778890e+00 6.543605442194943222e+00 8.571061153061959814e+00 1.004327722670843137e+01 7.120208143415366564e+00 8.784053555587581386e+00 9.705149107115081719e+00 9.332401563177787907e+00 9.204744035665578750e+00 7.662354185498786663e+00 8.404114727821552222e+00 7.690715361697405328e+00 7.622394538431678690e+00 8.304336017675629122e+00 9.995202014968223025e+00 8.042632270761027158e+00 7.986105973046501383e+00 6.868074638355197159e+00 6.503791972949138689e+00 7.741279736508188236e+00 8.981238935671676415e+00 8.212212953107192348e+00 8.382094402426876201e+00 7.955564354720515929e+00 8.098526182281094776e+00 7.664936482716618649e+00 8.375227176862162892e+00 5.986012686503459079e+00 9.099856621418043190e+00 9.715175150799883141e+00 7.271562514708836744e+00 9.694928320641031050e+00 1.038011787103344119e+01 7.176471330429851747e+00 8.967570811501021311e+00 9.135380088383918462e+00 7.287141659674033711e+00 8.026591526883017025e+00 7.776030423138178271e+00 7.368238053554591716e+00 9.668775077251613226e+00 8.142456057582112550e+00 8.882268827010211254e+00 6.164799560461617922e+00 9.266857757750971203e+00 8.044858906715642632e+00 7.481600095449575605e+00 8.001635991859664898e+00 7.411751972464485583e+00 6.424846110522319798e+00 7.886983372191891384e+00 1.117550305184196269e+01 8.223248039360608885e+00 7.960996330110106101e+00 7.935234754181319516e+00 7.438622536324147383e+00 8.228994094939150017e+00 7.993310724992778837e+00 7.679749913727578203e+00 7.825698380231467688e+00 9.215943628995525216e+00 9.555775383246743360e+00 7.876564571657302061e+00 1.048166334391656562e+01 8.878764997271971993e+00 9.884088678235579906e+00 9.924903998489348567e+00 1.135665281058470377e+01 8.726633834243319399e+00 1.031369834026950372e+01 1.020634612669583241e+01 8.120640953067544743e+00 1.031199971025957041e+01 1.064261587458322822e+01 8.465136261393141126e+00 9.351226338527677484e+00 9.035357632813353135e+00 9.957735946804490368e+00 9.712509183081122544e+00 1.091228972319297874e+01 1.086729768474142865e+01 9.548702544947136772e+00 1.059003800710053333e+01 9.394322078276816868e+00 7.581652973044744392e+00 9.902574477004497666e+00 1.048301425049296398e+01 8.664818919335351310e+00 9.859792227837003153e+00 8.811380398684018900e+00 9.602117826810321333e+00 1.110256264468108611e+01 9.670244668946812894e+00 1.151090107966379072e+01 1.025580624136670060e+01 1.024303454772761057e+01 9.969245896001192264e+00 1.005799480109725863e+01 8.786687666510809791e+00 1.155223771337159100e+01 9.881408760210062425e+00 9.183151711958867480e+00 9.918123181225922735e+00 8.858111828529597886e+00 1.083577342475712335e+01 1.148445068654051582e+01 1.055859084542135129e+01 1.074886336167627476e+01 9.351719548363821133e+00 1.181465298788929097e+01 1.181373133291434385e+01 9.898384756529118533e+00 9.521501621567061591e+00 8.045881813268787042e+00 7.511444537478149108e+00 8.702573527504767981e+00 1.187249096193093578e+01 1.020899916521101325e+01 1.147943987469750304e+01 1.166600553023168452e+01 1.027915776855968488e+01 1.204486788013558396e+01 9.742647995005777162e+00 8.120692288325935593e+00 1.100471353014907550e+01 8.725273837909288233e+00 1.037344495057238092e+01 1.033634386551171858e+01 1.201824229567479030e+01 9.631349195469818270e+00 9.527977234521484817e+00 1.238839920830652197e+01 9.631062482673311109e+00 1.003093971540737606e+01 9.580052176637103400e+00 1.172087113398458946e+01 9.427141718897187772e+00 9.847845726363100738e+00 9.338162731707813080e+00 1.017230579446757233e+01 8.969205020863842748e+00 1.124320261398868581e+01 1.102057759857138919e+01 1.014818357063446896e+01 1.019123231547395569e+01 1.094437396540498142e+01 9.108228495085116450e+00 1.071874776684095742e+01 1.026031628840787846e+01 1.023772195713614153e+01 1.053949962244043448e+01 9.913582106206572320e+00 1.162549527916777947e+01 8.861085180237084913e+00 8.194254166168120079e+00 9.702304924724028723e+00 1.096305753600030464e+01 1.026468858451078958e+01 1.153738901305649378e+01 8.816320644379517901e+00 1.110511585868275475e+01 1.048093948010247978e+01 9.281875817603877366e+00 9.513769869853101468e+00 9.534753141837947865e+00 1.082037733110045785e+01 9.744233354346730991e+00 9.576189311553575223e+00 1.025087053550612204e+01 8.270564712329258938e+00 1.132890717202834985e+01 8.862777457744691390e+00 9.287938893348647085e+00 8.293082562967770244e+00 9.330104621634113471e+00 1.044811132336062975e+01 1.039422627112258901e+01 1.121283743174823222e+01 1.003828736203165128e+01 1.080780574606735023e+01 7.559905174807444617e+00 9.667382495314871704e+00 9.166740031107877940e+00 9.792176153192354349e+00 1.081573298909732017e+01 1.062263182462154809e+01 1.021275012512607994e+01 1.158472431616087306e+01 8.114607384071399920e+00 1.048101449811341901e+01 1.209439824584798195e+01 9.376390432972938171e+00 1.104901769902131115e+01 1.029178113371251335e+01 8.529295443121823084e+00 8.662188716902909036e+00 9.218663292953236166e+00 1.044279546720558294e+01 1.209670671503690009e+01 7.908825724449276784e+00 9.900216520229315975e+00 1.058320969627865793e+01 9.348628218857360395e+00 9.950640930352676605e+00 1.076215860407127956e+01 1.170079178857079505e+01 9.376154117737698357e+00 9.313729049325642606e+00 1.023974683019600818e+01 1.075853527733809045e+01 1.175252095564719390e+01 9.813684393486964197e+00 9.589698438551030435e+00 9.666462084149985756e+00 8.326833221149652076e+00 1.070696651746883887e+01 9.766231103989579054e+00 8.880207319800724974e+00 9.803956631822568824e+00 1.044382815238275519e+01 1.135682625409613777e+01 1.036180280835937673e+01 1.064057734480135586e+01 1.064792339498145068e+01 9.401871156898893744e+00 1.040088701409804095e+01 7.896762808629806507e+00 1.009848827534838200e+01 9.942576473658508718e+00 9.952295878164139964e+00 1.035302361880698641e+01 1.066240557964835034e+01 8.830305772113709040e+00 9.879334641992784327e+00 9.703695157948009964e+00 1.040443496964092418e+01 8.699549279286468817e+00 8.605674630583234119e+00 8.283077959301287763e+00 9.330542667107115662e+00 1.066934419161382763e+01 9.374074752048818127e+00 1.196558390297860441e+01 1.034205551012382607e+01 9.626815854328679478e+00 1.125350695355988506e+01 1.072013528150681694e+01 1.003251246291544341e+01 1.081014104884408233e+01 9.872145945423136837e+00 8.650714638662277522e+00 9.515393760018374891e+00 9.834056838598620232e+00 1.029014398723599300e+01 1.024971478757623977e+01 9.393599903544055607e+00 1.028179105787358338e+01 1.153576042486045061e+01 1.028460908187007128e+01 1.110390353697628107e+01 1.013176296155107536e+01 9.614213064027364197e+00 9.843680110839015285e+00 1.061780124429884076e+01 1.001422248150605299e+01 1.080694930236574436e+01 9.036013403630406060e+00 1.038436574210279773e+01 1.001326105323543736e+01 8.235287848296414026e+00 1.118825821204083937e+01 1.079734035242666224e+01 1.103439645469143926e+01 8.797898856679504220e+00 1.013542172256008556e+01 1.094278750069518225e+01 1.075968558322478152e+01 9.381144511928216190e+00 9.953170568726795508e+00 9.362420231315146779e+00 9.528053208889335934e+00 1.058737419491862930e+01 8.695836730867526398e+00 9.675791201832442567e+00 1.148711459364878884e+01 8.034918377019577562e+00 9.826961743497015789e+00 9.606663177579616075e+00 9.435993350337502861e+00 1.072161322097118052e+01 9.776196496241221112e+00 9.444817682403591874e+00 1.084075791108659992e+01 1.182136699716346229e+01 1.039123443223237508e+01 1.085042584721888304e+01 8.617238408781499714e+00 1.024313932587818421e+01 9.283966687936771933e+00 9.243512322215591936e+00 1.101512037791499310e+01 9.026335505379927682e+00 1.049948062856683073e+01 1.006573459338003040e+01 1.121145151154228969e+01 1.000627361721886111e+01 8.824171612485477212e+00 1.171441945647552174e+01 9.523202463276660978e+00 1.036923469865561032e+01 1.003907204818732701e+01 1.017254969046152802e+01 1.190666230187873253e+01 1.009148868262878196e+01 8.663493894271320883e+00 1.147206565686687618e+01 1.035750640569081860e+01 1.051875570282355099e+01 1.109925749979075604e+01 9.455336947370101441e+00 8.745038094195695777e+00 1.037261914339492641e+01 8.891950752916669032e+00 8.701710517580815818e+00 9.509003701752199333e+00 1.033656076650479783e+01 9.645610259608389470e+00 1.094864587165224989e+01 1.020753708039635477e+01 1.056050393714187230e+01 8.801394785318121805e+00 1.005917236526584446e+01 1.132145018557505090e+01 1.188176973662478275e+01 1.100549715973182785e+01 8.813362594405550254e+00 1.028285580752224071e+01 9.872663498565987794e+00 9.939969267439623835e+00 1.051933663466082614e+01 1.080652661508426071e+01 7.959405554126290028e+00 9.895421998085277338e+00 1.171829767956063506e+01 1.081281625522596634e+01 8.870901990921353786e+00 1.010329025460844576e+01 1.027339129948443031e+01 1.014989952051506883e+01 1.075688388956947072e+01 1.094362736831675598e+01 9.461324038956654192e+00 8.684313211407241440e+00 1.108307936559692131e+01 1.048798945955328143e+01 1.162025711849369536e+01 1.021068550292486421e+01 1.126036984355743620e+01 1.021926357134252328e+01 9.312701735279912185e+00 1.083255540376680770e+01 9.533627059438416040e+00 8.009563043441945140e+00 9.001335095034033174e+00 9.273949932578572586e+00 1.080931080171990999e+01 1.048270579157729010e+01 1.028687980590313344e+01 1.157886831166158537e+01 9.297202787008060909e+00 9.486366115794783838e+00 8.726431776127251183e+00 1.046597416915133572e+01 1.181227325120272731e+01 1.066148478087104934e+01 1.042001688569860463e+01 1.179816582340485454e+01 8.827963699354935301e+00 1.215324796001246277e+01 1.231147674254094326e+01 1.241436461812061331e+01 1.218664564029495878e+01 1.061127447683416491e+01 1.288874656657836226e+01 1.067950200782945913e+01 1.120862288989410693e+01 9.954504705882781579e+00 1.099613671715028396e+01 1.026877768971757909e+01 1.057184558296149746e+01 1.143595046087894573e+01 1.033658518501160906e+01 9.958827176946382309e+00 1.068865140309878292e+01 1.130672424417110555e+01 1.195200231431489080e+01 1.060391005901091788e+01 1.003649053743285968e+01 9.096330304807736411e+00 1.021854582612030171e+01 8.921124600149145323e+00 1.020662250682502048e+01 9.008686328938066978e+00 1.183935455341853427e+01 1.066492362821855622e+01 1.048597809455524299e+01 1.052730513624030628e+01 1.219539480875760162e+01 9.104965389741661141e+00 1.117664128921516209e+01 1.278335834685024253e+01 1.132097473519813136e+01 1.087337176508292025e+01 9.413248291042339844e+00 1.135619446344759176e+01 8.797750156220745410e+00 1.255192959307327527e+01 1.173193855274428721e+01 1.094953551752109000e+01 1.070327069934000441e+01 1.246103927336881334e+01 1.150003797116050031e+01 9.633015305826758023e+00 1.122341349689202339e+01 1.019791175443310216e+01 1.117706386856561451e+01 1.218269578654670582e+01 1.288308010812230719e+01 1.023944224335450315e+01 1.275575178770460383e+01 1.303013530846560109e+01 1.031872700403862098e+01 1.122554943220177925e+01 1.198888646264006219e+01 1.153909776100272566e+01 1.107898768876799700e+01 1.228025540450312647e+01 1.029199431824568656e+01 1.020178985997311827e+01 1.168007212961856567e+01 1.072225196255131863e+01 9.176614408339265339e+00 1.256003993501420979e+01 1.051974352492455012e+01 8.816150880977669857e+00 1.314557658143923469e+01 1.117351947486351449e+01 1.020491844223240108e+01 9.458212923714228282e+00 8.673347142379366659e+00 9.400978884879087616e+00 9.747171610926967489e+00 1.040008215266978731e+01 9.149654810731426835e+00 1.224533852822444757e+01 1.153860345175181301e+01 1.029867050548755536e+01 1.080707650005534504e+01 9.676419171292835131e+00 8.705278110058371155e+00 1.035361968677732492e+01 8.987814526340175192e+00 1.173068618417785025e+01 8.696061638990720155e+00 1.016007220763516194e+01 1.031539136624090425e+01 1.202998829167544770e+01 9.491804102150556588e+00 9.583864720335094844e+00 8.998178679227022414e+00 1.065543611056451212e+01 9.994040396364461287e+00 1.184365663431596261e+01 1.314136901864175044e+01 1.166563982522313836e+01 1.259563028175413990e+01 1.353328756067055316e+01 1.035765884736853337e+01 1.066569116135579876e+01 8.488025405428670567e+00 1.025701469802665322e+01 1.223965651198359517e+01 1.216824649298076544e+01 1.073858131119251880e+01 1.160557045652873498e+01 1.271189162749077184e+01 1.047457501238510424e+01 1.029990726237973142e+01 9.835296019608815499e+00 1.230823067971311957e+01 1.236716992685216887e+01 1.107406719896737535e+01 1.151782825989605996e+01 1.122118370983607072e+01 1.177276660903101657e+01 1.052010333335793746e+01 1.139628108680276597e+01 1.166252722287296351e+01 9.853168637809963215e+00 1.173244064532881659e+01 1.069436738641099893e+01 1.051700805155613239e+01 1.196511884070016229e+01 9.994124197074153670e+00 1.012139456514906932e+01 1.064140193000403478e+01 1.032391861927718857e+01 8.332758649621172964e+00 1.014480160638122541e+01 9.581262827822310868e+00 1.206483076748119565e+01 9.893763496352187659e+00 1.183221954117033015e+01 1.022407848902700600e+01 1.011931442010308757e+01 1.165600327770201083e+01 1.159601520524090468e+01 1.157782077853034153e+01 1.107771069934899266e+01 1.001513738044504720e+01 1.220821455623948992e+01 1.408586579246057724e+01 1.127231944484344695e+01 1.007598020511600190e+01 1.066909342482934342e+01 9.960962077287760508e+00 9.248631723355895673e+00 1.104452093264439050e+01 1.207455567169392552e+01 1.184925031250874561e+01 9.631341036132834432e+00 1.034185876389243575e+01 1.110036898076036138e+01 1.144826638313794120e+01 1.059166057107451664e+01 1.226189907524083900e+01 1.237920397355526525e+01 1.165436538750338435e+01 9.980852997165696294e+00 9.366927555507089664e+00 8.172190654318034930e+00 9.182613487898144911e+00 1.123395515538140188e+01 1.123430413072746603e+01 1.182184390153658526e+01 1.100650063177489280e+01 8.907053251748084932e+00 1.060841993243469084e+01 1.082345452268684483e+01 1.155061723428920217e+01 9.383044807078398719e+00 1.070118203346298991e+01 9.653888721594613642e+00 1.097370329122155042e+01 1.131047892222855999e+01 1.119796181729715023e+01 1.035104314190731145e+01 1.234447482441582800e+01 1.191707656032611062e+01 1.141605004339627349e+01 1.208910581943313289e+01 1.178912248967144194e+01 1.145693733619672727e+01 1.176565012431717605e+01 1.159693679855512016e+01 1.022918672171292975e+01 1.192147285854532690e+01 1.335460575839535124e+01 9.895385269938909545e+00 1.175778741869587662e+01 1.202318898479150988e+01 1.022406948311997432e+01 8.868910799096932251e+00 1.122364218852143658e+01 1.199400224874863063e+01 1.120112049686919597e+01 1.187999944161557586e+01 1.156381801346015514e+01 1.221528131870953260e+01 1.099024252850789729e+01 1.501730482263030453e+01 1.427163111485805125e+01 1.358010068130835180e+01 1.098754234201920710e+01 1.253413006428267451e+01 1.281834412684108848e+01 1.145007534140250804e+01 1.478059733339337178e+01 1.375777387193517853e+01 1.164585381960342936e+01 1.290603709823392720e+01 1.352926177269048580e+01 1.386219691229655737e+01 1.135465421057084079e+01 1.410939731802008090e+01 9.975991942158550785e+00 1.168770567820528683e+01 1.199740553034958879e+01 1.308385623534172382e+01 1.118253156416776051e+01 1.292207090508830802e+01 9.865386690398702640e+00 1.352700226499888458e+01 1.218553730702458360e+01 1.234176666710651737e+01 1.189003705990851856e+01 1.026862554773782676e+01 1.249965722354540709e+01 1.205442439267932109e+01 1.283166936292227156e+01 1.212399808181980632e+01 1.311174889223879703e+01 1.274775282406913135e+01 1.177086263037404201e+01 1.006046753612500844e+01 1.028835919658394715e+01 1.132869826875636576e+01 1.236314457955292490e+01 1.167723736856046912e+01 1.311576025438744253e+01 1.149808895387086594e+01 1.154948224098462362e+01 1.127943018408307196e+01 1.009464464674737627e+01 1.218926727557768785e+01 1.370045815924822641e+01 1.249424825559755803e+01 1.060014887689874463e+01 1.041078673847418123e+01 1.065824268016128329e+01 1.039407621428131634e+01 1.247505148245067197e+01 1.175817894065548330e+01 1.182821606385826740e+01 1.168450754591797924e+01 1.352707519172151684e+01 1.188703603872249026e+01 1.221740065105808881e+01 1.185943838449580490e+01 1.038585142460472710e+01 1.198334899400126830e+01 1.344833771188093507e+01 1.015765726853195972e+01 1.373194360448121110e+01 1.145555841253022855e+01 1.228074316030686930e+01 1.117507233780792397e+01 1.031741443152497162e+01 1.430600710399945186e+01 1.239110386682373210e+01 1.378236103425094328e+01 1.221353942317045593e+01 1.404011006824874741e+01 1.161360807116452243e+01 1.063569605569583132e+01 1.098243810039198287e+01 1.113095002645482978e+01 1.198876653075616439e+01 1.239105918413450524e+01 1.240161048476831596e+01 1.379043962432075610e+01 1.133098158856613935e+01 1.101995893437572427e+01 1.041444334138834904e+01 1.165001581051354229e+01 1.287737717388001180e+01 1.444093200484297768e+01 1.257244345234422767e+01 1.171970441681566300e+01 1.151990229959962875e+01 1.333123826191694583e+01 1.100322095283984147e+01 1.454151760273698279e+01 1.407712058508498920e+01 1.309132843919005573e+01 1.534167034096520155e+01 1.169063205888710932e+01 1.049890679792093628e+01 1.301012881803808163e+01 1.132301909157914999e+01 1.154487139355408409e+01 1.320120249965094494e+01 1.195247255742051529e+01 1.264526169300307501e+01 9.844791696786129975e+00 1.346604705274908120e+01 1.373086984938825417e+01 1.017460648946860324e+01 1.372472190706192308e+01 1.311364342869946675e+01 1.390686911219262178e+01 1.289166485633986525e+01 1.370939007935022147e+01 1.289535956958865803e+01 1.152421522775967766e+01 1.346999915206790277e+01 1.212162141840877716e+01 1.513132124654558197e+01 1.406096265604933393e+01 1.365924248890842208e+01 1.479113449187112472e+01 1.265206519518437567e+01 1.126380575040831644e+01 1.369127279634844285e+01 1.346171352246978259e+01 1.430061376066153400e+01 1.173965963570368132e+01 1.275869684937564941e+01 1.409547325747606550e+01 1.336946563426100987e+01 1.072063301675975211e+01 1.294376095140262883e+01 1.241284629335280876e+01 1.343218796626065270e+01 1.208621036644365709e+01 1.183249277513712450e+01 1.133632905112960643e+01 1.310087828834471502e+01 1.108314063376143466e+01 1.077383173932636495e+01 1.326905183214037187e+01 1.244631814082091559e+01 1.155188313262501154e+01 1.428953857100498759e+01 1.185950340179252649e+01 1.216670798173274903e+01 1.320650755363424445e+01 1.310994477671192193e+01 1.280326676411468689e+01 1.374039041146972373e+01 1.506666278724732777e+01 1.223674440193516055e+01 1.352533997670875898e+01 1.337140121155207062e+01 1.277426453326040345e+01 1.326644601078762875e+01 1.380526883855894127e+01 1.385579769983396581e+01 1.440539926620427913e+01 1.065906496496806533e+01 1.221960862036127793e+01 1.327069289072145253e+01 1.371007722878571045e+01 1.452645837962236897e+01 1.302855216641299840e+01 1.305146250414971121e+01 1.351852303106209874e+01 1.200615570370671570e+01 1.304001184186172679e+01 1.439994056311538806e+01 1.333524750531265823e+01 1.258236279476594177e+01 1.162523763982597202e+01 1.263601289500170033e+01 1.155631524041014480e+01 1.192510578817863554e+01 1.229244562834472809e+01 1.588067615337753580e+01 1.180282213348261067e+01 1.271906203177450756e+01 1.140294208620646899e+01 1.427209472028468440e+01 1.234517688256869228e+01 1.241616218446058895e+01 1.300230248191955873e+01 1.423371759619404031e+01 1.425824714654243408e+01 1.450609827117330219e+01 1.264185337656018682e+01 1.269727385473876424e+01 1.294457553532741123e+01 1.186135138508694276e+01 1.358135972610749320e+01 1.324907752639266434e+01 1.215736671478372699e+01 1.361460746389155219e+01 1.441181597127732594e+01 1.355896017425759226e+01 1.249338230945934036e+01 1.107174672881343902e+01 1.317539169057910620e+01 1.321690155283721779e+01 1.226795770770403138e+01 1.358625583790946401e+01 1.240116379023133852e+01 1.287048172999448603e+01 1.534081429500086458e+01 1.263637749314502834e+01 1.320031685145340816e+01 1.200200114028818632e+01 1.278436198742049612e+01 1.408519963914999451e+01 1.374156890185876101e+01 1.312761854297250252e+01 1.449050076054786373e+01 1.372038455041083083e+01 1.195534625280034646e+01 1.229070983240853288e+01 1.417671529754224835e+01 1.201409329317709229e+01 1.447218489261490326e+01 1.344777943413494548e+01 1.296230477950830284e+01 1.229675067641636588e+01 1.179598787519110559e+01 1.472979924520242356e+01 1.382162012106140914e+01 1.297367304614025763e+01 1.238007732564547325e+01 1.274370827372949400e+01 1.221333426698528157e+01 1.404458270861177738e+01 1.270952390335805582e+01 1.315182559308876087e+01 1.209548256023481549e+01 1.156296588287890081e+01 1.367811847972845385e+01 1.219545706418181297e+01 1.254853632957973630e+01 1.157152561715875017e+01 1.337134678505763041e+01 1.279446724486222031e+01 1.290945272995786297e+01 1.213550045943781264e+01 1.211579735950311942e+01 1.240066953431613683e+01 1.206083404928364722e+01 1.297107974323535906e+01 1.266199923984185460e+01 1.296923527982445101e+01 1.356150718872490657e+01 1.349548339105353634e+01 1.419564597726373023e+01 1.331403808315591597e+01 1.220682414226033963e+01 1.332624342826603936e+01 1.157607842971706802e+01 1.365735598397210993e+01 1.246938246338956091e+01 1.270131310153387361e+01 1.284940389252206216e+01 1.319645000948210090e+01 1.213690242796588770e+01 1.230518171524754045e+01 1.244892780411841215e+01 1.580161358309763919e+01 1.290940675024222095e+01 1.256496233939632745e+01 1.320817757335390574e+01 1.276618112932119686e+01 1.309513500007515674e+01 1.417024199488938763e+01 1.337974154745137412e+01 1.199491806572448738e+01 1.315492634781048764e+01 1.270876800578211707e+01 1.544663602643640310e+01 1.149655143506280552e+01 1.512610813762951523e+01 1.454476238736357097e+01 1.394786124871000865e+01 1.450012463423085940e+01 1.453009050146143011e+01 1.127478954599955152e+01 1.411543989823384671e+01 1.415013990151429013e+01 1.256142302558762580e+01 1.383570215757500854e+01 1.426608703013667601e+01 1.282392842024737512e+01 1.490359874467640644e+01 1.303499965694389573e+01 1.414243720783586689e+01 1.436786439232753665e+01 1.260129858982611673e+01 1.347239118714212225e+01 1.175413068673700145e+01 1.276251284260160190e+01 1.402787671885108089e+01 1.374416090259544276e+01 1.267819083887476239e+01 1.299760316357653345e+01 1.254344511301582621e+01 1.414482655457857341e+01 1.375041509166044662e+01 1.365503704756279291e+01 1.220270605179939061e+01 1.274933628232867200e+01 1.521287607208544657e+01 1.390231803139308830e+01 1.378117994455976536e+01 1.496827623352274728e+01 1.267006407685276947e+01 1.663921927281053925e+01 1.396995815593812829e+01 1.190726772828531033e+01 1.369351772744465023e+01 1.535150759453969904e+01 1.385772700017660242e+01 1.328907394749210091e+01 1.487278716850600802e+01 1.638195968765543853e+01 1.423861299421728788e+01 1.526207493103808943e+01 1.489430233005848869e+01 1.460928964653827222e+01 1.420730140151416165e+01 1.551481009591293514e+01 1.342274197944050940e+01 1.622323379556931755e+01 1.413815621301732683e+01 1.511898955246508791e+01 1.384958611051768429e+01 1.650945222814907609e+01 1.664050317886080776e+01 1.276383820143427883e+01 1.636295571010862204e+01 1.449587091800551875e+01 1.528532789254178681e+01 1.378384852822827611e+01 1.349501473448145816e+01 1.403754387069457543e+01 1.444207004870939137e+01 1.632645032470732005e+01 1.463453964221169024e+01 1.397948875776317657e+01 1.336198932378687587e+01 1.785969518597748973e+01 1.611529798788588153e+01 1.559944830696323592e+01 1.448295823954257244e+01 1.367161783773273598e+01 1.648880294058758622e+01 1.525297216730168870e+01 1.662328321363668238e+01 1.630962026699370071e+01 1.445675561992000979e+01 1.444704441315866816e+01 1.530076966000940786e+01 1.498010995597649142e+01 1.564090994481111885e+01 1.377787730494107343e+01 1.608438755209557058e+01 1.435268110193371172e+01 1.469500690218435501e+01 1.521269472446760673e+01 1.580557960333119105e+01 1.513927830731092072e+01 1.466277972266026985e+01 1.652965129628968555e+01 1.551100725918994172e+01 1.467543771867298830e+01 1.527238548400924500e+01 1.495798751832108486e+01 1.677322995216873025e+01 1.510353412109797766e+01 1.497531696814874103e+01 1.470845692469731603e+01 1.648352338618984803e+01 1.379748510341283563e+01 1.452769010432859886e+01 1.374414467132523399e+01 1.466240589482904966e+01 1.455053915409156673e+01 1.523081571321799998e+01 1.523708565208884913e+01 1.536051913578980788e+01 1.603775933210225801e+01 1.575785524969376894e+01 1.425550369081268620e+01 1.552131831433498022e+01 1.512849777187584088e+01 1.463139227156626632e+01 1.356988302605125973e+01 1.389234797149136469e+01 1.495985645946487530e+01 1.484641116693954110e+01 1.329890359813290424e+01 1.339945789301014045e+01 1.444163778786210806e+01 1.575013957294601319e+01 1.304997174242295266e+01 1.537242614263452012e+01 1.331104041923685344e+01 1.607335416644350801e+01 1.461229586350243004e+01 1.537469051943623377e+01 1.578151505243465991e+01 1.569448439336147949e+01 1.693025736700298012e+01 1.545313722692466918e+01 1.469772647588665571e+01 1.571029874810832538e+01 1.747405297014337222e+01 1.704214712947436894e+01 1.471897639393530000e+01 1.487165799728118643e+01 1.746619989300004150e+01 1.832005305015528762e+01 1.747632260410005856e+01 1.698995096429000284e+01 1.796759986758661753e+01 1.818934803561471369e+01 1.645597207986159916e+01 1.669159305560928530e+01 1.461961646130202475e+01 1.621605932756891022e+01 1.658018975173272835e+01 1.680038183167760479e+01 1.640813698876637616e+01 1.859432660959326711e+01 1.824089380123987780e+01 1.712658276869388274e+01 1.604056913053443623e+01 1.827571459624806138e+01 1.738941029623117629e+01 1.761139439255929418e+01 1.819894526068667062e+01 1.892572891626678810e+01 1.933515944585063195e+01 1.774062709795941828e+01 1.676660191062064342e+01 1.843487671986109788e+01 1.652663779573328640e+01 1.761017488740869297e+01 1.834473157970458246e+01 1.728101342523227757e+01 1.698221512944986955e+01 1.647251023538088788e+01 1.973553570968555348e+01 1.668499157279509149e+01 1.774021700150295899e+01 1.927556431347574772e+01 1.586414532027157165e+01 1.949722524096804577e+01 1.748421579892043098e+01 1.781877182284540240e+01 1.752368500287938602e+01 1.753343386029240136e+01 1.911131423360865966e+01 1.791395815392403534e+01 1.847377650762605228e+01 1.767715678810182922e+01 1.763575621999012810e+01 1.863341447187837474e+01 1.696447463416107126e+01 1.764930461420299324e+01 1.957965157620911967e+01 1.790217208006494687e+01 1.791241177219198022e+01 1.518804802247013441e+01 1.850458185712013304e+01 1.730105630860007437e+01 1.738656787684732308e+01 1.773726143231251129e+01 1.760639989018321216e+01 1.809686795969594897e+01 1.831157739915814631e+01 1.922445977736490974e+01 1.598421418347370881e+01 1.866882156894561717e+01 1.941424354667599417e+01 1.638924187062675131e+01 1.942580890854338804e+01 1.590174163106085636e+01 1.924930604105568577e+01 1.794734099363676094e+01 1.794988385746141901e+01 1.722238378468937370e+01 1.787291699206318185e+01 1.696979160152028143e+01 1.788857086108125927e+01 1.925052857571353826e+01 1.819072430300196075e+01 1.838058946088689893e+01 1.755876810389254672e+01 1.761128563013335224e+01 1.820946559273442489e+01 1.608322432926565071e+01 1.750301478491680385e+01 1.660363273923863758e+01 1.771625219295918896e+01 1.877597769859987054e+01 1.855500486316991271e+01 1.712144615860251307e+01 1.938310228237163102e+01 1.844942920277268428e+01 1.950072581913342518e+01 1.631589908130953148e+01 1.921073021164630745e+01 2.073072901068247020e+01 1.919766764244672075e+01 1.790966065292531795e+01 1.849586501606947664e+01 1.791120874111074812e+01 2.061597094806313990e+01 1.470923643218709387e+01 1.788088291422989329e+01 1.928372609217664646e+01 2.025312988441232065e+01 1.795825056796340746e+01 1.771838825518603855e+01 1.945955894744653492e+01 1.715479089744414409e+01 1.804704470088847756e+01 1.978276744689055278e+01 1.750803522519399635e+01 1.480701826674848931e+01 1.622285163260102081e+01 1.830665251725046616e+01 1.666454013833345016e+01 1.836287057743712126e+01 1.822353425554302930e+01 1.773552708907428510e+01 1.649218438654096630e+01 1.957146437184611898e+01 1.914774159224937478e+01 1.869055043840812047e+01 1.669877790829422182e+01 1.767637324243608532e+01 1.616936898105022280e+01 1.493989813002410827e+01 1.824760128645299773e+01 1.678791255026714069e+01 1.918760720123777830e+01 1.645152158162496292e+01 1.829272663924005826e+01 1.888384912024587692e+01 1.664311278521321924e+01 1.878291055979292423e+01 1.643103851202436871e+01 1.871126431310224092e+01 1.919338150500976070e+01 1.695519818237326248e+01 1.761385725723906148e+01 1.716260304295171935e+01 1.731003754469197276e+01 1.927649589852113365e+01 1.790845749116589047e+01 1.680959839393407051e+01 1.625105330360691624e+01 1.839455997304419199e+01 1.970218558024201627e+01 1.786514054229693471e+01 1.889201308886471864e+01 1.870168209868914033e+01 1.919054326266376265e+01 1.812106100599240577e+01 1.783979580711050161e+01 1.964894398226988059e+01 1.816077739763404963e+01 1.906040566139717285e+01 1.625644693784829187e+01 1.788442349544951426e+01 1.816408142055482244e+01 1.565819267722438290e+01 1.598342435543332307e+01 1.895652058706528109e+01 1.819781230282135098e+01 1.763117171476303469e+01 1.798543448774945830e+01 1.953331078476593063e+01 1.769021914736610768e+01 1.612548459897364950e+01 1.690777436537363698e+01 1.869642187920821641e+01 1.934116526016087789e+01 1.870832705680587438e+01 1.865612634914814905e+01 1.763413154261232663e+01 1.823074758974363618e+01 1.605951332893090822e+01 1.783566910026344488e+01 1.921253927841305398e+01 1.946966483018105620e+01 1.746605305693286780e+01 1.938969059927223526e+01 1.980409638799687499e+01 1.790009603571165187e+01 1.685094086697253246e+01 1.603413730351349642e+01 1.869119532259255934e+01 1.749978655647168324e+01 1.793638063848788633e+01 1.854480816050353909e+01 1.695002340944242647e+01 1.815074086885879723e+01 1.752792480532673025e+01 1.714164232821045530e+01 1.847315987057636022e+01 1.729714138685622515e+01 1.818004624954193105e+01 1.783936818360615817e+01 1.950436034259533713e+01 1.839823881713173392e+01 1.667994662060450395e+01 1.670628953691511143e+01 1.785338863168829704e+01 2.015683519344225161e+01 1.781421666682479099e+01 1.876459148589176706e+01 1.814172554430815509e+01 1.555040836941536853e+01 1.791037119302290748e+01 1.568415235157350374e+01 1.676829336784632929e+01 1.844948313129292572e+01 1.912208681729664050e+01 1.827619962404734366e+01 1.737615577957066293e+01 1.897639172516370820e+01 1.584046462450557158e+01 1.741189729298244870e+01 1.948779242614279639e+01 1.880787394329034612e+01 1.851725436660260726e+01 1.785591322497261046e+01 1.828446329082056110e+01 1.745059369932073068e+01 1.730843530097827809e+01 1.784812307919250784e+01 1.930909628162419978e+01 1.839091767692868373e+01 1.664999380514758087e+01 1.772903947675849068e+01 2.006610891587587986e+01 1.847773361753557353e+01 1.668586443322602619e+01 1.987177710022108812e+01 1.921706546648820080e+01 1.839040815337722634e+01 1.840356272496183365e+01 2.069431265331025926e+01 1.639486947206247436e+01 1.795196642777325735e+01 1.741191857703615042e+01 1.738430229372071523e+01 1.725872262105255217e+01 1.722316250482708000e+01 1.861355440068832579e+01 1.891663572952371908e+01 1.752665269702460549e+01 1.906566277843877089e+01 1.839847422967800128e+01 1.671029671117858584e+01 1.788550333767279099e+01 2.006481716435116169e+01 1.817963210656566275e+01 1.797234405342864605e+01 1.789926801168339665e+01 1.745245416744536726e+01 2.016732576552067968e+01 1.717880368329733187e+01 1.866304925069769283e+01 1.836096831032565646e+01 1.786680855437015936e+01 1.973950756711226973e+01 1.903956555813308427e+01 1.772796089297245459e+01 1.790442607539639042e+01 1.818867896991601185e+01 1.789625766332087053e+01 1.791566600109264584e+01 1.989815302250819329e+01 2.098102474338721635e+01 1.910276139206030521e+01 2.042437232262371793e+01 1.733818282610950234e+01 2.127456824855191186e+01 1.749946287538036671e+01 1.978670715400711799e+01 2.096183929029650628e+01 1.837277418404398333e+01 1.851728943781579417e+01 1.850653005609049373e+01 1.731535947803881470e+01 2.010342516194535278e+01 1.897570515466579977e+01 2.043836945553880824e+01 1.814712834116841478e+01 1.954080383760672746e+01 1.891640111482210784e+01 1.824500824479691730e+01 2.035826017719296033e+01 1.973503010264749236e+01 2.015687732682205535e+01 2.050886900087316533e+01 2.017197763458356619e+01 1.956685125689933713e+01 1.880552621238179967e+01 1.847817280569712395e+01 1.946547773833636086e+01 1.913803218127113936e+01 1.782954191392337151e+01 1.789872711981732678e+01 1.738958918304316370e+01 1.852946212370688528e+01 1.801316716804284823e+01 1.981416134452932809e+01 2.022177690976266362e+01 1.874788847540744996e+01 1.902459122156709626e+01 1.883871767290409593e+01 1.898982064330294861e+01 1.895338634101853614e+01 1.988827273403121154e+01 1.674362801482450891e+01 1.844509634840288825e+01 1.887971232627617724e+01 1.853806200480240918e+01 1.937775035018404068e+01 1.911769990863797375e+01 1.959732012796233036e+01 1.754301896929556293e+01 2.029308882061397412e+01 1.912814880612080870e+01 2.042800450925646771e+01 2.077171190585322691e+01 1.844587665676090893e+01 1.890045799167096874e+01 2.061391994365072833e+01 1.746067910872089612e+01 2.016287459301773310e+01 1.965344201271820168e+01 1.823014109795103366e+01 1.882437098454207103e+01 1.853868345722758804e+01 2.066861639480237400e+01 2.132634663595894509e+01 2.198453337953863596e+01 1.881644036629350580e+01 2.101664252290773405e+01 1.975311733712433693e+01 1.724998281401436273e+01 1.749626314882112865e+01 1.982212739197682438e+01 1.748377646280937014e+01 1.839745964226057495e+01 1.913370045956348520e+01 1.904904085678755266e+01 1.812282291488106267e+01 1.999874504093528316e+01 1.678397181147014550e+01 1.930645546367005849e+01 1.818057906292689552e+01 2.061041505902355553e+01 1.845803498163423129e+01 1.782158782451564250e+01 2.062632682415534191e+01 2.025411232871756440e+01 1.964064283477340567e+01 1.984202685709690783e+01 1.836294524665006733e+01 1.954448908469339941e+01 1.968909144152422286e+01 1.822750424334584451e+01 1.809405067468230399e+01 1.906515770366207008e+01 1.783681009747156310e+01 1.970686474140036637e+01 1.848234326125919935e+01 1.844130459610532924e+01 1.901537614634640505e+01 1.809835390751133488e+01 1.818238573911947498e+01 1.900865117808558580e+01 1.987273733027119249e+01 1.836461456101371326e+01 1.888444197154230864e+01 1.797374373696843008e+01 1.958545462889951239e+01 1.836226231182892121e+01 1.821060192033250758e+01 1.844996138097060978e+01 1.915871849268665983e+01 1.729709120408170975e+01 1.769277618671724639e+01 1.989308728451288033e+01 1.796410075374163995e+01 1.721758009697393987e+01 1.974139739743363009e+01 2.001499762669267568e+01 1.980926237709577009e+01 1.743041155616891302e+01 1.893394073302810909e+01 1.971681670342885795e+01 2.074910313254092387e+01 1.806615633131716336e+01 2.102921699694036306e+01 1.966449416273631101e+01 1.651781062030344316e+01 1.962190535447984274e+01 1.733251359717800355e+01 1.938842091972401604e+01 1.876149980676957441e+01 1.882075680914320515e+01 1.812167797950538528e+01 1.765381840852675666e+01 1.963507477658956546e+01 1.863256611104208815e+01 1.994529738869078628e+01 1.960450893192657773e+01 1.775100129534462567e+01 1.967026923172923958e+01 1.873499401828741640e+01 1.803631061705869953e+01 1.962432104104169284e+01 1.908188610478847380e+01 1.863369772157916771e+01 2.094726117346763061e+01 1.900159634753295279e+01 1.966763061214416908e+01 2.091896044496392548e+01 1.982674578356076722e+01 2.018253486046822331e+01 2.008399772097479286e+01 1.833381766380811229e+01 1.954757230804122514e+01 2.089767013668594231e+01 2.041472089709832005e+01 1.851008418318030735e+01 1.912671211076717270e+01 1.866753365279258858e+01 1.986566184771215759e+01 1.921204776371119394e+01 1.737582599581997300e+01 1.962787530395166868e+01 2.030289981740925143e+01 1.677005643702733551e+01 1.815260431619913817e+01 1.829530266037475883e+01 2.020474122828810337e+01 1.865480154153856063e+01 1.718689008634300563e+01 1.859499474236227456e+01 1.674496970392352324e+01 1.925010070936075479e+01 2.037144502292706605e+01 1.962701888127616456e+01 1.891638666507903821e+01 1.685920522955743195e+01 2.082153995287560377e+01 1.834559552291480955e+01 1.893599094575926856e+01 1.975413255947731628e+01 2.092982052497146483e+01 1.846839559751601456e+01 1.902296730667777425e+01 2.009325767524001094e+01 1.756481158074414495e+01 1.771406015963727043e+01 1.964687815551529582e+01 1.989825114343386048e+01 1.729784990619713625e+01 2.004025268415481520e+01 1.830750845293682261e+01 1.976200314951318049e+01 2.079579445984046870e+01 1.695646792820315696e+01 1.952125973124373814e+01 1.848756074965197271e+01 2.015820363182939801e+01 1.909940421113243048e+01 1.790301475805549813e+01 1.770696105346860705e+01 1.804386100926240744e+01 2.106726551045657558e+01 1.856423436241442815e+01 1.748456925860502409e+01 1.996352036356437765e+01 1.847910427271749612e+01 2.078280859982007200e+01 2.072378135698432189e+01 1.831794396638770195e+01 1.900923102115736540e+01 2.087616429651493277e+01 1.950949612386861176e+01 2.023793768480357613e+01 2.226442131303310390e+01 1.948460404963880421e+01 2.114597757853840321e+01 2.135880280136439069e+01 1.912034883375706684e+01 1.704953457847277321e+01 1.962688990050870430e+01 2.059356706167962159e+01 2.003245921318519152e+01 2.010465661690696137e+01 1.981364345624210799e+01 1.966147955641936562e+01 1.923637263775668771e+01 2.263072079892689814e+01 1.966353811168927734e+01 1.893354424876892139e+01 1.865424650339960522e+01 2.307437960905339835e+01 1.989069796125194145e+01 2.146980352497635636e+01 1.904001325371101672e+01 2.040726020794011220e+01 1.969532698082235456e+01 2.101321528085537693e+01 2.088311946949572473e+01 2.044577771835258062e+01 1.889222600299535060e+01 2.087335064063163870e+01 2.005622272910693127e+01 2.145979973507392202e+01 1.923935002680359574e+01 2.063116627003858738e+01 2.131921426047698631e+01 2.233081303826518038e+01 1.962642959978310842e+01 2.076307891349406276e+01 2.167978375721303053e+01 1.969204442144849310e+01 2.001097798491198532e+01 1.925878302454071900e+01 1.984548470739121129e+01 2.032218946274829108e+01 2.272939751275455933e+01 2.188716638850652174e+01 2.079325334327846875e+01 2.192509349189702661e+01 2.164459070013638353e+01 2.100591390860418173e+01 1.922861413437106393e+01 1.989163055641462918e+01 2.270550234026705638e+01 2.103923703241061816e+01 2.043877565135317553e+01 2.070748032453573018e+01 2.190274555271625800e+01 2.184439541016953612e+01 2.254662057763869143e+01 2.128606318520778018e+01 2.240123968487644746e+01 2.219859510700875660e+01 2.126284526299235011e+01 2.216099320707062503e+01 2.394249087183574076e+01 2.499673068087169625e+01 2.144658148332090875e+01 2.427503636807556120e+01 2.334099232127353929e+01 2.133123109118662342e+01 2.162693833515105979e+01 2.226781492785465844e+01 2.178449048239701824e+01 2.197326161669927913e+01 2.156694524658407630e+01 2.279666115706431384e+01 2.151169829144544821e+01 2.174051529731499599e+01 2.192846927460682238e+01 2.296317318651218997e+01 2.038326858466837521e+01 1.995608246411827835e+01 2.152752309866647806e+01 1.977336491639310267e+01 2.172872096269328424e+01 2.096402241907117414e+01 1.972995850845897436e+01 2.250185047863744003e+01 2.128568058049950551e+01 2.103471991233448790e+01 2.190944151886899860e+01 2.145991696491599399e+01 2.217017012676948795e+01 2.396685629173529364e+01 2.185465425830800612e+01 2.159869999261515261e+01 2.001844038274765225e+01 2.318035893381257040e+01 2.156992753434611743e+01 2.270557345999158727e+01 2.295679966515159620e+01 2.162873356667402547e+01 2.162350000887174062e+01 2.178804427166788571e+01 1.988451951606412038e+01 2.266291222785768156e+01 2.271349837008809303e+01 2.148311146582464914e+01 2.120288975962769129e+01 2.203049744222989048e+01 2.152327745837399675e+01 2.268663509603241124e+01 2.238590586075963884e+01 2.010832791496754268e+01 2.155288011006555848e+01 2.081828131870569720e+01 2.134699344387647457e+01 2.420510277557112033e+01 2.169212223110098137e+01 2.120337883236681265e+01 2.237343773412580816e+01 2.277877202145725377e+01 2.408741655866553799e+01 2.245742821253210053e+01 2.273390666628296231e+01 2.148918573118162101e+01 2.102748264364911890e+01 2.249742542448743166e+01 2.273865023833718624e+01 2.479476862458206554e+01 2.264856733833982361e+01 2.147568270376994093e+01 2.174664113133040999e+01 2.492966249660635114e+01 2.275523268754342610e+01 2.014857666148255788e+01 2.026399253484255070e+01 2.273819412760762049e+01 2.003954521489754015e+01 1.902276145283606112e+01 2.177720120020494932e+01 2.204917475382587355e+01 2.210169891432235190e+01 2.210375236530697407e+01 2.364338604827258195e+01 2.059553729882555473e+01 2.389242024221879035e+01 2.355266106947213345e+01 2.304286911095886836e+01 2.346143736786304856e+01 2.397777233457427215e+01 2.277425601209387196e+01 2.025456833762817865e+01 2.243803453943609938e+01 2.318654328967471301e+01 2.189264288463786556e+01 2.112711610500396020e+01 2.405118405823138161e+01 2.318445462975587645e+01 2.359586697640617103e+01 2.404167667603635294e+01 2.272954399213215027e+01 2.076610029540522362e+01 2.147820008090844368e+01 2.296144303292613031e+01 2.148280642635647197e+01 2.256176359241453255e+01 2.487861279852096530e+01 2.292613890302326141e+01 2.348731843896327831e+01 2.380253029094519235e+01 2.322817395655155437e+01 2.262051561672172539e+01 2.323961131807260116e+01 2.215894119056769895e+01 2.250466426360634387e+01 2.237807592496429265e+01 2.478691503597324086e+01 2.418387097862760982e+01 2.370780051563790991e+01 2.096760324219559024e+01 2.481027817016427761e+01 2.150271722562608900e+01 2.436063685138177348e+01 2.351519451888926682e+01 2.481030529725428480e+01 2.377988380765820864e+01 2.226107716273219239e+01 2.193216679813076553e+01 2.295116856980701669e+01 2.150926218459175843e+01 2.112204479973258486e+01 2.337138529771133122e+01 2.300794531658900510e+01 2.199172004362777599e+01 2.378948101067343401e+01 2.141461452228494622e+01 2.365575034322598924e+01 2.163457695891384347e+01 2.348487500762661284e+01 2.230700017461871454e+01 2.345018091718280573e+01 2.218576480968357245e+01 2.269869174974173731e+01 2.381318007177768692e+01 2.363974694501573026e+01 2.243074418231219624e+01 2.275396117087464987e+01 2.316826424823136321e+01 2.393707851277191878e+01 2.409606307794843261e+01 2.306778940925798338e+01 2.306944169544314249e+01 2.400374161339997414e+01 2.292592026439556818e+01 2.134433807129042293e+01 2.263813350342594788e+01 2.282503660437627957e+01 2.218481224115485162e+01 2.184032542981768188e+01 2.154392437466621146e+01 2.228609330704464142e+01 2.224079706141505142e+01 2.358934267808436758e+01 2.363306130472920685e+01 2.451395927585623014e+01 2.364787606957826682e+01 2.396864321994090830e+01 2.439257762171204647e+01 2.446731114712199684e+01 2.424921337995054316e+01 2.226109208401749839e+01 2.409114937909431120e+01 2.519597099489853420e+01 2.356602096780159528e+01 2.509164711166709694e+01 2.370655563349927064e+01 2.529908519244535015e+01 2.448776834411396308e+01 2.484781138682386015e+01 2.376560326175924232e+01 2.399722500795455815e+01 2.337936915025470341e+01 2.555568946343155190e+01 2.279099817770043401e+01 2.486795921651683017e+01 2.435886795620431045e+01 2.414052414578415551e+01 2.511460464238702883e+01 2.401973229164651613e+01 2.323079712768576499e+01 2.375557153075241246e+01 2.561328278467338748e+01 2.481109074182747776e+01 2.323467829108425420e+01 2.328464185664429920e+01 2.493038066265891572e+01 2.417386825059949373e+01 2.287920634546158993e+01 2.542834957253685957e+01 2.347320078695155132e+01 2.498301325678180973e+01 2.391579516663783522e+01 2.370610600242680377e+01 2.288361507210727197e+01 2.307092959992555237e+01 2.345957609708291614e+01 2.372546402876867688e+01 2.378397597232940086e+01 2.397484096603539427e+01 2.246446942316737605e+01 2.484545207575848025e+01 2.239374937036906843e+01 2.268953791853401825e+01 2.221682300403280053e+01 2.509728978111017383e+01 2.669640521197335303e+01 2.368706687678864142e+01 2.451666609531679697e+01 2.510267494850556602e+01 2.494217620919743439e+01 2.424794716658559679e+01 2.428288331422115931e+01 2.426491706962907102e+01 2.227703186247682865e+01 2.321041322841234944e+01 2.419426909721356012e+01 2.443040800718084427e+01 2.437870555559074504e+01 2.198206997655941919e+01 2.374755476985338731e+01 2.325632776377539201e+01 2.491852757384880945e+01 2.416845318811586196e+01 2.433570973340020416e+01 2.575529665720091543e+01 2.419400770547641244e+01 2.309950654525056279e+01 2.286801400894570335e+01 2.421013434310912871e+01 2.403062642678483130e+01 2.385279010544125811e+01 2.183138083225090753e+01 2.395079921149427804e+01 2.293659615577661270e+01 2.500607192392984501e+01 2.532219147555592187e+01 2.491264133410838610e+01 2.406428557331799212e+01 2.574468127272279361e+01 2.396139547656473212e+01 2.399666459017623765e+01 2.302427260035234369e+01 2.480606809549324865e+01 2.504688478921326578e+01 2.472173223709264533e+01 2.387345259108984763e+01 2.350813718826271881e+01 2.481652800205615605e+01 2.400631327208652266e+01 2.472630059403919489e+01 2.475539841824907938e+01 2.491007958391972466e+01 2.346180552249760609e+01 2.481073649349534804e+01 2.316729832572969627e+01 2.361918243975633658e+01 2.519630094691360966e+01 2.329977904810112932e+01 2.387969789657553932e+01 2.310019850568949451e+01 2.458757031829496142e+01 2.511690873850198358e+01 2.405030325011684411e+01 2.265117344527478238e+01 2.400790599698459005e+01 2.398106643755203393e+01 2.594748883010593588e+01 2.357503340011151138e+01 2.458744202322742467e+01 2.350392696638542134e+01 2.535112695477306488e+01 2.511077000109953161e+01 2.594453555583186954e+01 2.575205579581723114e+01 2.543200239744610158e+01 2.481841036234730780e+01 2.532150497509723763e+01 2.626434033814046742e+01 2.453680908203881472e+01 2.573023880936450070e+01 2.648140987000638802e+01 2.370180963347615943e+01 2.229605906330790432e+01 2.371689378313072538e+01 2.590918268204586994e+01 2.437899208656333272e+01 2.519617353138087879e+01 2.569518912390779519e+01 2.564515313847055111e+01 2.561722363113146983e+01 2.462042216500245218e+01 2.443119936863131159e+01 2.530857406813800026e+01 2.331587123591892663e+01 2.616699427700252656e+01 2.551478079737500693e+01 2.623805733768057991e+01 2.533219126101405649e+01 2.538424039276256750e+01 2.745622411605533131e+01 2.674831777697781021e+01 2.665192447972034628e+01 2.457495352772541608e+01 2.613484852233419886e+01 2.713604264428408541e+01 2.623251326614094125e+01 2.772470236231308505e+01 2.690959269416982380e+01 2.743586717800627284e+01 2.607078135100977789e+01 2.792212444784057013e+01 3.019304332819273995e+01 2.686544652536359834e+01 2.612969793159933118e+01 2.700078694255964962e+01 2.719401325185992846e+01 2.820965138470917566e+01 2.675080059410438693e+01 2.675234952725474002e+01 2.767212464451045051e+01 2.551230065047994344e+01 2.778592282144949976e+01 2.922984124838215081e+01 2.551678282691154820e+01 2.757213688699905063e+01 2.624008168501771721e+01 2.832203989927591792e+01 2.642164658738328242e+01 2.921291829781106841e+01 2.662014003959327368e+01 2.702591480331287954e+01 2.880798629605860128e+01 2.675885539420503889e+01 2.675946931515434812e+01 2.803213578239485670e+01 2.724697024970697612e+01 2.731684417512945728e+01 2.803520401861566214e+01 2.771322161827987074e+01 2.782156011380816807e+01 2.602827106280768277e+01 2.653768158495494944e+01 2.831572600779690063e+01 2.784667284321742642e+01 2.789700552508725551e+01 2.774308976488739731e+01 2.718049515675344807e+01 2.898450742598891594e+01 2.645689194032672376e+01 2.721358175591088369e+01 2.586726321056903544e+01 2.644279169467290558e+01 2.746111898880737101e+01 2.863925869310157779e+01 2.700139722819869803e+01 2.681882048759754156e+01 2.838712215017807594e+01 2.582189267510839414e+01 2.464489906518088702e+01 2.565065777687532034e+01 2.590279454560837280e+01 2.981323345603730601e+01 2.798288609158158025e+01 2.787700273585500810e+01 2.581183869912607065e+01 2.621837150966611674e+01 2.639317297399071549e+01 2.604820124505132384e+01 2.750025668766844333e+01 2.645213049372493330e+01 2.854881017070140103e+01 2.624665743123953376e+01 2.971373374240178578e+01 2.772307658828307808e+01 2.673124728233746694e+01 2.624120259420804047e+01 2.607124227288440466e+01 2.895393386634867028e+01 2.626022751428797974e+01 2.945943472947419650e+01 2.921673646672565283e+01 2.996339068729450261e+01 3.020343912913311968e+01 2.781392834807100911e+01 2.816170577968011202e+01 2.886148915614380428e+01 2.693476489447845168e+01 2.902900029731586429e+01 2.999611977269096030e+01 2.651080391180910567e+01 3.091768101782390232e+01 3.027579879424595788e+01 2.802938847893304697e+01 2.907922574980549513e+01 2.931708526364483802e+01 2.995076121601761798e+01 2.678139604115695604e+01 2.889978820533344006e+01 2.794578373837214968e+01 2.847174798887198222e+01 2.810671190129405161e+01 2.799641701997509102e+01 2.716515160449129240e+01 2.863257415271334239e+01 2.726063190833940908e+01 2.784781773667496196e+01 2.947884349213082800e+01 2.812683659243771572e+01 2.782131404129597740e+01 2.905238767242777698e+01 2.808658255338001553e+01 2.712986230441632429e+01 2.853461144354296053e+01 2.672182982513672656e+01 2.933895030140024218e+01 2.674249414576236461e+01 2.853873274803233429e+01 2.775442498129071112e+01 2.882880864814626065e+01 2.608675935528689038e+01 2.961951895805393420e+01 2.539398060220498721e+01 2.790513135245218734e+01 2.732599619909126076e+01 2.677289140786106714e+01 2.763600756318401608e+01 2.838074498430683335e+01 2.665693638095102713e+01 2.693620655748981818e+01 2.849882510666407498e+01 2.746466118934875311e+01 2.930450619771006870e+01 2.948611931607311476e+01 2.938764949306952445e+01 2.749093863995049603e+01 2.854904217785849596e+01 2.737763072473104486e+01 2.922083753265466299e+01 2.707815125415283575e+01 2.876364115975400537e+01 2.650867040829960430e+01 2.783734490752220125e+01 2.726971434133702488e+01 2.895074266974695476e+01 2.773308898138136769e+01 2.855258336438658162e+01 2.837395138621458912e+01 2.674989085133967492e+01 2.750920462259675148e+01 2.986375021986013678e+01 2.744318496783640171e+01 2.907989878306588238e+01 2.974201702112489798e+01 2.867823005870473807e+01 2.989955427805444188e+01 2.699534089646632040e+01 2.841772937242402008e+01 2.716817948114496417e+01 2.643456202343982042e+01 2.860166780398617448e+01 2.606383778132200391e+01 2.692529254033386366e+01 2.720731615080141097e+01 2.739449284212018298e+01 2.761520603408066776e+01 2.696908896302664616e+01 2.830106411178704207e+01 2.830142924944442839e+01 2.622349956092099177e+01 2.621154133005153497e+01 2.645018523497142127e+01 2.905381564801349725e+01 2.952516091490831585e+01 2.743911222874429257e+01 2.738969338916268370e+01 2.915289352333167017e+01 2.711235948065046841e+01 2.730658309882259971e+01 2.890989156465938592e+01 2.785359849955044709e+01 2.666178286617378035e+01 2.940104177091523141e+01 2.741082125570768824e+01 2.796261053469020297e+01 2.772973613306361074e+01 2.760514391478280771e+01 2.788015218427046449e+01 2.798621390146311683e+01 2.811702508893769448e+01 2.803142803676237449e+01 2.771549238924937697e+01 2.876469942323320339e+01 2.643858876297248628e+01 3.029116072522061387e+01 2.906786901508724696e+01 2.653047064317531323e+01 3.012942747881576011e+01 2.698420251360468924e+01 2.761872122570293087e+01 2.781477023896647083e+01 2.791526714511458351e+01 2.539182923599707209e+01 2.968206246592902176e+01 2.856338963877950121e+01 2.916727611385339713e+01 3.096230836791853136e+01 3.091378803472665737e+01 3.060651107814899419e+01 3.023643418808187988e+01 3.059408799836303317e+01 3.035429589028105823e+01 2.940149217628495038e+01 3.008152761628115002e+01 2.643675997569578939e+01 2.859795603111691165e+01 2.824415844405499953e+01 2.813582460062574953e+01 3.217096492280394671e+01 2.872168123703371734e+01 2.921810711561415985e+01 2.698553794583758503e+01 2.961536858680313955e+01 2.976625353833595966e+01 2.806191728062297841e+01 2.684889503113041798e+01 2.904617772604046522e+01 2.750788780521670063e+01 2.928080500953049636e+01 3.018302455435811993e+01 2.774025643360837989e+01 2.834311533895884239e+01 2.822075338642573428e+01 2.929679498217024047e+01 2.804593094359846006e+01 2.972242086374313175e+01 2.985960311212645024e+01 2.925918709842575538e+01 2.808471858700142931e+01 2.989531690006238662e+01 2.841602523289693139e+01 2.847547586907021611e+01 2.996260372566729657e+01 2.939501398219243455e+01 2.830964622911255191e+01 2.969989490425032841e+01 2.762477136142887701e+01 2.877481012256960469e+01 2.877859388785493167e+01 2.656645250750691645e+01 2.996952743310266598e+01 2.956671752234699468e+01 3.005626760294079602e+01 2.803997217239800221e+01 2.937830034724887085e+01 2.973227420258397302e+01 2.891138846194592915e+01 2.889821513039222367e+01 3.008438727802290913e+01 2.946192202928314074e+01 2.938584151282700674e+01 2.733591654870267007e+01 2.889156116017125697e+01 2.882833030198099067e+01 2.854668201617854351e+01 3.002210314981173767e+01 2.903224077624714994e+01 2.875835654615176296e+01 2.745069569161165290e+01 3.126027551128389348e+01 2.962727365723333151e+01 3.073040928909966851e+01 2.831714047836474535e+01 2.819836864816611310e+01 2.859393588356754279e+01 3.059338850353391237e+01 2.823232213657871270e+01 2.913374435353453507e+01 2.881205957819633312e+01 2.947913946372369765e+01 3.048883711156936727e+01 2.720503973173283541e+01 2.850095294583946171e+01 2.999388027780424792e+01 2.851111241625787329e+01 3.109794753255350130e+01 2.889102186043993825e+01 2.610170996614809624e+01 2.695140036048884724e+01 2.748750138712078339e+01 3.037669692995446624e+01 2.833812639473288542e+01 2.781958078899002018e+01 3.030007903308277406e+01 2.911138422753188237e+01 2.828603425301457008e+01 2.792241931899165408e+01 2.867610846911154354e+01 2.892652835044176385e+01 2.986105389170194258e+01 2.866716086019258114e+01 2.800764473065460791e+01 2.815339300399100253e+01 2.785232752105116916e+01 3.055233469368774735e+01 2.814178878322761079e+01 2.968205319865842995e+01 2.861657222125828071e+01 2.854313305856608807e+01 2.897300878148589831e+01 2.907657946409236160e+01 3.019373319954829071e+01 2.867848465602189378e+01 2.873508802069877532e+01 3.008625928960056228e+01 3.040830903580038935e+01 3.100968972974953175e+01 2.983709068356544947e+01 2.902556765391161520e+01 2.862517138212057688e+01 2.896307090687333741e+01 2.989322186851110175e+01 3.004805480626726677e+01 2.934892330888778389e+01 3.121023926361269574e+01 2.987089212770265334e+01 3.054294749195796044e+01 3.108103157333255240e+01 2.794987767239024379e+01 3.115026104766385373e+01 2.979855158318073904e+01 2.976799312100219908e+01 3.096695778254867548e+01 3.031840518564571951e+01 3.007685042011119947e+01 3.185466207964539365e+01 3.074982467404667119e+01 2.954773548729033195e+01 3.262658540956833519e+01 2.929559192086637154e+01 2.940477152927850213e+01 2.877398243604906725e+01 2.888494577877584746e+01 2.946782292429057293e+01 3.111135681593416180e+01 2.931398651767318597e+01 3.074715298561866916e+01 2.977608280075066816e+01 3.276924835012340509e+01 2.892511646212307497e+01 2.808689217905601865e+01 2.817025475906067911e+01 2.931768861913810298e+01 3.065697051703967801e+01 3.043978373626562828e+01 3.040499310090815399e+01 3.081007503047279883e+01 2.954070626936087152e+01 2.982419174162624032e+01 2.966212478920665774e+01 3.013984113762201034e+01 2.924779160679485912e+01 2.973014875271805835e+01 2.774491657870027694e+01 3.340242860850514006e+01 2.931511578747814184e+01 3.153833843102491130e+01 2.886311591731512749e+01 3.166749637065197831e+01 2.925201115046396794e+01 2.971450424524069689e+01 2.791717044134493619e+01 2.853132425386452908e+01 2.894480712883418505e+01 2.902456654694579541e+01 3.011508324478709397e+01 3.134875028154953114e+01 2.980872853540933320e+01 3.149374238622385747e+01 2.941215241538405323e+01 2.923275921967820778e+01 3.167049119642325294e+01 2.835788290675133538e+01 2.920610011135055828e+01 3.010449847714606619e+01 2.935226994525072541e+01 3.015549625938071188e+01 3.146040242922627783e+01 2.937804244085663186e+01 3.172913718665382277e+01 2.964515639582228701e+01 2.978556901573899651e+01 2.964875271586999972e+01 2.947012368916853475e+01 2.761571967260483262e+01 3.023015981761750481e+01 2.659718326592683368e+01 2.891561155244963999e+01 2.779427517329543917e+01 3.046781593601329874e+01 3.096831215608926158e+01 3.111455357651949782e+01 2.986837219208907257e+01 2.978819060631760962e+01 2.888118172399618544e+01 2.773813597510953244e+01 2.963412985978143155e+01 2.928511916585462771e+01 2.932766065525241217e+01 2.824808313412561489e+01 3.200623788758312571e+01 2.954516985484822555e+01 2.904406878428242678e+01 2.907032649950086522e+01 2.592826702821604812e+01 2.696097682210970348e+01 2.852661286727508028e+01 3.032910212648244297e+01 2.910272722995558681e+01 2.897599711705516157e+01 3.191568209802209211e+01 2.771978257924174827e+01 2.932363319791077672e+01 3.213596870644706627e+01 2.874400963553259203e+01 2.670145353842895375e+01 2.914090202387478357e+01 2.946956471189580284e+01 2.907024338095102678e+01 2.907013378849205409e+01 3.002000404490169316e+01 2.783021628100742717e+01 3.012504303843757469e+01 3.033248308599364051e+01 3.094430313769111862e+01 3.014839508664898560e+01 2.906035033459988526e+01 2.784498276289140506e+01 3.101971510592998271e+01 2.861228480671289631e+01 3.047182313374698381e+01 2.945412924719383696e+01 2.981163364470743105e+01 2.934994519867067453e+01 2.991906750204907439e+01 3.105483884236270598e+01 3.039731195579838641e+01 3.158821502304837736e+01 3.045086786830844616e+01 3.071815113925823226e+01 2.974689727181510790e+01 3.059227299555161395e+01 3.143963707197889690e+01 2.844118813785424038e+01 3.023105508805479857e+01 2.689249644487330926e+01 3.002716977190427627e+01 2.827053629543189217e+01 2.968202889863719207e+01 3.028745433195215853e+01 2.983553250914699717e+01 3.040391134061030343e+01 3.046864097898928136e+01 2.915439729883810571e+01 2.941672579851391234e+01 2.844747282356837204e+01 2.931577177152863456e+01 2.946274333934069389e+01 2.960134908967975775e+01 2.888744424998157356e+01 2.973391768337398133e+01 3.165687684504097987e+01 2.902283489652311133e+01 2.948778349458957848e+01 2.829942540185408362e+01 2.881142058355187885e+01 2.879912294315270316e+01 2.965105674946079972e+01 2.901506577485313798e+01 2.975738448339349418e+01 2.968920502409653750e+01 2.925805879695578327e+01 2.963981214992399416e+01 2.876574569214442079e+01 2.871064879321338736e+01 2.946687898782910153e+01 2.877822357803806597e+01 2.780905798152977582e+01 2.728163428471088281e+01 2.977587566170134892e+01 3.009484808145927914e+01 2.991661596680253865e+01 3.106744569235567255e+01 2.741459931633366764e+01 2.892885081126048874e+01 2.993615520285612774e+01 3.014309527326010141e+01 2.767880344308655438e+01 3.067958326168730565e+01 2.974966964146458182e+01 2.922407920794135450e+01 2.861177581501169698e+01 2.743364161523437161e+01 2.894140983021813085e+01 2.716595399710682912e+01 2.706263364250095904e+01 2.872068827536126179e+01 3.150832214680912102e+01 2.855428650210733821e+01 2.808254919524578241e+01 2.957098440915347837e+01 2.904716337367846535e+01 2.713249846856737335e+01 2.916122227343056750e+01 2.766253443389406286e+01 2.821612919996123026e+01 2.915893632325888163e+01 2.981044754210128644e+01 2.766823658795034291e+01 3.098247307980014398e+01 2.998992360470422724e+01 2.819177389986826654e+01 2.980254638761862651e+01 2.987953762647771683e+01 2.891321014142052448e+01 2.804194818786985977e+01 3.030387163153656260e+01 3.005048592449251998e+01 3.084419985823106813e+01 2.850794368346373631e+01 2.853109643960987540e+01 2.909282382478498619e+01 2.882463210260534936e+01 2.916987866353318282e+01 3.033551332968987424e+01 2.862852550186000400e+01 2.915346051904085201e+01 2.917256297971718126e+01 3.029512683123243733e+01 2.907884742346551121e+01 2.745913229851077730e+01 2.722364093232147653e+01 2.879459017888990502e+01 2.888193982334738408e+01 2.929278803210585380e+01 2.896698256670676841e+01 3.038734002578701521e+01 2.919636345634315333e+01 2.920147128092985866e+01 2.970360712970448702e+01 2.806209521868569468e+01 3.139579627023533703e+01 2.790798652628855692e+01 2.995965897636287423e+01 2.793798618797465139e+01 2.915495102143493611e+01 2.799409612807638226e+01 2.862044859361198590e+01 3.027790004139259139e+01 2.943688248450355616e+01 2.969205263668089856e+01 2.772605159834036570e+01 2.870810040588267142e+01 2.725947655189256835e+01 3.012719729638650890e+01 2.806048001689796578e+01 2.970263599576630043e+01 2.819864493513315296e+01 2.973816227703909121e+01 3.000702402545271497e+01 2.977773962956320375e+01 2.905913641790631274e+01 2.914481121844805855e+01 2.801633291211558330e+01 2.949240264650289234e+01 2.926220663747504247e+01 2.851418745068371052e+01 2.815293795408091171e+01 3.018755769756246465e+01 2.804196328865954868e+01 2.757243969994441102e+01 2.893391955375686564e+01 2.779558665134197781e+01 2.984163025924657475e+01 2.848025543556895300e+01 2.903289184055276806e+01 2.875227310148746795e+01 2.995245219047360052e+01 3.010666928531058062e+01 2.826293034386990399e+01 2.899959873924895248e+01 2.785195884538019939e+01 3.019018544884341892e+01 2.914176360148227118e+01 2.633345011061251029e+01 2.901585546673797467e+01 2.893710453187703280e+01 2.972644347392803965e+01 2.886282914865336835e+01 3.009485125001766903e+01 2.858796898940655495e+01 2.875670882454896216e+01 2.861465369728496100e+01 2.910642797277213845e+01 2.983644155155069555e+01 2.887403321294213043e+01 2.833628555327918264e+01 2.955855659828768012e+01 2.989102613928239904e+01 3.007673699666674949e+01 2.883426558713215115e+01 2.956285568690764265e+01 2.806341058235018693e+01 2.998316046740495011e+01 2.991059161776092523e+01 2.957080819862795451e+01 3.036054372154622172e+01 2.704869636012481493e+01 2.845064157258374493e+01 2.890287076827298662e+01 2.768652553829548779e+01 2.642274182781288161e+01 2.831399449611774699e+01 3.126132217643262479e+01 2.820049906530627482e+01 2.970440786849514936e+01 2.786952200841870919e+01 2.815571087058093269e+01 3.024083166728959071e+01 2.958044182621148721e+01 3.006659793164630656e+01 2.817285935346518500e+01 2.811179799430748361e+01 2.769682100975057182e+01 2.674816671219731035e+01 2.742951221777054727e+01 2.841173744192372652e+01 2.813522555200363584e+01 2.996892297814671480e+01 2.875251486301056758e+01 2.985731569779056116e+01 2.841878500422384235e+01 3.001383648328400611e+01 2.710876858978751613e+01 2.824650310457362679e+01 2.907136567438348251e+01 3.150489389146353858e+01 2.958384682109332431e+01 2.859276512649353563e+01 2.877188583530010391e+01 2.912115151632093557e+01 2.859149194195819632e+01 3.037685021595517654e+01 2.743880734743185101e+01 2.902154751912165054e+01 2.731103811712962326e+01 2.794201930281490576e+01 2.845879273625997996e+01 2.676620224205813159e+01 2.945272357078865255e+01 2.753588536838181611e+01 2.814738113657073981e+01 2.705091027448908392e+01 2.838010644849246944e+01 2.819681361039649303e+01 2.714856800037728490e+01 2.897332870317451636e+01 3.068772096812615402e+01 2.959936812728647482e+01 2.932354027778155725e+01 2.722062349145350524e+01 2.858832840117559115e+01 2.858995288904480248e+01 2.793922609786813638e+01 2.882150463283783992e+01 2.720006488526508193e+01 2.916918935566943460e+01 2.908408222409236643e+01 2.794149841845119653e+01 2.898010725217328343e+01 2.799298595504327025e+01 2.913902306833227840e+01 3.135870786755851825e+01 2.950436107204697578e+01 2.818100122501311944e+01 2.987438270367453086e+01 2.846597300285555576e+01 2.910138556036289259e+01 3.004557255444306918e+01 3.055161512585302575e+01 2.799614867345436764e+01 2.926089715579454165e+01 2.961646617708667506e+01 2.968032305986778496e+01 2.840901056413174075e+01 3.099380921837212099e+01 3.119976741678194543e+01 2.981541211996372809e+01 3.084579290853110578e+01 2.943363874287083704e+01 3.137637945060317080e+01 2.848802114879059033e+01 3.038655180910649278e+01 3.116057136694112373e+01 2.893895386183086771e+01 3.085956002708539714e+01 2.938340716272623254e+01 2.960950990496534274e+01 2.893465737386889813e+01 3.329517620944142209e+01 3.033791170683979033e+01 3.036197874408203035e+01 3.054057426931614927e+01 3.090349375162905687e+01 2.964658605203583264e+01 2.930400543738109320e+01 3.209003964737736680e+01 3.012203339590207207e+01 2.999655157211268630e+01 3.007402767647201713e+01 2.980287438168672054e+01 2.901344660280855337e+01 3.000563153117782278e+01 3.117213088610851912e+01 3.172976770073969988e+01 3.086209956739333293e+01 3.319797062518296116e+01 3.106887555334692408e+01 3.101246146762975897e+01 2.994647045774645022e+01 3.023446128277503675e+01 3.127062448456840116e+01 3.318119063654361867e+01 2.852196707832606748e+01 3.316212052646014996e+01 3.032049460698931398e+01 3.079943812580621909e+01 3.294813377873492755e+01 3.180686881224753648e+01 2.991181278915664876e+01 3.021123889650824523e+01 2.841733398672806743e+01 2.978732519116965349e+01 3.032805496971815984e+01 3.139602164725178568e+01 3.161290377003599161e+01 3.289686806764939320e+01 3.233774195307304922e+01 3.191953233123370737e+01 3.158571808869053399e+01 3.201469683379777820e+01 3.118037493193708798e+01 3.182939207133148685e+01 3.148243031373171519e+01 3.033967326869342429e+01 3.197537125781519052e+01 3.217165392865871354e+01 3.119858006957759500e+01 3.319246133184311986e+01 3.278421994624695657e+01 3.441125228466692931e+01 3.126728088500930980e+01 3.160551018707048954e+01 3.424158059765489526e+01 3.051922185147930833e+01 3.225083093808590462e+01 3.247268329475924276e+01 3.344129511635645002e+01 3.152475585238611089e+01 3.230757974356968987e+01 3.293841890681378715e+01 3.156664112339197104e+01 3.122698526108829853e+01 3.270260525499009674e+01 3.420918868943110169e+01 3.138054341072637854e+01 3.188859484846043557e+01 3.199303887454992079e+01 3.364289820493000605e+01 2.985357156645033072e+01 3.321304788531379160e+01 3.297488794441823501e+01 3.368646919787677518e+01 3.115188729984458504e+01 3.282933466178409532e+01 3.263889973819374291e+01 3.252089249837396068e+01 3.026795775391562415e+01 3.030284858204551668e+01 3.186014247382960818e+01 3.354457760419897738e+01 3.196195788552476458e+01 3.208434716788435281e+01 3.268450619057152551e+01 3.161375667452286464e+01 3.042719223676412099e+01 3.355360650447769899e+01 3.005024189084965514e+01 3.030508081949084698e+01 3.190815747680746739e+01 3.072395732914845823e+01 2.922202537781303633e+01 2.977715372894870782e+01 3.045662956762243212e+01 3.131836633689423977e+01 3.095869781557184908e+01 3.194119936132629789e+01 3.027077909521191046e+01 3.175806155002813824e+01 3.282816369056065042e+01 3.267597524056090919e+01 3.220084747380739998e+01 3.034261753890051594e+01 3.132319972339147540e+01 3.250263193719525390e+01 3.218178298569052487e+01 3.060330590195344413e+01 3.287767988537868291e+01 3.243184056717988994e+01 3.134464474539906576e+01 3.158569715586580884e+01 3.094973069469828175e+01 3.110832249297148877e+01 3.056481410574088642e+01 3.151919937659778981e+01 3.078282420188075008e+01 3.080660947326803978e+01 3.153073897774703838e+01 3.268400038232384475e+01 3.181721954460052615e+01 3.279826918056292584e+01 3.289856734531006310e+01 3.052075708708076007e+01 2.989579392601187990e+01 3.052833680529947813e+01 3.123036366848060297e+01 3.072600521815925489e+01 2.806538907046769182e+01 2.999989430576144045e+01 3.158151750915245515e+01 3.058921331796032206e+01 3.249777594256843827e+01 3.120533045446642362e+01 3.214979139176281109e+01 3.163635531724646555e+01 3.064523876313543482e+01 2.867975611117181955e+01 3.180351847729033921e+01 3.030755058292310622e+01 3.024865318801769476e+01 3.219343881192282453e+01 3.007664414953462284e+01 3.044143724045276045e+01 2.986832627617615543e+01 3.211076406987800169e+01 3.095941487730175723e+01 3.202728908804331098e+01 3.246114459643909811e+01 3.202644497269816526e+01 2.924956041171712329e+01 3.201804721713579482e+01 3.107238029106908783e+01 3.042101560473635402e+01 2.982539699708360459e+01 2.959785459793382145e+01 3.179155990012455391e+01 3.237770036315506417e+01 3.167217823177667313e+01 3.112633392528723064e+01 3.263992516398780452e+01 3.156354041163329072e+01 3.059170288911922597e+01 3.165380911314586854e+01 3.056137977212116397e+01 3.129453314172253187e+01 3.209246608113029708e+01 3.120877075839174708e+01 3.122724692490472620e+01 3.216989379012079553e+01 3.007370641088295926e+01 2.993135640267063380e+01 3.036010172504098037e+01 3.090954139636149378e+01 3.278764666513740167e+01 3.124559578297472839e+01 3.174566473898289232e+01 3.061935029607466063e+01 3.162754348112742875e+01 3.005605922143476860e+01 3.083162428363011642e+01 3.229642447761850832e+01 3.331292442090413886e+01 3.139535447320001182e+01 2.953469161983209901e+01 3.064119525959557677e+01 2.984009368284428376e+01 3.122627494179811336e+01 3.127674791403771692e+01 3.047795761518323943e+01 3.106274673037475154e+01 2.765466772770926340e+01 2.972319633839286723e+01 3.217989781443078812e+01 3.123686457821111162e+01 3.160891654399996753e+01 3.144990250485608740e+01 3.064341046768351617e+01 3.127852897667014176e+01 3.016283761203857239e+01 2.991367683661431798e+01 3.026262744831782570e+01 3.167970043710702299e+01 3.105742135813905236e+01 3.093489552715672630e+01 2.963758753623603681e+01 3.104144005776007020e+01 3.037609092120061760e+01 3.285442237888941719e+01 3.233529134780113878e+01 3.315140179060580294e+01 3.104937489034955789e+01 3.164363100847783983e+01 3.078842712952425131e+01 3.062195828343277526e+01 3.204033406601172373e+01 3.205249720180459860e+01 3.177930028492528791e+01 3.113638413762946655e+01 3.054829320050524544e+01 3.253103938082483637e+01 3.151050109684629419e+01 3.325193761478477228e+01 3.147195666331408148e+01 3.180942310164363107e+01 3.257287308267952142e+01 3.054955392791494262e+01 3.283434651882896560e+01 3.163861921356558327e+01 3.101499267425564810e+01 3.015116924803928811e+01 3.151149595902729317e+01 2.939998593819016648e+01 2.923652103224270959e+01 2.899926410582787994e+01 2.985115634306573895e+01 3.083258689761094118e+01 3.137251361614697842e+01 3.052322768875336223e+01 2.920460753511483176e+01 2.889786984294375216e+01 2.986591446548623807e+01 3.028272357142651217e+01 3.130605109201144387e+01 2.964977598897509381e+01 2.864411551972615655e+01 3.154564231781195716e+01 2.807045422698424630e+01 2.856682211159383655e+01 3.169131843770906087e+01 3.063729304629108796e+01 3.063310247006719678e+01 2.992183576806541723e+01 3.029529752206710924e+01 3.073005574031143894e+01 3.063071217025600035e+01 3.166010566291823025e+01 2.891329459528336798e+01 3.201519556814719181e+01 2.716855449119057297e+01 3.226041932376590182e+01 2.765120023075545319e+01 2.992123011646921427e+01 2.965391228202317109e+01 2.985163452632038528e+01 2.989976094774594273e+01 2.838177951218245454e+01 3.105260899402730601e+01 2.890218847693554949e+01 3.199567059834402016e+01 3.042542329140071189e+01 2.885350437750242492e+01 2.815518355926049665e+01 3.085584992549543060e+01 3.029233548923588515e+01 2.858869007305625232e+01 3.051753344072186280e+01 3.065110788808357967e+01 3.090781081036997691e+01 3.017726554426982588e+01 2.829819971468516826e+01 3.028447411294958869e+01 2.649004884000152416e+01 3.172463040434658055e+01 3.101026859724035134e+01 3.003085354028646492e+01 2.954553945645081470e+01 3.302900153435922448e+01 3.098320045410858370e+01 3.120605332360692685e+01 2.823318796164857147e+01 3.009543033527342715e+01 2.999254571750352127e+01 3.082558647666864715e+01 2.985658317800517025e+01 2.875962819784032121e+01 3.066995583362956168e+01 3.127097422954236805e+01 2.983909403338683930e+01 3.065018338918463314e+01 3.019458039074212152e+01 3.055065016021714541e+01 2.998624535197124885e+01 3.052363557313374898e+01 3.101332361049960795e+01 2.946230117345353605e+01 3.093601573656217596e+01 2.918889124946754521e+01 2.855375265545789176e+01 3.033399144721062513e+01 2.921519037547675524e+01 2.957048358768442498e+01 3.035873415848151424e+01 3.011821650552945684e+01 2.967064609901670735e+01 3.028700371097426114e+01 3.109713467500435868e+01 3.036212127567095109e+01 2.930826572751896819e+01 3.234855892240184971e+01 2.939310927200132895e+01 2.779896047722423447e+01 3.150548161022373961e+01 2.946129325863027049e+01 3.032647143090159503e+01 2.864950192499679815e+01 2.930038863259740012e+01 2.878381735209672954e+01 3.156632894278054025e+01 3.174935853386292806e+01 2.985171314514687424e+01 2.994019384992877164e+01 2.980592771864470691e+01 3.035656409905128328e+01 2.989337532557550148e+01 3.076928660660860970e+01 2.913597264264828723e+01 3.285176802760251746e+01 3.157192535329333793e+01 2.836576838288485192e+01 3.091002114366970943e+01 2.968702909285093483e+01 3.049793066222062521e+01 2.911362870593764995e+01 2.852544218690806588e+01 3.129881239554992689e+01 3.094776085921503750e+01 3.052462997245442722e+01 2.946820646023957480e+01 3.059304503720715829e+01 3.179855293104222724e+01 2.978337697518445992e+01 3.030876834211091264e+01 2.987238822098353808e+01 3.015867047805445011e+01 3.123068377514653093e+01 3.016832629524382625e+01 3.139020503503820336e+01 2.958072791566462811e+01 2.976190870599164384e+01 3.040917205206801910e+01 2.888803755366093284e+01 2.856705246735317516e+01 2.831769357936670062e+01 2.963422691464756298e+01 2.965845127099030520e+01 3.034226102943477699e+01 3.004656386262013612e+01 3.126424843082309479e+01 3.136540503484559750e+01 2.819216074066170563e+01 2.904411490517554029e+01 3.141297701556726096e+01 2.997822519618594939e+01 2.944795884933837016e+01 2.950027531665095282e+01 3.246611068927990118e+01 2.949293175180178750e+01 2.673019072539129581e+01 2.882057430018121380e+01 2.919571004211150012e+01 3.118789882660307455e+01 2.994834487903795051e+01 2.938224696699040450e+01 3.061885298970950586e+01 2.916982177955258848e+01 2.743546030643480194e+01 2.984546880743135588e+01 3.044312383838312641e+01 2.874422379723137055e+01 3.009598306970292114e+01 2.997682538423408261e+01 2.890865046092895341e+01 2.932405553472789350e+01 2.959309988269433589e+01 2.987987271013600576e+01 2.926742480803862634e+01 3.204414735638412992e+01 2.983177808427342725e+01 3.049741990841695838e+01 2.949802827157715512e+01 2.989574440692095791e+01 3.057302239085435858e+01 2.958253440894404207e+01 3.090915391905620879e+01 3.246008703604881163e+01 2.899942655387955170e+01 2.926156479989947456e+01 2.876496973138579349e+01 3.088993340002508248e+01 3.187236600577544010e+01 3.015426673649191258e+01 2.782642473336595401e+01 3.137421351259150626e+01 2.994036068756816960e+01 3.146218643962567896e+01 2.998750728910019347e+01 3.057997375195948564e+01 2.844228861923056684e+01 3.106657814476252710e+01 2.868803333342566475e+01 2.932701503388273778e+01 3.074501291372433798e+01 3.149254755126954919e+01 3.006074015140104194e+01 2.999885868925363397e+01 2.968730862870027210e+01 3.087406298758391898e+01 2.787018149164154934e+01 2.980012440845370847e+01 2.869533534907261085e+01 2.772700133178394211e+01 2.946603735079970932e+01 2.739310823517532612e+01 3.103632729808775892e+01 2.984977244849911671e+01 2.928454204923121296e+01 2.856077034970521922e+01 2.816687493356588234e+01 2.902666079895983131e+01 2.780447568840025596e+01 2.641199867077275698e+01 2.840712825181163481e+01 2.725542975456864170e+01 3.073684284636532027e+01 3.185553228265017012e+01 2.885512431162759484e+01 3.029516548530980913e+01 3.035881468654723392e+01 2.969502515737886839e+01 2.888199093079899882e+01 2.999659319585481043e+01 2.898332851274751931e+01 2.965438913125605680e+01 2.851496396476344586e+01 2.863220179557238154e+01 2.952145756106943963e+01 2.756331494744522104e+01 2.903336561490310785e+01 2.607855113873149833e+01 2.849257460027980926e+01 2.984446613816298566e+01 2.913220489315847672e+01 2.869956776568181311e+01 3.022337346958783044e+01 2.867735151950598294e+01 3.034138729359514031e+01 2.922406721244283290e+01 2.909726127556129072e+01 2.597614963472894445e+01 3.022879315624856034e+01 2.984049410558252546e+01 2.562721042742886013e+01 3.007124399652207103e+01 3.064642336307256443e+01 2.954216581092311955e+01 2.995981166896845949e+01 3.028629068810229796e+01 2.987020866045541823e+01 3.009800120479093977e+01 2.648574956683979309e+01 3.020694522804280169e+01 2.909278740923114626e+01 2.962417178880337332e+01 2.715341136907895958e+01 2.981772804899100038e+01 2.748454715665959469e+01 2.795561145631595323e+01 2.767151183108513735e+01 2.956109509585302320e+01 2.890405061112938156e+01 2.752964502940779568e+01 3.013563430432682821e+01 2.906902955650434706e+01 2.821107231851792818e+01 2.960302579724501015e+01 3.066478662727967119e+01 3.018477065659488545e+01 2.825908082779595532e+01 2.838119980851132595e+01 2.973954771413698950e+01 3.062723475862188849e+01 2.826768505421480526e+01 2.910509262708420763e+01 2.692122549550000343e+01 3.042724487926174959e+01 2.696363874878415245e+01 2.862180616328513238e+01 2.767818172891583473e+01 2.924881137810596243e+01 2.902188978255682628e+01 2.833293415913624358e+01 2.877086029076791363e+01 2.884001813117601998e+01 2.960392069224105782e+01 3.121051388896366063e+01 2.814622667609211604e+01 2.826011576925590418e+01 2.906264556778144481e+01 2.812002023955156460e+01 2.805579265976011172e+01 2.892821328753589327e+01 3.000728642731230522e+01 2.810484707182138919e+01 2.895770692265434931e+01 2.940089202507831345e+01 3.038096357664606018e+01 2.701455723139630649e+01 2.896524272088952046e+01 2.853405457599114925e+01 2.965253560258925347e+01 2.887172543985379392e+01 2.887324951738303724e+01 2.962012247082681782e+01 2.896448686933626249e+01 3.104891250759975208e+01 3.008725254468950894e+01 2.754423503258849593e+01 2.584866250979522917e+01 2.655926295501300416e+01 2.745467147681155495e+01 2.655463462258880725e+01 2.844838861811347286e+01 2.728769131477870147e+01 2.853705635006904018e+01 2.752221100431119538e+01 2.864606043156214810e+01 2.792984511337549236e+01 2.871870362279038247e+01 3.017896317371229742e+01 2.766567178401989580e+01 2.808777525504567762e+01 2.683526441819037345e+01 2.947614607511657070e+01 2.868233745321311190e+01 2.703949831037692064e+01 2.576792058608234370e+01 2.543406154539408348e+01 2.619397386578303610e+01 2.994297986377480214e+01 2.889547373974719235e+01 2.734548573618716105e+01 3.003500656708166616e+01 2.878845030330455756e+01 2.927029763667337647e+01 3.176949359609032797e+01 2.842045386847711086e+01 2.727220904355592168e+01 2.734570018656760482e+01 2.900339155582003769e+01 2.902909707606342238e+01 2.823768043407575234e+01 2.967492445766982456e+01 2.961455284542429212e+01 2.961841943347735295e+01 2.926816940547250567e+01 3.020394947292512455e+01 2.917453706449156670e+01 3.040153384655990720e+01 3.018166745708957777e+01 2.793824372942171408e+01 2.938657159498836080e+01 2.744616820915502942e+01 3.018877786329219859e+01 2.924336388531753528e+01 2.811715860272695622e+01 2.923561388035011888e+01 2.985301327801087012e+01 2.956556040573807564e+01 2.823316623522569913e+01 2.780601605484223171e+01 2.968935305855613294e+01 2.753806962696793903e+01 2.852245043858280127e+01 2.715637137971322446e+01 2.798253193343764522e+01 2.656215451440011321e+01 2.838409498008676835e+01 2.638240908648100103e+01 2.770037419856731375e+01 2.819992175771600884e+01 2.820963585001578267e+01 2.936808613139860924e+01 2.699884148021866892e+01 2.727779960615159638e+01 2.696360910191178206e+01 2.902015367513877919e+01 2.768315831975822761e+01 2.864692017810510904e+01 2.783708590288955165e+01 2.935839620928924987e+01 2.719377338959157342e+01 2.646111442062428765e+01 2.687066095452241399e+01 2.729518561573166124e+01 2.803442428432088818e+01 2.726106304067499764e+01 2.863336363236162541e+01 2.794949157235634374e+01 2.849726107956562515e+01 2.798713897038126319e+01 2.776332231542583528e+01 2.606167225510820273e+01 2.738526865495039431e+01 3.012609368275109389e+01 2.552074386837258757e+01 2.972725431290928810e+01 2.959894234975746841e+01 2.776605895596072671e+01 2.787477721178715129e+01 2.953488936176487201e+01 2.854628628198897644e+01 2.804723012596070575e+01 2.838388010989273624e+01 2.863467449143051979e+01 2.893885745370335982e+01 2.628876808945376098e+01 2.667788456648631623e+01 2.394525109067380697e+01 2.394967452767669158e+01 2.521200845592636597e+01 2.653907698043232699e+01 2.621155864050615492e+01 2.711585489217236145e+01 2.741529967363508291e+01 2.649007078945829718e+01 2.761168589875054025e+01 2.719011145827825615e+01 2.676710273533799267e+01 2.795214336306421998e+01 2.593631243199640934e+01 2.476333730565607993e+01 2.346800627385187354e+01 2.607853584079675358e+01 2.508558896096970159e+01 2.529707755584373885e+01 2.661823356998017331e+01 2.641573250365026482e+01 2.631357467549647566e+01 2.604062396435467974e+01 2.621368386909722048e+01 2.504317765057652778e+01 2.504424487724948989e+01 2.390915194540201938e+01 2.800787179735390708e+01 2.702618800836845736e+01 2.630270084797055219e+01 2.386619658577689762e+01 2.673806858792701036e+01 2.655775833420262444e+01 2.484156595535374024e+01 2.751939470267595667e+01 2.604112841848259663e+01 2.467516173734481910e+01 2.508558160312507113e+01 2.575147054503961286e+01 2.437975186641382308e+01 2.494790877691353970e+01 2.543710132796968892e+01 2.531246417782291047e+01 2.674361612213373007e+01 2.591990182988826419e+01 2.545475876362148782e+01 2.600338707458173815e+01 2.787234606168589579e+01 2.448320639022482936e+01 2.605216724817350027e+01 2.765186145593156652e+01 2.632683686873344087e+01 2.678535425022037941e+01 2.786996278814010708e+01 2.666379477613417137e+01 2.792348947693697880e+01 2.698613784852609143e+01 2.636678877652098407e+01 2.530988634360606682e+01 2.410006061711810688e+01 2.483271882589855295e+01 2.676127291133684238e+01 2.869859351096639344e+01 2.643759278476393249e+01 2.499155485773081153e+01 2.558432360810785866e+01 2.579162003935307013e+01 2.427932191180531873e+01 2.499839838010971960e+01 2.534108682573667437e+01 2.941451149411697941e+01 2.746878610963366896e+01 2.444106593806820626e+01 2.562887580336881399e+01 2.722591853211545398e+01 2.432354061286599745e+01 2.668894711332588088e+01 2.659621461156086042e+01 2.719556789230676230e+01 2.541142254026019387e+01 2.595276236847247375e+01 2.801032235150035987e+01 2.655743759690213324e+01 2.571970906857575301e+01 2.530441291968663364e+01 2.781145030183029476e+01 2.760870005640358471e+01 2.510987752226254344e+01 2.418939452828392689e+01 2.825444230628158238e+01 2.760094672027891960e+01 2.637541979637130751e+01 2.564992554401644753e+01 2.701930225782873052e+01 2.546625166722630951e+01 2.860060100470565558e+01 2.845685458923666999e+01 2.588556882602123821e+01 2.617315708517794803e+01 2.620387752324169384e+01 2.604936128735450396e+01 2.816034852820620316e+01 2.810011159066226227e+01 2.705373027475923919e+01 2.867109946213340521e+01 2.500551787522055847e+01 2.657061848000011750e+01 2.665884668442709682e+01 2.750436381608211533e+01 2.673640159262374638e+01 2.625365358689913364e+01 2.743624986330368998e+01 2.623647499140953343e+01 2.651501729976349964e+01 2.943492573818067015e+01 2.720716966652395996e+01 2.579755571036006145e+01 2.491153512419512239e+01 2.859685323911835653e+01 2.626167838976361324e+01 2.499097463426659615e+01 2.821007624108351663e+01 2.585610938376706969e+01 2.829692095456338663e+01 2.785993418235000263e+01 2.647760371109228572e+01 2.695374426756607633e+01 2.651670484719593546e+01 2.739810408341871550e+01 2.744499680923349771e+01 2.605485000064832946e+01 2.559503391154503760e+01 3.045218434782727002e+01 2.806512603379575665e+01 2.722333254827293558e+01 2.798911443399078181e+01 2.639037160960042883e+01 2.626246207893682794e+01 2.540903589771004789e+01 2.546866301434940993e+01 2.685361865867728781e+01 2.759689115353798883e+01 2.482496253581176404e+01 2.566481705386207324e+01 2.642910659298659937e+01 2.835425759540905943e+01 2.784413184460355950e+01 2.983832700362195567e+01 2.439929947832105839e+01 2.607130988396685822e+01 2.561350461022199454e+01 2.774340420326451095e+01 2.658517833140438213e+01 2.787191900254932264e+01 2.729587882416541689e+01 2.713195913817355986e+01 2.769475517153170330e+01 2.747840294654799465e+01 2.586591615846966974e+01 2.628693217107749902e+01 2.697787684585308199e+01 2.625997229175230530e+01 2.770577100924733216e+01 2.677035897163364098e+01 2.762571830466441369e+01 2.578970428109084878e+01 2.736213622346508245e+01 2.522909156173610867e+01 2.704107669503969191e+01 2.948884893059096868e+01 2.723052824090584068e+01 2.760215926917739182e+01 2.869593473156584196e+01 2.761975186581423714e+01 2.687982110239942557e+01 2.660118743931565888e+01 2.762460716505695757e+01 2.729302787419421961e+01 2.990257840279241108e+01 2.696010300301015050e+01 2.895826848380930940e+01 2.726079510198669809e+01 2.748160569274297771e+01 2.868244153750787007e+01 2.779293610909450507e+01 2.758158152562226917e+01 2.793674642291499666e+01 2.986137569809871550e+01 2.752021819644843603e+01 2.752016439984402751e+01 2.714665125265448253e+01 2.629907995198686876e+01 2.785135575583191780e+01 2.920697390511585922e+01 2.759998496122312162e+01 2.623783350626211686e+01 2.903974503993826417e+01 2.836466117311972113e+01 2.966054166604974895e+01 2.702221426818595873e+01 2.951115549380203973e+01 2.649457908951706742e+01 2.714148145198895179e+01 2.660093955833621138e+01 2.580935856100995096e+01 2.780060906229937956e+01 2.953139979709889573e+01 2.824397430044249901e+01 2.912410635502246237e+01 2.896662139872017505e+01 2.806483928489546997e+01 2.961482072235859775e+01 2.855193451803480897e+01 3.014775189810291423e+01 2.863193067921339008e+01 2.672861700180304823e+01 2.720048074414160411e+01 3.057684903476371829e+01 2.793283536341804307e+01 2.832359981246966640e+01 2.707737074972629188e+01 2.812611050145293490e+01 3.002783540137988894e+01 2.789278486544868940e+01 2.816825114789220663e+01 2.770553339357578793e+01 2.836177059415707902e+01 2.980794191091045775e+01 2.771429241303122737e+01 2.833341152476396374e+01 2.801204348587687676e+01 2.955950250580394822e+01 2.894934439696558925e+01 2.681375520445456573e+01 2.817430309083687234e+01 2.550564011704921796e+01 2.723497320753812190e+01 2.717722057431845073e+01 2.873571017785612014e+01 2.775811132566801120e+01 2.761358854364336324e+01 2.783654642356026798e+01 2.779983027756120606e+01 2.914434030781508866e+01 2.818903650439936470e+01 2.765557869035017191e+01 2.762234054788457627e+01 2.724179332995020175e+01 2.891660536919082958e+01 2.820712394019054514e+01 2.701881099074619286e+01 2.729249948752530841e+01 2.769489442738287366e+01 2.872978352582841310e+01 2.769650371634546815e+01 2.773075464193412287e+01 2.810026514810941478e+01 2.731412549022286385e+01 2.855860435791328911e+01 2.668609114853255093e+01 3.025108030513066382e+01 2.667287743013157808e+01 2.810405352855482519e+01 2.906077632268968713e+01 2.546431501397343311e+01 2.888507852574169021e+01 2.617527699370403838e+01 2.586667552834406791e+01 2.854898902238900504e+01 2.830566584049898182e+01 2.729906628417319325e+01 2.911242298054923694e+01 3.056791990508811097e+01 2.887083567530032369e+01 2.678669794959969153e+01 2.968829966546288190e+01 2.972895567974581255e+01 3.149581932245053650e+01 2.528442782622048668e+01 2.739897410570063130e+01 2.902978137391327706e+01 2.883015489209782345e+01 2.842055596765434444e+01 2.655502568499543159e+01 2.898782046299445625e+01 2.857755089834412487e+01 2.960133865922441743e+01 2.812287870948784629e+01 2.645022337788060440e+01 2.757074839346751460e+01 2.749053864480136156e+01 2.686172763478841574e+01 2.874593404967441757e+01 2.551176415755619686e+01 2.686663995194950871e+01 2.865879298806448361e+01 2.725184246726714221e+01 2.792035424377968056e+01 2.598902118865117572e+01 2.654002691314798312e+01 2.800809280924327638e+01 2.841416613924426926e+01 2.978139319435261001e+01 2.789159470886577452e+01 2.621843680640240137e+01 2.767184430612535095e+01 2.765351651740659022e+01 2.526409200057690541e+01 2.880604518424339489e+01 2.928291573288576544e+01 2.793897043700060578e+01 2.808714563022390465e+01 2.760111693096092722e+01 2.768148979546242217e+01 2.917047230664364221e+01 2.847982555595511656e+01 2.703288422320541073e+01 2.773411094616727723e+01 2.884002299635200828e+01 2.827787982421894597e+01 2.960289780819899619e+01 2.640492742281393745e+01 2.992134779031887959e+01 2.727155247741388422e+01 2.700638674530868855e+01 2.617632787132588135e+01 2.957465465928819981e+01 2.485760869561244135e+01 2.667453109802075772e+01 2.653986667737297367e+01 2.817524957302583744e+01 2.846718345280098461e+01 2.871764501097447919e+01 2.807403982846975410e+01 2.726131165316174432e+01 2.593594136496777836e+01 2.934117431688866517e+01 2.940643291292163397e+01 2.812834368225987092e+01 2.868490368882092767e+01 2.527990086941987968e+01 2.797128427618781288e+01 2.750348299966142562e+01 2.859624331169641209e+01 2.860507314972188198e+01 2.612732827280277093e+01 2.855312722488692856e+01 2.847565545246112961e+01 2.689270518796442744e+01 2.852161019136176634e+01 3.030307736005019947e+01 2.843086437410094547e+01 2.856869283429056594e+01 2.764941971958473843e+01 2.831038784457867408e+01 2.695286748280812361e+01 3.009938963413071988e+01 2.914986220013940610e+01 2.960341753493391437e+01 2.811153701758396650e+01 2.828478635698172639e+01 2.837598507380550572e+01 2.829270625149819196e+01 2.649834345843977701e+01 2.891051208726967303e+01 2.831148580677542981e+01 2.843032046658802159e+01 2.668051161889564682e+01 2.647429845169727614e+01 2.858589607477711780e+01 2.759454376166502243e+01 2.681330425900805992e+01 2.891485191759968032e+01 2.795709860132821944e+01 2.795946578824525730e+01 2.786745728287340995e+01 2.814284822878636660e+01 3.076829136472556669e+01 2.622704774690379281e+01 2.577595129009674224e+01 2.846997941084783079e+01 2.830144023047203916e+01 2.814783054947086782e+01 2.862053209285153699e+01 2.849542416860207794e+01 2.814993129347327283e+01 2.851371420552811387e+01 2.812278399643659554e+01 2.747858296387919452e+01 2.701026639168772547e+01 2.913421958262623690e+01 2.886547632204270286e+01 3.115232599696740223e+01 2.845665772448228381e+01 2.810792101624936734e+01 2.882096717731978686e+01 2.713630797258339911e+01 2.843481783062661350e+01 2.803593938443965428e+01 2.767277352627231579e+01 2.797402226670088510e+01 2.800699135844332233e+01 2.573291798489517035e+01 2.975315748080025813e+01 3.055760302853887467e+01 2.667118935925719825e+01 2.937811832042887517e+01 2.994224474663833035e+01 3.046785958697727636e+01 3.015784110480846536e+01 2.982068453904925676e+01 2.982383725175944633e+01 2.785399603367254784e+01 3.060117461452320242e+01 2.779347374282660255e+01 2.999073778022190595e+01 3.009433446150399050e+01 2.901606970374174566e+01 3.019549184627693705e+01 2.866459590178752848e+01 2.910543445783800465e+01 2.925973924498021361e+01 2.850062728607330342e+01 2.925035544451977998e+01 2.721605862283804811e+01 2.812239971839011332e+01 2.831688158630630170e+01 2.897257203737970244e+01 2.734561424436593668e+01 3.056510811350685231e+01 2.880816168514606446e+01 2.932041722235736003e+01 3.012877692219156955e+01 2.984726148250717159e+01 3.000042853292105249e+01 3.055688286507726659e+01 2.891437226908778513e+01 2.845040276455013029e+01 3.007717439184606789e+01 2.907216726494472780e+01 2.831729199346297676e+01 2.749355283404402428e+01 2.890595828434667069e+01 2.980430357106849826e+01 2.899622289396998553e+01 2.637735316079532311e+01 2.905241376115422725e+01 2.680120338840555405e+01 2.738888533936441760e+01 2.881040658789267184e+01 2.828573655103652484e+01 2.994401724124766773e+01 3.079974410970373455e+01 2.801472285915139082e+01 2.809243134576717082e+01 3.035640335404999846e+01 2.914764358420172385e+01 2.699943405785487371e+01 2.826474919337206515e+01 2.938179898877998397e+01 3.070805281393380426e+01 2.912652885304324357e+01 2.755776242997960424e+01 2.781779830993569291e+01 2.987062169340455853e+01 2.958446039589735577e+01 2.580968971758638730e+01 2.821056182508984733e+01 2.923552562624388074e+01 2.999486874855632479e+01 2.784156174561536545e+01 2.908888890484156420e+01 3.001515420950397939e+01 2.853984273806474192e+01 2.918997291658034143e+01 3.033587068509368478e+01 2.769890348360368648e+01 2.909172629045552583e+01 2.918849530820036620e+01 2.961145605402630920e+01 3.001589322613777355e+01 2.777052970244438868e+01 2.882000210166771126e+01 2.817920569233850259e+01 2.975271021571914076e+01 2.977424763155702436e+01 3.010528761491388750e+01 3.173980928097478582e+01 3.114468038420366014e+01 2.717704888093174986e+01 2.932242727930088932e+01 2.669996066866774242e+01 2.761139251819500373e+01 2.764865400224624636e+01 2.979894463387124048e+01 2.877752125394919602e+01 2.743804292210645102e+01 2.884927861697324403e+01 3.140707288401932828e+01 2.783890485184936736e+01 2.985067004426835169e+01 2.927090261668757165e+01 2.858471593463263360e+01 3.065702345597638967e+01 3.007939215118847542e+01 2.925985232274991787e+01 2.743699074807414107e+01 3.077175578268650469e+01 2.693559086773159095e+01 2.871074564396366213e+01 2.830564844081114728e+01 2.779360430783929559e+01 2.786772698214011612e+01 2.911008756160885369e+01 2.785738642682186850e+01 3.118130313298812695e+01 2.887685907921241224e+01 2.893242044697261761e+01 2.851167071117258445e+01 2.873833052109564079e+01 2.835431408590623192e+01 2.951592972443846108e+01 2.827791363272342196e+01 2.983286886761173307e+01 3.067478510776497558e+01 2.767710795428487103e+01 2.842244246752080272e+01 2.872921307907348876e+01 2.924127260697146724e+01 2.893796873256627578e+01 2.891941577212266168e+01 2.757444168435628384e+01 3.117091838090003719e+01 2.830126182413705038e+01 2.792698074837242217e+01 2.712935897630581650e+01 2.925900782031057545e+01 2.947088615714321236e+01 2.918789317274778483e+01 3.108257080518084337e+01 2.721244696834556009e+01 2.773334104793342902e+01 2.939076410864768008e+01 2.790337348659924999e+01 3.075347784032299714e+01 3.120854424017564455e+01 2.870952515127177662e+01 2.855399167339858835e+01 2.989905867577976650e+01 2.869507053373899907e+01 2.926853480813303676e+01 2.913691804862634527e+01 3.063646518864748458e+01 2.753485895820725915e+01 2.867925275939996155e+01 2.803285491088334780e+01 2.966522445393218632e+01 3.120388410359787201e+01 2.978350796413510437e+01 2.780861925811190360e+01 3.081585720223910485e+01 3.026058062367409818e+01 2.959026375461525049e+01 2.940569874089843694e+01 2.940458825711009538e+01 2.839852160100792844e+01 2.970567072509789242e+01 2.912872225780019164e+01 2.742034619481828273e+01 2.878332514740093373e+01 2.942451512363595967e+01 2.748227006900174274e+01 2.807463940362497468e+01 2.831953859022085496e+01 2.899053652574769657e+01 2.873141469215000754e+01 2.946600672034607271e+01 2.986570584199739287e+01 2.772890452606655387e+01 2.805313064171056325e+01 2.798405044536319153e+01 2.796181473709414433e+01 2.737082680486269126e+01 2.688610042507968245e+01 3.003818666080870159e+01 2.801268601229500277e+01 3.147223483334058614e+01 2.929770085003598012e+01 3.053890752107106721e+01 2.761562377408544933e+01 2.723812608045067307e+01 2.783460602950292540e+01 2.875256218462546087e+01 2.996103716950732121e+01 3.105701358936120116e+01 2.762401908669982475e+01 2.707902414304996341e+01 2.812834059420533350e+01 2.813426557999236266e+01 2.880947502537419780e+01 2.870415202786641018e+01 2.769965219127893263e+01 2.852978486531958069e+01 2.889900885476856374e+01 3.145409328857256526e+01 2.909031992348207041e+01 2.985749232747459203e+01 3.057973424567533982e+01 2.866604639126900267e+01 2.823005628048584725e+01 2.754506992436675006e+01 2.732515286199216220e+01 2.912284502267684161e+01 3.045065840812262437e+01 2.841669467083731959e+01 3.012799517936226223e+01 2.961481608715535074e+01 3.056798861165023240e+01 3.161917806103851092e+01 3.031842019855068671e+01 2.959720217030684353e+01 3.104343513533449794e+01 2.992881706257580987e+01 3.106587853736112947e+01 2.890965017090823608e+01 3.027476310309824115e+01 2.921051234589611312e+01 2.711012245760648653e+01 3.173008540821766843e+01 3.035174279601940128e+01 3.091523522809107050e+01 3.054408411936548262e+01 2.912606563785013236e+01 3.039919695234260999e+01 3.047465960978599497e+01 2.868503155698850904e+01 3.107654620946619417e+01 2.991874626048188190e+01 2.967706215115013535e+01 3.054655161023075038e+01 2.994029978488585186e+01 3.014827185552964295e+01 3.019436770615627097e+01 2.960817843556227658e+01 3.082872799698252919e+01 3.042527473248189551e+01 3.116440760571481405e+01 3.036742794801866907e+01 3.142451612568780561e+01 3.139095484581346795e+01 3.102323613265783564e+01 3.003483043781129069e+01 2.993326706322180186e+01 3.288068579088000831e+01 2.915254088057015380e+01 3.077401845009779180e+01 3.114420182444492369e+01 3.112740688906491826e+01 3.059960991386158824e+01 3.039914763430302713e+01 3.204826521092713421e+01 3.104072597051196780e+01 3.065986596384192708e+01 2.957147318318892104e+01 3.159276538635353049e+01 3.084690740795494435e+01 3.001017646658147342e+01 3.102008416823035120e+01 2.953561676092137489e+01 3.309345289458728701e+01 3.152516233270636548e+01 3.083641205296849463e+01 3.080681458589480215e+01 2.919333765111416312e+01 2.956856549269661727e+01 2.910600208942754819e+01 3.046740989621227058e+01 3.126065671705740101e+01 3.129994226577028016e+01 2.967364342049044623e+01 3.192495546299334919e+01 2.812106656363742019e+01 2.837666091058139273e+01 3.139481413471869686e+01 2.799092524262836434e+01 2.991679806538088826e+01 2.891417876136529586e+01 2.842046445523313025e+01 2.909920054020857805e+01 2.666137852017363130e+01 2.815316376595238879e+01 3.131392228964056201e+01 2.905542464686264736e+01 3.093812044626029945e+01 3.032354113041983013e+01 2.957071604322001335e+01 2.878896963296032396e+01 2.959121172399272126e+01 2.732618270670801053e+01 3.047432533862221504e+01 2.970448763119523861e+01 3.017665733232323788e+01 3.082989646370848646e+01 3.072050415045426419e+01 2.984013621296099572e+01 3.077265379881811214e+01 2.962478867070071686e+01 2.980431686157576010e+01 2.963203438993650352e+01 3.201671289006416998e+01 2.983094639382741420e+01 3.026066870352527616e+01 2.969539661339373993e+01 3.009163551073761056e+01 2.909876423270957346e+01 3.038657922801072786e+01 2.807485389359174377e+01 2.923254154618873457e+01 3.160188095301703726e+01 3.047501806292770965e+01 2.932572250416988879e+01 3.089211834460800787e+01 2.988053400903941181e+01 2.920467528451399986e+01 3.050686561348580383e+01 3.083947075750421618e+01 3.077160441861092721e+01 2.934512137966827439e+01 3.059650712216267010e+01 2.926288060428076676e+01 2.973972260731114048e+01 3.030307069765409267e+01 2.999822507462948806e+01 3.121155682753524374e+01 3.107169142632413994e+01 3.011995418003107261e+01 3.253002265540533244e+01 2.917705303258751215e+01 2.963868884084365263e+01 3.029728403674616288e+01 2.943568810195752405e+01 2.767117642572217662e+01 3.028895461162882086e+01 2.834557007947017482e+01 3.131925271023904855e+01 3.047128573578231325e+01 2.923232479030789577e+01 2.840835846949503818e+01 2.935920204042019677e+01 2.949999992669606996e+01 2.871531032125958660e+01 3.199909840287704554e+01 3.136427921898786053e+01 3.065286844413169476e+01 3.211104211610419412e+01 3.059727385988345461e+01 2.956538354388852952e+01 3.018456908152120732e+01 3.118160465315682828e+01 3.069433532598904790e+01 3.006825139018053505e+01 2.999084251833204817e+01 3.122989893632739467e+01 3.088791893954491030e+01 3.067747476643891957e+01 3.038789342295457274e+01 3.007683299151373291e+01 2.984037658200794851e+01 2.815717859928638589e+01 3.029693823284221210e+01 2.984280450071118196e+01 3.046108643764850754e+01 2.899025367331656966e+01 2.995830191183051738e+01 3.075658507010991727e+01 3.075702361164067966e+01 2.868423973395226056e+01 3.088521828776741174e+01 3.093983884696202225e+01 3.077491949261280624e+01 3.208583167048887219e+01 3.141856996102037414e+01 3.098771756054829041e+01 2.888439245911469655e+01 2.926951375681091605e+01 3.067881594317588778e+01 3.009562284083347095e+01 2.789665528740144396e+01 3.161419464327455131e+01 2.777642012599909194e+01 3.164474339706804074e+01 3.044325258837686121e+01 3.137671594865634361e+01 3.047592953770200452e+01 3.059682393184779770e+01 3.097624792626228896e+01 2.884059890518756575e+01 3.067302256309271513e+01 2.919570111083053376e+01 3.027716848206608091e+01 2.870816575718955477e+01 3.212605969429345976e+01 2.997276983292638164e+01 2.801239544306715601e+01 3.202421674675869667e+01 3.014263949520361052e+01 2.955797839647070546e+01 2.899285013394992205e+01 2.948703998182300978e+01 3.059215806477762456e+01 3.074702130082759766e+01 3.202314199958581753e+01 2.900233101605227404e+01 3.054506832725191501e+01 2.921546817973697330e+01 3.081505434065497795e+01 3.001238537978287368e+01 3.084973973083839383e+01 2.976373651683768173e+01 2.997260826563134373e+01 2.863275348870355685e+01 2.880599822510305330e+01 3.109875558168818799e+01 2.843726661202362749e+01 3.005289814411892735e+01 3.029342982544214635e+01 3.089329264509854056e+01 2.769970333682277541e+01 2.910090276910070628e+01 2.949027005354816566e+01 3.056450548060205819e+01 3.083637928229182634e+01 3.009921255666847628e+01 2.903776325042363382e+01 2.914856096116086093e+01 2.977591303977002113e+01 3.221516440704085937e+01 2.902785500489739334e+01 3.001627266409955297e+01 3.123657279103267825e+01 2.910908507732772321e+01 3.146538594970804326e+01 3.067839980974022396e+01 2.839789131632917218e+01 3.089293989537798168e+01 2.970436561788888596e+01 2.884153017158601529e+01 2.874473355788532203e+01 2.929591405043823116e+01 3.022908458595851044e+01 3.168729732019551903e+01 3.035797225478592409e+01 3.033941448531432172e+01 2.853737150432312575e+01 3.152255201476645041e+01 3.155457068304140833e+01 2.880087702797597160e+01 3.057683362161943208e+01 2.981731025063139739e+01 2.935306050568194536e+01 2.948958020669654800e+01 3.045781840812412966e+01 2.991639071281376872e+01 3.251831860049735923e+01 2.847070735071676495e+01 2.967692642377967260e+01 2.972719098666604509e+01 3.096829729451567914e+01 2.900411477043872921e+01 3.051385687854684292e+01 3.247404314637739731e+01 3.070296737554586386e+01 3.393578691068418607e+01 3.007195156387144763e+01 3.087020226397797984e+01 2.949243412483200899e+01 3.113847044181627766e+01 3.063886901901144100e+01 3.079366955214891988e+01 3.106047746969601775e+01 2.999443983933927527e+01 3.298797979031152039e+01 2.901078712632167012e+01 3.063766722203243020e+01 3.016343066103233284e+01 3.082950859034194480e+01 3.264727621928998502e+01 2.855558714300527257e+01 3.068351492577456341e+01 2.953333695793146063e+01 3.218919781739098340e+01 3.044376897516568192e+01 3.348078367166229441e+01 2.961964980555826088e+01 3.204568757943159341e+01 3.226714786086144926e+01 3.149057521105371649e+01 2.833875111528514523e+01 3.053590864298490004e+01 3.207770473329200911e+01 3.178542884178701655e+01 3.382616227595011793e+01 3.183885270005298196e+01 3.175377357853392368e+01 3.015313370124694359e+01 3.098153177659742497e+01 3.166794283700824408e+01 3.069992375874133117e+01 3.185509534423716005e+01 2.971312043920877599e+01 3.001259863518031423e+01 3.026227071107668820e+01 3.115209909861305704e+01 3.141669452951462915e+01 3.095998050373339083e+01 3.108971168229771820e+01 3.418067326575630460e+01 3.088130371571479316e+01 3.211295393838406653e+01 3.046744700007958429e+01 3.127760721917046638e+01 3.131140522827213246e+01 3.180082884199793014e+01 3.259379677709427625e+01 3.005632109527538987e+01 3.433082995760328515e+01 3.418043159373854678e+01 3.098060887176676914e+01 2.923176976300639396e+01 3.353320798638357303e+01 3.178414297729461779e+01 3.233195190735133906e+01 3.110685295211964529e+01 3.343001642206680657e+01 3.280622254191538190e+01 3.234708671318602313e+01 3.127518964524878342e+01 3.016806812220487188e+01 3.197465344343497762e+01 2.906871738586515264e+01 3.159009389642838528e+01 3.096013639052297250e+01 3.190898167616509795e+01 3.094250311152805821e+01 3.117084339528160797e+01
[truncated: 39,791,660 more chars]
