# Supplementary material for: Bayesian inference of kinetic schemes for ion channels by Kalman filtering
Source: eLife. 2022 May 4;11:e62714. doi: 10.7554/eLife.62714 (PMC9342998; doi:10.7554/eLife.62714)
Supplement: Figure 12—source data 2. [file elife-62714-fig12-data2.zip › current_full.txt]

4.243307464970427767e-01 -1.404370675537303770e+00 -2.860796380810270989e-02 -1.341543943684839313e+00 -1.253328122731330041e-01 -1.107920876819170175e+00 8.941416535922950271e-01 1.548871755745522272e-01 2.288709305553680462e+00 1.597108512542429803e+00 -1.169991961588804585e+00 -2.142909839439802455e-01 2.480931369170014666e-01 -7.332386773182518747e-01 -8.689786875147946787e-01 -9.974429916328351187e-01 -4.866195836825847054e-02 -2.577783053289637305e+00 2.542136638434921436e-01 1.556259182195571800e-01 -1.500672387989570866e-01 1.171383039928321157e+00 -2.457482804178798830e-01 1.300802466449472838e+00 -2.207352783636212123e+00 -5.549063826186428905e-01 -6.087149187778339021e-01 -5.364778701676088390e-01 -1.160970948161778704e+00 -1.039238631603541130e+00 1.957587374177142611e-02 -2.952830629818687380e-01 2.437474220537256542e-01 1.884190641389149601e+00 1.199235170544122875e+00 1.048968170533312927e+00 8.280825305371483092e-01 9.516954191763008497e-01 1.987109177866956955e+00 -1.002925833101953934e+00 2.380381635803471008e-01 -1.509614983247056674e+00 -6.842905352997677992e-01 1.843839914784504597e+00 1.484282759938862384e+00 -1.281181016079284918e+00 9.390896408835672782e-01 -8.946441987435391763e-01 1.419305765840635614e+00 6.475132571925229508e-01 -1.294703461135842337e+00 -1.725216312413130337e+00 6.886921605943939761e-01 5.730214411473443237e-01 -4.871267766857775849e-01 1.026131056401809044e-01 -4.802222252551700543e-01 -3.150598796535449830e-01 -6.625154562073217734e-01 3.073647218166277936e-02 1.623583807039552074e+00 -5.767508616999156290e-01 -5.033069843688547929e-01 -4.580168872033454353e-01 -5.536677506420074613e-01 2.032617968546404988e-02 -7.961606094485076390e-01 5.904599026221951652e-01 -9.161414218729200254e-01 5.713531927714070591e-01 4.209694944745281942e-01 -3.768672683141812696e-01 9.141522713624874452e-01 -1.274988095815115519e-01 -3.359088026130278015e-01 4.294343407089892123e-02 -4.001723304686375937e-01 1.010561235527081436e+00 1.190155328864969247e-01 1.864324361242573280e+00 -2.057074532578791470e-01 -1.387720026557046404e+00 -6.523298516040655359e-01 1.615575852199165885e-01 -1.166709649280789796e+00 -7.967302913408613740e-01 2.118027904860411148e-01 1.268057098264373517e+00 8.640046145524098442e-01 -1.990584089543872226e+00 1.679413727561016145e+00 -4.066510403215478631e-01 -4.400877718572591135e-01 5.798195826269394448e-01 -2.926684142633220742e-01 2.929528554778926611e-03 6.534844473349377125e-01 -9.153135636289095878e-01 1.331568932411472783e+00 1.161414361973632792e+00 -1.014642253822170881e+00 -1.559909825788354798e+00 -1.657546273627993116e+00 -3.116668718724830978e-01 -7.882303107246171336e-01 -3.246608114889741326e-01 -2.018359629096877494e-02 2.006096957739803344e+00 -8.072725722717208896e-01 -9.838296959708314748e-01 -3.020373688332923301e+00 3.175297531283958752e-01 -6.258987989809240426e-01 -1.127349188127126783e-01 -1.157829588975191060e+00 1.907625857451931417e-01 1.778998640937327735e+00 -1.866327897443888828e+00 -7.817814620604390807e-01 2.665625225480859339e-01 -1.207795588705517620e+00 2.121186914757305642e-01 -2.110557616913900647e-01 -3.965717827911307003e-01 6.623809892645537989e-01 -1.099194078353764814e+00 -1.621335129579322798e+00 2.443387818603778849e-01 5.292851776192384339e-01 7.449112206109335110e-01 8.816559016598233267e-01 1.111642696403405137e-03 5.173451468367985528e-01 3.654541125581201033e-01 1.034205577959252498e+00 -1.966451538938507548e+00 5.150650026920599450e-02 8.444891441916176911e-01 3.924076520794764766e-01 -6.759181159450570187e-01 -3.568289873410253610e-01 1.370454707622971169e-01 1.317361709162119476e+00 3.494299127326939147e-01 6.207045893062866915e-01 -1.579780914782559220e+00 -8.819085600215549325e-01 -1.374662353778243418e+00 9.015082254877132550e-01 4.738712409052994179e-01 -1.562832059881172020e+00 -6.815524522218423531e-01 2.839141184288040964e-01 1.347895670069060858e-01 -6.687604779913849384e-01 -1.177970482707711292e-01 3.625148836642538841e-02 -1.014483111809878935e+00 9.552401067923246281e-01 1.091457745478866093e+00 8.883389851179314400e-02 1.988302052077205728e-01 1.369485215392802768e-01 -2.002910502561160849e-02 4.768003102539798976e-01 3.974792507607413095e-01 1.508594925226801609e+00 8.656831279319323613e-01 -9.089280620716386760e-01 -8.210020970669317242e-01 1.453979565967977450e-01 -7.765590997815942087e-01 -7.129478739489766292e-01 1.299328814989977321e+00 1.013285976621519646e+00 -3.658955755954942379e-01 -2.752467714945100230e+00 2.351094735420638793e-01 -9.415065128681281426e-01 -1.156044183290388050e+00 1.183482648248106672e+00 -2.170004817696695107e-02 1.700837373971649136e+00 -7.696947866172026975e-01 -5.483916478639390135e-01 -3.669637179965043461e-01 1.621559893615855508e+00 -4.186499221503106605e-01 2.831584646065551242e-02 1.915069063623304202e-01 2.895444726872608426e-02 5.196588171317511051e-01 -1.270643340235551033e+00 -1.000624473903711120e+00 6.338038753473417275e-01 1.505581147435680611e+00 5.541377256563162490e-01 9.634529661363936404e-01 -1.442375086677377460e+00 -8.436161106511846919e-01 2.496265484441513929e-02 -2.985557335958754707e-02 -1.168734652738888935e-01 1.170774378603139931e+00 7.732797325495303076e-01 1.870364035005807501e+00 -9.995627210152394637e-01 1.856743717778305269e-01 -1.340462179596197290e+00 -3.872864662442805361e-01 -3.424732479668151530e+00 -6.406485312515612929e-01 1.132171003636472939e+00 -6.968470353812307172e-01 2.158781538214797902e-01 -1.440357830529920002e-01 -2.024089740577567076e-01 -1.389332936108768068e-01 9.531229233874114470e-01 2.270392656119381680e+00 -7.619959662218764862e-01 2.097701629953206137e-01 1.005037953205407009e+00 2.485865023863472259e-02 -5.067380620860084672e-01 4.539555948663560603e-01 -8.394124065804829948e-01 1.499074354308359336e+00 -1.181288143183808259e+00 -5.811881652392868469e-01 -3.496672760928800500e-02 3.083514078886213650e-01 6.129836607053571473e-01 3.648901095927465921e-01 -2.364915237570281437e-01 -1.387028248545980717e-02 -1.227978086097445853e+00 9.619621661924573908e-02 1.131858362180914179e+00 -1.223549489944525392e-01 9.537610628894189757e-01 -1.097718005018714749e+00 8.900351218224906713e-01 -6.113608863252749659e-01 8.404230851409720815e-01 9.805825929998684964e-01 1.099735669697691071e-01 6.627742985602302905e-01 -1.004049135247325752e-01 -1.577425139459458725e+00 2.913042370578199092e-02 -1.364354517991527960e+00 4.309580099424544231e-01 -2.522371345061424908e-01 3.829990269303604755e-01 -1.008205436712986472e-02 3.827504103271059388e-01 6.721173029575321090e-02 3.111694018620291824e-01 7.398044161122965257e-01 -2.887508763174725934e-01 -3.514295504817528393e-01 -5.922048361326494037e-01 3.960542533332011422e-02 1.054152442723775562e-01 -2.827302165398813960e-01 -2.658693227301785478e-01 -1.637789230425989728e-01 -6.366426116843285632e-01 -1.361380408302238498e-01 -8.918777235644953505e-01 2.884019882940535434e-02 4.030148821237808376e-01 5.001757319957038650e-01 9.520798968048518329e-01 1.655784147136644346e+00 3.906296225723324689e-01 -7.364470904209210467e-01 5.830134116233220976e-01 5.701702796401640905e-01 6.464167845139894286e-01 6.592946904944443354e-01 -1.152582287308593134e+00 -9.118376655215093551e-01 -3.931971463942791067e-01 -5.139853593853914715e-01 -4.344423141686280521e-01 1.047528070618653162e+00 1.762779423192486483e+00 1.507788542201338455e-01 1.615664534373809857e+00 -4.969235522804508753e-01 2.079034581517428482e+00 2.576621921729277953e-01 4.762415692120422483e-01 -2.518323970428281225e-02 -8.666027035563069747e-01 -6.724087956829352120e-01 7.315661175839464070e-01 -1.308977329495412345e+00 -8.085305045370203558e-01 7.565620846335686656e-01 1.973340359015945289e+00 -1.012273302079448545e+00 -1.438438980290542013e-01 -1.338376759412287065e+00 -1.208521234438928671e+00 -9.503440787024862724e-01 2.866757741416534611e-01 7.648493327153794707e-01 -7.926887083643490151e-01 1.230624125194607954e+00 -1.466261689190628825e+00 5.822634558827922691e-01 -1.817740160298626728e+00 5.128146365478974955e-01 -7.798748875043675088e-01 1.490814403882712913e+00 1.431264551398514717e+00 -3.949558899207427642e-01 -9.660716574290201253e-02 6.798237024078982449e-01 -1.886280745765916700e-01 1.152686206251450907e+00 -1.904445232059085169e-01 6.497624949621884360e-02 -6.914856096030215227e-01 2.428177265908108673e+00 -1.414994261320601798e-01 7.099614921383251565e-01 -2.445627238583829299e-02 1.312901813208141033e-01 3.465176710968822515e-01 -2.153408896829687169e+00 1.342813834229796610e+00 3.533948445971727415e-01 -4.896604856594595767e-01 -1.888870690397177032e+00 6.115648087123601861e-01 9.989246325076621691e-01 7.466068456141577991e-01 8.003669698749753536e-01 -8.729349222349438303e-03 -9.808035236313407124e-01 8.446974214420757132e-01 -5.735787889766351677e-01 -6.271831698623142604e-01 3.996388056375660969e-01 -2.170174464718768736e-01 8.688032239872328644e-01 -9.739915777231450411e-01 6.099702361913340587e-01 1.518011727514133602e+00 2.605361235149288301e-01 -2.147459432864293305e+00 -1.811488957755308382e+00 -3.856609828149526464e-01 -1.500392011171169271e+00 8.288004952578378326e-01 1.023854746362062862e+00 6.813600418855759733e-01 1.583609163465048708e-01 -6.283631980846963172e-01 -1.704800902748901503e+00 1.475349209387770255e+00 5.673105373392033357e-01 -1.197880848356491112e+00 -3.428148342172054885e-01 -1.398446111701214578e+00 2.210152595664303943e-01 -1.542354378976447116e+00 -4.828204579685410613e-01 3.059149640920867386e-01 1.080175440708316670e-01 -3.851590151121271344e-01 -2.499525183236502190e+00 2.796627883654433377e-01 -2.521961876110282996e-01 -6.397631645281762203e-02 3.489486679991649631e-01 -6.803825812992092548e-02 -4.655827902228136250e-01 8.439981589757474811e-01 4.986279238841153164e-03 5.297244858691724234e-01 1.395368523776016056e+00 2.482204352563970040e-01 -1.122003106186679755e+00 6.543200929498144136e-01 3.805700493653527694e-01 -4.430048337842756312e-01 -8.434101861446012538e-02 -7.745873890298773934e-02 -6.776146769248826349e-03 2.183727315657989720e+00 -5.585994473637744262e-01 1.191079882883419927e+00 1.115675884322425482e+00 1.188936093684651807e+00 1.690569505191924504e+00 2.826265125244366017e-01 -3.415148267188188036e-02 2.467066215035203403e+00 -1.392041221832547748e+00 -6.665729489489888859e-01 9.343173012715674242e-01 -4.106659502724784305e-01 -1.512207543521237652e+00 1.632806189457324253e+00 2.957906406373470576e-01 5.993188937425685259e-01 9.534328641575502417e-01 8.955847603058656459e-01 1.286661886300018320e+00 -9.812602858718200149e-01 1.933044348912423827e+00 1.579657900699177331e-02 -6.600186239488748940e-01 -4.113349822255655264e-01 -1.536661410634609704e+00 -9.470255842764192522e-01 -4.155216402469705805e-01 -2.020373259550259926e-01 1.196464302124036483e-01 -3.343545201257398514e-01 9.334281325044857525e-01 5.756799899528000086e-01 -1.293314172559055855e-02 2.127329209261571208e+00 3.649447841696429329e-01 -2.484243033134643230e+00 -2.575052467231280673e+00 3.125643887421311606e-01 -1.682184361963417474e-01 -1.411490678586736713e+00 -4.592614259610349747e-01 -3.086767620496582709e-01 1.817673003803476739e+00 1.632763656318265699e+00 9.100062484225139928e-03 -6.336562735807895752e-01 -1.482069457414969538e+00 1.659301701135603047e+00 -1.375360569803759425e+00 -2.187255304942922418e+00 4.073048009885984339e-02 -1.020076149269843135e+00 5.109776911936608768e-01 -7.682472997275859861e-01 1.127515410077783331e+00 -4.797781084117349049e-01 3.178833829269140376e-01 1.734402525417809482e+00 4.631769980006466420e-02 8.702429297850118317e-01 1.431671437209744713e-01 2.514919626725577867e-02 -9.214226316520873761e-01 1.395327828728199493e-01 1.250504878209832915e+00 -2.963894061869855046e-01 -1.937046131202689869e+00 6.370350228637479129e-01 -1.156823194843030089e+00 -7.499319499969688829e-01 3.382377471171825745e-01 1.109748541540841460e+00 5.808489321833605334e-01 -9.865213861484261049e-01 -2.033320474392251720e-01 1.060983764686397768e+00 -6.189362603782239125e-01 2.028202668560682986e-01 2.293597565385372961e-01 1.090250155919829655e+00 -2.512540639919619068e+00 -7.532819881119574568e-01 6.658307580419160487e-01 -7.999883096124340565e-01 1.410958949787571859e+00 5.595678274424680243e-01 -1.525462175394498798e+00 -1.003719625688489492e-01 -9.688979581285288578e-01 6.362282629654937571e-02 1.759411753529896150e-01 2.242213693875507285e+00 -7.035602079372140980e-03 -1.156977563119698349e+00 -5.146476086366443825e-01 1.845066180660818178e-01 -5.021843872588526159e-01 -1.183939877142435426e+00 1.108585477333724700e+00 4.915219507157397860e-01 3.394930604833502619e-01 2.949415109811590399e-02 1.817045878398277636e-01 3.389325225155562227e-01 -6.422955475664686720e-01 -6.495244329126009797e-01 1.862011287928678094e+00 1.040418725731547811e+00 2.963408280692142460e-01 -5.246942083567993631e-01 1.199896524830776690e+00 3.419741336442971291e-01 -2.304871561534109492e-01 -8.111024236633609386e-01 -2.588818443513551393e-01 7.225286036998603001e-02 -5.213754649637827310e-01 5.797907772173299668e-01 -1.901516177805856023e+00 5.612536085732579977e-02 1.116512423885001715e+00 1.730373835047660069e+00 -9.348626591612001491e-01 1.492992300320272192e-01 1.259165224313942399e+00 1.488937437875952341e+00 1.920950829120885661e+00 -2.025569471725522097e-01 -5.779829053456748689e-01 -1.129591653512613592e+00 3.652806092680107447e-02 -9.253048111233537210e-01 1.135511410497009877e-01 -2.140071346043771250e+00 -4.462010016706737248e-01 1.820986737415795087e-01 6.601777319587793791e-01 -7.882772862495670552e-01 -9.941582494178963225e-01 -2.163687248227430249e-01 1.773818874009726709e+00 1.229997036289990575e+00 4.955033396119744582e-01 -1.091269963491475758e+00 -5.386127796411147584e-01 2.021636754316358253e-01 1.509605378966823341e+00 -2.203523488453600632e-01 4.535937472729606457e-01 1.429865480200175343e+00 -1.406239060941283148e+00 -1.370925034073227744e+00 5.925334823124269734e-01 2.421844934887051881e+00 -1.110607705437800075e+00 -3.223335661530009055e-01 -1.970797330426734550e+00 1.355387969824924932e-01 4.180510870381131672e-01 -2.961133130722079509e-01 2.715137266849002584e-01 6.945277772527140847e-01 -1.320263118558995696e+00 1.046203693573169030e-01 -2.090792822400893591e+00 1.755271988867057820e+00 -3.676904512356918286e-01 3.108907534427971520e-01 2.189126157722710853e-01 3.961645068291387295e-01 -2.558626301302038275e+00 -8.192122367701113461e-01 -8.382286454912138973e-01 -1.941991737735242196e-02 -1.706269772920463668e+00 2.234618678231287403e-01 1.025705544940168190e+00 1.778652176597415591e-01 -5.360963502704992889e-01 3.313742965326830769e-01 -6.405818614835971925e-01 -7.482736720906851824e-01 -2.589624152835122428e-02 1.140140830615353984e+00 -5.881373725101471939e-01 3.158683033429665055e-01 3.687811060891476589e-01 -1.080486358531330238e+00 -5.114702551105700934e-01 -1.341374253710191811e+00 -1.246951811332016380e+00 -7.810769941396820126e-01 6.638696676967597021e-01 1.147712615004308073e-01 1.423666938700516527e+00 -1.017830258501802421e+00 2.000800381542346074e+00 -7.912561020394569544e-01 -2.663803503364108871e-01 -1.646925892964285376e+00 -4.484306482837870922e-01 2.203095288940943620e-03 -6.114431792155151646e-01 1.823123250006509488e-01 -1.456109038174566939e+00 1.090595896853102653e+00 1.280777242207312039e+00 -5.345846205126183331e-02 -5.326224577907927582e-01 8.501175814093714367e-01 -1.420744626107305786e+00 1.055987869519564137e+00 -1.633317573319593985e-01 5.067598716650462132e-01 -8.145788582707765013e-02 -4.757750968650666379e-01 -7.301256821763117966e-01 2.735893988346124184e-01 4.341321566698441159e-01 1.122467963242546718e+00 6.962448931389244589e-01 1.381639700938248616e+00 -3.532365506789885701e-01 1.329617030525419130e+00 -5.342101950587577752e-01 1.449814108920917555e+00 -9.105521498155373372e-01 2.595274243681416682e+00 1.680766387104948745e+00 -1.808328888836407744e+00 -8.611584653704074110e-01 -7.229714866234061565e-01 -1.480283587747325713e+00 -6.068519377470164011e-01 4.085849730275965541e-01 8.761414231187445445e-01 9.224493461942196992e-01 -1.905939923714540241e+00 -3.960190653968310159e-01 2.102771355608968606e-01 -1.551215392603172705e-01 -8.593234727495454583e-01 -5.921924921038524969e-01 7.197710840902231677e-01 -1.435999907708167989e+00 6.094625025207964925e-02 -9.202152612338658777e-01 -3.810189347241031976e-01 3.489970881768947319e-02 2.366508068989718327e-01 -2.785575446724836701e-01 1.818282693613079593e+00 7.864928230015539867e-01 -5.378808048587638835e-01 3.116429494361439567e-01 1.817488685608262267e-01 -1.374626016989833888e-01 -1.534328913652743820e+00 -3.744280472085025346e-01 -1.239649681239688439e+00 2.735688001596460417e+00 3.626224382152541947e-01 7.715402186667087714e-02 1.886914508343693120e+00 7.905255950059019154e-01 -7.037706853985650213e-01 1.080599302180575316e+00 4.914759637480803911e-01 5.127889463735331443e-02 9.830465865882405119e-01 2.508105253106050370e+00 -1.330780753348735246e+00 7.365435587948189200e-01 -9.139462538962933591e-01 -6.750005981688718126e-01 -5.218420750810736086e-01 2.607817626414116852e+00 5.278809383863370952e-01 1.278709317839467285e+00 -7.203098508429123248e-01 3.820703413311372643e-01 -3.610173830022037067e-01 -1.523948916105108686e-01 -2.165380207124306677e-02 8.404443806595062183e-01 7.313439260193275171e-01 -1.681568787045203128e-01 1.083203859746391329e+00 -3.049297294125479230e-01 8.873033213433183519e-01 3.723773309524391339e-01 3.646007165518192483e-01 -8.631840731539111022e-01 -3.035094075949099635e-01 5.956648493551633949e-01 -1.331345988732403063e-01 1.905535589580888700e-01 -8.588966088663587684e-01 -4.927541699735084324e-02 1.710866065350249654e+00 -5.379315548525276380e-01 -6.044537935375223769e-01 1.256610829550099284e+00 1.392536580692457227e+00 1.355232717299727045e-02 1.588697275007739496e+00 2.144311500180519303e+00 5.892177573441755856e-01 -1.544923203281297341e-01 -3.823480046079647532e-01 -1.140404234311412690e+00 1.503230590885827667e+00 9.929437779068461811e-01 -6.626750345895067174e-01 -8.445387398892650888e-01 1.790169059489445269e+00 -1.321802872258797334e+00 -1.299806621260749667e-02 -2.133640632445572116e+00 1.172614666639146597e+00 3.509511533954429163e-01 2.485251557809457779e-01 -3.953507291748564745e-01 1.100163548597371671e-01 -6.878046951056369096e-01 9.738702113914730063e-01 2.437571138140333105e+00 6.114710592201854089e-01 3.434087807695521688e-01 1.162368514025861943e+00 1.560064611403806811e+00 4.597037336434666721e-01 2.998672597716141586e-01 3.997407354905328503e-01 1.013090751126798583e+00 1.134361065890997639e-01 -2.067962016630986000e+00 -2.687432140508370037e-04 -4.460920156664588965e-01 -2.983953470522385243e-01 -5.627917588329830467e-01 -6.097566699975955906e-01 -3.367901632727686168e-01 7.598745281107400773e-01 -2.003734245474773079e+00 -1.772465568209743214e+00 -7.504570536510304368e-01 8.088092693613130324e-02 -8.103332429455835095e-01 -8.766827173902225212e-01 -4.955589717542238093e-01 -1.122029191244970914e+00 -9.190837381081360391e-01 3.556793683668300621e-01 1.001503732554631210e+00 -4.423834413273812216e-01 -2.844139418153622534e-02 1.189450391196081869e+00 5.591139097581520057e-01 -2.216941305702054277e-01 8.753651820074355161e-01 3.423026470459908932e-01 9.474299653267654886e-01 -8.232886534055408045e-01 8.444257284872853653e-01 -4.756994141598596126e-01 1.420475149520260771e+00 5.260505334289853341e-01 9.793116831697463651e-03 1.106239282492828657e+00 3.712896435716102062e-01 1.018072544855103345e+00 -2.521111815880160978e-01 -1.152875091234086380e+00 -1.729408341342368205e+00 1.105881761253572515e+00 -7.567691356584115014e-02 -6.825347633637796063e-02 -4.855695044019709972e-01 1.363392953973811217e+00 1.593443862218543616e+00 1.822361161136245855e-01 -1.782607498912540223e+00 2.869912324262486880e-01 -2.179336030076385322e-01 -5.259015802084139324e-01 7.522807945065856927e-02 7.449849129275738502e-01 -5.601974759179894070e-01 -1.661657940084827034e+00 6.743031601288296262e-01 2.416007251834899616e-01 5.988485387122161052e-01 5.051921229172053884e-01 -8.870804438006445469e-01 7.810953568880665276e-01 -3.644416284392376637e-01 -2.287225147848878093e-01 9.767081395732734039e-01 -3.474835126396345619e-01 -4.192363775767035672e-01 -5.781042094834807354e-01 2.545453692079012176e-01 -1.106769604856373962e-01 -1.257694205742160953e+00 -1.478258286156495793e-01 8.136571739951684590e-01 -2.054427140837019383e+00 -1.177363812190553166e-01 1.145485618526945526e+00 -7.634257836294858213e-02 2.861827982552552219e-01 6.326019302069849637e-01 -2.185470222131238871e-01 -2.152432516258550310e-01 2.336781281665433863e+00 8.977566317784066441e-02 8.370958138269383175e-01 1.057543072759959957e+00 3.180273107808606059e-01 8.876880476087225524e-01 -8.056205191615238570e-02 -7.031818588094543854e-01 3.893821722293253074e-02 5.587840164044133306e-01 1.870045440879112064e+00 2.240549335599716585e+00 7.958941119800781727e-02 -3.257826972328459747e-01 1.037703893580790154e-02 5.179448131210465656e-01 -2.197746149988800024e+00 1.060999361834717991e+00 -4.241190149237648588e-01 -4.599600960827080476e-01 -1.589347550111062324e+00 -1.689639308892398328e-01 -8.562600044844865810e-01 4.643597541981839272e-01 1.828140647852218414e+00 -2.712817661291127558e-01 5.176655922940432974e-01 1.603284132019381636e-01 5.392075910199720656e-01 -2.646517514525684733e-01 -1.799693121364833448e-01 1.040804600852391237e+00 -1.098737907878752251e+00 3.872166915168585577e-01 3.882416519931009558e-01 -6.844499435648292440e-01 6.560403358306166055e-01 3.805941800631335581e-01 -9.724336543200248206e-01 3.425013263050806778e-01 8.871889608128684657e-01 1.324777853753624557e+00 -3.666776766741184912e-01 -7.590620915592685147e-01 -3.045170866068230286e-01 4.152527196361086581e-01 2.083169667964454852e-01 6.744856117390991557e-01 -1.357422518636419051e+00 1.480471449258435657e+00 -1.609379775535585144e-01 3.466328859276104901e-01 -1.503648863442772043e+00 3.618073193003406018e-01 -1.287927820919278155e+00 1.357768068576338027e+00 1.785231598722318624e+00 -2.259584602965479139e+00 -9.747818302002531077e-01 -3.551567750188965866e-01 -1.243285789882693448e+00 -6.885889354366949711e-01 -1.072293136913104128e+00 -9.844490903351070799e-01 9.996419115793909738e-01 9.113448208580611221e-01 3.926339065030979292e-01 1.818025406842601888e-01 5.892752430755237025e-01 -1.018400399891571384e+00 -9.589028939637332938e-01 1.548309583669773559e+00 2.739897056028285927e-01 4.933020601028452745e-01 -6.145414259604006224e-01 -2.152652823195631893e+00 2.740818022017326161e-01 1.746573339572033978e-01 -8.341588450915097264e-01 -8.076923267910546267e-01 -2.079872987483313840e-01 -1.629632962272224317e+00 8.251551242454068236e-01 -8.242393609097672380e-01 6.614828414426380254e-01 -9.457463356845160485e-01 -2.429038651281800743e+00 1.545234914009597560e+00 -1.110294192627732102e+00 -9.030643198305620123e-01 -2.698066715717700181e-01 -4.307185983279308572e-01 -3.130976521049092520e-01 2.656297717815024328e-01 -5.098022647872137991e-01 -2.659450563489408892e-01 1.502559139930284671e+00 2.946370355099863669e+00 -1.419739930482293300e-01 3.318702869875813644e-01 3.212424003229754632e-01 -5.296444396501515800e-02 -2.678288242314578405e+00 3.169653463220091227e-01 -9.152424892411518131e-01 -2.881447873179435737e-01 -1.504030726572421761e+00 2.985657730814240129e-01 -1.039649403571545117e+00 -7.672225749269895312e-01 -1.737191938613537934e+00 8.915081235015839267e-01 -2.052926384364178070e+00 -4.833645366209788907e-01 6.836166573512030276e-01 1.504693173315247323e+00 -1.046051959190216429e+00 1.244913994824340397e+00 -1.517196740319455839e-01 1.267173493625178837e+00 8.396278058073922690e-01 1.332065272253758259e+00 -1.631937614290179805e-01 8.185069043402679601e-01 -8.684805254754727200e-01 4.364153892377485300e-01 -7.045551810608441379e-01 7.822401795145907943e-01 -7.675333074557946222e-01 -3.704639544769535164e-01 -8.556768211166096982e-01 -5.980238434078081200e-01 -1.221542368043950999e+00 3.237909536192777882e-01 -1.406494349896397100e+00 3.718245361088914347e-01 -1.223978822337743952e-02 -1.314009964610071135e+00 9.775633991978988080e-01 -1.220942551883179350e+00 8.405251980794267164e-01 -4.363092091529987004e-01 -4.858493158712359206e-01 5.220209791351255735e-01 1.604028419555991514e+00 2.680683289952241408e-02 -4.302476146143294905e-02 7.242191652610324715e-01 -1.583001397643022390e-01 8.285174902029243116e-01 -5.549269330153062257e-02 7.242141040327599866e-01 -3.894123215397983229e-01 2.128534172474231045e+00 1.553749399777820950e-01 1.188770925367102382e+00 1.925867585869906584e+00 4.478381586915596846e-01 2.100569665617933790e+00 1.589578091666044690e+00 -1.301788624940918515e+00 -3.420370178583023724e-01 5.434696115701094232e-01 -2.532312093085989702e+00 -1.429707665952929085e+00 -7.184613467195428704e-01 -6.248940157844244947e-01 -7.413947222537899950e-01 -1.221310407372478701e-01 -2.577553793864090226e-01 6.034450779711326707e-01 -4.121964696281767426e-01 4.260145705024597634e-02 7.508073857050598932e-01 8.686132557042028912e-01 -1.729370631422925131e+00 9.887466074429441809e-01 2.463108413878927275e-02 -7.643977388738421030e-01 8.756908081048249137e-01 -1.459478451389993880e+00 -9.107283002280093243e-01 -2.150136580794334007e-01 -7.562050912168354344e-01 1.786724712166589679e+00 8.523931007061821274e-01 -1.077417087181931965e+00 -7.406090792852649818e-01 -6.322624080611973785e-01 -1.132291886456322949e+00 1.141592477340923395e+00 2.230585215962659629e-01 1.433940732967393938e-01 1.236918181872896705e+00 -1.952159251905648318e+00 -4.286530409625952664e-01 -5.360375902865395226e-01 1.567679398858568218e+00 1.537087631130610588e-01 9.012800203591645465e-01 9.706898527969306523e-01 -3.317835999801203029e-01 -7.624645302829687887e-01 1.702919501667360169e+00 6.400911612870827661e-01 -3.819641930700153343e-01 4.766397972126245053e-01 -9.083546849965026260e-01 5.434500856215788156e-01 1.731953994514177086e+00 4.649232861028295694e-01 -1.370158619215358531e+00 -8.109418417592823003e-01 -2.704914553080398631e-01 -1.180954256978706596e+00 7.673255305340783705e-01 -5.231610320340035480e-01 1.095792692590661588e+00 -4.012323599084156034e-01 1.069987971109437108e+00 -1.648329491604950237e+00 -1.362780733450597914e+00 6.515135719668616598e-01 -1.525378468787530251e+00 -1.219434145054129504e+00 -4.778810361220968139e-01 4.665800102083159651e-01 -7.999947075352019654e-01 -1.073095366198720813e+00 -8.798879639048213797e-01 -4.608548876691198615e-01 8.398273113427494607e-01 3.037707494151354881e-01 -5.248041612330845984e-01 -7.372862964934976393e-01 6.063307984612353874e-01 1.224962825970542513e+00 1.553809779595569873e+00 3.823162508597591734e-03 -7.948700166067635964e-01 5.554206602695120898e-01 1.652389820367702322e+00 -1.294341874431503614e+00 -1.309349718196576751e+00 -4.692805417646139787e-01 -1.570496124977938113e+00 4.437671144703200232e-01 -1.927099872281559934e-01 -9.567451912318293283e-01 2.409733197609174316e-01 -4.013573910225610719e-01 8.334345613857264690e-01 4.952070234105968027e-01 -1.424865115802110838e-01 3.477019690663420426e-01 1.122602478206359056e+00 1.315959466632121933e+00 -6.193954990988324028e-01 -5.580017716126323135e-01 1.488906086992306088e+00 1.920413349097161992e+00 1.663368512580001068e+00 1.113023880113242159e+00 5.419914448030931364e-01 7.368162015052864833e-01 4.986963245947534373e-01 6.303127012122390349e-01 -2.782563252730209102e-01 -4.252182540908333030e-01 -8.988302553285836272e-01 -1.193997587091888191e+00 1.741660880276727219e-01 1.855624894277892567e+00 7.185679966209613800e-01 -6.724653766737529459e-01 -6.693448323696806757e-01 4.871234997500021313e-01 1.421990822598980797e+00 -7.497511570168595707e-01 -1.335116131109650162e-01 8.902483701826494622e-01 1.466386885637036563e+00 8.758681799994522121e-01 -1.267137154072802252e+00 6.302034322157977764e-01 1.645813882825609697e+00 1.795955907161457032e+00 1.854531123932841474e+00 4.642432451207901059e-03 1.120333483559788457e+00 -1.139933539809933061e-01 -6.581262227143330756e-01 -4.115421114858516249e-01 -1.404298217061376253e+00 2.945522918127339462e+00 -2.581566433074211075e-01 5.006332559453068320e-01 -2.244924013133740848e-01 1.100816442457653421e+00 -5.176829637315474297e-01 7.724214799851193414e-01 -1.218276104287462358e+00 -3.971720512260822344e-01 1.383999834636095327e+00 9.744865004008052001e-01 9.326121953261324871e-01 -1.113619445139384379e-01 -1.261050887404432663e-01 -1.865292389010105856e-01 -1.238374848725057875e-01 4.541888655870065378e-02 -1.297944249341381306e+00 1.017755664867942000e-01 1.119767475664290357e+00 1.117543719157551241e+00 1.530293061022945045e+00 1.186537610970556766e+00 1.532123394355918045e+00 -7.511107365066246322e-01 1.478046443524247078e+00 -1.199929745142019222e+00 -4.536687131180641014e-02 2.757082912228938087e-01 -8.693778994805085869e-01 -5.621535844678019478e-01 5.736576584509273102e-01 -5.570409178116013660e-01 1.097444448687843854e+00 -7.012387783608727831e-01 2.529706361027789008e+00 -6.723861991374743274e-01 -8.176740668158588576e-02 -3.720074881944476775e-01 6.767349710995109735e-01 -1.101597490022914849e+00 -4.801935461384446158e-01 2.052414915128805417e-01 7.089528264836726379e-01 -5.442898824646135170e-01 -8.046884548518369318e-01 1.172663371931576881e+00 -5.505186939125122914e-02 -1.291170239744456327e-01 -1.850660284345915452e+00 -1.537316547903889441e-01 6.229272421288040151e-01 7.506607295503583410e-01 1.334138603890728580e+00 -3.442734415954344374e-01 5.834339009529712072e-01 -1.916565588881426474e-01 -1.352098463021724761e+00 -9.432526104850439408e-01 7.310863106008910206e-01 -1.425001391111525351e+00 -2.109294313426496037e-01 -9.000090560238565018e-01 -7.126060823114641618e-01 1.165000125035376088e+00 6.199940122331070169e-01 -2.948726047021154040e-01 1.475915545554117025e-01 -1.271604422159612557e+00 9.197815055227516468e-02 -2.125651119232483677e-01 2.451458604114523931e-01 -1.047222764821798435e+00 1.625485890333607353e+00 5.393254114866032900e-01 -5.945202298611804714e-01 9.220910769059155188e-01 -4.003502696955182905e-01 1.718037513117747217e-01 2.538069178765797740e-01 1.167310665811062576e+00 -8.778549129378050708e-02 3.748630630252539619e-01 2.586289790752505646e-01 -7.105770353440791220e-01 -4.916992851930321318e-01 6.151772805507156328e-01 -6.341327873158322248e-01 1.082102401209758868e+00 4.802181264844870290e-01 4.610848535893409539e-02 -1.535891885807058044e-01 6.960665795863565375e-01 1.877137958106749771e+00 -8.316693256476053175e-01 8.207540364235390573e-01 3.051885883994465143e-01 -2.795738507850001886e-01 -2.938045705869379853e-01 -5.515650880431164360e-01 -4.024875023520828599e-01 -5.409548808327883235e-02 -1.951136714818627382e+00 4.327674216602513391e-01 1.006059783686961806e+00 1.884166377267349146e+00 -4.410191472073750063e-01 1.205048437122313132e+00 3.318118812318999744e-01 1.740026905336246932e+00 -1.811956291378119255e-01 1.373959763279532509e-01 -2.082340928579688555e+00 -1.201874389618997840e+00 9.347517022638478501e-01 -1.379696335030286880e+00 1.191308140163036100e+00 -1.944536081018657159e+00 -3.730869847263224015e-01 2.011431199113852930e+00 -4.625770118635388894e-01 -1.294231027869645168e+00 -3.202611919260860418e-01 3.666662884760373275e-01 -2.092797894608707132e+00 1.189867092375219482e+00 4.857089760207292661e-01 4.781281840638871294e-01 -7.950371493623870078e-01 -4.784534616739907417e-03 -1.802274209547160277e-01 -2.922269610319512198e-02 -6.099115945874439282e-01 -3.252820425585578601e+00 1.469099180020756235e+00 -2.593080504082234672e+00 -1.148730056168061786e+00 -5.924276430944445115e-01 1.586486969496081034e+00 -6.067258682834646422e-01 3.449059161679265406e-01 3.899432367800946819e-01 -8.659292875171623605e-01 7.429290675306657876e-01 -2.858331360259987186e-03 5.503691438401375757e-01 3.180858567169061457e-01 -1.201476724521875816e+00 5.660961084144843225e-01 1.629837411062495800e+00 1.852247089390601786e-02 -4.458245307301000881e-02 3.713744045077044253e-01 -1.632540471272794086e-02 -7.200681917207255589e-01 1.453228637053788574e+00 -5.085993344079202672e-01 -1.082376952339108245e+00 -1.711323104533636785e+00 -1.714050465898546038e+00 -5.418579143543100773e-01 1.190324038249646055e+00 2.738675112737606332e-01 -1.305648993632275934e+00 1.466987454973981420e+00 -1.341854023380557870e-01 -6.373333931755358339e-01 -1.793208258665230648e-01 -5.947699524793906845e-01 -9.395871145818983639e-01 1.087869548704721752e-02 -1.006984593205362932e+00 -3.234322397356199086e-01 1.517151240601700257e+00 4.459620346535992930e-01 -5.143808134650231789e-01 -2.891802274616375179e-01 -2.057121104039537407e+00 -3.237564762683707298e-01 1.195514998363218728e+00 1.166412380249412406e+00 2.250109514587875781e-01 1.222211895404411663e+00 -1.037017345195783591e+00 -6.645929335429103801e-01 5.417097823787445643e-01 7.348770137663006574e-01 7.385514080893783584e-01 -5.297068035270124930e-01 8.365323501406442264e-02 7.662021372384434370e-01 3.196161961345690417e-01 7.886712314059700357e-02 -7.596286618116906975e-02 3.643945515453144157e-01 1.573471122675155875e+00 -5.065191683279228752e-01 -1.199870329383128542e+00 -8.468841990631704730e-01 6.318444806830169069e-01 -2.306780530484884087e-02 -7.202665072080898234e-01 5.203889144946352019e-01 1.373974705512998051e+00 7.630062199112539467e-01 1.577738781687934688e+00 -7.896300641210299287e-02 -1.539766929334566437e-01 -1.896127197989797564e-01 5.399677464379497582e-01 2.430713972196072992e-01 -1.121845630884259482e+00 -1.430213954115120645e+00 -1.447946500583269902e+00 5.865508337682582285e-01 -1.995753682102487658e-01 5.637571440951428814e-01 1.445902849381925259e+00 7.242213203545515565e-01 -1.154985833062566414e+00 4.453852357521319028e-01 -6.258831628026649829e-01 -9.822544277998707107e-01 2.415942518921784243e-01 7.220419583071480130e-01 9.175554148932111298e-01 -1.229710782377444689e+00 7.444964402429797845e-01 2.847194988367004465e-01 -7.608468803561981020e-02 -6.204530471231745059e-01 -2.724486374717680071e-01 -8.421606939880508375e-03 1.501843700166825890e+00 -2.655971347277151229e-01 6.329129903792842793e-01 -5.066037813357513464e-01 -1.469384553118479930e+00 -6.053646415290382388e-01 -3.862896782763325376e-01 -1.747816314257789161e+00 4.675441771257959900e-01 1.755481264331705038e+00 -2.915568246127265284e-01 -3.677996018146958424e-01 -5.893257837261380860e-01 1.623576425462218475e+00 3.652640018399164745e-01 -2.408908146764450198e-01 9.152203511561738392e-01 1.366581915299764471e+00 -7.950724924578611574e-02 -9.814416492351517585e-01 4.754831332461963989e-01 8.986684957119715073e-03 -4.038695863994620217e-01 3.052930309713638643e-02 8.775196677587098204e-01 -1.511866387669391409e+00 1.186373956861911161e+00 2.273868750815473572e+00 -5.655625213424423370e-01 7.133246970145731836e-02 -6.982002207730865218e-01 -1.252114202880939331e+00 1.234348511676596205e+00 -1.450734845517035243e+00 1.560856546302490377e-01 -3.210141464702020442e-01 -6.358320663332390765e-01 -1.527462608339284766e-01 -6.461216296078341470e-01 -7.285064850087167310e-01 4.847502202560293183e-01 -2.214799565890756272e-01 2.114664749719690651e+00 1.853025160177736330e+00 -4.872056439495333624e-01 -8.721284118383560990e-01 2.952504860688229260e-01 2.197624457994838409e-01 -7.240401867587835660e-01 4.998489140335326403e-02 -1.763262127472498664e+00 -3.845214039820440410e-01 1.047837857592076316e-01 3.999411927350428053e-01 2.482692919082735372e+00 -1.254647396099178858e+00 -7.101959876922835369e-01 -1.398144782767566596e+00 -3.046126834511291848e-01 -1.892567899717587931e-01 -9.037040745581342849e-02 6.845595919692224474e-01 1.325753479037165450e+00 -8.465174838719938810e-01 -1.708061254500159887e+00 -1.141254016303853425e-01 1.009900911943097945e+00 -6.743391142508461389e-01 1.532587854188081355e-01 1.138439360798067401e+00 7.007709518129479065e-01 2.392100717328519366e+00 -2.416183745618329104e-01 1.250651495084388783e-02 1.422713471593451684e-01 1.157590064335053182e+00 6.248812425331744247e-02 -9.032095644972126455e-03 -9.305219109753239959e-01 1.350420859878106228e+00 1.049344934289491160e+00 1.487989651120694923e+00 2.098931046397996270e-01 4.567386382372354836e-01 4.774882949324197323e-01 -1.043622185947851833e+00 -1.167792187105589630e+00 -5.842710921528830870e-01 -3.648817607499686977e-01 1.652986254601777949e+00 -6.028804167137686854e-01 9.136955022234752866e-01 4.439314236330544339e-01 -4.658557131612018898e-01 -1.405154968468093735e+00 7.598364654759059977e-01 -5.435257757056775052e-01 -1.155845496006233208e+00 -1.253808223290076018e+00 -2.163896708432979654e+00 -1.285844915955481449e+00 -5.625035600205833264e-01 6.063730334627244201e-01 -1.121913296786366088e+00 -6.878969431437483850e-01 -4.945479828662077346e-03 -1.956000192098345192e+00 1.250318454395176859e+00 2.209706802084586974e-01 -1.473537570909934979e+00 -1.361829729797090494e-01 1.399768771630972131e+00 1.709288650931439224e-01 -5.931002434257902634e-01 -4.772787485734202306e-01 7.307239319248256537e-01 2.317965620292919693e-01 -1.815515967320408652e+00 2.311576086083011461e-01 -1.285297363429451334e+00 -2.506319237694639934e+00 1.946567298793619338e+00 -1.393099020668282950e+00 -1.187862823128011530e-01 -1.021186664149831724e+00 -2.611021957401444826e-01 2.046279945182312432e-01 1.848919939903139298e+00 1.193046054002462109e+00 7.052062679041252169e-01 -4.857097259789159432e-02 1.554800977386103580e-02 -1.584317330656782818e+00 5.129889354089858799e-02 1.757970402972355739e+00 -1.052523957540848903e-01 1.037522407844678973e+00 -4.811975369248638890e-01 -6.509283496875307717e-01 -1.305977704294142283e+00 1.462474107737720797e+00 6.577674964451430961e-01 -8.318555464824596291e-01 3.988447840846602310e-01 -1.732691116980990431e+00 -8.554174178140309115e-01 -5.770432941321738118e-01 4.515776074299349685e-01 -1.405580017612645838e+00 2.783852522252894257e-01 -3.875932123293815423e-01 -7.735340505435179814e-01 2.058594977908166646e-01 -4.070088538666324363e-01 -3.802107090448357818e-01 1.213007007443134139e-01 7.970436849815797364e-01 -4.843766804020379069e-01 7.289994848427212570e-01 -1.891302557384834659e-01 9.942838479586978417e-01 -4.260052731617990363e-01 9.526608123902337022e-01 -2.046896019217167295e-01 -1.355335048001802933e+00 -9.681684947477015024e-01 6.698639295036262764e-01 9.341912724739082075e-01 -6.256018311832676204e-01 -1.213024682975284430e+00 -2.078766459907864794e-01 -9.524935676296735210e-01 1.193288212497062739e+00 -1.575366182876677401e-01 -6.210436881823165889e-01 -4.982884646351422586e-01 1.199389520828601507e-01 -1.040169359422980389e+00 -2.695744015087531142e-01 3.449665666799318076e-01 -9.638229507067020974e-01 -8.745278440682074939e-01 -1.312456356210143449e+00 -1.647529399962417873e+00 -5.162049584431809279e-01 6.139526268284506427e-01 -7.731225425198298695e-02 -1.278982952875655554e+00 -8.812779411834809062e-02 1.614429721970767617e-01 4.192956688861252390e-01 1.015203941369973828e+00 9.087751413987985027e-02 -1.065290608146779450e+00 -2.004656698235848467e+00 -2.084443011433423365e-01 -9.330584301772629763e-01 3.097311472824132439e-01 7.154000059418221813e-01 1.334312005608118135e-01 -1.317847526636065414e+00 -8.715440049707516845e-01 -1.336096391635827052e+00 -3.311673624047245523e-02 -7.984601113743093892e-01 1.722344819502106272e-01 7.171062613425973620e-01 -3.804409889797749633e-01 -3.561495657353891398e-01 -1.345604217806713576e+00 -9.163051707641790555e-01 1.268221984327994045e+00 -6.367066305250009828e-01 1.392734061046876581e+00 2.754380279272946597e-01 -1.591200454690710336e-02 2.703058177990541044e-01 6.232371965380200107e-01 1.692823733803096031e+00 -1.328053722718067764e+00 4.832589534814545895e-01 1.007470349710088309e+00 -3.990784345595170535e-02 7.402717842436552509e-01 1.684267253098536310e+00 -7.160676717508557276e-01 4.734429154475028878e-01 -1.218500455407187877e+00 6.903240927649275660e-01 5.695059224409398935e-01 -1.493705325376969428e+00 7.335868920504911017e-01 9.635959604405699430e-01 -1.192109203682290453e+00 4.996196620149175871e-01 -2.093401266086467150e+00 -3.168110842266922966e-01 -1.095247812566545464e+00 1.522822485204669229e+00 3.044498025197292512e-01 2.814762820181419212e+00 7.648756569938726102e-01 5.404182208934007470e-01 -3.509876625163403374e-01 -8.440291242931805549e-01 1.986513557056826806e-01 -6.216461522710202692e-01 -9.504767259810632529e-01 1.117682795818776720e+00 1.462464606338859108e+00 -1.026436489671877617e+00 3.652335102884241014e-01 -1.779132431390263003e+00 2.390904981855538070e-01 -1.260717426918161355e+00 -6.082737350805126481e-02 -5.501215160855087438e-01 -2.317865417551487006e+00 -2.651819811771772617e+00 -8.884431952610483130e-01 -7.032969308830329114e-01 1.265691957787287381e+00 2.097798224755313079e+00 8.819456311735273113e-01 -6.558114008494645431e-01 -1.198855999710100484e+00 1.037898539983663548e+00 -6.927970074299508729e-01 -1.815829564444464639e+00 6.388539556129381181e-01 1.423598138874584973e-01 1.318798237597782474e+00 -1.305461335165774006e+00 -1.938522645967574842e+00 5.227894481859581832e-01 -3.652816366251061125e-02 8.553127816995590438e-01 -9.911706656355361023e-02 8.063316361938711596e-01 -5.858077336751543740e-01 -4.386193560156858434e-02 1.908503857949823246e+00 -2.406056217187679536e-01 2.707093829179071931e-01 -5.847350059678478873e-01 6.378843880899662810e-01 9.817110221925141877e-02 8.494292426500982263e-01 2.227375132419258941e-01 2.155641613923828803e-01 -1.179846108650528941e-01 -6.743202891947887023e-01 2.800630006724226795e-01 -5.198122745250031290e-02 -1.879895632479213763e-01 -6.324967998345084608e-01 -1.964774108981316436e-01 -1.542136037020165773e+00 7.287646268069256639e-01 -3.183996052058644666e-01 -4.784371585744318089e-01 9.168855088530464270e-01 1.053287492506530976e+00 -3.213006685069987878e-01 -1.163026434016264377e+00 5.538677080195719693e-01 1.860914389540734515e+00 1.729546909803502786e+00 1.114174947996454224e+00 5.874922286885185807e-01 1.495059536115599386e-01 -6.026107577026187413e-03 3.919967422201423579e-01 -4.853498602206259838e-01 1.471659023899470897e-01 1.783988406379261316e-01 1.972484718539198323e-01 7.430125458852805675e-02 1.049460168380834668e-01 4.254014718868380784e-01 -3.129006567306027442e-01 -7.025928770562542836e-01 -2.365229089209998747e+00 8.937423013872526356e-01 -5.320714408040034815e-01 -7.814673461903823837e-01 1.374943721172552591e+00 7.460848127645433037e-01 1.860787535883739574e+00 -3.139137243680205636e-01 1.070064090897331899e-01 -8.062298048645629711e-01 3.355953311726895261e-01 1.653379980570514052e+00 2.984034001052437435e-01 -3.339003091096061082e-01 2.719893233151344347e+00 5.441066905088495220e-01 2.873775517330536822e-01 -6.621104008694521648e-01 -3.297144001479639375e+00 6.837261289570885081e-01 1.329809923777440783e+00 -2.826032474549930451e-01 -7.945908498480503956e-01 -1.399131122659289739e+00 6.254488342334867113e-02 1.028032581555787667e-01 3.222797069093631395e-01 -3.458833064997944295e-01 2.519959960756926187e-01 -3.261411307260648762e-01 1.090286583655326602e+00 1.467203931466891896e-02 -4.133751569999125769e-02 -4.413159974678164676e-01 1.125629852659355334e+00 1.031960972575607816e+00 -1.167881371247448508e+00 1.136920445281914160e+00 2.029555235653408118e+00 -5.633670304462533307e-02 -1.490391631858439814e-01 3.142534320789288071e-01 9.647938149831090937e-02 2.126953200445220460e-01 3.911499126340849397e-01 6.624753482257925707e-01 2.911712367592674267e-01 9.411078561969470346e-01 -5.719536317845814732e-01 3.341533409876952243e-01 -4.804941062361323678e-01 7.713824753217977115e-01 9.127912076388359219e-01 1.084044737497032784e+00 1.219822551313267001e+00 1.226164009252394438e+00 -4.641995028505585541e-02 -6.356275316726454072e-01 -6.603515562746377077e-01 7.478401686291583639e-01 1.625434721071338684e+00 -5.126689565705698781e-01 2.207597880559335035e+00 -4.433054701239356743e-01 -8.275358121416022117e-01 1.003456422295182469e-02 1.789106846152977437e-01 8.500810828638311056e-02 -1.767411059779606441e+00 1.159378145712628649e+00 1.480712520901169837e-01 7.826684270812580557e-01 -1.505929199986863809e+00 -6.191279228989490235e-01 9.597267418858006494e-01 7.077029522244279169e-01 9.467943166127474885e-01 -6.960499993604752911e-01 1.700679750927941880e+00 -3.289419288748111070e-01 -4.778719189390868149e-01 1.506823631830734644e+00 -1.516503138228603165e-01 -1.273584559979927811e-01 -2.919291605108808585e-01 1.008641891828466530e+00 3.895538513010681214e-01 -2.305143245179889000e+00 -9.728526456943030754e-01 -2.687659777046301768e-01 1.613709833679811230e-03 4.755543473965787721e-02 9.210544059556369234e-01 -5.000225540321951989e-01 1.778091973929094016e-01 -1.358815841015140968e+00 1.592649930309161022e+00 3.072128336746023786e-02 1.758812828936670014e+00 -4.826885332198339040e-01 1.432126656854592728e+00 3.245274453118998093e+00 9.648441345341159103e-02 1.572781305112344596e-01 2.259032253805209667e+00 -1.061687180432720812e+00 -1.106107574343608624e+00 1.172540504691547580e+00 6.828023615292769799e-01 -3.959767711112904265e-01 -8.711229017281624243e-01 -8.317225704362596339e-01 -8.624635476489671548e-01 -6.016187401013394220e-01 -1.621258497682398936e+00 -2.546965500485005585e-01 1.842275576366791123e-01 -8.580368229579865558e-01 -4.872699647130124267e-01 5.480512909023071977e-01 -1.426100230359100829e+00 6.815814677267718613e-01 -3.340788402939156021e-01 1.212814776678726947e+00 1.024593038118872812e+00 -1.354208471551516135e+00 -8.146634766120302018e-01 6.663691867985950257e-01 -4.116019871070737413e-01 3.520563528533789399e-01 -1.325142696707176437e+00 -8.232033993505960545e-01 2.050424732584228860e+00 3.875667580764692310e-01 4.397873640217327962e-01 -2.063855653535376367e-01 3.221544659730151139e-01 -1.757858287379579776e-01 -2.481401463345414837e-01 6.946999425362496705e-01 -4.772855245566961502e-01 -1.242300410130773081e+00 1.199153046502452025e+00 -4.261150830029947767e-01 7.852044725847800999e-01 -8.742659539530079904e-01 2.140262292988940995e+00 9.890563361658701869e-01 1.368085901753527123e-01 -6.432157568278802362e-01 -6.198161553375494126e-01 -1.956396180568569010e+00 1.297880713975329003e+00 -1.121022242825177040e+00 -8.042190164064632052e-01 1.112000208336196699e-01 -4.845406149793923811e-02 1.172746063004784567e+00 -3.026929175515933323e-01 -2.013900675130898765e+00 -4.585518450649442301e-01 -1.214639832103530104e+00 -7.247323490858008643e-01 1.927766042956967074e-01 2.268700431489773184e+00 -1.104392275935226486e+00 -6.289602237812703944e-02 1.553737785271490646e+00 3.181793161733000308e-01 1.185238997037841635e+00 2.939554019729251899e-01 1.913841539713482254e+00 -8.724929860529576642e-01 5.883282961910113462e-01 7.287589543319777929e-01 -2.548989349241420621e-01 -5.831559823593612801e-01 -9.214938044623164348e-01 -5.368712142984243263e-01 1.172070193401743676e+00 -9.524836415431734427e-01 1.339833192917177507e-01 1.006363562003782741e+00 2.953192399741404461e-01 6.541761003347608128e-01 1.597527790614745313e-01 -8.992488948725533282e-01 -1.552541931554765275e+00 1.073585006558964050e+00 -2.619349563362765587e-01 -1.179699666638798439e+00 1.183662922071283319e+00 7.546701283482077915e-01 -2.620635975408796559e-01 1.282006684308806932e+00 -4.134131989464223111e-01 1.339045884787152918e+00 2.218757539973196025e+00 -1.021580598795362560e+00 4.964580653965316448e-01 -9.485038426431141589e-01 -8.042102654355596236e-01 -6.184909694032852956e-01 3.111671075452757118e-01 6.129553577188627811e-01 -2.959594038981121500e-01 -8.517201760381244435e-01 1.436229539145621237e+00 5.767807077751597733e-01 1.987319049485567479e+00 3.130893164896803027e-01 1.087052529303725201e+00 1.147995527707730140e-01 5.612240555602969749e-01 -1.124835748653917111e+00 -9.194721063693997998e-01 -1.404178775373623900e+00 -1.546513857649434609e+00 -6.907120031008508187e-02 9.182406016310659114e-01 2.611920512767543223e-01 -1.145755744666908216e+00 -1.402929438509375792e+00 1.849612752897688450e+00 -1.034898863117200918e+00 4.284452155106466265e-01 1.538682691718598505e+00 8.733333207398404074e-02 6.517664353851776449e-01 4.436461049441197679e-01 2.656834906093304832e-02 4.285843116793833230e-01 -5.841652925547088371e-01 -1.310436247225723827e+00 -1.528048411183318356e+00 -7.065716736170605250e-01 -2.150172233158880244e-02 -8.125585255240437565e-02 -5.466304162115446230e-01 -4.365854243448062944e-01 -1.899713741843371828e+00 2.428429360850099250e-01 -3.864557137884673810e-01 2.080046101434911421e+00 -1.105194917114959319e+00 -1.630554267548925740e+00 -1.885119117339982608e+00 9.752967966163931246e-01 -1.931842439881822915e-01 9.586560877645571299e-01 9.284896976534527946e-01 1.244626282944109263e+00 1.899693404896570237e-01 -5.196599641446916079e-02 2.169181704857998216e+00 -5.630689394148565702e-02 5.318412072739149288e-01 -2.625067060827761534e-01 -1.084176558929398348e+00 -3.908694634886198949e-01 4.389463228371282555e-01 -1.754893025916441085e-01 -2.657441925286621945e-02 -7.681892922790709566e-01 5.306835564781887671e-01 7.585316936487035422e-01 -1.251371473611946339e+00 2.437155594480606258e+00 3.455312606694863620e-01 -4.742746602147089596e-02 -1.559939569222369982e-01 -2.916308813611706574e-01 -1.026116767450168776e+00 -3.990703214649705677e-01 -6.944219593028722222e-03 1.467000234393990056e-02 -1.269335250997839087e-02 -1.311722491236284149e+00 -4.831254164402935536e-01 -1.320378519041881082e+00 -1.172671000902993033e+00 1.750668546672784487e+00 -3.814465547372742488e-02 -7.106679746089107352e-01 -1.176027864563315317e+00 1.061283768791402293e+00 1.171390477407976624e-02 4.974114909791471084e-01 1.684718862876478374e-01 -1.110393109865446704e+00 6.790585775616814201e-02 -3.740965478484569173e-01 4.106062526407984192e-01 1.102281264553197415e+00 7.634666449304920999e-01 -4.185166439773088110e-01 -3.407473206608692684e-01 7.033174545935305666e-01 2.934191025107600326e-01 6.374492184212075807e-02 -1.816775914238795073e-02 -7.753310579375456424e-01 1.266752819183648293e-01 7.782070375386035410e-01 -2.622193317761624343e+00 6.901238144427339627e-01 -7.079716375296569719e-01 -5.255743603769120753e-01 9.845803787227223047e-01 -1.385074256808096482e+00 -3.073695216112017903e-01 -4.793167039528472007e-01 5.836340594345472699e-01 5.800619704163357815e-01 4.209382307167835457e-01 -1.202911319328233253e+00 -5.278571871792786530e-01 -2.274632689432121990e-01 -1.990493116633602066e-01 -6.564671978937552943e-01 1.637497718907241273e+00 3.093040740388906529e-01 2.774482171115474349e-01 6.719882599087695363e-01 -8.093587803331617758e-01 4.390547845286901785e-01 -2.954479117397583732e-01 -2.026162459749033806e-01 4.769804936600815504e-01 9.626428945883270805e-01 1.447141231756197799e+00 -8.435200943905858395e-01 -5.929859986080284751e-01 -2.012786479691873520e+00 -6.555932630281497975e-01 1.037376879250751616e+00 -1.485020316250142081e+00 -5.687023713767734856e-01 -2.593380945174548202e-01 -1.113192420150216577e+00 4.811467526636905578e-01 -7.684098135209131708e-02 -1.230315728498070360e+00 3.919438918655681059e-01 1.028786520474266108e+00 1.616209948755551240e+00 -1.284381570050601995e-01 -7.889399867869434368e-01 -4.020893648599249692e-01 -1.989138737013155467e+00 9.279588431038333640e-01 -4.744080453970073163e-01 1.046069139712681562e+00 -3.032433416494105874e-02 2.216951507093985363e+00 -9.259632900887143636e-01 -5.426666767888145282e-01 5.236332871800591926e-01 1.187797359053923918e+00 1.657689544420835881e-01 -1.547129636804315034e+00 -1.200771728837939811e+00 -1.054826798777395158e+00 -7.128429251454490023e-01 2.425846912367340291e+00 2.055429425930070053e+00 -4.991544694359231760e-01 1.012367643206145473e+00 -4.785233844838869266e-01 -1.929337984839787079e-01 8.984226616854333880e-01 -1.229382548951296755e-01 -7.377500774815282103e-01 1.590558622788445398e+00 8.299745750981561976e-01 -5.068974528676419844e-01 -6.889836599226586422e-01 -1.009684040238772590e-01 4.142553798569590939e-01 1.400546142895909285e-01 -5.769597138034749939e-01 -6.769020266822337595e-01 2.748283451715662906e-01 -5.952041007953849938e-01 2.746497274497590180e-01 -2.445712055334993973e-01 -8.359675187214171688e-02 -1.314198947728254518e+00 -2.547989934833908010e-02 1.302919093960408503e+00 -3.231889720209731198e+00 9.527940084497272810e-01 3.865357340818723619e-01 5.580939577298962284e-01 2.982478974221666190e-01 -9.788017223765488328e-01 -1.611569583782521464e+00 -3.992399536155027961e-01 3.172070739741090217e-01 1.938107406186580395e+00 1.931177212519052278e+00 -5.729848452227771505e-01 -2.080972264140765193e-01 -2.627931932793526326e-01 -1.043813469798065663e+00 -4.374516040452063881e-01 8.620857985622511210e-02 -2.195908468638852751e-01 1.184464894182104988e+00 1.433729338651978935e+00 -1.954374150885666295e-01 -2.824262145337134641e-02 1.391203847095237922e+00 1.733366364396106363e+00 2.225598627138173580e+00 1.382138485235028025e+00 1.424370417587394466e-01 1.396212603086980364e-01 -1.523273750030139428e+00 1.499186073519536977e-01 6.784194690429855568e-01 -1.558180349431860900e+00 4.387114957052987152e-01 9.369606863654981188e-01 -1.181370150362184956e+00 1.066351435887355148e+00 2.526976641569417259e-01 6.832857605060892459e-01 -8.697403403418040302e-01 1.230336638194335475e+00 1.556253894149687844e-01 -8.406626525932243688e-01 5.233476085929406052e-01 -2.403527989554132827e+00 5.815484936709771624e-01 1.149291636469461642e-01 5.286070186577909030e-02 2.655047359099770521e+00 1.655032859961140870e-02 -9.623723438410904940e-01 -1.349320515535787024e+00 6.538449675119228921e-01 8.207881094796132260e-02 -3.843329683403053920e-01 -7.368769505738244074e-01 1.356464808596001548e-01 -4.271928702186642002e-01 1.064285824950528481e+00 3.357059298270318237e+00 -1.443381682164925350e-01 -4.652190336384555702e-01 -3.540302933210148217e-01 6.459446840297632386e-01 7.408429084641533595e-03 -1.246737797631939593e+00 -7.783677490482833194e-01 9.024559936533540494e-01 -1.208539898806788360e+00 3.255528598776469829e-01 -1.445982427607372500e+00 -1.148922517966769696e+00 9.439749080461153907e-01 1.231865182938399750e+00 2.310923963564208261e+00 2.323053798005908499e-01 -1.262190621739462948e+00 3.126848661373907157e-01 1.031141397724515851e+00 1.344862119895841035e+00 -8.968460909490143518e-01 -8.251633033375714854e-01 1.387697684861134428e+00 9.995125242684167466e-01 1.901687441284063196e+00 7.601203368409128469e-01 -1.162811624151360190e+00 1.825347364355934365e+00 -4.742636132902275925e-01 1.224347366561140626e+00 1.695676643712054288e+00 1.153089688583741612e+00 -1.504467778375335296e+00 -3.900413124068463633e-01 1.195918565825583313e+00 -1.021772015843230436e-01 -1.223204325103313325e-02 1.750206556242250189e+00 3.005973431198368240e-01 8.482044476434645597e-02 -8.611227080104238985e-01 -5.469838546848343475e-01 1.590384647125593132e+00 -1.665873202663019415e+00 -4.915319345956181141e-01 1.682750078925293602e+00 5.057860060066777796e-01 -3.067285105466515671e-01 6.046206534994872511e-02 -2.648361378691904688e-01 -5.865246295257698916e-01 6.266508230376891531e-01 -9.681491461278010080e-01 6.684483851304473534e-01 8.466743237024648705e-01 -4.223171910245870214e-02 1.247554156487406862e+00 -1.941252421885452939e-01 -5.454177280773355729e-01 -1.622375285560273550e-01 -4.184259387776677330e-02 1.545080746877581790e+00 -1.612934245941826772e+00 1.449120319438803151e+00 2.063133328398007449e-01 -8.721148320020659650e-01 1.136754585082285551e+00 -2.308173462823326638e-01 2.871548729588712170e-02 -1.785708918849024052e+00 2.915928385120715172e-01 9.378258997213987369e-01 -1.068628110280925414e+00 2.613345036799014309e+00 -2.936237835727612544e-01 -7.070590498028392901e-01 6.369967270889882460e-01 1.393171625545870096e-01 -5.149555183129033153e-01 3.343636855797046947e-02 -9.439425313153143593e-01 -9.418463617395645970e-01 3.981495215726241210e-01 4.182694755077232540e-01 -6.099054214311528943e-01 -5.729171225580115268e-01 3.053933737539028526e-01 1.775971568045687343e+00 1.754142833396350687e+00 9.440624083468500682e-01 -2.323902582525051663e+00 -2.547023931283283193e-01 6.744032305356286727e-01 1.186066690404860013e+00 6.326159625011452681e-01 -2.989245611566695437e-01 -1.195887986529424740e-01 -3.351741737594707837e-01 -3.049170858045949783e-01 -3.141086835726218940e-01 4.316255551991710071e-02 -3.312878070898906957e-01 -7.739476212178032499e-01 8.532938905188334200e-01 -4.454713817931476583e-01 -4.592402680757139977e-01 -2.579657108080583572e-01 1.471236472542834239e-01 -7.689821641200544899e-01 -2.920884629442792590e-01 -1.101449415623112271e+00 1.157911475827914760e+00 9.266059277316553155e-02 -5.660780603353344764e-01 1.908837444601040545e+00 -5.836353472384403496e-01 1.121282816127760151e+00 1.203984958418296891e+00 -5.347128992255779645e-01 3.445343106901038177e-01 3.987611970529558181e-01 -6.565784911887666553e-01 2.917053528107583782e-01 -7.508713019197948979e-01 -2.830909446840769172e-01 1.114100161504391617e-01 1.186698276396042084e+00 8.923672824727769681e-01 -9.874448480556034802e-02 8.306203325372480961e-01 -1.514014009388810755e-01 1.433656045158413050e+00 1.755002964742689020e-01 -9.511293352142839719e-02 -4.249232697565137329e-01 8.251857296579747647e-01 -9.645408741999098035e-02 -4.693430893386192904e-01 1.584623996329957318e+00 -1.741353323287000432e-01 8.372071861007089610e-02 -1.246966134083271838e+00 1.916378525699891089e-01 2.121956999325249171e+00 2.736727440206602746e-01 6.995627932567552998e-01 7.910089060251459525e-01 -1.193830129532557294e+00 -1.854316319640379185e-01 -1.153128786202517020e+00 -8.270214222775407187e-01 -1.817994820208153284e+00 3.335081440896680571e-01 4.956592768210429378e-01 -3.218752546520375346e-01 -1.195062491721340825e+00 8.814435261348255723e-01 1.513018714455881986e+00 2.114121982936143229e-01 1.228388902211329098e-01 -2.336671731842441257e+00 9.216923438627649956e-01 -1.410238720363734322e+00 -7.294208380283344617e-01 -3.387923318178739929e-01 -2.991914646068019601e-01 -2.388363231269120757e+00 6.784624973694142192e-01 -2.482150370920029325e-01 -8.803136495839082309e-01 1.216905964701885612e+00 4.053428761554365156e-01 7.266945936605648804e-01 -2.591859897169643268e-02 -1.291833247728320533e+00 1.522929402414927358e+00 -1.205907839433020712e+00 -7.358482702183434254e-01 2.859535390947310490e-02 -1.121361560555890424e+00 8.230546490746060151e-02 1.362177141243054335e+00 -2.786189171645862550e-01 4.337305805495609290e-01 -4.092384138345998013e-01 -1.197594901837701897e+00 -2.141909745669113782e-02 9.258928722313271020e-01 7.987294111573565170e-01 -4.732827756136703257e-01 1.065216023358137365e+00 -1.513363665299089222e-01 8.325827894518561534e-01 1.573964235840959791e+00 4.297007824784215280e-01 3.067843950432882494e-01 -5.642924484968933063e-01 3.743707170636069448e-02 -5.383555613539645623e-01 9.174220808440475272e-01 -8.672765506100901245e-01 4.385466901436835263e-01 -8.616811288631357479e-01 -4.980637947600828896e-01 -9.278847667920767095e-02 -1.622003909643756847e+00 -4.047149549760028497e-01 -9.933785225591133805e-02 1.412592331122793698e+00 -1.195995862658789932e-01 -1.455633166292060743e-01 1.537816319715969771e+00 -9.656497555979804970e-01 -1.177273827419816898e+00 -8.037135630238272377e-01 2.570587549149370710e-01 -3.303482747071938563e-01 -1.417988947624027274e+00 9.293402988017794852e-01 -1.174783226818825632e+00 6.422305550343838654e-01 -1.055629882173244188e-01 6.268669059922081788e-01 2.244395581047379795e-01 2.569561956339751152e+00 1.624269882143466903e+00 -4.915941215576625223e-01 -1.457395089614167638e+00 1.765323513896390528e+00 -1.275087619226882518e+00 -7.180116491929969813e-01 -1.323113162603000603e+00 -6.165239663085846367e-01 -9.951098346179873197e-03 1.008021154776059136e+00 8.311035319437459767e-01 1.457699530027306789e+00 -7.456055454983252506e-01 2.144419792631488964e-01 1.490249655595686784e+00 -1.476837328881474842e-01 -8.757619052988032671e-01 -1.394614763198737117e+00 1.450693534266908502e+00 7.957766233767908926e-01 -3.790688887885613756e-01 -1.010055738173498696e+00 1.869420020392993820e+00 2.101211825116024112e+00 2.183408190806224725e-01 -4.456760533374042876e-01 5.207159275236818985e-01 1.751425103050038290e-01 8.934065081125355245e-01 -6.374841035738926243e-01 -2.164578725841102835e-01 1.398788674687916567e+00 -2.428600246163601373e-01 7.608825278931654612e-01 -2.324511782400775772e-01 8.065476975042998875e-01 2.903005082122245839e-01 -1.102093140507856006e+00 8.339920649347427606e-01 -6.242162676018656597e-01 -4.285507697588492593e-01 -1.248498771749235459e-01 1.035354761807362051e-01 -1.036902871103229318e+00 -1.294491671791234422e-01 1.427395998352688045e+00 4.714773775883768225e-01 2.580152573638255786e-01 1.107465050938513551e+00 -1.567991211333627843e+00 1.322642458188048709e+00 -1.327350016917940190e+00 -3.949682983350951693e-01 -4.275125262707567958e-02 3.840550665608583603e-01 -8.916878356486318546e-01 -7.111921894417382317e-01 -7.758543234495766105e-01 1.316802370173859593e+00 4.223654741156505077e-01 9.463743977745829872e-01 1.020781712172009525e+00 8.808432408177048201e-01 1.372035498112960994e+00 -1.393186196415993061e+00 -1.553499191442702987e+00 6.675018348464052398e-01 1.360563207304527733e+00 3.120697590921777675e-01 -7.263131299486949022e-01 -1.997057200599662852e-01 1.147927500021967750e+00 1.256506781892769542e+00 -2.777085445657958007e-01 9.114631713000079238e-02 -2.129245203534244180e+00 -5.343607116333203289e-01 -8.725372648613810567e-01 9.791946727320786081e-01 -8.886075747548749515e-01 -8.206139153091365213e-01 9.372280586032706307e-01 1.429694715629699353e-01 9.188797852331445290e-03 -1.033961783804391077e+00 -1.759819014527352066e-01 9.777284707327622559e-01 1.056421323398794021e+00 -5.132693307851775577e-01 4.164134828004310007e-01 1.774061549886596589e+00 2.424611853230503655e+00 -3.388215928523218706e-02 -7.236783334232295140e-01 -4.762671742622686111e-01 1.140062818647070264e+00 1.901276952009306687e+00 3.788079966415606181e-01 -7.372124219223288311e-01 -7.779362253806046956e-01 -1.719025553443990439e+00 1.423425262884314257e+00 4.428233079232506975e-01 2.218715678935120561e+00 -1.561353502801301918e+00 7.104495202526244224e-01 -1.882549596341057452e+00 -3.577819232206248812e-02 -1.124181010323825891e+00 2.088007737974325817e+00 7.508548302417704656e-01 5.277155677436973225e-01 8.881384878066576061e-01 -7.596192619989050598e-01 -3.929508398901385702e-01 -1.293152196730277703e+00 1.455581728870481983e+00 -8.583384729990082285e-01 -7.318195198628281162e-01 1.456209430353974099e+00 5.797206006455900562e-01 9.429701544053108453e-01 -1.563356012292263841e+00 -4.615336098768336170e-01 -6.999038866711287943e-01 2.433327772974741825e-03 -4.995448311468905223e-01 1.598247730994849292e+00 2.326589096890817332e-01 -2.734627869306816561e-01 2.478379737598449262e-01 5.545872183758596696e-01 -1.714810320628458840e+00 7.851632585510430751e-01 1.704461450269484368e-01 1.421467306659828511e-01 7.744648792807472537e-01 8.877026931078556282e-02 1.157874603979740291e+00 2.525162492978088036e-01 1.698366256263152518e+00 8.132778904533617403e-01 -3.232914644498285361e-01 8.265192787170700939e-01 -5.476328417075188026e-01 9.189617625146448976e-01 8.720098970252463388e-01 3.651789005872603799e-01 -9.889551093314071784e-01 -5.332928573389444926e-01 -3.385186991896310671e-01 8.749859815628202586e-01 -2.717469791959391950e-02 -3.866500869355537356e-02 -1.409135137833093188e+00 2.770275054979222107e-01 -1.144795212474875035e+00 -4.556551070063274977e-02 -1.019179489570644082e+00 -4.082205239717802137e-01 -2.763869014646611610e-01 1.184916624426811671e+00 -2.425958165087716001e-01 -6.041351684206123229e-01 9.354387325802642206e-01 3.298348934266854826e-01 -8.176373746982694701e-01 6.576970078843485945e-02 -1.022472334320095433e+00 9.365274149162300388e-01 5.941648592384706218e-01 -1.624651577610719100e+00 1.630982253558071193e-01 -9.657082094194696653e-01 -7.257958765344838525e-01 9.354125386893709093e-01 8.146809464705894177e-01 -1.352326098280244748e+00 1.108082889062015797e+00 -5.086309848974300829e-01 -1.520041475669066999e+00 -6.817162044470609361e-01 -8.846842853260112882e-01 7.066398036546049921e-01 -8.880280362559561658e-01 -3.419953865856034669e-01 1.072706087509533335e+00 1.549642408233460333e+00 1.386453231581931345e+00 5.323051575137529579e-01 -1.024381940800935809e+00 -1.577387025883518312e+00 -1.859069296956616268e+00 1.167288662414430744e+00 -2.895677398247520795e+00 5.382744447687588529e-01 4.117612143967588900e-01 2.970733007269713566e-01 9.741000696671085063e-03 3.092442957517912427e-01 -1.180941822430676913e+00 -7.054197718916765947e-01 -7.091090843675491584e-01 -1.375714858291498199e+00 8.548237263361401217e-01 -1.301683353196524950e-01 -3.434700887441851508e-03 9.092870286650950318e-01 -1.800995927512929473e+00 5.678331350116849752e-01 7.853004442084879910e-01 2.870828865044676270e+00 2.387300890429159939e+00 1.397851121700044719e-01 -7.187738677599977422e-01 -6.118901616334906368e-01 5.160909425481176038e-01 1.610252580962875157e+00 -8.357581738347500400e-01 -1.488573081883532989e-01 -1.425872012445035253e+00 -1.340391998064262846e-01 1.578057441049221854e+00 -5.265203336762391828e-01 2.029288035153431480e-01 4.706517669935290082e-01 1.514335774118612754e+00 -6.347101329899583755e-01 4.476385802766810751e-01 -8.474193886551499577e-02 9.436660151561040433e-01 -3.004481487277539387e+00 -2.321731503436448296e+00 7.424499716373230696e-01 1.352458149912294516e-01 -2.293239420574677112e+00 -1.795613995579084632e+00 -4.619398794675166342e-01 1.430022061772252995e+00 3.603309074116055333e-02 6.193764444094541632e-01 -6.874853213728381041e-02 -1.568162757648725814e+00 -9.040897945065062835e-01 1.128365022437550769e+00 1.705771760635300227e+00 -2.515915496396837203e-01 2.165283629670844423e+00 8.385462240837262549e-01 5.695347522187232947e-01 -1.082403233708847834e+00 -5.789987352118597386e-01 -9.253967627027976928e-01 -1.911080014661370174e-01 8.418969598297084689e-01 1.045512680510114700e+00 -6.084638107717040834e-01 -1.880335243825193015e+00 -8.706557451884731069e-01 -2.935507974887514582e-01 -7.426030074992689967e-01 -1.401629527485327209e+00 -2.530421951955695858e-01 1.285121203428183811e+00 -2.364967091934404575e-01 -1.929264061823799947e-01 1.478314366586493733e+00 -2.063813346064309773e+00 -1.274599518795106690e+00 -1.298326067074994317e+00 1.174565168413714611e+00 1.574234459046517098e-01 -1.528675412922101129e-01 5.189476042326341965e-01 7.567428214430917122e-02 1.438002702071956351e+00 8.008970594715550950e-01 1.196703263026572747e-02 2.464988399038321454e-01 -1.694257379821206833e+00 -2.495921744832638733e-01 5.240426722037910823e-01 1.397282063027654564e+00 9.787467390913964227e-01 1.321809451452812478e+00 8.737697056572873988e-01 -1.549395925718815459e+00 2.049674881558571027e+00 1.039910386994706393e+00 -1.598021437335834349e+00 1.437004934509824139e+00 1.219590795733728333e-01 -1.272580446633962525e+00 2.898667912863194251e-01 2.497273281682338766e-02 5.088306222233788256e-01 1.072481317362131925e+00 -1.502472717135618474e+00 -6.650961483336923497e-01 -3.967321216996546052e-01 8.038260471780290795e-01 -4.765881776092655286e-01 5.102845449058437954e-03 -1.883128355742756666e-02 -3.194110361433174505e-01 6.118408432563657851e-01 -4.059421051828653870e-01 -6.948754693176913966e-01 -1.208575936227108683e+00 5.227584190000426068e-01 1.703166074160729349e-01 -9.730766634420866534e-01 2.421801025622972503e+00 3.048520316557945531e-01 -9.946907467055352350e-03 9.935305245533349039e-01 1.958460866291887870e-01 7.946945321168219500e-01 -5.796541399429693264e-01 9.768681190603555331e-01 7.805990240835850025e-02 -1.757000231901354903e+00 2.139687434753491102e-01 -6.329899969080063915e-01 -9.979357952181583391e-01 -1.007070164072924268e+00 1.158610111777257812e+00 -1.297097181495680651e+00 5.074208052788975465e-01 8.333327962395348232e-01 1.064747734122449607e+00 -5.529611314937507016e-01 -5.182838937937694901e-01 1.650474772616872032e+00 -1.127094610590042567e+00 -2.084150091439587626e+00 -1.060898795352039015e+00 -7.452980153879877889e-01 8.034690611912213010e-01 -9.093432915558994356e-01 1.837318146174382882e-01 -6.041342602689458996e-01 -4.949339456142600180e-01 3.911090620065197851e-03 -4.019301807913858715e-01 1.446988441879719645e+00 -9.317587352834855174e-02 -4.837018804180518439e-01 -9.478241632454411647e-01 8.760851193571587148e-01 1.602327106435638693e-01 2.448719026436947319e-02 -8.404727678458047135e-01 -2.168017451189404310e-01 -1.145404612497781693e+00 -6.073088254130538655e-01 -1.039615215628723943e+00 1.616198644083093550e+00 -9.508582890897878670e-01 -7.115362070732410560e-01 5.857366842962294928e-01 -4.764666927636246885e-01 -3.812713992386063122e-01 -5.488579268787761034e-01 -3.820066453362197523e-01 -1.069425281752261370e+00 -3.152768313575399217e-01 7.970301304374932672e-01 5.173661953360721155e-02 1.841124410566799430e+00 2.470016839990212820e-01 -5.688791500964909265e-01 1.252293674586888228e+00 1.493688373310500417e+00 -3.415896425093281619e-01 -1.636844031906259100e-01 4.534440263352032541e-01 -8.702581496906758307e-01 -8.165442535331594032e-01 1.198528500631217630e+00 9.811845150952893668e-01 5.145491637595516199e-01 -1.880204703769580821e+00 4.404735364538386877e-01 1.081083979163947051e+00 -9.440978757746613104e-01 -2.273314273696523391e-01 -1.183584932722456656e-01 2.402707264051324731e-01 -3.905511386629677562e-01 9.510026800687415571e-01 1.194376138787819064e-01 7.799822894314935029e-01 -5.607717587539730042e-01 6.259865025144106809e-01 -9.039931163169450112e-01 7.456144915776492521e-01 3.564944207851842850e-01 -1.054131262090559407e+00 1.158351911496408260e+00 -7.518100114888214176e-03 -9.606606783551905338e-01 -7.117252733547313470e-01 -6.426635813045297185e-01 3.827369401293263529e-01 -8.701926345052545253e-01 4.386569651794628988e-01 8.540409045512903363e-01 -1.821190149021623128e+00 4.854949493479156497e-01 -5.920677437732024123e-02 -2.718884501771666740e-01 -1.573978072248689297e-01 -4.306884799020898602e-01 3.801166066774075980e-01 -8.414587225509525537e-01 -1.167781132459327242e+00 -8.185885608180487605e-01 -8.265104040115922590e-02 4.095842628696765297e-01 -1.671263135702695246e-01 8.295683984497296271e-01 1.162994019181680327e+00 -3.808379269335451234e-01 5.075072088035690321e-01 -1.596363806112987560e-01 1.813363077232156007e-01 -1.126502153771255399e+00 -1.053431241948757258e+00 6.534655899701322657e-01 -2.217398007339672183e+00 -1.532253648820196545e+00 -2.641693103377607543e-01 1.123310021751164678e+00 1.219074596063099314e+00 -1.422676130900292213e-01 -2.275265137508042101e-01 -1.778164941735389248e-01 -9.487710016398738164e-03 8.351089379149647662e-01 -6.576153655620926575e-01 -7.365393031018931946e-01 -1.567075846972866948e+00 -1.700022443485247059e-01 -9.037018240697964888e-01 -5.254759052155766330e-01 -1.188384748406155156e+00 -6.828557522024178983e-01 3.250949100635687483e-02 -8.317008825062951471e-01 6.403431115034714516e-01 6.130167968835210646e-01 -3.963816800395440487e-01 -1.987914598329622473e+00 2.492431305550256937e+00 8.128992147535614166e-01 6.025880663211473642e-01 7.320700602933661871e-01 2.015263245266811776e+00 2.059359090382074653e-01 -5.343401629565436295e-01 -4.491968762604315324e-01 4.028615458690639750e-01 -1.867884793372187047e-01 6.126536482926703275e-01 -1.010217035906292526e+00 -1.684384445519982787e+00 5.501002567128540077e-01 -1.247308557748878055e+00 2.169831098000882530e-01 1.831650624563374796e+00 -2.202910164928733483e+00 4.044348826459060464e-01 -5.478927400024533045e-02 7.565195028718642023e-01 -9.445460066031047264e-01 -7.339623950132475594e-01 -9.730238892614920254e-02 1.563745342360523649e+00 -1.294913081210232075e+00 4.186732623780864970e-01 -1.389970916235929499e+00 1.010388789877907367e+00 -2.224141525370108285e-01 1.581872959452925720e+00 -3.097217289708179555e-01 5.814616247528933135e-01 1.368210693821807045e+00 -1.498579667659316161e+00 2.651573502611435096e-01 2.632553211361879253e+00 7.522827657185126027e-01 3.817166889161777710e-01 4.086611572396015024e-01 -1.003877593994515760e-01 -3.983040871940186634e-01 1.586049438180216375e+00 -9.015278561617142694e-01 -5.033066075383488824e-01 -1.184847325671470664e+00 1.761189292520284999e+00 8.769589174812327803e-01 -1.037947502184519477e+00 -1.786435074666057998e+00 4.868079343748853427e-01 2.409693334951723831e-01 6.629859698469947604e-02 3.838856473777662037e-01 2.605076196090278184e+00 5.040036100945749498e-01 2.431671792878902505e-01 -2.091307982144393063e-01 5.667531569169002026e-01 1.358363868913387229e+00 -7.333799827723674891e-01 1.025336194077403618e-01 -1.456297786147578766e+00 1.630872579346281492e+00 -3.443955528637073771e-01 2.819356845462748784e-01 -1.869109287430417154e-01 -4.529445488807366804e-02 -6.831052092335490045e-01 -6.890669483448815802e-01 -1.179550439452502070e-01 6.563388005238643963e-01 2.138468973597751344e-01 -2.685421251387777319e-01 4.301653468684143444e-01 6.146285946098514197e-01 -4.569368400836069100e-01 -5.707700450847039697e-01 -3.955356267491261235e-02 -1.998671785760413044e+00 1.467127534233590991e+00 -9.850468635681340901e-01 5.562204055168429306e-01 -1.223795303103989429e+00 1.077459085332572036e-01 -2.199481802355246207e-01 1.092015439992243708e+00 1.276661896485637715e-01 9.206541862995383518e-02 3.992045585302476107e-01 2.733822862225150363e+00 1.365318942703068972e+00 2.240181213426231666e-02 -3.744289674832947390e-01 -6.383494454121668715e-01 1.567012752210376503e+00 -1.088058658623547448e+00 -3.521340405584650890e-01 5.490852075697876256e-01 2.575688287050583933e-02 1.649460825696506872e+00 -5.384600504528460618e-01 1.239592126649753601e+00 -1.444102944455476267e+00 1.206312388821442649e+00 -4.187264005366614361e-01 -8.042820219181348040e-01 -3.828809173137660560e-01 6.078251118765662930e-01 6.624815720935284258e-01 5.425691867568228216e-02 9.869554953587265089e-01 -9.550859387876161621e-01 1.271585207723122668e+00 1.073152974183136044e+00 1.581820786052174022e+00 -4.634692147333364237e-02 -7.424980553013900142e-01 3.000089382362573609e+00 1.637463372016154439e+00 -1.089756127026937582e+00 3.388045221103431204e-01 3.548798477725306766e-01 -2.391274544656891266e+00 -6.156730088897793829e-01 -8.516236547969252557e-01 1.101594116760452380e+00 1.078698418319362862e+00 -5.204149703145356520e-01 5.555139648269141750e-01 4.090837071986670459e-01 -7.887505744973976052e-01 -4.092878695950546986e-01 -4.409820879709062114e-01 -1.522828773438245520e+00 1.918127278821897264e-01 8.427116728118243527e-01 -1.188397424668929503e+00 1.141442368557376463e+00 1.649518852791092227e+00 1.672534496066757415e+00 1.294649618885470588e+00 -4.571838156421801913e-01 -7.050822313905307226e-01 2.316458529806034505e+00 2.908512899844584720e-01 6.816386938688585584e-01 4.122922509419989501e-01 1.999181863666535053e+00 -1.121398969966932224e+00 1.583962587619581530e+00 -3.447147387212910474e-01 9.998737959545502818e-01 -3.027944150508724563e-01 5.371281406290786542e-01 -2.402790612916192448e+00 -2.222963032210960865e-01 4.961612654730034322e-01 1.635994656895942700e+00 -8.858485297238599676e-01 4.550297343869402766e-01 1.432875273186193121e+00 -1.942400952670478853e-01 -8.935647370758207364e-01 1.562604104435244334e+00 1.220218891734704103e+00 -7.783917914587012987e-01 5.860198945383631175e-01 1.213305692787617129e+00 -3.293488566543181784e-01 -1.133843852384183171e+00 4.113678951188162181e-01 8.941897775259236569e-01 6.547509768637284067e-01 -1.670899689657738829e+00 1.517725383333883293e-01 -1.656132680346253494e+00 4.694401965578629543e-01 -1.138599094292814140e+00 -9.387679803637107856e-01 4.455093522943520679e-01 1.694604224518910573e+00 -9.090403307768134544e-01 9.820264338382502789e-01 5.222981096589344174e-01 1.172548624459564870e+00 1.006829976614462829e+00 2.790393062488358833e-01 6.462999037926633328e-01 6.226151666195507417e-01 5.718673770216373686e-01 8.184004722291837730e-01 9.370649451488961557e-01 -9.769703969046001912e-01 -1.281653037128917427e+00 2.446192152454821911e-01 -2.574515048819284169e-02 -8.775541773976576199e-01 -1.946844908743689651e+00 -1.510302953993526653e+00 5.916372082129865984e-01 6.495152944230438985e-01 5.124725193617000185e-01 8.822348480628061651e-01 9.841411862893743034e-01 -8.294800408651608059e-01 2.177100253427079191e-02 -4.111609800211463162e-01 -5.507990186197895266e-01 2.322647658534771620e-01 5.063735605792182293e-01 -3.150148234744025166e-01 -7.544837533847925659e-01 -9.944310612582564213e-01 7.831181495029523321e-01 -8.705471070001242762e-01 -5.312556962298654595e-01 7.513817605467076888e-02 9.944157455114601696e-01 -2.230518356156547810e+00 5.442027699905761517e-01 -1.158419914213715041e+00 1.570240082247612357e+00 -1.060419803567314440e-01 -7.288796136689356109e-01 2.645452004819131009e-01 -4.217555192400403996e-01 -1.177380185680018121e+00 3.446987241946028457e-01 1.969267178339190849e+00 5.774188741213571729e-01 4.795995505386155822e-01 5.291797095220237557e-01 1.168916721708726181e+00 8.314968868728332685e-02 -1.998026373502552744e-01 1.053951333645168020e+00 2.431439765699881239e-01 1.372740083460537219e+00 2.194651094697900540e+00 9.577203934344960534e-02 -5.717341489789831144e-01 -8.740325564670260450e-01 9.952251204352730030e-01 1.495742927155928603e+00 2.564911047718510861e+00 2.160326506245512923e-01 2.726271896606187184e-01 1.478811565818241469e+00 -1.247100259186066262e+00 6.898790551856071041e-01 -7.764620017706264088e-01 1.523094324028884672e-01 -8.743062132137990883e-01 -1.156863889192389250e+00 -1.745206201392765499e-01 -2.736594987252602529e+00 -5.931280976642714364e-01 1.118024178496094534e-01 1.432942636498390820e+00 4.400332531932421576e-01 -3.134620444412755114e-01 1.005838209491007662e+00 1.394201978968759414e+00 -2.522970067826021956e-01 7.545338426275716159e-01 -1.030234972159894125e-01 4.594821950474052841e-01 -8.455128929874278221e-01 -5.514681211225871404e-01 1.597433512173190295e-01 4.273507640789818707e-01 1.577613456497312661e-01 -6.707010877372644453e-01 4.099966614494466310e-01 9.342869738645642741e-01 -2.901753195563555043e-01 4.090262530397765217e-01 -2.180099011723088953e-01 -1.219627241426935793e+00 -2.825429701051120901e-01 3.442543495408350585e-01 2.119399933952296422e+00 -9.072850555420127749e-01 -1.036604703684433249e+00 -6.687713244497909271e-01 -1.754127198480338157e+00 -3.523590436623280087e-01 -1.254821859247076343e+00 3.941715065569939558e-01 7.736569212710334709e-01 1.368035482698801264e+00 3.595093499636620171e-01 -4.943130776103911717e-01 -7.767459459324705939e-01 -4.972093031838957233e-01 -3.531293485065484239e-01 -1.255428188708728854e+00 -8.891720603991770666e-01 5.583693670301007606e-01 -1.070141122013321233e+00 -5.642897815126176608e-01 2.366896071652084377e+00 -6.886403512191570375e-02 -3.539496447787114364e-01 2.020464086096310785e-01 -1.718506259244800827e+00 -1.918152421908677074e-01 9.292241283561600840e-01 -3.742952611079898850e-01 -7.690443970099100079e-01 2.378556189844797109e-01 4.837736814335177882e-01 9.271700174106008163e-02 -1.322617284318672315e+00 1.333920373865802533e+00 1.226060654088476642e+00 9.418480060510859841e-01 6.784121435371587294e-01 5.567083666938204001e-01 -1.187038499796929214e+00 -1.057273082302343958e+00 -8.967123065952742333e-01 9.413250733461216990e-01 -4.012633436854099456e-01 7.060359673001670444e-01 -3.133600930363256709e-01 5.075676758558019808e-01 -1.195475121037093746e+00 -4.120642547595961824e-01 -9.101038894352041497e-01 -9.356417494644454769e-02 -5.775692572371114997e-01 -4.326871610830889670e-01 9.338445916143249814e-01 -1.875211451380627059e+00 2.511006742591019303e-01 2.977946717145457112e-01 1.649025927702401750e+00 5.526377621451551425e-01 -1.272608653678029278e-01 -1.189456188422248983e+00 4.794708248569976017e-02 -3.638079178192683560e-01 6.887306693917500944e-01 -1.839843569666841150e+00 -3.355574722048909608e-01 6.464107743339545520e-01 3.459416193146283569e-01 -1.532406492458775027e+00 8.101674725714993475e-01 1.992496868085378847e-01 -3.858202316550690125e-01 -4.987892541342793806e-01 1.903189067587638172e+00 5.216607846668088605e-02 8.798563913320776031e-01 9.798189274243589153e-02 1.303019955817810827e+00 -8.691543159313167566e-01 -7.797899363477055479e-01 -1.725906521839335017e+00 1.143059816610728419e+00 4.380607721649075192e-01 -2.635528795823784409e-01 -1.741903747602956132e-01 1.332345017191449932e+00 3.019791981297100247e-01 8.580841607151594719e-01 1.022937870733630739e+00 -1.945720158366585295e+00 1.121877523317676567e-01 -2.603025851000144164e-01 -1.469787854920123316e+00 -9.858481940825639667e-01 -3.685870415613468065e-01 -7.938002315000715070e-01 7.487339048517882567e-01 -3.491183159358073884e-01 1.727517262740544179e+00 -2.028223847847061556e+00 1.573518919884236700e-01 -2.267432933748890489e-01 -1.571939107886788145e+00 -1.074001178913695176e+00 -1.721406337627788830e+00 1.090287534746612885e-01 7.821030838040251565e-01 -2.060996696936737482e+00 -1.154071292022595285e+00 -2.573196550341440236e+00 3.827827096297261589e-01 1.312120877388806894e+00 1.168555825677247917e+00 2.340625684573693632e-01 -1.937448475654855562e+00 -1.277791680829167553e-01 -2.278709586500395345e-01 -1.758029809260479359e+00 -7.961477128794577918e-02 -3.384018313938277900e-01 -1.043203367127666370e+00 -3.813383319805015992e-01 -1.566095745563840791e-01 1.626308353442486254e+00 4.402606207983462694e-01 4.969734693417381943e-01 -1.466386797711376921e+00 5.242434300434278827e-01 5.875593562283758509e-01 -4.101594313703527672e-01 3.417634806765368349e-01 7.608309858897854827e-01 -7.795639803118874223e-02 -2.967853643398685737e-01 -1.912849437557441190e+00 2.851898380320574966e-01 6.083259648453317459e-01 -6.175791986922285481e-01 1.126280122441357390e-01 1.170421776971950906e-01 1.977383815241421372e+00 2.456517392604221361e-01 -3.375519464502301226e-01 2.230284824367791963e-01 1.138775273089263962e+00 7.021783765420168688e-01 6.628160423949506219e-01 -2.469006556464674873e-01 -7.399778252290056813e-01 1.305444204620087811e+00 -2.017952650712691032e+00 1.303159462396779267e+00 -5.782715569437058001e-01 8.664689420451102686e-01 1.798701724874498975e+00 -5.655782600789475145e-01 -1.766143220951401152e-02 -1.818696614903271502e+00 3.271926975072793065e-01 -9.696273976885020837e-03 1.369586294499607781e+00 4.681430955643632874e-01 2.635983953199154683e-01 -6.211981569779777557e-01 3.932696476508646954e-01 2.945159959602315358e-01 6.785361278937872276e-02 -5.801651727653033275e-01 3.471354177717000389e-01 -5.918947829463765409e-01 -5.216901680385031131e-02 6.775429532757825113e-01 -9.286800764894728166e-01 -2.256114415050855249e-01 -9.810780196022024224e-01 6.505149842054938070e-01 -1.013106995513527592e-01 -1.358701682838475699e+00 -2.656456683602781421e-01 -1.498589933707936139e-01 4.260838965076068074e-01 -4.953228689408462060e-01 -6.394044544754876602e-01 -1.043420870519865096e+00 -1.953803886843535453e+00 1.740725325665841927e+00 4.194744138124760768e-01 -1.215346414488060328e-01 3.947695541773913241e+00 7.829721146564635470e-01 1.867061854419720168e+00 1.458299373456080072e+00 1.174707544768213152e+00 1.072407268164762728e+00 -8.224754889370310129e-02 1.005107801178325655e+00 -1.045649601714499610e+00 -7.383725287715052765e-01 4.732926902803469282e-01 -3.596442429829361243e-01 -1.000114420551395433e+00 -1.316527636680212332e+00 5.938741670253476768e-01 3.089042259896145115e+00 -1.981226492683645146e+00 -5.439227054707175268e-01 6.088531879821625914e-01 8.519171600416526602e-02 4.383539095252870776e-01 -1.620162669790371490e-01 -6.296714171077673339e-02 -1.148136155538600711e+00 6.532477614437600666e-01 -6.871281036444251145e-01 7.861542005650263842e-01 9.743890698337356326e-01 2.662464208697782331e-01 -1.071941341518557023e+00 1.281589458942853366e+00 5.858426400165589465e-01 7.797717497081720905e-01 -1.516429744975383187e+00 -7.194060074862994592e-01 1.680848545817673401e+00 6.711698175469277272e-01 -1.890024197101310977e+00 -1.320898541252477854e+00 5.934897190364569336e-02 9.774520041382308566e-01 -1.297203241304562660e+00 -1.350380069858359844e-01 -4.261292385346245881e-01 -6.098566041232703072e-02 -6.677131403528963061e-01 -1.088190133926687231e-01 -6.770578923702340601e-01 -9.025810408777562577e-01 -1.877697338430200480e+00 7.980398545095007679e-01 -9.854896983338524707e-01 1.733645923034180303e+00 -1.071303148043338593e+00 -1.822031431598209253e-02 -3.003612917974255447e-01 -1.159999367691990857e+00 -2.153745685059610948e-01 -7.515338458801341659e-01 -5.762313507127062584e-01 6.380993099874080476e-01 9.998951576333791058e-01 -7.437008835256083694e-01 -5.426840827940830891e-01 -7.117234953360148664e-01 -1.944681702020031988e+00 1.039322993469957296e-01 -3.527889739194597918e-01 6.803546354488126946e-01 -1.909934720155483656e-01 6.881875956267468064e-01 1.698816465327983360e+00 1.171657450546291113e+00 -6.067223347898210994e-02 -2.713033254064141975e+00 -8.818760196849900757e-01 1.635859032671630020e+00 -2.071112484361536055e+00 9.154071102350920530e-02 -2.028823974434666999e-01 6.347595113121746735e-01 -3.728520624258633842e-01 2.938614820729175126e-01 -9.948369531870318583e-02 1.891685514869024531e-01 -2.744893446101683288e-01 9.343259110634208886e-01 -7.500883564030114137e-01 -1.160691567121685752e+00 1.566582807061533522e+00 -3.985855556788996390e-01 1.946472741345794399e-01 6.039995666897950422e-01 -4.993331043506686329e-01 -5.380899146687395662e-01 -3.137982677620297922e-01 1.656335330248260185e+00 -2.906921187292912934e-01 1.196131330548980465e+00 1.834010271075261045e+00 -2.581248992277559995e-01 8.748563582334045741e-02 -2.398152052800875733e+00 -8.715879630703171621e-01 -6.298745715758157226e-01 6.057387106397554843e-01 2.106758452245742763e-01 4.836589230668111306e-01 1.001100914532232711e+00 4.306724901485321499e-01 5.190011425847624871e-01 2.253840044333359216e-01 1.667551148240880909e+00 -5.427094474979934358e-01 -1.367620033614505015e-01 -2.333685454410167615e-01 4.970938133487134980e-01 -2.317585747128188822e-01 -2.592365024027939654e-02 -7.347642540399449730e-03 1.298657420638573257e+00 8.828763463340220247e-03 1.065335122928418254e+00 6.254835461192522761e-01 -9.275030050743026111e-01 -3.846188157452729017e-01 -1.154639217782606808e+00 -6.879081163637129626e-02 1.939428876525067236e-01 9.320702578307038522e-02 -5.928612102825746577e-01 2.404614402759756242e+00 4.102741977000837759e-01 4.444135333223647732e-01 1.165420672028564697e+00 -5.008363966277501467e-01 1.551424857583761474e+00 -5.942516340029378903e-03 6.448198412064322371e-02 -5.093314039816321248e-01 -6.461166660229900049e-02 7.378432821043240386e-01 1.330246700959634376e+00 1.984972095261167579e+00 9.148765105340211923e-01 1.590410670711457142e+00 -2.637464162102562959e-01 1.147799606587495358e+00 8.170822546063071234e-01 -1.293934167915647970e+00 -3.407986693000757961e-01 -6.503046202628358641e-01 2.972075022989377313e+00 -5.236756134970702026e-02 -2.626584047101847563e-01 -3.261552999180302170e-01 -1.044779000959130677e+00 -1.394805588481313752e+00 -9.070180443274828974e-01 -5.703203614403244970e-01 -1.258145270257604031e-01 -2.119654180934531951e+00 8.819889854966672660e-01 2.342617696353626044e-01 1.414523041439835482e-01 -1.132468618070932465e+00 -2.031935096554476558e-02 -1.453586559791930188e+00 1.047357340764973221e+00 4.778863421461059247e-01 -7.727931990744464352e-01 1.352981868119855990e+00 -1.252246806533605428e+00 2.185123746363631658e-01 2.811105235841721006e-01 -3.379199374200234085e-01 9.293566690577489409e-01 -3.488873103689486554e-01 6.033886126486227575e-01 -1.851638250367162661e-02 1.266880490001748572e-01 -1.018771817283072423e+00 -1.214389567762240579e-01 -9.228684563796790696e-01 -2.132360475988737125e-01 -1.650687361546568921e+00 1.562763904740767540e+00 -7.932355919795848198e-01 1.798732298625306036e+00 1.430022558160494395e+00 -1.949158394049682608e-01 -9.974255833416961758e-01 7.468385493921170237e-01 -4.927793381163392827e-01 -1.234520201990673582e+00 6.981596438567366780e-01 7.246591402514915847e-01 9.716873576254341227e-01 9.108355773725085314e-01 -1.494403114572655955e+00 -2.207568560412787040e+00 -7.512475748182118052e-02 1.035021518948238350e+00 -1.148123052350770168e+00 5.220839097619175417e-01 1.219949894759143838e+00 -1.918799294435253044e-01 -3.454818194403638798e-01 -6.583172527674151508e-01 1.141712572723371899e+00 2.958238867168004327e-01 -1.722262371875006304e-01 4.764062178940971226e-02 -5.064357524293647828e-01 1.093269701591990328e+00 1.007328178534556029e+00 -1.292671142470880330e+00 8.079482404775606419e-01 -1.201425354929184453e+00 2.244279154647173535e-01 2.666914228711480650e+00 4.055496090649245433e-01 6.639489376097410522e-01 -1.618845396785958846e+00 -8.117110998833190205e-01 -1.130397405294455204e+00 -1.115133551734397294e-01 -1.610916090654235244e+00 1.132671814291765333e+00 -1.828204771317294863e+00 -5.571378107144275144e-02 6.030242768856378666e-01 9.107651009728874314e-01 -1.032988082116371720e+00 -7.895058783183800388e-02 -8.318971696015217132e-01 -2.239510698061556448e-01 -4.878131760538576694e-02 -1.626677010318116734e+00 -1.843134397828888993e+00 -1.263070777047843873e-01 5.002794626147253343e-01 -1.838362310978055580e-01 -1.114094090435000517e+00 1.178136681441279920e+00 -1.037700226410490645e+00 3.414342179018001744e-01 1.478806924591250072e+00 -5.612294467191303315e-01 1.046995375542721707e+00 5.097480678026109491e-01 5.312886267719253430e-01 -1.677218404865875589e+00 4.091317558952826672e-01 1.472001347526529669e+00 -4.632667378737086450e-01 -6.241067469193303241e-01 -8.852745992598944069e-02 1.038250970596889200e+00 3.601891279028838523e-03 -7.353890473020122664e-01 -5.706271542685437126e-01 1.485689623659654846e+00 1.462616371641966895e+00 6.892821855765473016e-01 2.491306558164714247e+00 3.031856327089600400e-01 -6.069526445624224831e-01 6.149958272549437277e-01 1.180222110664478352e+00 -7.099795628417411297e-01 -1.218850262781867366e+00 1.577705664226573656e+00 -8.051038499618032862e-01 -4.628021031284900721e-01 9.006385691411000760e-01 -6.321323989190725801e-01 1.235565183862405103e+00 -5.121186708306532109e-01 -1.636802450621207272e-01 -4.764147307725369318e-01 2.308566379046365302e+00 3.848826129453139511e-01 5.418541332713647796e-01 -1.629557657928927261e+00 -7.609377382938328216e-01 4.193788851395311990e-01 4.884153872417742459e-01 -2.117300760870995668e-01 -1.334983266168199512e+00 5.879595610127938965e-01 1.395233481874909864e-01 1.319268517741958746e+00 -1.789499914605321207e+00 5.965988274619672405e-01 1.482276271283126771e-02 1.640762454722297092e-01 1.982424074087084098e-01 9.564836243942834715e-01 -5.303492284217552477e-01 -1.630655768431233721e+00 -1.968768560078678065e-01 9.818975406841666809e-01 -2.336670881659669990e-02 1.583183748372713584e+00 -1.178657773222277383e+00 8.359746447842695272e-01 5.707753506424503298e-01 6.295546386161134933e-01 1.719824266200602469e-01 5.356065897923506514e-01 -1.968286700893905894e-01 -8.434351505997286225e-01 -5.706149170398453485e-01 1.070996171869750269e+00 -1.295809467281779925e+00 8.706218823973453924e-01 7.494003065374482686e-01 -3.681796050527558206e-01 -4.712726670264957285e-01 2.670883910893509405e+00 -3.650584294309477951e-01 -9.314119713681424662e-01 3.898260792449212975e-01 7.423273282217316416e-01 -1.748211531384988859e+00 1.545277947918063666e-01 -1.733558236924700235e+00 -5.558572131937532523e-01 6.788549471266195345e-01 1.973835304885442232e+00 -1.027817240749641925e-01 -1.470843267178733593e-01 7.535580366277176978e-01 2.421858926173575899e+00 -8.488120094688275108e-01 -7.474973508701844294e-01 4.310695654508346353e-01 -1.112080875458216767e+00 1.679508477582596915e-01 1.062497868818980340e+00 -1.082214850381483379e-01 1.018486258845665710e-01 -4.054754245500294396e-01 -1.343784045720976428e+00 9.777698948826216707e-01 6.750618427662983256e-01 1.065047337451522358e+00 9.003685591398783439e-01 1.602486150879781426e-02 5.822193492397043091e-01 1.855205702643139443e+00 3.792836251847408469e-01 8.287782649014577840e-01 5.712851758879871067e-01 1.060313246184294345e+00 3.950956279764308854e-01 8.160976665498082330e-03 7.101120254070067972e-01 -7.412531805609393620e-01 -1.403338920075352936e-01 6.725804097584795471e-01 9.906116316804824962e-01 -1.643853511770853107e-02 -3.093588540263092490e+00 -1.147924762292070744e+00 -1.370856778343529703e+00 -1.992136826065092070e-01 1.164723543746107204e+00 -2.017973156774050203e+00 -1.135102898792563098e+00 -4.571203907742829031e-01 7.503013510915997886e-01 -9.084325512641185096e-02 -1.014841913459168188e+00 -1.468650434752035050e+00 2.243600152013792037e+00 1.167589051873562767e+00 -6.179480035094366830e-01 -3.027588353921811248e-01 -7.018543832312224007e-01 3.601325499592914481e-01 -8.436111732961855125e-01 -2.293186348922275020e+00 4.090120669070491655e-01 -1.665804466756447999e+00 3.713016003754475158e-01 -1.163788201700224345e+00 1.151846519432003113e+00 9.499893537129827648e-01 -1.247471003991915683e+00 -4.495703612154264839e-01 -1.999874061703386330e+00 1.009956230763995100e+00 -1.525511190408506357e+00 2.409169304641447518e+00 8.272089388817357447e-01 -6.015022336880890830e-01 -1.123353691908807850e+00 1.410257432727488880e-01 4.060540325304012876e-02 -3.742642350044322885e-01 8.575295074354631897e-01 -7.427975527321644122e-01 2.618054298830583826e-01 -3.971618249740001549e-01 -4.691767039867034139e-01 5.190500018359814893e-01 -2.375319418459340415e-01 4.653338386267856508e-02 9.086704135429255480e-01 1.337086599005364196e+00 1.732923155694087836e+00 -8.207717666949071456e-01 -2.130049038232575687e-01 -1.253205750967960386e+00 1.064921091106435513e+00 4.693720354781240611e-01 -6.907401701487594359e-01 -3.696530664384951592e-01 -8.871554734667563835e-01 -8.247222764018180552e-01 -6.343897350782078115e-02 6.327039854809310970e-01 -3.140353752172414525e-02 -5.640447918371416236e-01 -6.561512306378194381e-01 -8.532946706174854290e-01 1.588180223595490714e+00 -2.146262486725810381e-01 9.540615078509535607e-01 1.723229150163626544e+00 -1.348365109482885682e+00 1.125013635630310871e+00 -3.955248970458380420e-01 8.302233844814066455e-01 -1.699179895845010169e+00 6.301716576818421345e-01 -9.562398814967666416e-01 5.169013862070419574e-01 1.216049631265312625e+00 -1.091005498164824283e+00 -1.656457767299029660e-01 -3.287993732811763659e-01 -1.312625338434864286e+00 8.771038766470041770e-01 -7.804195119606158748e-01 5.297798477323449884e-01 5.649328891842133604e-01 2.028363386734647111e+00 1.038872624791598032e+00 7.481206856204762612e-02 -7.631999944153905480e-01 -6.971751912082755354e-01 -1.319061563203065834e-01 -1.363330421393401659e+00 -1.766846852205902429e+00 1.184162764694305647e-01 -4.608337153556432697e-01 1.318534897192649602e+00 1.155331542322866195e-01 -4.431031243062905634e-01 -6.912544830317930433e-01 6.975788257260415737e-01 -8.968689854825382390e-01 1.324524245246781362e+00 1.149197098697845920e+00 -3.215868030030668123e+00 1.272026801047723810e+00 9.790912006569465476e-01 -1.204655245822008058e-01 5.286574940895003571e-01 -6.284019460784989741e-01 1.227384996281182028e+00 -1.318351470500663813e+00 5.295963654033138956e-01 1.642134228090139869e+00 -7.845779773729306683e-01 4.160526818686701156e-01 -1.084872498608107638e-01 -5.732597848014047148e-01 -1.515309110071556775e+00 -2.112919649263260702e+00 3.692743613758919241e-01 -1.161334029706837745e+00 -1.203524091505359106e+00 7.746512469011042068e-01 4.584781757109486766e-01 3.001770538816374567e-01 1.069145179764410480e+00 5.126840421371198914e-02 4.551415958014035090e-02 2.765546604078310544e+00 -6.052712897486421939e-01 -1.184421190160060533e+00 1.550903921105331928e+00 -1.238422469304268914e+00 -8.440384959611750559e-02 -9.580603652972123907e-01 1.158771253681644797e+00 -7.103724761669141241e-01 -6.036115722693423669e-01 -5.033941151750912502e-01 -1.135179244794671360e+00 -2.415504570856535083e-01 -2.580924982020051384e-01 2.030846610042278400e+00 6.837668030342429759e-01 -6.957904220617537883e-01 -5.520388724306610762e-01 3.630478074011084938e-02 -1.561985222148420061e+00 -1.030778320212589305e+00 1.585808184425806289e+00 1.030604226694089354e+00 -9.085706155425188335e-01 3.287221875588658415e-01 -4.629051099466524044e-01 -1.407837866759429568e+00 5.217950954930774543e-01 4.849268536545356945e-01 -1.044410788498028736e-01 -1.005421849924485578e+00 -1.178597751668986726e+00 5.578816123771783708e-01 7.175299078318397861e-01 2.036741096111529981e+00 -5.468359426811415513e-01 3.138276596729582257e-01 6.715782615759121610e-01 2.691987914642862911e+00 5.746398290503111905e-01 5.961050313699548520e-01 -1.422961455952069576e+00 -1.655357719546501016e+00 -1.232013066154291070e-01 5.778948991304555527e-01 1.793136762151759933e-01 4.036451471407047076e-01 -3.253063073002079308e-01 -1.332093135196279921e+00 -7.278361979142388138e-01 -2.745534779247759197e-02 -1.194650733117702313e+00 1.002044140772800684e+00 -2.855228645011862465e-01 -1.066816869767314824e+00 -7.453780665862836941e-01 1.254162323528716483e+00 7.980797044430093523e-01 9.105324248217158134e-01 3.948587669396860789e-01 1.135935686712452819e+00 9.091694683411501998e-01 -7.254605695225012640e-01 1.307072602225427094e+00 1.739030785628909559e+00 -1.582655198680980480e+00 -1.470211402862200645e+00 6.185669943313190089e-01 -1.384118863616295991e+00 6.830722070734466245e-01 1.466472469524099154e+00 8.387158972026773074e-02 -8.159498190846066201e-01 -1.387690778553009041e+00 1.875630039430764562e-01 -1.221099390610173308e-01 -1.116798335901925787e+00 4.630196628176146967e-01 -6.007372640581029044e-01 7.035787857528237321e-01 1.155443978989508569e+00 5.446178789482151172e-01 -3.850579407542966126e-01 1.118425922779570536e+00 -1.491684513307716675e-01 1.197835996013517090e-01 8.017664895092041499e-02 -3.947131189893875458e-01 -2.654667083353396961e-01 -2.990533820452129232e-01 -6.980586761751801372e-01 -7.670722924970717616e-01 -5.749728937149490848e-01 -4.827681629680111719e-01 2.826035813127447671e+00 9.680335460902903533e-01 1.335472476055734381e+00 -2.832790243258188623e-01 1.140271320634131808e-01 6.032599637981658214e-01 -3.773806619843604881e-01 -1.835544169637173262e+00 -1.208858863433156516e+00 1.832851818897714979e-01 3.020635287779525613e-01 -2.266048032321714423e-01 -2.911625697020208889e-02 -1.381563753612894851e+00 5.924374237416598632e-01 1.990869022247161668e+00 -1.294963359725223029e+00 -3.266247288448485553e-01 4.925131807038404252e-01 -6.186330874758240173e-01 5.599426242543458221e-01 -3.830712271436870764e-01 -2.935443489582548887e-02 1.306082905447244757e-01 -1.082704594869045245e+00 -1.004197254068879275e-01 4.479968495016987129e-01 7.633084949132324937e-01 7.583069612795891867e-01 1.002792721969627765e+00 7.204156337854776826e-01 2.455583004134619385e-01 -1.756199279525680668e+00 -1.059283566294472845e+00 -1.432056494248119816e-01 -6.962656633625313729e-01 8.916358505554332625e-01 -1.109532435645480541e+00 -1.208996945282238888e+00 1.750911692154207833e+00 -2.063794078111794161e-02 5.998529999364370369e-01 -1.410838619786007220e+00 -8.848430763984885261e-02 1.097008622536483013e+00 -7.827643448331800258e-02 1.231171327597996745e+00 4.398180281143770909e-01 7.454791799577887845e-01 5.055848545237585645e-01 -1.406243854665978343e+00 -9.351089055535979910e-02 -1.144837619985329846e+00 -2.479767345794123390e+00 5.023372776059338296e-01 1.409334133329644134e-01 -1.746576598822037474e-01 5.674113000368602444e-01 6.405119590242884797e-01 -3.286046463694488606e-01 1.886539782629101658e-01 -1.400116668694975308e+00 -5.160558399813136576e-01 -4.810806797703677251e-01 -1.327679858411475733e+00 3.522586603575890152e-01 -1.141971361031225568e-01 -7.449719495214853771e-01 4.105110060815241324e-01 2.569753821383062298e-01 -7.342537784697404923e-01 2.985037319423190283e+00 -8.495795317722996121e-01 -9.997512409504180075e-01 4.891253709847619424e-01 3.171372613841827448e-01 -5.663001642844710248e-02 -9.328445248759374975e-01 1.283446426596522860e+00 4.564330261621427076e-01 9.922340834144004473e-01 3.101799606437604107e-01 -1.661519906138024361e+00 -2.562105706707660246e+00 -9.765969707460991911e-01 2.068943226282811132e+00 -2.996943701602256649e+00 6.802245860225183786e-03 4.980159919486000786e-01 4.884833619738965238e-01 1.150976191165951956e+00 4.465745118740629405e-01 1.074690020425000669e-01 -8.608420814515198582e-01 5.489157313501512592e-01 -1.681162220740538560e+00 3.271103108406193671e-01 -2.311281761856890604e+00 -8.547257021552772116e-01 -5.028492244145666978e-01 2.701578159101086229e-01 1.510505370406242998e+00 2.054185048669365798e+00 1.949512221774583942e+00 1.244232337458308080e-01 -1.508977085523106887e-01 -5.502682775263852966e-01 -1.420812455867088264e+00 -5.710357233402542088e-01 8.854758628835431855e-01 -7.233650882828092099e-01 1.532035379180679779e+00 -4.860829118276767669e-01 -3.278402332227717958e-02 -1.530152228310405205e+00 -5.824467450107435607e-01 1.852446068776722798e+00 -1.002743344985936383e-02 2.077710370567194265e-01 5.570502410218266531e-01 -2.902561599590204322e-01 1.612367864246553761e+00 1.376389119293232488e+00 -8.643964740289312720e-01 1.208316881691107181e+00 4.867326058764314123e-01 2.362822483630583559e+00 -3.975937165771254445e-01 6.460240100657528295e-01 -5.055265961119779217e-01 7.706308017309571046e-02 7.023188056649243283e-01 -3.825729942172896303e-01 -3.709867379102645968e-01 1.318404008005613193e+00 -6.104557570426403235e-01 1.668532162192457813e+00 1.069720028347692198e+00 1.727844362843815595e-01 3.760826592034118843e-01 -5.938506983521743554e-02 -2.452745880509354104e-01 -2.845685382234839911e-01 5.149325319384397970e-01 -1.899633597351520153e+00 7.665767941555655662e-01 3.878314084332031286e-01 -7.070435805611894331e-01 -3.428227369201646835e-01 -3.137024073940869462e-01 -5.839119539448440338e-02 1.093163850596352571e+00 1.169023922348251948e-01 1.294809852786179549e+00 -2.831318423991162625e+00 -6.389991216001618402e-02 -1.231310674377471770e+00 -2.966265429501202533e-01 1.936368333485249116e-01 1.297092605342828886e+00 4.777362135142670385e-01 1.623775425545878337e-01 2.311098908579198863e+00 8.421267255295240561e-01 1.960038674040948670e-01 2.828054954432753121e+00 -1.399346233130906725e-01 4.555702577870932024e-01 2.188537521951268994e-01 9.171251337230079681e-01 5.321157556137416922e-01 -8.810627252384454211e-01 -4.704044885010044696e-01 -6.047994795442181160e-02 -3.058838897916161259e-01 -5.122467980337030991e-01 4.764900316303984779e-02 2.091531031346754999e-01 6.145232512771009459e-01 1.820204320000236298e-01 -8.336539928137574051e-01 2.083684620379211427e-01 8.986871039695812913e-01 -5.842797090268515570e-01 -1.099657931171902359e+00 9.985104734435030771e-01 -8.130650981500690822e-02 -8.341679213434900486e-01 7.688052833951417586e-01 1.064290360590831375e+00 -3.851081259969255099e-01 -4.890004385361501615e-01 -1.520222545905239642e+00 1.078213844237612129e+00 1.040620276372035136e+00 -1.735166764137494044e-02 6.109635168982495423e-02 2.772092315142913876e-01 7.584550666253723206e-01 1.621888251485819499e+00 -1.124638529432505640e-01 4.641818575462985375e-01 -5.352950856558135184e-01 6.138400815939008132e-02 6.961872833774444824e-02 1.263268826503669340e+00 7.660375339632017333e-01 -1.713288340146407851e+00 -6.733810153885248090e-03 -1.355496575496502709e+00 1.086042602199328300e-01 -5.824099989234773345e-01 1.550029333530590359e-01 -1.632306199683963399e+00 1.184172478862551697e-01 -1.051633125903570942e+00 2.563499799308104898e-01 -4.231441539794137396e-01 1.386866493737013428e+00 -9.217699385733018058e-01 -3.015683883942579802e-01 6.863677871480320380e-01 -1.723590559920785692e-01 -4.689478147675156250e-01 4.344626158905320334e-01 1.210634012032127282e+00 4.576869226447237704e-01 -1.659407899068749304e+00 1.233302508851024770e+00 1.173882354485642932e+00 8.752990216357483533e-01 -9.973434043494858736e-01 4.655481942567770703e-01 2.741296837494919370e+00 9.748848541027545223e-02 4.524636548133194325e-02 -1.351809743620697057e+00 3.097782827344189305e-01 3.729007261808862661e-01 -1.896716710329378330e-01 1.369925540989585633e+00 -1.606685765955656153e+00 -3.128584402184153568e-01 -8.070059278744289299e-01 5.356715696281995343e-03 3.193471647885622322e-01 -2.686248011894319387e-01 -5.754763985839707052e-01 6.659229142179758920e-01 -1.239962630819609751e-01 9.909973469746811148e-01 -6.886132112031861929e-01 4.302630553794809520e-01 1.397870543757596229e+00 7.073171855687508947e-01 -1.680775187506425628e+00 5.386165023246252126e-01 -1.187142236871241430e+00 -2.321415000469709611e+00 -1.837586533315886950e-01 -1.059127151263333122e+00 6.289510260044581802e-01 1.017849428958834901e+00 -1.113294159388372034e-01 5.416851101964385018e-01 3.828524724421119019e-01 -9.174558744590434189e-01 -8.191409690063361504e-01 4.809261091138888333e-01 -1.699533530701742956e+00 -1.028729270218076586e+00 -1.171402604290384120e-01 3.108734218184874276e-01 -8.502272367470534720e-01 -2.122506223137292203e+00 2.378517956649296716e-01 -1.899201488038985364e+00 -2.927791894661068220e-02 1.297344959834345390e+00 7.793479114359128657e-01 -2.617246535756051484e-01 5.200842541847292555e-01 6.480620855918696188e-01 -4.707346722566901343e-01 1.267812338756330259e+00 2.325582773811761539e-01 5.508689630711252061e-01 1.053059501683435428e+00 -1.478586253857818944e+00 -1.897756773638829664e+00 1.405694211664744842e+00 -1.109285659991067652e+00 -3.065401832227663270e-01 1.577768710663759455e+00 2.157058682307393671e-01 2.598367531791518914e-01 5.364482783679165312e-01 -1.664049869469623744e+00 4.920204194939001852e-01 1.475452326809857606e+00 -9.533360001125819050e-01 9.910610124496050943e-01 1.527295700975345394e+00 1.100162700949292305e-01 8.994800605305869334e-02 -5.552347873517990973e-01 2.964773262207475724e-01 -1.857572427656627445e+00 -1.797502792707279973e+00 -6.210296429865458379e-01 -1.325634225689465318e+00 5.806708850953801876e-02 -2.347018351399820513e-01 -4.505187279419197582e-02 4.728883159525935631e-01 3.309922710987300842e-01 3.122910537134082065e-01 -7.439116064083716173e-01 1.232819149906884570e+00 2.338275248666544515e-01 -2.306049553404119212e-01 3.625709401748415939e-01 6.686030338220294578e-01 -7.146003426984125738e-03 3.877389490374175129e-01 1.178272981526190977e+00 -8.570390943682836271e-01 -2.732407372195188103e-02 1.336895817692355770e+00 1.029038851576857816e+00 4.144952592194199315e-01 2.983770253862594313e-01 -6.642120022970201543e-01 1.513203110069441637e+00 -1.482853819800252326e+00 -1.316246101266329571e-01 2.826162939076040659e-01 -4.350263852450736990e-01 1.266445823569163354e-01 -4.883712174501222969e-01 1.343912561561265706e+00 -2.187493542850136308e-01 -4.346926120081721218e-02 4.911857479577775853e-01 -8.958113649964658531e-01 1.648330804792944138e+00 -9.649512465526401961e-01 -2.577299654418816477e-01 1.311569000989494249e+00 7.040527926887538701e-01 -1.808135114129689081e+00 6.442222888865950514e-01 -1.244007445135481227e+00 -1.266806636987608314e+00 2.648343307135538005e+00 -1.739284508190645173e+00 -1.619646434475137675e-01 2.180851343010548615e-01 4.221032174928392999e-01 4.718944917804304695e-01 8.914576020843365534e-01 3.906791337549132548e-01 3.937811688993803627e-01 -4.334544365777608932e-01 -4.041763089557759980e-01 7.481345082853148032e-01 -1.315665067441806890e+00 6.354308219932648383e-01 7.389173116886639248e-01 1.299739054599028165e+00 -2.086704655351434567e+00 2.583351250047483116e-01 2.147208808926683032e-01 4.216012758991809495e-01 3.858546355039830789e-01 -8.077098970542747614e-01 1.130255328600767856e-01 -1.107378352372328234e-01 1.825642108880149328e+00 -1.114559436070014842e+00 2.879299014557341607e-01 2.620376797281830372e-01 2.076538790290911873e-01 -5.102844210703308958e-01 1.499934478195714682e+00 8.607192700232125376e-03 -7.725431553471333590e-01 -9.366884030694315744e-01 2.386263028082535320e-01 -1.422369005219067617e+00 1.585195512932036532e+00 7.440348397441267636e-01 5.043779342485940065e-01 2.068859217872971890e+00 -1.270474852643733277e+00 4.636159853975582029e-02 -1.529645859545675224e-01 -1.787366086552566014e+00 -1.267129801551329038e+00 -7.862976708610118770e-01 1.817809093728953718e+00 -4.374610192512455864e-01 4.025008995816477531e-01 -2.502964649153396892e-01 -5.826451239281608130e-01 -7.589237261014776248e-01 8.018209504780483832e-02 5.735955437757329634e-01 -1.791326842909198580e-01 -2.003499978152943672e+00 -1.431723770178857380e-01 -3.245443964245873364e-02 1.040959911566639029e+00 1.570283234738534706e+00 -5.443929469201443938e-01 1.257889647338067185e+00 -5.329011575878483953e-01 1.379625586168442553e+00 6.147059032920236810e-01 -3.551465472732100170e-02 1.659556100208180174e-01 3.255474355425239663e-01 4.907405794291420653e-01 3.415586168958913982e-01 3.812205751682556376e-01 1.154650561242004936e-01 -4.156835932564031943e-02 2.587354027452227534e+00 1.061018870029241112e+00 7.162551536995395152e-01 -1.433032957828890730e+00 -6.967182653916501600e-01 2.268013207169271350e+00 -1.144107397363210765e+00 9.351727583745720329e-01 1.154839367288858387e+00 5.177030715441879316e-01 -5.559973813109623242e-01 4.605037279557288032e-01 9.662933104995727329e-02 1.406354060639079251e-01 8.080185942021619327e-01 1.232672412380460214e+00 7.470777062444270422e-01 -2.881644293922492883e-01 6.940912060715415111e-01 8.641659716200215113e-01 1.459868064184579595e+00 -2.623571584187902039e-01 -1.518752402137918678e-01 -9.144055781524719206e-01 1.663312359351361014e+00 -7.136422186606877771e-01 7.439842770263855876e-01 -3.900120771019640609e-01 4.047574410417957291e-01 3.870017942372164232e-01 6.465178943217755325e-01 -2.855730127024566078e-01 1.607618965758996488e-01 1.079239871311656884e+00 -1.396605181651842331e+00 -1.226173748251834894e+00 1.627059984062051212e+00 -1.332360931286841188e-01 -7.503726622755159115e-01 2.131166163258548518e-01 -1.438913684237918877e+00 -2.549410536799380012e+00 7.130300237842998046e-01 -6.410333129748007064e-01 -1.023908827268931843e+00 1.243218139882718010e+00 -4.245345821600023384e-01 -3.530886394398517480e-01 1.167062266861022879e+00 3.768389722716334322e-01 4.300076798877918716e-01 2.138540157782715251e-03 2.116221111909635244e+00 3.046427660818693539e-01 8.507130809577079233e-01 -5.532168921115875326e-01 7.648869076150582869e-01 -1.624570451727183507e+00 1.513642391894224781e+00 -6.821512521761916581e-01 4.687427234383782088e-02 -4.918184542430006911e-01 -1.312906663652826600e+00 1.400151093896107590e-01 1.365115144842841355e+00 5.280924672230263850e-01 1.931399112177214494e+00 4.856843489514378609e-01 7.512202816060198352e-01 -9.982016672857475792e-02 3.045802588091311991e-01 -9.643618581759199060e-01 1.338542692058159123e+00 1.264124935169850916e+00 -1.864642709771956230e+00 1.941160257749075635e+00 7.169081606645837379e-01 1.289661934564132473e+00 -7.976086469895989906e-01 -2.586469434253359512e-01 6.119647052136215626e-01 -2.220999305743692198e-01 -9.158003547849133397e-02 1.814888335541553044e+00 8.633489535713096963e-01 4.532714311413400532e-01 -7.870893856676884903e-01 1.311561772384920999e-01 1.005820226091885594e+00 -9.141497736056861667e-01 7.710630224225228924e-01 -2.610654901380198289e+00 -9.853885461469906459e-02 1.632815932385811131e+00 -8.259023416748881297e-02 2.970188387158166354e-01 -7.511656705088544106e-01 2.160177461808769461e+00 3.706016802848436931e-01 3.649672489350105353e-01 -4.314427302094177019e-01 2.501476718503576002e+00 -2.308094420334114716e-01 1.076570352443243950e+00 1.309923564342724842e-03 1.110706831331556232e+00 1.510694091003676187e-01 7.567907829159125077e-01 9.978814582822891355e-01 -8.955142751184818062e-01 2.200000170564479163e+00 -8.060873184321402096e-01 4.601486760253500896e-01 1.560775768817341369e+00 -2.614757635424004856e-01 4.958528680931120758e-01 -7.461086421682012748e-01 6.966314841436651584e-01 -1.331894080660135371e+00 -1.140382603799274142e+00 1.378946897506332370e+00 -2.701874935307079006e+00 -1.109881154625827815e+00 1.613969549244492541e+00 -5.215164049228441234e-01 -8.295796844927685321e-01 4.816442577185730545e-01 -9.109804358153748005e-01 -2.372639860605912920e-01 6.367266043549107968e-01 5.946168297345347797e-01 5.388243732673524411e-01 7.683786439191135909e-01 -2.290805131495243785e-02 -1.385686109177460545e-01 2.432343836936836923e-01 -6.777180273717042791e-03 -1.169584897165642373e-01 1.095101053648235512e+00 -5.795980272903253905e-01 -3.546203646915083718e-01 8.326273167230199279e-01 8.746514150928654807e-01 -5.765850884049569247e-01 -3.609859498281360879e-01 -1.172610144823959394e-01 1.094788589767123455e+00 -9.156198400009886162e-01 7.613005578606176771e-01 -1.618000296648134384e+00 -1.882069275559573041e-01 -6.795921439005523368e-01 6.138905864981271110e-01 1.281365696214051164e+00 1.485835295069152906e+00 5.341289298222238191e-01 -2.670251129764940057e-01 -7.209844575107710041e-01 2.799170150101425447e-01 1.912607048219590933e+00 2.150533766931343571e+00 -1.776191683031168145e+00 -4.773320889873416406e-01 -7.986099775275763701e-02 7.415713876127292270e-01 -1.860705388901406909e+00 8.166471578392129338e-01 -5.171508916540925455e-02 -2.133331426038054812e-01 -1.433580019487370905e+00 5.984894560123864560e-01 5.757782921641407814e-01 1.041123298838383393e+00 6.195692394043440104e-02 4.114509961823231698e-01 -6.891727732527236361e-01 7.343416361544487236e-02 -1.302285833840717055e+00 3.500718746966108297e-01 -6.014208088500300892e-02 1.480211869841949524e+00 -5.025175891689029894e-01 1.583849322901518808e-01 1.337614271774328553e-02 -6.692056272468379641e-01 6.659746071395705735e-01 1.015595655944782738e+00 -1.242470795373515235e+00 7.116734441006183909e-01 1.368933531386201885e+00 -2.061138555102187964e-01 8.843858312405594724e-01 6.816997650800950270e-02 -8.743421537044140379e-01 -4.942987398461036186e-01 7.099792720378690636e-02 -9.872471247343097556e-01 7.509399655333218737e-01 1.006418953377452574e+00 1.696749866632213832e+00 -2.916170828312289465e-01 -1.923496649150099047e-01 3.100755787757999982e-01 -1.728029574640067012e-01 -1.912985710085311819e+00 3.058977490111714492e-01 -5.925548579291738394e-01 1.920266330330715199e-01 -1.506798474578059155e+00 1.585252214106616098e+00 -8.668652808372443452e-01 2.290003246809821091e-01 -3.662736600762284134e-01 -2.404075765541781595e-01 -1.392994800493273511e+00 -4.822691029174847911e-03 6.120905520136369349e-01 1.271359589805750312e-01 7.698753218956339017e-01 -3.980259773145270463e-01 -2.636154961227299073e-02 1.193602145208109588e+00 1.225417656036892566e+00 -1.414128658915357661e+00 2.944832963851649055e-01 3.811872142123670093e-01 7.381015398754475765e-02 5.286864023164066229e-01 -2.573744660822570585e-01 -4.035816011797296876e-01 -1.229938212116727714e+00 -7.808956450562078988e-01 -2.300970296252338620e+00 -5.303642733362646799e-01 -1.149279517715808607e+00 -5.616291675786523330e-01 -1.188135754403366190e-01 -2.479415450104554552e-01 3.601085865059883845e-02 -1.779634635256623021e+00 -2.636067598968797610e-01 -4.988574622784104906e-01 8.011471994749849168e-01 -1.173828280902150745e+00 8.181465442167845659e-01 -7.525858517166646999e-01 -1.315808024431668888e-01 2.160069259821607301e-01 7.706547798489399824e-03 8.081965419491474178e-02 1.496391924607388679e+00 1.896229616358159342e+00 -2.789005107633616976e-01 -3.188054916334000927e-02 1.215916739823364345e+00 -1.525787623902940648e+00 -2.358062459737669536e-01 1.050746107206365632e-01 4.622325537314505572e-01 1.143962403270425421e+00 -1.013017751032905478e+00 -5.583322748457639761e-01 1.908231690768508182e+00 -1.415580368606129680e-01 9.349642848625491220e-01 3.118731118320006157e-01 8.601458219892761381e-01 -5.758802418267556789e-01 2.226041953263711570e-01 -2.032861658673903449e+00 -7.040698867411528949e-01 -9.455565681531974409e-02 2.221942505889915043e-01 -1.444593667005652782e-01 9.252904502251215746e-01 2.033622538072074271e+00 -4.523585148658722244e-02 1.594722055073615419e+00 -1.924812559364285913e-01 -1.478273211272228327e+00 -7.577451933236073467e-02 -2.035697745549209237e-01 8.585076361362256048e-01 9.217093104586596697e-01 -8.569569799852183589e-01 -1.133818371658737334e+00 -6.825023320201638599e-01 1.024068496683618601e-01 -7.962056621629304276e-01 1.901568322646216558e+00 -9.586262896099478903e-01 1.838860616431959194e+00 -2.057333329261028521e+00 -9.354977257999895768e-01 3.848751032462129351e-01 6.694365541416703591e-01 -5.003266416294681607e-01 4.738378220564816723e-01 -7.043425969186434266e-01 -1.218380927736141484e+00 -5.551198635540601778e-01 2.257052712687464435e+00 2.074473724030096722e-01 -1.279077165823762907e-01 2.489443393306489671e-02 -5.956353249630947921e-01 -7.145836639716658389e-01 1.021892315206457125e-01 -2.344007499901747504e+00 -5.336049751271195740e-01 -1.509054887335564032e+00 4.428736203797065674e-01 -1.060474687835456953e+00 -3.631716977115970746e-01 1.116413564734752839e+00 -4.413595877941420276e-01 -6.174877074886295780e-01 1.067095810887788820e+00 -7.610116732144893703e-01 1.950863529818270603e+00 1.316943202749479847e+00 -7.853013807124121781e-01 5.411785686841458221e-01 -2.918317042733825084e-01 -6.097172219381227221e-01 -1.842734998207363681e-02 7.933365859368460837e-01 1.221187136979400956e+00 7.930969717811895414e-01 1.835924764378810803e+00 -5.419526968899884833e-03 -1.237186446734628818e-02 -5.074956490441093759e-01 -9.588897497339500531e-02 1.255857319916282355e+00 -4.593952678443948279e-01 8.155290139067965238e-02 -1.161255992550415783e+00 -4.721275208850475025e-01 4.528518222188698816e-01 -8.479952592631722075e-01 -1.477031394491933325e-01 1.052130319196306951e+00 -3.464871462290281534e-01 -1.307012988546349286e+00 -1.812887265838686313e-01 1.006557842369863565e+00 6.225451710789270399e-01 6.230886633840777566e-01 -1.386691923398363779e-01 -1.513473279497469459e+00 5.508848803573292985e-01 -1.975701094096235177e+00 1.215528084321916502e+00 3.962750054205865236e-01 9.084548672362462163e-03 -3.537097186065049637e-01 -1.260152181165587804e+00 -5.677312467855122335e-01 -7.090681765534131986e-02 -7.041315952444193726e-02 -3.708183574103517642e-03 1.605189399229935754e+00 -2.113034837175149505e+00 -2.682694230017256820e-01 -4.634818282586325444e-02 -1.516821861975097496e+00 6.151172469331433329e-02 -4.271118354176209886e-01 1.122872610301916652e+00 1.221363158379453973e+00 -1.126231549834014745e+00 1.010429740044520297e-01 -6.477635942542131486e-01 1.626915596162280542e+00 1.942260509377025934e-01 -8.370790852069616150e-01 -1.107528071798790315e+00 3.353331416925586783e-01 8.103988005826623375e-01 1.687384938592563444e+00 -4.173541816667473703e-01 9.686070825722861155e-01 -1.143274190593573936e+00 -9.649771830980016230e-01 1.094399772828939188e+00 3.267140037138761000e-01 1.391339369223412170e+00 -5.925126207507006582e-01 -7.190892762629343959e-01 -1.601941602534984410e+00 3.087650129988188663e-01 -1.433749906848545752e+00 4.302374844097596740e-01 2.123362398323123568e+00 -1.219765803046477970e+00 -2.180435670784545976e-01 3.331862154480799004e-02 -3.213486179752856470e-02 4.643593431641668268e-03 -5.057385639381142273e-01 1.458508537873751898e+00 -1.177196552894757442e+00 9.951783089607682542e-02 4.900664479033937093e-01 -1.639919878401078446e+00 4.828653525213880138e-01 1.103204245323800015e-01 -2.687009346559934841e-01 1.704867257317022877e-01 -9.789640278081461755e-01 -1.106009872116531234e+00 -9.231385606880906369e-01 -4.414802950671772308e-01 -1.346312257768458032e-01 -7.398451733698800936e-01 1.249498724566227258e-02 -7.731817341423623535e-01 3.306747142952972673e-01 -7.153567722028616460e-01 8.279761650412581497e-01 4.773870981479724079e-02 1.877026994951267180e-01 2.070756662330094644e-01 1.539515553831542816e+00 7.559211447403301198e-01 -4.032359654517413822e-02 -1.730353216599365584e+00 8.226908591299619822e-01 -8.991939080283655183e-01 -9.620922425580216153e-01 -5.305386103310540946e-01 1.004620314339093046e+00 -1.205940651203624148e-01 6.124784248746039106e-01 2.495961930543147064e-02 -1.777925693145862573e-01 4.725894128954182261e-01 2.870406105629876303e-01 -1.294025882255132043e+00 -8.790954330075713141e-01 6.735806286829070233e-01 -1.384855426146067492e+00 -1.385503491999723558e+00 1.571041022951712884e+00 -5.077610177064322272e-01 -1.511169701699848454e-02 2.000036013778310195e-01 -1.754571854466543679e-01 1.729142326825751530e+00 -2.642506265727313508e-01 8.592793280512794896e-01 -8.718336101199569699e-01 -3.070705162682549338e-01 1.360839008325396005e-01 -1.890932431200577968e+00 -4.927780698297512529e-01 -1.252874547998000132e+00 1.096127484028020849e+00 2.787285954587389591e-01 -4.664657819798271460e-02 -2.414827089082982325e-01 -3.823649789450530440e-02 -8.444690605520005500e-02 -1.085469325379331718e+00 -1.564943474596491857e-01 1.386512080899729771e+00 6.286151240498756287e-01 2.697083804491286485e-01 1.779695117112342739e+00 1.405674191886734092e-01 -8.361778913008913738e-01 6.840951199072012878e-01 -1.178557446320127822e+00 1.680199827043809435e+00 -8.868185778576749279e-01 -4.335148184877828936e-01 -3.921188750482142438e-01 3.315424315420768542e-01 -4.879438058107175014e-01 3.798781601331183838e-02 -5.566809368742290376e-01 -2.143217781054206628e-01 5.669145437745889415e-01 -6.514670251014220703e-01 -8.138904588165453424e-02 -2.027604126276897900e-01 2.941468025882528758e-01 -1.790225574352952709e+00 5.699224405524290216e-01 3.605920081825336743e-01 -8.267987538900886113e-01 1.745690934629880342e+00 -1.003383868346583219e+00 -1.345781461215977304e+00 8.300395699880036560e-01 7.904476746536362453e-02 -1.361003159482880420e+00 1.203786468164780521e+00 -3.714871122184481567e-01 -4.058035359523756019e-02 -8.725977810743703600e-01 2.204501287037081980e-01 -8.624338707558611150e-02 -4.584493708794827316e-01 -1.367855376548562152e+00 -5.416134191663326547e-01 6.531038303088584351e-01 2.985564524029067635e-02 1.520489323981288887e+00 1.618392636316514421e+00 2.153625266027114904e+00 1.126064809589154558e+00 -5.327455105524367962e-01 1.043083639101214821e+00 -6.359005357431000149e-01 -8.073952904326759938e-01 1.141619752412885935e+00 1.326818478153315883e+00 -1.965387541233646784e+00 4.667005951363092375e-01 6.970946043312068463e-01 6.275597542428630327e-01 8.110622093372344965e-01 -1.152641441497291641e+00 2.967407180553203738e-01 -2.028037916984676059e+00 -1.023261699303255279e+00 8.398600775468524349e-01 3.212121079719407191e-01 1.745017189166915506e+00 -3.372529218760512149e-01 -8.838853461129636546e-02 2.471046631327887544e-01 -1.848925401347291553e+00 5.749831847834336873e-01 5.940367028369994973e-01 1.988968468117416011e+00 2.027517878962352693e+00 -1.258808331681064985e+00 1.262154607174386378e-01 -1.620852182622770865e+00 7.433738599012759130e-01 -1.187868838152853906e-01 1.092174020732618489e+00 2.048376182691446223e-01 5.657923574396185318e-01 4.442654016107999149e-01 6.217164390889003966e-01 3.004684942326769082e-01 5.740126928604397660e-01 -9.566561443703524015e-01 -1.678857785865590424e+00 -1.613325997721777982e+00 2.220303199291404184e+00 4.511431640340333171e-01 3.191056493628425805e-01 -6.231202992228833670e-01 4.940651374043301680e-01 -1.580915490778637411e-01 1.477297507854251180e+00 -7.558839776123255083e-01 4.195402431584154823e-01 -2.785034319707154205e-01 -8.020999542351548994e-01 1.410612755077663705e+00 -5.506991520734222378e-01 8.647329283683388018e-03 -3.834386706292037261e-01 -2.338747233043055318e-01 -1.747978711898757198e-01 8.231422942194382975e-01 -3.079107426924337365e-01 -7.243930840536393356e-01 2.254024000907631480e-03 -2.162461285641753328e+00 4.149960880926854556e-01 -5.788876767260410505e-02 3.872359085600268203e-01 -3.583169717239378382e-01 -1.840584032093947942e+00 3.099097403862774089e-02 -5.890481287887339157e-01 -8.421441790298587193e-01 6.325318093926162177e-01 1.640563636085402788e+00 -4.683720725865676560e-01 1.477055016073684168e+00 9.779454803124882911e-01 -1.559454532473130983e-01 8.964540539746754799e-01 2.824275855521458656e+00 6.820217155182701774e-01 -3.760021304152831867e-01 1.982348055144046217e+00 2.457870794806769066e-01 1.930175764159138274e-01 1.204903549216435471e-01 -5.367931878435457105e-02 1.999632556720722043e+00 3.445775097791454189e-01 2.973192816145857065e-01 -4.593401269845578949e-01 4.671816220931226948e-01 -7.009343217286769789e-01 6.044824487534183888e-01 9.230611102667263257e-01 -6.287509910130367752e-01 -2.271805510890128943e+00 -2.357905773837071783e-01 4.253105947092641892e-01 -2.642375398323405511e-01 -4.101096257540625678e-01 -6.262242228923434739e-01 8.819327669479886112e-01 3.293644713882842856e-01 -1.032545083403518360e+00 2.480002657089363516e-01 1.823384451317946020e+00 -1.620644106716489369e-02 8.319557526118510626e-01 2.684055830862959735e-01 -6.026927245847049086e-01 1.920969237474390967e+00 2.119338790191722943e-01 -2.305139516424810964e+00 4.335778065871366826e-01 2.228456594954673520e+00 1.197821233299955074e-01 1.543141985274334993e-01 -1.578662049259116129e+00 1.415680103293332215e-01 -2.143464595839634779e-01 -6.565118652227722729e-01 -1.338928723906404494e+00 1.664399770912053711e+00 1.608023629697854728e+00 1.875072318508795410e+00 -3.956833969589322875e-01 -2.004001685305984715e-01 2.659595685219567907e-01 -2.101132804631592688e+00 -8.928901551965074956e-01 9.964622075349500729e-01 9.650831257546045316e-01 -3.688648645402862192e-01 -1.021142953066584425e-01 1.844171093728079303e+00 6.064337453663845023e-01 6.190838195742462968e-01 1.655675575944816902e-01 8.611911033316652642e-01 5.377635406348698632e-01 -2.342086785431389817e-01 6.253713925492843106e-01 -1.382501513563683115e+00 1.878690895647116665e+00 2.951641526708815855e-01 3.424773718541421763e-01 2.699817689704668289e-01 -1.079925269250554765e+00 4.381219018937370091e-01 -3.328442605586258152e-01 1.098844662895867297e-01 -1.504318957087219244e-01 7.747155476034338628e-01 2.257886871783709726e-01 1.873961906939664857e-01 2.358272181313480209e-01 -4.338219927185641978e-01 7.775798883398831185e-01 5.954460711356341918e-01 8.284290540217916776e-01 -2.157058963096546989e-01 -9.295766742320770160e-01 -5.649888698956416488e-02 1.738213828809141104e+00 -6.501089559076050906e-02 -4.015261753219779295e-01 -1.201645261956502342e+00 1.064486757504848446e+00 6.154676299293148078e-01 -4.692687278267035356e-01 4.459931994628369423e-01 1.205284200671688843e+00 -6.855304570595163183e-01 1.228116837895242508e+00 1.637956586810493942e+00 1.702996900215459908e+00 -1.025719963812769864e+00 -9.066131652224521664e-01 -1.539306247564566910e+00 -8.644437180483631744e-01 2.511559563304908149e+00 -1.214893664550455332e+00 6.448249459249539850e-01 -3.617171495310085305e-01 -6.938991696559912992e-01 -3.055537859859642352e-02 -5.715588528084387665e-01 -7.152278325181155028e-01 7.292590083411676360e-01 -9.191330932639043549e-01 2.240407341062272961e-01 -6.527714240609236995e-01 -4.327443235707958968e-01 -1.069846747834924727e+00 1.543751960569020198e+00 -9.312307425436114894e-01 -3.216721833093282301e-01 -3.724021821221309425e-01 -1.021498171812817157e-01 1.324701359447745919e+00 1.448207034531803439e+00 -8.434347119921131730e-02 1.166214885979782595e-01 -6.124173605042383395e-01 2.327475183446933826e+00 1.030146071855376766e+00 -1.290118906136758170e+00 9.875750723501016681e-01 -1.248622056413053905e+00 -1.025843897276700056e-01 9.280159565418727441e-01 -4.822953124652962775e-01 -7.968267946023477322e-01 2.699819754717294740e-01 -1.759684655758096294e+00 -7.557632602485058193e-01 -1.441678297835313760e+00 2.845144649870691156e-01 -1.518588886073298339e+00 -4.001629211197687552e-01 3.312324388794973817e-01 7.221661228054146453e-02 -3.746918849434044962e-01 9.040253417124602953e-01 2.519362946788596958e-01 1.054942866551598302e+00 7.226791686393181369e-01 1.095164681535252260e+00 1.293627302834176485e+00 8.188811730819055557e-01 -2.772144360493856485e+00 3.064252131183797245e-01 4.820552400985519403e-01 -1.050914990457078257e+00 7.035749959856815172e-01 -6.257744244799844369e-01 -9.447312914751987423e-01 4.852466077812736533e-01 -4.571981631920411515e-01 3.026914219666260175e-01 1.433211918223175729e+00 4.127940372086114640e-01 -1.631807809716544266e+00 2.291807960282343348e+00 2.305810333733162132e+00 8.664666764947239752e-01 -8.181292852782643399e-01 5.275956009392037682e-01 5.988315594381046214e-01 8.874056342578351408e-01 3.751025377691605822e-01 -2.704963933150077993e-01 -5.814371602888357415e-01 -1.037957503620736022e+00 3.940029632264528958e-01 7.160060276913132737e-01 6.570413122603718792e-01 -2.975191971118013590e-01 -1.200595565477570181e+00 -6.018599404803863795e-01 7.868967920693212825e-01 2.248620736177058543e-01 -6.026418863604824372e-01 -1.653505855141980341e+00 -5.683210003090637397e-01 -2.548229549727715759e-01 -4.531505195131685926e-01 4.338321147611858830e-01 8.075683572318619330e-01 -1.805118929379411874e+00 7.127490948764033662e-01 5.077085872688187340e-01 -1.597463296314742154e+00 -1.559129073235245633e+00 -6.317006590355790652e-02 -8.045238518629665991e-01 -1.722375201273994794e+00 2.264217959157786841e-01 -3.273338819572619851e-01 3.839322278038431041e-02 1.294336086336764557e+00 6.561297158234677962e-01 1.668382795263391727e-01 -1.212001081969621002e-01 -1.248286073998304685e-01 1.620161673769674238e+00 -5.592703257068856182e-01 1.122791974586069691e-01 1.303513853341484507e+00 -1.084161248857988813e+00 3.227526965240041235e-01 1.200475583321389594e+00 7.006156680385826618e-01 -2.998701347252683003e-01 7.064858481824097813e-01 8.750887127435789115e-01 3.902092370619373446e-02 -7.669121259191802320e-01 -8.487894348404000366e-01 1.835522316727538295e+00 -7.020821851965073357e-01 -9.095247252333490406e-01 7.509722896534157810e-01 9.015762375859007194e-02 5.400144578817304142e-01 3.826324598490560835e-01 8.616155540531542645e-01 -6.967605866251976865e-01 1.923577957837123154e-01 -1.255936529144738412e+00 1.359983982327964247e+00 3.305687204732475903e-01 1.424253781771931682e-01 -4.672063159302270452e-01 5.556102771515559757e-01 1.739940476342421161e-01 -9.353689607039876452e-02 1.222577721184021193e+00 1.906133881215477999e+00 -7.149973196911337814e-01 -1.898599763415315944e-01 2.022049212977617305e+00 8.020911974140556566e-01 -8.905628243611071193e-01 -4.811320174863178978e-01 4.506560620373549209e-01 3.011789174606939457e-02 -1.011773344481122328e+00 4.374755486558075113e-01 3.223135648880090520e-01 2.356120649851193960e+00 -6.187097429792510761e-01 1.082032835377753077e-01 8.781549296333669430e-01 2.316338775817869955e+00 -4.800856690444810781e-01 1.505704356306694303e+00 -2.258453772048015784e-01 1.655117347023669971e+00 -3.587309420921112046e-01 -5.175911273995053019e-01 3.231649715960745461e-01 -2.985891363354530870e-01 -2.811650557774955095e-01 -9.846243830730954105e-01 1.696303944045632894e+00 1.214926583139851912e+00 8.011095184124226165e-01 -1.303056864531512427e-01 3.579541555539576536e-01 5.882490220916022361e-01 1.322778075625841154e-01 -5.149463374463055798e-01 -1.893349133112594007e-01 1.855830524780541224e-01 1.195067485745281211e+00 9.291951979053106325e-02 -1.154713485207466084e+00 1.157810033631873736e+00 2.065470124444214406e+00 9.526641796691939224e-01 1.593364346681740151e-01 -1.847563341383684943e+00 1.960722946736825900e-01 -5.023252096097900049e-02 -1.532476674175964559e+00 1.745447292511594695e+00 4.881779276261883349e-01 -9.189942630417485825e-01 -9.277994166821548205e-01 1.918217822112031068e-01 -8.260151492926772754e-01 1.083805781426302906e+00 1.354757857226693618e+00 -1.013748910481185872e+00 3.814037046606286174e-01 -1.240025692576425254e+00 -1.028999192258629680e+00 1.492563027284667276e+00 -1.244486966952716323e+00 1.352328487748448049e+00 3.716712829260785389e-01 7.387740199934115237e-01 -2.841234973988002004e-03 -3.053180989801203005e+00 5.692871658684498515e-01 -9.614378173291503460e-01 -1.186725486837964860e+00 8.272558316847842264e-01 -2.181060150360187411e+00 -8.489918564404491663e-01 -2.531439725760328496e+00 1.819714544641203968e+00 -2.481373718248052640e+00 3.314861055929999578e-01 1.596689639253159321e+00 1.121129288444430605e+00 1.949896332033684843e-01 -4.071838473050412022e-01 3.149374057631007529e-01 1.365851718418102101e-01 -6.485663522099561762e-01 2.989246447717557320e-01 1.617313236658977083e-01 2.494033598895281922e-01 6.133785466351622251e-01 -6.497371465250854072e-01 -1.534361653351345722e-01 -6.184186903935608992e-01 3.578046341224878912e-02 1.443541924615207472e+00 2.130050682305447918e+00 1.613801374299292934e-01 -5.276964143471466473e-01 2.306512480125482156e+00 5.003115521924421660e-01 1.476293027840638039e-01 8.020310902376063256e-01 -3.306825344866077265e-01 1.227724218707049619e+00 1.264049831048311257e+00 -1.394807602128464996e+00 -4.595288392355385554e-01 1.832214412315615881e-01 2.378646121313761908e-01 9.079684806285676091e-01 -8.486404557978730612e-01 -6.053102293991837746e-01 1.022171786082264111e+00 -1.620526709125422959e+00 -1.757603836181361068e+00 -6.263439980471957602e-01 2.210393582631259290e-01 5.577399199209925884e-01 -6.484771274776052197e-01 -4.899695786161056311e-03 1.054422606413489616e+00 -1.095040671981879626e-01 1.221147455190115583e+00 1.736766282133086703e+00 1.647037176620293752e-01 -1.679812748284944091e+00 -4.683082029987132439e-02 -3.306405661112512412e-02 -1.718109887867730334e+00 -8.026920262753554913e-03 -5.642821352033322579e-01 -9.555472438311891636e-01 2.687827126464264471e-01 1.989294355613419052e+00 1.200033175556768361e+00 7.459343186685431226e-02 -2.538662332965590629e+00 -6.324332230940024058e-01 9.411502422338906548e-01 1.259265959562046344e+00 1.560687146705561412e+00 4.426071445470396160e-02 1.635752027509788098e-01 -9.958196869747566737e-02 8.073294489831159271e-02 1.773769301452181590e+00 4.634013307452539143e-01 1.060976648097842423e+00 -1.750418662895497857e+00 -1.447357282198752593e+00 7.079952980062272916e-01 -8.608133122529555425e-01 -1.135923046664249592e+00 1.472543969509634565e-01 3.527662771462680702e-01 -9.332304938146835926e-01 3.418566364248158407e-01 1.851737454885158174e+00 -1.515212106709951767e+00 -1.954019788822236314e-01 1.483833668549350948e+00 1.506784648307177399e+00 1.000811030286811176e+00 1.218847318943893920e-01 4.696562821553889044e-01 -6.358809041835944420e-02 7.982649496812238565e-01 7.063052635996501794e-01 -9.268957059383384767e-01 -1.632716769039374904e+00 5.108312435004221802e-02 -1.857091993906102800e+00 -1.255921080104956733e+00 -2.072454374267194588e+00 1.269668646782407206e+00 -1.411005239647979748e+00 2.574049099649068584e+00 2.503028376361906004e-01 2.795675704156511676e-01 1.732960997207973475e-01 -4.312973280739835213e-01 -1.505133561105270190e-01 2.660891881342191567e+00 -8.248358081928944818e-01 -1.350178382192063431e+00 -1.047666984475917218e+00 -1.125124410366720729e-01 9.037998193835289351e-01 -1.178226966134640757e-01 -3.911767134400662149e-01 2.105588008240248110e-01 3.428027591526688900e-01 -2.993565203229178184e-01 4.896067988990265851e-02 1.039735094262409509e-01 5.022873889103953715e-01 -6.654382200488115906e-01 4.738809847447242318e-01 7.013029604453093757e-01 1.309962581738782328e+00 2.437435616525380766e-01 -1.707504168564224933e+00 -2.924889380665437466e-01 1.083869275315867631e+00 -6.343839710788596875e-01 -2.132817452365075861e-01 3.131014420395117903e-01 -8.289453223320151221e-01 5.222918925232921117e-01 8.230409847236382082e-02 9.212993262729983757e-01 1.332352457416547287e+00 -4.011479581936989725e-01 8.636392880917731496e-01 -7.390391697324163456e-01 5.907191942130911588e-01 2.456588249377569533e-01 1.022312359063646925e+00 1.044720520542732345e+00 -1.284889841391264387e+00 1.373078768061986032e+00 6.781137021083433192e-01 -4.696741070315270106e-01 -7.161055702466685435e-01 1.026180951679215081e+00 8.540932274397583512e-01 -2.547899572274829327e-01 1.522114876463567690e+00 -1.848494998509058629e+00 -1.317590323466967250e+00 1.989711230118064167e-01 1.212394659133797736e+00 -1.325073639061009390e+00 -1.795946113568025915e+00 -1.515902876641200603e+00 1.356003544233860270e+00 1.013518595615718054e-01 -6.636486653917021694e-02 -1.542311024031328692e-01 2.532228774626438250e-01 1.108719462233448000e-01 -7.190079450543540585e-01 3.732038111135432268e-01 1.564446349593428209e+00 -8.157754731809054860e-01 -7.196815668894507301e-01 -2.024842739003597014e+00 2.519963949150555438e-01 -1.126502594327850604e+00 -2.397700377084987511e-01 1.216848104180576318e+00 -2.654339394170993072e-01 6.027714051778966242e-01 -9.405577186660878386e-01 1.914064327579058533e+00 -9.385455037783921872e-01 9.119389446292938128e-01 -9.841982752190370221e-01 1.051794192517629289e+00 -5.741046736862016608e-01 -8.601188037221838556e-01 7.467966705579764941e-01 1.482678376088378380e+00 1.029840785219992894e+00 -3.400615549232157142e-01 1.383448183612615345e+00 -1.308957116305167201e+00 -6.038306713882935634e-02 -1.392392131543580103e+00 2.229879526647651655e+00 3.505242847922342420e-01 -1.424900952167651003e+00 -2.761402851784200418e-01 4.272108152322005026e-01 -2.015125828377938078e+00 -4.330766763770792054e-03 -7.577833705820344878e-01 -2.294905171028802648e-01 -4.154948367982158053e-01 3.445315391804577576e-01 -7.277376624728646437e-01 -3.200801953689176582e-02 -7.218099819191955424e-01 -5.201317482339250509e-01 -8.659353267443390401e-01 -1.773616403259058227e+00 -4.215690941292237204e-01 -8.309618844888837508e-01 -2.387588150786572605e-01 -4.318269992172860672e-01 -4.102369130419946663e-01 -3.871704515344956410e-01 -3.066403191175468557e-01 -2.917619523410320825e-01 -1.003433625012472685e+00 1.444702619527508558e+00 -4.745533571391615246e-01 6.374141541310840431e-01 1.004579208821780867e+00 -2.176008895996188186e-01 -1.536687607988936888e-01 4.638938102405452610e-03 -4.279841361200395489e-01 3.571980652715068816e-01 2.026077103965620463e+00 -2.491709227064634602e-01 -2.141871338622427789e-01 2.592503771577301830e+00 -2.570143599570419782e-03 -1.399113689577525244e-01 -9.402832483386207307e-02 -6.174077612646939883e-01 -1.044511252735406126e+00 1.334715889144200973e-01 -1.412514505256904362e+00 -1.465447360131765242e+00 1.767829505549816660e-01 -9.463525625780512263e-01 -1.616185958801311662e+00 1.669940352032310171e+00 4.478239519576247551e-01 -2.468287980397228798e-01 2.548243683859032771e-01 -4.328780965846724949e-02 -1.061319058084530115e-01 9.401249948576538840e-01 -3.251874790149554828e-01 7.226905713660689567e-01 -5.492056737269159772e-01 -1.048683627722306388e+00 1.234096787338389900e+00 2.613369905221035960e+00 1.129721799141509386e+00 1.347668888680060739e+00 -1.743444019190629080e+00 5.996002386578638127e-02 3.970405976782351992e-02 -1.317089162734554342e-01 -1.040714451432676935e+00 -1.984755549729229296e+00 1.337240252331747925e+00 5.305304999495960017e-01 -1.799724323767838141e-01 4.230279748270328599e-01 -1.943485689474592354e-02 6.338253204674707542e-01 -1.152342534231851401e+00 1.348355704750370032e+00 -4.503210400567431715e-01 2.612065893457782284e-01 9.098310063913844781e-01 8.382250687695197433e-01 1.121688080030612156e+00 6.501320822305006741e-01 2.351986366305680587e+00 1.698806266069382120e+00 -7.907638221008114199e-01 1.448559601055892321e+00 -1.807955236113527153e+00 1.072237746791690594e+00 -1.944664629304458492e+00 -7.928781598936464059e-01 -1.400402905347027660e-01 2.756542702957727187e-01 -3.118507361960843216e+00 -2.740596685877480621e+00 -5.087428859361282640e-01 7.780601138037536169e-01 4.451760948654278072e-01 3.587719303314411690e-01 7.352696294761082996e-01 6.525607441117472485e-01 3.860885607398676367e-01 7.705803277224377856e-01 1.435986884251471973e-01 1.135276027933505294e-01 8.260015663065281011e-01 -7.465150701797611532e-01 -6.853180484105139136e-01 -1.290959792227176273e+00 2.735376064219682934e+00 2.845571699985839989e-02 2.177758694968697117e+00 -1.084724712163076532e+00 -8.820701487698676679e-01 -2.821763062478963580e-01 -4.472435369315896914e-01 1.298652721838424728e+00 -1.044047243560279448e+00 -1.427723540737930508e+00 -5.908398023554416456e-01 1.216697784420391670e+00 -1.633940083600380566e+00 -1.610983798191617078e+00 1.057248181761842654e+00 3.941567958209174494e-02 -1.137092175483985501e-01 2.612314895727269604e-01 4.773269048019748162e-01 -2.431889331564088153e+00 -1.285442244625823793e+00 4.152233801527288048e-01 6.190970230169856592e-01 -4.425939884563968585e-01 -7.856963841315218744e-01 -8.006937915024259222e-01 1.412179105346736074e+00 2.838100364615183224e+00 -8.231991445145560027e-01 6.617275064515103500e-01 1.313441339536483454e+00 -6.671187070475322889e-01 -1.595182531445075380e+00 -8.689078750408086860e-01 -1.313935798661270971e+00 1.409717918395931191e+00 4.983350932012742956e-02 -2.194920235965663879e-01 -5.392562761832133539e-02 6.610288417073676426e-01 -4.839129362853942795e-01 -1.187806004136770399e+00 -1.335676162727392480e-01 1.203800631990013414e+00 1.623305039878300271e-01 1.530955336035192849e+00 -2.388137382567233846e+00 -1.265124114472284900e+00 -6.565118910599738733e-01 6.222641834973352548e-01 -5.326689489088987095e-01 -4.501551758459924613e-01 4.946097050361040193e-01 -4.091710874254301245e-01 -1.410222450552357287e+00 -1.178839902000093365e-01 -6.196538657615805468e-01 1.542602952964993168e-01 -1.158907209192505006e+00 5.066256331398583113e-01 1.636494699100949912e+00 -1.392372090797405537e+00 -2.693581676978386019e-01 8.761639157676606171e-01 1.040337624558271612e+00 -1.694304163021257859e+00 4.428279400916896313e-01 6.795350298243708620e-01 -4.411902359762751580e-01 9.488546540896629633e-01 -2.938317624023557562e-01 -2.341413545978965338e-01 8.607208193372675176e-01 -1.700679813109463367e+00 1.551229476464173196e+00 -1.736214989025796296e+00 -2.077014430109332677e-01 4.346995075468045866e-01 3.046617207788763215e-01 -3.451067515197294711e-01 2.559974771644003333e+00 1.234029404795145446e+00 -6.007840358536128411e-01 7.040241677581865476e-01 1.558754595916936658e+00 2.503827603369819244e+00 3.292457028328682218e-03 7.339491621629297136e-01 7.198998899509536156e-03 4.190404886278142026e-03 2.123223497006128668e-01 -7.831090069870335624e-01 -4.019618730838293019e-01 -1.194369158268025366e+00 -7.323912552927150932e-01 9.124579977945364018e-01 6.698478868986459389e-01 1.704344512027613723e+00 -2.183459091900279148e-01 2.494743725653544075e+00 -1.279345265794715525e+00 1.049009347022209271e+00 1.335220875467077462e-01 -4.070808672354246371e-01 9.518973237998245018e-01 6.921717021493679206e-03 7.173659419242650603e-01 8.582287043660903336e-01 7.285154842032135480e-01 1.006332362387415552e-01 -2.838826966688607345e-01 1.342278885346847861e-01 -1.226380958356103612e+00 -1.384248849745318033e+00 -3.139957107226551969e-01 2.300503835879930403e-01 3.320756161131097062e-01 -1.225883163247179386e+00 8.187420671796530325e-01 -1.082039217178607737e+00 -8.229759011930927459e-02 -1.015673777889395391e+00 -1.670425932334431929e+00 1.251287216551068449e+00 1.094881700567160498e+00 1.153357428311860167e+00 1.338062138272805568e-01 -1.243116218319712196e+00 4.598128651129589767e-02 -3.086482612124299973e-01 -6.212886502262805477e-01 1.955641436002930889e-01 -4.246775984154725903e-01 9.281055259784394273e-01 1.247112772407489301e+00 -1.182826543568897826e+00 1.175491254029576993e+00 1.163030150154446440e+00 2.772137966383804386e+00 -5.702447313461261880e-01 -2.013888539960275448e-01 -1.997014307805616840e-01 -3.926082511101145478e-01 -5.948903441077907361e-01 2.208526108955025102e-01 -1.156771317321614978e+00 -2.608649752779189868e+00 1.129443191287985426e+00 1.000253195865324685e+00 4.663334793874426287e-01 -5.157946302252479631e-01 -1.892186209432600297e-01 4.489376036589893815e-01 -4.638783087477010847e-01 1.809072482321548436e-01 4.508068962251812750e-01 -2.199683917707577319e+00 4.486349539803770048e-01 5.824640425707965363e-01 8.129592698746274104e-01 1.027470764554065497e+00 -4.234122759330911090e-01 1.200115311528680895e+00 6.203963712286594268e-01 -1.316580354040043366e+00 -3.111903390452835927e-01 -8.356677180641636227e-01 -2.663849038438836914e-01 7.464702033194412500e-01 1.888116377259932421e-01 -1.915904689608063594e+00 -3.057725253112801300e-01 -7.158092235145002702e-01 -5.972532911457913984e-01 4.433045946873337417e-01 -5.273598745461862691e-01 -1.114963472643854869e+00 -1.352666761297388609e+00 9.882156104752529702e-01 -2.818465831526826282e-01 -9.600871101379072625e-01 -1.042212710309509349e+00 3.011747988545245280e-01 4.492696664404483009e-01 4.511411766769738430e-01 -6.014098367784914689e-01 -2.657874022227745270e-01 -1.065803175267468816e+00 5.797555028364544949e-01 -4.241994797095132580e-02 3.736008503017997362e-01 1.309604153589839726e+00 4.341871537392912872e-01 -1.542430929239856141e+00 -6.853816511194610328e-01 -9.467186240700187216e-02 1.674897636448042126e+00 1.791298689294945970e-02 1.157012372238802600e+00 5.673914070763034223e-01 1.651050340755178647e+00 1.694910440522883754e-01 -5.094212099569819241e-01 -3.722837859457686638e-01 5.314691940465153808e-01 2.357096158815819908e+00 1.341066743633150260e+00 6.104858443884396690e-01 -2.334742788463178564e-01 1.453380438532128061e-01 7.777910543287698264e-01 6.827910971572460630e-01 -4.970654021357636121e-01 9.089771438243505752e-01 -2.129568596734424002e+00 4.151437402292764700e-01 -2.880193549582951706e-01 -2.699996929542239910e-01 -2.401228985944273975e-01 2.154207930463049314e-01 -8.454318892878376346e-01 1.288982421479860363e-01 1.004154640864668213e+00 5.158821155487153254e-01 1.016909900596652871e+00 1.196646990578724035e+00 5.097819343069340814e-01 1.086273414916587132e+00 -3.710193240677331916e-01 -7.173962603459048681e-01 -5.259174246935518493e-01 2.662021381457085667e+00 5.820937140212882888e-01 4.604013586173991701e-01 6.108356374661603194e-01 8.697783136452595914e-05 2.745536211088668743e+00 -2.587666911303304063e-01 5.664364043618014266e-02 1.601442560077042943e-01 -1.817629211042047555e+00 -1.355130228301623552e+00 -8.149459513405628019e-01 2.093049290853416622e+00 1.063938926665651818e+00 1.362546437084649176e+00 -1.370667436119217264e+00 -1.992381054092565440e-01 2.389306198643283086e+00 -1.125636828589562599e+00 -1.335783237092586839e+00 1.040583182440248632e-02 1.280227174461695316e+00 8.841376193491681246e-01 2.959228648506271875e-01 1.003443898910643783e+00 4.684746112349065794e-01 -1.790415456513761439e-01 -1.070602910829780569e-01 -3.457601839457417059e-01 5.512997887835312943e-02 -1.174373588163627885e-01 -2.112846793803390966e-01 -1.809869696600933109e+00 1.123100836364884891e+00 8.994775236541714403e-01 1.105324769338299040e+00 -1.114820847075258081e+00 2.186154751434918608e-01 1.118536728079395637e+00 8.649309498676460706e-01 -2.420146185954318019e-01 -9.230550264942896099e-01 -1.169039221583072496e+00 3.759902061575657872e-01 1.229947607350824645e+00 -1.108453473207874573e+00 2.229974397996451696e+00 -1.578720933046848351e+00 9.154438596023359853e-01 1.560923574755368026e+00 2.779957189131743167e-01 -1.140841049001911633e+00 2.334915213252149527e-02 1.158798552957040595e+00 1.516678953491582549e+00 1.516525178687033515e+00 -1.700879498063253781e+00 -2.711165368319787966e-02 -4.708717386037132302e-01 -1.316370265403153939e+00 -2.625560035975891826e-01 4.827923906283357880e-01 8.356838346646183746e-01 1.241311723837368985e+00 9.289820264546743145e-01 1.328444729320581219e+00 -1.107403652452536136e+00 -4.496511986796637439e-01 -2.296753595476553333e-01 1.853651784296065586e+00 1.316772472577758313e+00 -2.333158596874309598e-01 2.762661138500743796e-01 5.167328666474405585e-01 -8.530714041544502635e-01 1.473682819264831023e+00 4.001729079028017999e+00 -3.268542178425891398e-02 8.811575990791352675e-01 7.050110165711428456e-01 9.811100677882388099e-02 1.257651279288411361e+00 -1.834974834021825540e-01 -2.142725776358896272e+00 1.309196519295289685e+00 -1.568683039402937629e+00 -1.608479031807089399e+00 2.589592042233076485e-01 3.412511159586663068e-01 1.397091547108711529e+00 -9.197472596362180619e-01 1.531669284131855768e-01 -7.350414900955309916e-01 -1.937211219465969858e+00 4.191313348399433591e-01 1.686050827480750358e-01 -1.468063825882683249e+00 -6.822470417724342262e-01 1.058092121027174759e+00 -4.266961090493540825e-04 5.859366458974927250e-01 1.514177697960431779e+00 4.368018457335877125e-01 -2.240334318999931684e-01 -1.544175739457474827e-02 6.278933615228845522e-01 1.429102434702583579e+00 -8.585433754119259353e-01 -1.618902645929337358e-01 -2.214071562565091966e+00 -1.864835758345846917e-01 1.731116040900396169e-02 4.906412744604565085e-02 -7.077129052881174776e-01 -6.398750986651544626e-01 -1.289692036493531369e+00 -4.806527864633964309e-01 8.278623587183798760e-01 1.391881326095660176e+00 2.320068688450168115e-01 -3.811495816465132469e-01 -6.042287383213734014e-02 4.566032855298592930e-01 6.134090117398677267e-01 -7.343595152124063885e-01 -7.635054297991690220e-01 6.228943331517419191e-01 -8.478205014473974011e-01 1.508328490140077749e+00 -2.401867601022408039e+00 -4.906625345110560699e-01 -1.756590422000245511e+00 5.069718506743913222e-01 -2.410764068741365396e+00 -1.036059611262228675e+00 3.567207104995859246e-01 1.538586736337126393e+00 8.632285744372449054e-02 -1.827708566838642357e+00 1.143321009013116507e+00 -1.766131196618525578e-01 -1.868962254723994798e-01 -1.245442750884749650e+00 -2.148255749295456818e-01 -1.077579591792887648e+00 -1.203740043638794832e+00 1.875152755707288232e+00 -4.845639690137563682e-01 -9.567190439347942332e-01 3.730639496092425511e-01 1.368602232975857369e-01 -2.994836025194578810e-01 -1.343365119498800553e+00 1.869608312254139870e-01 1.193281868134104862e+00 -1.163453166971259306e-01 -1.432398510642267087e-01 -2.876429633878664349e-01 7.236952932861727694e-01 -1.883131645491704198e+00 -1.405140433181644610e+00 4.586721389052824671e-01 9.934573690831434087e-03 -1.017166904388883131e+00 7.922581055162577490e-01 -4.222903088890975210e-01 -9.129870102343016214e-01 -2.256319298387581274e+00 -8.480466034110175633e-01 -4.346231093336230256e-01 1.282658771603362446e-01 5.835137873420718213e-01 -1.429598949976271349e+00 -9.675577064014343476e-01 -4.227767215501301301e-01 -7.963840034128019663e-02 -3.246815653082789077e-01 7.643027645455378050e-01 6.677312489677580398e-01 6.071400991688379323e-01 -1.633298698321417053e+00 3.159519753779442275e-01 1.736732594143947539e+00 -2.227545518842592998e+00 1.248138393485223041e+00 -4.611630763219907170e-01 -6.872757929807161714e-01 -6.065823408427450936e-01 -8.345046263082057658e-01 -3.740484532965321907e-01 1.490292894132701218e-01 -1.276537020480999207e-01 4.826678810026647781e-01 8.313058722883155394e-01 -6.372194634949518433e-01 -5.873119091732601632e-02 -3.970487944075385967e-01 4.957026923783328654e-01 7.201439688359619895e-01 -2.207971931623205375e+00 2.019838891606177966e-01 2.308644729678159813e-01 1.200404296763282641e+00 -5.056948445649392387e-02 1.803163081894851194e+00 -6.069902594808987972e-01 -1.945036337461018006e-01 2.213177778129241879e+00 -2.252403653259028513e-02 -3.704097015555172789e-01 2.297535469441161382e+00 -5.586858229993248992e-01 5.926912064754457088e-01 -8.924058933423738571e-01 1.255381186837180307e-01 -7.407751437891829660e-01 -5.028033896514975121e-01 -2.331059318844161954e-01 1.504533073596888482e+00 1.387462127222677921e+00 8.866001175540713097e-01 -1.327297436156958721e+00 1.671241534816213292e+00 -3.114491598759009869e-02 -1.368406001143753992e+00 -1.009811060418501105e+00 -4.899455803137944127e-02 -3.804807935667214314e-01 1.282466917977562737e+00 -8.040569195167421856e-01 -8.419096273195508795e-01 8.015263749967154183e-01 9.646002867900915767e-01 -4.553995604270356101e-01 -2.035331011287686565e+00 -1.074145187442475446e+00 -2.809838862885344346e-01 1.933383425614857709e-01 -1.663662769559620891e+00 6.419035407442644781e-01 -2.018629706844628391e+00 1.636259940904029708e+00 -1.608836486943585387e+00 -1.029903100653327686e+00 8.131698844722478059e-01 -1.973421504051838360e+00 -7.371630685779816394e-01 2.152469552390721269e-02 -2.464921416094453921e+00 3.240707331359672372e-01 -1.177810045603322031e+00 -1.263834973662727179e-01 -7.684207485678147265e-01 1.627489928414262321e+00 -1.125450315510269084e+00 1.951333646709145997e+00 1.639562085998440000e-01 3.552934453976784868e-01 -5.691097266767116691e-01 1.106416569731366151e+00 1.283995105363770595e+00 -9.242809057987430021e-01 -8.904263200170395853e-01 -1.970244490462920606e+00 -2.479172267179524380e-01 -1.032293835526519210e+00 -5.158463376258577426e-01 1.061740225842673357e+00 1.566688105903918382e-01 -4.310562811622895563e-01 3.835287783180427179e-01 1.720703027687905839e+00 -1.801574425130417989e+00 7.793959450951171153e-01 1.100640675183090833e+00 -8.726372450559393146e-01 -3.939291075554861576e-01 -5.133749384447047204e-01 1.588497221555641437e-01 6.902216673935778202e-01 -7.487859566878752871e-01 -6.995869795699131144e-01 -1.400041938829961197e-01 2.254207475454976795e+00 -8.539839766919277153e-01 -1.803165686293748682e-01 1.128691745796025270e+00 -1.753560874841762596e+00 1.850469738508955020e+00 7.178293037511275232e-01 2.109911358483624599e-01 3.606837720107175516e-01 1.002308299779630874e+00 5.561310072862244436e-01 -2.969238886626325291e-01 3.612382417366807874e-01 9.593639130097297851e-01 1.185683552797791585e+00 -1.007991676572485007e+00 -6.306048500021109726e-01 5.125890854737098490e-01 2.259958310406572579e+00 -9.274100421266123773e-02 -1.932685798377394293e-01 3.666539183054662310e-01 7.245370740388817898e-01 1.008555434642645743e+00 1.820878518830167048e+00 5.474982701214630154e-01 -2.694518560385759098e-01 -9.364071965978537637e-01 2.544955095951548230e-01 -1.184752559255262794e+00 9.838433503086914111e-01 -7.177303816260541813e-01 -1.993865004020594967e+00 1.107442161618754417e+00 -8.839685716970082652e-01 7.261670702419215084e-01 3.804835755793177787e-01 -5.072282727661065610e-02 -2.621713011905494883e-01 -1.948558320341829520e+00 -4.527706452337069976e-02 -5.138172468571933216e-01 1.544971839640403743e+00 2.587399502025117037e+00 4.507320634046315666e-01 -1.758934699499334897e+00 2.876043075567619178e-01 -1.794008413933861013e+00 -1.301995553884983226e+00 -7.243161884888793534e-01 9.411361240953788343e-01 4.397396891959872711e-01 -3.260434311821488462e-01 -2.653238464365017049e-02 -8.398911903509668209e-01 2.936303873109888385e-01 -2.086641871466713649e+00 -2.210777548034071338e-01 -1.092290948189012789e-01 2.062024306235944182e-01 -1.073306402868099863e+00 1.338030014413681690e-01 1.289204449379032891e+00 -1.494274668422059804e-01 -1.728374365995046125e+00 1.195134833124102736e+00 1.108376735355656617e+00 -3.202452709048185242e-01 1.142583703851842575e-01 1.267885532970382534e-01 -2.647469633847126524e-01 -3.011353804394942824e-01 -1.232431195310107697e+00 -6.170282992486961771e-01 2.664290678811846447e-01 -5.365212761427138322e-01 8.054800959829553353e-01 -4.111804969129910781e-01 4.273480893688501037e-01 -6.978386889048888708e-01 -5.939684800285438548e-01 -6.195727139930255062e-02 9.812425047805152234e-01 -1.619886858725869017e+00 -5.132445180722742251e-01 -9.683088351174273800e-01 1.896432708061663031e-01 1.699321609610189965e+00 -8.714766939394559264e-01 5.036194995323471923e-01 2.194397325966943146e+00 -1.702238026738425725e-01 -1.173765682808404431e+00 -2.418201974135131549e-01 4.122220730866442140e-01 -1.135028648303850751e+00 -4.584161775363277957e-01 1.211289181929915276e-01 -3.959440909718729001e-03 5.250864733829598840e-01 -9.827690714639731873e-01 1.433625181613391586e+00 7.849854925747721257e-01 2.208435591565025113e+00 9.233366305977953603e-01 1.786871693002526573e+00 4.841251587276509949e-01 -9.343945469028237527e-01 -2.178965434682723079e-01 1.741946011679513795e+00 -5.306326090746632529e-01 8.721189912062672356e-01 -4.276967834523567880e-01 6.497924354776117850e-01 3.674395646226483736e-01 9.970291485058575542e-01 -1.530563498664249789e+00 1.878709831644958861e+00 -1.246705631297392980e+00 -1.844747308101625016e+00 2.000252924439981150e+00 -2.189874685469025695e-01 -4.928163607554818526e-01 3.582576978515307209e-01 -5.570804168148395519e-01 -2.654961219020862129e-01 1.110411057819676639e+00 -1.577896624590639618e+00 -1.580415020066045617e+00 7.001167761410811430e-01 9.464476043204792521e-01 -6.525796532087709823e-01 1.145889234390562894e+00 8.199972885639429387e-01 -2.534240922512488448e-01 -1.912721458194408086e+00 9.242333796286388292e-01 -1.345628305644435363e+00 1.382725970376348812e+00 2.157036390578152274e-01 5.406348238014984098e-01 -1.171400522637912500e+00 -6.981268291893535372e-01 1.650622757410131092e+00 2.084636268716899554e+00 -1.168105908504285972e+00 -2.223629704520610595e+00 -1.188077446734257858e+00 -3.273755945130779610e-01 1.100602476011397768e-01 7.729813282351562231e-02 1.206797519323550005e-01 -5.897097628793244173e-01 -1.712164408808677596e+00 -4.798414452911677897e-01 2.911219717792588035e-01 -5.969359327539136562e-01 -3.155563992499089143e-01 1.066007977854712241e+00 -3.897810775122982352e-01 3.483819335086419389e-01 -7.689112795541631629e-01 1.708273370898187316e-01 1.423400518695949191e-01 4.289643058259820507e-01 4.545125336354632339e-01 1.075397824578374850e+00 2.609032090172106244e+00 2.166253608747140402e-01 3.582144481151166016e-01 -2.637342262008190996e-01 -4.454610276301610439e-01 4.869903293480271622e-01 -1.214791856558246952e+00 6.007211976410730125e-01 -2.845733471761764388e-01 1.014123680899369884e+00 1.258480469541116697e-01 -1.152974190781068886e+00 -5.102235141919773120e-01 2.613126489476583103e+00 -1.645219380727200198e+00 -1.634373394489339049e+00 -1.196830746274064383e+00 -6.544365842195953853e-01 5.238989223391569139e-01 -6.769261428560639782e-02 3.486307889445975361e-01 -1.015479258097678139e+00 5.583906519543170299e-01 -2.324941999378619950e-01 -9.160235816780374352e-01 9.431391851824493244e-01 4.268444830746984664e-01 -4.393751816230752616e-01 -8.453839972548525816e-01 -1.653320525327723001e+00 -2.631998322447627547e+00 2.361608451897866112e-01 -2.299339325579295712e-01 -1.263815876377786696e+00 -1.608121474168414444e+00 -1.989581611910695713e+00 1.168021291098962910e+00 9.628338638871651867e-01 1.511438974425637793e+00 -2.637372659044179279e-01 4.453455454274922176e-01 5.255056308212319172e-01 6.867774550953312795e-01 1.837965454223271511e+00 9.533589058105069736e-01 -1.437287079771536191e-01 1.616527565572821956e+00 -1.003768327773667757e+00 9.339361233360297110e-01 -1.984593855116084660e-01 -1.041769697293082331e+00 2.242849517444699403e-01 2.223691592139132034e-01 -1.111954773182509015e+00 -4.546950111213539369e-02 4.069929667603482959e-01 -9.849988454960171280e-01 3.602222901234317654e-01 -4.125864297253628576e-01 -4.500033850860881701e-01 9.649571632955181721e-01 -1.140562666781647749e+00 -6.333225545333014406e-01 5.176140096385973832e-01 5.853896387123029843e-01 -2.576292812486079553e-01 -3.045676465379020814e-01 8.403946249083679154e-01 1.649534577747219233e-01 -1.253591104493575470e-01 4.407671496805189160e-03 8.430892567929317849e-01 -1.112706615533549437e+00 3.317830312989860642e-01 -9.611643686319985003e-01 4.023211367889116541e-02 9.457129827931073374e-01 5.095396781864094393e-01 1.857012202573795401e+00 -7.731025653320559021e-01 -1.157231169435721935e-01 -2.001788793034360581e-01 8.530097885329953611e-01 3.100785813758422105e-01 1.439263180331650308e-02 6.752167956757330058e-01 -8.393551316265567275e-01 -9.774146783513231185e-01 -6.092963865273052226e-01 -4.620019259509738352e-01 1.415774485893732448e+00 -3.163679971147607684e-01 2.023694119699660510e-01 -4.334864016780791696e-01 1.254183665503855849e+00 3.737731377168310720e-01 -1.470064649051651406e-01 -1.857077454320812171e+00 7.680477250417430124e-01 3.668491231572538758e-01 -9.414141932369387566e-01 -4.751761130637280339e-01 8.692435888981414616e-01 7.118093109589848089e-01 2.289089567619780885e-01 -2.429565245619718539e+00 -5.617719164191740111e-01 -4.174702249605947157e-01 -8.863208077260504858e-01 -4.419900326641609256e-01 -8.149313257975400182e-01 2.925569276077129577e-01 -1.705123778136703683e+00 -1.618465332925256295e+00 -1.157278834090561759e+00 3.995765054991003984e-01 1.655596770715046517e+00 3.445717055773642179e-02 2.290874642579737441e-01 -4.616266913346331879e-01 1.521395021699841477e-01 -1.890646705178171960e-01 -2.958506488047074612e-01 -1.057496082244642824e-02 -1.062324127430747112e+00 -1.402868698919346402e+00 4.551410645102174080e-01 1.224127677620708177e+00 -7.283617017457350018e-01 1.568350291492894399e+00 2.819582477824221223e-01 3.301557938497097777e-01 1.724934861516078666e+00 -1.867784611661569005e-01 -1.031480128106806449e+00 3.553231883815743952e-01 1.005122959946958883e+00 1.857036821693519357e+00 -1.177303261188485523e-01 -8.675924072602370085e-01 -1.549020756963244150e+00 -6.407323263781010692e-01 -3.400631322354650821e-01 2.565023535256714116e-01 -1.468629706833209259e+00 7.151822169178714272e-01 -2.581518657719167331e-01 -4.566776942779765536e-01 -6.871664413782926362e-01 7.323450973236351746e-01 -1.664902703630038783e+00 1.562879227994259379e-01 -2.925230855645702399e-01 1.428258197796484330e+00 6.190075707234597990e-01 -1.301627405376888147e+00 -6.569568667687580854e-01 -3.870477876287493069e-01 1.302497142397572194e+00 -3.283721713926444075e-01 -3.242705717784103991e-01 9.379229498379560992e-01 1.042759055969270987e+00 -9.770540597441818020e-01 -4.193673319881892625e-01 1.601408431003893629e+00 -5.216775902492326686e-05 -5.760633197368588698e-01 -3.146359752826549117e-01 1.401363564707254761e-01 1.895580196566199360e+00 -6.365869231890115554e-01 7.599410653185250109e-01 1.077553605210153087e+00 -8.333868995938995550e-01 5.984315728524475242e-01 -9.541222122814499995e-01 6.262472179808272754e-01 5.838868789690454530e-01 -6.604156021459969272e-01 -1.853449453994167273e+00 -6.027947432963475238e-01 1.626862857614120639e+00 -4.504081995908346681e-01 -9.181643565989415778e-01 -3.654722948947833339e-01 -1.137882345940735007e+00 3.232374979628952483e-01 1.348161098187646845e+00 -4.792099760029131517e-01 -6.088620097398624864e-01 -2.468252735842991208e-01 -1.344771163920315503e-02 -6.528728851768117458e-01 -1.036974536502984323e+00 2.241258849614026771e-01 5.253303226538266202e-01 8.587114891525594873e-02 -1.043896622667304763e+00 -1.490426344302669737e+00 2.542290017736024588e+00 -3.632540075390283674e-02 -3.003790662230153563e-01 1.681410282010549651e+00 2.012303173726582184e+00 5.280747628064199617e-01 2.400310287829270084e-01 -6.497069635682768407e-01 1.176170924824907038e+00 5.177582181370242731e-01 -1.752243981752758639e+00 -1.023006244564169664e+00 1.629666317023679978e-01 -8.838824228459656318e-01 1.421653219985121952e+00 8.195254931587959701e-01 -1.486853247559553337e-01 4.309942867043128345e-01 -6.920665401397959604e-01 1.032411606419945782e+00 -3.926070043393503073e-01 -3.105165790683231050e-02 -2.848867994353243560e-01 -2.325165347149137585e+00 4.812683843471354805e-01 8.581889735783421180e-01 -1.661217604870125264e+00 -9.263832908391883558e-01 -7.838916741155848023e-01 -3.339472531867513361e-01 1.235562693185194294e-01 -1.912249329902545869e-01 -9.185934355533300621e-01 -7.251173951391427508e-01 6.819668169090963537e-03 1.547637783957581004e+00 -1.755812131160438216e+00 1.451799801909193777e+00 -9.977611057972605169e-01 8.952815116708121579e-01 7.453212352391431761e-01 4.735045907073082150e-01 4.532073960552500669e-01 1.141155284404574699e+00 1.768614204023249314e+00 4.783513098287765497e-01 1.023346298986389069e+00 -1.532723582240728577e+00 7.741728616815529707e-01 1.161100168274909805e+00 1.229467421075046030e+00 -1.262633204329356662e+00 -1.499885977251236513e+00 -1.147415958625992660e+00 -5.205400176211183449e-01 -9.222745379325337778e-01 1.598608234244416559e+00 -2.101682784962931039e-01 -1.145420169502483931e+00 4.978246859642204702e-01 1.014380333663925882e+00 6.514846946317889298e-01 9.037651382650071508e-01 3.024383635262873904e-01 1.004380552640685265e+00 -9.434185857730554847e-01 3.245179183492943875e-01 9.554667584900291555e-01 -7.634339508983830624e-01 1.886389108952159610e+00 9.476964722394990437e-01 -5.804705084592652886e-01 -1.676324996999291495e+00 5.208606792432552979e-01 -2.086251809750282238e+00 -3.608791268011236064e-01 -1.279969717106423044e+00 -1.525531162029406085e+00 -1.572766318964671228e+00 -9.911224473986799399e-01 -1.535257045346227978e+00 -3.189029792619444414e-01 -1.736515908401157771e-01 -3.387081896227316369e-01 6.272993095813660380e-01 -5.034542982502681063e-01 -3.178241402045328123e-01 -1.881985973059711048e+00 6.972686947696965509e-01 1.811645046895052477e-03 5.439013335404645488e-01 2.776457705078958990e-02 -1.482245423696852138e-01 3.583265241049377603e-01 8.263543048107141464e-01 5.116030458802708347e-01 1.161716288157425281e-01 -5.205525689076550000e-01 1.834446968177221082e+00 3.425980571484388837e-01 1.710718406331404928e+00 3.605569061944088993e+00 -9.917442019664720609e-01 -4.122070855481825835e-01 2.750991698072833280e-01 -8.453748947853342299e-01 -2.139856630319362019e+00 9.203122855086613985e-01 -1.820647597353830249e-01 1.470693084077361101e+00 -4.221137953508001806e-01 -2.890566564046491427e-02 -9.280603269395880650e-01 8.808166808299254802e-01 2.014601023749039432e-01 6.435339459983221433e-01 -8.000062466525927896e-01 6.820403149902900530e-01 9.729795241295512431e-01 -8.162087567220065454e-01 1.140393604286312756e+00 1.336607701947557070e+00 -7.413528757578252693e-01 -3.226177605486049704e-02 -2.625094105501630803e-01 2.937616201840629326e-01 2.406254668706369892e-01 -9.468335407232743028e-01 9.708360487886229517e-01 1.570351846765987158e+00 -3.097803692103000550e-01 -5.762795111168536044e-01 -9.167193841650214114e-01 -9.255154396263121086e-01 -5.667952187788311003e-01 -6.805367852452368638e-01 -1.285409117032182191e+00 1.762147306646460576e+00 -3.491923925627493097e-01 1.226276920758111233e+00 3.509801030601775174e-01 2.083418007602625688e-01 -3.681060103722442745e-01 -4.798688811096045725e-01 -7.037009300261218847e-01 8.718743481725194089e-01 -5.598608258429508266e-01 -1.465628265653317497e+00 1.063868411629142585e+00 1.170723110252072985e+00 -7.407114271975795416e-01 3.127504623268866357e-01 1.465109245218849665e+00 -4.241038210940835662e-01 2.203115473088248066e+00 -1.002082184453870761e+00 1.716706990333321636e+00 -1.044759197318857247e+00 1.472482251679233078e+00 -2.113393464896272389e-01 9.712001747647006633e-01 -7.478620938449783706e-01 6.941801444143919086e-01 -2.394238555203855312e-01 2.179801594813612464e+00 -6.138715399601882838e-01 -3.367374493580205241e-01 3.362596049125411990e-01 -7.025070065858224355e-01 -9.109753843785671490e-02 2.252628148788288875e+00 1.665553143859103580e+00 -6.177374007508589226e-01 -4.440193986223914258e-01 -3.326827901179068014e-01 -4.472086671161583649e-01 -5.851873816099349979e-01 -1.372538845345101510e+00 -2.883493931780843345e-01 -1.862113736898852290e+00 7.126836312157347475e-01 6.106391820473218157e-01 -1.207390136615127396e+00 -9.938354538904830004e-01 -2.307865223286774126e-01 -1.631669322221439122e+00 -6.553586537383409016e-01 1.268158484892727700e-01 -1.300544609232098470e+00 -1.596059770670397615e+00 7.254655656330453173e-01 -1.313935627463318490e-01 1.042734329826220829e+00 -5.298347816604469518e-01 1.222700854087459765e+00 1.448720783476589613e+00 5.021768978713133658e-01 -7.521482267181464065e-01 -1.293479190785727928e+00 -2.756503299746970170e-01 -1.413970782467500076e+00 1.213999105807844092e+00 1.071741027642347133e+00 1.376101191111178457e+00 6.080965153685422564e-01 1.456489659406819070e+00 -2.956921001665491766e-01 8.587943758254013016e-01 -2.238291405428419534e+00 3.711207620843163801e-01 -5.967371248368667780e-02 1.199228260446493222e+00 -2.101658865216596617e+00 -1.193786404696471903e+00 -7.525086084733414449e-01 1.689497983070760379e+00 -1.202304363405122256e+00 2.446057606585664512e+00 -7.252186534163223008e-01 1.934312522852084104e+00 -3.008231535861561334e-01 -1.237795131799535264e+00 5.473877341610061675e-01 -1.642851590051684463e+00 1.212604175863950529e+00 -2.034260995636296698e+00 -5.286926691945836865e-01 5.671715732666868792e-01 -9.240386391026993440e-01 4.938452770999795516e-01 8.110232632802278907e-01 1.959852534788946388e+00 9.035901221129964966e-01 -5.105623241668124646e-01 3.997597159907383402e-01 1.789966605146809719e+00 2.695418752093086123e-01 -4.939049054432224084e-01 -1.692977683072523831e+00 2.807034667333053179e-01 7.976848287381296254e-01 -1.390454014442048081e+00 7.897599914290612810e-01 3.937682928025083018e-01 1.385802729645760678e+00 7.356049042212641220e-01 -3.613497852140469258e-01 7.310558718471785733e-01 6.118504918991755082e-01 -5.215059444359213536e-01 5.091448603058228439e-01 1.451949444963475777e+00 -1.443801109039185571e+00 -2.402735515922705123e-01 1.655616927477387756e+00 1.400459362922746420e+00 -1.077654441746499048e+00 -2.148136572822128443e+00 -9.030607274966335751e-01 2.289478433803954563e-02 1.028727813346496767e+00 -6.035707742623071248e-02 -2.048433549732959214e-01 3.142542837800031408e-01 1.578216711347358192e+00 -1.760351863756212110e-01 1.355020210287397053e-01 2.011806666120199705e-01 -2.002430686783774824e-02 3.629442807391618508e-01 -1.679270245220557400e-01 1.523466926855211012e+00 2.075614098727463497e-01 9.389415416576512019e-01 -1.458315982746509532e+00 -6.309233867351098368e-01 -1.837148932405378576e-01 6.366371643878572517e-02 2.531573671912389911e-01 -5.212247757649952629e-01 4.325051982619741026e-02 -2.830059349531224289e-01 1.676577202544355050e+00 -1.634511175657727522e+00 6.712920441551551987e-01 8.289288620451268352e-01 1.195563493539866240e+00 -1.296934236207559321e+00 -4.771437754103357021e-01 -4.052303645682638344e-01 -1.018606409801846580e+00 2.365881504931639512e-01 -6.540461168385739432e-01 -1.737263367890171439e+00 1.705949719986742164e+00 8.473125130841507868e-01 -2.443427550433616424e-01 5.505005288713160638e-01 -5.947103556579119710e-01 6.021925786445520012e-01 -9.106856972069152789e-01 -1.245031039366179870e+00 1.749596063837094428e-01 -1.255595693563748227e+00 -1.643163793234349246e+00 -1.023327369192039038e+00 -3.162605016497343491e-01 2.259172876811968156e-01 -1.009623278253707346e+00 6.271774367395802630e-01 -3.930235562644288638e-01 -2.105042844451681661e-01 1.317700144074067881e+00 4.038032766116010364e-01 -6.300386535387004772e-01 5.068247234672274004e-01 -8.009181023782288578e-02 -3.906814997009454560e-01 -1.045959441348852215e+00 1.129318799129706452e+00 9.671956902565511660e-01 6.659853920517395665e-01 2.188748112554071756e+00 4.514776743117085629e-04 -1.370603595947969544e-01 2.116810439613655337e+00 1.978017611242282314e-01 3.653304040706344402e-01 8.699047635635580589e-01 -8.684947231694910563e-01 -1.251639922420022311e+00 2.011348919843725380e-01 5.820965937744668195e-02 3.523457326448497517e-01 -1.218961118860277804e+00 1.993490201007774187e+00 7.557638997854748686e-01 -2.939380840417794571e-01 -6.105055277353748089e-01 4.697438257348303670e-01 -5.760390496615659384e-01 -3.772871252531042607e-01 1.783394508697566661e-01 -4.634072320511640197e-01 6.504844841288575097e-01 -1.222930934910011702e+00 -1.589938612270475282e+00 -6.776523948775892148e-01 -1.542753014493909225e+00 7.688389508041442166e-01 -4.485657228120800144e-01 -1.059585277883887011e+00 -9.811399924789457327e-02 7.233709674081942875e-01 -3.415039768603096992e-01 -7.225065999367716874e-01 -1.707880459072987245e+00 3.113890768787882513e-01 -1.553136352521539421e-01 -4.541137995842791653e-01 3.615850492554969781e-03 8.428816879040561538e-01 2.191732020794963098e+00 -1.119739722279109451e+00 -1.487628462426515419e-01 -1.157066616508941159e+00 1.185020427998995318e+00 4.473703546853495250e-01 -1.044892835436196155e+00 1.081491120682770424e+00 -3.457318625680880220e-01 4.641268108946607907e-01 9.953643989335607678e-01 7.199949188075753792e-01 -1.265365595194546611e+00 9.175799234431548657e-01 2.806473550439610998e-01 4.742966884410275419e-03 -1.066031905992578022e+00 7.510470861905780282e-01 1.852801644427678029e+00 2.053815203092904662e-01 4.478976659516563097e-01 -5.968255035802492170e-01 6.432716389077802743e-01 -6.330532018781328540e-01 5.120373904769521811e-01 -2.932864090943116397e-01 1.854243392496808029e+00 -7.266386383200209576e-01 -2.324281067936443679e-01 4.201798369182804804e-01 1.375966051148442282e-01 -4.108511567073889204e-01 -9.565345381110225143e-01 2.022674482397416096e+00 2.951785876109512818e-01 5.162357301448776692e-01 -1.673038390052957736e+00 7.382372524762774724e-01 3.333230781150330752e-02 -9.843752288305708253e-01 6.787455933185138068e-01 -1.279193678059299621e+00 -4.663017709555979384e-01 -1.167681022127602386e+00 4.835715132069298150e-01 1.380341550455669752e+00 4.031619041775585388e-01 -8.003326743849671354e-01 7.404743810483677136e-01 1.679581423896840120e-01 3.253298983293660962e-01 -1.107644000961266334e-01 1.087764180447364781e-01 -8.714963895228557966e-01 7.738568671108420061e-02 4.556175147314879825e-01 -2.905193892377273990e+00 2.364969577164723058e-01 -1.613733730196746263e+00 5.456432710771624839e-01 7.430459559567783590e-01 -7.152457362981226030e-01 -4.449148210959655292e-01 1.072696740552668393e+00 9.732818628660215854e-01 -5.671670872073995007e-01 4.468016624694995942e-01 1.786587379523385755e+00 1.005304733560195840e-01 7.592972462344249607e-01 3.884886000055440269e-01 -7.667051135786516480e-02 -3.178591528865846727e-01 2.349902015290300239e-01 -2.263820806613906222e-01 -1.327583730903248105e+00 3.850212572933046223e-02 -1.176155768953851766e+00 6.178852889113976010e-01 -1.729119788581024164e-01 2.342706701093536736e+00 9.293050040874330231e-02 -2.111709369041459283e-01 -1.760227485106621970e+00 3.599024759628280390e-01 1.578369286840224817e+00 -1.067516880230237719e+00 9.015206579926600128e-01 -2.612081762344786173e-01 -6.415504766426177730e-02 9.107831809478138529e-01 1.633614328860086007e-01 -3.405735408499379613e-01 4.220745676646846523e-01 1.926466037191855718e-01 -7.809487059224293377e-03 2.442049313025730917e-01 -5.191550347521768360e-01 1.198196947054114281e+00 1.900058442785583335e+00 1.968995673967784299e+00 -4.984336494561562581e-01 -2.327940794071000075e-01 -2.564755519939369011e-01 -1.556438696221802864e+00 5.747686702613202109e-03 1.181882025651627588e+00 -5.291310628185862397e-01 -9.920033893482731457e-01 -1.833410160967394953e+00 -7.300528284672834767e-01 7.563888547231302217e-01 2.125364837916223493e-01 2.052470857944135751e+00 -5.144770802861794445e-01 8.511337054166766558e-01 4.558469523828211356e-01 -5.820508714475591816e-01 -9.047181453251291749e-01 1.632391994439683414e+00 2.056071647978909400e+00 -1.834403349240507186e+00 6.641578275129875752e-01 1.030050600823561258e+00 -1.106394990831233383e+00 -1.582963321914029053e-01 -2.416108012448247022e-01 1.029142610216215559e+00 -2.805198335044337687e-01 1.053834563410868119e-01 -1.299697779372923856e+00 -1.717046774241099139e-01 9.702456491765437674e-01 1.124839828928633434e+00 5.209645558830411360e-01 1.009120838864781433e+00 -2.009521710220275814e+00 -9.602689376839670388e-01 -3.208385087899293109e-01 3.278895060214277041e-02 -2.971462113110523440e+00 -6.618133303730462380e-01 -5.638568109591550748e-01 3.586978955958883275e-01 2.314902292540630402e+00 -3.725134497323406846e-01 2.483605292931275743e-01 9.712632743655387202e-01 1.913602907376747665e-03 1.008401845519265816e+00 6.720531694547025037e-01 -1.101058660227393737e+00 -1.529551839528440205e+00 -9.681514621784997887e-01 -9.770570670957282600e-01 -1.586660194600655105e+00 -7.229380726152352388e-01 -3.219571345501202053e-01 -6.878798105382251116e-01 -1.030030846092617969e+00 1.732293093320195654e+00 1.095172405634581070e+00 5.198374079102114909e-01 -9.515508087295166950e-01 1.087966291850722966e-01 2.151264349366754924e-01 -4.807964110290629534e-01 6.543132264475104432e-02 1.206227318599050635e+00 1.036077320013854886e+00 4.956724339654638989e-01 1.548453515724636631e+00 -1.623686489813276901e-01 -1.407406097838456382e+00 2.910250981758170652e-01 1.317459898993154299e+00 1.417360569958530103e+00 1.711173579193684624e+00 5.782370324661016969e-01 1.031903216627555908e+00 1.596544972111794136e+00 1.303194289805948314e+00 4.566638282206848531e-01 -7.814563743777537264e-01 -5.855998856542306008e-01 7.499608605518576221e-01 9.171465753340989346e-01 -7.983048257266960324e-01 2.854307156947178958e-01 2.584859825525852028e-01 -3.686787124339072075e-01 -6.616834332414599229e-02 -9.456098636238017274e-01 1.632703592058662445e-01 -6.218875080600766436e-01 -1.601405174294671108e+00 -8.319526257607653408e-01 1.199585052986578138e+00 -7.058291176295928837e-01 3.428145585037160187e-02 1.433710160328035998e+00 9.114998865338515277e-02 6.675456316626778852e-01 -7.408341535304839853e-01 -5.248122453233858842e-01 -2.203261358291336514e+00 -1.072699574019089441e+00 2.429544799135777422e-01 5.405460359185468855e-01 -6.261873072163198772e-01 1.459601433939021753e+00 6.716758330413474809e-01 1.270447230565809216e+00 -1.135409277990513832e+00 -1.896396179974363605e+00 1.573763430381796002e+00 -7.616395528525812253e-01 2.981481617221091659e-02 -4.942016234625689064e-01 1.257443760063164717e+00 -9.225818719210184815e-01 -4.092749410231782958e-01 -1.429871709554453828e-02 6.046633668097363135e-01 -5.231166297525770004e-01 -8.813497790046267988e-02 2.505841777957632521e-01 1.414177534751786203e+00 1.747145262097181961e-01 1.788109495834364404e+00 1.592521515383126918e+00 -1.472769469041422363e+00 3.725381976459861688e-01 1.161072690921583828e+00 5.386388056645401434e-01 3.880223765217215570e-01 -2.324624856932028472e+00 -2.608417892692246887e-01 -9.384471981671851371e-01 1.667627081529671873e+00 -9.551967809866962478e-01 7.548123802726915965e-01 8.823402349814228884e-01 4.890649853968142002e-01 -9.854729501747591658e-02 -9.688757472591896791e-01 1.399384754361596928e+00 -2.166764078709168651e+00 -3.765666594246990795e-01 1.389854905116869377e+00 5.776085427391395299e-01 -4.939074033375578932e-01 -1.406995979600032864e+00 8.200109862660982518e-01 -2.571151633318058405e-01 1.640626250399359165e+00 1.806372949842275810e+00 -1.195467910311930115e+00 -1.637759298182848378e+00 -2.082520933704534727e+00 7.265361888925264688e-01 2.058033690567655061e+00 -8.549186141588231980e-01 1.418338284585289655e+00 -1.309150620356214212e-01 -1.044554311262112734e+00 -2.434693888281223018e+00 1.586714506586578644e+00 1.959554037465207621e+00 -5.350870272634573599e-01 -9.575977853882147173e-01 -7.443855705190801642e-01 1.207777971039619480e+00 2.192713385205294907e-01 -5.868105566519897787e-01 4.299148604741358515e-01 -4.836137965272293560e-01 -1.310149671112664338e+00 -1.033455721163071939e+00 -1.332877226661871362e+00 -4.005720764147570612e-01 -7.522805603628358595e-01 3.465146477733763164e-01 -5.867229594178632324e-01 1.535255164695332741e+00 -1.499482537416033878e+00 2.728456335372185793e-01 1.930524758249176687e+00 3.259840524902716030e+00 5.651289010425858406e-01 6.746231594128440090e-01 -4.997107691935038232e-01 -1.203427452225629857e+00 1.804223280455075296e+00 1.179614593667589403e-02 1.996240229594684834e+00 4.941167197616445073e-01 1.234268276460161573e+00 1.761189365140801044e+00 -2.884770988621983445e+00 1.225266108825242561e+00 1.716764589480136993e-01 -1.239230591127497005e+00 -1.127921289467559707e-01 1.874073696998897809e+00 -1.374104920476473479e+00 -1.130178385829375409e-01 5.253971702501567531e-01 -1.151760289665830106e+00 6.436045889164098144e-01 6.210117737373553881e-01 -4.088428815513443504e-01 -6.090769764204813086e-01 -7.262168419172274625e-01 -1.710135146470751710e+00 -8.609244375814877337e-01 1.181458666134053370e+00 -7.844284168110438049e-01 5.409588434035625948e-01 -1.936373397628297077e+00 -7.792308500225303414e-01 3.344922422840156118e-02 1.873137126523954032e+00 1.620506081102274676e+00 8.542583316636866986e-01 -1.606123879136821808e-01 1.149283403229282685e+00 -4.114033782723425237e-01 -1.149163401236919180e+00 -1.612837570861719028e-01 -6.977281498383745006e-01 3.628335071268354306e-02 3.926575056495649751e-01 -3.587906033503898140e-01 1.660005266131352020e+00 6.244398524005760898e-01 2.208015971297194735e+00 9.111377109300549115e-01 8.437102818153485728e-01 -7.952336106501423085e-01 1.948891345549003340e+00 -1.052155488939435335e+00 -8.584003515814988550e-01 -4.414872675157516801e-01 6.085408907201763640e-01 -1.887604611851975145e-01 6.051416188757394732e-01 -2.812264700721952004e-01 5.434598580418231045e-02 2.519547641980049435e-01 2.275570559684233718e+00 -9.221437885804194545e-01 1.555699603027099531e+00 -8.358079121427994806e-01 5.160071261157983535e-01 -2.622627761268035984e-01 -3.028192816016121447e-01 5.595016368279039920e-01 1.180783444697466322e+00 3.199987784803511315e-01 3.040898297575435616e-01 1.200254419406973971e+00 1.074178416621087706e+00 -4.868077519009139098e-01 -6.568755264193179011e-01 -1.392876508912857247e-01 1.721455737664815633e+00 1.964195626190570643e+00 1.322583383497207610e+00 -2.433328248510746306e-01 -3.947941275309652109e-02 -6.375966150595679949e-01 -8.750218441190235064e-01 5.892900288629646655e-01 -8.989388193637193325e-02 1.524821470720419070e+00 1.752531525775456789e+00 -6.440841586400506413e-01 6.794932585525644830e-01 -1.113643687045850150e+00 -3.556672753901393702e-01 1.077908132112213035e+00 1.398071100586552040e+00 -2.929751201472347244e+00 -1.413977915713329203e+00 -1.565162417048162335e-01 4.632805342079029942e-01 -7.524145171504096341e-01 -2.035709075388997258e-01 -1.015312334073324552e+00 7.446917356446509650e-01 1.576093074564085317e+00 -3.646940714586708876e-01 1.166722615521597894e-01 1.707082668407372772e+00 -1.347039805260911716e-01 4.638781386135683582e-01 -2.876342289596594548e-01 -1.372218452533305877e-01 -1.109911798861975774e+00 -2.899298355572935137e-01 4.716768407676164565e-01 1.663235879098798442e+00 -4.075156632298866932e-01 3.802197648524787699e-01 -1.617961571394373355e+00 7.545740131709238740e-01 -1.375068743757585477e+00 -1.052649311220088091e+00 -1.969367462185591666e+00 -2.892844146408055095e-01 2.942956773661449699e+00 -1.386201351048790498e+00 -8.390753523404568259e-01 -2.294172281216136700e+00 -2.254076283682360238e+00 -4.830507034846470149e-01 -9.450560293653419153e-02 -1.085006090906907583e-01 7.981641411510752293e-02 -8.604971442161298001e-02 -5.208446027880915263e-01 -1.797494729665004343e+00 1.069423607532163700e+00 1.618656352962239142e-01 1.658956906992480107e+00 1.084808928507039694e+00 5.812703277541170221e-01 3.262946830718962965e-01 1.254999027328320138e-01 -1.000997716989874053e+00 -1.014715795209123472e+00 -2.194519147358996669e+00 1.596422048412145855e+00 -5.810259457070587885e-01 1.838103335063578370e-01 -8.302878235402341156e-01 1.608211159437385351e+00 -7.211928917082185420e-01 8.816284190074151761e-01 -3.391646328134196864e-01 -2.116914697385832156e+00 1.338441261025954399e+00 2.635446770732076116e-01 3.978496007427640979e-01 -1.014339405134407762e-01 1.753291764682372023e+00 3.304663577673627173e-01 1.097336075653668530e+00 1.142328239360044934e-01 5.078039117805671632e-01 2.187768622012230768e+00 1.046039142588423149e-01 2.023160152063750994e-01 -1.181070829521607690e+00 1.804634967721087557e+00 -7.890546634762367617e-01 -6.840097539469918164e-01 -2.078031807269833831e+00 -9.755476959481780286e-01 2.116673851830186970e-01 1.977886861432094356e-01 3.055547308919585592e-01 1.164599534944575687e+00 -1.605146065368078245e-01 -2.908873956720434695e-01 6.020732320649651442e-02 3.279207683127901563e-01 -1.592291927512727301e-01 -5.391273965418930114e-01 -9.338092015573064009e-01 -4.449807383487207613e-01 -1.761260725133038552e+00 4.545259209337311757e-01 1.322590352414171111e+00 7.048549612328766090e-01 -1.322896490367475586e+00 8.241634075337670451e-01 -7.027433817718651277e-01 5.516392214343671663e-01 5.530976061783635100e-02 8.333154105031825853e-01 1.776879348051375040e-01 5.042754549572747713e-01 -2.766249193803072548e-01 -2.969814560186558039e-02 1.674254943409247520e+00 3.124144128975610557e-01 -9.107126055840506496e-01 1.290673716817790639e+00 9.034405840137617050e-01 -1.478807650884686575e+00 3.483552415069767760e-01 2.963837673583041288e-01 1.308737489463621007e+00 1.704198737105185879e+00 -1.526280791466023468e+00 2.173056244935999359e+00 1.147404941490945296e+00 -1.319688120730329706e+00 -1.911040536093019604e+00 -1.678100731903378939e+00 1.197580981353355556e+00 -7.397272071243172764e-01 -2.827920378251562172e-01 8.580028182614704568e-02 1.562924701319870491e-01 1.736901240753759623e+00 1.433753735995228595e+00 1.023180651725950963e+00 6.913436417362645026e-01 -3.866791589862771938e-01 -1.934040998160525826e-01 2.688547886404904497e-01 -3.590436998667135837e-01 -1.976174273583693186e-01 1.366380482133323415e+00 -1.514497923872812235e+00 2.395622935446340696e-01 1.441967848482732961e+00 4.106850727357663211e-01 -1.456616519815570499e+00 -1.592096676273261902e-01 -8.192499665350829741e-01 2.931578145135508295e-01 -7.862081044951380049e-01 -7.931833839407413933e-01 -5.291066738957953541e-01 -4.266145969431935914e-01 -2.055576038349554158e-01 2.821862692142465198e-02 1.702435527560956174e+00 -4.927914837454876462e-01 1.045791513958710617e+00 -7.712277619740499635e-01 1.404701407013331682e+00 2.294840114482631921e-01 1.251702888812526560e+00 -1.165939611401075382e+00 9.369052681745329014e-01 -2.153231756062388980e-01 6.693201628882583520e-01 -1.136796179324195855e+00 -7.447606378672810834e-01 -9.922601715366122788e-01 7.222589422215244248e-01 9.719475184271189061e-01 -7.749127764849562949e-02 1.706169723086508938e+00 2.330740776267865133e+00 -2.143225653317635260e+00 1.404779795285924449e+00 1.530704295874688869e-01 -6.726919535983724163e-01 1.206025617284669282e+00 3.050033873702606146e-01 -9.812353031883623844e-01 -1.065245009006266924e-01 -5.206140652065567309e-01 5.410015967631629508e-01 -7.897756444498120754e-01 6.727490899374267697e-01 8.139098640450749267e-01 5.822344994158669129e-01 -1.228339585284787816e-01 -8.921020752455348646e-01 2.295627790107090949e+00 1.925345437265046922e-01 8.164794890341903200e-01 1.118827354268419283e+00 -2.359272883295652434e+00 -2.355324009231414273e-01 4.202984165655112569e-01 -6.062450258758842470e-01 4.503877301835305658e-01 1.421518970148185179e+00 2.140933011438365341e+00 5.697862234635387990e-01 -1.932565052715584653e-01 7.124339055342332472e-01 -1.948397982040224408e+00 -1.213216603229828827e+00 1.076081525538266748e+00 -9.049443888693631255e-01 -4.702620379804698936e-01 -9.345620330486649197e-01 -7.306624880192178484e-01 -5.599167311195947239e-01 -1.395470481966248899e+00 -1.547802813023598345e+00 7.109123389019152972e-01 -1.553705203882965735e+00 -9.689888536827560017e-01 4.233543762146843026e-01 -1.283088207768959599e+00 2.137247124008214705e+00 -2.577828255499634125e+00 -8.548168352848880547e-01 8.448350238799153811e-01 6.601456563221053120e-01 -1.899143592819490522e-01 7.367212871085202508e-01 -2.910699385836483799e-01 -1.490264002550681699e+00 -2.105496148895985853e-01 -3.081749785161558286e-02 -1.418336836319107341e+00 3.589148632335943945e-01 4.672988048005723982e-01 -5.552749647565371482e-01 1.941016306307657091e+00 -1.456482696199153937e+00 4.321276142264472431e-01 1.436889143799664481e+00 1.132871395901214884e-01 -1.436860483819940582e+00 2.032171865949157663e+00 -6.574124686993962907e-01 -2.477049331626983153e-01 7.986082072719138392e-01 -6.607303193855660339e-01 -7.369309523020745045e-02 1.239721317479141049e+00 3.797271519289779351e-01 -1.761618802124134353e+00 -5.034673777755747093e-01 -8.125586887069925490e-01 -5.773750657163225636e-02 -2.091683411317380781e+00 -4.381732078441284983e-01 -1.005919887992159367e+00 -1.087276727949155308e+00 -5.126449148951116586e-01 8.583598241619488922e-01 8.122100532623039992e-01 -1.696901672845420261e+00 -4.388156988633144795e-02 -1.016232691100732444e+00 2.150884132618815947e+00 5.868817069660096086e-01 -4.703799364729221444e-01 -7.787693425872367348e-01 -1.168480792215933706e+00 5.768448745030156921e-01 1.360344419072988975e+00 -8.099928668901610340e-01 -7.979489893665467903e-01 -8.139791233772173396e-01 1.364481007064433538e+00 7.230184962718321229e-01 -5.213749479912546669e-02 1.510602844438553971e+00 1.005736248226335894e+00 1.045270144611794239e+00 9.473902220612947511e-01 -6.563657105949772808e-01 -2.955384962302302632e-01 -3.063698444122093800e-01 -2.987341371566809567e-01 -1.864627711697985912e-01 2.166762855053883940e-01 -7.860320620270780934e-01 -1.358802241211419348e+00 -6.614850568472260828e-02 -4.008248216724570323e-01 7.742327127346623206e-01 -7.103890821894152108e-01 -7.506937750794019371e-01 1.030247373107740616e+00 4.121737478415278266e-01 4.379532492663358312e-01 2.511045925801137432e-02 -1.713847901077858005e+00 -2.325214829119882087e-01 -1.901694249720214391e-01 -9.874517608621474762e-01 1.963297414238244443e+00 1.233814966339207064e+00 -2.699793724625011437e-01 -1.153758798101838789e-01 7.384446203829019284e-01 -1.205010396448872312e+00 -1.313366062086226860e+00 -6.972526516579371503e-01 -1.442529768658870948e+00 1.920475773106403994e-01 1.906193366884046114e-01 -4.627733527468298469e-01 2.544275807100139009e+00 2.598718180432214586e-01 -1.689347704867885380e-01 -1.497426170068299811e+00 5.694370714968336467e-01 3.676784926159105682e-01 1.841582918092438126e+00 3.196441968420686841e-01 -4.505776640292230018e-01 6.456296694593457661e-03 -3.452624796030656640e-01 -4.471304122891900934e-01 -1.339641924499350711e+00 2.225240642180383310e-01 -1.056989430012344799e+00 1.109918101230489507e+00 -5.880609586260695520e-01 2.108526077976912383e+00 1.271410026140564087e+00 4.081778960729411376e-01 -6.072740737369971553e-01 8.602519795026437599e-01 1.042156369682005534e+00 -3.679509337843279160e-01 -5.853892131680673572e-01 -2.086462297739722693e+00 8.606540711953593048e-01 -4.778463090842591798e-01 -4.304055145162075657e-01 -1.360987696370026701e+00 1.867289827002438729e+00 1.168966673358333708e+00 -1.729852020100129395e-01 2.518531878217011855e+00 1.675114877457323015e+00 1.311954044960643717e-01 6.520170026986134015e-01 2.281306459367730272e-02 -7.913927356040443284e-01 2.243650501356237115e+00 -1.460378054565703021e-01 -1.244511050232839366e-01 -8.296601538327295078e-01 -4.036500001747117539e-01 -5.855081064368640176e-01 5.690524569503075947e-01 3.308582334232995081e-01 1.559755369735632002e-01 5.421488807438260560e-01 -1.139442327468144889e+00 6.667484190597967597e-01 2.566820015106573427e-01 -9.624855972243132607e-01 -7.724744642121449401e-01 1.255150976160528953e-01 1.835253794026801444e+00 8.585673755715023114e-01 7.892105616699013337e-01 8.718189971137879635e-02 1.938711144035024092e-01 4.093027129452644908e-01 1.241062517534988086e+00 3.819811290974091667e-01 -1.103490639353189584e+00 -5.138883402082952134e-01 1.602998910784966924e+00 9.922596217061838697e-01 -1.440731799816407976e+00 -8.484578522054075922e-01 -6.170524117401513520e-01 -2.976137463698339536e-01 6.520520192879999399e-01 2.094012205321780229e+00 4.714747446877183279e-01 5.314569444500363282e-01 3.593865182025304805e-01 -5.203388689329054850e-01 -5.253228863914758406e-01 4.517594096313208851e-01 -5.351420216208679220e-02 1.050271423071945431e+00 -1.782399174826609478e+00 9.365760748923331880e-01 -4.460555290067706458e-01 1.183476099205200027e+00 1.152387053904301073e+00 2.592796965214704819e-01 -5.891180158364328623e-01 -7.497542970871287626e-02 1.234521198150136501e+00 -3.472614360814028911e-02 1.398543889149609809e+00 1.530429477480096945e-01 -5.110013557169815757e-01 -7.990575789547181840e-01 3.385914524810167414e-01 -6.635088761262440959e-01 1.533173661007602329e+00 -1.187111431155527808e-01 -2.689726640784259604e-01 1.252106509654663247e-01 -7.147781464635889481e-01 -7.957820559507379210e-01 1.367352967316520784e-01 6.839451310597004507e-01 -9.526629135356994293e-01 2.727262916595518671e+00 -1.107574800658742920e+00 -5.209401751719817258e-02 -4.176441951564583421e-01 4.803959589345788844e-02 -7.801099608835738719e-01 -1.143679827160740459e+00 8.297865740512848365e-02 -9.470060327183301707e-01 1.708492637660160574e+00 -1.103858332339915371e+00 -1.285113006076872844e-01 -4.232415723131874863e-01 -1.217538242848206442e+00 2.835017223192288216e-01 7.012956974253492515e-01 1.971802065406561999e+00 -1.069896989285814559e+00 -4.053028236012630181e-01 -4.572893317132211144e-01 -1.451290302496264673e+00 1.273621778699790541e+00 -2.462216282659488997e-01 2.395049792398731003e-01 -1.977881781954211882e-01 1.491725816881174449e+00 6.439596211166213058e-01 1.392778678129683367e+00 -1.016582935820879330e+00 9.068602411266588614e-01 3.042972622150436068e-01 -1.405265340532441121e+00 4.140509485009764568e-01 4.848306435525172597e-01 -1.421984502285870144e+00 6.848710566524999210e-01 -6.436892808214918216e-02 -4.268527983480674970e-01 9.524807901451434189e-01 2.514317894507035689e+00 1.323562758308242548e+00 -9.187493946537266254e-01 -1.176216672227640592e+00 -9.025038880869974689e-02 2.654669638766027906e-01 5.873025514807640457e-01 3.743693882581964338e-01 -5.845021618822971998e-01 5.047125349124837596e-02 -3.088176456670679304e-01 -1.168050298215147498e+00 1.120460434737100691e-03 1.439806203041192667e+00 8.213288940884126976e-01 8.420041097519880280e-01 8.593836705022424027e-01 -1.016616374092976782e+00 -1.003890532957843335e-01 -1.795125761846496359e-01 1.233019580654394431e+00 -1.499255734510942295e+00 5.303466822897562327e-01 -1.196473366804766236e+00 -9.329434767162442244e-01 9.505355399480328593e-01 5.462088090310468491e-01 9.645216860701831818e-01 -1.187484506822067187e+00 -6.424863641885554533e-02 -1.316472240328851573e+00 -4.675863598916620845e-01 -1.013741272087337553e+00 1.651521283900117210e+00 1.643811445679685956e+00 7.149529939055259131e-01 -3.962935742733249000e-01 -4.501200163053156733e-01 -4.414695060660533410e-01 1.605583400612675460e+00 9.204708955088419797e-01 1.096938919495884956e+00 -1.345268176532016469e+00 -2.172286519706740082e-01 -1.985672959960354644e+00 -5.516987557009005450e-01 1.078974319587557629e+00 -1.680456817264469827e+00 -2.911788886161862933e-01 4.733758399814181894e-01 2.839448741795925768e-01 -1.197799727476605847e-01 6.333803712361038007e-01 -2.035856239518524929e-02 2.873125797423039529e+00 -3.721459217609654480e-01 -1.543616326504083203e+00 -9.572871362385999561e-01 -3.104402959010196805e-01 2.844964232186346018e-02 1.693804119701503574e-01 -1.157149039648319944e+00 9.281851326200895036e-01 9.629908292822615401e-01 4.039204897414548356e-01 6.875036904977946950e-01 3.155246239357172300e-01 -3.660039215890226738e-01 1.626152983537713315e+00 5.319437758133752636e-01 3.273582280936976341e-01 4.121640985193952278e-01 8.657598221634492663e-01 1.348112497372375707e-01 -5.641894521929798900e-01 -1.325975952526088797e+00 -1.124474098724186133e+00 -7.762134685448699445e-01 -8.163460718767554525e-01 -3.046609702943637865e-01 2.295894821704370925e-01 -1.207834810388464852e+00 -5.387777826954949223e-01 -1.189907725141623240e+00 1.767099771438438438e-01 -1.093159536105168028e+00 -1.055619355236232071e+00 6.369609032688555456e-04 1.060169116434041964e-01 -3.840266087178763610e-01 -9.072858251338432600e-01 1.269680934294588281e+00 1.016053834492814723e+00 -5.230836429567466972e-01 -1.046046267759113135e+00 1.740760410970668470e+00 4.385735757912390120e-01 -4.991724994085927070e-01 -4.372588477699053122e-01 3.751280642081467054e-02 2.469571121445289785e-01 1.190942299053321607e+00 -8.044715661883727886e-01 -1.659828261781124636e+00 1.078357872596608980e+00 -1.285170091572678031e+00 -7.816233188044800773e-02 6.075778302003852493e-01 -4.317537586988838272e-01 -4.973967659923735907e-01 1.301518984803716972e+00 7.533148995166969453e-01 8.454160438565415658e-01 -9.479211620023879348e-02 -1.149266261316320703e+00 -4.785739222770961365e-02 -7.572543361116107485e-01 -1.532782026063990610e+00 4.127614397339234298e-01 1.228579777488992164e+00 5.128908061182431144e-01 -9.273405631722377862e-01 -1.213624993529792029e+00 6.294994878817552486e-01 -1.160389777535177691e+00 1.136462916540874613e+00 1.698890786252597040e+00 -7.302420785465419950e-01 1.961147212657198824e-01 -3.340743688639049580e-01 -2.747416349308801742e+00 -4.500274014138079814e-01 -1.400634708652306326e+00 1.437555537067534805e+00 -8.897270310338853960e-01 1.393125572023537151e+00 -2.752772478023205252e-02 -9.123360015136204593e-02 -1.418785890895707669e-01 5.872254598549037086e-01 4.047871330014605751e-01 6.409747989674893232e-01 -1.253194997256362520e+00 3.906656577397831787e-01 -3.546616846662153377e-01 2.707227494282579694e-01 -3.884727260563579088e-01 -3.760028177196442223e-01 -1.101287358863409921e-01 1.585762454820173195e+00 4.225628418386916628e-03 -6.707560151884746080e-01 1.020712232905123251e+00 3.338196389075888115e-01 1.103287580505197818e+00 2.425696026221661750e-01 -1.651935342362452208e-01 2.019337553777257988e+00 2.252963648351594961e-01 1.551151421328932134e+00 -1.150929583776170856e-01 5.427266481603214565e-01 3.815749008215458260e-01 -4.703502213734624959e-01 -4.979338077446308214e-02 -3.535298054430112136e-01 -2.178469143633705307e-01 1.254708497531238809e+00 -5.824239530307376844e-01 2.186055081601974148e-01 -3.420115426005059245e-01 1.567351974959828309e-01 -1.729177057615019386e+00 -9.555025026471807292e-01 -2.800724766059429771e-01 7.933858580707696395e-02 -1.450823811301470700e-01 1.504066081261566934e-01 6.769707919987042466e-01 -9.568777266508691204e-01 -8.096324313638439407e-02 1.262193926429144630e+00 1.390551294020587303e+00 -1.031509547084452291e-02 -5.339464586928854839e-01 8.773606791325969101e-02 7.370079550193606721e-01 5.058941568080490558e-01 1.291946652479343927e+00 1.517490357487890185e+00 -3.919244001860300308e-01 1.636794443256819609e-01 8.374412766365100236e-01 -1.292240462066658990e+00 2.045583269232769189e-02 7.543209125985090857e-01 -2.618652451124204195e+00 -1.821271723221325189e-01 1.249105054745511117e-01 -1.171228218107377650e+00 -3.913707250948147975e-01 9.274587103953143563e-01 3.889116104019047504e-01 -2.113446527561114952e+00 1.401917019145187293e+00 -1.434717581312506818e+00 -6.535240292434467690e-01 -1.396318241691522299e+00 -2.411461067858048646e-01 -7.782308780071462984e-01 -4.591243144112605590e-01 1.301388986980496210e+00 3.062944858148178295e-01 -9.529384120489217125e-01 -1.189343028851448381e-01 -1.113795379913493644e+00 1.200224273438871281e-02 -3.177925002993876591e-01 -1.462903113379754982e+00 2.386037281880691863e-01 -8.969103873829098461e-01 2.682210442476098966e-01 4.447656441891977286e-01 -1.248401971244178288e+00 -5.792121775874640166e-01 8.881714299542354807e-01 1.587265579707770047e-01 1.547706124053479293e+00 -1.717414903372131096e+00 -2.304367517166675317e+00 -2.773363008470896562e-01 -9.080114793253395433e-01 2.268649891504335159e-01 -4.969102223216660952e-01 2.666490448045952810e-01 -1.754504215277875590e-01 1.484532006733197962e-01 2.235884504001120376e+00 -6.650639045894818357e-01 8.244080865402725333e-01 1.934117169125828539e+00 -1.756925443792588748e+00 1.143871370524290609e-01 -4.291492458984862424e-01 -4.356155113560730152e-01 -1.588272658541416194e+00 1.235724395375860096e+00 1.554507959016685259e+00 1.076978434890981440e+00 2.015028988352797756e-01 -5.964883948646095835e-01 3.005672280490077619e-01 1.854825993895089509e+00 1.685033529468585201e+00 5.078787392816488389e-01 1.313174041721111296e-01 5.262468391554703251e-01 2.208046312421267920e+00 -1.233902544945466362e+00 2.295954862510362626e-01 2.376890644258324858e-01 1.188757674605109171e+00 -7.716493437239978492e-01 8.402860773182992959e-01 -1.535601218693750436e+00 -8.363730925883423595e-01 -2.274528365061225355e+00 -6.071520483859451645e-01 -3.969022207076233766e-02 8.328669103925492312e-01 -6.088269417623740631e-01 8.462422274242626941e-01 -3.538759749800696186e-01 -9.248138136036525569e-01 -9.657655476005111428e-01 -1.911543284125771791e+00 -7.865461967464303372e-01 -2.377882281943725362e-01 9.357476966054437684e-01 -9.432973083389192270e-01 2.356856204007328426e+00 7.871655247135205258e-01 -6.843539883501380539e-01 -3.290593199443860306e-01 -1.079031184847815572e+00 -3.573140497463740406e-01 1.254176444756871511e+00 -1.585873906787597654e-01 -2.457804501496188843e-01 -9.552235797722926636e-01 7.124032323345311779e-01 9.539687822654072669e-01 5.179879896325686461e-01 -8.749635431808965302e-01 -3.444551780366578164e-01 1.038156486188913236e-01 7.098068893754492237e-01 -1.544238042016016665e+00 1.713027119964724010e+00 -6.866108684543513752e-01 -5.372913788846732652e-01 7.370947212524052716e-01 9.263340647207378709e-01 -1.112710884268374167e+00 1.622865285855833895e+00 -6.311204285567911798e-01 -2.958027795097151191e-02 -2.609749721578547565e-01 -3.648898751943105978e-01 1.313738217621587490e+00 2.359163876775745641e-02 -3.060150469365048309e-01 5.838827518975193975e-02 1.211197520340552558e-01 8.823829157561376979e-01 -9.168369515893933785e-01 1.929094933792671052e+00 -4.386775318438141946e-01 -6.120447450995017968e-01 9.098792147000923647e-01 3.941836149615596807e-01 1.426525555829011582e-01 1.461005600050006681e+00 -7.665886359382159121e-01 -7.277643205215313937e-01 1.019776602357744144e+00 -7.949836276770869681e-01 -1.422783109197025331e+00 6.286796934257343761e-01 1.727011773840939846e+00 2.427396658072226987e-02 1.601641601356303291e+00 1.041636921683757766e+00 -2.590144052513113429e-02 1.297730275843387293e-01 1.323601774457618729e+00 -9.383148989583672828e-02 5.425953411861424991e-01 3.414046037176567960e-01 4.328039350301331190e-02 1.892685636280263317e+00 -3.204126225614926105e-01 -5.234338717992622625e-01 1.183219067657944379e+00 -4.263047054824938287e-01 2.752610924812446958e-01 -1.605128038562089854e+00 -8.583899552822166212e-01 -8.702478459433335978e-01 -9.882864246178992840e-01 1.343923850022699318e+00 -4.320482667632006835e-01 -2.524540226869673720e-01 4.381411344628977772e-02 6.534218526483763778e-01 2.171844083201579956e+00 -2.112006709712015429e+00 -6.300484123199706632e-01 -2.873115272406091825e-02 1.434323413237603706e+00 1.248525169615808394e+00 6.396358446417260701e-01 1.406507430230880873e+00 4.144916793844222735e-01 4.740247990998476824e-01 2.461546950992059279e-02 1.044798270573935595e+00 -8.275029884032776284e-01 2.002743287654678017e-01 -1.487475732839071696e-01 1.386526310522782635e-01 -4.396594111075938782e-01 4.692197253008791868e-01 5.279300278481431352e-01 -5.692398872524661035e-01 -9.960474227758013832e-01 -5.896266132129655002e-01 2.280833638862775459e+00 -6.609656347238642704e-01 -9.780550814144151062e-01 6.826445501983271491e-01 -1.421192907366801150e-01 7.970184424646827859e-01 6.183410558807668211e-01 1.471337186791974672e+00 -5.363705942073214716e-01 -1.688058668434477549e-01 1.750416586952585618e+00 2.844998313870207296e-01 1.309428468863429007e+00 1.398449861951214457e+00 -1.175590059323247560e+00 -7.365533525346750210e-01 -9.685508403907878705e-01 -1.617905010264843346e+00 -8.480905748520450871e-01 -2.245371937602153700e+00 1.195260309545302935e+00 7.155076285420363114e-01 8.343433652970314246e-04 -1.481165349428723021e-01 -1.298614726095332017e+00 5.772397951512868719e-01 -9.573938166958717577e-01 -1.255108102698201389e+00 -1.030623658827800826e+00 -1.433022298478997536e+00 -8.919769258754621788e-01 3.599386291179905717e-01 1.933331821210593215e-01 -4.500509297697719013e-01 -3.349679863640406263e-02 -5.401203393185843860e-01 3.025498550366181871e-01 -5.217206413811126264e-01 7.359286716517050575e-01 -1.029840149771772017e-04 7.358154636571059282e-01 -1.577423189135759518e+00 -6.388216869722584956e-01 6.788414620274989264e-02 4.139787554146582838e-01 -8.978702484635278647e-02 -9.544977912690759680e-01 -1.252509141104857227e+00 -1.219778244308219461e+00 7.978835004187548874e-01 4.303040082372771441e-02 -2.621664050938140034e-01 6.929987740645437988e-01 -5.402221418548204257e-01 3.846703222850886283e-01 -2.799276192186661572e-01 -1.705349948466523546e-01 1.653743625346647983e+00 -1.022617474933125381e+00 -5.225759020695803364e-02 3.102920842384040423e-01 4.317459325899881684e-01 -5.164217775711924530e-01 -2.637097429795457471e-01 9.038537924008842595e-01 4.583741453760610818e-01 -2.220224667331861801e-01 4.488804768710066839e-01 5.284336707049235721e-02 -1.043917598003965219e+00 3.529033668614707242e-01 -6.422500107887630927e-01 -9.016341939471689271e-01 2.828471509499935754e-01 4.508500531148025292e-01 -6.237017771055588522e-01 -8.100400214846391611e-01 2.464913741463674590e-01 4.812289096887049089e-01 9.490776090530038678e-01 1.507314734686583391e+00 6.421037771833977281e-01 7.382395763130644717e-01 -8.712556429123776702e-01 2.933169364483430644e-03 -9.006207545806651504e-01 -1.637951099328265103e+00 1.043430958002325992e+00 -1.035458117382842325e+00 -1.052482015324712972e+00 -1.058804157124952461e+00 -1.812550749840206477e+00 2.931553141499633752e-01 -9.412854936444662313e-01 -1.651255159092353875e+00 -1.434109154615709425e+00 1.244520015602334384e+00 -5.875478530006351674e-01 -3.061392781834955737e-03 -7.482223234971594472e-01 6.007213337485056703e-01 7.122161031404181664e-01 1.470547730924774754e+00 -6.795914426292154475e-01 2.086358469712260300e-01 4.156782028841245480e-01 -2.130702164612228167e+00 -8.765029467423646192e-01 -1.270234363042294756e+00 -1.279413058111421031e-01 -1.575673040245958889e+00 1.052897572830203465e+00 -1.409968005049086592e+00 7.816857928805829303e-01 -3.059420698100673852e-01 -1.275507489178379084e+00 2.601935962446519479e+00 4.796667999706344387e-01 -5.487972639338762892e-01 -1.489765685681060603e+00 6.907823317406955876e-01 3.596425021978151282e-01 7.049150674708769548e-01 -1.780815997469782808e+00 -6.247809295796412643e-01 2.733658999126400979e-01 5.758895065031358618e-01 -3.474801157716087552e-01 -5.885075672181028228e-01 -1.016231773082821969e-02 -2.498720496585140616e-01 4.603476084330370144e-01 1.949318016977677759e-01 -5.440634612281057825e-01 -7.580869707522310819e-01 1.221090978316125675e+00 -3.281092450118656967e-02 4.357097340928504647e-01 3.303823818850147309e-01 1.021969532540443426e+00 -1.161071022735176567e-01 -1.168997774589399130e+00 -3.727545207186688803e-01 1.318925192304533534e+00 1.446539136078198284e+00 1.509475527407753703e-01 -2.203297591054198534e-01 2.709520525392665746e-01 1.446258989610381462e+00 -8.304242088781760289e-01 9.856723842414477632e-02 -2.950277099844697659e+00 -3.510317941613673720e-01 2.058631642629285829e-01 9.108501075103573319e-01 1.122150321823164543e+00 1.436933564764166782e+00 2.472719840267765812e-01 4.236635844530372563e-01 -1.590361202547479480e-01 -8.250514844641637646e-01 -9.982974483965749712e-01 4.892266110789156297e-01 -1.342734464670857442e+00 -1.988656069937435322e-01 1.837511211368850095e+00 -1.954488692415822793e-01 -6.358008398079467716e-01 1.201401662624399291e+00 -8.541999378267117748e-01 -1.016719745538168684e+00 -7.387328522993614754e-01 5.368411091881378217e-02 -1.177494148652180161e+00 6.710633072917062680e-01 1.047745189165772833e-01 -3.709190114598392429e-01 -7.381093815856331064e-01 5.986287399868006620e-01 1.047652119477890276e+00 -2.942986619296714124e-01 -1.714857742209892691e-02 1.044499039654018802e+00 4.132273093573313877e-02 3.780909675230879063e-01 -1.552103973471212761e+00 -1.074908602377457667e+00 2.350081885019181249e-01 -8.194612926754033522e-01 -9.948288686434623995e-02 -6.145128692182190155e-01 -2.574081703328486626e+00 -1.290929887420581013e+00 -1.862960652845758514e+00 7.197829920845411067e-02 1.396243083207452940e-01 4.140210985691308854e-01 3.809973990565270752e-01 -3.672083553470335548e-01 -1.490689567563971307e+00 1.596972678529352319e+00 -1.821824634141654409e+00 6.533782794857043719e-01 2.710043782844476778e-01 1.108840063526717046e+00 -3.476234455990884764e-01 1.307069222429328992e+00 2.587483330853271646e+00 -1.692960861538685968e-01 1.899137775598522815e+00 1.014627226570295887e-01 -2.610091970647783199e-01 1.270684032503281713e-01 -9.284345320041754723e-01 -3.699701052891020692e-01 -1.178678419860990756e+00 1.181256511728310254e+00 -3.802583678563024039e-01 1.008478446280423491e+00 -6.437586829816465128e-01 -5.174967619085752979e-01 -3.108763954858246858e-01 -6.265717087711401012e-01 -1.888024574504851560e-01 -1.427372042068577818e+00 1.038877055619858575e-01 -8.685768333302219535e-01 -5.419749855066655631e-01 1.571194514500317829e-01 1.036020656543309437e+00 -2.340036299081063476e+00 -1.343801930495879260e-01 1.240747114129482132e+00 -1.568800135409194718e+00 -2.283510365683260879e-01 8.271857179799393389e-01 -7.542363005548643473e-01 -7.378209982347073703e-01 7.641738764024278430e-01 1.652214788712734750e+00 4.282018326913180073e-01 -1.046656967648485592e+00 4.508562992236696543e-01 -1.175991842971393808e+00 1.622184778263739524e+00 1.066749065154907639e+00 -1.805220982456883505e-01 -1.688963973667404611e-02 8.027243096747317397e-01 -1.147404012883751268e+00 -1.975311648205777676e-02 -1.039778054353504677e+00 -1.530088857476579189e-01 -7.304100388654682918e-02 7.265326505485180109e-01 -2.590044688284046659e-01 -8.936793459015777152e-01 -3.034081307660194682e-01 -1.692975581523722961e-01 1.071009449481858278e+00 -4.858568734216171803e-02 3.287696183665818062e-01 -1.110705686736016773e+00 2.593345496453813293e-01 -8.049534053719201721e-01 -3.492847060003299031e-01 -4.632987395464434055e-01 -7.719497756541278122e-01 3.106240170862925587e-02 -9.357651116846965600e-02 6.946317725504380647e-02 6.609207333127568029e-01 -3.913800489776541602e-01 5.098710054518376111e-01 -3.750398643809028099e-01 6.286400239216679564e-01 -1.614187365390934659e+00 1.808933053804647972e+00 -2.104172504734310056e+00 -6.562405226288376969e-01 -3.612073704558977916e-01 7.786655187912001619e-01 1.373866541941364261e-01 5.860414068941266486e-01 2.325752740657284878e+00 6.407485098875982388e-01 -1.965934027986235011e-01 -1.870527030971687876e-01 1.729495640741499363e-01 -1.080206115918921350e+00 5.181928543272209531e-01 7.454690969153613400e-01 4.360368560193745302e-01 3.268376356649186232e-03 -1.781206068454602998e-01 -1.179788299898719695e+00 2.934154532181662001e-01 1.012564520194454643e+00 -2.278419655175172864e-01 3.663642741277232939e-02 -1.760871269661686278e-01 -7.915743183870784794e-01 -6.086094693843008274e-01 1.946190733653368810e+00 5.727195592549462200e-01 3.241833019970101204e-01 -1.114355117851718174e-01 -1.368532971765890727e+00 8.604569812142273122e-01 3.362207120792782417e-02 1.784425724278472236e-01 1.794549881382355050e+00 2.205701104565693516e-01 -8.168610270560325848e-01 1.835279742324832153e+00 5.690461034291878217e-01 -2.571986585449570484e-01 -1.061190870625460247e-01 -4.534353262643848748e-01 8.301741039444222592e-01 1.389119580067936788e-01 -1.354304492751926547e+00 -7.034569507849790515e-01 4.902012454131278174e-01 -1.741651462040232912e-01 -6.263786090688960861e-01 9.627058993009733612e-02 -7.201179211027308735e-01 -8.473536816627493806e-01 1.180962697588361643e-01 -1.204971689645788047e+00 -2.649453856215522318e-01 1.308391381850315116e-01 -1.677443455587084853e-01 7.038122402196772542e-01 7.529501764499129113e-01 9.085718064967702734e-01 1.699767186275048747e+00 -1.350689611642941879e+00 4.166922847361795301e-02 -7.046658052494512159e-01 2.098703015192855847e+00 -5.461629462017045800e-01 7.297858971431213648e-01 -4.564993474662419892e-01 -5.866376524072219878e-01 -5.770224472268328103e-02 -8.967712264885732698e-02 -8.657684768446004542e-01 2.735604985708431913e-01 -4.343802191051000794e-02 -4.176285977106509728e-01 1.170383401369203380e+00 8.515542964090979661e-01 1.005695761496876450e-01 2.538866112556626420e-01 1.724111265800932991e+00 -6.034076106662333849e-02 -2.270666743486203121e+00 -8.002660269975543361e-01 2.419300034064267579e-01 9.885325419058622609e-01 -8.481431904403599065e-01 -3.970958749241783603e-01 -5.694443121163937915e-01 -1.131448907075488508e+00 -1.225807096052597966e+00 -1.425372531409670129e+00 -1.121660280803564724e+00 4.591252369119337429e-01 -6.909826960321326927e-01 -7.238545158721626516e-01 2.001327208106346012e-01 9.687636663910506041e-01 9.541920393358636066e-01 -2.803941840922760664e-01 4.363096561735916867e-01 -1.536096550131237137e+00 5.905964895194609765e-01 7.342911824860756664e-02 1.781281714378421865e+00 6.522320679707297453e-01 -1.123484465619413397e+00 -1.192563922829763978e+00 -4.693180324077494969e-01 -6.003509198359107124e-01 -1.542338798618485329e+00 5.573515923344873890e-01 1.175029256539136258e+00 1.133235072535555485e-02 1.077511928999405066e+00 -7.101164379659453685e-01 -3.075935356504431728e-01 4.647154172874841671e-01 1.409230544098881044e+00 -2.752347830244646354e-01 -1.026990141177502425e+00 -2.730065707687654442e-01 -1.800591335783167657e-01 8.633163032075349408e-01 -6.218422768055198446e-01 1.482405613638094755e-01 -1.205173396648338224e+00 -9.343851350769919462e-01 -3.260861182403985148e-01 -3.239522339298183673e-01 -2.854710780439010165e+00 5.428231222565034209e-01 -1.091248161084642065e+00 8.269001417412614741e-01 1.037332359395893855e+00 5.049438693166122816e-01 -9.599763623512508337e-02 2.400229474861869938e-01 -1.662324931634256708e-01 -1.559600226362046094e+00 -3.045261564107934471e-01 1.530148501310001574e+00 6.427560155051819102e-01 3.826493009037457843e-02 -1.621147405763581073e-01 -1.242898391907305333e+00 -1.558270227824692655e-01 1.473013355558615289e-02 -1.417097103912748679e+00 1.285806454587231418e+00 -9.086091012492392149e-01 1.688717371401858625e+00 7.660215373297284414e-01 2.100732558552980134e-01 -6.112491303995269964e-01 1.514099074486821461e+00 9.975275359396185149e-01 -6.781053156164309481e-01 -7.250452335165315232e-02 -1.159884665590655839e+00 1.158350800362132560e+00 -1.439052492128007066e-01 1.308471201244860049e+00 1.371568555675423351e+00 9.325875438194416445e-01 9.193869288508476068e-01 2.145919870776009930e-01 -1.180441741506205178e+00 -9.013856479900214103e-01 3.064713983441044176e-01 2.073077118721915468e-01 5.850401970668891449e-01 -7.988597587521522048e-01 4.735619347181448946e-01 1.568504151043925265e+00 9.468033474419276230e-01 1.050658373018271030e+00 4.995447779037694436e-01 2.211278002620866434e-01 -1.465746426309063377e+00 -6.448188506631027384e-01 1.149670160855040368e+00 -2.120666254324683919e+00 7.068308480667145899e-01 1.255037417986277548e+00 -6.053493488787650145e-01 1.152192732566057892e-01 9.619510196207361474e-01 -5.552081183952364274e-01 2.389563797181907479e+00 1.988000355554136345e+00 -7.756085545242353829e-01 -4.537859491103982679e-01 7.294065751081094673e-01 1.909763918542160432e+00 2.189520521600013536e-01 2.315333922764693853e+00 -6.639279650723820536e-01 -1.267190703924756523e-01 1.346458769508548092e-01 -7.654501135286411184e-01 1.864989596204138511e+00 1.608515160077355510e+00 -4.948677072140472144e-01 5.117037145146798860e-01 -1.057408236290724446e-01 -6.534677373202336936e-02 3.362924443649842332e-01 1.681092773894740988e+00 5.107877824801636268e-02 -1.076929417938750300e+00 -2.556273358606982460e-01 -5.263086377264333260e-01 1.282055207051540913e-01 2.495760507981420684e+00 2.370447418305919041e-01 5.312212468151196187e-01 -7.823216726822892486e-01 3.601641761820171816e-01 1.181191966017491324e-01 3.397669885496392705e-01 1.673993720571304245e+00 5.180492128450850942e-01 2.345852608973248543e+00 4.484382659071683985e-01 -1.313942536452937127e+00 1.173094528054648755e+00 -6.505398030884389504e-01 6.320824896021377537e-01 7.774030533454050207e-02 -1.274469493017025591e-02 -7.146623587806578692e-01 8.601556792384197347e-01 -1.469371377430456205e+00 5.477154969796043105e-01 5.927437926570676696e-01 -8.359335172399660896e-02 -3.367006398832979031e-01 -4.567558021134473512e-01 -6.016051936446193960e-01 -1.566544541454346628e+00 -4.323409082026212769e-01 1.224132677323539253e+00 -1.961235522771183959e+00 -1.076778707179008032e+00 -9.915441220521015175e-01 9.665674839440959731e-01 3.978832434097440696e-01 -7.218878057970808948e-01 2.917403785884312040e+00 -8.449646214495772911e-01 -5.799424055886059914e-01 -6.267354453244531332e-01 1.603985693491319642e-01 1.711883656187623171e+00 1.609965101986731428e-01 2.210681599068174685e-01 1.636651958729338885e+00 -3.391628197636103459e-01 8.452651155710926290e-01 -3.202125851620227781e+00 3.549185396401845494e-01 -4.975445223798528604e-01 -4.634770118492007041e-01 -7.105944490309286099e-01 -1.209191783497832517e+00 1.737128049878278402e+00 1.549673949827818253e+00 6.466434187255659660e-01 -1.556307235837523784e-01 7.823772502492958303e-01 -4.704523103343282719e-01 8.645200197381774920e-01 1.398419177551463832e+00 -1.233489523933505305e+00 -8.296796669079019582e-01 -1.441698094975100375e+00 -1.625524921194294814e+00 -5.833872770488203185e-01 4.012626155361820324e-02 -3.468373347892377834e-01 -1.054696611112933446e+00 9.608240615525723838e-01 -7.741871228276921979e-01 -2.892610629891804175e-01 6.705836989745050936e-01 -1.064278079580745162e+00 -3.324679306825442660e-01 1.881658359626234844e-01 8.383568359254226290e-03 1.721706761714028922e+00 -2.692380907610506524e-01 -1.083093206544447185e+00 -7.068692179441343759e-01 -2.327398649128888497e+00 6.589952370333820308e-01 -3.824560934128412582e-01 -1.634127384677574568e+00 1.042301331534460918e+00 -1.279507761005701294e+00 1.180342373822956370e+00 1.714067322406525873e-01 3.403797029773806826e-01 -1.111030288294006851e+00 -2.086172136505599906e-01 -1.457323045184457433e+00 -2.925128687076550271e-01 -1.065633290664474764e+00 4.507858762993218193e-01 1.796134097974429134e+00 -7.878772584616570152e-01 1.183343816308233487e+00 -1.903389820868651494e+00 5.488113868828551345e-01 -5.342861033072962007e-01 3.413338107356650997e-01 -3.467068573146566690e-01 -3.505155192225768879e+00 1.153935280467879076e+00 2.551110934053381629e-01 4.553688502838680874e-01 -7.627498140317290343e-01 1.648132917296481148e+00 3.160016155590343878e-01 3.787434112413234910e-01 -1.360298794286160518e-01 -8.617747451940467596e-02 -2.010761316905764318e+00 -6.396830645705265939e-01 -1.097929659990637408e+00 4.496048683412276481e-01 6.117824382241702219e-01 3.502630253914087999e-02 -1.203250726409759996e-01 7.908468998305072661e-01 -5.368363905051387608e-01 -5.369199272604416873e-01 -1.521749417445167618e-01 -6.330687384015600827e-01 -3.764850818658526665e-01 -6.470115462698213804e-01 -2.034436005289004257e-01 -2.774169943603458921e-01 1.425029199047657125e+00 1.735492482423697913e+00 -2.092964753186955296e+00 -7.004350425929635193e-01 -1.063413551503669785e+00 -2.351387164664776375e+00 -4.810323939485252609e-01 -7.466657401428115071e-01 2.725079514116381385e-01 -1.034824451828544767e+00 6.247014013497780294e-01 -9.748525748581775563e-01 1.970803421721022852e+00 -8.030190539488535340e-01 -1.086908504155593924e+00 -3.555151745616403902e-01 1.177059737981438037e+00 -2.211207315949817787e+00 1.723910178740415688e-01 3.205233476749955734e-01 4.195347487277797383e-01 -9.436163460219024746e-01 -2.880920049621325633e-03 2.163517361946385886e+00 -4.590020850252836127e-01 -1.094889243577177318e+00 -3.448108208450042511e-01 -7.952985207734403206e-01 5.348860573450794353e-01 -3.631738330264881465e-01 1.042198820004216930e+00 -2.159962284637810814e-01 3.684650243061453057e-01 -1.031503733637086029e+00 8.290583519148061464e-01 3.141468720153021699e-01 -3.530163949153055092e-01 1.655427631506313224e+00 4.624204712008006535e-01 -7.583764441393847644e-01 4.253310510639707331e-01 -3.143213420347978904e-01 4.982995978636979850e-01 7.263437486851299640e-01 8.255025307350143116e-02 -4.847974872860440487e-01 5.772750461738250793e-01 5.611681946437753199e-01 -1.947810097713366939e-01 -3.490341485023188417e-01 -1.394161967380081801e+00 4.776272156445589001e-01 -1.585796527326295280e-01 -8.409199637800582328e-02 -1.191815413979224747e+00 2.505597938102994138e-01 1.659692418492919819e+00 -1.192364949457672907e+00 8.331032654045412711e-01 -1.165604750756749297e+00 -1.259154319506230024e+00 7.618034418566621557e-01 2.114345467518083499e+00 7.309736096690335749e-01 -1.372865496716960232e+00 -5.628368549240658769e-01 3.758592950320496229e-01 -7.747474675746977013e-01 -3.519963958339161203e-01 4.824684447110003660e-01 9.683530301501629411e-01 7.874480022522668543e-01 8.832417776426626510e-02 -9.405156218279034364e-02 -2.479837076748665770e-01 9.983463038914913712e-01 -1.928572082778260977e-01 -8.345367564806358551e-01 6.858572808082580297e-01 -2.264755985032141095e-01 1.876480706756085359e+00 7.207711172424873247e-01 1.285521691281243939e+00 -1.529393325661245751e+00 3.113948299695205035e-01 -1.302655965653903847e+00 4.902682190585821997e-01 4.304316550051158208e-01 3.096912829591345062e-01 -1.378107842627216639e+00 1.457609783545109339e-01 -1.052629791256697978e+00 -8.167983161004149784e-01 1.191804775950663586e+00 -1.893887345905029829e+00 2.134749667119819616e+00 -7.434998000141325170e-01 1.012977017751338193e+00 1.055650341925149727e+00 -6.741333102198348026e-01 -9.054973370515296827e-01 5.234568023639091239e-02 2.905437970845907159e-01 2.619821516153760244e-01 4.045664175551658692e-01 -7.027054833735709716e-01 1.352952601279730604e+00 8.699390095084328367e-01 -5.726290376656406611e-01 -3.276379299097465503e-01 4.399590864077636554e-01 -1.564555967650069102e+00 1.351985777537039857e+00 -2.285307230527878486e-01 1.133563530297075683e+00 6.051450110129587001e-01 1.635133640738189564e+00 9.868113446939850153e-01 3.134367106894171418e-01 -2.105584400316781402e+00 7.409525271842355432e-01 4.879505804722483742e-01 7.141208609064950696e-01 -7.624906960117945331e-01 -1.025202415990976945e+00 -2.187273549685109786e-01 -1.205083855441806850e+00 5.340568967617971285e-01 7.138196116715099515e-02 -1.735514700163703683e+00 -1.011518092038628192e+00 -8.489095106865578444e-01 -1.225779040871395748e-01 -6.565256906980300178e-01 1.291411017790742299e+00 7.844836865442605944e-02 7.273963603625698271e-01 -1.881940072965466948e+00 7.238582430798284895e-01 7.100313665078038239e-02 1.104963303367478833e+00 1.724696603019232055e-01 -1.202071260103902084e+00 1.275520972974210965e+00 5.279416726596730669e-01 -2.180503695985731127e+00 -5.786697930756008468e-01 1.465595694285687589e+00 -8.151939051842463368e-02 1.997879826673199632e+00 -1.900765910131794467e-01 -1.505085919881529399e+00 6.454556595722926726e-01 2.370278435719297971e-01 -9.229608736275778103e-02 2.718047451048716256e-01 1.290384189315475938e+00 -9.249961547739236067e-01 5.842813796070971399e-01 -7.569157555675427584e-01 -7.737791782447277500e-01 -1.080381149956392006e+00 -7.066493332077435907e-01 8.219479477891915575e-01 5.977260210118280348e-01 -5.302495673506877338e-01 1.290020678571578649e+00 1.941689051450099068e+00 2.692176354715887232e-01 9.515062528900918304e-01 9.026948808507766486e-01 1.189615576519657214e+00 1.330632753676592173e-01 4.690663699246029883e-01 -9.058087298256209396e-02 -3.404380637306899660e-01 -1.055888175698953768e+00 -3.179802259928784514e-01 -9.933410432451004191e-01 2.173410562703178284e-01 4.819747547493229978e-01 -3.331408817841128300e-01 1.475623379723307316e-01 1.407756533183094072e-01 2.015530992597552640e+00 -4.002384285303663414e-01 -3.486515919178800882e-01 -1.227816753567207542e+00 -1.174849237754826303e+00 -7.302543825324399052e-01 1.675228127880366236e+00 6.910776865613001974e-01 -1.450113575136598110e+00 1.592763025984439196e+00 -2.677831859455860997e+00 1.435664443978710292e-01 2.571566837089186430e-01 8.737273123079916104e-01 9.495684078510053805e-01 1.366941871201233505e-01 -1.365172138424624260e+00 -1.725055926961585884e-01 -6.243983219590159006e-01 -2.299780347679290848e+00 -6.591641187412082825e-01 -4.588825646368096534e-01 6.188539975710737329e-01 -1.727572625087520353e-01 -1.304125692026588956e-01 -1.805270751325289691e-01 1.558174021710585500e+00 -1.060955083421201289e-01 1.565112003008109764e-01 -6.790025184125206836e-01 -9.240700820249361236e-01 -1.817635781087466595e-01 -7.936893938398499326e-01 2.020021191917050540e+00 8.272993834648336708e-01 3.613693615805018133e-01 1.031076559259314740e+00 1.822295621454296688e+00 1.587576550009769827e+00 -5.295345850905610607e-01 -1.497922125975681244e-02 9.963181260130933303e-01 -4.225365576004609935e-01 8.135002628878729158e-01 -7.439756343719086118e-01 8.731640824304665038e-01 9.107110089067285141e-01 -1.059134991652094238e+00 1.244502753300248399e+00 -1.211182509836738808e+00 4.541687099978237718e-01 2.017780768721207707e+00 -2.254874246113903191e-01 -1.921886201388388393e+00 -1.103582880679565559e+00 2.158304326454098199e+00 -2.241519380398618644e+00 -2.274332124497611962e-01 -3.203516163505530923e-01 1.733155620315819379e+00 -1.719718700261209987e+00 2.412291830226513945e-01 1.138945533603899357e-01 7.844309913134575041e-01 3.487808264211911813e-01 -9.980191196336699599e-01 4.092326438737097782e-01 1.918890781130872636e+00 1.489507884671224414e+00 5.887304661308603304e-01 2.943061823062315785e+00 1.057462172576514758e+00 1.025840439387275094e+00 1.841563277338019278e+00 -2.987451755145587473e+00 2.450568277023886132e+00 4.470089746680860343e-01 -1.556179314391567869e+00 7.460825329243355730e-01 -1.395014366223790825e+00 -8.338217477648462994e-02 1.770167522496769452e+00 -5.397608830979981898e-01 -1.579433316936008191e+00 2.241742891433484430e-01 4.530037480285041274e-01 1.921711335951779009e-01 1.693773024852198494e+00 -1.302435943288083042e-01 7.144812394339690176e-01 -5.686975354112616676e-01 -1.941178049324457477e+00 -1.139735025438258081e-01 3.711775163459949400e-01 5.114576971055766197e-02 -1.150661415617739491e+00 -7.005183436666363728e-02 4.786070679650156756e-01 6.669065007068929463e-01 4.661516349233020273e-01 -2.003389458226001008e+00 3.481420463533627108e-01 2.505126779066220166e-01 1.297156274308905344e+00 -3.315469401068014688e-01 2.525411642179652971e-01 -5.902825998046223877e-01 -1.991196535965785719e-01 -2.309503712825329846e-01 -4.402003510218398946e-02 -1.922922302015471319e+00 5.691756998925581179e-01 -2.059035165865045203e-01 -2.841209601816466201e-02 -1.913929630063983811e-01 -1.850029199352226872e+00 3.662265958983568215e-02 1.513998391847629188e+00 1.690298867353494439e+00 2.302129093519525327e+00 -9.640651530797985647e-01 3.807185980123524160e-01 3.510396875969999941e-01 1.351024548213288767e+00 2.806266897134602686e-02 -1.632570230062797279e-01 1.431694991706919717e+00 -3.989179326945294646e-01 -8.523710187766082857e-02 3.649161203192543002e-01 1.855513315761726068e+00 -1.281222974174133666e+00 -2.506676268362387106e+00 -1.030710226342443470e+00 -1.535708256347167566e+00 -8.314429850470042016e-01 -8.147482907008528619e-01 2.424071868453283041e-01 -8.794788233994839388e-02 1.866374634414283307e+00 -7.997045235388151596e-01 1.270926500850205754e-01 2.244851252963463162e-01 6.666701096748831601e-01 3.443168325795056134e-02 -4.324782282630355024e-01 8.893115704959000389e-01 2.248804746791435161e+00 1.900538251307300586e+00 8.728576969479767689e-02 -4.808385412514495916e-01 -2.269111807095586020e+00 2.027234416887286061e-01 -2.881596615480672141e-01 7.842556887483210781e-01 -1.627548680199599529e+00 -4.538906475259842921e-01 1.332552334668122951e+00 -5.484341487322474951e-02 -2.340280052971974722e+00 -3.033883349873184310e-02 -1.453431022756848545e+00 1.385920958185820728e+00 -9.967456806721571860e-01 8.374351180046568643e-01 -1.148353805687359452e+00 4.502677677795546840e-01 1.034024261961003388e+00 -9.170347030456976745e-01 1.576363596970216996e+00 1.601345384331021693e+00 -1.483622571634785709e-03 -9.542912188393294359e-01 6.984227832302029038e-01 -2.864623479025292796e-01 -7.883051820808787413e-01 1.758122417634959245e+00 4.361730278918004022e-01 -5.167070640765539791e-01 6.902241362440625361e-01 -1.617974399359148052e-01 -2.364143774220914818e+00 -3.564173823063416791e-01 1.526926884602627821e+00 -9.631996923656106768e-02 -7.213417419153416166e-01 1.978332483068850067e-01 -8.720848603838633473e-01 -2.577354633297468944e-01 1.655155620672911443e+00 -5.530378530485553779e-02 1.384628995303509136e+00 2.599499358403022931e-01 -5.065214682801659762e-01 1.102139623319800421e+00 1.107410652501812365e+00 1.329115522908923541e+00 -3.457054810786710508e+00 1.272299879619555596e-01 3.730567487069029742e-01 3.457719918120683716e-02 -5.908495876856078022e-01 -9.216133164623812046e-01 1.166322466684494907e+00 -1.345303393637161116e-01 6.278639692932701521e-01 1.114719963194080066e+00 -1.020332521770719758e+00 -1.089644904402574666e+00 9.643986582062772372e-01 1.399457923194837861e+00 1.583055837515787490e+00 -8.346806449647803383e-02 1.781455652041575577e-01 2.579860802674044384e-01 -9.509739425587689921e-01 6.318509724521197413e-01 7.619689463285067577e-01 -2.253661469650855287e-01 2.109716441276530408e-01 1.453547909008822692e-01 2.079326166187269505e-03 -1.233621172974661340e+00 6.592081367982803863e-01 -3.582795363421412693e-01 1.791503831693326942e+00 -1.851928403053391681e-01 -8.665961099835679526e-01 3.486052761541423572e-02 1.673919063423050302e+00 7.656181799841600411e-01 -1.299256452045657984e+00 -8.609473467394764823e-01 -1.655184659902839694e+00 -2.283012645422437537e-01 -8.663036884141088745e-01 1.745738369137697310e+00 5.676706357374812217e-01 -1.229309969827185878e+00 1.665302344077834451e-01 -4.646200468146936546e-01 -2.117198004039408055e+00 3.156238111138993663e-01 1.320327326292223935e+00 -1.154586259559573058e+00 -6.866356179987858077e-01 -1.853848889015644819e+00 -4.551465012041882030e-01 -8.060854908185053347e-01 -4.951427777992639112e-01 -5.037924612017151693e-01 1.503162031606937843e+00 3.346721073591956142e-01 6.817373963671299886e-02 -2.844005620797163125e-01 5.519899652299826709e-01 -3.391349365492339341e-01 -5.295265318359551054e-01 7.636464759545766312e-02 -1.993605354845663591e+00 2.398816279401069507e-01 -8.240332430220984605e-01 1.452798662036633714e-01 -5.933499627636273921e-01 1.118318070137091391e+00 1.191116401570922134e+00 1.083074478008152070e-01 4.854262653953750895e-01 5.817836503095494827e-01 -4.138546245512975674e-01 -4.116833388663833082e-01 1.593776430245421816e+00 -9.451135664520486923e-01 -4.941128810604250021e-01 -1.576360469732597913e+00 -4.796911896665851383e-01 -5.952133807928351450e-01 5.027227874652737682e-01 2.841292448115807431e-02 5.141404134694745887e-01 3.663079955950334088e-01 -1.971202491591577798e-03 -4.018131757183667219e-01 4.186163797561422983e-01 -3.464817274877961539e-01 -5.356566944907151795e-01 5.970338243300276071e-01 2.104097943858486142e-01 -1.178409134392593094e+00 6.300863404335851348e-01 -4.953920647047879711e-01 1.751169610376422936e+00 -2.576096434993262907e+00 -3.133111827688114803e-02 4.754074915408221802e-01 -1.020597378202132699e+00 -5.681463554525837401e-01 5.440031042951141149e-01 -7.268062596397745212e-02 1.032926532278321208e+00 -6.504189940311788654e-02 -2.614321364672834713e-01 6.872613842702839371e-01 -1.872316589147288504e-02 1.870451223801794516e+00 3.294010288143834342e-01 -1.022564056746843031e+00 2.012023165760240317e+00 -1.136713666636276709e+00 1.174184927077707608e+00 -1.651072410111029454e+00 2.942988673038672218e-03 2.569617958126417523e-02 -3.660007196601808843e-01 -6.336149063939153780e-01 1.811674437752726907e-01 -1.157732715540284313e-01 -8.778940693318129096e-01 2.766552059065258140e-01 -6.866077076555744396e-01 7.705501271267766183e-01 9.814024589244511876e-02 -3.228221331865204213e-01 -1.972615647844856879e+00 4.992427062821644945e-01 -1.163045786232890233e+00 2.637151820026624738e-01 9.436335185850126539e-01 1.199016741929982865e+00 5.636600734107467536e-01 -1.333627780682600905e+00 -1.341282105110141565e+00 -1.251774206067131301e+00 -1.478574250683957869e+00 -5.858177940708642062e-01 1.197680705136733970e+00 8.894969093918916325e-01 -1.194262327190545703e+00 -1.263640889364048503e+00 -6.072316423487803538e-01 7.860211127347657700e-02 -5.113947952239002691e-04 2.561307363395867842e+00 -8.355960853649109232e-01 9.094617131941902521e-02 8.601226952020632477e-02 -5.685466123855748011e-01 2.008332217854826018e-01 5.217573277833186252e-01 1.573935161440650488e-01 2.135384505724381432e-01 2.926958651546722745e-01 7.572144863587757513e-01 4.325197168713344475e-01 -1.223586639888703420e+00 -6.715256752332682266e-01 -2.284366228455664505e+00 1.335226725413877213e-01 8.244450026443839175e-01 -1.600475722589059124e+00 6.423028262759626905e-01 -5.260358585209466975e-01 -1.411076722104937620e+00 -4.368550750855073606e-01 1.726625010019345874e+00 -8.633297327472168048e-01 1.050945711219541528e-01 -4.735883320266718877e-01 6.131539459099548672e-01 -2.522024419186428279e-01 -2.333050646180987009e+00 1.752989600880021426e+00 1.209626247363142060e+00 -1.503922038244677406e+00 -5.597932389046275103e-01 8.081500414793143516e-01 -1.687601089602551452e-01 -1.159297762987999025e+00 -3.975768280219366124e-01 -1.104607549643970454e+00 -1.680393268069444002e+00 -1.945315940993155024e-01 -7.056261156884936492e-01 -1.505970645866542279e+00 1.091881832419516307e+00 -7.749233429889567093e-01 1.369804284114337189e+00 4.083272050131668829e-01 7.320830434732976677e-01 -6.322674456517072272e-01 -9.262779263906337768e-01 5.795960245027067526e-01 -4.726485222079601645e-01 -9.040196977944034984e-01 -8.297750496255978936e-01 -1.242911679410016595e-01 1.926365736219361746e-01 4.845759391961086404e-01 -1.884698299422342405e-02 9.947317798967182378e-01 -8.659767330683373898e-02 -9.672806556907129760e-01 -8.753122279148606300e-01 4.810205080584849247e-02 1.001276847785190549e+00 1.025995268304386254e+00 3.450371996794086571e-01 8.088182272188069177e-01 2.500016442953920226e+00 -1.819198445139805553e+00 -2.412809285999860387e-02 3.035179479501754485e-01 -6.592566093172332886e-01 3.912057362023883544e-01 -9.735167069669575790e-01 2.999031265759466991e-01 2.668563541606694400e-01 -8.679856403984216318e-01 -1.264162046678288576e+00 -4.579800901785131134e-02 1.695824319551244130e+00 4.045755984046189302e-01 -6.920518099791742594e-01 -7.719674096255864371e-02 6.785915071972888901e-01 -1.567708333266771392e+00 -5.797640278144454706e-01 8.952023423613932052e-02 -1.782843769683491120e+00 4.528865251540975523e-01 1.373435717349123841e+00 -2.763439886655829070e-01 -7.569947260857597948e-01 -2.200438911274270826e+00 -1.417131109424019764e+00 -2.148632056461158013e-01 -3.286709327662047375e-01 8.531302271554096484e-01 4.534453646695697504e-01 1.295057466669410795e+00 1.042858784099182534e+00 3.017495618130666135e-01 1.036393616706230203e+00 -9.486213034291729462e-01 -1.033737307256794358e+00 4.067189420905304997e-01 2.268631651051733755e-01 8.242952390717578348e-02 -5.943423294612186769e-01 -1.199279227461186315e+00 -6.227256499227638020e-01 1.405103349674585056e+00 2.058903956487629028e+00 2.377162094245753587e-01 2.685108541197092635e-01 -1.547439216434850939e+00 1.059441694858495486e+00 -3.785849710680574409e-01 1.566959180770114424e+00 -1.163002057512543042e+00 1.320916070102036821e+00 -5.711282919286023718e-01 1.601081609717879495e+00 -8.883868987047240928e-01 -6.589183314612830911e-01 3.063692046987006104e-02 8.484980581574451397e-02 -3.917629603218641954e-01 -1.437805298462744519e+00 -3.451736608670992190e-01 -2.765305717036343758e-01 -1.874221058875215895e-01 8.510391706611278306e-02 -8.887827637081616716e-01 -1.451935772176914385e-01 -8.848275830134795239e-01 -1.843414504510724194e+00 1.786743790805959409e-01 -1.016479635146428251e+00 -1.034422699014232672e+00 9.019500540308021952e-01 3.777553011303338426e-01 1.630943413505343553e+00 1.115619267791434943e+00 -1.003627792835233068e+00 1.690144082899739664e-01 1.450176895789785370e-01 1.169000636609373867e-01 -1.474896277515952647e+00 -8.584609478955276263e-01 6.087064463872483566e-01 5.258172094647238781e-01 3.407030981791561719e-01 3.376213786973936704e-01 -1.208133639259830305e+00 -1.208087427105416722e+00 -2.055415722691647240e-01 -5.271836397709852573e-01 1.866091508664551035e-01 1.278916328586964912e+00 -1.328643711165535146e+00 2.641470342144320860e-01 -1.496355419339012061e+00 7.513984546469506531e-01 1.636016861145999757e+00 1.482703422440773355e+00 -5.653848206564376921e-01 1.537728808197089403e-01 1.085506713707567350e+00 -9.764794786797135195e-01 -9.788976648915365120e-01 -1.135790489155863586e-01 4.820323928576816797e-01 3.605626704702262764e-01 6.422810754830172476e-03 -6.484442978095132926e-01 -5.223602316600091111e-01 1.327359595998185648e+00 -1.827672736634022632e+00 9.461692671234792629e-01 2.190386327187390514e-01 3.971607880635200094e-01 9.471472181953347613e-01 1.282766250415696141e-01 -1.426996847165637128e+00 -5.917571149278855885e-02 5.896453583827373363e-02 -9.969184952699569058e-01 9.636996415888445799e-01 -5.026234063619854087e-02 -7.899795962120782500e-01 -1.732505902880457915e-01 -1.079682907766541966e+00 -4.731683177725894418e-01 2.810573164256637835e-01 2.872494416322133315e+00 -5.231636169195843511e-01 -1.018066273531238047e-02 1.578928569387264558e-01 -1.343177714978916582e+00 -1.737794282641041965e+00 -1.463694195641097817e+00 -7.529945092174180621e-01 -9.073957766932582159e-01 6.477927269552176126e-01 2.862005325558171775e-01 7.347064073020091735e-02 3.443707954221968404e-01 1.075755146910667287e-01 -2.833010732524021136e-01 -1.369023236796608201e-01 1.385780445056925991e+00 -1.442461246794605190e-01 -1.457040558716404144e+00 -8.161304497348449427e-01 -3.107492901457794554e-01 9.549583716448686310e-01 -1.087072241049449994e+00 -1.005706403341307897e+00 3.492587666700039950e-01 -7.172355377288615053e-01 1.339038174778737433e+00 4.436106133140117480e-01 1.306419100136481326e+00 2.034970015644120001e-01 4.761658833428470544e-02 -1.808630668648644746e-01 -9.740692140727388315e-01 1.012179049594436941e+00 1.054668742918079660e+00 -6.578453506897337100e-01 -4.964295866418268477e-01 -3.983806339305085431e-01 -3.301553783920734286e-01 2.495436897486336569e+00 1.098831565759844642e+00 -2.810094894538729959e-01 -5.348585414476121347e-01 -8.778565674325844448e-01 -2.141504580631613808e-01 -1.752113192895986549e+00 -1.020558845404258008e+00 -1.937692198962593704e+00 -8.042171147926585606e-02 -2.832062179352581865e-02 8.202538293481986820e-01 -1.523991346675919401e+00 -3.297146269206285285e-01 -1.980945295007401907e-01 1.343075781534498192e-01 -4.343640454711078513e-01 -4.970523338785983736e-01 1.027066578302006095e+00 5.214222286802195905e-01 6.466770690555059264e-01 -1.229792039893574218e+00 4.207297833729221614e-01 1.785453336090816912e+00 9.219609231109918701e-01 5.037510016987803985e-01 1.930302363794181297e-01 -7.679254882151502759e-01 -3.758055220004022368e-01 5.943901843003343011e-01 -4.017120495625925991e-01 -3.050223026770835788e-01 -5.552424362802990121e-01 -9.538042819191390187e-01 -3.184425042982687026e-01 -1.220654298901438090e-01 -2.831762407731783227e-01 -1.469863483345044575e+00 -9.350545610899735349e-01 7.803154959568254778e-01 -4.775365590823230089e-01 1.066084613419205906e+00 -1.796126791479846219e-01 -2.834839444230235483e-01 1.429396029974370208e+00 -7.440019548997264254e-01 -3.164711141648698378e-01 -1.709759774115784114e-01 1.625738145380707378e-01 -7.876982763104325436e-01 -3.432487002786901043e-03 -1.229872010879928368e+00 -1.057356156463953978e+00 1.041417426950767666e+00 -9.139292774986045309e-01 -1.369423563429990498e+00 1.553565947744435460e+00 -1.509265560156812569e+00 5.881767929087150515e-01 4.049889880238755069e-01 9.557689023387738736e-02 1.088537087377555057e+00 7.250233056125305886e-01 -3.016698173576800035e-01 4.395586762921069313e-01 6.274698966834587610e-01 1.862404258266091572e+00 -1.212446214426408764e+00 8.204776595836857922e-01 -1.702110446211756167e-01 -6.506611664424973851e-01 4.895821928657730429e-03 -8.946365338729639349e-01 1.503219956967400739e+00 9.408542991942211997e-02 -1.244514705169321944e+00 -1.232546736806165555e+00 1.390573802726453034e-01 -6.808191022759897404e-01 2.107196491614292677e-01 1.016072161414446118e+00 6.999945549711330539e-01 7.456535094150665288e-02 7.224254238570615438e-01 -1.200829349787266853e+00 -9.111990386008410603e-01 3.395044167881674513e-01 3.301862104866854497e-01 -1.081389930330881155e+00 -1.676460346562645698e-01 1.506737417036137616e+00 5.623938000301194062e-01 2.842897439986094899e+00 -9.417830270504673473e-01 -4.343274354988063690e-01 -1.026258607850171645e+00 1.781185879012448403e+00 9.103871339966727039e-01 -1.499975107151755305e+00 -4.296634323138343592e-01 4.795153814923426294e-01 -1.082281992550372829e+00 -4.268066212207201060e-01 -6.882707353015786733e-01 4.495028578358945676e-02 -6.093589824640842645e-01 1.142537308603586155e+00 3.152550067500660691e-01 7.726127426045574786e-01 2.401296732869132380e-02 6.926932646933008364e-01 -1.142611586096783510e-01 1.641221973703499648e+00 -5.312613522950725420e-01 9.855326358792483310e-01 -9.987850972002483285e-01 5.206614049041160541e-01 1.300105638418578513e+00 8.154291174834678302e-02 4.602178487819506003e-01 7.462227748753410550e-01 -7.907454158535670574e-02 1.337149286318963792e-01 1.298787705563273775e-01 -1.560106576998653960e+00 6.827714966763770432e-01 2.569672648899961942e+00 -4.384109528740833817e-01 -9.016513523672452513e-01 1.998383455403719644e+00 -6.392470115206936310e-01 5.178335662149864405e-01 -7.971945419787656029e-01 -1.311358558862605328e+00 7.160499470386099130e-01 -7.269196986999735266e-01 1.123786010317105122e+00 2.557927961162453911e-01 2.107035717657708140e+00 1.124110603937619191e+00 -8.196799676391633982e-01 -3.125034359626234215e-01 4.598447521354294687e-01 1.678943688294464831e+00 1.961754027556068092e+00 -1.425148935432376085e+00 8.794670573844778350e-01 -1.731800729273764716e+00 9.581440448710293323e-02 -1.018972017150484438e-01 5.712328226495914096e-01 6.837247681964258028e-01 2.848654437304529718e+00 2.220062727089302523e+00 5.704723818062401586e-01 -7.603249223704844351e-01 1.128885867197172571e-01 -1.605973581485907964e+00 -1.905595263490448943e+00 -5.966055492013886408e-01 7.949437816062195072e-02 -8.629970849059789284e-01 -2.891123575671106227e-01 -6.558685903510586002e-01 -2.111933293841374015e-01 -2.940386317400474070e-01 -2.340734566053019050e-01 1.153339421091470252e+00 -6.790166655928188133e-01 8.009954321576805425e-01 9.627170251102587506e-02 -2.382415874953436596e-01 -9.491566180188153456e-01 8.800297532077999696e-02 5.199376447448007532e-01 -3.382789289133952271e-01 -2.771795818979546078e-01 -7.276823204081036556e-01 -1.254476674374071399e+00 -5.207048855964986345e-01 7.731935871969748408e-01 1.467652206956066685e+00 -2.330846164800476628e-01 9.092582421481846255e-01 8.556173752601740068e-01 -2.669210511660206064e-01 -9.816628494511826508e-01 5.451153130159765992e-01 -6.336677968037368602e-01 -8.517890300076148558e-01 1.695431857693761257e+00 9.177288150498422725e-01 -1.627721645060509204e-01 1.059094502734045262e+00 -8.610779462072835067e-01 3.186035913012218446e-01 1.337768401827974740e+00 1.683228595198984712e+00 1.402779330493639232e-01 -1.596109045883504107e+00 -1.031221863969866703e+00 -1.850467026868040654e-01 9.248786511359797791e-01 -7.201997462734103239e-01 -4.891084914045564780e-01 -6.817358123229109168e-01 -1.040044887168107168e+00 -5.210013971858803994e-02 -7.942505540401456621e-01 -3.043013780364901000e-01 1.104537481840736773e-01 1.244961863169027794e+00 5.055771955346290980e-01 -1.370207900233644027e+00 5.576710282816125241e-01 1.369138412841229613e+00 7.360538481567918678e-02 3.267520356847480323e-01 -1.826883335052117863e+00 -8.951893205920907759e-01 2.108137222072048012e+00 7.172052522763043836e-01 4.881279107835446718e-01 1.098878507334907439e+00 -9.638933901249239211e-01 -1.189281535018530178e+00 -9.895349994234242663e-01 4.623286283954282649e-01 1.323055677313347001e-01 -8.340002569674472843e-01 -3.776779449993427629e-01 -8.853306424764303406e-01 -1.098037549585693995e+00 -1.101766936666934427e-01 -2.733971885833288637e-02 1.645974111253318606e+00 -3.070533871228034450e-02 8.666249104046233609e-02 2.121742456872195148e-01 -5.455080764327345788e-01 1.253309497989344878e+00 -1.358353282068235579e+00 1.310630583712075081e+00 7.365985612962493434e-01 1.043332521582812866e+00 5.797871368296103611e-01 -2.290482874874657515e-01 -3.031127106337622168e-01 7.263181507394119718e-01 1.109956591176017721e-01 -1.074504673077497419e+00 -1.152250243370691374e+00 1.078360270872687349e-01 5.438500280644846807e-01 1.463652132531024497e-01 -3.037267233968330218e-02 1.114801240245147027e-02 5.314821977150878674e-01 6.075430142044812021e-01 -1.343124347304318067e-01 -8.472957042771925296e-02 -5.799389382429379070e-02 8.623356940207351773e-01 -8.054993193435103782e-01 6.487389790087377817e-01 -1.367362978782148186e+00 -7.011601099248974123e-01 1.634213815771602130e-01 3.056485352564460301e-01 1.309482546627079413e+00 -2.526024168931656488e-01 -8.663219484406641246e-01 -1.051983279641848679e+00 3.559772063276297471e-01 -2.327226115545052432e-01 3.260838157889104916e-01 1.123537406572205022e+00 -3.084093896166258952e-01 -3.071398547361817166e-02 -5.594959572107132129e-01 -2.565564594019161815e-01 -1.182315182443868684e+00 -1.185030320270531679e+00 -8.340920279044699015e-01 -1.336334546609838858e+00 -2.817310015351493835e+00 3.664576168952027868e-01 1.104906900970993242e-02 1.371633741506423032e+00 1.149823960748448393e+00 -1.715112146248442215e+00 9.375606339533556488e-01 -1.054516206005440049e+00 -6.026008169201710896e-01 4.787791376595899179e-02 -2.057259759710465818e+00 7.666731646892079866e-01 -8.612712947687372056e-01 9.331023858293251427e-01 -9.204276713804016019e-01 1.288503480837250192e+00 -1.042444026011650760e+00 2.638989636639772485e-01 -6.536215441056910658e-01 2.496457490987049610e+00 -8.733725401969700819e-01 -3.604240830000426943e-01 2.279978656651208802e+00 1.526109881970325564e-02 -4.381407338254655198e-02 8.567610019534165344e-01 1.974992800842295004e+00 1.032185925406659127e-01 5.725250048551385612e-02 -9.694189602818583662e-01 -1.649595423245805659e+00 -2.948107447721204921e-01 -1.104423284726698679e-01 2.385008283539981067e-01 -1.027578907229135918e+00 -8.914646286604280823e-01 3.060754814757883358e-01 -1.322341821807099471e+00 1.122190856456197622e-02 -9.590939213670527375e-01 4.135309653126157947e-01 -1.946005105699779580e+00 -7.553737295578890620e-01 1.963821767452552658e-01 1.310259795362237023e+00 1.912155937879056466e+00 -1.714200976695663958e-01 -1.894559307656160374e-01 1.670413508804030167e+00 8.707642155450056043e-01 -3.222458586129287039e-01 2.646220848166194739e-01 2.369855200479536461e-01 1.500892341801288943e+00 1.292966897925733161e+00 4.780125858558765262e-01 1.306046879668773641e+00 -1.406185549560088344e+00 1.029946728650588117e+00 -6.897274953073956327e-01 -3.840299812224064469e-01 6.668850254613893913e-01 6.009268283584860981e-01 -2.564191245609702130e-01 8.682520773490843835e-01 -1.098341735561982002e+00 1.348913499851313258e+00 -9.508506497527502432e-01 1.014040598489740708e+00 -1.044330103898364115e+00 9.855474116244672400e-01 -2.610562391975738694e-01 8.739247098666026725e-02 1.680790127942789258e+00 -9.295601454342917735e-01 5.607850376150346206e-01 -5.003808776711279327e-01 5.458299716078734987e-01 -7.017892991494087962e-01 -7.386295856536994053e-01 -3.634359752105012498e-01 -1.337216632123882976e+00 -2.715047666614635036e-01 -5.305737731977807625e-01 -1.190476932564517698e+00 -6.844279217728521658e-01 9.671150730961091124e-01 8.892680647505124200e-03 1.592981031858671792e-01 6.649048861998042570e-01 -1.431383857546197680e+00 -1.375958381384373208e+00 -1.247331310011569938e+00 -1.420738562711897357e+00 -7.311270312793309856e-01 7.267529319008626532e-01 1.121886789002092488e+00 -6.373487021569584909e-01 4.631097512583692843e-01 1.217592510364153613e+00 -2.226054589047186116e-01 -3.063463099739063278e-01 -8.813494534460238061e-02 2.039884587068658828e-01 1.342926900818892433e+00 1.301068257421025831e-01 -1.250459193843961758e+00 -1.079042814592137134e+00 -7.327933348665113811e-02 1.470520101777277766e+00 6.285311162231488336e-01 8.004547386093555650e-01 1.976512344176065972e-01 6.769987604412439630e-01 -3.444706641040258810e-01 8.581372900843489138e-01 1.259494683297727180e+00 -1.003485608132832496e-01 2.178247746724370604e+00 1.710356269539186069e+00 -1.021282218875511294e+00 8.008727110458802034e-01 -6.422142085182895865e-01 -1.783271755886927323e+00 4.960194306848574319e-01 1.583425591503031526e+00 3.914280438480199215e-02 -1.939732021670491413e+00 -4.392487979173471668e-01 1.947122574512422988e+00 -1.317005312249812210e+00 -1.079448386190274611e+00 1.112390841556699511e-01 2.788255888333799337e+00 -1.012321063236675256e+00 2.068064019739172199e+00 -2.073778490089761561e+00 4.221650414227659520e-01 -1.034675348197541700e+00 -1.897831854381313965e+00 2.983649127637402754e-01 3.277791432008760886e-01 -2.342482589824826267e+00 5.225578552590985915e-01 9.635102701420443783e-01 4.037464509324269479e-01 2.112808189753651034e-01 1.698865409754399147e+00 9.296367171663433293e-01 1.868422606870076899e-02 7.851532477896120410e-01 7.103522440898972778e-01 2.363793242580972676e-01 1.028657779258264071e+00 -7.927215010700122688e-03 -9.328960787474214200e-01 -1.984642712639968831e+00 -1.947544220126637138e-01 -4.949859821415499850e-01 -1.016545786677606200e+00 4.847187321280552186e-02 -1.205574131228225099e+00 1.171820666329531857e+00 -2.231567243300070391e+00 -8.389793649103185480e-01 1.933458493929761934e-01 -8.957513543562114489e-01 -2.338614190663605708e-02 8.077669702574490351e-01 -1.115741144941645446e-01 -1.025575674629567668e+00 3.403757267060990577e-01 -1.205099168123043407e+00 9.704196016898712918e-01 -8.178470033829312799e-03 -5.369844799247959211e-01 -4.384977181272065594e-01 -2.139267265204271240e+00 -7.566379774732474583e-01 6.656931035522095641e-02 8.619843595234547573e-01 1.864927698582764970e+00 -2.004001063353680667e+00 2.570459739578697111e-01 -3.145905504169517752e-01 -1.070343830072743474e+00 8.706722124208486624e-02 7.652640662745051614e-01 1.044109995621674392e+00 -2.554051785309878198e-01 -8.003975717025034742e-01 -1.334579188046497888e+00 -2.171649151552953683e+00 6.845465657734541853e-01 1.726895559717138151e-01 6.785059155568857747e-01 6.590653177101138960e-01 1.765848891714900670e+00 1.025872093000328306e-01 -1.387842681631460129e-01 -3.656748527763025169e-01 -4.573566126074928295e-01 5.306251224360231111e-01 -1.408612177179255076e-01 -7.284690667116010543e-01 3.558405278086811396e-01 2.947344409846576196e-01 7.463620554896647219e-01 8.539547946978641724e-01 6.250599523256942236e-01 1.078141135847658694e+00 6.457144656962061913e-02 1.373235007837670052e+00 1.095344829982554336e+00 9.239268068909067821e-02 1.102106193298847681e-01 8.885099556276280230e-01 -1.315307541864433771e+00 -1.312822121161759004e+00 -1.053831004003354277e+00 -5.507014596729964406e-01 -7.775287227675697910e-01 -3.040584291694334307e-01 1.325363250078160915e+00 -1.654535763460863729e-01 -2.645167914989202895e+00 -1.493553099309946175e+00 1.785926000712797501e+00 1.303625987214219517e+00 3.797396613142409172e-01 -1.159627554019153406e+00 -3.854878173848097500e-01 -1.237696846121839833e+00 -7.281110075503807177e-01 -7.063347656345948800e-02 7.260524893054743911e-01 3.609504885967483867e-01 -4.358972226433638353e-01 1.133573349515992756e+00 -4.545703874029697888e-01 -7.102053934711818339e-01 -1.257429450524884640e+00 1.241397005646970308e+00 4.367271725250813086e-01 4.570899484863680806e-01 -1.763458651169703018e+00 -1.064931122017186649e+00 8.545636183153167975e-01 1.022901745248024019e+00 -1.296228784578478788e+00 3.936830343571516289e-01 -3.927357906814868405e-01 -9.793463608011688804e-01 8.498717000362121521e-01 -1.455698146804395243e+00 -1.802288532979805291e+00 9.580615052505071505e-01 9.128371777030711565e-01 -1.696121763401101212e+00 1.915534840802667893e-01 -8.513060447924805652e-02 -1.116016803898439713e+00 -6.957894517029679371e-02 -1.276633232796125617e+00 9.720117716581839762e-01 1.833867600214587279e+00 -8.474023149818786793e-01 -2.335556701646785138e-01 1.183079224730378520e+00 -1.004538949376197587e+00 -4.102008134266155875e-02 -6.342919385623310147e-01 -8.801639764244736375e-01 -1.977527392581591992e-01 8.243110077428891236e-01 1.500989106239737358e+00 -8.274137245277815023e-01 4.351130735931971194e-01 -9.753317636789914369e-01 2.938397418431594743e-01 5.748529214712736479e-01 -4.454677813532218478e-01 6.188228828839714701e-01 -6.271650209443094814e-01 9.890544428619263417e-01 2.073489815039784023e+00 2.477740684370274948e+00 -4.242875489725052573e-01 7.034847862479735037e-01 -3.668917170672782446e-01 -5.630481561961246939e-01 -1.049736870802148586e-01 9.905348022271198705e-01 1.552076634627353346e+00 1.571864945175119044e-01 3.018792123485835015e-03 -2.554070697643114896e-01 -6.487884542964807988e-01 7.499880560878082747e-01 -1.260406313289964997e+00 1.745086785666301044e-01 -1.416204547161665328e+00 1.794402066508221996e-02 -4.761903946266904941e-01 1.210701177943163120e+00 1.292545444152908507e+00 9.118655205999157687e-01 8.834309705099283594e-01 -8.052107773216203856e-01 -1.541740076759848144e+00 3.633275011171152591e-02 -3.351647608579439441e-01 -3.040800399434530621e-01 -1.055939676526258308e+00 -2.720817408442655960e+00 3.932814598654559290e-01 1.181060532724509615e+00 -9.854736343500242191e-01 1.034098311063362807e+00 3.543386442995072882e-01 -2.004429901104741507e+00 4.640061361496665426e-02 1.240627568709166795e+00 -3.965882963111785342e-01 -1.311593981366644623e+00 8.515263251425351232e-01 1.056102722538351912e+00 3.377643902457812541e-01 -4.141500120643227811e-01 -5.315050184398831812e-01 -2.064006038568867718e-01 -6.414583417746757554e-01 -7.074508131215666573e-01 1.786483005844019978e+00 -6.555265101623092283e-01 -7.430537636871304974e-01 -1.108142955418536107e-01 -3.403923477454997570e-01 1.446664797571507011e+00 -8.695413736573199825e-01 5.435786727811419139e-01 1.676536753081513842e+00 9.456947972102017763e-01 1.418865667898868477e+00 5.311367013933689929e-01 1.011934581123804966e+00 -1.786635210609876845e+00 1.065883358729329489e+00 1.171474541479797349e+00 4.102238434808448964e-01 1.517648679209649409e-01 -1.416875349628231584e+00 9.473247025230789875e-01 -2.759864727349488622e-01 -1.145632848988654695e+00 1.563194290115183627e+00 -7.257082969316709375e-01 1.222754779504051204e+00 5.145046491376747966e-01 -4.148333227082904862e-01 6.825510455407577393e-01 -9.725013617269699928e-01 -1.637207869981568975e-01 1.365934759747046978e-01 -1.152134091786545911e+00 -6.551238394331178050e-01 -1.452077436077084727e+00 -5.788886918939460668e-02 -2.086212448174936451e+00 1.019579133444152852e-01 9.958928906712024576e-01 -2.309219708374129487e-01 -8.440270507272796818e-01 -1.031920722942818669e+00 -9.183603082445679355e-01 1.123318754559694987e+00 5.124740258423196027e-01 -1.999120330464935869e+00 1.140916850077466904e+00 1.275112991454386169e+00 5.459954301717980796e-01 -2.603017942950066055e-01 1.008476236550140959e+00 2.930108547597984892e-01 7.532710326764314734e-01 1.754340953139572612e+00 1.105105933458734757e+00 -7.997602977931261847e-02 1.189021431829838216e+00 6.444233247875406079e-01 1.409830621200469425e+00 1.509375016653529800e+00 -9.229996354934386082e-02 -1.799369200802283519e-01 -5.894341520022008257e-02 -8.401700210838274341e-01 6.557409818805565171e-01 -3.140960010371365296e+00 6.182923049209533284e-01 -9.374823999011425713e-01 -7.923368260999534562e-02 -7.478721300488871959e-01 -6.151297620450968395e-01 1.585962160693050738e-01 -1.403826395710206620e+00 8.617120925097188078e-01 -1.563362913514992014e+00 -6.604717865139387856e-01 1.144285207771279511e+00 -1.943783560780016906e+00 8.354122654821577454e-01 2.972535574331610850e-02 -3.998633349836471229e-01 -3.942387946388624109e-01 -5.151468961974804694e-02 -9.979934398353161873e-01 -7.870499373011755617e-01 6.511940714124334062e-02 1.514161028074475723e+00 -1.302956634562347782e+00 -7.830450434450735298e-01 1.180068017818412196e+00 -1.732659148778879166e+00 6.027446168764708512e-01 -2.807956889920322774e-01 1.556554272409743422e+00 1.311147149243586940e-01 -1.672140063488864348e+00 1.980531511854247029e+00 -3.225554195252135492e-01 7.280430411859182271e-01 -2.489930732377729328e+00 2.519313200671703945e-01 -5.060072823827915789e-01 1.374372564948972864e+00 8.736515565094287172e-01 -3.099475040049432528e-01 6.188305182381741848e-02 -8.631847756100226032e-01 -3.617076413463216067e-01 8.400789572770467339e-01 5.898969861243542612e-01 -2.184828646688668219e-01 -1.041804959020123711e+00 5.164252110787790340e-01 6.221172377860797464e-01 -4.494637498809544995e-01 3.635593685956589050e-01 9.801843622709152104e-01 -2.127720305465271577e-01 -5.989610782075713985e-02 9.025954986247026746e-01 9.521477992655028588e-01 4.958017401420009573e-01 -2.477651068803182755e-01 -1.689939359441795741e+00 -9.807370480353408415e-02 9.349194989616960161e-01 1.302841270069454715e+00 9.116323735070755996e-01 -1.554443936456844311e+00 -1.591081804854927728e-01 -4.946820574395154324e-01 -3.897152993046766323e-01 7.952129210167054874e-01 3.324686590876363979e-01 1.020377237121243175e+00 -1.540745764450557886e-01 -1.628897851491503124e-01 -3.339655853847757760e-01 2.256869375250704912e-01 -1.794492809426141200e+00 6.951222237683335470e-01 7.971728636231150134e-01 3.036332394733937123e-01 -8.459791194560279948e-01 -3.044041244791398926e-01 6.983766060847658164e-01 -1.789178311487894801e-01 4.296230061026515279e-01 1.517350480540151925e-01 -2.015268520955800988e-02 -9.250468867569437703e-02 8.732097335142712247e-01 1.202564974307435586e+00 -6.776137341029953021e-01 6.330833933988804230e-01 -9.810238260875121519e-01 1.219181240642170649e-01 -8.218904734869469930e-01 -6.066453423274057455e-01 -6.502288340778652476e-01 -1.169417355572843542e+00 -3.614138844781740745e-01 -6.831504784818990261e-01 -6.866556402191010822e-01 7.498629268981140683e-01 2.479970631452773355e-01 -6.927828971430374239e-01 1.234895086402405973e+00 -1.438720210351799755e+00 -3.199157565022773819e-01 -2.541680094147556468e-01 1.265884460548356349e+00 1.004574256284646694e+00 1.256981499976192351e+00 -3.987395852542720553e-01 -1.629926879166077869e-01 -8.889738537596493240e-01 1.799153186806639937e+00 -2.106814488745114566e-01 4.748050426850563555e-01 1.106963566680896793e+00 -6.349295194315628388e-01 1.437058520293845287e+00 -5.178213119920382912e-01 -5.319123289786448217e-01 -5.726939417314266256e-01 -1.217610010461098957e+00 -3.518727814496527828e-01 1.390213718154585054e+00 -5.784542667985838049e-01 2.565397335973357062e+00 -5.511465429657648185e-01 5.450206975062609621e-02 -4.040549126578463768e-01 -1.719144006386511103e+00 1.143195753080943566e+00 2.409045591436270173e-01 1.601610812356046853e-01 1.299512840405692149e+00 -1.080326657455756401e+00 -3.700911866535696593e-01 1.112688095264983801e+00 -3.613590897642584010e-01 -7.064141348234596052e-01 1.410985055716205361e+00 -1.992097445414197920e-01 -1.176725753124826968e+00 -1.555360197674882372e-01 1.022051826688196163e+00 1.767564551766187986e+00 -5.067176477036484661e-01 -2.107270147588310438e-01 -2.674573498501180979e-01 -2.000814914350521403e-02 1.272928004567218441e+00 9.395703372813440923e-01 -1.410447136658273370e+00 -1.747071963294594965e-01 -7.343291207968040135e-01 -1.878211854716042017e+00 -7.314487527888020590e-01 1.652509038312215406e+00 5.317779328506240244e-01 -4.164343563628529754e-01 1.047659043754572750e+00 4.850684909183052840e-01 -9.409496647459958396e-01 -7.655480090424056083e-01 2.823371854942259840e-01 4.189772892488077827e-01 -6.335993179217268567e-01 -1.047218944317169109e+00 9.698341949381993343e-01 1.123446896841669318e+00 -4.995040340358528619e-01 4.248901619971579002e-01 7.053315076492223668e-01 5.952584134721964348e-01 1.179029067818337495e+00 1.393333140282093874e+00 1.880474427805205462e+00 1.016044969252460628e-01 1.242951405080979344e+00 -6.432512877904403847e-01 -1.605941417221003198e-01 -1.261185184010245042e+00 -1.441503574014738609e+00 3.311745548998910604e-01 4.307670598070404977e-01 -9.869541964852621696e-01 -6.253918013610875182e-01 -4.133359848173574491e-01 3.804153763835241842e-01 -5.972665583509159104e-01 -6.542629983380223724e-01 -1.991900865487921182e-02 6.168704262266251348e-01 -1.539193994412635658e-01 -2.073119566638551792e+00 5.753244926382838909e-01 -2.227663396645018778e-01 -1.615873633378580365e+00 2.315290693300916802e-01 8.440238040205098047e-01 7.980070350925698441e-02 1.429927371500977484e+00 -1.465274377261377214e+00 -1.302818279072802010e+00 -8.824631420005154547e-01 -9.401916980779421174e-01 -1.076327739188176480e+00 -5.998525531640943598e-01 3.606435459525110243e-01 -1.924824247403589261e+00 1.414791855142141674e+00 -1.514820502486665110e-01 1.764023242502145983e-01 1.668480974464222832e+00 1.431699147637182756e+00 -4.961021629696966279e-02 2.430864694351721145e+00 -1.060126006603763632e-01 -5.699129626693454076e-02 -8.201005793286105794e-01 -9.872863149403381389e-01 1.662484366181770978e+00 2.003333316190177626e+00 2.590697819957743508e-01 3.421711066406475377e-01 -8.288557504056854874e-01 7.194386104407547444e-01 2.138149859792401575e+00 -1.455254089434062648e-01 -3.942691627704438817e-01 1.252519232594118348e+00 1.195332334485966319e+00 4.112045942317147373e-01 -1.343400443930849564e+00 -1.538120905000273271e-02 -5.238390601911717681e-01 1.663381579834357638e+00 3.032978835382467153e-01 7.320190507247117395e-01 9.295913110297571169e-01 -2.594690467902788789e-01 2.020302754781425347e-01 4.550769676572726241e-01 8.190886115742943008e-02 -2.675638664084666329e-01 -2.869692636195588786e-01 2.750994778580312938e-01 -7.120429477226116743e-01 2.657208216518583743e+00 -1.142958857699470698e+00 1.046347392099654217e+00 -1.501615737734597611e-01 8.649152691257424586e-01 7.343907250884228466e-01 7.399354781158866690e-01 -4.806337944253074035e-01 -1.610832538613594933e-01 -1.406810371676879556e-01 1.691135758736708627e+00 -3.332075402776849549e-01 -2.693397953984029147e-01 -1.331833253978256693e+00 7.588397685142556082e-01 -1.059849834705081317e+00 1.096683456670388690e+00 5.520157591590530571e-02 -8.278528740693642807e-02 9.963754178742235679e-01 1.837315379746567723e-01 -3.564771915166365518e-02 4.112066563733779434e-01 -7.733535538844248380e-01 -6.234834850763935205e-02 -1.691384975861550233e+00 9.096480445407492121e-01 4.888915377053467681e-01 -7.552644554319616343e-01 -4.333710952053670407e-01 2.452992788353341724e-01 1.731616759804499583e+00 5.996313217484239289e-01 1.274388181541739939e+00 5.455197172561935259e-01 8.688561718448276072e-02 -2.182749039526887369e+00 9.941096234274324761e-01 -1.432827739313538684e+00 9.791429707863815723e-01 -2.197738762217096853e-01 1.750501033947451934e-02 -7.312910627929277707e-01 -7.680135081179402246e-01 -1.232250485189938960e+00 3.298220585683638850e-01 -1.285061324970067975e+00 -4.311502120389742315e-02 1.318675162694547431e+00 -9.896889487731720392e-01 1.152808121520960905e+00 1.277636256453811070e+00 -1.261749864617497829e+00 4.594798819335265128e-01 -2.622960425448105093e-02 7.539849813689789571e-01 7.351473524152357664e-01 6.049645609841755034e-01 3.565478154414888912e-01 -4.923417860184782779e-01 -6.535087374627781553e-01 1.998778607134024110e-01 1.225358794226066195e+00 4.055006646534920489e-01 5.530474349278206025e-01 7.424646043729020706e-01 2.191614274090162851e-01 -1.311009257669195627e+00 7.051120707956562983e-01 -4.268935890006829159e-01 -1.427363458687515241e+00 -8.717341378484942949e-01 -2.515191849307279792e+00 7.106959426596438645e-01 7.309555013358079445e-02 6.031835190044956274e-01 -2.060321143715594661e-01 2.255925599940352688e-01 -2.282898848832933592e+00 6.877958299791752106e-01 -1.303710530262808698e+00 1.444560478947300997e+00 -9.947225556991837747e-01 1.746575024057835102e-02 9.421671783600522876e-02 -3.227942199072182383e-01 -7.104450639619319663e-01 5.711267792171930147e-01 -4.760287469418786888e-01 1.394196831343961496e-01 -2.286077529858460411e-01 1.823661280168098031e+00 -1.124536072770636608e+00 -2.581610613158420373e-02 4.954735277690567874e-01 -2.889916540486579533e-01 -1.753046103695727331e-01 1.274222655639733137e+00 7.380637185863601069e-01 -7.726535295533876191e-01 -1.036385303104128797e+00 1.340556903240263331e+00 -1.941279368067599653e-01 -4.655350708201126397e-01 7.504695734429703835e-01 -5.726351284653342644e-01 -4.578943543802058147e-01 7.925473682559147637e-01 2.827274615915886247e-01 -2.085149893025824763e+00 5.569694025038554042e-01 3.751190659545836081e-02 -8.616684257922698764e-01 -1.499388598024536723e+00 -1.516628919255422758e+00 8.943385627585558328e-01 1.078999670377598363e+00 9.627142723003021541e-01 2.614179936253671510e+00 1.386753183388690580e+00 -1.093060390320841790e+00 -1.819787066763365768e+00 5.207626665559139667e-02 -6.840082900345416661e-01 8.450143009432463659e-01 1.242746892050918373e+00 -2.099779083695795467e+00 -1.506476691497982356e+00 -9.642839811133205874e-01 -6.430967400861826722e-01 8.680143326249907254e-01 1.628748495662451223e-01 6.551198464605162419e-02 -3.061883622397965632e-01 3.786389469748903114e-01 1.308357825050150192e+00 -1.465062088983863253e+00 -2.624661422538049002e-02 -4.968698080170851905e-01 5.241904545750903921e-01 6.218577674860158947e-04 -1.710082931610528989e-01 6.033843384753920791e-01 -5.505719876290847692e-01 -1.582553133736525341e-01 -9.629565017454442266e-01 1.029458043652516253e+00 4.827950925622192385e-02 -9.839252400374235430e-01 1.189512393787584443e+00 7.743014865591837936e-02 -9.929123091338465379e-01 4.192539266442641965e-01 -3.752895884744487653e-01 1.882658551584817097e+00 -1.154059779028429045e+00 -2.926069787122352328e-01 -4.285870799758735306e-01 -9.619721142075120524e-01 8.084201857894459664e-01 2.902857373765065779e-02 1.114013243588244523e-01 8.039417291811372657e-01 -1.180739382174693236e-01 -1.202388920542161177e+00 -9.654882382623521941e-01 2.426147890395180529e+00 3.808870553239770418e-01 1.099981845054193719e-01 2.990079449118348415e-02 -1.960178065306026118e+00 1.027711381467780960e+00 2.077482678822961115e-01 -1.177439857672770929e+00 4.633349401481097196e-01 -1.113022795525887121e+00 -2.761388223522585061e-01 1.384588633461543150e-01 4.883996554595760875e-01 7.507670185654117256e-01 4.002806130831475517e-01 -1.703544053872823705e+00 1.188484397646238748e-02 -3.116619228457347401e-01 -1.050260517883113698e+00 -2.780202511060490878e+00 -1.068519945959449435e+00 -3.214393440402887325e-01 -4.702597236220429910e-01 -1.584098082801460361e+00 1.303954965563185464e+00 -4.710807459940687392e-01 4.879926370463641416e-01 1.704714648349315187e+00 5.785704539711865602e-01 -7.644174805125762973e-01 -4.252463594755327425e-01 -9.192036565947321602e-02 6.163112905698674426e-01 -7.551201798700469814e-01 1.052749143102385543e-01 1.977380560427692280e-01 -1.066077975096830638e-01 2.103750918328907427e-01 -1.641620423061533884e-01 8.822508619589016776e-01 5.825330855973757244e-03 2.099086390703969462e-01 1.809554613170699655e+00 -2.627982136601464958e-01 6.512496216816683337e-01 -1.158354605465076403e+00 5.007332554258230317e-01 1.831658283213927207e-01 1.856781801721495651e+00 -1.222204318837721182e+00 1.265814584529027398e+00 1.452005776163686757e-01 7.607262442237806566e-01 1.044497416824885283e+00 -2.846886777723898754e-01 4.078542663228633680e-01 -2.319223118447551468e-01 -5.992677213523375235e-01 -6.548508533775675156e-02 3.373840915270668872e-01 -2.456220335236962704e-01 1.230987355108855041e+00 5.838107071544984539e-01 -1.231238731529682440e+00 4.701741806301781845e-01 -1.303304593994397020e+00 -1.930426988126735521e+00 7.504900599192693145e-01 6.615983159388929558e-01 -5.378615781323723422e-01 1.386253049548646032e+00 1.419086207754136630e-01 4.015803103588065914e-01 2.940213484814085607e-02 -3.153603517620468533e-01 1.151452347174168889e+00 3.241614224297073577e-01 1.066083656297210025e+00 -1.049240519631152169e-01 -2.438509278260452273e-01 1.094710099751074139e+00 -5.807236339728026886e-01 -2.076492510676250181e+00 8.242248202983086802e-01 8.847188301068237282e-02 -1.582627637072151705e+00 6.760907481149596165e-01 1.747929882816517955e+00 -3.153234919147762105e-01 7.176270626629083216e-01 1.514742577397467205e+00 2.849729317764435610e-01 -6.215931206232994111e-01 1.318317588064607415e+00 -3.503497025921428198e-01 -4.370647473578146425e-01 -8.277507352175548228e-01 -3.674925409157178136e-01 6.567978183984413132e-01 -1.626080034576254718e+00 8.530434629888512810e-02 1.978493422962528170e+00 -4.963778391020036151e-01 -5.485996642506326681e-01 2.075010302414890706e+00 -4.933046113198863991e-01 -2.687748213597861979e-01 -2.257605116329034212e-01 3.033201293467244208e-01 -2.391283802885582066e-01 -2.962937222639531187e-01 -4.693760096275078064e-01 -8.913989809563918065e-01 -8.765438794621439600e-01 1.017752756400444714e+00 2.949854757848251463e-01 -1.266904931122595501e+00 -4.005069032990773437e-01 6.076925548886620287e-01 -1.623451446118802988e+00 -4.818757791837153248e-01 -1.260642150982684839e+00 1.051979448638317383e+00 -1.740513490110446107e-02 -8.903089313758638657e-01 2.305836502819114120e+00 -5.200478529893701740e-01 9.782555817176510349e-01 1.804475852965282123e-01 3.267608771634524234e-01 2.212298303491166129e-01 5.983966037132554261e-01 -1.295967080324769150e+00 1.833989916775842777e-01 1.751149421723259048e+00 -6.196448609007300101e-01 1.399301160917872933e+00 -9.497712829897805853e-02 1.041847248278742644e+00 -2.772464955341709669e-01 -4.089678279196917177e-01 9.755284362236117668e-02 1.288060752585488800e+00 -7.574865657742990699e-01 9.351270155938604667e-01 -1.164478201818990089e+00 1.667165225526179295e+00 -9.322543615374542236e-01 -4.558639803366596466e-01 5.896593104858708356e-01 2.655705287218170230e-01 1.281285909645899945e+00 1.129984725350792196e+00 3.863152917071032699e-01 -1.050445915173697120e+00 -1.431819810564707030e-01 -8.116054817780844477e-01 2.173724534773490369e+00 -8.501558624923389873e-01 -2.640721017432836604e+00 2.599028021327699722e+00 1.674187509254381201e+00 1.117221548935494746e-01 6.484456847261497181e-01 1.192438929942770398e-01 9.474883962917166613e-01 -5.295039938213812469e-01 8.074478335248810312e-01 -1.886916612270500115e+00 4.524527384705829269e-01 -4.927949703521894986e-01 1.350814436161461796e+00 1.305746632686776598e+00 -2.792236216163027085e-01 5.826175089508138782e-01 7.582336919612439052e-01 1.203810185402168775e+00 1.397151739565932527e+00 8.106830461301302304e-02 7.748870652423386352e-01 -5.680549290257349559e-01 -1.171030777178323351e-01 -4.992245856911809443e-01 7.854238644845062955e-01 7.141846740518236203e-01 -2.893414624721714623e-01 6.625822206205944642e-02 -8.897877887648698580e-01 5.510328585200573448e-01 8.012781561297731558e-01 1.619691057377315779e+00 -1.528775816204400728e+00 1.028587032738653928e+00 1.803267543468620449e-01 -9.401343882497016358e-01 -1.051575280395951717e+00 1.342069722112808838e+00 7.790811453403483078e-02 -1.843742404524823186e+00 -1.113280998028574886e-02 8.462869897365319360e-01 1.393091665027434312e+00 2.326386325758416085e+00 1.845750998192067227e+00 -8.075006724641958789e-01 2.989155106191968780e+00 4.141773145266445244e-01 8.619478541589863374e-01 1.405548641469251070e+00 3.208773448136676087e+00 1.186836068814886680e+00 1.067751096420008317e+00 2.007625183489283871e-01 1.284496995405742803e+00 -4.242603022648716582e-01 1.336242624809398594e+00 7.233385553937465851e-01 2.406531744093255654e+00 -3.308509508541422894e-01 -1.318818590534261981e-01 1.754223149643969970e+00 9.570484370260057272e-01 -3.934091163693846926e-01 2.369020714198738720e+00 7.832424290124073707e-01 -1.602571192035075476e-01 2.690114948939459349e+00 1.583417870483849077e+00 2.917991301672335225e-01 1.561445680031315009e+00 7.689359192543205879e-01 4.850759546881863726e-01 1.638260113036329457e+00 2.135070803074477386e+00 1.144174924667894500e+00 3.636852899220904267e-01 2.857710205829936179e+00 1.149635227280902117e-01 1.498063844527491417e+00 2.274871666136148107e+00 1.879640432416618046e+00 9.002791373169782840e-01 8.649058812278215269e-01 1.910549466500543137e+00 2.450460636201803322e+00 1.420863167109926328e+00 1.200288638076234760e+00 4.889392679460681235e-01 1.287599980818131540e-01 -2.846533951334982437e-01 2.096139426362325420e+00 3.432276632304374520e+00 3.343529121841496976e-01 -1.135061903026946428e+00 4.029919827998828530e-01 2.096531720356033635e+00 5.371643140983787257e-01 1.097091654814608574e+00 1.883475173524042479e+00 1.214061171020378360e+00 1.321604035011404221e+00 1.137335555961605404e+00 1.197629861417964126e+00 9.072282481986496672e-01 -2.172788640355849399e-02 4.759457719570363565e-01 2.014053747653901993e+00 2.279335344069404634e+00 2.559749297700328330e-01 9.642191755707184564e-01 -3.697919712700320494e-01 6.887915451412818246e-01 1.367997733255445381e+00 2.575028689174808871e+00 8.841222463807751897e-01 1.744886431427837614e+00 1.081134391015659002e+00 1.592020873822375782e+00 1.173550281184896571e+00 1.057578450052598207e+00 1.174458999186656749e+00 2.603448436936150134e+00 -1.302011251143316839e-01 -7.869555363711348006e-01 -7.555325822560237103e-01 -6.716295418193184430e-01 1.810068025077013754e-01 7.820212967670920889e-01 -1.292657263524988664e+00 5.670999525683093068e-02 -7.840536342429854644e-01 -8.529827196024223346e-01 4.122961305515712382e+00 1.677626917306533905e+00 -5.010790087403669268e-01 -4.568268223046263454e-01 1.153923666050727936e+00 7.320403763147704801e-01 5.232350546549687786e-01 2.605052268424338791e-01 9.880629276043281228e-01 2.664099735288903759e+00 -3.542532228711604003e-01 8.209006509839830157e-01 2.195351726848250529e+00 1.955546473937093133e+00 1.364941718254402359e+00 2.022137412191204575e+00 1.287757442684743348e+00 2.366038237004747802e-01 -3.821511521025420244e-01 1.385822728265613479e+00 5.092108506561471293e-03 1.219677063058835831e+00 -3.184352306526440080e-01 1.660806503110182408e+00 2.590997776063876934e-01 8.910815912342568978e-01 5.875207325108164347e-02 2.294534934200285647e+00 1.261772569604160399e+00 1.838785625367830745e+00 7.635661550848127366e-01 8.240006962002022206e-01 -9.714600703103607460e-01 2.123981582862228379e+00 8.630610236427176396e-01 6.391826038132369936e-01 4.348547898830721348e-01 -9.288461166155015380e-02 2.781774396992894971e+00 2.238648293273063139e+00 1.096347302931849121e+00 -8.011299794035693367e-01 8.836702219672303293e-01 1.273035189481547813e-01 7.761037329699288501e-01 3.322622693560082774e-01 7.510957688411934452e-01 1.038755722935289505e+00 1.716831909504054510e+00 -2.566631234716692522e-01 2.153879523039338828e+00 8.217639966361006687e-01 1.857274374129839423e+00 8.924000009628864083e-01 2.517896463438292542e+00 1.531867665079549523e+00 1.912337122623184671e+00 1.104598990399289216e+00 3.015741022252978354e+00 5.522685906787427879e-01 2.240845582775326805e-01 9.104049584075823986e-01 2.838954334936634183e+00 2.128086146388638245e+00 2.019303835043287254e+00 6.395600804448881016e-01 1.591679816455305430e+00 -4.990000301013177153e-01 1.228340635170146689e+00 1.814761118560203057e-01 8.114488205715885139e-01 5.520711173590064913e-01 -4.055033485366751206e-02 5.861218719035978797e-01 1.517141099793043013e+00 1.866050654446429480e+00 6.688178298839915215e-01 8.650035201379393524e-01 2.283733474438657929e+00 1.943698569538424792e+00 3.867192258483664880e-02 3.160278141453094491e+00 1.706693444477205501e+00 1.704077504157569090e+00 -9.234928946950211603e-01 2.647486166039603628e+00 1.277652723235951582e+00 -7.407106483441852629e-03 1.913398807164673476e-01 1.942963518748127560e-01 6.552315830378591111e-01 1.537996138043486116e+00 7.825659161423487165e-01 1.117759018271372307e-01 1.119645083663817431e+00 7.425030848312912379e-01 -4.102007199904487145e-01 3.210681381809227020e+00 2.108089138190851308e+00 1.269467896462143086e+00 1.858405639848164759e+00 1.764097608598605538e+00 8.787498889555933612e-01 2.112789865944703305e+00 1.231615835571565398e+00 1.949283081376763205e+00 7.138715293660570227e-01 1.531653590335820159e+00 1.922905076649069844e+00 6.887485256708864023e-01 -2.018808001157756382e-01 2.805889607522791707e+00 2.331740306862410073e+00 -5.630966720073959930e-01 1.043720466138227332e+00 -4.762535227422380335e-01 1.652237174437872103e+00 1.217298467565391951e+00 1.931954022236112234e+00 1.842978459554259318e+00 1.955860375037926424e+00 1.429916081382396786e+00 9.198907394168532869e-01 4.910668738384096899e-01 2.991194566436887747e+00 6.033692711311005041e-01 9.634981489611663674e-01 2.552323699438306948e-01 7.395347404063603580e-01 2.524900098039644991e+00 2.727396922745962682e-01 6.250012790159596987e-01 3.050031913461733968e+00 2.851594626476634087e+00 2.365592768682836855e+00 1.770728108623241148e+00 1.191787436617473217e+00 1.464931387146998665e+00 2.426646449618115930e+00 2.323282582587564704e+00 1.900868664515375839e+00 3.264242680069097347e+00 5.796695725164077162e-01 2.956207942923241294e+00 1.920574629505328978e+00 2.097258980288767116e+00 2.312514007087584478e+00 2.605090350361672247e+00 2.840680483371117226e+00 2.890195332134395834e+00 2.889783871674356686e+00 3.590987894692775573e+00 2.632151324382844937e+00 3.165292135883117641e+00 2.318956802409126716e+00 3.366199774646487342e+00 2.476042999196726768e+00 1.588227089063773079e+00 2.392298270905889090e+00 2.412613365375002594e+00 -2.400776072341853640e-01 2.483745672251151504e+00 1.358520435949169602e+00 3.463066299180377783e+00 3.379915995236182358e+00 1.850650280441283657e+00 3.105655965712861288e+00 2.223570949671298980e+00 1.528753491653694674e+00 1.701475901849151207e+00 1.236558923830761270e+00 1.592090811649182536e+00 2.260784251483693108e+00 3.971945879207703811e+00 3.113009768355175844e+00 1.548902227255830821e+00 2.299604582657892138e+00 2.950117355945864439e+00 3.013273205207481542e+00 1.784184383660244233e+00 4.178297746241332877e-01 2.660700502608185136e+00 5.225908113916134523e-01 3.872879875871588773e+00 1.864380745685582319e+00 1.850741841354074380e+00 1.907957769713431562e+00 9.759309523319524837e-01 2.343831623838793732e+00 1.829911159264089315e+00 1.378840116365477320e+00 2.946308717903384888e+00 -1.553839605186027317e-01 2.546751085428784034e+00 1.023970887677895014e+00 1.736050348751530636e+00 1.294977221649399102e+00 2.251331732011006448e+00 2.132596053514812962e+00 1.629699483885062694e+00 2.049562958953825120e+00 1.237298473044576408e+00 1.269657111138439820e+00 9.378809259783204011e-01 1.839475857328592090e+00 1.137723222451637151e+00 2.706218252904283084e+00 7.283003884425108820e-01 3.273338402937527647e+00 2.075233949723453541e+00 2.595521984227175949e+00 2.781927020042219478e+00 9.400139289027832357e-01 3.606118905063063540e+00 1.651562461066760745e+00 1.669505337340057238e+00 1.305871439095432629e-01 9.032144050022374859e-01 2.471266451171318934e-01 2.286338615197403445e+00 3.340712451268188499e+00 2.780678277702697709e+00 1.554273892672823232e+00 1.533597015796182683e+00 1.942906241122806410e+00 2.012663464619323328e+00 2.216489174139557150e+00 2.187517986560536087e+00 1.394210214565203998e+00 3.357902514431164942e+00 -1.366292680781140134e-01 2.157939109510482179e-01 2.134740740016180194e+00 5.070949500126260556e-01 7.093877280286729758e-02 5.172897793484481088e-01 2.643157841359976334e+00 1.420735412461891389e+00 1.336058590058202267e+00 2.060920053790468831e+00 1.698372515445757180e+00 2.265624370534467413e+00 1.396905472680327387e+00 2.250133886222002388e+00 2.996234292424137191e+00 3.056311367753832275e+00 2.092709376812957878e+00 3.195729673768559653e+00 2.865443804843057052e+00 4.235773529660620262e+00 3.536711948537633265e+00 3.996986168719791621e+00 3.420849661073663395e+00 2.585873611002031058e+00 1.939435419369016200e+00 1.573314219846757123e+00 1.130343989509935643e+00 1.022772226215248326e+00 2.554847837326732485e+00 2.818742143100412267e+00 6.944845314368743860e-01 2.760840761186187375e+00 2.168144793728064457e+00 2.087847258460700850e+00 8.044421629009197439e-01 2.679754556678148880e+00 1.735832647188590316e+00 2.154138183607390289e+00 3.626595378551122906e+00 1.729184008516253312e+00 2.728261227246055576e+00 2.002727884521522395e+00 1.426365449744324776e+00 2.509473675977814455e+00 2.157946994458352474e+00 2.537225850166706209e+00 3.701102003847074329e+00 6.623625229387625213e-01 2.390853929032127123e+00 2.403134665272046888e+00 1.314391435519398188e+00 1.827337029141600011e+00 1.142309462016789956e+00 2.835469885373581800e+00 2.643983784967475437e+00 1.476691802094185269e+00 3.072490914868327039e+00 -1.043164008116630043e-01 1.039334734142827621e+00 1.860861427212440855e+00 2.626917402577710892e+00 2.829493527017451715e+00 1.723982451947982941e+00 3.917412015088769461e+00 1.837606492447338313e+00 3.927952644325014009e-01 1.506298932413414615e+00 1.639866248831162165e+00 1.822986561443584730e-04 3.294839592304644071e+00 1.441444624472696390e+00 2.276917591855682321e+00 1.132354179598118460e+00 1.231317632336036194e+00 1.839784154212825706e+00 2.441365825138012369e+00 1.403233738201087322e+00 2.984476149800916023e+00 2.520377270188571384e+00 2.993924439819183547e+00 7.685324858941865456e-01 2.630286881099737961e+00 1.014818973050234163e+00 7.702245751509184668e-01 3.232602114772119006e-01 3.044446264781690115e+00 5.452160871018426613e-01 7.474300838777181433e-01 1.321742293923993339e+00 1.635858107443489473e+00 1.950074445049893690e+00 1.824745618135017455e+00 1.376514818957765618e+00 1.682947964807204766e+00 2.726203430803488814e+00 3.229168117497628998e+00 1.324245496037639080e+00 2.048373892760366743e+00 1.334843306884450076e+00 2.937814102209650446e+00 2.767092240380942147e+00 2.959118825141624054e+00 2.689042957370256115e+00 2.104670061980683737e+00 2.577475596831082960e+00 2.498882976265554667e+00 2.937889825737653116e+00 1.428437748349989489e+00 1.504799212556095389e+00 2.445549295316753913e+00 1.768954190158211759e+00 -6.257619180693891892e-01 2.406584286185340371e+00 2.272377586847599051e+00 3.328653138051523186e+00 1.592720545800428766e+00 2.356217066149022543e-01 8.946048816481890764e-01 2.682811625101521713e+00 6.138565646382559970e-01 2.932536643697173595e+00 3.723291187429873972e+00 1.779734822506540803e+00 1.375866339775038805e+00 1.414296996403290319e+00 1.772643881767951513e+00 2.991204673747345222e+00 3.744670394857743556e+00 2.079384253530510929e+00 2.681303091272310812e+00 1.903025008132976037e+00 5.441142968809603575e-01 9.466024060950087859e-01 1.055866350286207123e+00 1.140185329633647493e+00 2.405695258402188230e+00 2.643525404933934730e+00 2.025038953972235323e+00 1.498457124096799209e+00 1.272835669227837085e+00 3.220930466382275981e+00 2.793917129526843901e+00 1.340537315744442015e+00 2.523474346489717579e+00 1.422708244617592488e+00 1.175548510497885557e+00 2.834133601387698764e+00 1.272831874173538047e+00 2.155950102336636309e+00 7.329962669308566214e-01 1.414621185877966703e+00 2.105161823617414996e+00 1.387879758152415155e+00 2.560580596108035678e+00 3.191610790954990229e+00 3.321506507205826075e+00 2.242966559613488009e+00 1.826522995210090317e+00 3.181779644528409001e+00 1.748814030841795653e+00 2.358197238404403873e+00 2.107444838158776257e+00 1.563698553930097601e+00 4.186525282950711357e+00 1.547770697558265685e+00 2.014865619914213202e+00 2.992491012885017732e+00 3.821090461357401935e+00 4.701757556551409145e+00 3.375014011534153369e+00 3.423231775093876994e+00 4.156899513055461348e+00 3.544293757021073077e+00 2.547504631987438373e+00 4.549601523720538943e+00 4.764297255903775508e+00 3.431942183469783192e+00 3.785808412537773116e+00 3.373239636859463264e+00 5.931439820455793210e+00 4.129748501162446850e+00 4.994899357217547298e+00 4.002244923631460338e+00 3.776617619933210435e+00 5.248565150413986302e+00 4.751965303828268539e+00 3.375855831124112250e+00 6.172781536733596752e+00 3.542763133504123640e+00 4.488525017332053224e+00 3.511057541935155957e+00 2.343807362433230956e+00 3.108447658021452398e+00 4.083961866399070217e+00 3.545450046480334905e+00 5.690891074782792103e+00 4.501179709019544006e+00 4.101702228935652172e+00 4.220711679919110892e+00 2.441959224300263909e+00 4.027151903987689074e+00 3.695057177433565432e+00 4.640634602728375135e+00 4.650461587593679447e+00 6.490785477138524051e+00 5.475660740874185528e+00 5.388867266108725573e+00 4.238455383116217945e+00 3.644897194015424446e+00 5.976551852883832616e+00 2.989427202421588881e+00 1.236604622781785290e+00 4.635651523911096028e+00 5.613825986755411890e+00 5.657575018593851368e+00 3.670650586626656775e+00 3.683500141940728945e+00 3.833114120072282915e+00 2.617278197319768296e+00 3.087521809793862815e+00 3.855573550593174748e+00 5.632094190555688051e+00 4.921713428325066531e+00 2.438933241746948255e+00 3.837076359471546017e+00 3.416786024780703368e+00 2.799739276086541828e+00 4.342194611949884653e+00 2.975728184744601101e+00 2.829143496700754934e+00 4.225226738549521244e+00 4.101364256167953748e+00 2.861249866255525465e+00 5.500219518814743580e+00 5.261108707266503259e+00 3.812551901805018240e+00 4.459831478392066728e+00 3.153985153506475125e+00 3.418581065628527149e+00 4.172724595847308926e+00 5.505481301922347193e+00 2.644933315551997399e+00 3.226396491270136835e+00 3.330177515615831751e+00 4.091557968792061573e+00 3.982151526980099554e+00 3.587708875664742170e+00 4.076669411908052432e+00 1.642608215364575130e+00 5.839942732149675741e+00 4.528076349806466894e+00 3.029785189813297031e+00 3.376001780731601620e+00 4.764244624774192971e+00 4.010500507056509178e+00 4.744015344395316802e+00 5.946508735745884344e+00 4.141296745177784899e+00 4.128817583235875333e+00 4.882651288942913226e+00 4.684427067501618858e+00 4.482440327264808566e+00 4.636775905956373123e+00 2.338513880660729516e+00 4.031961449857850432e+00 4.630008075990161842e+00 3.447078408696093277e+00 3.707990703802683363e+00 3.128536882714224809e+00 4.198365984501644554e+00 3.321733125239542783e+00 4.325022754577799944e+00 4.835487866707782523e+00 3.360516093285200512e+00 3.003513464187739235e+00 5.129548698512256699e+00 4.217860181694545574e+00 3.538313080526327870e+00 4.916855065306950934e+00 4.346089006579370029e+00 4.096923852201522109e+00 2.926705391152815139e+00 4.493053765881005468e+00 4.277931439459769614e+00 4.498870497826186643e+00 2.785641657772776281e+00 6.001550586404610144e+00 3.161165439885803785e+00 3.810704565352673434e+00 4.360169921857230513e+00 4.080190964559015754e+00 4.809532589941238889e+00 5.141008035640989959e+00 3.926788102873827846e+00 3.812375970075609022e+00 4.671675560963023166e+00 3.958118180856075252e+00 3.679522526142605887e+00 5.104743769985748081e+00 3.520644899765646318e+00 3.621761166069042304e+00 4.936131384940631861e+00 4.380661007623918302e+00 4.548758568186144657e+00 4.094882548439310099e+00 3.047253005240433410e+00 5.409709212539260292e+00 4.607678190956161046e+00 4.698740072735287043e+00 3.311931126921904056e+00 4.196878462631365103e+00 4.999197659249648318e+00 4.281018256993381677e+00 5.031605207876389763e+00 3.334736071358185505e+00 3.564526003141286203e+00 2.404337618655103981e+00 4.327730292787846267e+00 6.288659602819714145e+00 3.986107631779625571e+00 5.523202963753060857e+00 5.397464548021693176e+00 5.536745427257478980e+00 5.353622406186526739e+00 3.432017285351470548e+00 4.251270886007212368e+00 4.297159852276710268e+00 6.461152980377837807e+00 5.935539373415011255e+00 5.345038326596926126e+00 5.332808294092626689e+00 6.429744044447577522e+00 3.694149576489316189e+00 5.061588256857264767e+00 4.745654836651503672e+00 4.590076916518165184e+00 5.434279685248965208e+00 5.306966666444092873e+00 3.224736454253232409e+00 4.312939337230873527e+00 4.627987099668514404e+00 5.877162555448395054e+00 6.129610942178655542e+00 5.366445928282020716e+00 4.833738722991469672e+00 3.452883365676131522e+00 5.799849586900397647e+00 5.039021074077984608e+00 5.630013976176893031e+00 5.883497746313358867e+00 5.771810021206730035e+00 5.851322701436839857e+00 5.119699306059458443e+00 4.525638628324917256e+00 3.582069869351059310e+00 4.979449133438931696e+00 5.806009513553135548e+00 5.075544117733141292e+00 4.591816512710427567e+00 6.360532163256108262e+00 6.233712217617879858e+00 7.258086493617199153e+00 6.374100993947051208e+00 5.055978949961555280e+00 5.218721425170961936e+00 6.107428319055560273e+00 4.448885723602461262e+00 5.279984409365705567e+00 5.688283575709209394e+00 4.922161313836299179e+00 3.683528012309802424e+00 3.725044230293110825e+00 4.899373449396664526e+00 4.632458796527585854e+00 2.917899746964528696e+00 5.066072016542827683e+00 5.514662403082951414e+00 6.019536143011331220e+00 3.745826521274574272e+00 4.839288072919043060e+00 4.902179320309467236e+00 6.402578920797939332e+00 5.611771129739272723e+00 5.811931841711943214e+00 6.375883957660558821e+00 4.283137155975804689e+00 3.738099883163928716e+00 4.624051763054149333e+00 6.262238960194561166e+00 6.209570018725011131e+00 6.451546901901788367e+00 3.403720909471399825e+00 6.351712796496551405e+00 7.425774147848676066e+00 5.296845212994292673e+00 7.126949997213674060e+00 5.945739407155928191e+00 6.525756144631361444e+00 8.162421241431291108e+00 5.712604250089178493e+00 7.332877100428572881e+00 5.647042741672417598e+00 5.560100521036931198e+00 5.575812410938073782e+00 5.514900045773226012e+00 6.320515639909620731e+00 5.778419644461820326e+00 5.410599162007809326e+00 6.910315619861089331e+00 4.690522504579105245e+00 7.875569575562902713e+00 6.933172423291166453e+00 5.587097749006263214e+00 4.703894722934912842e+00 5.908543860118666835e+00 7.620756305863187308e+00 5.927341190321113729e+00 5.946802607832787579e+00 7.527402421583710534e+00 6.182462764968568614e+00 7.172192901659204090e+00 5.775988674604797701e+00 4.400456776918481694e+00 7.083406658797610334e+00 7.477300375662164100e+00 5.054501177280537050e+00 6.550341934635591556e+00 6.787038986123622664e+00 5.876535555799398125e+00 6.479732844635305966e+00 5.357696627435549530e+00 4.756613681233385016e+00 5.763230039327498666e+00 6.534763886861574278e+00 5.904111365469703721e+00 6.150969960891180754e+00 5.563956472776776074e+00 4.173369745308935563e+00 5.608412305829844513e+00 3.688417275412958496e+00 5.524960562621683557e+00 5.465866255078335456e+00 7.521170678318012115e+00 5.225258193088595071e+00 5.551260352487638272e+00 6.983435239838402531e+00 5.609471584600411731e+00 5.401177681105563622e+00 6.751480298240144506e+00 6.156482650304472060e+00 5.894696845063730706e+00 6.415326607398637471e+00 6.719836130450465461e+00 7.231064450152919321e+00 5.533256565802939342e+00 6.434549196860809062e+00 4.319701556074851290e+00 5.377369979194503991e+00 6.584710020035026368e+00 6.267863666917149246e+00 7.324982288142616760e+00 5.493770528614311921e+00 6.078096608001641421e+00 6.644908730438698896e+00 6.519812475482264169e+00 8.431424599633604799e+00 5.952300293743078896e+00 4.617198993588446321e+00 5.784721934956889910e+00 4.005644193901022554e+00 5.335045361314199042e+00 5.820083409223564708e+00 4.320444863823362347e+00 4.535677420328035225e+00 6.569594624957137086e+00 6.530073419282055092e+00 7.292529308286640699e+00 6.008043601144116508e+00 4.314379025459156303e+00 3.881524811938558805e+00 6.944717340281674645e+00 7.141176235017886675e+00 5.093516808116770989e+00 7.300987952559243155e+00 5.769081481525184962e+00 7.296231073105928999e+00 7.120766315087618814e+00 5.058498607671458203e+00 4.830654403965932708e+00 4.500520019107185909e+00 6.339134512276933364e+00 6.568577240241223691e+00 6.400205578635032921e+00 6.998876111701093805e+00 7.828088628677834393e+00 5.831729847287209445e+00 6.619578472980301775e+00 5.314652804917093576e+00 6.479080104467978884e+00 6.435416199512470570e+00 6.843921046156441257e+00 7.645945103509205865e+00 6.875056400571957660e+00 6.395310617655473706e+00 6.825399566589177347e+00 3.396494689691571534e+00 7.019712294413350762e+00 6.248625494066713415e+00 6.691552760839024394e+00 7.900549986099823840e+00 5.239983362195584249e+00 5.761206415735818709e+00 6.433535953340634883e+00 4.842639067975291312e+00 5.044318920972147069e+00 5.112424968941192027e+00 7.647046774380219070e+00 4.938040055512173510e+00 5.300424620425729039e+00 4.666725725614077724e+00 6.921538161253417698e+00 6.824497906073177411e+00 5.360317841716680576e+00 6.872612683068120454e+00 4.483733685534030400e+00 6.254349752912623295e+00 5.670493390090034502e+00 6.699002731376158870e+00 6.880453881955240547e+00 6.494479665213145125e+00 6.854265657405713696e+00 6.157919947573933683e+00 5.343522271934050494e+00 5.506429523798265890e+00 5.077965484359726389e+00 8.180162458652924684e+00 4.157412313679746951e+00 8.111887366935533805e+00 4.584635510811772008e+00 6.551303254494189154e+00 6.000333450830963145e+00 6.625854746974817466e+00 6.343610292747432489e+00 3.942516282873348654e+00 5.163987450227062403e+00 6.966660121856698140e+00 4.705864731171706339e+00 6.260331523136517085e+00 7.538837884705559489e+00 5.166618568026433600e+00 7.226444743845755525e+00 6.370130221683580451e+00 6.039733499320240284e+00 6.665753963827400597e+00 6.604237363217333012e+00 6.201925486497441575e+00 5.961421668676111452e+00 6.160209398958707006e+00 4.958227653968908299e+00 6.407819485304304230e+00 4.357940648905794134e+00 4.928383768395407927e+00 5.703480221802339933e+00 5.403590814152433808e+00 4.398844945385109284e+00 5.488665094285448909e+00 5.949105017888115299e+00 4.601955021173891325e+00 5.175574915359099748e+00 5.771424013900438688e+00 4.519814704118829241e+00 5.758816723687653294e+00 5.063947670797127820e+00 6.160897176670517617e+00 5.903674721209068110e+00 5.018969164663715787e+00 6.487467960830535674e+00 5.267880705693515075e+00 7.516637646592723598e+00 6.338250566307882750e+00 6.193606029302324956e+00 6.293290761194199945e+00 5.432925831320566168e+00 5.929123504618920570e+00 6.563048439307006099e+00 8.052409098386071662e+00 6.676586334746811069e+00 6.125619590346017773e+00 4.592996001158730301e+00 4.050269001518508993e+00 4.721168743777877097e+00 7.270012913547717837e+00 6.384667774413943064e+00 6.498909640674965793e+00 5.782736586209822782e+00 5.679813073191501971e+00 5.226738739046412618e+00 6.473579090311190498e+00 3.453822541381990519e+00 4.582818462050756381e+00 3.487084238230022670e+00 5.445508509861854307e+00 5.935058126790353050e+00 4.569935471418284934e+00 6.896902076191109288e+00 4.043292976973519970e+00 5.871132405595984594e+00 6.026945487029871984e+00 4.708281049370694582e+00 6.153535559107440989e+00 3.118984803984752308e+00 6.847500167245212488e+00 5.012230826471558487e+00 5.550506297651009113e+00 6.616143102290961586e+00 6.124659536347709654e+00 5.482801024108848509e+00 7.913056692793237090e+00 5.789791985683881315e+00 7.451707284593391378e+00 5.504842868576488968e+00 5.876773004654689103e+00 5.644930082155666717e+00 3.757278234636508341e+00 6.387586994019089914e+00 4.620760116490183478e+00 7.524618842589597456e+00 6.009579370196910908e+00 5.827981400213478658e+00 5.385449848521558280e+00 5.686291067225877960e+00 6.873859865560985050e+00 6.995195631166174266e+00 4.313076653489932077e+00 5.239847147440283237e+00 6.932106298944747280e+00 6.004855282744221867e+00 7.889630439603518397e+00 5.789754894660840812e+00 4.693223039929021567e+00 5.624839453808137435e+00 4.596154353786948477e+00 6.691663955546486520e+00 6.872687341334065891e+00 3.039455206173149016e+00 4.545980860444979399e+00 4.683478563503335579e+00 6.551105166947419178e+00 5.993289256559298117e+00 4.864147308618101739e+00 4.450800669154481248e+00 5.944672180073490075e+00 6.181033893218785380e+00 4.157737516466525562e+00 5.957077222614779899e+00 7.021999664480043535e+00 5.979627869724643219e+00 5.324661069859371487e+00 6.566538258131149774e+00 6.902861817954602408e+00 5.200599171198081905e+00 7.665800199847469187e+00 4.381039314520618788e+00 7.828419688954459943e+00 7.420019297022268923e+00 5.166242448273059118e+00 4.619936381035126161e+00 5.776305511164085971e+00 3.065729181249382762e+00 5.804665723462455240e+00 5.322640824903818846e+00 3.931877524611458785e+00 4.891627828890004359e+00 5.130565140269236935e+00 3.187738971049579373e+00 5.284675702811920672e+00 5.532343550825762790e+00 3.965425077823418576e+00 4.226632995640684953e+00 3.285233413872320263e+00 3.570513847016084874e+00 4.313794502854141122e+00 6.826940034306704597e+00 6.000199772854270641e+00 4.153035571540335091e+00 4.388445503255337776e+00 5.911815451902793228e+00 4.914703070022585329e+00 5.415792848180063679e+00 4.219551132355332079e+00 4.589145270849641634e+00 7.670207435798295670e+00 5.517251718801524873e+00 6.421493910335936306e+00 6.299939585354715987e+00 5.735716460378493586e+00 4.744737935378443794e+00 4.606304462917116815e+00 4.848905472324559263e+00 6.211772806378005107e+00 4.879732847057987932e+00 4.054225002036131009e+00 5.535090755467321877e+00 4.973339750265969528e+00 5.829983452530778543e+00 7.414547708005931881e+00 2.702677833386053496e+00 5.906750953189285447e+00 5.319465462799131572e+00 4.690912145646277231e+00 3.958853165246797534e+00 5.601394367479165304e+00 5.386414008358017647e+00 5.370240621593035613e+00 4.733580228959063163e+00 5.129820493688234784e+00 6.490360756640717099e+00 6.233073160689923675e+00 4.702094249538260939e+00 4.614066035167777358e+00 6.515700175349735446e+00 4.452420811780230636e+00 3.320240195872204758e+00 5.723277498588315026e+00 6.159908165595748386e+00 4.946359429285514864e+00 5.989940481862219279e+00 5.030222662623994090e+00 6.529627788375233166e+00 5.276105344308111178e+00 5.070970369914980402e+00 2.972026650169209194e+00 5.156727489896854699e+00 3.627644984103672865e+00 3.689944163884021577e+00 3.636110305008075194e+00 5.273287266064239809e+00 5.434981445916768905e+00 4.910647559800303874e+00 4.416078321450350508e+00 5.428204911076381478e+00 3.744533732116015479e+00 4.133573275211745113e+00 6.920898747500525694e+00 5.194481351477576503e+00 3.533581587832451465e+00 5.278661200854843472e+00 5.629499391688689514e+00 6.488662390492342169e+00 4.045304514877782864e+00 4.570628889286128427e+00 4.612013761315290061e+00 3.975218312210927696e+00 5.171625610736595213e+00 3.377885165113329258e+00 4.062011982056805692e+00 4.611251030913864568e+00 3.582275630643136477e+00 5.893627454925398190e+00 2.865779435285187748e+00 5.039103601330675808e+00 4.558932936433723881e+00 3.783491482193420463e+00 5.517783444133625537e+00 6.510025430805501223e+00 5.298041129172515795e+00 4.878389653828242523e+00 4.304791061237112970e+00 4.215900150788435496e+00 4.140281099275155974e+00 5.943760133764934395e+00 6.128762478653936974e+00 4.679708346550741638e+00 4.892319480748777316e+00 2.788707286408305119e+00 5.439046558133855847e+00 4.844491736741643351e+00 5.005356040397758832e+00 5.943067062235515507e+00 4.921475759079473988e+00 5.094171563265309288e+00 4.972594377835981128e+00 4.721449405155678569e+00 6.985451867826593109e+00 5.625588744361835758e+00 4.977325885228037095e+00 4.659024491460924011e+00 5.087983724023347420e+00 6.122686983749728640e+00 7.742830400373257760e+00 6.989704083523003320e+00 3.648647788209234299e+00 3.858313035218930764e+00 7.064988662585498069e+00 4.736780926681854353e+00 5.651339196570844159e+00 5.312431844294207117e+00 5.948786719581301341e+00 5.579187147948749370e+00 3.486456030420389318e+00 4.196716807494485835e+00 4.296823362766071241e+00 4.480718384600821835e+00 5.659696012109764141e+00 4.563049860451347861e+00 4.610979713476872632e+00 4.218935148294655768e+00 3.717162737303811859e+00 4.172132511206750216e+00 5.215900463559087541e+00 2.688510902845933526e+00 5.481818784948695900e+00 5.729761918711899327e+00 4.764937601605293338e+00 5.536919749259875623e+00 5.366028107241517020e+00 6.954776215081944102e+00 6.026343731786014679e+00 2.995785566266954358e+00 5.247793876978686711e+00 8.673558321689466055e+00 4.713925353936680551e+00 4.433633146770179501e+00 3.121274988575533094e+00 3.844908329806691061e+00 4.747528536828240497e+00 5.291014763278665711e+00 4.712475257221986347e+00 4.791524700390799474e+00 4.901592057465951058e+00 2.482582520297821560e+00 5.246453104507092569e+00 4.590352726844280973e+00 4.927611383046169635e+00 5.034009592881855788e+00 5.111278017367956394e+00 3.579575779068681740e+00 3.868006541247303254e+00 4.840743914967436723e+00 4.891975133767680006e+00 4.298966666911057999e+00 2.598674439963292837e+00 4.791945294871556627e+00 3.233842387601307156e+00 3.706970136976806884e+00 6.293277135818247991e+00 4.665904782327105593e+00 4.822710527616312248e+00 3.603249723163012064e+00 4.657932270862516155e+00 5.829941677279663281e+00 3.674194309220723209e+00 6.447820094049886208e+00 6.702486904911668653e+00 7.071658420869574080e+00 5.313342619071975470e+00 4.668189978331405143e+00 3.520044700875517130e+00 5.051758744327795370e+00 4.619953678649966200e+00 2.446913624421168443e+00 4.402140945424312335e+00 4.137177632573401986e+00 5.856877977236873534e+00 4.989735579396310960e+00 5.726424403519640549e+00 8.170234472734314579e+00 6.550239521635388584e+00 3.428272273942649662e+00 5.891665472314417507e+00 4.520516990946201297e+00 3.830863332441812208e+00 3.980277495324400228e+00 6.004156157260924331e+00 5.717143220658434721e+00 4.626550846815107754e+00 5.194304401112982639e+00 6.143338495684782963e+00 3.969322439829215732e+00 6.693265253454649510e+00 5.336704287054613971e+00 5.480969679284948270e+00 4.913927662909847172e+00 5.798390470118158113e+00 4.307561408568160388e+00 5.439276696502128416e+00 4.357207256454803002e+00 5.918346350731622074e+00 3.735834381147907557e+00 5.237944323538872737e+00 3.080890757192042084e+00 6.182469695742946136e+00 4.702799840633460349e+00 7.263321326681879242e+00 7.783820746388056655e+00 4.715076197577256600e+00 5.170843316556801739e+00 3.774406442671734307e+00 5.062731994762639687e+00 7.956476134421640367e+00 4.049627728171677710e+00 5.230915842054883136e+00 3.767897600179609618e+00 4.756349312793169304e+00 4.293166065714974167e+00 3.770126177518017485e+00 4.540029928461830622e+00 3.925394464910334946e+00 3.628893868926291955e+00 2.665263222675199106e+00 5.932751336293608624e+00 5.839670704249891209e+00 6.064557471140368250e+00 4.630190294136040663e+00 4.841160307786996242e+00 4.311563105362116843e+00 4.355107495378094384e+00 5.515019273977267211e+00 5.509279426023203641e+00 5.085564312152354383e+00 5.647747354025355548e+00 6.214355938879930541e+00 4.885429580086648294e+00 4.039057085527027802e+00 5.534297167070175050e+00 3.074310385468995044e+00 6.024711894495592190e+00 4.132176084581009157e+00 5.878434551691059440e+00 7.907359802749298616e+00 5.179193510301574932e+00 5.364846899650482115e+00 6.317475335035863893e+00 4.501553816322440227e+00 2.809597698294365564e+00 4.488904564654583318e+00 5.429178584524851914e+00 5.024763373734784544e+00 5.135387324554119282e+00 6.785150062281338990e+00 4.055406936333507240e+00 6.185534472776670789e+00 4.090520854083051105e+00 4.798160211036680778e+00 5.509575934080485737e+00 5.482317543435722307e+00 4.128064495916116350e+00 4.033926334275480308e+00 4.679571826985358562e+00 6.439698106928536170e+00 5.126282023874114024e+00 4.776335371790106699e+00 4.927289250455723746e+00 3.680344436855993884e+00 5.018220907996050251e+00 4.702474512033782084e+00 5.140967565047943388e+00 4.684092894241782545e+00 5.618214082041730784e+00 4.699333178959904878e+00 5.182430809202721811e+00 5.755378526610959611e+00 7.034404511830238071e+00 3.874414736576082152e+00 4.701147361534292024e+00 3.854776631572284007e+00 4.775498966772362408e+00 4.751280131988179889e+00 6.314780061495668839e+00 5.399114272660489711e+00 3.812507886447153105e+00 3.921279932915323396e+00 4.966443866997922285e+00 5.703893377960443267e+00 5.789674022127591080e+00 5.456556825151941403e+00 5.277625550602100368e+00 6.068062732100238499e+00 4.352607663338281085e+00 5.456350955046045392e+00 7.006398675615631788e+00 5.609566305933519459e+00 4.729929453632954583e+00 5.226749410331824386e+00 4.817544783575476330e+00 5.607468990925859487e+00 6.351397924022933239e+00 5.457281288638494487e+00 3.988241418043486863e+00 5.896709476120933324e+00 4.681578728811382817e+00 3.906631128911481898e+00 4.738982729232805724e+00 4.757226824121135955e+00 5.907055241041366145e+00 3.562789015508122770e+00 3.298046334443057503e+00 4.098198016118228537e+00 5.504060002364481008e+00 4.958431068873847103e+00 4.692775652437080502e+00 4.159979384998087504e+00 4.482781872208415841e+00 4.411237079315463383e+00 4.365586635656923953e+00 4.874546779570387400e+00 4.502290289549584656e+00 5.554647518008390961e+00 5.872251415022065046e+00 7.642928531576820284e+00 5.491116409458366654e+00 7.114511725563398947e+00 6.162801099927051496e+00 7.398645570423489026e+00 8.002367128381729700e+00 8.000267679114582364e+00 8.226440771713681599e+00 5.909250999342995136e+00 8.224807864958023629e+00 7.237681838676558677e+00 7.826800528563650161e+00 6.915368079567484116e+00 7.277715771471462425e+00 6.282798301491089532e+00 6.820915702219140897e+00 8.480626172098672200e+00 5.891178293136433375e+00 9.771716757152937305e+00 6.308958681627565568e+00 8.234707433649104402e+00 6.091588477522593692e+00 6.437343854795980036e+00 9.126711743444783309e+00 7.504524692450821099e+00 6.687065744675328105e+00 7.504946322350290799e+00 8.255349084638805124e+00 8.346719714581700700e+00 4.606150569022397612e+00 5.205983765438240596e+00 7.571378702826474516e+00 8.413025721219375086e+00 6.474398762805043006e+00 7.492728330698845696e+00 7.034955623059543584e+00 6.501063876271660824e+00 7.108924838753953424e+00 6.588316347544474816e+00 6.248712503999948709e+00 7.430623770384723770e+00 6.931768220111218959e+00 5.748967884238283865e+00 4.961124092449650469e+00 5.800682357198763128e+00 6.778768045265301190e+00 6.773629671467106483e+00 6.595812585296309649e+00 8.381925652437816510e+00 5.793069964121336568e+00 6.505891635686282370e+00 6.516858111230141581e+00 6.502100524061080300e+00 6.970302437875599111e+00 7.167907317745253692e+00 6.482233645190024873e+00 8.365340574782964111e+00 6.642820063261513752e+00 6.980639381331704918e+00 7.825097354990896648e+00 7.089531345616690849e+00 8.756074528466148976e+00 7.058081173637358319e+00 5.861522605094386940e+00 6.640900127511558892e+00 6.669600834884862550e+00 6.826856237137970851e+00 6.595605799424453686e+00 6.650895585021941336e+00 6.647925586661613373e+00 6.464267515311968637e+00 7.013573696549387115e+00 7.774606387915583561e+00 5.824378600154535235e+00 7.744131809448042247e+00 7.716960146348044169e+00 5.936577466074726139e+00 6.841684525875459499e+00 9.400090465757299896e+00 6.732172260420959731e+00 7.772629755255360706e+00 1.025639990717447603e+01 6.598260189551964139e+00 4.935716258461056327e+00 1.063381249840274378e+01 8.611314825599922784e+00 5.945078080790373143e+00 7.092019774213373040e+00 7.761452751807223827e+00 8.038619324091392571e+00 7.802869635652319502e+00 6.819576918458133186e+00 9.351449163374027762e+00 8.363900853016493997e+00 7.334014866599896543e+00 7.029471046295252989e+00 8.906082641044118731e+00 8.262840806774454094e+00 8.551098723124752610e+00 7.758541888266561770e+00 8.106003558625628713e+00 8.052436343339751446e+00 9.578941900181739300e+00 7.225081038128252864e+00 7.421021421468925183e+00 7.615136039994776951e+00 9.810362615457462354e+00 7.701390908495601373e+00 7.666113763417135019e+00 8.922986772661927191e+00 1.045852891534520523e+01 8.708171264479918960e+00 8.101671605544085608e+00 7.417399665937180586e+00 7.047274776565010335e+00 7.402499889480993467e+00 9.269174858642301729e+00 9.373929458536974124e+00 9.907932040004636676e+00 1.005203875362188271e+01 8.320470252477804252e+00 8.030511070017686492e+00 9.525412852483343684e+00 8.596835768865501493e+00 9.739783065549190155e+00 9.458974280359203846e+00 7.857790908372256133e+00 8.455753217849370174e+00 8.427190159714985640e+00 9.470533446787804621e+00 7.795779488985250083e+00 7.258795378569906198e+00 6.930046692462350499e+00 8.434810666460505146e+00 9.573519784625787565e+00 8.932930149905978112e+00 7.338266313047455469e+00 8.855834607416724680e+00 7.332840830502828311e+00 7.663295044317239402e+00 7.202970328618708784e+00 8.103072992498480787e+00 9.312072286802379750e+00 9.587759428157641040e+00 1.015433772527203260e+01 8.631229404977512232e+00 7.654947664528605422e+00 9.578621122063399440e+00 8.398967355567418025e+00 8.898879525065297003e+00 7.916043531316608650e+00 8.975010849339824404e+00 1.017752436252098569e+01 8.718356902111315421e+00 8.991263592739601407e+00 1.074964639005031053e+01 7.235913956307253869e+00 9.854802253061507145e+00 1.033420834778546826e+01 6.412383232730211269e+00 8.991359187971292855e+00 7.347535241167738818e+00 8.156030926353862398e+00 1.018074383660949245e+01 1.005554702200428707e+01 1.131623130479363049e+01 6.676812764351421237e+00 8.358624579760540740e+00 8.436671785464193718e+00 9.186810889458987717e+00 8.734051266252178536e+00 9.124696368852434958e+00 9.221944883561427275e+00 8.972732656567488974e+00 7.896956454764814559e+00 8.533400919417337249e+00 8.938655514722583462e+00 7.677176340002668908e+00 6.428766380572296768e+00 8.706786453378555279e+00 9.347800481317307231e+00 1.007444514215061204e+01 9.763576298708350976e+00 9.598623905899057007e+00 8.321457562193177893e+00 9.307142988555693108e+00 9.719996453647363310e+00 1.046875987614099657e+01 9.019039834021757684e+00 9.985387627378001341e+00 6.600797753019809200e+00 8.892853060032429369e+00 8.829479771999135806e+00 1.069115406922231948e+01 9.160403444831452191e+00 1.042283322845367266e+01 8.532566032558632330e+00 9.300038454279134115e+00 9.914383502672954762e+00 8.197658725849867878e+00 9.669458130101038051e+00 1.090679461759231472e+01 8.593164880624765800e+00 9.714470629019091419e+00 1.052415965316495061e+01 1.079112318444003549e+01 1.062810430226563163e+01 1.126101675544620839e+01 9.020249420618888792e+00 1.073807723399775504e+01 8.345522874182051964e+00 1.317540658859498315e+01 9.854878291729855633e+00 1.089408691920872485e+01 1.158852452600948446e+01 1.002300583201848205e+01 1.290185524662423155e+01 9.913406739096412679e+00 1.155825457525180866e+01 1.012300426661230190e+01 1.065020135530838807e+01 1.189484110462341704e+01 9.582643994913308205e+00 1.104646065727381732e+01 9.149136224656112759e+00 1.208482101753349625e+01 1.090240369688040900e+01 9.568687015326075240e+00 1.098667300511653622e+01 1.131352720125253342e+01 1.153996458619610976e+01 1.161448582523908613e+01 1.056875893252672149e+01 1.033505407446610924e+01 1.140276711711274693e+01 1.130435302524366037e+01 1.299610767882423090e+01 9.448060709570480498e+00 9.461721335641387398e+00 1.227500482187106279e+01 9.993645194988099334e+00 1.080969799482782356e+01 1.049698052504482781e+01 1.198731514900645578e+01 1.214349180305683973e+01 9.998315838127515676e+00 1.133972329533241030e+01 1.280653649099077107e+01 8.614158752363987759e+00 1.112878856301117025e+01 1.035701724657606881e+01 1.165658926518946537e+01 1.087821764689152459e+01 9.524884929294008984e+00 1.028096911546064440e+01 1.236587778659309933e+01 1.131127944871027680e+01 1.170561565031962736e+01 9.546353374459469521e+00 1.066341749089499835e+01 9.115794025370121290e+00 1.296479893828495378e+01 1.251927148048330984e+01 9.444204509497296840e+00 1.165686824483855588e+01 9.472285640476776791e+00 1.152551105698541889e+01 1.054090103527909150e+01 1.310398139381522853e+01 1.204478008715121184e+01 1.135088975349804485e+01 1.191739908832165717e+01 1.333616470429262790e+01 1.007104746973456244e+01 1.159113779964965651e+01 1.187670071575892017e+01 1.127220355301184540e+01 1.075836325076144462e+01 1.295869206943669738e+01 1.157732951521346365e+01 9.600220861144295625e+00 1.079890394319396663e+01 9.182485896631748190e+00 9.791564104799073576e+00 1.058696139377641821e+01 1.192606305126319732e+01 1.093238004317617396e+01 1.170631309720470625e+01 1.083087655858804688e+01 1.160611098720276857e+01 1.062257902251293551e+01 1.251473369948133119e+01 9.306014712778244657e+00 1.160748385910125968e+01 1.153691893305744109e+01 1.270218198174758761e+01 1.182839552499300773e+01 9.811026190732851759e+00 1.064142470540760144e+01 1.125521950871012145e+01 1.050582132544664837e+01 1.085877208365783808e+01 1.103466179763718280e+01 1.181279261140686287e+01 1.011706535162149301e+01 1.012883691952135301e+01 1.024333956696182746e+01 1.218626709323559609e+01 1.100154116446456243e+01 1.288164933374638110e+01 1.127850009891225014e+01 9.112841091796623161e+00 1.361482231312284519e+01 1.271000915780361318e+01 1.183576197654602069e+01 1.129026462920105978e+01 1.156562311979665125e+01 1.129001224784507151e+01 1.291337395864645110e+01 1.168471431935568994e+01 1.087155009636394531e+01 1.167273381077289862e+01 1.209940481719051952e+01 1.092264549608389679e+01 1.302129309604593210e+01 1.272528277153296372e+01 1.147296314171411247e+01 1.208197948952461331e+01 8.731549189569550506e+00 1.072860663755458610e+01 1.261226978853006386e+01 1.425406266035634140e+01 1.014011015812010541e+01 1.076599163544872972e+01 1.402089368882451659e+01 1.305575817801814509e+01 1.338464660707610498e+01 1.278095721629320280e+01 1.299311309633087319e+01 1.214060425870089333e+01 1.026445014743107720e+01 1.239734282023702505e+01 1.367260259583334125e+01 1.293950935244954259e+01 1.314903790954253360e+01 1.409264841216897324e+01 1.317818163229331674e+01 1.332410819253199463e+01 1.208636007896156173e+01 1.282641247407415186e+01 1.226280827647111771e+01 1.458354497088790502e+01 1.296913431510407477e+01 1.326209850880841401e+01 1.314248826698972650e+01 1.307997727262913124e+01 1.288758348416140009e+01 1.329983934733072459e+01 1.327242847676661341e+01 1.140421815445987974e+01 1.340458632551064433e+01 1.348404962353485281e+01 1.360445506839982777e+01 1.261171953596672601e+01 1.371673410381949409e+01 1.303924781414340117e+01 1.176371448234146477e+01 1.347843526119903501e+01 1.413879986591026316e+01 1.208819722198931679e+01 1.235633094238474783e+01 1.267257365085243492e+01 1.390660242208686981e+01 1.427168373582718708e+01 1.414698808540024544e+01 1.476240020962555022e+01 1.376859994482141758e+01 1.209071724139085013e+01 1.258592092456437861e+01 1.267277173470997553e+01 1.337789324655392775e+01 1.316680682622050114e+01 1.262789333430420591e+01 1.483998762856081832e+01 1.154516234462619195e+01 1.426681240798400196e+01 1.319946745231858998e+01 1.175871703256326306e+01 1.079475510415372774e+01 1.163901856505652255e+01 1.345345557768376210e+01 1.293155380945887778e+01 1.483841811387764942e+01 1.200101600239574751e+01 1.271219730193424802e+01 1.069528834501936920e+01 1.256527666508942609e+01 1.219933864859553552e+01 1.255131147674454795e+01 1.337727937503343867e+01 1.294581841815337953e+01 1.287990778664999070e+01 1.326962311225094915e+01 1.466354198649693252e+01 1.120828571544544161e+01 1.227552183311316192e+01 1.255657141322665282e+01 1.198000564859106731e+01 1.308444006602120346e+01 1.328607077520976354e+01 1.300858378311762564e+01 1.301406813417555064e+01 1.491559638222339146e+01 1.503123688324486018e+01 1.476009034332762759e+01 1.409441545534136431e+01 1.227915636841715319e+01 1.379929289948925941e+01 1.373666990587064340e+01 1.396227416091355700e+01 1.554403748056468970e+01 1.345422359550169134e+01 1.389751148644098144e+01 1.389323629924882297e+01 1.448897230982590578e+01 1.500306971308962467e+01 1.472733581806477687e+01 1.470741110368204652e+01 1.439098714465607820e+01 1.527557676820657839e+01 1.473074555509220041e+01 1.310627597040723202e+01 1.405768585626176304e+01 1.544640271234036177e+01 1.167002324407392955e+01 1.208891416562851973e+01 1.418224181251577498e+01 1.316133806505834691e+01 1.547125588027237164e+01 1.287426324324463600e+01 1.311206653265081812e+01 1.405951245228836832e+01 1.408279064516095325e+01 1.620892678427709299e+01 1.419931547473812472e+01 1.245243556098267312e+01 1.537820052560228135e+01 1.313475474109468166e+01 1.292447890117652065e+01 1.426970465824468093e+01 1.308293703302197386e+01 1.383000968030759203e+01 1.358429878154630366e+01 1.272816773062902129e+01 1.155585300353687650e+01 1.617017265524216185e+01 1.521981782631538493e+01 1.288487392958532851e+01 1.345395613851029637e+01 1.508505057383394643e+01 1.357225785999739287e+01 1.379049549871350244e+01 1.505646311933780979e+01 1.547574195201815783e+01 1.261675023936528284e+01 1.495299468050994030e+01 1.342951305799371653e+01 1.530038206867184769e+01 1.375872738161293540e+01 1.257375955843532722e+01 1.195678919786331385e+01 1.268734113662078400e+01 1.423967017559527193e+01 1.442247379018195019e+01 1.328670154436482242e+01 1.297318039148548152e+01 1.354827643161544337e+01 1.401618103285402483e+01 1.527386905792133298e+01 1.234677714654153569e+01 1.333704549474144407e+01 1.458371015572699569e+01 1.589546016404675477e+01 1.349155337619582973e+01 1.302893434085228286e+01 1.270633711775698238e+01 1.375695774803686611e+01 1.322165016642662572e+01 1.269140760735259121e+01 1.449528186066645574e+01 1.466296226034129013e+01 1.600149107191545994e+01 1.248684992051409282e+01 1.356274971490574188e+01 1.386850847342209825e+01 1.216268618464488149e+01 1.501117208010516535e+01 1.387757364918138059e+01 1.376491052028914197e+01 1.423591764033719720e+01 1.170822727522814333e+01 1.538430795642881854e+01 1.571791668651314033e+01 1.434502458026495653e+01 1.418174391435453074e+01 1.430949349994708086e+01 1.559238284101128436e+01 1.331844419759030451e+01 1.461267633988057746e+01 1.559414195048505114e+01 1.505459019057707337e+01 1.516473926692962770e+01 1.703245975175176952e+01 1.295085657250826472e+01 1.495029737222169253e+01 1.411162433739068156e+01 1.343951849284180433e+01 1.450024040015668092e+01 1.607036535879950279e+01 1.805980775775262615e+01 1.240507737838973057e+01 1.289897577777469273e+01 1.503111857577754762e+01 1.432649232533000827e+01 1.450373691422581857e+01 1.470398089938380970e+01 1.535250369513628499e+01 1.582381519991580276e+01 1.545182618698025223e+01 1.529025765709915419e+01 1.349405419787323090e+01 1.554625913261074643e+01 1.448670062721645380e+01 1.457835858216610347e+01 1.709930033821871831e+01 1.498251170807251675e+01 1.355413195939827631e+01 1.598181663595068080e+01 1.454255200387650326e+01 1.608276066532027571e+01 1.579513025325603337e+01 1.412641569420592091e+01 1.530095122022474818e+01 1.257028953336903321e+01 1.418850876750934198e+01 1.563720738986871694e+01 1.480198790832542066e+01 1.639370571178965008e+01 1.201594777828927718e+01 1.453227140994927780e+01 1.530133584459462703e+01 1.551410259442512185e+01 1.415065278660166470e+01 1.547522148493239413e+01 1.688275389441059815e+01 1.463306972170001607e+01 1.487549603378349872e+01 1.586151812512896697e+01 1.487061787762734788e+01 1.336699853336153865e+01 1.509499004199447825e+01 1.802358784872262731e+01 1.590666193458215005e+01 1.594027845859137571e+01 1.432996406359960062e+01 1.257600977622371197e+01 1.443886178890586969e+01 1.384739316356250249e+01 1.486783486630376139e+01 1.361231085056621382e+01 1.389122300339703564e+01 1.345684945576994274e+01 1.562357035974021358e+01 1.497256532255619099e+01 1.409254556860284069e+01 1.442035776693123594e+01 1.412537343378373400e+01 1.493823261799388824e+01 1.349010870823779307e+01 1.404833643248628228e+01 1.268266660022080750e+01 1.405008018042991225e+01 1.407967330637005077e+01 1.427793424400447364e+01 1.378324405799971863e+01 1.460220547210793995e+01 1.491415354631335610e+01 1.408827835981982979e+01 1.368907931556674029e+01 1.444932238494267374e+01 1.337022543748963876e+01 1.559417033207710190e+01 1.746177953280793460e+01 1.478042222145129259e+01 1.510434255891865796e+01 1.376102951313644418e+01 1.534039909119868206e+01 1.323719521182888315e+01 1.692620897126312585e+01 1.524546264452971123e+01 1.590356914847357217e+01 1.509569870149465665e+01 1.413123807958241152e+01 1.563038892731778873e+01 1.654642364652043085e+01 1.529432769363222810e+01 1.595935608771748626e+01 1.595236963378569506e+01 1.528538081554521710e+01 1.422733617230315240e+01 1.483466461166690920e+01 1.379849248988903376e+01 1.379203868807186950e+01 1.446883974968019437e+01 1.558662864257400926e+01 1.501177501645073775e+01 1.633701020902778467e+01 1.447379386188895189e+01 1.471890655382445878e+01 1.516407649517738854e+01 1.471906359552312971e+01 1.550552297562846249e+01 1.506822829952903575e+01 1.559211504962344108e+01 1.536485454632336989e+01 1.389410440312910389e+01 1.396049502732776659e+01 1.503657269875565206e+01 1.499865078928922912e+01 1.426516748341978769e+01 1.518925250037729313e+01 1.521581526755648639e+01 1.423101917024678364e+01 1.388710825448794139e+01 1.625212847507234670e+01 1.408537883409843694e+01 1.582293095304715003e+01 1.469057310711508890e+01 1.472402271972139154e+01 1.571542862268497132e+01 1.476224920177931921e+01 1.308362524469630372e+01 1.421100295900989785e+01 1.295891865335863358e+01 1.529579810953117835e+01 1.572571316713153955e+01 1.393146784656253878e+01 1.558160471671678593e+01 1.389121049521390994e+01 1.471020083707759696e+01 1.351967812038979133e+01 1.510275480802712167e+01 1.439442461866789102e+01 1.355384549890874979e+01 1.487094117412012650e+01 1.575810622853513010e+01 1.644911102488940102e+01 1.326575101052783445e+01 1.481741637167730552e+01 1.390695927765838746e+01 1.478219592799310789e+01 1.547021330174844067e+01 1.354062483792024096e+01 1.467177533192956318e+01 1.495865286706849062e+01 1.449700234078275329e+01 1.463006861707007999e+01 1.655966628797778029e+01 1.479144475807681580e+01 1.648031448616929495e+01 1.646253532278636911e+01 1.258066217205541015e+01 1.586632206200776274e+01 1.661406040730189559e+01 1.568936168329114800e+01 1.548426698738259688e+01 1.628532771106559096e+01 1.466156359998275960e+01 1.478751195188842971e+01 1.552017701197129362e+01 1.443744013310346119e+01 1.556622669275756188e+01 1.389222307166791737e+01 1.534905258029498931e+01 1.455926212324976987e+01 1.549234015317364310e+01 1.491634768521747922e+01 1.360503699901480879e+01 1.412710473251702048e+01 1.553215837811161393e+01 1.500865285733877919e+01 1.625072764704180273e+01 1.632276111441573008e+01 1.733908888850378460e+01 1.525924846504435628e+01 1.570522329253694771e+01 1.753668385927631235e+01 1.426926662683465352e+01 1.507921924871893360e+01 1.598867859584576401e+01 1.450767562054147852e+01 1.380168712770507788e+01 1.524575688948182872e+01 1.503112215233056936e+01 1.751810126031903181e+01 1.598247988869694858e+01 1.431776202525881381e+01 1.551668074041668532e+01 1.471469679458714808e+01 1.571644477608669455e+01 1.402718198756349466e+01 1.716577769239346907e+01 1.648730000528586004e+01 1.538135246917008736e+01 1.368034937350968683e+01 1.442387854260742763e+01 1.503361517201673259e+01 1.459995360704057177e+01 1.427191307650654828e+01 1.498760413721455720e+01 1.524338447762580806e+01 1.583586604974077439e+01 1.596135183169521454e+01 1.468923158857952949e+01 1.592979848169174062e+01 1.560004200904558225e+01 1.608230163962995007e+01 1.545005246679941280e+01 1.474517728931625982e+01 1.563875241312358000e+01 1.394136480170119619e+01 1.336640964245838603e+01 1.430742481430512392e+01 1.569743029600579121e+01 1.639260120512820862e+01 1.455848671745308387e+01 1.500810273969281816e+01 1.561131937880672993e+01 1.448600734501440712e+01 1.590350109598959705e+01 1.502013032216033039e+01 1.468148346695435613e+01 1.484154542877122651e+01 1.564499006632151534e+01 1.689408041534478500e+01 1.574302820381125478e+01 1.512288600164995778e+01 1.576500182852501375e+01 1.639664158162950969e+01 1.418418940916122928e+01 1.258445623426674054e+01 1.509288804735043854e+01 1.510908975492986528e+01 1.490094520594487904e+01 1.559246386248803340e+01 1.406355956420126674e+01 1.359163404748190018e+01 1.446923424096017818e+01 1.671792154227724936e+01 1.393985550860199218e+01 1.563324054888765602e+01 1.430521080527742050e+01 1.481578114292365278e+01 1.664974561377579576e+01 1.562963950371915089e+01 1.538050681621344395e+01 1.628652303599332996e+01 1.722021906303796968e+01 1.531977643238898956e+01 1.640039952653027200e+01 1.654291332110163992e+01 1.573970686608585545e+01 1.548446200810150941e+01 1.547578959332199311e+01 1.657428253741603896e+01 1.719234811308370325e+01 1.597078155035554303e+01 1.552071562274482552e+01 1.518582249561730002e+01 1.531926362014080922e+01 1.778166084955345383e+01 1.631151558650080702e+01 1.632633088443081348e+01 1.589224845438864797e+01 1.759783060703453472e+01 1.577788945880554294e+01 1.835342747960619647e+01 1.402759429274507141e+01 1.503088732278307482e+01 1.570135188876109744e+01 1.466307956942761415e+01 1.726829449440727871e+01 1.629034064160258310e+01 1.746571220280925374e+01 1.506341911533796463e+01 1.643650235778027024e+01 1.502418185465300482e+01 1.359864410959211511e+01 1.678039817896280894e+01 1.567237735772934926e+01 1.515324652623246493e+01 1.387370529066509661e+01 1.590831790921644995e+01 1.462163206158137285e+01 1.652645891868857930e+01 1.544152373756477559e+01 1.524769226302862357e+01 1.778854609661306085e+01 1.686786273538131908e+01 1.616939787098122849e+01 1.726517643782120714e+01 1.713135610580285118e+01 1.858484779867023917e+01 1.570106410174225253e+01 1.786996491718956648e+01 1.727172407734409632e+01 1.613782468333084097e+01 1.600172188905483850e+01 1.581839882304649159e+01 1.643474960532170925e+01 1.814149712303477102e+01 1.602697743135367503e+01 1.735595616171971400e+01 1.471874277601742875e+01 1.642017991371047358e+01 1.694066645024139461e+01 1.709035937480036438e+01 1.619313819596335335e+01 1.798101089931793695e+01 1.888282967947580104e+01 1.712812118693112140e+01 1.725581477506358397e+01 1.651432069005576864e+01 1.504394831546349032e+01 1.597892610191441953e+01 1.657126974334002156e+01 1.577415451199953544e+01 1.652348550799341709e+01 1.762338173120462770e+01 1.612024202755662117e+01 1.779082707252160489e+01 2.007054806365070476e+01 1.809443874791257656e+01 1.616022517187961682e+01 1.599943315994561388e+01 1.673529815005003485e+01 1.638213728355417587e+01 1.581084536156695286e+01 1.519884814885884161e+01 1.819731872721553856e+01 1.887296994038495157e+01 1.689483030990388102e+01 1.697940705784728976e+01 1.760150248611019919e+01 1.765254692737912023e+01 1.822803099492524836e+01 1.704264751008690482e+01 1.654194129602770502e+01 1.727996526916035691e+01 1.709903565868919983e+01 1.604888606904335191e+01 1.814749995240314817e+01 1.501242543672156060e+01 1.696007957982293490e+01 1.681174267725499760e+01 1.671333312709894514e+01 1.765794902674409173e+01 1.622247516112908983e+01 1.715928218906589819e+01 1.690307849017814590e+01 1.592439297205210735e+01 1.580717331197846853e+01 1.669732945090360943e+01 1.687717047143295090e+01 1.597889479055075945e+01 1.635914912438072832e+01 1.705374666155383068e+01 1.541474063131041738e+01 1.898519376167048378e+01 1.891013625328143277e+01 1.730489702533080987e+01 1.675724034181214250e+01 1.874584659133105546e+01 1.615690870417108727e+01 1.661283097016484689e+01 1.639689926170801826e+01 1.669996732264929307e+01 1.673922846484349947e+01 1.823206399279703049e+01 1.603565659666536547e+01 1.467814833661798701e+01 1.748084746352932939e+01 1.879658758727427781e+01 1.702199400272360208e+01 1.770441666740586939e+01 1.807680264675386184e+01 1.731902734477551320e+01 1.754713629949445419e+01 1.693407237707613788e+01 1.734115218905478883e+01 1.655430011152394343e+01 1.823566376018175816e+01 2.064293873864874129e+01 1.767353194514976877e+01 1.896315478837430746e+01 1.663769445171589823e+01 1.550238712637874983e+01 1.822047941694400564e+01 1.974905581592203418e+01 1.874826637979128918e+01 1.849833082407401008e+01 1.715469493077926089e+01 1.933825423425697565e+01 1.760106659097115767e+01 1.851273393953686863e+01 1.966664789207203512e+01 1.647959429733510461e+01 1.869879750691041664e+01 1.747100178800768333e+01 1.694809229887894730e+01 1.826518357608793153e+01 1.736200575439309191e+01 1.938591133036571534e+01 1.730659669009536117e+01 1.881109618433728059e+01 1.782729775633296398e+01 1.978502138387504417e+01 1.732235922770848191e+01 1.905152955600342324e+01 1.644429767116638885e+01 1.801436986144224406e+01 1.719838959609427675e+01 1.775525709793287632e+01 1.804521530583257416e+01 1.856932666347085359e+01 1.806059890943627266e+01 1.639235852296778262e+01 1.775203488382566164e+01 1.961514108660868416e+01 1.880005416663611584e+01 1.786534487404772165e+01 1.805484155492105103e+01 1.871614756852102346e+01 1.864007183272813606e+01 1.985630379173243298e+01 1.894954164908746819e+01 1.814091634082581805e+01 1.804090506917996706e+01 1.902061970478478869e+01 1.793682490806987673e+01 1.661160046577960259e+01 2.093227696390268378e+01 1.916324188979449872e+01 2.031735254347081110e+01 2.021357682314748772e+01 1.981417269969020722e+01 1.960948196682834066e+01 1.918729364456002173e+01 1.971950394726884426e+01 2.021212583676322438e+01 1.718665705280855249e+01 1.939790332584494337e+01 2.018227064078165611e+01 1.995503840306138343e+01 2.094381148874779797e+01 1.837597847263792517e+01 2.027323807937606404e+01 2.083002799073249633e+01 2.074077755522405297e+01 1.939708114235875058e+01 1.943285104393731544e+01 2.010301574071590380e+01 1.898777414810646391e+01 1.730554009975678653e+01 1.939065627133231473e+01 1.874667920518224662e+01 2.120160166035669391e+01 2.007987651301328569e+01 1.902222520388169968e+01 2.125704782862610287e+01 2.177458010457557336e+01 2.101875368241925912e+01 1.946076853158037778e+01 1.664708048289081788e+01 2.164331433854320252e+01 2.000880633125079910e+01 2.226463445320187873e+01 2.165540424839684164e+01 1.998758311732431281e+01 2.003534212413277871e+01 2.070239204022312052e+01 2.154624405824871047e+01 2.034574045924059504e+01 1.965894315595897268e+01 2.124788247902514371e+01 2.087438095074540811e+01 1.909028439413977907e+01 1.898503260469102472e+01 1.910518700940879810e+01 2.040080773083375476e+01 2.053371840982018881e+01 1.942239126526558834e+01 1.883338280635063100e+01 1.883716882729877895e+01 1.884881963469252852e+01 1.860257256459660979e+01 1.964828392175883920e+01 1.989748974527447700e+01 2.067785509721424120e+01 2.003460133012095312e+01 2.167154137888221044e+01 1.859748777316535140e+01 2.048326339784738792e+01 2.060421298570267368e+01 1.973250913161359321e+01 1.893348923974208020e+01 2.045624451439331537e+01 1.942081333898783413e+01 2.097283189460451780e+01 1.996359352293631773e+01 2.018830961716953354e+01 2.104000254939846570e+01 2.112434359619371449e+01 2.061037288550015489e+01 2.022727351041535115e+01 2.213817783646875981e+01 2.273899060549506146e+01 1.956315016989286093e+01 2.282980494995145193e+01 2.058312243683230491e+01 2.036853070365068419e+01 2.253573317197110981e+01 2.182844671634699552e+01 2.221414122345680298e+01 2.090922155105262803e+01 1.946303157298275366e+01 2.355917534129327962e+01 2.156279115509744315e+01 2.083521891826124417e+01 2.020101778994864361e+01 2.068606464898419617e+01 2.266178034858116774e+01 2.174591019899292732e+01 2.108988188074739156e+01 2.116503505881421177e+01 2.114389130026436447e+01 2.141895829388108652e+01 2.059309270585540474e+01 2.004425767704119465e+01 1.886659414272660484e+01 2.215696036387592827e+01 2.179331292427002609e+01 2.301503955079291686e+01 2.395119168155172673e+01 2.138569595686492519e+01 2.361847979320807056e+01 2.224289541888458288e+01 2.166406074725043496e+01 2.240378266753077341e+01 2.161457385088944605e+01 2.205355789555484591e+01 2.336778411640563746e+01 2.177099120728764348e+01 2.249291303328782377e+01 2.214447658185527246e+01 2.301142289059634294e+01 2.171786552297523798e+01 2.373487285482645248e+01 2.149166011549781885e+01 2.117681966200230903e+01 2.225721335384161392e+01 2.125665202972966483e+01 2.133663244155215466e+01 2.044173262347932152e+01 2.146985053799702570e+01 2.233845030087628203e+01 2.329108319468520705e+01 2.194828588406881309e+01 2.205182424778966066e+01 2.273174112423037840e+01 2.455372794560949501e+01 2.214782694308284761e+01 2.386511312731997592e+01 2.269359593561095068e+01 2.299973887360854263e+01 2.161709879371864318e+01 2.096260092772826056e+01 2.179717319757632410e+01 2.161695500779439882e+01 2.247868478004599169e+01 2.238657502415500389e+01 2.090006134381213343e+01 2.238248215928342688e+01 2.073186437201474064e+01 2.278153828678365045e+01 2.128356409207250621e+01 2.183573580386635982e+01 2.311216024744653907e+01 2.086629780124123812e+01 2.151363855588666851e+01 2.160878400954837986e+01 2.338900273084205494e+01 2.154266096948435560e+01 2.355844745175211585e+01 2.329179537884082052e+01 2.062678383456340470e+01 2.314049935358141852e+01 2.187963587671172405e+01 2.178059061398051810e+01 2.373901931789876230e+01 2.140062411571802059e+01 2.404859975716522769e+01 2.089781477922225150e+01 2.251948510017305338e+01 2.226192985200066943e+01 2.046745237694671360e+01 2.352622611875544578e+01 2.103007878429070487e+01 2.312802318181091366e+01 2.224582083397952559e+01 1.964639222027508936e+01 2.089907826434453497e+01 2.096685836336323305e+01 2.201280719114695117e+01 2.275902625551743697e+01 2.342442233384475969e+01 2.391837786898492979e+01 2.103878931532619134e+01 2.144233958535058093e+01 2.285674998024999738e+01 2.243590430373838629e+01 2.169950667054973792e+01 2.292173801383493625e+01 2.157826375201612734e+01 2.347725927836430770e+01 2.034428894567594881e+01 2.277176286864343879e+01 2.215933315644820922e+01 2.306774781510528882e+01 2.268119765556541267e+01 2.037530682380571534e+01 2.159605103140032512e+01 2.074608515400727526e+01 2.155128348238997660e+01 2.020621534170935263e+01 2.323321912366150244e+01 2.231532262406752309e+01 2.175943110566903727e+01 2.110800572570780176e+01 2.230074896605372459e+01 2.118842675533738529e+01 2.182373992052650635e+01 2.226532722888641658e+01 2.262678727441593551e+01 2.242932108542106207e+01 2.118609996043048227e+01 2.371498359680296986e+01 2.160370445757657265e+01 2.386309868243923304e+01 2.324755087762563122e+01 2.273847047172921165e+01 2.292077856771625832e+01 2.281743151488057819e+01 2.162401420984545197e+01 2.121756671458670240e+01 2.227215157538963908e+01 2.491960943057351230e+01 2.274002940204227130e+01 2.177388875631437060e+01 1.985148472134486752e+01 2.195936154615009173e+01 2.153144270590607690e+01 2.145488990415394426e+01 2.311002358457036010e+01 2.333810094477857788e+01 2.030115315979925228e+01 2.067000132046435112e+01 2.251830119513597950e+01 2.330713287622213770e+01 2.248579021839662673e+01 2.224848814557886101e+01 2.203846078259880414e+01 2.225288176694948561e+01 2.289595187361405948e+01 2.250414351426188020e+01 2.364109411871624644e+01 2.357257442951634374e+01 2.130003105480138714e+01 1.989868476228470939e+01 2.276728984408687850e+01 2.245882697951464024e+01 2.109433346943317744e+01 2.239972960590622719e+01 2.289681217855498119e+01 2.257992830337494539e+01 1.998061671530646422e+01 2.205253378908491158e+01 2.074716126170593711e+01 2.100519128705223082e+01 2.098262057988895535e+01 2.403083360814029845e+01 2.451362739150680881e+01 2.318261685959771867e+01 2.611225796338212035e+01 2.381990568650964590e+01 2.348695350793249759e+01 2.228743722284204054e+01 2.137590881867055259e+01 2.151886593929218705e+01 2.171240961301672812e+01 2.237158327748669251e+01 2.329115003352736224e+01 2.258815580757150343e+01 2.191725301755287703e+01 2.082391002974883421e+01 2.330971049499346037e+01 2.409452301276737529e+01 2.117420224002810514e+01 2.242028094313274167e+01 2.236829651752860926e+01 2.057326877791355102e+01 2.028932615799693551e+01 2.184915044405667928e+01 2.366293849820984718e+01 2.386295577396900924e+01 2.068183250464534240e+01 2.170690182046293515e+01 2.120954491308800982e+01 1.991757917361833208e+01 2.177602806642995859e+01 1.806247954500785369e+01 2.015486141494770322e+01 2.155065052597246833e+01 2.046001019213266758e+01 2.141143726528594726e+01 2.089258322654280065e+01 2.075515773315450119e+01 2.090320005569303774e+01 2.133005497311174636e+01 2.211637908098454730e+01 2.031357199013616111e+01 2.269371024584678764e+01 1.953282468230900193e+01 2.166258427637545481e+01 2.040780241293682096e+01 2.217719864460128676e+01 2.016253353246854729e+01 2.087651672670721226e+01 2.221555268746558554e+01 2.330754425294169607e+01 2.067026137974944788e+01 2.001185951078840475e+01 2.057869381787764951e+01 1.953803540169489494e+01 2.093089246542026061e+01 2.142029496668768118e+01 2.034431155991683227e+01 2.158420711359437405e+01 2.266140175444672167e+01 1.967565493655384756e+01 2.050896356782824270e+01 2.320060663891590025e+01 2.134867684874366134e+01 2.127327151945108241e+01 2.147217997386561450e+01 2.118686081673157418e+01 2.185273393980486034e+01 2.007081574574242211e+01 2.139453932685428583e+01 1.899774752784927045e+01 2.072455603244349120e+01 2.239166890790729880e+01 2.058315488239549751e+01 2.107818425287837272e+01 1.955486882878441435e+01 2.016884137571770808e+01 2.226036034699056287e+01 2.149053313278940891e+01 2.047121466410694524e+01 2.000773656141059575e+01 2.007397852392754345e+01 1.946115943140825877e+01 2.029269289172625790e+01 2.065920288378575265e+01 1.990971191403123797e+01 2.172852283153375907e+01 2.023185052703448150e+01 2.013610225048934410e+01 2.008645171350714165e+01 1.853955793917208084e+01 2.136183562855701368e+01 1.905738133003715262e+01 2.212766636699003797e+01 1.996981012821707679e+01 2.111265563524566247e+01 1.953631383191348192e+01 1.852686731254901886e+01 1.950716653383570431e+01 2.062370898520132201e+01 1.986030459948393556e+01 2.036491278720826159e+01 1.858466399451135587e+01 2.067028047613178643e+01 2.020947334880185053e+01 1.896084335618466454e+01 2.140054793977476066e+01 1.988428894801739588e+01 2.126488558260407302e+01 2.186109297265740992e+01 2.087195007973366501e+01 1.899249300491387160e+01 2.129607799527631329e+01 2.058297814419247374e+01 1.990993801330774815e+01 1.836764153187047910e+01 2.179583726156976908e+01 1.962285999476674192e+01 1.862317173549255145e+01 2.134141279835002436e+01 2.113174300376410386e+01 1.941880839041466444e+01 2.239267845910075394e+01 2.118544829067111124e+01 1.867226838646616471e+01 2.118213303477032028e+01 2.044169557788277558e+01 1.983014316975115321e+01 2.031976503492077768e+01 1.887435317780542121e+01 1.984554473963582311e+01 1.871896515206180567e+01 1.940285180154026534e+01 2.031937788353123864e+01 1.933770699886074951e+01 2.058969480403330010e+01 2.139435127637289114e+01 1.984059051886140423e+01 1.974679265494044245e+01 1.995841673813598405e+01 1.920508322962138337e+01 2.167844793926055758e+01 1.941212817706362870e+01 1.939155460728175129e+01 2.138805669507556928e+01 1.899912064224034225e+01 1.927264395292105092e+01 2.174767218867817675e+01 2.022807164373485733e+01 2.058496748688676448e+01 1.902749445533374484e+01 1.870535502735762989e+01 2.043737595521520589e+01 2.007418457661096411e+01 2.058903989448515404e+01 2.065155592502160076e+01 2.109446193288074411e+01 1.834762898913806950e+01 1.946440121441199622e+01 1.916855506699095102e+01 2.176755936675146330e+01 2.029230471379980472e+01 2.029350807425127101e+01 2.056487860725167138e+01 1.929704801182102614e+01 2.108454960899076269e+01 1.916839266529573393e+01 2.083028432041692923e+01 2.059278701785123289e+01 2.024106327687152884e+01 2.184224875778203057e+01 2.190947021083152180e+01 1.799593814011101500e+01 1.788375999564285124e+01 1.947505077947523588e+01 2.099249883771047465e+01 1.950978556048643853e+01 1.981733349597144311e+01 1.798762790337746509e+01 1.962652751284707620e+01 2.167076763021714569e+01 1.991917979579647735e+01 1.848885865519842397e+01 2.103078417499173725e+01 2.160121673224940508e+01 1.951922024040633730e+01 2.254098854079926895e+01 2.173754824114215012e+01 2.072842803973017922e+01 1.939312911193440314e+01 2.064995007537151395e+01 1.953639711730250639e+01 2.194917352839324565e+01 2.094571634814717598e+01 2.069751288565977632e+01 1.878812671352151398e+01 1.939684353619966473e+01 2.133295413437589616e+01 1.932383823630908637e+01 2.121135635769832817e+01 2.049634144794255164e+01 1.874312775883960569e+01 2.032158129664801294e+01 2.142984481915590678e+01 2.048749973531749191e+01 1.955070004373585490e+01 2.056298297490081239e+01 1.915327267749007945e+01 2.148732230379901154e+01 1.956685989112725110e+01 2.157924646399978030e+01 2.258354033925664694e+01 2.111100590398906007e+01 2.063876795852805301e+01 2.208936827239616107e+01 2.116911173539423530e+01 2.064692264583360171e+01 2.076891613387358859e+01 2.064720461918804162e+01 1.870760530396314181e+01 2.143096323969275829e+01 2.179613563073275628e+01 2.480278089049758705e+01 2.040013515073258077e+01 2.307523681941148297e+01 2.091363956343245434e+01 2.047853447363798907e+01 2.282116025741679266e+01 1.995590870850628562e+01 2.232896419406974076e+01 2.152202747868802746e+01 2.027290513515644221e+01 2.161701267679762850e+01 2.046932408975318296e+01 2.109941027706841510e+01 2.134293408217469334e+01 2.254231575863225601e+01 2.218969266291775000e+01 2.165871844400802360e+01 2.253452515739534334e+01 2.162141507786665429e+01 2.316142501853771307e+01 2.043823129449192066e+01 2.097291790904007769e+01 2.140074789683326983e+01 2.213723342800696159e+01 2.260219494361282599e+01 2.248436524677496351e+01 2.168083538945994349e+01 1.976296481495684887e+01 2.067160574771048331e+01 2.250461644552197527e+01 2.156283317765467089e+01 2.302212881379564990e+01 2.225297131270701456e+01 2.079197565923818303e+01 2.434131289349898708e+01 2.243668601704415622e+01 2.052584871779011522e+01 2.222519869377837054e+01 2.094693349270158222e+01 2.275117344620859328e+01 2.059782187986196078e+01 2.269234488241610492e+01 2.108177121143543431e+01 2.199782589429624124e+01 2.234324801794650739e+01 2.291639114522092768e+01 2.208029531307131066e+01 2.239569307041161750e+01 2.348139444550275456e+01 2.127499904406440834e+01 2.147269882747518466e+01 2.315555551695982217e+01 2.350406908734816724e+01 2.159491995889001714e+01 2.289880143623861386e+01 2.085478035391169982e+01 2.122169580334674777e+01 2.197260047939595040e+01 2.412474897024686982e+01 2.091962600082833745e+01 2.166018360199706194e+01 2.274899619100494519e+01 2.008184496534268604e+01 2.134850215906591941e+01 2.294801020457158458e+01 2.106704444065015736e+01 2.422301669361062437e+01 2.176359046413221776e+01 2.251098907292456985e+01 2.185492050337442294e+01 2.250389626896587103e+01 2.056663143187466503e+01 2.134020982029342051e+01 2.052503367391679134e+01 2.295820407664187712e+01 2.277561942712377530e+01 2.236219735670738729e+01 2.083528985965003955e+01 2.252316208902306016e+01 2.339166175480309207e+01 2.324035547915029909e+01 2.279659107064222567e+01 2.128699249218761480e+01 2.150919452385821273e+01 2.263498214646670803e+01 2.330744941798156233e+01 2.194772049003534775e+01 2.218045127125316540e+01 2.244692404604660041e+01 2.120786363746281467e+01 2.240980606208209025e+01 2.180067056255657221e+01 2.151108368245619573e+01 2.098430373478320021e+01 2.043705003956219102e+01 2.242816632083378892e+01 2.307585472855559772e+01 2.335452232975160669e+01 2.314387014123668607e+01 2.128322827757185820e+01 2.150125428019574159e+01 2.227388330232525249e+01 2.084483175843735481e+01 2.102469601892608964e+01 2.407760079687367494e+01 2.028675938847698390e+01 2.254003580938073625e+01 2.058579262728751758e+01 2.146828913730160693e+01 2.159471448065856336e+01 2.248962736796431017e+01 2.216335823127141680e+01 2.331392657026152548e+01 1.996430526110655990e+01 2.274004561420172266e+01 2.249431621869201692e+01 2.102172143483799971e+01 2.217839648729568580e+01 2.178370798030522693e+01 2.148858879824527435e+01 2.394377429390043943e+01 2.172909297627753133e+01 2.302160056084218098e+01 2.022459462152211174e+01 2.307778710431190561e+01 2.225959753474564806e+01 2.178219224348150362e+01 2.295938682094441674e+01 2.361271842765231810e+01 2.018769580142511089e+01 2.088836565040561055e+01 2.095022995236925212e+01 2.270128591372947469e+01 2.133417165800314308e+01 2.104289997669498291e+01 2.015627983956705549e+01 2.337097863753396609e+01 2.166646292312879751e+01 2.160280677017341588e+01 2.402896251691633722e+01 2.160915108134048168e+01 2.244608292765319746e+01 2.140450558126238079e+01 2.215577956231383183e+01 2.418434773781720537e+01 2.196021392606220601e+01 2.240516151185885363e+01 2.302668888838058692e+01 2.173103200793055478e+01 2.138423892703971774e+01 2.215218729809004117e+01 2.262178441721664512e+01 2.271604291471517811e+01 2.312783913303897876e+01 2.105268796220237348e+01 2.088410489716011398e+01 2.231317315453576100e+01 2.246014360059303883e+01 2.184797442680543256e+01 2.210711258252304390e+01 2.121620546164210097e+01 2.291268351904352230e+01 2.154930359533237194e+01 2.414738439098590916e+01 2.017891306502389526e+01 2.068072950477034766e+01 2.186278687608613680e+01 2.113405061629458004e+01 2.158989212375006161e+01 1.944090291707831852e+01 2.275015365490773434e+01 2.207772585512057972e+01 2.243821055038845813e+01 2.414021362495021705e+01 2.189173008141388976e+01 2.092725759522360107e+01 2.069314207280914175e+01 2.221780247594802660e+01 2.179487301696899593e+01 2.192204953746995244e+01 2.134556173052156680e+01 2.010958803629592850e+01 2.321822873277147892e+01 2.251675686525079101e+01 2.233359896107277365e+01 2.085573925661802974e+01 2.264664118160465023e+01 2.353075103004161051e+01 2.247374838495291272e+01 2.338624341154608288e+01 2.063377251618558006e+01 2.504080007044031220e+01 2.624982967977663151e+01 2.467247742604612171e+01 2.596845370322131785e+01 2.502226726103007692e+01 2.435029642681079665e+01 2.571206033823980519e+01 2.376662929949461045e+01 2.321431457095455642e+01 2.274118763460619874e+01 2.223606357417417811e+01 2.471233192820695734e+01 2.305950900422879002e+01 2.377334319170788390e+01 2.382899613200267552e+01 2.340646420859647492e+01 2.399588609525063987e+01 2.431675804034669497e+01 2.454535599595291018e+01 2.299838884853592802e+01 2.477402110773509136e+01 2.453921861829697448e+01 2.541520295052756850e+01 2.321837375553831251e+01 2.478485601499220436e+01 2.434056836622490039e+01 2.531987039266914152e+01 2.507321796796771451e+01 2.473272637503583837e+01 2.347927314268751431e+01 2.507166304477357599e+01 2.562340722942917637e+01 2.292744119901989563e+01 2.534290989274090578e+01 2.433427355360035804e+01 2.479136004761829071e+01 2.191440997080560038e+01 2.288750151090864193e+01 2.234600900741941842e+01 2.217819107013962920e+01 2.434052733657542333e+01 2.359846370221566758e+01 2.464936417555513515e+01 2.495684909142636698e+01 2.327241577820011997e+01 2.474024552753632022e+01 2.442573961823456941e+01 2.399568250516621504e+01 2.430101569981681919e+01 2.443148936711223840e+01 2.250464817291738484e+01 2.701054458812617654e+01 2.265110241376707023e+01 2.469527153721300650e+01 2.383772504644793955e+01 2.539960027640365325e+01 2.507985139591130519e+01 2.287669092272015803e+01 2.265981785760380873e+01 2.643906376307581851e+01 2.162591564439733460e+01 2.520019866922507745e+01 2.412151140580531461e+01 2.275967464936056217e+01 2.470649457667213511e+01 2.556974807202015754e+01 2.477181568857534444e+01 2.787380041253454266e+01 2.526292722271861635e+01 2.578378260302990910e+01 2.618403005254964455e+01 2.429045875345712702e+01 2.507538786918407325e+01 2.482153173545785663e+01 2.450976970265994126e+01 2.459535237662060325e+01 2.500299144081346014e+01 2.397733069162639907e+01 2.509185557476671846e+01 2.282749920157497314e+01 2.736021791735317166e+01 2.450675968721746401e+01 2.509705932683164775e+01 2.622047315483609964e+01 2.481842538058466729e+01 2.696110620097935495e+01 2.710685001918595560e+01 2.594230349738499086e+01 2.534005325373908946e+01 2.520307796881321849e+01 2.376502011740106823e+01 2.508882603512564913e+01 2.501067777486174393e+01 2.735857492320018025e+01 2.678666972894718157e+01 2.636408488591402488e+01 2.600000633773374759e+01 2.493530403171045506e+01 2.704831457104127068e+01 2.723205940766750643e+01 2.704524141133735426e+01 2.544152298262462253e+01 2.662818729657008987e+01 2.609917049030827130e+01 2.481289622031723496e+01 2.415187173101560703e+01 2.751895534092415829e+01 2.516894268350554142e+01 2.481583993125843079e+01 2.535879069768729011e+01 2.606380732752419505e+01 2.388811872614490284e+01 2.628779232686567013e+01 2.506119367307364598e+01 3.008786844978858710e+01 2.559164321421065225e+01 2.625963690597586719e+01 2.550687469200698132e+01 2.606901047244220493e+01 2.516581602318131061e+01 2.672096305703100327e+01 2.548050356807619110e+01 2.682378132637354540e+01 2.517486050458649771e+01 2.683888111237255458e+01 2.523473822940306377e+01 2.578262153758954867e+01 2.666609603690813302e+01 2.755498761217178938e+01 2.673427812281446236e+01 2.708519498492762878e+01 2.784372099723317362e+01 2.584071644888868136e+01 2.409694844556170779e+01 2.673803372931829259e+01 2.615449309810428957e+01 2.571012741834690374e+01 2.649782215131669361e+01 2.629171268864556410e+01 2.647766298069963042e+01 2.810689665448924757e+01 2.489487593758112993e+01 2.573844160108879819e+01 2.508308463527637144e+01 2.675100207838165289e+01 2.741904404300120390e+01 2.759999053979490924e+01 2.597839477675638165e+01 2.639605095351534558e+01 2.583878746720149522e+01 2.577137784616381566e+01 2.718225066597457840e+01 2.629121143697814134e+01 2.505627339039972412e+01 2.573411605289589943e+01 2.512993090720381417e+01 2.641507677007068722e+01 2.758127094206526664e+01 2.731618470873593552e+01 2.647663746428204945e+01 2.759980454844955844e+01 2.411128062203235700e+01 2.591171158810435671e+01 2.706907582135640666e+01 2.373102477554499501e+01 2.446273459715683529e+01 2.433889038471618704e+01 2.460192963790931486e+01 2.501257209407716431e+01 2.701511299295402324e+01 2.681507746752564358e+01 2.782565996710413714e+01 2.709765736443981154e+01 2.786659137772918271e+01 2.810058517958504964e+01 2.564143169229999941e+01 2.603128797607601541e+01 2.541897279311107383e+01 2.434316568664543468e+01 2.429205248664601413e+01 2.642013678284706657e+01 2.563544189829822528e+01 2.706888176204899921e+01 2.618506937937532442e+01 2.514801481043637565e+01 2.567578386614314567e+01 2.838989139200423750e+01 2.730564365919304493e+01 2.693554844018055050e+01 2.766745741644575673e+01 2.918744581646354064e+01 2.731928528401600431e+01 2.608599559035913984e+01 2.731341987008447347e+01 2.748426327031620175e+01 2.705580308690839075e+01 2.616618611628221558e+01 2.603073899141787351e+01 2.949856428656289253e+01 2.675286636928401407e+01 2.460785333215899229e+01 2.744430322913344611e+01 2.677435632033038004e+01 2.767988794181433931e+01 2.891255370874860020e+01 2.652112971992215407e+01 2.657363326285497607e+01 2.876797687344654264e+01 2.675980684213109484e+01 2.689818165035386954e+01 2.713033438290904797e+01 2.809136588420083314e+01 2.734318630106718828e+01 2.730227852226859397e+01 2.722442768717223416e+01 2.517207620262962564e+01 2.734142179176580711e+01 2.717069315986264044e+01 2.710574738090774716e+01 2.600739400451250560e+01 2.804693280241346187e+01 2.538115456412166182e+01 2.677843304144560577e+01 2.701186470331338541e+01 2.639028604389083554e+01 2.667585609351653986e+01 2.859239290388694243e+01 2.920976333499874755e+01 2.616906389379265718e+01 2.632962829200023691e+01 2.737007241395765078e+01 2.740563618494535802e+01 2.853193214867199856e+01 2.667852303778601097e+01 2.724927691871097224e+01 2.719243167149432949e+01 2.656297498847228766e+01 2.663951286026833998e+01 2.852853168607305534e+01 2.595233498143019091e+01 2.769439632732019518e+01 2.924345172479351973e+01 2.774855356326453659e+01 2.783899022394315281e+01 2.673690255792443438e+01 2.520682207790993701e+01 2.632374776506444292e+01 2.734749029467892001e+01 2.632581942791680163e+01 2.795591297684182308e+01 2.499905761391382697e+01 2.441941005535856846e+01 2.579535915660836309e+01 2.592205772705756317e+01 2.783518241115905667e+01 2.647476332127487098e+01 2.715220749963181746e+01 2.718544169692948032e+01 2.826632530772041818e+01 2.714331195882044057e+01 2.699972679574900170e+01 2.580426400144783727e+01 2.628086756333832952e+01 2.883736216461212010e+01 2.480548731272689622e+01 2.750093177490090213e+01 2.687332246655124379e+01 2.780503447743673462e+01 2.726888763494311263e+01 2.617118399957779928e+01 2.652954242095434623e+01 2.640515022714270899e+01 2.859787219881642883e+01 2.571573198997367982e+01 2.876731794200037129e+01 2.726995477646370603e+01 2.767249292055170784e+01 2.879992208149707267e+01 2.528766630564373230e+01 2.781787000951348787e+01 2.606097728820124004e+01 2.697882108028444748e+01 2.715447728175414355e+01 2.494078162037806123e+01 2.665924792720402792e+01 2.403336557421988928e+01 2.613573120723209442e+01 2.750535865410273573e+01 2.728029482209032253e+01 2.709216931582674093e+01 2.527764429825525738e+01 2.640172175191204218e+01 2.547418385395745588e+01 2.502238511826128686e+01 2.483518936183910597e+01 2.785289905792886600e+01 2.336848417954723445e+01 2.620168565456735266e+01 2.548891249046910445e+01 2.453102730829310474e+01 2.806026928366681261e+01 2.669544232374783732e+01 2.671203312227356363e+01 2.797045910780122924e+01 2.668664219207395050e+01 2.794354295025993196e+01 2.556589877281258794e+01 2.302704051919086226e+01 2.303649964193241928e+01 2.814843013804355465e+01 2.784421041307532008e+01 2.657063873954904309e+01 2.723833764747168118e+01 2.582336001240241430e+01 2.730238462196416549e+01 2.617311699206314657e+01 2.581912788908628897e+01 2.752320097983893987e+01 2.645728542208736656e+01 2.454409953238853959e+01 2.791748868919403392e+01 2.596585776527799183e+01 2.561831967600560844e+01 2.803145666020240867e+01 2.633582589771760851e+01 2.602561774400403394e+01 2.488886219557351254e+01 2.564400897185932493e+01 2.752958331727072760e+01 2.595518392069572400e+01 2.727313320914493389e+01 2.498152402909793679e+01 2.545490132394288452e+01 2.657605923113375823e+01 2.598249895978571189e+01 2.476215211134815064e+01 2.351707221315269436e+01 2.577353110259441848e+01 2.428834674541312921e+01 2.868806408095761995e+01 2.628783214221246567e+01 2.561371703222685170e+01 2.829906992889275941e+01 2.737239891120126956e+01 2.760579903636745058e+01 2.768671002894897271e+01 2.482032265319460507e+01 2.631689005633884548e+01 2.617912231362122455e+01 2.655569940543811569e+01 2.708599575278416083e+01 2.845585294361554318e+01 2.582175112702287834e+01 2.550272334937379881e+01 2.625552546472324167e+01 2.709403184644394358e+01 2.488450272931670781e+01 2.504612626815864473e+01 2.603172871357671170e+01 2.691193706883688463e+01 2.449348958433150614e+01 2.474386456413805391e+01 2.658894917837525540e+01 2.460828540028499845e+01 2.587265151499745741e+01 2.623105406995716748e+01 2.803640803448359264e+01 2.591123367202256844e+01 2.550198393407231734e+01 2.667321873037487379e+01 2.562357502524174890e+01 2.695835701793588157e+01 2.666039805658231288e+01 2.663861342417684597e+01 2.811609991188269575e+01 2.611161653571567598e+01 2.658848022129059174e+01 2.769202592521227757e+01 2.392083533285893893e+01 2.684578360707683942e+01 2.535838281987837206e+01 2.557387573736065889e+01 2.705705812959936551e+01 2.612046227075505556e+01 2.723323369806965744e+01 2.512625597676893108e+01 2.649785803492433089e+01 2.614316283104803418e+01 2.563094469855282753e+01 2.528945879102223770e+01 2.667200956158762892e+01 2.510229153464993246e+01 2.632175883774301184e+01 2.608159805211505855e+01 2.562658632679803716e+01 2.633711804129912792e+01 2.583947616710891282e+01 2.499787669721434824e+01 2.684685207238996796e+01 2.865560842762806004e+01 2.504658456519825904e+01 2.793749829805219420e+01 2.687631999232384317e+01 2.582950111474697508e+01 2.538848828297606275e+01 2.687760073672733441e+01 2.721530589476115480e+01 2.484504114298380273e+01 2.722824202695550966e+01 2.382447393860081419e+01 2.465789128712544453e+01 2.597173758156407075e+01 2.485662658648392309e+01 2.557427090207740150e+01 2.378918798680830449e+01 2.576223447994004090e+01 2.544098514658288224e+01 2.755899003224900667e+01 2.458487474408647699e+01 2.335391235879226812e+01 2.548128954461739681e+01 2.845097162553496872e+01 2.505567978579125210e+01 2.506748230539876943e+01 2.498926370607227554e+01 2.953062621000709242e+01 2.576576167248185101e+01 2.620933115346655029e+01 2.463887796081149162e+01 2.404216258054860944e+01 2.705676554785308952e+01 2.690455663713050072e+01 2.540621333912360313e+01 2.665732578477555137e+01 2.500632820889704178e+01 2.484949952543650653e+01 2.691956806600221341e+01 2.423673936238405702e+01 2.512532634995853087e+01 2.739951360684516146e+01 2.402269608867674222e+01 2.397882416515972892e+01 2.821360649370711471e+01 2.477530852595458555e+01 2.887374850288302497e+01 2.627871568641230837e+01 2.474525049414408073e+01 2.619267728215419666e+01 2.673389208497814096e+01 2.723174086230148916e+01 2.430852876919124839e+01 2.660652551536826138e+01 2.586434036873221487e+01 2.699406852172647930e+01 2.684883325636258888e+01 2.635699681524973315e+01 2.601585113788217996e+01 2.553466484788912183e+01 2.444656023075163986e+01 2.608367326264741592e+01 2.653963560964272617e+01 2.793882707177273161e+01 2.325299222170907854e+01 2.513843802047995979e+01 2.597308027497036775e+01 2.623734904490398989e+01 2.625752236250712457e+01 2.793729429734414893e+01 2.401944678592886362e+01 2.615815351098860830e+01 2.518795073629098979e+01 2.497814546287595405e+01 2.451946646922942463e+01 2.584451529129000491e+01 2.611682634238388090e+01 2.516530851137078528e+01 2.336617910049032787e+01 2.772235916191006311e+01 2.555197555936707232e+01 2.707026624963431161e+01 2.572140289155488091e+01 2.493661738626552093e+01 2.659250967907060925e+01 2.726101083811737524e+01 2.711411599865111555e+01 2.736867504339628354e+01 2.655615205803557188e+01 2.479300463868065307e+01 2.526218545375276392e+01 2.770755520273412742e+01 2.572803655657445177e+01 2.530314162528945587e+01 2.758105850640392021e+01 2.873932469012160240e+01 2.511619015994686777e+01 2.635119073734035666e+01 2.628197046296770978e+01 2.643609707454246305e+01 2.679259527774827276e+01 2.674785712873764254e+01 2.622390078748285092e+01 2.572107910847062229e+01 2.783601877078088904e+01 2.599570158942594844e+01 2.487926287629704447e+01 2.567917438097828509e+01 2.599531874836042178e+01 2.666561291579266424e+01 2.421510880029096668e+01 2.729504102207445726e+01 2.605456416003707432e+01 2.628403583322938175e+01 2.561248626660581351e+01 2.568934011353427138e+01 2.597352238367240673e+01 2.423823088871955989e+01 2.623985908013451862e+01 2.616465579939946551e+01 2.441457536803612172e+01 2.347805019258118975e+01 2.487982705025020636e+01 2.545019727269313137e+01 2.504673496594586624e+01 2.482907348279753634e+01 2.541996280492879023e+01 2.430798059308303039e+01 2.614056401995402723e+01 2.565099601683536790e+01 2.478616778641453422e+01 2.548415879037970200e+01 2.578758713529878221e+01 2.213389414091240681e+01 2.514138760866132927e+01 2.707083744467868058e+01 2.621459547118247357e+01 2.662757973067368766e+01 2.858275322108442396e+01 2.587319864793256841e+01 2.503461176870559868e+01 2.602434104119298652e+01 2.691928008546076967e+01 2.477380765773478544e+01 2.542472129975239170e+01 2.608784198806114674e+01 2.226403472229287317e+01 2.715880150149700256e+01 2.591558012239515563e+01 2.683747678356656508e+01 2.450620488899460270e+01 2.652410552070856298e+01 2.522230048916667755e+01 2.559784783016533183e+01 2.646662147271792520e+01 2.597750607918432308e+01 2.624328303868258061e+01 2.711353711281770629e+01 2.754063320918336188e+01 2.425143927429090596e+01 2.562342880909645260e+01 2.530715106018007177e+01 2.776263447314116561e+01 2.669113845986455757e+01 2.627347855434056356e+01 2.643902008257592584e+01 2.663506693257807711e+01 2.503878220496196860e+01 2.769990729538731244e+01 2.477904141260808402e+01 2.569045937443214100e+01 2.746549552196492883e+01 2.735586074366534959e+01 2.570485497685178800e+01 2.593649035714648576e+01 2.695750356956864735e+01 2.549941823060533252e+01 2.581881519864368357e+01 2.531396014691364016e+01 2.635680159729472294e+01 2.393431901403994644e+01 2.730872777419287090e+01 2.458815132278606796e+01 2.771392884610972018e+01 2.716290523526319944e+01 2.391844664372334250e+01 2.487642680085726710e+01 2.694952658786053590e+01 2.730938740906026752e+01 2.566724445727826165e+01 2.564864918862067711e+01 2.657831066465389824e+01 2.337396310699838153e+01 2.544800709814063211e+01 2.726643962921316344e+01 2.564225269797901774e+01 2.609471116318740869e+01 2.526723786769464652e+01 2.482644968308948563e+01 2.611568400474591201e+01 2.916012420633874314e+01 2.542845575181443607e+01 2.521207426860071266e+01 2.559807298218087368e+01 2.543391010027617938e+01 2.626205165899291671e+01 2.499118114165880655e+01 2.507449782036334085e+01 2.669305381785957465e+01 2.724722964087142785e+01 2.638939081646700657e+01 2.590635832596573707e+01 2.830489578462849920e+01 2.577659782505979891e+01 2.661334291242778249e+01 2.561323729524010417e+01 2.521958021432277164e+01 2.611208830558923921e+01 2.434466203846223564e+01 2.689177974478751665e+01 2.585640478383563945e+01 2.569865089786508605e+01 2.764602526400542004e+01 2.500356916778250493e+01 2.706022851057357315e+01 2.553870377783541556e+01 2.571223608715109066e+01 2.522224834065672994e+01 2.642698241778045087e+01 2.701483528342428642e+01 2.527614502200196611e+01 2.548086188787686979e+01 2.726674939566611755e+01 2.495381765585922196e+01 2.556679324791590346e+01 2.533258185310576849e+01 2.491708962688194262e+01 2.642843334708337366e+01 2.727241487979805967e+01 2.523746273734874279e+01 2.500552128702294752e+01 2.532221664835501329e+01 2.614175321916431116e+01 2.476701717347683740e+01 2.609993877261177175e+01 2.720286386831886816e+01 2.525808006766536096e+01 2.449484571671206368e+01 2.563557043740087238e+01 2.659796459836259430e+01 2.732658838696113435e+01 2.663257525176370422e+01 2.510433055169932004e+01 2.580498682014123801e+01 2.732661527160365722e+01 2.477941010437407598e+01 2.603500506546332716e+01 2.647880909666181282e+01 2.625101467321024273e+01 2.597679559241224112e+01 2.597453818477366383e+01 2.578525034640652436e+01 2.697245107378275009e+01 2.583493839686201810e+01 2.896701856401668351e+01 2.767174225027219236e+01 2.793126048989300969e+01 2.735458529883662138e+01 2.882745602189058332e+01 2.797226920809038475e+01 2.750533708735957461e+01 2.397599831706489937e+01 2.456906793873770667e+01 2.561905571846511975e+01 2.743245981875884354e+01 2.513921480420170340e+01 2.676219747933777882e+01 2.743959984298808052e+01 2.824272188777603532e+01 2.791153437158314787e+01 2.712118758326065304e+01 2.720935214890613452e+01 2.599248886417824167e+01 2.617641104718819633e+01 2.637782975918700501e+01 2.616754832555383814e+01 2.617891250559909722e+01 2.619526560959734240e+01 2.503686036609415311e+01 2.885689238034301596e+01 2.726063378233798318e+01 2.651001321511478892e+01 2.650168216751380967e+01 2.515602630934553829e+01 2.822620873642280870e+01 2.570799146602688623e+01 2.713739051505968192e+01 2.655530872720427382e+01 2.637734962007786876e+01 2.683470718721778070e+01 2.824061212711950120e+01 2.745326813990937254e+01 2.740095342124805455e+01 2.389969622559165074e+01 2.801292860617302694e+01 2.893223738609311013e+01 2.647967513869048517e+01 2.758373806888835844e+01 2.766919845279618784e+01 2.555290020716914867e+01 2.810826941660533862e+01 2.559282640835896672e+01 2.813044925312042466e+01 2.518786430526399300e+01 2.786515032915145795e+01 2.618078217103422389e+01 2.518992175138405543e+01 2.731120202954596010e+01 2.647139032104273326e+01 2.699927834264181925e+01 2.893665788661664351e+01 2.585866001107056178e+01 2.520476937020141506e+01 2.643236359225733167e+01 2.514260179615055790e+01 2.684347922758635718e+01 2.744870952750382997e+01 2.583590460290530189e+01 2.766465134171370011e+01 2.748188985378609317e+01 2.678999947823578864e+01 2.762144689047340762e+01 2.703153509876794303e+01 2.673765087455657152e+01 2.777297750908429208e+01 2.859289751342012664e+01 2.769039649959183791e+01 2.641354607061532178e+01 2.827243654266277773e+01 2.660060195834280705e+01 2.608710496931660572e+01 2.543729808105301515e+01 2.836759575056262861e+01 2.734958071603511343e+01 2.813762294497895056e+01 2.775736184182544264e+01 2.661520325285247068e+01 2.715461405247918947e+01 2.638733108658125559e+01 2.655265113685630496e+01 2.671266452805643610e+01 2.785377575517910032e+01 2.721751707114954044e+01 2.824267484309270060e+01 2.832690152855567689e+01 2.853228682092030510e+01 2.715831665832703834e+01 2.768075552755152202e+01 2.678409972272455875e+01 2.602807111942857787e+01 2.806738362909969098e+01 2.865516952493218739e+01 2.393627210465992761e+01 2.645954079838078599e+01 2.707082968826304281e+01 2.600757685908295613e+01 2.918149700307481353e+01 2.715844776054152376e+01 2.665484138486308652e+01 2.693294562774484646e+01 2.733421772216626167e+01 2.525906399088438548e+01 2.847431154556540633e+01 2.739298400383865584e+01 2.870958222463700338e+01 2.528525237156131311e+01 2.625259614513690565e+01 2.752334425725347700e+01 2.582542964726304291e+01 2.858426535737864072e+01 2.481074344886901173e+01 2.730548878693917914e+01 2.644559321828550580e+01 2.581794575495371546e+01 2.668865758052282544e+01 2.679552075792705068e+01 2.641238892584763676e+01 2.781770463344862421e+01 2.553249482164912365e+01 2.538951590161245520e+01 2.597443855811323843e+01 2.761072197819130736e+01 2.536569794325436789e+01 2.679097142955481914e+01 2.402521380612677149e+01 2.715293195044543140e+01 2.412013791479301617e+01 2.869626882996093542e+01 2.697541277349971978e+01 2.368199920632697086e+01 2.799577318814005977e+01 2.553709616602228749e+01 2.684482746818958532e+01 2.665371324709878920e+01 2.619720029116807325e+01 2.624635192685462215e+01 2.845977102201317166e+01 2.735764355437828499e+01 2.500913192592306800e+01 2.746296712921710892e+01 2.710177741150614850e+01 2.645382858241454826e+01 2.627738373928868754e+01 2.534642369563290032e+01 2.773275287117277088e+01 2.872666216299015929e+01 2.659225201477878997e+01 2.787091781057876716e+01 2.619440695688148679e+01 2.626184398388215868e+01 2.792790854370623066e+01 2.823426203310810934e+01 2.696110566381630491e+01 2.616402088793964964e+01 2.713147985632113901e+01 2.799131669764159369e+01 2.602737202132438910e+01 2.749215256488847459e+01 2.943688242547095868e+01 2.863561227395910436e+01 2.494996725422365458e+01 2.878571234927260036e+01 2.759376851344938686e+01 2.647393118804128420e+01 2.639302711236770094e+01 2.925695110483402317e+01 2.616170436972184987e+01 2.623641975631114676e+01 2.781795750630043074e+01 2.782104244984057928e+01 2.626577830772023248e+01 2.722215205458318366e+01 2.807484082989783047e+01 2.665506224567888083e+01 2.797282372902222392e+01 2.694087957413911738e+01 2.852782727645273297e+01 2.773262731647669810e+01 3.025522078076665977e+01 2.775513663638075457e+01 2.532294056626798806e+01 2.820394400235017329e+01 2.520505810533908431e+01 2.760606294534684579e+01 2.663425364633230075e+01 2.704001087699569084e+01 2.743580772820090274e+01 2.598777167659218179e+01 2.668414952502669024e+01 2.912333744707767735e+01 2.639707481853271887e+01 2.630782685402593657e+01 2.719307952364615133e+01 2.601549192762936968e+01 2.716632565272466593e+01 2.859294898031961196e+01 2.668283104700529407e+01 2.855656645359340828e+01 2.716079911887324982e+01 2.767634182608903970e+01 2.744205598358853138e+01 2.844415260069364493e+01 2.376385960449690771e+01 2.676084731082110935e+01 2.749681250939136135e+01 2.817712923473631292e+01 2.885771324761036283e+01 2.683598826192871556e+01 2.681357612568753979e+01 2.732265418322726092e+01 2.873084908516775116e+01 2.713444368734436907e+01 2.685382411168886208e+01 2.585288373756282709e+01 2.964455825596384031e+01 2.683598144217465631e+01 2.657989149576631860e+01 2.675193595509236033e+01 2.546463104607382277e+01 2.568180956070662546e+01 2.507375919887125448e+01 2.822075597879499753e+01 2.630027293648618780e+01 2.687764684918266411e+01 2.716544420527836223e+01 2.593733540695624029e+01 2.754041999742162972e+01 2.715914941333029731e+01 2.924230435510939330e+01 2.808360812897571179e+01 2.811084294860368260e+01 2.777630393591988778e+01 2.913741843077275462e+01 2.645818253410645227e+01 2.707300397006354231e+01 2.623522460751453167e+01 2.456705705457984834e+01 2.604794409720841486e+01 2.834135858694243026e+01 2.631096459772760809e+01 2.998414394504816727e+01 2.782384320653160614e+01 2.789047138327848430e+01 2.923805118159123850e+01 2.569111446872819471e+01 2.757788851957803899e+01 2.641319837110685143e+01 2.766412796989626344e+01 2.613168401758896309e+01 2.681858445744494546e+01 2.613990963370878262e+01 2.809401213428985145e+01 2.871058815020400345e+01 2.646140487439678424e+01 2.659558437720629342e+01 2.682419355480466550e+01 2.532540151175378185e+01 2.752196381749114451e+01 2.839947093843742110e+01 2.612358157071176379e+01 2.669705318727040932e+01 2.468615216869322992e+01 2.622678390279848770e+01 2.706195292457265111e+01 2.688455017069764708e+01 2.673496410759965158e+01 2.656117408478593234e+01 2.837498747282432632e+01 2.685708323388794128e+01 2.669481051220325440e+01 2.766091290340423470e+01 2.642670469319090643e+01 2.753236809150790876e+01 2.720889452678706277e+01 2.682822235481486572e+01 2.717806404387854968e+01 2.782248992832771961e+01 2.608897163843149514e+01 2.779988977845687614e+01 2.731675616523913064e+01 2.630839330741574145e+01 2.681707341992040483e+01 2.801539390513940475e+01 2.558668079491143743e+01 3.034809790367871329e+01 2.800346807372157798e+01 2.725355629363951948e+01 2.924712074177605814e+01 2.843687458935754364e+01 2.593772723244480005e+01 2.578504632110710659e+01 2.735900286087787947e+01 2.630254035552331970e+01 2.733686816869276370e+01 2.838911460504316864e+01 2.481892746414477102e+01 2.593166933511372108e+01 2.768990966585775482e+01 2.798263921709337865e+01 2.852656268926246597e+01 2.805903082295891338e+01 2.762961659152022520e+01 2.570409846170977275e+01 2.798264949813238189e+01 2.742307755774383082e+01 2.627492570432067609e+01 2.816620046212393902e+01 2.600510858523992752e+01 2.794450469372313250e+01 2.653556331233301435e+01 2.710046249644219429e+01 2.678750716539663301e+01 2.820119667221149840e+01 2.882685866317288870e+01 2.608124643858665692e+01 2.550547713620947121e+01 2.793837731915007438e+01 2.788496077969474030e+01 2.821726221485518238e+01 2.665927881998263871e+01 2.586519884741004915e+01 2.754825736415638104e+01 2.807166503300188154e+01 2.687688936317630350e+01 2.824088532921797423e+01 2.796448742732361126e+01 2.525928738185986333e+01 2.757234491267340104e+01 2.936721282954745149e+01 2.921528577263962489e+01 2.625923749742919355e+01 2.628925677723863075e+01 2.652094878390771981e+01 2.830312094580864013e+01 2.790272476533202450e+01 2.659064809769997595e+01 2.835851828113320039e+01 2.652827622321856182e+01 2.611968196268593445e+01 2.780800834911043040e+01 2.569796034393593942e+01 2.603320331143720878e+01 2.647318984759466076e+01 2.600347751486467018e+01 2.471714082306147375e+01 2.588376414550951310e+01 2.555694015583300427e+01 2.436097172418541135e+01 2.727759941834597512e+01 2.606973429761228900e+01 2.656686182295330667e+01 2.469993856299377910e+01 2.576801064709236044e+01 2.509091371005145277e+01 2.474138579581333275e+01 2.678479951411454962e+01 2.490041736565405373e+01 2.590329035286044501e+01 2.623830105537404478e+01 2.710460413997309104e+01 2.417745736112599531e+01 2.875691791041452205e+01 2.559950490686350477e+01 2.507962003160688624e+01 2.664609667424430839e+01 2.746864791238855474e+01 2.520771926208713154e+01 2.360824849240463053e+01 2.645331253486769896e+01 2.659953507434073927e+01 2.680542082607263410e+01 2.466611921860761214e+01 2.620949169374726750e+01 2.684087226874206777e+01 2.645493518212380479e+01 2.778078470662612176e+01 2.610071821242243573e+01 2.549388542942947211e+01 2.643995032979491810e+01 2.731266703021376330e+01 2.380341886237447824e+01 2.444807549281987846e+01 2.505386514791945984e+01 2.365579061889729218e+01 2.531347459557728641e+01 2.628340716171528513e+01 2.711303899797620787e+01 2.590351861882318829e+01 2.354703887714673982e+01 2.534469339528759946e+01 2.568374532357725926e+01 2.688649449758525378e+01 2.472192472314451095e+01 2.544051399767473143e+01 2.599480270304683671e+01 2.572384033782326895e+01 2.719416207041320988e+01 2.559617943568621712e+01 2.533091082416978068e+01 2.458108142677412289e+01 2.639871099450648373e+01 2.709156845361728472e+01 2.610350854280734723e+01 2.661504753182960314e+01 2.604222077838899807e+01 2.537446255521068750e+01 2.679157641568135517e+01 2.771213154001531365e+01 2.859568453712162039e+01 2.666090273633511032e+01 2.763583934170459244e+01 2.672248903985573776e+01 2.584402680529955276e+01 2.517260961647551554e+01 2.685992372238819925e+01 2.484437298081883583e+01 2.633918053275704452e+01 2.565922937095444567e+01 2.671885100003102309e+01 2.629640433701620239e+01 2.800427113638612298e+01 2.510180770449022702e+01 2.356604820564497516e+01 2.565761616191260686e+01 2.442447241849667705e+01 2.678415828985646385e+01 2.682066301336339009e+01 2.551635092279207129e+01 2.675290969666495755e+01 2.801540209872629816e+01 2.522477137132577596e+01 2.572166577010499822e+01 2.757634287242066762e+01 2.852888962844623677e+01 2.753692546579725686e+01 2.888999773450419184e+01 2.771576403474788108e+01 2.625742722293778186e+01 2.619261925351448994e+01 2.798610558220099165e+01 2.702932838419749118e+01 2.810879797418727222e+01 2.869595504177959100e+01 2.663350391562759611e+01 2.569449696808975858e+01 2.692720902814486550e+01 2.601415062266186595e+01 2.762053139944593028e+01 2.903474496002218075e+01 2.646978264175498907e+01 2.819711814654987236e+01 2.757587503525336459e+01 2.635232494082083221e+01 2.805586148879998021e+01 2.629054483981148493e+01 2.843804985144685205e+01 2.694694885018099129e+01 2.894403494320382464e+01 2.764727249013265009e+01 2.667160395704200226e+01 2.627862774118972666e+01 2.751292120185669177e+01 2.819240128203309581e+01 2.623922033381779073e+01 2.758861810273468862e+01 2.878069748650027648e+01 2.828030476287754524e+01 2.582657094482999227e+01 2.659858758155091962e+01 2.556428195990370966e+01 2.887054015862934619e+01 2.602699562385816634e+01 2.710595622736088117e+01 2.646814319672197868e+01 2.663607773384920563e+01 2.596031304426040975e+01 2.709072929683875230e+01 2.765390227026056991e+01 2.768709466009632436e+01 2.643782668664009350e+01 2.509678977849403125e+01 2.415025877634777274e+01 2.721481801800251787e+01 2.572090733200666790e+01 2.794758166970810720e+01 2.849329769801370560e+01 2.797472130602264073e+01 2.773850224894243865e+01 2.790204184531470588e+01 2.644498677208255089e+01 2.834734407316621230e+01 2.845775630302055603e+01 2.747590195028070781e+01 2.951732200391215244e+01 2.808831621180257088e+01 2.946759741733097115e+01 2.906640924643549795e+01 2.706305771163360774e+01 2.702140082815806821e+01 2.819328913353679766e+01 2.732619372951575087e+01 2.790857009490709117e+01 2.954726922133577105e+01 2.814647408142155172e+01 2.754401407307686611e+01 2.788335501733872590e+01 2.809142743369923778e+01 2.822380002313718705e+01 2.859001974767746290e+01 2.735173481004502705e+01 2.813247734688659207e+01 2.921634478614584296e+01 2.508543469969231055e+01 3.159893865026014481e+01 2.747434288984087658e+01 2.879059580622348946e+01 2.705236664053190410e+01 2.743716190984668657e+01 2.887610025712924156e+01 2.935380710115418523e+01 2.595946015499920279e+01 2.729505212724651386e+01 2.791570599251726748e+01 2.726951950971612249e+01 2.709387758553246073e+01 2.663430241087651851e+01 2.907183491492295957e+01 2.733797828140341579e+01 2.958886068265241320e+01 2.692249652240485602e+01 2.647427509221634878e+01 2.852698367185740480e+01 2.770958420211141160e+01 2.796244071008963417e+01 2.868562938695433928e+01 2.870839854937673152e+01 2.769325914654681853e+01 2.961258639380951507e+01 2.620707503027403362e+01 2.816385474221019081e+01 2.748131931127776539e+01 2.799604151201386060e+01 2.835215320712848452e+01 2.914592778458219158e+01 2.932904528656525756e+01 2.891461685001025828e+01 2.685183504260673359e+01 2.737892762767481614e+01 2.732822232004389207e+01 2.713390198281547327e+01 2.816078383244589389e+01 2.467338667788937201e+01 2.772590062337262751e+01 2.655967398987652572e+01 2.747181969411158775e+01 2.963139089466321252e+01 2.758100722556936901e+01 2.727405896081921099e+01 2.812545446681311390e+01 2.660091858294842027e+01 2.550248619712252562e+01 2.822152823683851963e+01 2.760781137160989474e+01 2.517490910300041662e+01 2.815195097704507177e+01 2.629534856611748950e+01 2.795037807536981589e+01 2.591055524096764273e+01 2.597347333940253833e+01 2.812731679479707836e+01 2.737674754715393632e+01 2.746868173139802849e+01 2.728376769024205117e+01 2.707753740002808129e+01 2.799229501590698987e+01 2.738115413166380918e+01 2.742007275289772394e+01 2.682947097111849999e+01 2.797208638465900066e+01 2.730436998455192921e+01 2.744125744699469749e+01 2.821983155992976222e+01 2.699810683515840282e+01 2.675709388115958731e+01 2.740661465475710656e+01 2.562208685957519450e+01 2.681672769922491995e+01 2.699128801004380662e+01 2.596171617338594118e+01 2.727898653419302377e+01 2.803393732017824291e+01 2.729732273594498082e+01 2.729232814225044379e+01 2.623036558328877987e+01 2.822507569050507570e+01 2.840486210818304968e+01 2.799474314069713898e+01 2.755207767357880400e+01 2.643350229200559554e+01 2.714005424433872093e+01 2.830671930110572987e+01 2.578063812075103201e+01 2.730279668309631091e+01 2.881316896421182250e+01 2.778779666690403616e+01 2.591264027390488067e+01 2.558199015889297101e+01 2.836526013601211105e+01 2.739490992295613125e+01 2.592790919478125744e+01 2.569905722074756582e+01 2.539180707013295901e+01 2.624422375535053575e+01 2.533150352097144520e+01 2.468312456438910374e+01 2.709830927341165463e+01 2.470940934773653197e+01 2.760021672997622844e+01 2.614236897849883690e+01 2.592983453869004862e+01 2.842694507028250683e+01 2.727037870070089554e+01 2.397899478775268634e+01 2.348137788466739551e+01 2.734520235275512690e+01 2.426185853888984312e+01 2.726910656242170816e+01 2.595706129317761324e+01 2.673793772312408734e+01 2.480739432702899805e+01 2.652628747116776964e+01 2.539639908681846237e+01 2.493418283695760351e+01 2.694672076366308389e+01 2.443129365937103969e+01 2.589118200316361040e+01 2.560371097968974041e+01 2.609160501023807299e+01 2.513385236471300388e+01 2.620378653679214764e+01 2.693404385004268065e+01 2.665253902598532676e+01 2.631778852850933959e+01 2.587132993159595884e+01 2.663211436560670009e+01 2.608221866684847612e+01 2.500540954227405521e+01 2.508199302237769501e+01 2.487439086003030297e+01 2.460883608860563143e+01 2.667386994115256371e+01 2.654520377734678149e+01 2.684260833903182331e+01 2.441842230555167248e+01 2.613851671858826720e+01 2.510150254570536177e+01 2.533117499965069541e+01 2.703261990184539698e+01 2.599767825991460768e+01 2.587817348121743066e+01 2.790364662592137535e+01 2.460641848375146523e+01 2.644618185953934741e+01 2.660852040721472633e+01 2.779621381381779699e+01 2.571167261499519441e+01 2.498862833089199853e+01 2.893201550105050757e+01 2.503146716795351878e+01 2.583380002685788668e+01 2.446742596495198185e+01 2.728811799559835194e+01 2.684629386395194217e+01 2.439406805709502990e+01 2.551662584787027299e+01 2.568763916120101953e+01 2.469018434440442888e+01 2.741809182038448611e+01 2.555117890811535375e+01 2.848150241634881041e+01 2.537169085093000476e+01 2.506630817188825944e+01 2.627150007137282017e+01 2.609524336037523184e+01 2.562353227131136890e+01 2.670875864862907179e+01 2.396438518871556766e+01 2.602423569225062749e+01 2.469523829269237325e+01 2.259506265892930443e+01 2.660893438901523922e+01 2.791292865977463578e+01 2.788753883384911703e+01 2.523514170203265650e+01 2.599137770950234483e+01 2.681746191877943630e+01 2.547455425743514468e+01 2.527434305826785987e+01 2.885155872486461703e+01 2.537409374204164081e+01 2.492695168731488309e+01 2.767775423798135748e+01 2.448074752072581362e+01 2.578449002498505749e+01 2.682589085818570851e+01 2.673292688409857476e+01 2.711211190345155231e+01 2.481679929540808516e+01 2.664857862952574408e+01 2.515356548777906553e+01 2.501206132650657210e+01 2.543051867695986701e+01 2.524188201389423014e+01 2.519611760177691195e+01 2.433744166483833382e+01 2.335052311267319070e+01 2.670921497204449935e+01 2.644622403493525908e+01 2.711001156141476542e+01 2.597693850551522843e+01 2.626370359854255909e+01 2.771663633483248290e+01 2.529404132017489104e+01 2.427072272338223513e+01 2.625935649124317450e+01 2.617103756324961594e+01 2.409106395707392778e+01 2.680412598452972617e+01 2.591946447494345662e+01 2.584555050736110715e+01 2.790915938516083372e+01 2.586028943547265868e+01 2.656492415262034967e+01 2.655950684593314648e+01 2.482660436306333906e+01 2.656095002395621663e+01 2.537914542917890159e+01 2.657112473694870047e+01 2.654623369805518607e+01 2.644373447761827123e+01 2.709140521891229980e+01 2.749607542663588688e+01 2.680346611190226014e+01 2.712417926213587194e+01 2.664945853200266512e+01 2.800845861030650141e+01 2.649164991316641249e+01 2.798784088189276886e+01 2.792990300336008858e+01 2.707301498124247985e+01 2.680640251189413092e+01 2.673135030971382520e+01 2.737615824707080137e+01 2.592468094110370913e+01 2.966582662004564952e+01 2.912999174910701683e+01 2.556790562282430912e+01 2.893628338026963220e+01 2.677466492483264915e+01 3.023221816138605433e+01 2.970294891504998347e+01 2.931396537137749547e+01 2.924892656584660600e+01 2.845517807946957944e+01 2.871431842321884531e+01 2.751695803754041947e+01 2.814674220579635033e+01 2.811778961927719678e+01 2.744921152795635066e+01 2.648808126103745053e+01 2.737086562801559708e+01 2.679779715398367301e+01 2.666704011918446326e+01 2.788309134049424998e+01 2.706657762239219878e+01 2.778680994870861554e+01 2.861469098934735200e+01 2.619469442704688689e+01 2.795835732998424206e+01 2.613628665795418726e+01 2.808093201415301365e+01 2.731198482179927822e+01 2.734446610631074037e+01 2.718157126662723044e+01 3.044087588211148088e+01 2.699516190047580011e+01 2.816068179907808400e+01 2.786697123558684552e+01 2.838413281607732586e+01 2.677440728470579856e+01 2.971838099262669886e+01 2.879341358466815137e+01 2.834237708313531812e+01 2.687474523356958045e+01 2.589414048632043119e+01 2.684825108174677055e+01 2.847832732239873366e+01 2.993897303857986358e+01 3.022541134677896579e+01 2.941947321309360319e+01 2.955475291084877298e+01 2.957058855171759149e+01 2.721346378975630387e+01 2.924829437955303391e+01 2.780109652118650487e+01 2.869413186690968232e+01 2.952241865440494806e+01 2.770913604085713544e+01 2.714946146903964319e+01 2.792376614432842530e+01 2.733463222602762599e+01 2.803586344546277687e+01 2.736541760944619384e+01 2.795755159452612304e+01 2.792379405699305650e+01 2.681885649918177350e+01 2.581977835914470631e+01 2.853350551610034458e+01 2.913100032235713499e+01 2.949216510679734071e+01 2.731134288289553780e+01 2.666368913001257113e+01 2.972260408607213122e+01 2.869286248630244174e+01 2.728237951938513461e+01 2.664331248680905162e+01 2.653136286550721223e+01 2.897040921946736702e+01 2.878601328619646793e+01 2.926071215067773323e+01 3.030055933822363201e+01 2.873390697681915285e+01 3.013712019892600225e+01 2.985085906809383971e+01 2.969582255104784707e+01 3.054045321838445304e+01 2.868041736552219945e+01 2.923944976181315170e+01 3.023369023329110306e+01 2.764171675746943180e+01 2.746237403831394985e+01 3.053636751225409895e+01 2.992440825093975221e+01 2.965166117030193504e+01 2.926940752227710263e+01 2.985953900696694774e+01 3.004967535142814583e+01 3.071949350030108050e+01 2.770639423299532922e+01 2.983375262503889758e+01 2.757675296624964645e+01 2.928792539163039521e+01 2.932541912122108130e+01 2.931183661868222856e+01 2.814399595557434353e+01 2.775105027130076962e+01 2.696116354886286004e+01 2.763676501193143054e+01 2.722054158708677818e+01 2.710245669057727369e+01 2.889877692055517855e+01 2.738103823454309094e+01 2.706186531084751579e+01 2.803195046376468369e+01 2.623822308831785932e+01 2.677389826617408630e+01 2.880591695506221228e+01 2.976238153600297309e+01 2.664623482565965418e+01 2.793672036072885234e+01 2.613585380246766832e+01 3.046344949159868776e+01 2.728329258185193140e+01 2.901125199953110467e+01 2.747837995391556021e+01 2.821276596272369375e+01 2.792814056442157522e+01 2.738865129417954947e+01 2.641162948910170982e+01 2.725106063435369919e+01 2.834297069267308444e+01 2.636387380778739598e+01 3.196181085113887832e+01 2.836864998720908559e+01 2.807914299600303920e+01 2.723554751699411369e+01 2.698164861212715593e+01 2.648381286694731074e+01 2.848485996843988488e+01 2.819653902854904359e+01 2.804266657611340463e+01 2.678559846660027333e+01 2.783554115449169331e+01 2.773038433092522226e+01 2.767610460189122890e+01 2.905744550858139874e+01 2.888271802223153628e+01 2.841985159692445606e+01 2.653734025650565798e+01 2.691464492324042013e+01 2.988763146416212635e+01 2.762876182299739369e+01 2.676069703211326001e+01 2.827344354604301913e+01 2.695534818261483423e+01 2.776439076142924733e+01 2.684083224374814591e+01 2.962255513804529627e+01 2.857051277777188858e+01 2.773658067749781608e+01 2.735362830460971750e+01 2.795545187636940909e+01 2.928745470981775156e+01 2.591695269521764544e+01 2.732639470832577544e+01 2.964932288052686715e+01 2.970613785202378310e+01 3.162663942185798760e+01 2.810153303145843395e+01 2.523424681993464347e+01 3.073385987777589534e+01 2.580002679229938778e+01 2.779684730235468137e+01 2.719834373522611060e+01 2.680846343900460127e+01 2.890266262071181558e+01 2.854400361980795964e+01 2.825087496794828468e+01 2.816485375861961771e+01 2.818595470635623457e+01 2.742622814228410988e+01 2.784923557711791631e+01 3.028338856993923045e+01 2.804554302065480442e+01 2.885806965197869189e+01 2.660342269105318280e+01 2.874402653273019581e+01 2.818128252565757919e+01 2.621059790005196177e+01 2.908705349115236416e+01 2.704085962726849246e+01 2.833037274408117767e+01 2.768073655667276611e+01 2.930930970766178589e+01 3.100389976812446235e+01 2.891624142099516703e+01 2.894297108590464518e+01 2.892961912484411258e+01 3.021883135375924923e+01 2.620224923197249467e+01 2.954734386859607298e+01 2.866360561017108921e+01 2.918815886139401883e+01 3.030300561805335846e+01 2.662993792905981039e+01 2.772171726089487720e+01 2.957345695318700862e+01 2.971492065008028405e+01 2.720567214537830480e+01 2.891364696204954399e+01 2.888842574979268818e+01 2.781780823051182949e+01 2.857346772369556831e+01 2.839711507592387463e+01 2.921856749166800427e+01 2.868792399121098313e+01 2.650542248667272816e+01 3.053427022598168961e+01 2.875425529842008032e+01 2.837316463034362357e+01 2.895749247249930747e+01 2.757891831274157468e+01 2.837493050735080402e+01 2.780138944855707095e+01 2.601424362994573869e+01 2.738992078286095477e+01 3.030663331999133447e+01 2.859674424623711886e+01 2.741733663558758138e+01 2.802046715435660573e+01 2.882326181297706214e+01 2.817558153171010815e+01 2.717913597542152360e+01 2.650565784148638926e+01 2.767641282287379667e+01 2.789513365698948633e+01 2.746495262911085788e+01 2.857603808093454134e+01 2.704367321703063709e+01 2.823458331471756821e+01 2.705001040073699059e+01 2.879755992755632832e+01 2.745342602714438129e+01 2.851704514042303629e+01 2.963883411141404522e+01 2.888427549255108318e+01 2.801013222917110923e+01 2.866050270845875048e+01 2.739689639164711465e+01 2.747476084266673624e+01 2.508791873522856264e+01 3.010231501140836485e+01 2.759910653426093319e+01 2.726620376950815583e+01 2.885391534805482294e+01 2.670419189047723307e+01 2.906983976888396626e+01 2.740976712223977074e+01 2.708484538644572837e+01 2.886534402198981653e+01 2.706506446819820155e+01 2.574245619746452718e+01 2.704894994937738417e+01 2.704802297296514269e+01 2.700930380179619306e+01 2.964326346129638523e+01 2.925709236176424000e+01 2.836583856912321622e+01 2.803758151583836167e+01 2.962114770200584957e+01 2.772010101717895125e+01 2.678534245503540490e+01 2.741647754422269756e+01 2.831913338676437419e+01 2.636317432820315076e+01 2.823747141408087202e+01 2.853992459803060555e+01 2.927640652834171675e+01 2.810177308243482130e+01 3.015547764330837310e+01 2.747220626675630939e+01 2.448559317681290537e+01 2.759255484792264213e+01 2.723049566980912317e+01 3.037284894169661698e+01 3.020150466404332690e+01 2.765783349148349402e+01 2.584252057068258424e+01 2.736036224888675505e+01 2.652777573836358371e+01 2.792807918820592050e+01 2.723328578785064025e+01 2.838435624609787666e+01 2.653576041185853285e+01 2.856848754927597156e+01 2.592438313348628043e+01 2.767900152707095884e+01 2.777095571348726466e+01 2.979889694770295350e+01 2.809938879553382662e+01 2.690292273233719911e+01 2.992365350981582495e+01 2.704652687921441157e+01 2.783120537498089675e+01 2.664554714680277669e+01 2.702992799629416609e+01 2.801559972854901659e+01 2.898544573288309323e+01 2.611871634569945044e+01 2.780004217312932724e+01 2.661617694551759783e+01 2.790656891407686757e+01 2.933955624330903689e+01 2.695430971479068560e+01 2.834816930869609308e+01 2.777715252520728129e+01 2.622282461071989701e+01 2.902732634352771512e+01 2.714163440898793667e+01 2.647418969048801429e+01 2.719882980874264788e+01 2.726148222870923021e+01 2.712462128645206150e+01 2.867977106948415056e+01 2.802971117284091918e+01 2.795224687453987045e+01 2.926543556768844212e+01 2.953541825037081381e+01 2.766681257014267459e+01 2.746020226161551392e+01 2.728711752201334662e+01 2.711581109305719650e+01 2.854675463787916811e+01 2.944386938653703112e+01 2.794471344547789116e+01 2.922967147406437505e+01 2.813735125093678135e+01 2.748636180460712097e+01 2.880770369669101427e+01 2.670056327826078402e+01 2.756633683750306218e+01 2.804213409715814720e+01 2.758914311077569792e+01 2.850324442228623667e+01 2.921389072519335173e+01 2.659964193157515666e+01 2.850449711040947776e+01 2.783619550453613556e+01 2.573725786674392779e+01 2.843797368259471980e+01 2.569480417441550202e+01 2.926650291104700941e+01 3.143186290725288856e+01 2.919905795855490638e+01 2.811123368765588637e+01 2.717051638109915501e+01 2.802258501889244613e+01 2.815572727993119528e+01 2.865599096074061336e+01 2.921279020445679109e+01 2.643857200996074752e+01 2.844707418617535666e+01 2.977047657822222604e+01 2.946461277495094322e+01 2.842541618551102900e+01 2.551675735545250845e+01 2.769623342094345375e+01 2.710987071986840746e+01 2.723120739642865829e+01 2.714647106411954525e+01 2.756780138766216481e+01 2.869751083226525878e+01 2.809828872437979896e+01 2.601487033475082100e+01 2.782719060998533678e+01 2.783915230843123112e+01 2.505156532077366904e+01 2.799953551837758425e+01 2.850221219501072412e+01 2.846982578560576016e+01 2.691703713231282080e+01 2.562050464054182441e+01 2.774699549376444097e+01 2.804025031517839750e+01 2.531033829283377656e+01 2.416939792017325672e+01 2.476988448300022227e+01 2.743214441576602169e+01 2.635742762462307809e+01 2.553345515974986668e+01 2.723855092036631476e+01 2.904670245975970388e+01 2.758628640436501911e+01 2.811802841489692995e+01 2.677635103910289160e+01 2.678415201941972512e+01 2.670229477688801012e+01 2.684168326360117618e+01 2.567859131892998548e+01 2.754728463023494811e+01 2.685716344465453886e+01 2.859538733709981528e+01 2.618627259780709693e+01 2.592871530555929027e+01 2.805351364687141569e+01 2.724887769606617738e+01 2.517972228956092451e+01 2.572047449711691414e+01 2.692278736933554129e+01 2.643681859769531783e+01 2.782898012536296761e+01 2.753308276133658694e+01 2.741444362985867400e+01 2.790189860585151749e+01 2.720247300263518753e+01 2.804186833076300545e+01 2.884168058992923989e+01 2.901508106197046644e+01 2.779832383043202171e+01 2.886390852379587457e+01 2.972710115194786340e+01 2.870068850362385149e+01 2.774617849276717862e+01 2.680714707398821872e+01 2.787350887933106591e+01 2.917148109621318852e+01 2.858847536857090432e+01 2.821061567856313701e+01 2.974047980483909015e+01 2.841567879743374903e+01 2.799492138511939032e+01 2.791387499770447889e+01 2.722680118126680426e+01 3.028889336015737754e+01 2.568473065516369402e+01 2.899567163409534132e+01 2.750505178019836094e+01 2.808592664145870899e+01 2.758129126783421015e+01 2.675229498831556540e+01 2.912539003267110260e+01 2.909116089980243203e+01 2.737981252136181354e+01 2.848319635195040433e+01 2.777503726727882949e+01 2.441158811057432487e+01 2.859089281240445501e+01 2.998997691392289866e+01 2.581513721507234038e+01 2.886311661959339148e+01 2.958690172921205530e+01 3.070140206551963757e+01 2.814817363559361141e+01 2.660296954327387908e+01 2.470086616093898613e+01 2.857271987385849243e+01 2.818498223100235478e+01 2.848864491226759910e+01 2.917061373483262443e+01 2.858156204363133313e+01 2.733002773761019455e+01 2.707341400906297579e+01 2.984836943067606185e+01 2.898757422564101205e+01 2.770653077325226477e+01 2.893405465478411998e+01 2.798081830495717170e+01 3.083365416162646255e+01 2.792140603201782412e+01 2.931683001905886599e+01 2.912679842046880552e+01 2.887306157002715779e+01 2.762956082124904711e+01 2.918921077515578943e+01 2.916960539380071538e+01 2.801853894536744960e+01 2.869571253080779982e+01 2.746201966223242508e+01 2.773521175202525413e+01 2.570808157727774557e+01 2.802069712761194964e+01 2.841391032255646110e+01 2.652682310982453018e+01 2.901763915123170179e+01 2.600550505375258936e+01 2.691437754645400204e+01 2.619064022949771697e+01 2.828940972114155983e+01 2.818840415362664231e+01 2.696038192091789298e+01 2.772099532926394971e+01 2.766306969487692413e+01 2.701019151632555904e+01 2.875684839918672253e+01 2.687616515817588336e+01 3.036967418675186536e+01 3.012956674046573724e+01 2.851509931586086566e+01 2.833548252368154152e+01 2.978267730537859137e+01 2.752136254111802316e+01 2.800632741995766750e+01 2.767176001762337023e+01 2.877072365343445171e+01 2.761826329391602286e+01 2.724433220952120749e+01 2.733865701477536092e+01 2.811844225757873517e+01 2.791748474621807929e+01 2.840875501135653280e+01 3.175043370041834478e+01 3.009568943443165168e+01 2.933673353445215426e+01 2.873792842176015938e+01 2.764455198767621624e+01 3.055613600384744188e+01 2.870602973639504185e+01 2.895965507493982471e+01 2.954621145083957146e+01 2.925485142118751725e+01 2.926098984628453792e+01 2.912439792474528133e+01 2.931042435365100829e+01 2.598000070120901128e+01 3.067327279552136687e+01 2.816031698482035495e+01 3.016975841146213355e+01 2.937447102822921607e+01 2.831880376083006112e+01 2.911118306584952364e+01 2.830631641537318188e+01 2.874727881271974894e+01 2.840889789471916771e+01 3.125843138743705651e+01 2.738514337503304930e+01 3.004298743685018991e+01 2.876386734421029345e+01 2.707623270875280497e+01 3.022433777259793430e+01 2.778089612503312011e+01 2.969493874001978284e+01 2.872528847907552674e+01 3.012410185596800360e+01 2.767332267617300090e+01 2.968402324290555327e+01 2.990446931957905008e+01 3.144843666869582677e+01 2.806288743300106603e+01 3.090113825308979045e+01 2.947555345115955916e+01 3.215300218950203970e+01 2.893865807263740919e+01 3.022205274673267184e+01 3.076690161388745182e+01 2.763141300514066501e+01 2.719416806659196340e+01 2.904341469272909748e+01 2.992912324246423950e+01 3.042757250671388647e+01 2.813505659518878588e+01 2.747101634173641216e+01 3.031075292267880528e+01 2.743695460772169525e+01 3.020643226978423712e+01 2.975988635293125384e+01 2.793279123913277928e+01 2.904260540211916819e+01 2.940512032773139239e+01 2.972367056166167387e+01 2.831200553586833379e+01 2.800816869438420298e+01 2.822794784087350095e+01 2.562497964537495321e+01 2.888399261281896813e+01 2.834455745375128899e+01 2.903089864986668900e+01 2.745715074086926677e+01 3.137011817192223262e+01 2.958809431283719249e+01 2.798239315026171425e+01 2.945149227307025441e+01 2.788898113275747193e+01 2.900836567129562837e+01 2.831750808629043448e+01 2.911098331396964056e+01 2.673973105807491990e+01 3.015552272098129905e+01 2.833963575763091214e+01 2.949932417336787793e+01 2.913867526791083051e+01 3.114673121538704592e+01 2.961900617321544971e+01 2.821788475310643918e+01 2.990888142549195550e+01 2.727568631498012408e+01 3.127010560908679793e+01 2.899655355964940284e+01 2.713557754719741766e+01 2.916184772076219645e+01 2.950613483309840035e+01 3.099695106706762360e+01 2.902470372041345925e+01 2.832115540361653316e+01 2.699479770106613685e+01 2.855366999592436272e+01 2.999207788038791733e+01 2.943200943954927595e+01 2.980223053181816084e+01 2.709804862031074535e+01 2.897722316318412084e+01 2.884648205407064481e+01 2.960602967316604150e+01 2.998279442578074949e+01 2.793446898922231014e+01 2.776693118388926962e+01 2.962400365474923447e+01 2.571908083519891264e+01 2.929423956928093631e+01 2.685713126918539473e+01 2.678709418729333436e+01 2.835606423044515623e+01 2.873997429783349844e+01 2.726858445853679669e+01 2.755798707273694248e+01 2.868653408087605072e+01 2.914459171253943737e+01 2.658569792664754061e+01 2.977620528858866678e+01 2.820872598803171627e+01 3.001573066646481180e+01 2.563599973098524387e+01 3.058366434113922594e+01 2.726535994472907376e+01 2.702379329845131295e+01 2.765482478488062767e+01 2.873072737519924758e+01 2.819747325125108972e+01 2.815286485701907182e+01 2.866887765998561477e+01 2.736280555367837408e+01 2.920072911082874967e+01 2.874719463569526923e+01 2.767720089802899963e+01 2.754798760163835425e+01 2.567189185858911671e+01 2.790306418531294952e+01 2.541733964612776830e+01 2.766374787134167690e+01 2.624016030783751674e+01 2.846934634709167611e+01 2.841315569229193372e+01 2.803964005406118432e+01 2.662292834840233979e+01 2.746429621606039717e+01 2.928630290951004156e+01 2.854715101136678612e+01 2.711853299284060270e+01 2.748444279482271924e+01 2.681329836702615665e+01 2.820971611471631846e+01 2.823061431461570336e+01 2.719910031771158643e+01 2.920296892006912515e+01 2.704560314882713357e+01 3.001792521012586690e+01 2.540191845241248103e+01 2.675569483500279944e+01 2.785866037682347240e+01 2.702025344136965046e+01 2.807674776602389599e+01 2.888115964254028256e+01 2.714654082941801150e+01 2.770740740890565235e+01 2.720572115808025870e+01 2.854879167154750874e+01 2.800131872204921635e+01 2.893280512447740094e+01 2.780071707994632746e+01 2.485985535137077562e+01 2.988665468028522909e+01 2.815297926975246412e+01 2.913560666170979374e+01 2.824149292414319490e+01 2.627872621879339121e+01 2.690948724684473703e+01 2.851314584740165614e+01 2.892210333931685540e+01 2.751870609025571923e+01 2.802552674271366584e+01 2.625143277996548363e+01 2.771329276463903213e+01 2.927837193872235133e+01 2.633607318525316288e+01 2.717477319121616475e+01 2.847962687102698354e+01 2.667593977680293449e+01 2.782726327032251490e+01 2.741052119988066238e+01 2.822375098263935556e+01 2.812935166678254006e+01 2.923918569290267655e+01 2.818616645120782493e+01 2.850654673737678380e+01 2.940789352181868566e+01 2.682306371981975346e+01 2.595886080191286638e+01 2.730582465488237176e+01 2.884255000867415930e+01 2.639819277712845746e+01 2.787543595609614044e+01 2.874711249461744345e+01 2.602108657964182470e+01 2.682905370782715337e+01 2.613471124158195380e+01 2.601238926862192713e+01 2.861351152661152142e+01 3.023194471568303143e+01 2.776378144915100066e+01 2.737261078015156457e+01 3.051087833073797384e+01 2.726402841738388005e+01 2.813252555400076815e+01 2.851171002921545039e+01 2.989003128953380539e+01 2.872028711404315615e+01 3.007628916658490681e+01 2.964918864267038856e+01 3.013924352346079871e+01 2.810435783465645443e+01 2.901826868864556630e+01 3.019290304715065076e+01 2.854747216407854182e+01 2.905576851600888943e+01 3.034893510834703534e+01 3.018326752107676825e+01 3.047929730212969446e+01 3.073522993830243166e+01 2.938146182853103383e+01 2.988194249844485029e+01 3.018474652167390104e+01 3.035437454035154659e+01 3.022983161623721315e+01 2.927170460507945648e+01 2.905225663478153564e+01 3.065767763606261909e+01 2.828479467916256951e+01 2.921123332202808243e+01 3.008199803291395824e+01 2.928157500240149247e+01 2.822241579957861646e+01 2.812309315980920843e+01 3.112791235413396151e+01 3.126872305040693334e+01 3.115775872604971397e+01 3.030310943477856966e+01 3.080097100969902968e+01 3.099717014875218979e+01 2.934402996051560208e+01 2.787140178911277744e+01 2.816700439248714716e+01 2.778416284587435214e+01 2.747812409052807325e+01 2.873593319784746214e+01 2.856844612395791572e+01 2.709659979889561043e+01 3.025446256580377735e+01 2.867148476269627722e+01 2.668868771118417271e+01 3.126453977971071652e+01 2.986652195129834908e+01 2.735899576806647460e+01 2.762629048078660077e+01 2.677504960315812710e+01 3.043861082697442200e+01 2.891703918662235751e+01 2.876756151484673296e+01 2.857678734427821254e+01 2.884131645949647549e+01 2.847572795772444820e+01 3.076554922184657670e+01 2.915337220875328939e+01 2.849413340231141234e+01 2.944985707615990478e+01 2.977674261824863677e+01 2.717141596099020973e+01 2.951965491114347984e+01 3.029618639003228253e+01 2.956366832476638251e+01 2.890531456907477903e+01 3.002139618853820124e+01 3.155497821858191543e+01 3.014067264951898650e+01 2.906965782972859458e+01 2.818405831471758205e+01 2.790499508110113069e+01 3.086197382167221548e+01 3.101714608088084901e+01 2.918002995506178721e+01 2.767673954426600957e+01 2.944694395726805070e+01 3.017970241025859579e+01 2.958164797286076819e+01 3.143539361620474892e+01 2.899525124832481282e+01 2.830035990551643721e+01 2.871064512924149170e+01 2.877901633235642009e+01 3.067352730143699802e+01 3.273649131492834385e+01 2.933084055163678983e+01 2.979407097808162064e+01 3.234511848231327491e+01 2.968246240622545429e+01 3.099920154930809346e+01 3.179410943128947409e+01 3.015284386372249159e+01 3.273870589902565342e+01 3.307519434311124229e+01 3.394303610782250047e+01 3.065597031126921834e+01 3.244099199652855958e+01 2.947036749549991796e+01 3.05093520652
[truncated: 39,815,004 more chars]
