# Supplementary material for: Bayesian inference of kinetic schemes for ion channels by Kalman filtering
Source: eLife. 2022 May 4;11:e62714. doi: 10.7554/eLife.62714 (PMC9342998; doi:10.7554/eLife.62714)
Supplement: Figure 12—source data 3. [file elife-62714-fig12-data3.zip]

Archive with 14 entries (14 files):
- current1.txt
- current_full.txt
- fluo_full_integrated100.txt
- fluo_full_integrated140.txt
- fluo_full_integrated16.txt
- fluo_full_integrated180.txt
- fluo_full_integrated1.txt
- fluo_full_integrated24.txt
- fluo_full_integrated2.txt
- fluo_full_integrated32.txt
- fluo_full_integrated50.txt
- fluo_full_integrated80.txt
- fluo_full_integrated8.txt
- Time.txt
