# Supplementary material for: Bayesian inference of kinetic schemes for ion channels by Kalman filtering
Source: eLife. 2022 May 4;11:e62714. doi: 10.7554/eLife.62714 (PMC9342998; doi:10.7554/eLife.62714)
Supplement: Figure 12—source data 3. [file elife-62714-fig12-data3.zip › current_full.txt]

-1.662411218058154283e+00 5.184251710683372982e-01 -5.366467999292855451e-01 9.044477494401734763e-01 6.326011679921085262e-01 2.021455583318290394e-01 9.169885273810489679e-01 9.632457632474008546e-01 5.460542156588593654e-01 -4.064189079082695111e-01 4.138415053977754776e-01 2.513150016943201948e-01 1.338652478984663663e+00 -1.053773585510230371e+00 1.128821728768626409e+00 -4.992016345744966777e-01 2.221046412353452071e-01 9.674131754029311470e-01 -8.058598748585839022e-01 5.282858280837302578e-01 -7.344437642913913544e-01 -9.381535302662159514e-01 -1.974478089823647753e-01 1.202716589793653812e+00 -4.815460039589541941e-01 1.684133687153199332e+00 -6.987530890257013239e-01 9.843942323129647454e-01 3.290480473018680138e-04 -6.158599272911328137e-01 -5.156660393266213060e-02 -3.635517882129647993e-01 2.553404926649307072e+00 -2.960491496533843581e-01 1.090599132964505502e+00 -1.856979281547137817e-01 -4.724700512335006097e-01 -6.295844640187652219e-01 1.995079650339541599e+00 1.746448533823393573e-02 1.000031330003724905e+00 2.093280377232227540e-01 1.448754315128065517e+00 -3.051175911561694876e-01 1.281931263143704314e+00 -3.303830588618894004e-01 4.553491324343876823e-01 2.599614161208951488e-02 1.542033234905475281e+00 7.020800450737972598e-02 -7.394991353424018588e-01 -9.029303836337123634e-01 -1.390035247894657378e+00 -2.466529612010329442e-01 5.439421189687945191e-01 -1.381698059829278957e+00 -2.024907566604222386e-01 -4.468330742937783873e-01 -1.446032095118481742e+00 -4.466071705238521816e-01 1.560363954587882462e+00 -1.209000515606517334e+00 1.015576841963420796e+00 -3.212997577232757362e-01 -1.703571911925046423e-01 -1.472002879996085589e+00 5.194050843042965493e-01 -5.668258198157378747e-01 9.881567764010686927e-01 1.677221013925137560e-01 4.330134427333006686e-01 -1.288521554445508421e+00 -6.252323033751748804e-01 1.878184285004792953e+00 6.757505883418779558e-01 -7.662412089201369181e-01 3.415735306038288344e-01 1.309216506382148565e-02 -2.249218763286327860e+00 2.443774753906076125e-01 -1.387301719139174105e+00 -5.087721024493960797e-01 4.193843613142451687e-01 5.402619416063310087e-01 -5.645391383665708807e-01 -5.533742539222150647e-01 -4.269137340089236843e-01 6.818799334720380967e-02 7.447342798858101742e-02 -1.146647920407295906e+00 -1.412820089198095097e+00 5.044650918194832911e-01 -9.903315985470648730e-01 -3.704318743379186318e-01 -7.523979654246375492e-01 -2.582270763280803294e+00 -1.189133065664299105e+00 7.288015194302820410e-01 2.707331149956693217e+00 1.824991840297368051e-01 -1.485244327516796581e+00 -1.668465879491446979e-01 -1.946624201631563106e-02 -2.208012510971328890e-01 -6.388923777075664612e-01 -1.161459914520139414e+00 9.290411774882434415e-01 -1.471502958505938215e-02 1.683686056522790686e-01 -5.736517802696461388e-01 -7.099671784019898069e-02 -1.170727205906947788e+00 1.048856279411407577e+00 1.532340687531606127e+00 -6.023344544528864697e-01 -9.269750486435410775e-01 1.674327747448464798e+00 1.589490172378037025e+00 7.494111099945125476e-01 8.878468377199087991e-01 5.197420678531854410e-01 4.844164820199955424e-01 1.617448341849420990e+00 -1.506393040722614485e-01 -1.268579542716385955e+00 3.368789722063122438e-01 -8.924201420954411823e-01 2.769939188215535530e+00 3.615096140819694659e-01 -4.675335490579570208e-01 8.185157275225130036e-01 1.121305674553786935e-01 2.798134611148303530e-01 -2.771761435079810321e-01 -4.146729892916617422e-01 -1.293034925205064134e+00 3.897515510132857908e-01 4.392787215321383720e-01 1.303040183848344746e+00 -4.092218006111962847e-01 -1.237460340497962719e+00 9.107532376790629103e-01 -8.513092435581087747e-01 -1.269432319079197624e+00 1.743496570785010080e+00 3.580772037127060714e-01 -8.690340989398657179e-01 1.437724422763046350e+00 -2.257348611229456348e-01 -1.277552117065857473e+00 -2.552909778440259014e+00 -1.427663579966125695e+00 -2.161224192765075713e+00 1.259472627352789198e+00 1.219499844330654614e+00 -7.601691097081253456e-01 -1.928604948236769756e+00 -1.160371259747618788e+00 -1.118453356150635569e+00 -1.031910391052291098e+00 6.341469315846365307e-01 -5.459665649297874568e-01 -2.189865096789821997e-01 1.165582096976656379e+00 4.925981952093074212e-01 -5.752555784856757670e-01 4.228890283931522470e-02 6.015174006081126512e-01 -3.071067257717384980e+00 -1.041371509140803786e+00 4.680825596352024554e-01 -9.802539634262592561e-01 -6.320623458534176953e-01 -5.840573147157331890e-01 -1.560142045720589898e+00 2.498011691151433011e-01 -1.027705125790718821e+00 1.292683067259439711e-01 2.744463058565509983e-01 1.368578757566347170e-01 1.361692734123843840e+00 -1.720381791869141752e+00 -1.744910576254654622e+00 -1.629351434897077677e+00 -1.290814323603052705e+00 -2.552408009806255151e-01 -1.369451255084535302e-01 1.459792368832631333e-04 2.516709869053238013e-01 3.838022097856814141e-01 5.441987868363800107e-01 -5.796370859485016069e-01 4.555574094926786444e-01 -1.074422309420324240e+00 2.783350556903870787e-01 1.044758847835410398e+00 -3.794615156390977462e-01 6.940440687565155864e-01 -4.903840577991391142e-02 -8.935626678175715432e-01 -1.900862467700282332e+00 1.516832449138542094e+00 9.055790973911496122e-01 -5.757282105915029202e-01 2.009009213192620713e-01 8.148402724161210031e-01 9.848713423062732675e-01 -7.048372251986571163e-03 8.045001678482214258e-01 -1.025688791276817835e-01 -2.543803629203833516e+00 3.756597455707016975e-01 -8.418256871759589588e-01 3.318217386384536005e-01 -1.844078586969726263e+00 -7.985697032755928459e-01 1.611789951880806093e+00 -8.987009903092701979e-01 -2.994855734431783323e-01 8.221671102820723442e-01 1.260315566565647916e-01 -3.764642384444750189e-01 -3.715789696058623970e-01 -3.758233663981216388e-01 -4.159653361491532086e-01 2.511157154080733145e-01 1.761548772523877371e-01 1.422629370405410265e+00 5.518133801093048074e-01 9.454671495673390158e-01 4.530801736409402758e-01 1.245971746683428361e+00 2.694835812110272233e-01 -6.903046853415115702e-01 4.229404621014414278e-01 9.113420858551685155e-01 6.038818205689102658e-01 -4.105045826364600026e-01 1.835691218508191058e+00 -6.116693007169878848e-01 6.185280852653021189e-01 6.017601636292350120e-01 9.550521742428264016e-01 -1.129513950703755487e+00 -6.039787985509591506e-01 -1.391395929953861410e+00 3.207417242309216765e-01 -1.406579916170806188e-01 -9.155434215506098594e-01 -2.159239393598868240e-01 7.800646455285487058e-01 -5.114036376729949041e-01 1.644913400666326853e+00 -1.306969431327885012e+00 -7.521136020218818219e-01 2.252925430318921673e+00 -2.122370265877659146e-01 -4.357204974726520685e-01 -4.594979716168498540e-01 -1.375118460122929154e+00 9.018055821487389601e-01 1.405543473484403005e+00 -1.360407077307228263e-01 1.364925343415950509e+00 -3.614529610385785463e-01 -3.006804285464508841e-01 1.344162553981037123e+00 -1.398468479440505341e+00 1.208424582153096560e+00 -2.356013564064615151e-01 4.705853345993326609e-01 1.433152837561254556e+00 -2.401265971796683107e+00 -5.591017747216447953e-01 -2.698778920575973239e-01 7.301611728033565729e-01 9.419483727226527492e-01 9.981190905368124699e-01 1.202557555746059492e+00 -4.339447981923855724e-01 -1.121870049932280677e+00 -7.018732660763200570e-01 -2.083940894345840178e+00 -9.248557207143310865e-01 -1.257059354863041101e+00 -7.064048198661954103e-01 4.819558179365236034e-02 6.242747468001464961e-01 6.491008332825301541e-02 9.126953708917822095e-01 -4.772831848192382043e-01 -2.754738504612681549e-01 1.573357080373273265e+00 1.299568854043314792e+00 -8.118576252651120706e-01 -1.851162143523095716e-01 1.069210632469984823e+00 -1.119912727903665944e-01 -2.303085653084055995e+00 -8.387401680728112652e-01 -1.368821826796004393e+00 -6.905846814683360702e-01 -8.637933852840775639e-01 3.288938768754036124e-01 -1.675787626286384002e+00 -6.155743226048345784e-01 -3.321147382767811185e-01 -1.110728982084055183e-01 1.125032239993305927e+00 4.046340620002517041e-01 6.421821035784533449e-02 -2.973803524015247723e-01 8.488882031987756704e-01 -1.634724426454292168e+00 1.870428810726268154e-01 2.633865084111967625e-01 -5.669914024786850693e-01 1.983365166978876104e+00 2.038524346255697894e-01 -1.967135794444590857e+00 -9.311392226754650059e-01 -3.069385040535474451e-01 2.976901099132961970e-01 1.544691374765863046e-01 -7.810712507165177287e-01 1.234594867295722320e+00 -5.033225592914680746e-01 -1.561355664231183660e+00 4.007264515096953250e-01 -5.654558975530614706e-01 -1.502783028464381720e+00 -2.239481165502653359e-02 7.036728148265505300e-01 1.340570629665224889e+00 2.625451852753748483e-01 -4.495354968423818653e-01 -1.810994829369090731e+00 -2.939071323249706769e-01 1.178089583709162502e+00 2.135363723220742860e-01 -6.733542518456826498e-01 3.160951795578684220e-01 -5.866909250507076345e-01 -5.826401556558324923e-01 8.748696729100960967e-01 4.589528339082915576e-01 1.533786669673285141e+00 3.283362793666328439e-01 1.260765342889362595e+00 -2.625313984248736077e-01 5.843781952098977550e-01 -1.027410197807280490e+00 1.748892086821491221e+00 1.183389077367501097e+00 1.408253834482862121e+00 4.105120740308076943e-01 6.645104985919108032e-01 -6.082258782134102315e-01 -2.467551962058896375e+00 3.307859225339925824e-01 -5.242398829848332609e-01 9.370404010897667169e-01 -1.061570975154155994e+00 1.917019295101292375e-01 8.201135267743429047e-01 1.299105198709101128e+00 1.190099128807631246e+00 4.718502203397938466e-01 2.250095569057257439e-01 -1.068629021898303444e+00 1.678297166587514155e+00 5.187597005352817536e-01 -2.560559100814274736e-02 -4.298254625717667365e-01 8.475860605191871677e-01 1.744701456017609328e-02 -6.623144493202213212e-01 8.165536407882766357e-01 -7.378069510608021853e-01 6.404435004542475829e-01 -5.452255682936489878e-01 1.398071992454908319e+00 8.948346120070738152e-01 1.492063510741047927e-01 1.491068172523875468e+00 -3.016833273639290547e-01 1.018583862722763467e+00 -4.111180033711290260e-01 7.991284197124216837e-02 -3.177816336428363475e-01 4.058450874158264776e-01 -2.704941860788003805e-01 1.112957418813327104e+00 -1.953390344448395488e-01 8.412124743426203644e-01 8.671279058922892746e-01 -2.045821092983854061e+00 -5.785920226474749323e-02 2.629660872429780971e-01 -1.959320012459319638e-01 -8.647026570477707452e-02 -8.450750199163752086e-02 4.470689009241884393e-01 -5.022365176464036463e-01 5.873929590058503403e-02 -3.605169993475976775e-01 -7.100732272159332448e-01 1.071846472276715367e+00 7.103096152295804711e-01 -4.984803610358831127e-01 -2.892701447731038655e+00 -2.647327892696794971e-02 1.461635394397286625e+00 8.250877620172673010e-01 -5.934732734993142245e-02 -6.601976413980670255e-01 -3.060091419273400781e-01 6.320602725057877791e-01 -4.149861896809248912e-02 -2.258817194024098196e+00 -8.778531794111679165e-01 -2.365004292576099232e+00 4.784448849979325985e-02 6.502885968905978142e-01 7.068624909002985124e-01 -1.389001518034205906e+00 6.584882880012691286e-01 3.639928774823547597e-01 1.084328900438165544e+00 1.087966334695762843e-01 -8.533930357430775659e-01 -8.651325466916419682e-01 2.271304995711489749e-01 -1.899581207358658486e-01 -1.251315521872111258e+00 -6.928763274834430774e-01 1.209432486860188893e+00 -2.277656404995179962e+00 7.412804573330665781e-01 1.871970772283408690e+00 1.546849663292167998e+00 4.551836926924751614e-01 -3.335961531091742316e-01 1.140645062015610334e+00 -1.224550462490425096e+00 1.210129252359654295e+00 1.207732284484732688e+00 -1.426680647255538004e+00 1.416374204683264193e-01 1.381402295035802030e+00 -1.989425367690014435e+00 6.823937434603309926e-01 -7.303683424288430481e-02 6.438631789581695797e-01 8.033879788073829964e-01 1.472209861604096170e+00 -8.918019128563381415e-01 -3.826468451650849589e-01 -2.027699891395494891e+00 5.707750929334687306e-01 -3.098963118750520662e-01 4.382652141278358671e-01 -1.220354810495777764e+00 -3.891222647003987345e-01 -1.540760310329984117e-01 4.912503131022897263e-01 -1.268470464079855642e+00 8.479352304635152660e-01 2.013722933470776688e+00 9.378821782379861416e-01 1.059799865826270615e+00 -8.592249509019805886e-01 5.756178786281982429e-01 4.856979734192208298e-01 1.486032975414477431e+00 4.570125770361398998e-01 -1.274041170144782020e+00 -8.534798717135095858e-01 5.084542393878849209e-01 -1.452255172529735461e+00 2.834388950328189383e-01 3.377177935094322764e-02 -1.582523783476427859e+00 -1.768885933746388583e-01 -6.486573565656056362e-01 5.571163124477133133e-01 1.643248602848684792e+00 -5.051567650206983950e-01 -8.746187753311769619e-02 1.338229712063929711e+00 -1.607059135152555385e+00 5.048933476544626986e-01 -2.241939439359731407e-03 -5.399829694485749343e-01 8.586552837757716050e-01 -6.410521456096424098e-01 6.252886966818850256e-01 -7.499327836592786234e-01 8.157084625919670540e-01 -8.534079173174707877e-01 -3.859543515961547100e-01 -1.116650076711792172e+00 -9.285173339833261430e-01 3.101858766029337855e-01 -7.589759265125993748e-01 -3.612909922029680643e-01 8.173753113116302704e-02 1.225025729739241731e+00 5.894657859297049510e-03 1.687299104063180455e-01 9.941515032005668884e-01 4.074856870879293713e-01 1.617085479840111306e-01 1.741142720913112951e+00 1.286837756366848939e+00 -9.739601494818225236e-01 1.399062755680891446e+00 -7.394588366196245266e-01 -1.326474346591719478e-01 -7.677243719624142759e-01 -1.060815870371736080e+00 7.887492421575199586e-01 1.346727765249342568e+00 6.617702060426734478e-01 8.916827081631410745e-02 -5.162134127317867804e-01 -1.133769658041178463e+00 -1.413148458686739328e+00 -2.194383608597811341e-01 -7.006851928801590690e-01 -7.482962072411469823e-01 1.100725227734074885e+00 -9.934518679143292674e-01 2.482115173306268241e-01 3.278567318874239800e-01 -1.260285080718050121e+00 3.919907767689969069e-01 -2.417676828871743844e+00 -3.632158194503696258e-01 5.675269563932608952e-01 9.855551462648384220e-01 -1.382273644339939711e+00 6.235565645634836424e-02 4.454215663522839708e-01 -8.098347839576922058e-02 -1.798626753197953398e+00 8.778933702986799759e-01 9.838704287021208250e-01 -1.382488219466695423e+00 -3.567375008164376249e-01 1.449066759228690993e+00 -4.525635273391873659e-01 -3.480677450984852317e-02 -1.029280237784163443e+00 -6.320344738321934663e-01 1.170595792156834715e-02 2.260805669172863130e-01 -3.377992115614953939e-01 -4.062186680053377352e-01 3.837017879834451195e-01 1.394835215154284491e-01 1.265077887386384825e+00 -2.295857172668286594e+00 8.011553063521228424e-01 3.727630995885215515e-01 2.569814341510264222e-01 1.711539184398384039e-01 -6.496689036162979214e-01 -2.013313614473205782e+00 2.647290631355536661e+00 9.832852804945614589e-02 -9.247159176523067625e-01 5.873930621804452912e-01 -8.299455873270034090e-01 -4.867382895055562542e-01 9.919300315609287377e-01 -4.433692370461614352e-01 6.792069669700856460e-02 7.759067476665244545e-01 1.316531909387576249e+00 2.418822960911749809e-01 -4.339417295151584142e-01 -3.466674944786159451e-01 6.285255891439470721e-01 2.674422853118154197e+00 2.409744804132609164e-01 -2.294235988157433681e+00 1.007030779136183885e+00 -2.291261599092501378e+00 3.557552506169174567e-02 3.773745373677023229e-01 1.158657323590322141e+00 1.804584914782538241e-01 1.682345299088498614e+00 9.274596094843191862e-02 -6.334127661123700737e-01 1.111511383423240407e+00 -1.317258602347050500e+00 2.233698915348699021e+00 6.484381723930899843e-01 -1.513409492460594974e+00 1.154354379444369805e+00 -7.868297259507811559e-01 6.957507207292360496e-01 -1.088017838543964944e+00 -2.243151198462247364e-01 6.952893191685683982e-01 1.698034777693220532e+00 8.502205161424214452e-02 -8.644889327574667437e-01 1.627970765217903848e+00 -6.418897480175109749e-01 1.906527353223762322e+00 -4.517273260992481498e-01 -3.913757080946389522e-02 7.572592084850050531e-01 8.069216329914066788e-02 1.211100480406552604e+00 6.072001353051758032e-01 -1.592034065216838545e+00 2.941248031544397845e-01 -1.213832200963602448e+00 1.031930416273579620e+00 1.673137788621458677e+00 -9.793644537342419132e-02 -1.590733236135338513e-01 -3.741235495828245106e-01 3.254029570689861983e-02 -1.105986233552134768e-01 -7.056865794094829836e-01 -2.660087602930468753e-01 -1.488203324769777014e+00 1.896388952837378961e+00 2.245549775039593632e-01 -1.528106987941316441e-01 -7.996826789961972715e-01 -1.140222151775259346e-01 -1.346276149059418392e+00 9.598642647220968493e-01 -1.186742840354763295e+00 1.637425137828742105e+00 -1.557447390986245628e+00 7.187868155172378870e-01 2.893018137904883602e-01 5.838572132437520601e-01 1.964764700365754513e-01 -1.568364422143758152e-01 1.281608206135581129e+00 1.696982166726062502e+00 -8.224975401403696873e-01 1.427973793313523254e+00 -2.393125452729828306e-03 -1.099399195376919325e+00 -2.076256364782286923e+00 -4.850771399345994439e-01 7.722133507637077843e-01 -1.584713515809245965e-01 1.069524207441271829e-01 7.501017100111918579e-01 4.026248501680119163e-01 -6.837241223633240272e-01 -1.714489752628946206e+00 -1.115259747861164552e+00 7.989683004477049488e-01 -1.432445495015909565e+00 7.431539960427744340e-01 1.490924236638829115e+00 1.001954058395630870e-01 -9.224678103396323214e-01 2.533668863062670251e-01 -1.169540951706034670e+00 -1.306918135726390817e+00 -3.435667316687014972e-01 5.341483742219120812e-01 -4.208483395819327955e-01 -1.101247381388361202e+00 8.151154982995032494e-01 6.525016468293574901e-02 -8.081536770527268931e-01 1.288049381079600930e-01 2.179552947362679294e-01 -9.606090343827500266e-01 -1.226110754941673042e-01 5.944258917937671471e-01 -8.571292370066496691e-01 -1.822862596901763999e+00 -1.746810029556803867e+00 2.442303348375483019e-01 -1.666383199903232137e+00 -1.332610399065137056e-02 -2.103503948636405330e+00 -4.888211676667665317e-01 -3.757945161630909525e-01 -3.028726565750340383e-01 1.996114333814355199e-02 1.035181059010576110e+00 -2.218662995446725739e-01 -8.538697275498186023e-01 -7.288908231154850315e-01 -5.029072613214162768e-01 1.139705319419540119e+00 -7.483442479040980366e-02 -3.342405079641410093e-01 7.744266320037812568e-01 1.973484084362900903e+00 -4.506463958645250401e-01 1.217735708956684482e+00 1.728193532241810493e+00 1.203225670543729864e+00 -3.114540086972198973e-01 -1.539598566651215306e+00 1.491256261674163364e+00 -1.689052567579192754e+00 -4.037550699148513278e-01 4.643195260489768605e-01 5.448100112360505787e-02 1.615274890051398293e-01 8.731943908368499097e-01 1.561445227140098480e+00 -1.559726374116555903e+00 1.892184567470635015e-01 -1.100188231663000948e+00 -8.957287607382035111e-01 7.421180555228940046e-01 -5.233399329272935274e-01 -7.999255179709378050e-01 4.332855722963713796e-01 -9.260891023691545376e-01 -1.492090170529011273e+00 7.538393999442326576e-01 -2.823489573567924404e-01 2.906286643018307081e-01 -9.462852017624088230e-01 9.587896394621390206e-01 -1.262516753960017279e+00 -9.576546194230572961e-01 3.054960460342213274e-02 6.508581443161461921e-01 7.719185988911034801e-01 -1.583417201284810005e+00 -7.143282232135304000e-01 5.643257484496327914e-01 4.019430321236331594e+00 -1.786210860989274618e+00 1.222458205183847291e+00 3.009809465443957222e-01 -9.058670486805574518e-01 1.707944089343731875e+00 6.641648423042770810e-01 -9.224406822074546763e-01 -7.974358413181175109e-01 1.554750304187915599e+00 -6.308527914810342363e-01 -1.074687005400177142e+00 -1.024775443150046650e+00 -1.695735217468892220e+00 -3.276100085431824516e-01 -1.132841854910969920e-01 -1.428556845987627888e+00 -2.391060060134075460e+00 -5.378270551853246983e-01 -9.835013787050611578e-01 -1.838782345611603315e-03 -4.326382136675544290e-03 -3.799751355612278059e-01 5.256663638245858694e-01 -6.586864526720841162e-02 -3.243153932703680131e-01 -1.327988998823611100e+00 2.090355192182509481e-01 -7.159448213997181565e-01 -1.105392975009655165e+00 1.081169256402550127e+00 -1.315245411223953331e+00 -2.168320269539037781e+00 1.678963449934476992e+00 -1.199365082294283180e+00 3.559570785230631862e-01 -7.865557795163901078e-01 -3.242644699422910226e-01 7.276109406365127708e-01 -1.083771131666070087e+00 5.933619066646785845e-01 9.009144844515792894e-01 -7.247151855301513512e-01 6.525878685545906110e-01 3.584034080633324154e-02 -4.532527525940706625e-01 7.963926510728165375e-01 -2.216807529053724579e+00 2.052012678204791496e-01 1.816561481232840947e-01 2.423315936514756519e+00 -1.371401400328744247e+00 4.896035314534546434e-01 -2.022165050349227222e-01 -2.416338061652533176e-01 2.967138634421139995e-02 1.246486249133298418e+00 -3.148799181846515527e-01 3.937799706427048442e-03 -1.588835855337729974e+00 2.387435480345885541e-01 -8.472106230874056898e-01 -2.242099885210753485e-01 4.466807436746341731e-01 -1.627966355344269075e-02 -1.105318226501498247e+00 -6.127833267793275640e-01 1.139547571784763347e-01 -8.412476332143442592e-01 1.160896073834294606e+00 -2.292414760013014308e-01 -7.117887495532949638e-01 -3.232554180684351075e-01 -1.815740299201101804e+00 -4.855918082930281154e-01 -6.993362172727072279e-01 -4.741276299922190796e-01 -7.240811819482029232e-01 1.474396379706445437e+00 -5.183033163774615204e-01 3.226563766597402294e-01 -5.261621131829147258e-01 -8.458637790064801321e-01 9.014182875387559690e-01 7.697281803572894043e-01 -1.261300141743467496e+00 -2.246349685553207243e-01 8.470771719764473850e-01 2.541200826851069405e-01 -8.902126020476677781e-02 -8.540272340258926453e-01 3.033180063076605926e-01 1.914424341180626321e+00 -4.210489002163037009e-01 -4.670958089573888916e-01 7.764019726480674011e-02 -2.010474164636260330e-01 1.272211706755945082e+00 5.466969688197258481e-01 -9.405441614823489838e-01 -1.268035255629403668e+00 4.595632195682061161e-01 2.812485800585646789e-01 1.392895449819602671e+00 9.537622622325040433e-01 -2.547353145105153871e+00 -1.351168599229965461e-01 2.234385885528983096e+00 -4.875610384221240601e-01 1.667361354427579601e+00 7.083762452293208556e-01 1.620450695324945789e+00 7.058583375496346735e-01 1.630420414017493158e+00 1.074982615484105564e+00 -1.086430252900661086e+00 -6.774407633820557217e-01 1.849492820619542455e+00 -3.671847099044674989e-01 6.253350703594288962e-02 -1.198946501935851949e-01 -1.745590887967634897e-01 -1.925181650459566907e+00 -3.340217711793795896e-01 2.152818676238546780e-01 1.106176661156925978e-01 6.301700167399676422e-01 -2.244171362842791451e-01 -2.866635086696488893e-02 9.481149512557909276e-01 1.954136136557172235e-02 -3.537914835763528165e-01 1.993191391688572262e-02 3.009911660367795005e-01 8.499956233796306382e-01 -1.090196654954343480e-01 2.102280881068593121e+00 -7.966032170308086080e-01 -1.404535119045059677e+00 9.448955350757289873e-01 2.726379241204247017e-01 7.935300254664736652e-01 9.751360842931426631e-02 8.885201908698547868e-02 4.197023403969528665e-01 8.223303365620773242e-01 2.603177806196704247e-01 -8.394102921801361861e-01 -8.253143621572393007e-01 -8.129410733398244604e-01 -1.015946086545082228e+00 -1.443603471958700091e+00 -1.845383859771682955e+00 -1.421246932275614050e+00 -2.876023356633232719e-01 -5.625680634439628180e-01 -1.753878047939347318e-01 4.088156594237185582e-01 2.977689813602852897e-01 3.317560272047576087e-01 -8.571613336594305910e-01 -5.110170919618209906e-01 -6.667651973819163636e-02 3.807731846413250909e-01 -1.574825776022711121e+00 7.281208693312173352e-01 -7.701626209414202950e-02 -1.570150216552634426e+00 -1.334261617317842596e-01 -4.800649552321064467e-02 -9.868370996353201807e-01 1.131629186232681938e+00 -9.071512459934877315e-01 -8.538830789648302888e-01 6.055073887503755747e-01 -3.734484912635462894e-01 -3.188121341528564190e-01 -6.365949510835289260e-02 -5.957133513110300926e-01 9.171198384416856531e-01 -7.124597090025148738e-01 -1.058993280435934548e+00 -9.535771882427973578e-01 1.027756563842620485e+00 -8.751765407244185280e-01 -1.415514116797836452e+00 -1.036325786237400681e+00 5.978353314177322630e-01 2.015131719230683682e+00 1.074287790288031008e+00 5.193392854228587874e-01 5.320148342331337821e-01 -4.109026447966272477e-01 -8.497922020997633608e-01 1.168573365557890709e+00 -5.463514031463908571e-01 -1.311080537204406093e+00 -2.580242904098452583e-01 3.350012038723114705e-01 -5.347093847368564745e-01 9.917060966050489368e-01 -9.757062121345181360e-01 -7.048291477669481331e-02 -9.676956550675681612e-01 3.010289927541143218e+00 1.194496300555339285e+00 1.916256634321664931e+00 -3.265830344660963780e-01 1.364961019298831957e+00 1.140055182915270304e+00 -1.116844248874806489e+00 -1.171911157487500965e+00 1.983461977463639281e+00 2.144021421942504668e-01 8.774506561875016208e-01 5.290551304344275341e-01 -9.060523730978311541e-01 1.118745716909705035e+00 -6.562355512345025010e-01 -3.536013214609373678e-01 1.770104206486655896e+00 -9.725923149943477286e-02 1.892569278773926500e-01 1.299581675801573244e+00 1.485271077567780658e-02 -6.607076944025325194e-01 -5.347632363292130764e-01 1.384007386339569656e+00 4.483370477953507183e-01 -8.820446969991239117e-01 -1.426950244991939343e+00 -2.852926845107381926e+00 4.881371022112021008e-01 4.987336426195054795e-01 2.830697112333585008e-01 1.020833570165600168e+00 -1.236494755301003723e+00 2.617599356086864337e-01 -2.206118389393013357e-01 8.040696218105897186e-02 1.909819150278929900e+00 1.208629965004244911e+00 8.739324516202881532e-02 -8.058517123382469283e-01 6.740871728529376217e-01 -6.238282391207816691e-01 -2.697117547507938529e+00 1.274394586497183290e+00 5.084036600218239110e-01 1.561438270399768458e+00 -9.028898763449366704e-01 -1.327373354588289311e+00 -5.917456374226516269e-01 1.300847999920095033e-01 1.369068128852745925e-01 -5.719340628721295700e-02 -2.983948868347167660e-01 1.410297061531856855e+00 6.600348903659234434e-01 8.961163233707539755e-01 -5.204984776435446214e-01 -1.796156238603476007e-01 1.059308256378664215e+00 -5.410094071151472228e-01 2.560641635724042464e-01 -3.672775281514736173e-02 -2.963751021600061542e+00 1.091633124895945856e-01 -6.544763639455654092e-01 2.368701738540864021e-01 -2.968924265802323492e-01 -5.679526884518060204e-01 -1.506401059098351307e-02 3.824865000263696913e-02 6.277442417840173317e-02 1.391728606064179585e+00 1.169720847804855079e+00 8.582892323959577796e-01 1.439718036524741951e+00 4.854192940955047164e-01 -1.411141850217573879e+00 4.311418381260341270e-01 1.707090325667740105e+00 -5.990931356779630734e-01 1.055260319305248773e+00 5.661436672664131864e-01 -1.090946740160736672e+00 1.533903840500465965e-01 -3.150575864803836779e-01 2.582730935000964734e-01 2.454260515055315950e-01 1.219299775335513258e+00 6.843964801778924800e-02 8.487239271153589337e-01 -2.889489047297091773e+00 -1.101977577505874439e+00 -8.038464953693313930e-01 -1.933032704838327509e-01 -7.975421937350404278e-01 1.095069473169618668e+00 -1.078944024906763666e+00 6.314856174155051294e-01 1.897311822638362289e+00 4.005851174503355927e-01 1.562656751971029268e+00 2.670489966443260754e-01 1.222047114005257340e+00 -1.617382953553617053e+00 1.035256649704691945e-01 3.050474723380862674e-01 -1.118514530771398952e-01 8.315668052133038390e-01 -5.596636679538378178e-01 9.396999278318396431e-01 -6.033592561956345746e-01 1.270337250601791812e+00 -2.624763400560973792e-01 -9.120994751183453264e-01 3.435057049585336642e-01 1.263815177894343389e+00 1.465413647872226388e+00 -2.483795111568750436e+00 -7.098632624586256323e-01 -7.148994128286683125e-01 1.888149388108314009e+00 5.514798560721722032e-01 4.304782720681911146e-01 1.356869887907115713e+00 -4.576023137952019426e-01 -2.620828286537602581e-01 4.509562974665901613e-01 -5.669351003997715743e-01 -5.279939546895983105e-01 -8.730944224861301173e-01 -8.554833859746407976e-01 1.848918107254210741e-01 -1.233764596628335930e+00 -1.295223987187378079e+00 1.302238498976528547e+00 1.343379132721679303e-01 6.053836254689696217e-01 -4.711040501253790369e-01 4.141866602880565074e-01 -1.074882507791932618e+00 3.466964878912481285e-01 7.972570349911654031e-01 -1.223060109263056534e-02 8.043057810150147091e-01 1.722547139796056226e-01 1.309003424775163404e+00 1.281149806729196650e+00 1.158267316671259158e-02 -6.404599761446160000e-02 1.021119739651102781e-01 3.359997114698576870e-01 -6.103794655967729188e-01 -3.568493394821424247e-01 1.126061905571846156e+00 3.418346042497283910e-01 7.324700690272314407e-01 -1.023273466044145374e+00 6.689349992870979866e-02 1.186528194737889397e+00 -1.962659971998317987e+00 1.860272801990335845e+00 -1.857176753311685358e-01 2.012466669195570601e-01 2.799822767361844544e+00 -8.870854829418077514e-02 -1.040052371851052371e+00 -2.431969476805747044e-01 9.030203776499923229e-01 1.696725315612009455e+00 2.438637344890242531e+00 -1.009712626164202876e+00 -8.689125715611202283e-01 -8.831643400186371673e-02 -7.162980673011816179e-01 -4.796400996558564979e-03 -9.851598300336209535e-01 -2.635692648675608263e-02 8.510817108001788034e-01 5.916230978343142155e-01 -2.692446412287239910e-01 8.368952012932185935e-01 2.576066407950041270e+00 1.308406210873085618e+00 -8.885098616110600478e-01 2.461253503469848503e-01 7.077070172219195321e-01 -8.226436726217460915e-01 4.056642171763942262e-01 7.594721435852445079e-01 -6.822214882640574851e-01 -1.861779268757251637e+00 7.957000361465714766e-01 1.427477012893713981e+00 -1.501644880108589986e+00 4.746259319736883531e-01 -1.134098756729810198e+00 -5.424539710928106828e-01 -6.323149787029975766e-01 1.213038166116358285e+00 -6.259110307124853279e-01 -5.876627485395523598e-01 -8.340839142519791416e-01 9.881304515276905232e-01 9.762078769778232967e-01 -7.555359756034377705e-01 7.316722704579176062e-01 -4.637145345006364883e-01 -1.529387518425229908e+00 -1.928620156940136499e-01 1.268861741632164308e-01 1.133509787839812377e+00 4.204568999620023756e-02 8.206684389040099781e-01 2.105436264781209987e-01 -1.134874070607230445e+00 5.984028255676832053e-01 4.174214619471836030e-02 1.116039813247370338e+00 -1.757491779158771028e-01 -2.527457320038274169e+00 1.610125435864329796e-02 -5.154605982005642240e-01 -9.818256554807611725e-01 -4.636715874213010458e-01 3.276776761895653367e-01 -1.038148987881095109e-01 -3.791081837066553328e-01 -9.333859222135312272e-01 -5.916842287724016769e-01 -2.208131485370121161e-01 -1.211858111230125212e+00 7.796849631804592118e-01 3.625509998917054166e-01 -1.368339818106017569e+00 -5.474614050333732607e-01 -1.499736014409419615e+00 1.217318660639489680e+00 1.151908192852397983e+00 -6.271506638785263599e-01 7.889302436363037014e-04 -1.005226564174950044e+00 -1.126681665612728533e+00 -1.230459516931549924e-01 1.327859006829654187e-01 1.861801231606505791e+00 -1.190419218270008850e+00 8.572257635470610371e-01 7.140835337896110635e-02 -2.232021515635066677e+00 3.610568263911118625e-01 3.593318816788989428e-02 -2.151417361142531626e-01 3.049155375339402396e-01 -8.810814940857891742e-01 7.812578550497313312e-01 -6.656671704368473108e-01 -7.907536163623150038e-01 -1.614941734150677322e+00 -3.214203318877705273e-01 -5.486692023887309588e-01 2.068125744574266234e-01 -1.105700767326856182e+00 1.450299625199471754e+00 7.397068437904417149e-01 -8.333783047751546214e-01 -9.573709840001844995e-01 4.054005613020888465e-01 -1.733785572632813021e-01 -8.987357938545044167e-01 8.569853015281840569e-03 -1.246702992324099979e+00 -9.425171285223903350e-01 -2.124960259431717624e+00 1.027021300694183958e+00 3.495137853605272127e-02 -1.297549089537221256e+00 -2.793567777421893883e+00 1.584057252526529513e+00 -4.068128247136098552e-01 1.181806404460405302e+00 9.098799682812022116e-01 1.374529639589357755e-01 9.190200687101311994e-01 1.626301182562527869e-01 5.987853294972541596e-01 -6.189757950450902602e-01 7.237674683495508576e-01 -1.121238783979903397e+00 1.143280756792571129e+00 -8.414372547163677662e-01 7.897759425399853983e-01 9.167358561158179403e-03 -1.552725481463270718e-01 1.427540306832177031e+00 2.518596051465851748e-01 -3.155020602006791464e+00 -1.646011457518383958e+00 1.690444657439035547e-01 7.481778844685893493e-01 -1.035825604413016521e+00 2.004542783274860032e-02 -1.283257700195639672e-01 -1.542303081694171851e+00 -7.366237275701468246e-01 7.165163891549594100e-01 -3.385172389037872098e-01 -1.193096019609760194e+00 1.620740893440920427e+00 -1.680445045125999182e-01 -1.495426919151878198e-01 6.631247410125903907e-02 1.270885449092407971e+00 -1.165797083923193256e+00 -1.598235430782719291e-01 -4.654365241663142583e-01 -7.370516854146337282e-01 -5.393145284791462934e-01 -4.484023637718447253e-01 -1.199586256529332484e+00 -4.027285629279608870e-02 1.755561607978596284e+00 1.740611540836711213e-01 5.830099642664035020e-01 -4.029865885296707306e-01 6.395644110540665839e-01 2.099618958667867297e+00 -5.508591754284117847e-01 -1.282859431313350118e+00 1.954679885417823781e-01 -1.621697378758922392e+00 -1.654526582004562263e+00 -9.266760715597387454e-01 -1.385174812669254907e+00 1.725990080428127793e-01 6.769907106260155683e-01 6.853095925967532705e-03 -1.193239303311051991e+00 -2.650757344794900730e-02 4.696268638468966139e-01 6.481542104996176334e-01 6.938717825689991736e-01 1.401629928417003512e+00 8.282196979359265354e-01 -3.772730497290085472e-01 -7.629416225501268745e-01 -9.434067177950095084e-01 -6.331321662650406523e-01 -4.588603770210417793e-02 6.980087598987043673e-01 -2.177521335327165797e-01 -1.310316406570186221e+00 1.043069701596575305e+00 1.208179062027358697e+00 -5.927755829975124291e-01 1.468488564915645833e+00 4.635544921281653519e-02 -8.354828988727968087e-01 -1.005421279327373574e+00 -6.803560326145751125e-01 7.922027432637949174e-01 -7.010094683968228768e-01 -5.100845382615455392e-01 3.195306605326223348e+00 1.769330931053574085e+00 -1.217073204677187492e+00 1.560945999827201502e+00 -3.594482299883157705e-01 4.848385031730538808e-01 -2.543465781183900098e-01 8.295928469001216943e-01 8.453816298143909114e-01 -1.134313014070237741e-01 1.304080671008093439e+00 1.547303853258151118e+00 7.029030482632869781e-01 -9.053651996032980875e-01 2.655849072639384079e-01 -2.163588659581020535e-01 -1.510384107164788769e+00 -2.699937163687649577e-01 -7.461790882300022298e-01 1.755313148605133072e-02 -8.059316213098083326e-01 -1.813824546309070751e+00 7.609194158527683438e-01 -3.957237529706176260e-01 2.502401477884776959e+00 1.395627700476168020e-01 1.417251845479509997e+00 8.613263886399575853e-01 6.773338203215201192e-01 1.882381956355680952e-01 -6.382576821543743673e-02 6.780619623731432011e-02 -7.925818856488120456e-01 4.607213740689107828e-01 -7.643742568426746820e-01 -2.356813410371435824e-01 2.364822698355222019e-02 -1.936784497984660736e-01 -2.685779352933113096e-01 -2.222079965532625767e+00 2.484866811170674816e-01 4.478540234953433674e-01 -7.456237175213261681e-01 -6.672001097432050942e-01 1.188675613109596574e+00 -6.131112448517496150e-01 -8.596590904948133716e-01 -6.852463703016707930e-01 -1.181065208707949399e+00 -5.915506002916629535e-01 -4.654379939634540331e-01 -3.608019907988419539e-01 1.456619562826034109e+00 -5.874112696028155334e-01 -5.831491405510543791e-01 -1.099566173225014376e+00 -9.299867926147744601e-01 4.569095587899132394e-01 -7.801791515052256543e-01 3.916610069175185393e-01 7.741236785515699381e-01 1.981231517972367739e-02 1.218903273903570561e+00 1.310257210240428627e-01 -4.785362784344689979e-01 1.757551462513261331e+00 -2.013568554731225979e-01 1.576871398618474363e+00 -3.271427809369862882e-01 1.400710678148865185e+00 1.563381837789199924e+00 -5.905606203236667406e-01 1.193086169303969379e+00 -5.763476134475534751e-01 2.219377408703268717e+00 1.050274818380929204e-01 1.954317850044047788e-01 8.112533617407656772e-01 -2.994666798994265022e+00 7.097092755767110406e-01 -3.534738009945559423e-01 -1.514941059689642655e+00 1.514110499144189215e-01 5.874566929919783353e-01 -9.060075362182543612e-01 6.470673296314973788e-01 -8.518653557791856512e-01 -7.877864849707915118e-01 1.887962357585428741e+00 5.694343374782326883e-01 3.065389162271876078e+00 9.530803457983311189e-01 -9.388450376929785568e-01 8.278829417691545567e-01 -4.406814816190203210e-01 -5.274706898023621138e-01 8.215247901291578003e-01 6.404726864264520536e-01 1.421895509617312703e+00 -8.108416461648427775e-01 9.461978750613918576e-01 -1.006525043877351866e+00 1.167755165385226529e-01 -1.337899321561665800e-01 1.158168189178092833e+00 -8.150514140496335491e-01 1.255003590553087411e+00 -9.068464844680671488e-01 -1.044147327314726009e-01 -1.186675818607202171e+00 -1.698617318503571061e-01 -1.983301728736990843e-01 7.225830427931489996e-01 1.913473568007560965e-01 -1.036529117213354390e+00 6.885571601755234861e-01 -5.037768444837174842e-02 7.120156316886669945e-01 9.993240047634384393e-02 -7.389635758150830958e-01 -1.058539932621827662e+00 -5.509987333820954847e-01 -1.122721953383350568e+00 4.141439982161836397e-01 -9.629108775136736575e-01 -1.639435452774380853e+00 1.958874986585629197e-01 9.843769511527974414e-01 -4.609277595872590672e-01 9.418389419409128882e-02 -3.019440351666910494e-01 -1.119776259675605568e-01 1.159905621495163519e+00 -5.183907480091652920e-01 8.807778341782835918e-01 -6.862686489095559672e-01 8.639140022058005020e-01 -7.147958523761844818e-01 2.953469413034074953e-01 -1.330057259847041262e+00 -9.775500371526867349e-01 -5.354014077376588743e-01 2.794046174047829512e-01 4.162290218327570068e-01 -1.159630486591871845e+00 1.224755295799879296e+00 1.044828057520110765e+00 -1.018482173072176478e+00 8.483529382668830721e-01 -1.123279989327628930e-01 1.121159150395194093e+00 6.839228771167171761e-01 1.785882775481447693e-01 -1.293195313374598587e+00 -8.756899226629129007e-01 -5.759416548866586050e-01 8.627028557249379892e-01 1.672254193011524892e+00 -1.115776987087298222e+00 -8.425648229856641525e-01 -6.066598102765566880e-01 2.836318270586345447e-01 -2.060715559018215792e+00 -3.000280203491327291e-01 -2.588941844340824500e-02 1.249949469545527325e+00 2.693800404482495359e-01 1.032805704635240351e+00 1.174406677851659531e+00 7.414776252589587724e-01 8.128675652672275043e-02 -5.071737712890098115e-02 2.039085633555624555e-01 -2.064007739340465442e-01 1.319082236174004441e+00 -4.227085353335436335e-01 -1.177057525645898384e+00 2.615602589843570858e-01 -1.815651534986285842e+00 -4.413574224592980988e-02 9.907739006519437064e-01 2.660492237168582963e-01 -7.216071761749499880e-02 -1.043573674779824101e+00 -7.618649015389964418e-01 1.022736297841258857e+00 -1.276577276078983136e-01 7.385104135151561167e-01 2.264989903211695133e+00 1.341759251013124876e+00 -6.877136014347110526e-01 -1.231199719238945806e-01 6.237581772140660119e-01 4.945791231534749643e-01 5.931625422713176360e-02 8.455744751409047799e-01 5.457038272315044569e-01 -1.137685719017906383e+00 -1.405040733398377206e+00 2.125938962725358594e-01 1.557806267611125728e+00 -2.990773520758098769e-01 -1.536514316975943650e+00 2.098652799354779663e+00 -2.509624525840420950e-01 -1.691451186455150413e-01 -2.505820927076016336e+00 2.878201522042844740e-01 1.094850746218974047e+00 -7.029778233189256653e-01 -3.439716532112326308e-01 -5.150974322784991344e-01 -5.997556356808255718e-01 5.913398659872521890e-01 2.345823463348666871e-01 -6.254005056707552246e-01 -1.417087020481088144e+00 -7.806150359468380096e-01 -6.807007222072595232e-01 -3.672646858805757031e-01 -8.905837691209671503e-01 4.049817956703350430e-01 1.045615422442303766e+00 -1.322947014451864300e-01 2.609646599527222499e-02 -1.386091697562379654e-01 1.263451341857644517e+00 1.059387939074520002e+00 1.957531807573983151e+00 -9.165120075930477395e-01 -8.392309793201427892e-01 1.201788987047739017e-02 -1.050944413616737405e+00 7.449276622039902040e-01 9.920710051832452945e-04 4.094054126923575843e-01 1.700534837465736970e-01 -7.729081965186722636e-01 1.657414465791053226e+00 8.305474035534289312e-01 9.009702067606025766e-01 6.543872856600353449e-01 1.245694975482589451e+00 -2.551984389894719762e-01 9.704508730681542239e-02 -1.326376797885785441e+00 9.350118106016502839e-02 2.881932783265255260e-01 -1.031802139193067486e-01 -1.292594871269965084e+00 2.046616583289130542e+00 1.320329914191584963e+00 1.922517666927173186e-01 1.075987627152320325e+00 2.116461726288702272e-01 -1.061253337949785852e-01 2.574528994239835722e+00 -3.364739605228739272e-01 9.939174108678003883e-01 -1.824844779276888040e+00 -1.249239025437674622e+00 -1.663533478991758574e-01 8.145362025279716534e-01 -5.665598537089675535e-01 -1.227787832596743955e+00 -1.140205906308402739e-01 6.713799026797004910e-01 -5.341035884402304257e-01 1.993787781988432817e-01 -8.661608484594018886e-01 -1.446369232568131658e+00 3.150954916702478625e-01 1.235774063636738251e+00 2.955769581832270898e+00 -3.103937962240118642e-01 3.382363564712361770e-01 1.147636053876860407e+00 2.043453912754855106e-01 7.935077320383541188e-01 4.577798780258142686e-01 -1.719810458599082326e+00 -1.748114158270708707e+00 -1.097197173586864860e+00 -4.794963478521505618e-01 1.426682876522383348e+00 9.757876757100943099e-02 2.669370560092901634e+00 -1.433349483939992286e+00 7.548751114644071114e-01 -1.990656234169504657e+00 -1.029589343586752248e+00 -3.691133045494887077e-01 2.843701117602622785e-01 1.145715974657900843e-02 4.468676425240877270e-01 -3.214243548950434515e-01 4.830952408621404515e-01 -7.078807115692843377e-01 1.245671020591303080e+00 -1.271870363081665900e+00 1.905844635026546996e+00 1.801975178552669976e-02 4.050187441263549126e-01 1.552819441366090292e+00 -1.405533710213270893e-01 1.687496900097895658e+00 6.962654821861803400e-01 8.982213235120045658e-01 -4.956930293107051355e-01 1.006234312703559564e+00 3.146264485235568675e-01 -1.499068166440425509e+00 -2.311170697701281085e-01 -8.142458643928961182e-02 7.457342517829016471e-01 7.956151090485139576e-01 -6.599918307574413889e-01 -4.375040233111368027e-01 2.955858864304393041e+00 -5.412897659355145885e-01 -1.227785738674950888e+00 3.927015494285882036e-01 -3.961943838009504559e-01 9.770236141225528970e-01 7.508087645029604129e-01 -6.326733226583067804e-01 3.263916348419451663e-01 -6.270503498821295985e-01 -1.392960307541833087e+00 -1.326694439812770243e+00 6.511547958299538363e-01 -1.974251277460327580e+00 -7.137402922974717123e-02 6.707030718343426345e-01 -2.208810024049443932e+00 -1.181455524721360062e+00 1.030207700777700408e+00 6.596007994374788463e-01 -3.674252250082976068e-01 -1.798829453898342701e+00 -1.128652025536028169e+00 -5.862343603194278829e-01 7.977321321793008346e-01 -7.912773957268016967e-02 -3.290132938581223909e-01 -9.235669200785542321e-01 1.041345076931824432e+00 7.455473917028401232e-01 1.509756020726308101e+00 -6.764389364038010388e-01 -9.913550448346930555e-01 -1.440846716959372775e-01 4.839009793698498263e-01 -1.711023462384925642e+00 2.084494286530617357e-01 -1.295518603862334750e+00 4.326677627645265090e-01 2.164548906411768669e+00 -8.499224864340751973e-01 -2.190631727853537214e+00 1.069792274835269952e+00 -3.048638176190091031e-01 -4.476482550006326555e-01 4.597917341874401681e-02 1.089874999115935522e-02 -1.011525510265064653e+00 4.889321764669353199e-01 8.524163826265881427e-01 -6.830741969897874410e-01 3.383957129869979985e-01 9.750866748295836661e-01 -7.085075022647270293e-01 -1.452246477522664891e+00 3.820518265887151710e-01 5.199684631572287774e-01 -1.172731272693859239e+00 7.387799240144847790e-01 -5.731469799557421529e-01 -5.819020208524950943e-01 -4.167759654805222036e-01 1.187806669102744905e+00 2.410730401319317373e+00 6.797147179842193410e-01 -4.949133679131779151e-01 2.127279088931415818e-01 1.504797245497199398e+00 -1.021058566571949378e+00 -1.612332231579361785e+00 -7.783503680635127653e-01 -1.163466937151977465e+00 -1.325743168261777960e+00 -1.178716288292756209e+00 1.195895159277106323e+00 3.712652703782739483e-01 2.803965279888855022e+00 3.301399956356314003e-01 -4.563533328303312486e-01 7.666389385505105736e-01 -1.448035904064214563e+00 1.082413321116861143e-01 1.875907396397072935e-01 1.777913160173034413e-01 2.266793091047166475e-01 -9.456571589675418776e-01 -1.746156040023662648e+00 -3.851610628718915019e-01 2.471026396254961954e-01 -3.521044349489211300e-01 3.346662329077460529e-01 -3.294740785859555099e-01 3.178084932059870027e-02 -3.920854729146530659e-01 -4.950608855334679426e-01 -1.255722815178578200e-01 -7.691544821166644841e-01 1.900795004977283778e-02 1.273494200499026174e+00 -2.078150485043947171e+00 -9.996917919160763777e-01 -5.413592108269900116e-01 -1.487619762293952652e+00 -1.516404561759036262e+00 1.724905981537731003e+00 -2.261618619424988000e-02 -3.861398534683243011e-01 -1.518715785887404301e+00 1.004677485091286959e+00 6.792524806060632470e-01 -4.423790173297187933e-01 1.482904864712339954e+00 7.338764458178692607e-02 -1.427996368569108832e-01 -6.469814797218039759e-01 6.219209081693869434e-01 6.596429031418736544e-02 8.271251559656614960e-01 1.079090009635927050e+00 -5.688169117864645408e-01 -9.044736324914136594e-01 6.649403772915474242e-02 9.823362136774321796e-01 -1.342177906976257107e-01 -1.578505022200561880e+00 -1.451750883476019549e-01 1.214034603804669876e+00 4.671469828708415539e-01 4.703125127355874957e-01 3.765879586494482734e-01 -1.113331861659899724e+00 -2.010073516334657473e+00 8.605862658992515790e-01 7.796175209812655771e-02 -5.839675989498426256e-01 -1.913563420882273602e+00 1.045413575729367883e+00 3.488502792284661758e-01 3.202302676313873997e-01 -9.484361222555573456e-02 -9.006413248630616986e-01 -1.472762251765092012e+00 2.677288928611905039e-01 -3.757243443444623354e-01 -1.322284327110292868e+00 2.312627140216978461e+00 1.004996017967787036e+00 8.013749423844254149e-01 -2.809740187513389387e+00 1.026625184461488344e-01 7.799948315626146211e-01 -7.767905303672409945e-01 -1.427869953253422919e+00 -1.152025916712681619e+00 1.037511046011216687e+00 6.861121674568408935e-01 1.687021849959090547e+00 -1.312891239315952197e+00 7.442806639338509500e-01 -1.955991249402797560e+00 1.452497166912649629e+00 2.477669998345630731e+00 9.554191499327380210e-01 -1.960408996898918232e+00 -1.031023189967345433e+00 -6.164174710500549548e-01 -9.732513800193013376e-01 -1.819583259187595781e+00 1.801479228243284825e-01 1.907811691076209681e-01 1.084616188494900435e-01 1.116658281767604066e+00 -4.157429686228784615e-01 -8.811624964787470038e-01 -8.531147980541782250e-01 2.078202388646299692e+00 3.984619121766393990e-01 1.310148822275108094e+00 -9.677120092462596634e-01 -7.778183475938313211e-03 3.591642030566842281e-01 4.681109837928942863e-01 -1.373366574703402510e+00 -3.980805956054106476e-01 7.646535254939107462e-01 -1.990069782970292245e+00 -2.778757657700555939e+00 -1.707553646174291284e+00 -1.633202776306835080e+00 2.728085218846211801e-01 -1.041763894043889138e+00 1.941329442864976107e+00 6.330161075358344824e-01 2.625425026036916965e+00 -1.436482263556058792e+00 1.776995581995369999e+00 -1.513083622777841253e+00 -1.197424399250048177e+00 -1.026318797427988150e+00 -8.027891068790868889e-01 -6.930907070865955921e-01 -8.574700992995994975e-01 -1.436063096376110071e-01 -1.355200735789162669e+00 2.063689236926918580e-01 -3.114110931685480366e-01 8.135974006257525870e-01 2.635994891012044539e-01 1.084121725157143779e+00 7.895268875756348281e-01 -1.313373199767977340e-01 -3.310046135225734321e-01 1.614518049386547416e+00 -2.439764717827177520e+00 1.032001565840452662e+00 1.336833438822369491e+00 1.168212757489550002e+00 2.377325213359361977e-01 3.014141808169552572e+00 -2.138732343555208582e-01 1.433768763821553494e+00 9.111817315993785416e-01 1.322464803139828504e+00 1.678292612891072011e+00 -7.813607396662001214e-01 -1.593591387931869940e+00 -5.400774975849875759e-01 -1.207394450712644618e+00 5.417995175884329218e-01 -7.268033603056034408e-01 1.255955312796966039e+00 -7.721222898232993348e-01 -1.682824969489982170e+00 6.266970935916268970e-02 1.716828680453749367e+00 -1.430606731634722628e+00 1.411864160406447910e+00 1.663630699311998473e+00 -1.820049968561712639e+00 2.843191305826530679e-01 2.490163817716000705e-01 -1.698548155761032130e-01 9.695018968150835859e-01 2.061445476930136023e-01 8.486754078272146229e-01 2.442996816670103544e-01 -1.236003496361869791e+00 -2.107247311579961979e-01 5.820021985310491752e-01 1.007873341962411295e+00 2.195846465514529888e-01 -7.267114931580917481e-02 -1.384954162337672656e+00 -1.362047205369499581e-01 -3.758988634682546848e-01 2.837686520941934964e-01 1.950071791715386194e-01 1.834438820819923599e+00 -4.557200606329029346e-01 -1.710137212434990339e-01 -1.821543510213524397e-01 7.015942644615058565e-01 3.270029581557445386e-01 7.372909756435614970e-01 8.112577557669269357e-01 7.613732601918495879e-01 1.087176911632534937e+00 -2.062129377537356145e-01 1.232035468447144622e+00 -1.081947794973135091e+00 3.695295387615677579e-02 6.773906013844359641e-01 5.287633656216694789e-01 -6.449190277771796875e-01 4.684389739487068161e-01 -1.250024373430772551e+00 8.750729152340978034e-01 1.146867884860149678e+00 4.913553369927619596e-01 -1.457384652353309384e+00 -2.072033920421128439e+00 -1.213136321995926137e+00 -1.201858948448639497e+00 5.583806505913031515e-01 -1.059727871349129380e+00 -1.643991287372125742e-01 1.839627300227484608e-01 -1.322079568658342641e+00 -4.306790384475678857e-01 2.061726933666743408e-02 -5.784215730816991696e-01 -1.743625168586309393e-01 -7.852280507629272321e-01 4.481881807312051436e-01 1.094337620393943222e+00 -7.462201386916580415e-01 1.819070005834207304e+00 -2.000986660509888049e-01 -1.451336521434639856e-02 -2.779127317068330605e-01 5.029270785799500737e-02 -1.176944207837714446e-01 8.204886616458737514e-01 4.358509322768421290e-01 8.767520559945519709e-01 4.973959742599480816e-01 5.843156083485901986e-01 7.520744328902354003e-02 9.359275098103478907e-01 7.641418519390726083e-02 -4.903556276205337655e-02 9.507677286710658482e-01 4.106919641546571964e-01 3.703200515517820479e-01 4.207471889342967453e-01 6.416234735517805099e-01 5.829777811393814790e-01 1.136071331834309417e+00 3.141022454717495860e-01 -1.383850060649492120e+00 -7.679183017278834456e-01 -2.254698348764837323e+00 -1.000410451968755110e+00 1.085950117886851141e+00 7.023320930648487836e-01 -5.471231906330341621e-01 1.465449927733726732e+00 6.232524024392833706e-01 8.562289745063492163e-02 -4.011798857782450378e-02 1.427612684577614643e-01 -2.366539703411188467e-01 4.518588633756338568e-01 -6.619034797017431249e-01 -1.544709356818864121e+00 -1.070996235166722155e+00 -6.086309528004923974e-01 8.360987023773788218e-01 -2.657558269481914981e-01 5.495956762497694603e-01 -1.153075814789437992e+00 5.990626000188561395e-01 -1.267984408301963684e-01 1.724625832682241955e-01 9.286214845125054795e-01 2.574537609889598344e-01 -3.543736783773667187e-01 5.857880862305341330e-01 5.555358001480875663e-01 -1.782992431521147836e+00 5.289917991508432671e-01 8.388008699288856951e-01 7.928853203963313057e-01 -6.101246238638653452e-01 1.093460586474005902e+00 4.670884252885003085e-01 2.252099638277003990e+00 -1.186636673627493810e+00 -2.179363840112216621e+00 1.740769736212403940e+00 4.490968431321647469e-01 2.706396086079534413e-01 3.747870128146697510e-01 -7.501247270332475070e-01 2.040005032918760897e+00 -6.022421847246106630e-01 1.174951184568830964e+00 4.961629414437959129e-01 -9.389146802435598127e-02 1.144982346427813935e+00 -2.092053086997729405e-01 -2.762088452560068630e-01 -6.748205626483545494e-01 3.216082238425980316e-02 -5.092637252519802704e-01 3.823021060343851918e-01 1.090923183825271758e+00 2.142843115458679393e-01 1.133704351716918080e+00 9.080298673405088339e-01 -4.758786536840901166e-02 -3.684441551752416083e-02 -1.103853419278438969e-01 1.334816902667274707e+00 -2.283917361592000095e+00 -1.863030634951301279e+00 3.385209081720948476e-01 1.958769409021018926e-01 3.398048185005927424e-01 4.443743970649265407e-01 -7.897011593034835020e-01 -4.842165283961357702e-01 1.994567502726646846e-01 1.148161008141955985e+00 -1.697452053020104490e+00 -4.832560030908634729e-01 -8.513480432309699086e-01 -9.235227736575382096e-01 2.837732905367288394e-01 8.779706177086559205e-01 3.945033077559586404e-02 -5.767901335574848048e-02 1.043708511048239806e+00 3.789200798743134341e-02 1.722286480566630196e-01 -1.168446026999262477e+00 -1.948441397272063502e-01 1.242749312270337692e+00 5.876426860296881660e-01 -1.090517847418243091e+00 -9.517079803123752457e-01 1.002576495649174726e+00 6.028375026099665884e-02 2.043825049039390274e-01 -2.387434051202438623e-01 -1.250223913634056938e+00 -1.005409418083015316e+00 -1.262024186916050450e+00 -6.776891914748714996e-01 2.212391886513996875e-01 -1.508173221410453291e+00 9.119749879777457879e-01 -9.824710953836968130e-01 3.194361763207919647e-01 7.855153018301560541e-01 4.042741984287719359e-01 -4.804993794463072176e-01 1.207552341720661504e+00 1.834345834859407998e-01 -7.694292508153892651e-01 -3.728899788469040577e-01 -5.038399572042971952e-01 -1.153968467428154732e+00 -2.191266552793265932e-01 -1.376005625120488629e+00 4.783171119506012814e-01 -2.513278930884997875e-01 -5.474009445699966614e-01 1.942218965293217581e-01 -3.066354087090438774e-01 8.839025942184799423e-01 6.445440433610121200e-01 -6.202941489925924839e-02 8.140630584981997098e-01 2.301819592062831210e-01 -5.490974338464148508e-01 2.323329995363658529e-01 2.868916351386302521e-01 9.774942201515688378e-01 -3.101144875119291391e-02 -2.083019183199501079e+00 5.662605241653015931e-01 -1.122274058357281001e+00 -3.191290197753968161e-01 9.590256638615428653e-01 5.907709193540541248e-01 5.346589310732231537e-01 1.165400238473942585e+00 -1.688784925435194706e-01 -1.454008135089377873e+00 1.799167231976694370e-01 4.237078837980796098e-01 -6.212928670907341688e-01 -3.318867236850994162e-01 -2.012039852947616225e+00 -1.455808208756901312e+00 4.937055133522241235e-01 -3.853970064417879815e-01 4.133798893239051253e-01 -1.847509218858218505e+00 -8.244383001153245960e-01 -1.364250445797335898e+00 -4.641725251228856486e-01 -1.243423463699966230e-01 4.050197114038193991e-02 -4.013373111067344845e-01 3.779372864638139151e-01 -2.081592478542358682e-01 6.731461073150242225e-01 5.622874314816378449e-01 -7.635622347192340120e-01 -1.270807064896722904e+00 -4.005352455721792881e-01 1.421398927289266867e+00 -5.587698308879459619e-01 -2.462958240786033148e-01 -8.313945961841987531e-01 -7.707291561182386674e-01 -1.224593168688816291e+00 2.321814361550778472e+00 -1.169005741400584775e+00 1.418457499592765125e-01 -3.427558960077073391e-02 7.215643080174410917e-01 -1.051433340165034869e+00 5.604425056444316544e-01 -9.008218084207484377e-01 1.961889864417066587e+00 -1.196212143036343711e+00 1.020794588788504376e+00 -1.657462347434446981e+00 5.954304276043086430e-01 4.449910323918920274e-01 -4.264552738077559413e-01 -1.249716666811394594e-01 -1.560639640927837135e+00 -5.624513593980655646e-01 -1.194782103910772664e+00 -7.504171582892380510e-01 2.767029822840490483e-01 -4.190789372176976779e-01 -7.403796880172915928e-01 -3.624718038755782024e-01 -7.630319194957839724e-01 6.359564339499704788e-01 -4.350494406532376401e-01 9.099073257755875277e-01 1.157026577562049185e-01 9.366754925059885828e-01 6.946674246429395128e-01 -5.056654827852757883e-01 -1.368403894326225778e+00 -2.734427329123552131e+00 5.617553722870117366e-02 -7.153237823901886783e-01 5.385007445701259776e-01 -1.114160059990926266e+00 -9.226556119991754512e-01 8.599743835115086776e-01 9.442896177103664579e-01 -1.147914071537900371e+00 2.034812652717860049e-01 7.821586126502195757e-01 -7.284364860271695941e-01 -2.018394197466137907e+00 -1.442358592949623874e+00 8.298732586542242329e-01 2.355467253518579884e+00 -6.836607651809257780e-01 1.064618721855236094e+00 1.177161002127617317e+00 -7.797148125465461765e-01 -1.241995443549132494e+00 2.694418593717605170e-01 -6.110008972572154029e-01 -9.740745811110519403e-01 -3.732088309186259445e-01 3.846957590512002922e-01 2.294295000859248035e-01 2.670159850941823398e-01 7.414359823543488215e-01 5.287677502414311892e-01 1.383115727346450718e+00 -9.622878616176065991e-01 2.415845267220067427e+00 -3.411881989485253674e-01 6.337994201913399461e-01 -5.238213770866428920e-01 -1.780506131357938893e+00 8.920293504298969500e-01 1.242470531576559845e+00 -9.939657301199923412e-01 1.642284878641615098e+00 -1.001140013646829585e+00 2.305525185298755719e+00 1.297489675766797246e-01 7.244277797661105023e-01 5.080376391491676635e-01 -1.828890462233268677e+00 1.323792386212483185e+00 -1.616170295070411322e+00 -4.853645850239025061e-01 -9.058167760075198638e-01 -1.195225018891312302e-01 1.200369994899716630e+00 -1.168942255100436922e+00 -1.178058473993950583e+00 -1.494347995623556358e+00 -7.254345523475871360e-01 -5.900549960372625247e-01 4.718041390469020491e-01 -2.961987421379078000e+00 2.388001390474760566e+00 -4.634995267653875262e-01 4.165026919790781879e-01 3.124806764025965244e-01 1.649688989192262811e+00 8.196653691465973779e-01 -1.424868889560295449e+00 9.776385128179650996e-01 8.627152934475263990e-01 -1.567333717535144721e+00 1.668508899234538934e+00 1.604246010415069534e+00 7.900030559427465571e-01 1.738381042684062017e+00 1.931004659509470422e-01 -1.146205071288269428e+00 -5.806802958865161512e-01 1.070078910750264622e+00 -6.216911084052594294e-01 -7.161853224376855120e-01 6.401384146231289263e-01 -5.389873188669901394e-01 -5.234931750656449667e-01 6.877423954107934057e-01 -8.850343620337894901e-01 5.969883750487408047e-01 -6.002896138264000037e-01 -1.273471318252568318e+00 1.462654142973909499e+00 -4.558562345849447306e-01 2.564095682298888068e-01 -6.489680507796814490e-01 5.592023210349122975e-01 1.226626244777149211e+00 -7.151136314265210681e-01 7.637161611264839389e-02 -7.102794673808329184e-01 4.333523273649693697e-01 -1.131841587608558797e+00 -4.801519616659697953e-01 -3.107217355006897663e-01 -8.486417327466111438e-01 1.615242576280430775e+00 -1.038524032434255152e-02 1.260152241780876092e-01 8.460369355654596690e-01 -4.924404317292335742e-01 8.117775359147355596e-02 3.839144793186484439e-02 -1.942302674213843172e+00 -7.397410125595403896e-01 -2.498824140159634055e+00 -2.081565452643841851e+00 -1.428251462531310023e-01 8.476908729052501368e-01 1.015199830807833825e+00 -4.617094050194905930e-01 2.266814996295903398e-02 1.778082691202815369e+00 3.318235036738290678e-01 -7.371470275916941484e-01 2.074419778878160148e-02 -9.541014975004569187e-01 2.225665446298430161e-01 5.835666985711750465e-01 9.032974376436651021e-01 4.312938179351718526e-01 2.341671172605356566e-01 9.292062065268892335e-01 -2.400710547083184931e-01 4.223909636169548842e-01 2.327600376900732293e+00 1.019004365359252040e-01 9.098342328141428847e-01 -8.561705397633830039e-02 -1.632555323600119568e+00 -4.599969788750339350e-01 1.098627966932561817e+00 -1.239151021032633748e+00 -4.805155986531844392e-01 -2.735960156195775816e-01 6.551571389070857954e-02 5.040634467922530115e-01 1.196556188402750909e+00 -3.015591364377345762e-01 3.501271416044487994e-01 1.023506103624799435e+00 -1.651236614818343829e-01 -7.903292708987222914e-01 7.575750514620184228e-01 5.430741985080224377e-02 -7.996327183149397611e-01 1.635115498550923641e-01 -8.665491684554750274e-01 -2.453871081444452540e-01 -3.251360660544073966e-02 6.070941881012196228e-01 6.942709270056032222e-01 -1.639238089795495901e+00 -1.172083533203579719e+00 7.009046503225961899e-01 -1.395900038095573281e+00 8.690689907962754202e-01 7.910463298557209866e-01 9.269944271433953886e-02 6.000322824044717063e-01 -5.103563245113135194e-01 -8.504451885578694359e-01 -1.130647893657601655e+00 -4.833835975351297720e-01 6.281999993532937365e-01 6.008338950497100761e-01 -5.474700335222592029e-01 3.068200572176724150e-01 -8.909772657555146969e-02 -8.932596388692226608e-02 -7.460421648706586639e-01 -1.387491727932085528e+00 -8.700961515655816214e-01 1.629062948138668032e+00 1.481844733477442277e+00 -1.041226431010416231e+00 2.276977186870104752e+00 3.447111836774194860e-01 -1.236961917238366793e+00 -4.590364989436795939e-01 -2.323166023866579388e-01 -1.635493179325174351e+00 -1.076624134075587991e+00 8.829614662590586915e-01 -1.670564572670567793e+00 -5.276976526434573600e-01 1.687549237852207507e-01 5.446296217509434268e-01 -1.748004589010674126e+00 2.606826400492417317e+00 -1.072540778402850670e+00 1.783869298984552265e-01 1.902825606676858960e-01 3.048639054032721910e-02 -1.560300564876831164e-01 -6.779724694926629880e-01 -3.966056033005957437e-01 9.563582930521373759e-01 1.272177612637681240e-02 8.483942599313446520e-01 1.924818507866892514e-01 7.197279847568994748e-01 3.025628213281906786e-01 -2.923949113524771937e-01 1.704435658369633844e+00 -1.896299056304767472e+00 1.295389054672137830e+00 -1.013916329997911481e+00 1.646467637579754451e+00 1.422734890256731166e+00 4.183968611233924162e-01 2.172839793453747337e+00 -4.965631646012517164e-01 -1.540117871110136261e-01 -4.286846895484958120e-01 -3.985628299679000452e-01 -9.484359687435144348e-01 -9.786615427199447659e-01 7.851756575397587090e-01 -1.573103261116698182e+00 -1.634934186669334544e+00 4.872327967620286859e-01 -3.256701303202715753e-02 4.629421246200375317e-01 -1.118718476410606844e+00 1.081776164945361440e+00 -8.451251580731177215e-01 -8.034361664417917215e-01 -1.081353823816209925e+00 -2.418699380454960579e+00 1.173049946321480963e+00 1.328348984983613867e+00 -1.337716209511612186e+00 -2.344292793658382668e-01 -2.555455549309232133e+00 6.708832177557768617e-01 -1.356496708144336316e-01 -3.005394318878987781e-01 6.596015417567216987e-01 -8.823935783150844980e-02 -1.014828765011975387e+00 6.733465509557967632e-01 4.274143049691626201e-02 1.039298045223792544e+00 5.027959247499132200e-02 1.348842553397859301e-01 5.121206740037924643e-01 5.037095294226422854e-02 -3.109869363708501339e-02 2.155514077255815952e-01 -1.533323664499689043e+00 1.166034318313985185e+00 -3.357202579817187837e-01 -6.095399471489758580e-01 -1.082449653873183149e+00 5.987252473265162189e-01 -5.864986232882335448e-01 -4.710965767300800966e-01 -7.683195792901257315e-01 1.122589496722399049e+00 -4.721138722021920864e-01 2.566849564856501509e-01 2.858881674923488547e-01 -1.905596241396074197e-01 1.103335968759096980e-01 3.214003938171424157e-01 -1.060846033496966601e-01 -8.999792506343483600e-01 -6.805315156460538528e-01 -2.371678027340838879e-01 7.833971416055041104e-01 1.266150798452839954e+00 -5.737932822818934131e-01 1.237224434416976715e+00 -1.096208630733167988e+00 1.371968442676685662e-01 1.205012893173695587e-01 7.530052157325763940e-01 -1.712258851211502508e-01 7.046561414230020359e-01 -6.596336588167751591e-01 -7.414883864753412102e-01 1.518815263590593267e-01 4.257027033675644390e-01 1.743711316947344825e+00 -1.825438053632527091e-01 2.642094814562618854e-01 1.044968701503084629e+00 -6.123710116676662762e-01 3.366149523016074840e-01 1.777817930775031918e+00 1.296806065144525455e+00 -1.062714399300309642e+00 -5.273158154873957004e-01 3.489933346613410814e-01 -1.941606485343151167e+00 2.470203842722547283e-02 6.671592481295883503e-02 -4.030793034887593662e-01 3.310503937305671607e-01 -1.629709569399640845e+00 -3.025469971640559308e+00 -2.436669977161423084e+00 1.168032944398108341e+00 -2.570069391316419427e+00 -2.256156859434756690e-01 -8.821106250119109538e-01 9.755484999238849264e-01 7.782129664164748606e-01 1.552770622608285134e+00 1.972940783751992777e+00 9.693572887684287487e-01 -9.570837739588369253e-01 -9.480778680603285657e-01 -1.561315493284937794e+00 8.146880828147886611e-01 1.752617884225221578e-01 8.598532214372801574e-01 -2.863513549755933307e-01 2.183650166323362729e+00 2.177724302907320109e+00 3.609766324381083469e-01 2.384516776720928544e-01 -1.702255000029240795e-01 1.529334368913689290e-01 -6.335133268029151665e-01 -7.911287526437187356e-01 -5.627767463723489794e-01 -1.222583514156043272e+00 4.015431039152402293e-01 -6.670678868331282318e-01 -1.016702669557855154e+00 -1.384304931620116808e+00 2.006721931224421662e-01 4.213187496106666763e-01 2.125205919696740775e+00 -1.779482065829797108e-02 -7.822765800135421665e-01 -9.668951165504775513e-01 -3.832450607588600566e-01 2.082406975288276230e-01 3.437518928618726877e-01 -5.036906520092541140e-01 2.670079331012711332e-01 -2.070773587226224233e-01 -3.837001855446734999e-01 2.623274405569387735e+00 1.273560467310374200e+00 -1.086375148606904206e+00 -1.234762769179193587e+00 1.259803390310848759e+00 -6.891631541203979694e-01 1.658348061414379293e+00 1.159679170792101477e+00 9.686345428289035997e-01 -2.359369873876310031e+00 4.060928546142399398e-01 4.953456612777223378e-01 -8.970481403742927018e-01 6.097507945961943010e-01 -4.559334093691286838e-01 1.887398230867993520e+00 -4.171734221163682643e-01 -2.684048902503238243e-01 4.453430955683137515e-01 4.544843621846286763e-01 4.341546493199948537e-02 -2.950725962749830567e-01 6.637364160273118152e-01 3.072959514853038088e-01 -1.649053662945268450e-01 -1.019302892133384375e-01 9.158731885436270925e-01 -3.148842618637406332e-01 -3.893520574835076520e-01 -1.073818794034769181e-02 -1.308223819325074366e+00 6.194693261620349833e-01 1.452923577288143531e-01 1.557199625371475049e+00 -1.593439131692118593e+00 -5.438560115822093088e-01 -1.323744778079576911e-01 9.379522667435240546e-01 -2.628803591691620256e-01 9.517068661767797977e-01 -7.388267359400562118e-01 -5.168813962636764625e-01 2.345658553731427287e-01 -1.858467373118108501e+00 7.575280549608397473e-01 -1.315179592816431597e+00 -7.849499219363108571e-01 -3.933124688887982418e-02 -3.718396397718014557e-01 -1.938724187651311937e+00 1.143741025243776743e+00 -1.009141758956189294e+00 6.204338386241777803e-01 1.458968207664778305e+00 -1.558748685849787874e+00 -2.381094485887633727e+00 1.285379665996823517e+00 5.056357134378594020e-01 7.240682758514034312e-01 -4.353171816795223248e-01 -1.349207566471603836e-01 2.042440599719939520e+00 1.086201302572882728e-02 -1.026196972136583563e+00 -1.839902782524431221e-02 9.372554206273013833e-01 8.092932678021889092e-01 2.092177336544073007e+00 9.762016655044805091e-01 4.032905977365010552e-01 1.289023852367357614e+00 -3.773226228512330804e-01 -5.615439933634115179e-03 -3.933089797872493798e-01 -1.863688586492919796e-01 1.906576604386391649e+00 1.108925524385631523e+00 1.037463110228203089e-01 -1.287127952783601259e+00 3.779751567308664018e-01 1.479247866289118640e+00 -7.180479558805147322e-01 -3.521510063868367735e-01 -5.705038282289737195e-01 -1.313196207120473635e-01 7.884214376677702862e-01 -7.405412736286208775e-01 2.465163241754310675e-01 -3.636119428022595024e-01 6.929329637300620792e-01 5.045612426468908396e-01 -7.906942832478724981e-01 -1.219687054010662353e+00 1.751144063790101568e-01 -2.707814406843597421e+00 4.992720756357645062e-02 -3.605579299492442935e-01 -4.634822690364128750e-01 3.688245634459249023e-01 2.111940132864505770e+00 -5.409253521829222588e-01 -4.904054570539562730e-01 9.897195936183356135e-01 -1.130956694845103305e+00 -9.963810563422557942e-02 1.022414827270367033e+00 5.342581117554669884e-02 3.413230956059427612e-01 -1.996821940890763578e-02 1.269721515221871266e+00 -4.662101493290169985e-01 3.373245173960616738e-01 6.406352747058067232e-01 -5.401920538124490578e-01 -6.387103274681228404e-01 1.196493479429439954e+00 -2.676208780907226026e-01 -2.607467275263906092e+00 -3.097675281169505815e-02 -1.387769287176450872e+00 -1.325624937875429676e+00 -4.708867113411654981e-01 1.861547715701730832e+00 -1.033587205887438909e+00 1.086194390173075508e+00 -3.216407170385719105e+00 4.242040603188069747e-01 -8.129344418885863233e-01 1.708690090943824902e-01 -1.578268726165295843e-01 9.804222551412187237e-01 7.023138918372148209e-01 5.390190428195277411e-02 -1.319715031294272700e+00 1.863884799125691341e-02 5.592593904618170519e-01 -1.267008797931481023e+00 -8.083229900722020689e-02 -3.035172265831344654e-02 3.672971955982334280e-01 -9.227778846438827731e-01 1.390520803266329444e-02 -7.387696927548303982e-01 8.042806321067375031e-01 -1.076395709694572211e+00 1.838741986174614818e+00 6.262275922401977502e-02 -1.666642763756013279e+00 -1.116376551320759969e+00 -6.880495429457472722e-01 -2.125409185846369453e-01 1.263239440988425111e+00 -1.062301741710333536e+00 5.094972008391739360e-01 1.754403579418910841e-01 3.861410708769101863e-01 3.855808187981797364e-01 -1.291750940492093713e+00 5.130554105777092033e-01 -5.367452580093302617e-01 1.068303358175207940e+00 -7.355481416420260876e-01 7.757848924953603641e-03 9.789521439717815410e-01 8.697488917581488455e-01 -3.901980651484324714e-01 1.398920902076435102e-01 3.712846430689619934e-03 -1.464802895420006079e+00 -1.210949083961310180e+00 -5.327653783587301684e-01 7.668198648864096301e-01 -1.509108018696246334e-01 -5.069033696619850149e-01 1.222025631881574093e+00 3.826570672496183434e-01 1.238422348756333502e+00 3.355965448154713537e-01 -1.194717211238896626e+00 1.276122452003870256e-01 -1.710771293475299992e-01 2.295280169281289084e-01 -2.118648329569102984e+00 -9.514580179440742524e-01 9.371470921892920414e-01 -1.672287777031947753e+00 -2.124127729877926640e+00 2.175128988231767035e-01 -4.116103820518061118e-01 1.187527741333822107e+00 -1.397388532010168882e+00 1.507406924313278385e+00 -2.590389666885886677e-01 1.290735721721073315e+00 -2.761901451749575187e-02 2.625677123803670243e-01 -4.459145117202793496e-01 2.248213947957431735e-01 1.324147919229544224e+00 -1.321390661592161342e+00 -7.697885979264640355e-02 1.142255557581847714e-01 -1.170462652412611604e+00 -2.033275574767464455e+00 -5.167574773566132595e-01 -1.002500704588993985e+00 3.150868079734374660e-01 1.048466732959091458e-01 9.537033711545634951e-01 -9.875640681474190385e-01 -5.587227808374259919e-01 -6.070889149789047146e-01 1.062674025218140805e+00 6.648583498518038093e-01 1.830863409707143896e+00 6.064992303697399612e-01 2.007590519931790884e-01 9.325998656166770706e-01 -9.835782781674708986e-01 -9.311228082756656255e-01 1.786988272085704710e-01 6.806764999667926086e-02 1.365100851355297573e+00 -2.945305778712615785e-01 3.094304756801545195e-02 -2.821406814162724652e-01 6.241973277072508930e-01 -8.939011830164130326e-03 -1.017704946329568427e+00 -1.175516181852560793e+00 -1.457576442051533805e+00 9.261369446157093899e-01 2.050989359232358034e+00 1.543107937119011508e-01 -8.159916350871752044e-01 -1.324228589404649492e+00 8.432548552424657951e-01 -1.151213526472409487e+00 -2.098267787282709004e-02 -1.010170043586087418e+00 5.530242015222227581e-01 -4.532683455199693068e-01 2.694847718141354376e-01 1.926918994337345703e+00 6.826052398850468439e-01 -6.640582291434666828e-01 -3.738344804290924528e-01 -1.034613315629409475e-01 -6.355105329320858143e-01 1.363314497799856362e+00 -1.529182277439329773e+00 -1.459559471262238839e+00 3.732576983543234306e-01 5.631150811467594552e-01 9.991966504174935038e-01 -6.200136253010986309e-02 -6.017256659751725190e-01 -7.143443542999472484e-01 1.021785961934956299e+00 -1.090717846502383903e+00 5.942171463755413496e-01 -1.314031971616422600e+00 -1.068907023237435361e+00 -6.001226124764229564e-01 9.735973783511162050e-02 -5.140893581548316993e-01 1.394845079532941901e+00 1.677207534378937437e+00 -2.469231575441777959e+00 -1.850583963939654408e+00 -4.660324042398936162e-02 -1.198938447640451432e+00 -1.958333594459599203e+00 -9.332984264407526709e-01 -8.698541268387116610e-01 7.451248400985994724e-01 1.597460014107798587e+00 3.693166376629995473e-01 2.110394879234201437e-01 7.126423064324226564e-01 6.223777580015965594e-01 -1.070449322474216647e+00 -7.021048431200382911e-01 1.046861615751681907e+00 -3.280703985699329195e-01 -1.592855610913944453e+00 9.518206771621282591e-01 1.669623711501396102e+00 7.285157853598501765e-01 -1.234198061925493750e+00 -2.120846013799461804e+00 -1.518149528244771229e+00 2.251371479539663600e-01 -4.522124920691396599e-01 4.638017505744342905e-01 7.350986238448965482e-01 1.310594988134014871e+00 -6.547688188935439912e-01 1.735881009341976866e-01 1.166870888750624946e+00 -1.361879207165435979e+00 1.120322079188108333e+00 -5.212183171568437468e-01 -2.118609103309105901e-01 4.074622386770306859e-01 -2.524825321224013486e-01 1.301384418424216927e+00 3.580783946941967777e-01 -8.434247714533395224e-02 1.203976377760854977e+00 -2.594154086842265228e-01 3.141251565095563858e-02 -3.090897723548540199e-01 1.331435994886209784e+00 1.063807963409853619e+00 3.386910745440978587e-01 1.373138957138426708e+00 -1.056061264093705043e+00 1.811503461176843688e+00 2.068054181482693377e+00 9.052437123371002148e-01 -2.341339387518440951e+00 -4.393900119900973622e-01 1.191493169420820397e+00 6.857570695067269906e-01 7.077126435727245646e-01 3.713636723259314820e-01 2.732748445341212085e-01 5.803754354359178524e-01 3.694281594781113065e-01 -1.423845659801186381e+00 -1.630979986197385045e-01 1.376802797500884246e-01 5.595486891786703998e-01 -1.736852029394554187e+00 1.303874150560257350e+00 1.125445260645719037e+00 -6.326218075976347555e-01 2.445699137349182928e-01 1.516919559379279692e+00 -1.495018534047671599e+00 -8.563695041589334256e-01 -4.247665149978494536e-01 3.504917795769682543e-01 9.168700550440017638e-01 -9.496045828305798020e-01 -4.743838652203387074e-01 -4.787500609118226502e-01 -4.577344201290030057e-01 -3.313487810023947877e-01 -2.817421164766737429e-01 -9.292389138654857939e-02 3.260438005509725401e-01 1.954063823891722063e+00 7.481559830573217829e-01 -1.205879429999205499e+00 -1.054145687592039859e+00 -8.731563333856506848e-01 1.710690823460887078e+00 -4.663957452536101056e-01 -8.184267364541068790e-02 -5.724384711740737597e-01 8.643248467152268022e-01 6.648367841804357914e-01 5.170103763132324337e-01 -2.777219971769565587e-01 -9.062457612217793557e-01 -5.371370151014647626e-02 6.663456454588623235e-01 -6.583938523854636002e-03 -8.944416935662923285e-01 1.993422731809863999e-02 7.108192760229335994e-01 -9.697622563534176177e-01 -1.274734632845090143e+00 1.537670672711914710e+00 -1.125752413546912800e+00 -3.457603194937695634e-01 3.333418253455841529e-01 -7.189301830009630079e-01 8.715930376988412914e-03 2.382259613477745175e-01 1.504888041161092371e-01 -9.023953049165452933e-01 1.401303839511324423e+00 -3.247465779953953025e-01 -1.930869736793500990e-01 -2.055078010013335010e+00 -3.792158054496524433e-01 -5.246615312507730833e-01 1.684618286071885462e+00 7.201228814560947100e-01 -1.767643744777328108e+00 -1.945291125581159464e-01 -3.747517089344690744e-01 -1.457604564519318746e+00 -4.745743778836759158e-02 8.100316976642367717e-01 1.264399642031070581e+00 8.123707851740257224e-01 9.125530302069775335e-01 1.127345342855487820e+00 -9.262255484048882437e-01 -7.179567655918813740e-01 -3.994875023090286859e-01 7.990196598449475496e-02 -1.254851191991372739e+00 6.561142864054028134e-01 -4.866793067459446176e-01 -1.812748097252128154e+00 -1.825191010264244351e-01 4.998999797394402811e-01 -1.607521664068216838e+00 1.076802739015554566e+00 1.546236709782623509e-01 7.985426385740078403e-02 1.231766563510096280e+00 -6.096044604292987640e-02 1.137704670222845937e+00 1.824112072331651513e+00 1.963134819741637893e-01 7.891537005708340047e-01 1.284902281621914444e+00 4.282311656080452500e-01 3.025091882953369338e-02 -2.626170496058232717e-01 1.545028121325288328e+00 1.595570709694346390e-01 -2.757699782890230336e-02 -8.607954544920018436e-02 1.167294186968787395e+00 -3.362396564865975379e-01 1.335500408188525501e-01 1.359861907183697705e+00 1.219170809841969794e+00 7.069724759871646169e-01 -7.118875906045701862e-01 -8.248105393410865016e-01 2.407095042610016389e+00 -2.113435690494258890e-01 -1.580249862522020265e+00 -4.069158113975362423e-01 3.118196560451256816e-01 8.686046789049758354e-01 -7.019456871662801412e-01 2.769322679538956389e-01 -2.099135662505077882e+00 1.598565954465329397e-02 -1.767859761789677187e+00 1.560781666717381944e+00 1.586904494450533720e+00 -8.038445599968805366e-01 1.165266784090349672e+00 -1.370820089944717823e+00 2.151771854316074650e-01 -2.910689685570134189e-01 -1.019802090778373138e+00 -6.379502191857013838e-01 -1.509276857739785704e+00 -8.551923061445616814e-02 1.919846710579490967e+00 5.999791188215188864e-01 -7.980929538966713421e-02 9.392903181612544117e-01 1.150680559411762616e+00 -4.949283615278401438e-01 2.073800893196091621e+00 -1.755936832162285244e+00 -1.023012595764500210e+00 2.483951910121438900e+00 1.235386490792245856e-01 9.877572405005622391e-01 -1.825809467260818275e+00 1.258832850438969864e+00 1.693135550210826734e+00 -1.513559831118099552e+00 -4.768181864677802362e-01 4.799819822965428195e-01 2.792539213764032024e-01 -7.916187951341198126e-01 -4.491503885299553134e-01 1.405942722760099850e-01 -6.499498740795160989e-01 6.547191112218478937e-01 4.438835346740136467e-01 -1.274673749561341940e-01 1.067116865689987926e-01 2.477270063301675318e+00 2.426765502859790924e-01 4.855891889092056046e-01 4.604199768202176246e-01 1.885197750145650275e+00 6.556638251490529146e-02 -1.097076687861897160e+00 -9.687999587904050358e-01 -1.761109467948477336e+00 2.265128436856856664e-01 -1.323005863429958406e+00 -4.192053979736783953e-01 -2.247315202520188127e+00 1.509952293005606627e+00 6.974971853756142259e-01 1.907826536191051137e+00 -1.293087162325137429e+00 -2.353241628268566421e-01 -1.660629798055340611e+00 4.535634006705609456e-01 -2.757336238697256636e-01 -3.542610822219027095e-02 -5.033697476208542909e-01 -6.728959229007885900e-01 8.390550465741024588e-01 1.735651469325647289e+00 -9.084928667841335459e-01 -8.479656183083708054e-01 3.234577745628008927e-01 -6.347614534139184306e-01 8.689998868329329440e-02 -1.895157819417482514e+00 1.873583721260762072e-02 8.363441249566733182e-01 7.905128879537977049e-01 7.110208481596218266e-02 1.977668509719809897e+00 -1.624850212490791312e+00 2.044886464035648110e+00 9.541837351205318951e-01 1.167862207892152338e+00 -5.574292482415638128e-02 -3.863425962653297963e-01 1.389998356442558647e+00 -1.193892550608538272e+00 1.451391930833775996e-02 -1.926124858396977002e+00 3.593900839080306220e-01 -4.469603378908414415e-01 2.839090169324999802e-01 1.502955245681481422e+00 -3.715719390879294592e-01 -6.994895441674318926e-02 1.184075247673180176e+00 -1.386567037630007437e+00 -1.604988983628655053e+00 3.235933360283672205e-02 1.074811189224299079e+00 9.014490619394953663e-01 3.134078191570612293e-01 -7.680056913732815627e-01 1.087813355777587310e+00 1.058767573330309686e+00 9.813631466246655055e-01 6.988652339188312634e-01 -1.437487113681970852e-01 8.526288616611972515e-02 -2.208267087421148744e+00 -3.521973971992573005e-01 -1.523184262153852275e+00 -3.864108141794544427e-01 -6.956461284330293093e-01 -1.170731571704472840e+00 5.215464904053399575e-01 2.860529012210719091e-01 -1.461077043987422552e+00 1.334998496602245455e+00 5.657376228370661897e-01 6.066126576711342588e-01 2.165498483946482200e-01 -1.660632767604396653e-01 1.657397254823470556e-01 -2.801685925815889378e-01 8.089451854498811434e-01 1.613788446764701678e+00 -4.717365599927986208e-02 1.103787108002410866e+00 4.606839123126152402e-01 4.320118250971560769e-01 -1.005170376791973519e+00 9.314963144542655060e-01 -3.164784653507758949e-01 -6.986764590500253724e-02 2.084597195568520522e+00 -2.364097443703898696e-02 9.008082031772874920e-01 1.201631653202181349e+00 2.289334614965677694e+00 1.040026570033125042e+00 1.064158042928970982e+00 4.109763009112783472e-01 7.263172634885273204e-01 -1.736736104917925572e-01 -4.759544242963378857e-02 1.712426647587293571e+00 -9.793781921128869028e-02 7.777770725952041220e-01 -2.314002187932226798e-02 2.913204353274441161e-01 4.738021361080507754e-01 -2.345521253734706435e-01 1.594712185701699925e-01 -1.223553425039796583e+00 7.929581558096496785e-01 -8.425895204038549302e-01 6.899994810546642432e-01 2.130249604072231018e-01 -1.970089181137931078e+00 -5.867043481125904236e-01 2.748180449024302252e-01 -3.581932463038441372e-01 2.465645271833334373e+00 -6.428295726275096156e-01 2.198587202560872700e-01 2.213599615882467508e-01 1.079034681523080907e+00 6.247178515751313777e-01 3.720146778218608175e-01 -3.678842746678233633e-01 -5.985013635111614549e-01 2.970764868391760904e-01 -2.848369468074302135e-01 -7.854437465456526324e-01 -9.605394530660850139e-01 -2.024273790931041261e-01 1.193536283083609151e+00 7.927491872160260522e-01 -3.270108086274762793e-01 -5.427535945646245336e-02 8.338318990639819184e-01 2.063044348299364561e+00 8.220854085738136252e-01 7.020578372919497046e-01 -3.602647794138792436e-01 7.031641605448838428e-01 -1.191666822396721948e+00 1.544681575029574594e+00 -1.316839524231500747e+00 6.130933085705551205e-02 -1.221712376143558806e-03 -4.656572697964048713e-01 -3.716479931465775568e-03 -1.117760164499313064e-01 3.967472657724970264e-01 -5.249577637624448512e-01 -3.624939384356136163e-01 5.861205525746975287e-01 -6.063108491766959762e-01 -4.386142652681102594e-01 -5.010481775592905418e-01 -4.737945332982735902e-01 -7.777049608497871303e-01 8.247618544000402674e-02 -8.739154062294328673e-01 2.169890611080504517e+00 4.357311163464959725e-01 7.263278971805539053e-01 1.860779302276107439e+00 -9.972266361702477599e-01 -1.443328300135301889e+00 4.433157291152497459e-01 1.656479249231800899e-01 6.592684497610216132e-01 -5.029423202731868603e-01 8.171270867324089693e-01 9.577748314225094373e-02 -3.833613412546746368e-01 1.491054476862861744e+00 1.143313185833986223e+00 -1.695966367524416540e+00 -1.094450522343909826e+00 -8.547413785444283318e-01 -4.228390649938166268e-01 -1.602523492324252341e-01 -6.423034921183621293e-01 7.592199843461988618e-01 -3.998952775538683335e-01 1.038072650314945777e+00 1.737391755797374371e+00 -9.434425810058201245e-01 -2.358273185229207425e-01 -1.319735182474064850e+00 -8.398452746550909565e-01 -8.137133591158941526e-01 -1.456253987773951097e+00 8.871063591332238873e-01 -1.144994976528776354e+00 1.679658005679815214e-01 -6.310822025443681982e-01 -8.818002117673249263e-01 -1.645199078394330661e+00 5.241860179106008211e-01 -1.203961114551471034e+00 -3.490174468093829585e-01 -1.256970646877290765e+00 -6.392479863887327030e-01 -6.462116479593045526e-02 -5.840871165708843432e-02 4.870811657519792948e-01 -4.027280211944420651e-01 1.288228206424071542e+00 1.720479538497879268e+00 -1.003878853688306760e+00 1.256670408416076246e+00 3.073986058815951217e-01 -7.324406487772486818e-01 1.549669281255447784e+00 2.123754763508389487e-01 -8.522457030832805147e-01 -9.916296169936392735e-01 -3.113352958124153691e-01 1.417770047999387328e+00 3.163746712352997204e-01 9.493381790993712377e-01 -4.710895369405554423e-01 1.808255033003952628e+00 -1.461502197568334216e+00 -8.872630767706320143e-02 -5.174997880341246637e-01 -1.045246436876167806e+00 4.582634019045284113e-01 -5.984230728948649602e-01 1.628374350029497153e+00 9.530740806117022901e-01 2.809891861170286109e-01 2.735804218717243219e-01 6.276392880591956658e-01 -3.532754741765006257e-01 1.143326810486033462e+00 1.085490673689798180e-01 7.218086530283501778e-01 3.814510130889124939e-01 -9.663207057216660623e-01 -2.372723352996504182e-03 -1.690389584738146711e-01 -3.703098017175021628e-01 -5.364165038674054697e-01 -5.041220738985143779e-01 1.296291668259942576e+00 -5.797425331236943924e-01 1.096398827880900262e+00 7.704857585293605204e-01 2.324649343181175887e+00 -2.572594986756483459e-01 -5.666284265414762711e-01 -1.309964017002097192e+00 5.055448118647790645e-01 1.192269481220946670e-01 -2.496666350765406883e-01 1.039608995021440663e+00 -2.227383927434866961e-01 4.612761610812672886e-01 -6.964528497788392558e-01 9.631394173881085985e-01 3.984831602709036358e-01 1.709679309406284986e+00 7.441015735645845064e-01 -1.285199283361216249e+00 5.899062278902226231e-01 -1.667083708866361702e+00 6.376859030641272852e-02 -3.786679410603576712e-01 -8.423220568210091352e-01 1.597305187006737404e+00 9.585834878705339346e-01 5.524342160415726122e-01 -6.166508446020766421e-01 -1.542956320957117544e+00 1.580140106278811629e+00 8.875538756641357940e-01 1.019344892288838400e+00 7.800928379867692053e-01 -6.414643228994166835e-01 7.072502838282571647e-01 -4.071042145317596006e-01 -2.108416582163218589e+00 8.423890356946962810e-02 -1.302812469694851760e-01 2.462669667916853822e+00 -3.244699403351599676e-01 3.968628545889341663e-01 -1.062183507033092500e+00 1.496495882757835627e-01 1.654177338955928334e-02 1.385820356515558682e+00 1.136889516348844387e+00 -1.258278517931104679e+00 -2.008609123902959509e-02 -1.088662955890231210e+00 1.107447230089247947e+00 -1.373027682921701409e+00 -5.380424448375682456e-01 2.217339154611073782e-01 1.103560238299788887e+00 5.031715001331972248e-01 2.197970589995335011e+00 2.802745474522986835e-01 9.544086439038523828e-01 -1.527510231860687850e-01 1.059589625198554819e+00 1.104481482006279824e+00 6.412092025364849457e-01 -9.667991547467277291e-01 -5.409194614154237968e-01 1.021629409102627450e+00 8.712656639698195260e-01 -2.707000520501236518e-01 -1.934791551747120364e-01 -5.148911326066861749e-01 -1.146953170428813618e+00 6.767859289717822469e-01 -1.337288238755512060e+00 1.174591083591772639e-01 -1.005185385681877541e+00 1.510114417383664476e-01 6.172438751882227681e-01 -5.297208871928352769e-01 9.242446515249779226e-01 -9.688384242687084202e-02 -2.417086280801408471e-01 1.597128646563169774e+00 8.787283684546057794e-01 1.453669947348425584e+00 -1.142345931144238991e+00 1.944381224094774208e+00 7.089525646194393405e-01 2.326019916528062892e-01 -7.997328979605866639e-01 1.614477686418037961e-01 3.020505675169395388e-01 -2.961278105931371973e-01 6.035453787209203724e-02 2.069754082853201282e+00 3.430665327618708654e-02 1.182068764951592632e+00 7.290194690763630581e-01 -1.089298017591331380e+00 7.316705159487468801e-01 3.070137436607636161e-01 1.296821830215879601e+00 -1.014362040594054826e-01 2.633114654780182584e-01 1.233824822905152274e+00 2.349206124414891239e-01 -7.619276635380738405e-01 4.162695223175161274e-01 -2.163977546133291630e-01 -1.401797143650668653e+00 -2.216779505184991450e-01 -1.217186125217816356e-01 4.363256592310958970e-01 -1.135905837916626027e+00 1.857846081559382467e+00 -2.188922166832785621e+00 3.551158408439597514e-01 1.225666795892153688e-01 1.170059918057018811e+00 5.958394086716389815e-01 -2.321881519191062726e-01 -8.195376118678222577e-01 -2.569499887512139424e-01 7.018641467234764120e-01 -4.247449637907850795e-01 -4.002262993223525966e-01 -1.088508744443043241e+00 2.382264358364351242e+00 7.028749203465051165e-02 -4.972402344785885608e-01 -7.510519006371874084e-01 1.175220501979533788e-01 5.983785624463552333e-01 -1.094230954514198301e-01 5.794009135812894229e-01 9.054827005350350733e-02 -3.445111905447834633e-01 -2.273133114026212875e-02 8.404558829496217021e-01 -2.162129736562200311e+00 1.978748955364133255e-01 2.560465200966521859e-01 -5.245455781154255426e-02 -4.555210538340264681e-01 -1.088566684392216155e+00 1.761466866992818847e+00 2.620956058241359354e-01 8.415176862207203179e-01 -2.295950984763661662e-01 5.256492257922485978e-01 5.827478214251873290e-01 -5.518187769783706731e-01 4.819450926838081406e-01 1.139516133032378420e+00 1.900705583477095006e-01 -3.559438922288908902e-01 -2.066518629268525309e-01 -4.356352514337230586e-01 1.011966615115126977e+00 6.983325678485053922e-01 1.362661791534840738e-01 -7.361305788059925304e-01 1.555655782619006722e+00 -1.939903076330119491e-01 -8.308335804907471811e-01 2.415130676918970671e-03 1.050129659074809041e+00 8.176685780630589540e-02 2.902901476738184439e-01 1.181464871183785847e+00 7.463450648790376230e-01 6.265251595042946597e-01 -4.180800022907942282e-01 1.107857288670525353e+00 1.277475076730906434e+00 -2.005562645654289433e+00 -8.287356171862598764e-01 2.190127238194632675e-01 2.792835463153599540e-01 7.383947246440853984e-01 -1.461625041048143607e-02 3.101172569586699290e-01 1.236012806511390671e+00 1.430950501261707419e+00 2.328226216558269890e+00 -7.970847496560790058e-01 1.068433499560584643e+00 -1.159826952865885996e+00 1.789433279592141268e+00 1.754498807053851195e+00 2.877312199257618386e-01 1.611149554076790613e-01 -1.253594538393844715e+00 -7.399126845270179720e-01 3.615035913112787935e-01 -1.602176832857109323e+00 -3.038800813285013613e-01 8.340735119610612758e-01 -1.896163173475398755e+00 2.339181556033989029e-01 -5.225164427684929613e-01 1.267447235426910845e+00 -1.363829242763947125e+00 3.278016677622046515e-01 -5.731082400527162113e-01 -2.633214306016177786e-01 -5.848897723906256729e-01 6.785905231811933946e-02 -3.612927290583385354e-01 1.818145987293374455e-01 7.172862259075323266e-01 8.608311464223331599e-01 -1.043349264380687424e+00 -7.931657385933110760e-01 5.752018225326385181e-01 6.628860202586326356e-01 1.162992693976607983e+00 -7.747925180903652009e-01 1.497545864408507565e+00 -2.360092998702640610e-01 -1.354817310890692017e+00 7.573562822022955610e-02 9.106031643511837137e-01 -4.563875409700276498e-01 2.442110293723212866e+00 -3.899012578346036650e-01 -1.481929744694444884e-01 -5.140620754632572176e-01 3.142603559362930898e+00 1.165473903223789964e+00 1.707053913480151008e-01 1.191455345529261578e+00 -2.035680188010087655e+00 8.380404072343132782e-01 -9.881117863821542446e-01 2.433943552123286336e-01 -1.459789250391782645e+00 -1.165518484316185654e+00 -1.867160779895943312e+00 -9.493314490008905038e-01 3.450151961825834723e-01 -2.927995814657602947e-01 -1.627040807222387198e+00 7.401016345372379845e-01 -9.427553840493794191e-01 5.214114290418673248e-01 2.600736836071705360e-01 -2.090376575952955562e+00 6.376222555833039873e-01 -7.496293171830286095e-01 6.925008605074781665e-01 -5.350831713658958932e-01 -1.008457026525501732e+00 -9.006145833625432973e-01 4.704524650406950032e-02 -4.265434218128538180e-01 5.809040218718324322e-01 -6.604768457294583062e-01 1.675128570530197925e+00 -1.645100761032143755e+00 1.113518365918678005e-01 1.178454596382747965e+00 8.701439677808106010e-01 1.037042362208191015e+00 -1.231123036911554891e+00 1.274345418167016630e-02 7.625176671189508593e-01 2.539606228314281289e+00 -1.549931042213631427e+00 1.276344873881273045e+00 -8.911127569296577178e-02 -4.472203999738884050e-01 -6.520230520790030182e-01 -1.329296159121592824e+00 1.620114856413200632e+00 3.741261379886004490e-01 1.409133618124129628e+00 6.170637691862808083e-01 -1.436177998563874736e+00 -1.359855749572570938e+00 1.889223772366457776e+00 2.954701530378135432e-01 1.217746720669894978e-01 5.771413787432875253e-01 -9.287502480514668590e-02 -7.717149283143644178e-02 -1.690597665703968522e+00 -3.589027922625151468e-01 -8.664606620123829206e-01 2.940978233792775232e+00 1.072032046268207361e+00 -3.427942315738410350e-01 -1.620037472155753555e+00 2.541441207406654801e+00 5.782917592258642880e-01 -1.745167233199794721e-01 -9.889798574027344191e-01 -7.380227504459481169e-01 1.433081389698083408e+00 -8.292863638585581398e-01 -1.204762506918669152e+00 7.617714157507192718e-01 -2.271079567387590259e-01 -5.488600454240333271e-01 1.814187937650759253e+00 1.609509547043408872e+00 3.309684607563841419e-01 7.788109729874009846e-01 -1.458255167607473535e+00 1.922375331010322264e-01 -3.032294554134949416e-01 -2.806146040486296123e+00 -3.256909917450100389e-01 -1.825360186866904710e+00 -7.610741161604690774e-02 1.827127970358696452e+00 -6.157623402154697168e-01 -2.021167305138278636e-01 -8.514672159246020611e-01 5.986044533857337591e-01 3.534729750849623930e-01 3.634499726246499529e-01 3.249728970427491204e-01 7.423809509510754800e-01 -1.103949598754863509e-01 -3.789073535629904760e-02 -9.179857843210620372e-01 6.015770959272994656e-01 7.582158388435298983e-03 -2.230931120000988699e+00 -1.132370654804638610e-01 1.122193967240892182e-01 -1.036278164338208407e+00 1.990014999517910887e-01 -2.822320292211301096e-01 -1.084004730602922573e+00 1.050091442528038987e+00 -3.652799483859428542e-02 4.567596992747859908e-01 6.423962384769468237e-01 -1.687397742586469240e+00 1.481292214237649452e+00 2.435450363060068568e+00 -7.574151423000468064e-01 7.900868276672955437e-01 1.388789475192510947e+00 1.059852592394063264e-01 1.062967405856701353e+00 9.722697382911502650e-01 -5.832722123231443012e-01 3.291260411180130241e-01 7.910974496905101017e-01 -5.136981463737126941e-01 8.542146992119589166e-01 1.380990019599045437e+00 7.884641730626897049e-02 -4.242295103551735336e-01 7.712702732126347493e-01 4.442618975008759408e-02 3.892477601563852918e-01 8.591578800506411984e-01 3.393493222403657361e-01 1.221457449316068589e+00 -4.246530738349225675e-01 7.167420891233458047e-01 2.891403969540305430e-01 -2.004211087311984774e-01 -6.691956847487355864e-01 1.113909105604545147e+00 -1.888456844373105348e-01 5.332759469488571602e-01 -6.248469629161569339e-01 -7.761783667490144145e-01 -1.168387549398213654e+00 7.982405359044281168e-01 -8.092568704701433857e-01 -5.588113339346275632e-01 -3.735502975465077036e-01 7.788565072529851641e-01 -2.100579423811800073e+00 2.634223848962506942e+00 9.637614032500487760e-01 1.288953755068241280e+00 -6.088156018473011022e-01 -9.107764387623145108e-01 2.780489144717464001e-01 8.888251233141731822e-01 4.583733337532831520e-01 -1.204863930369921343e+00 1.312603908130546060e+00 2.026413555431076041e+00 5.859591807100814759e-02 -9.428066355036323065e-01 -1.194942251851585091e-01 1.596810202944741963e+00 5.818349364866948203e-01 8.268512525879218034e-01 2.149110752585322359e+00 1.525407453197759722e+00 -8.937534935428238514e-01 2.166324469994208801e+00 1.084161171240159982e+00 -7.875065897209782007e-01 -1.379062620598189570e-01 9.798152901132904935e-01 4.435966687074199277e-01 -8.121170239035377936e-01 -3.139096183510072802e-01 -2.208345962496284898e+00 6.529499158949545468e-01 1.649666655078227073e+00 2.523274419608820374e+00 5.478705267798301276e-02 1.262309238377468334e+00 8.550419726908947693e-01 3.653420809529017155e-01 -4.202022584074739386e-01 1.180531452375043866e+00 6.327927309664201916e-01 9.363859757953275631e-01 -4.988763577522910553e-01 -1.001582251492215025e+00 1.194307954926421278e+00 1.025507297383276617e+00 -2.088427215854207653e+00 1.542126799557047567e-01 -1.758812190488006633e-01 9.763256319009959716e-01 1.899350466997333342e+00 -1.241209015397053639e+00 -2.980137264324994595e-01 -9.562058652918271617e-01 -1.786169209745644526e+00 1.348267371144702187e+00 8.959515561937396733e-01 -1.482591396208197132e+00 3.703495320137949465e-01 1.424698558325645736e+00 -5.012988594622359573e-01 1.028534575316591981e+00 -8.838936818635506620e-01 -3.882003588951945389e-02 1.711048225541496715e+00 -2.472204985612089789e-01 -1.213908517412927018e-01 -3.442669838672760552e-01 3.321915097127750016e-01 2.368041648339621122e-02 -1.969182502977133986e-01 2.122943650765710455e+00 7.781330223454963058e-01 1.155874997257431841e-01 -6.412501353206536692e-01 -7.977187613603249350e-01 -1.322524180912385106e+00 1.003366279202100753e+00 1.293549284346877881e+00 -2.959836032208113643e+00 1.287928928368472947e+00 -4.754737923480883977e-01 -6.335626792570742127e-01 1.402044376794269631e+00 5.022852040172255395e-01 -1.262977473000915118e+00 2.686025346869043151e-01 1.362313750576961136e+00 1.249371495532020759e+00 1.885328149099473549e+00 -2.881913222787513829e-01 4.716224758420442531e-03 1.902732595449855846e-01 8.491276388492496885e-02 8.814587375203807307e-01 -4.734650931094687709e-01 8.070280543627246228e-01 -1.336951346482859293e+00 -4.182849437323040709e-01 -6.655600421960595758e-01 5.974246192229943908e-01 2.531532265653495262e-02 2.330774928261760692e+00 -5.740543171638082809e-01 6.023929583883782524e-01 -3.896761846712946120e-01 -7.944971970369743008e-01 4.581601260226588757e-01 -7.356194412866210453e-01 -4.902470877208599531e-01 7.021568172270626906e-01 1.473684968928218764e+00 2.307285838406430978e-01 2.004818168128740918e+00 1.409312048420943153e+00 1.420214580579447272e+00 5.640254151405619254e-01 3.237937523816278307e-01 3.419235712788867843e-01 7.283867323021344653e-01 8.931289799993322731e-01 -4.973091419716145767e-01 2.081381232447472029e-01 2.254426129929829326e-01 2.204785422483356072e+00 -2.940768564750932956e-01 1.015380182198120096e+00 -1.815470503083124743e-02 4.871786403799948650e-01 1.661738792561210931e-01 -1.602840721777213151e+00 4.759413691692823134e-01 -3.062204076514776080e-02 4.653703857177961534e-01 3.227818987365502768e-01 -1.810476305442745737e+00 2.232407168243671081e-01 1.681162524147794990e+00 2.530583206286317610e-01 1.396465741974973307e+00 1.694340667886749419e+00 2.503033988645261276e-01 1.102341699103311035e+00 7.427741159487739608e-01 -8.549925892071059685e-01 -1.229873368114939414e+00 -6.334199774438235009e-01 1.265558586899903526e+00 6.406769562116360062e-01 5.430803487124420403e-01 5.601485030268744669e-01 3.310468194993725355e-01 5.378056717931507524e-01 3.797714236952314248e-01 9.991427612186760954e-02 -4.793003793188271300e-01 -1.700335683774689965e-01 -1.232782593563966689e+00 -5.465672866387526474e-01 5.857971178320270367e-01 9.269985658245233351e-01 4.273113878785272379e-01 -7.223566479332768075e-01 1.978817068404790547e+00 -1.017629719639647989e+00 -1.878808183376112773e-01 -1.058517542094347563e+00 3.795119186431555186e-02 -2.115978570411789050e+00 -6.068093376142427164e-01 7.608056263514800799e-01 -1.732254028132916290e-01 2.464382200224680963e-01 3.973879535267755281e-01 7.764798536095602888e-01 3.514955269169866420e-02 1.039244740384795085e+00 -1.298138748623280714e+00 -8.875198727275589450e-01 1.008456783396932899e+00 -8.512045579763657388e-01 -6.346536363399762903e-01 1.308504787000614789e+00 -1.234237705139874297e+00 -8.009352870071159147e-01 4.956170138008715309e-01 9.248141158162954678e-01 -1.156641133623303785e+00 9.214049045556842454e-01 -5.906586208084598777e-01 5.627403188462192646e-02 8.911178857675455811e-02 -5.483720655563575352e-01 -6.795706147959333643e-02 1.684686731980696406e+00 3.196845929592848634e-01 2.692435403639423797e-01 1.327895386865524330e+00 -8.170892982169593033e-01 8.763161674048434158e-01 -9.705673173086364069e-02 1.012197280835616553e+00 -2.877351520268215390e-01 -1.095997696977373259e+00 1.152388716099546295e+00 1.876277079474634624e+00 1.797778526021299950e+00 -1.494751964984422088e+00 1.834332922267181004e-02 -2.015011301721319814e+00 -2.001022580106450288e+00 -2.503426596764146139e-01 -1.985953853602368424e+00 -1.322961953223105724e-01 5.928730424111999797e-01 -3.183466478276618106e-01 1.060359529874728590e+00 1.697461836915294953e+00 -3.056831201179786156e-02 -5.976861060975510176e-01 -1.668811960039842113e+00 3.212728403499958696e-01 -8.176136525985189252e-01 3.840691305859177951e-01 -2.851682128491979107e-01 5.992382182613050778e-01 -7.415744423035499633e-01 -4.472549561788277672e-01 -1.333845961526793911e+00 -2.613972261073546077e-01 2.051288544020303029e+00 1.099200235211520882e+00 -1.296846402988510061e+00 -6.383204061569761611e-01 1.546227183052004683e-01 1.357588308767963881e+00 -1.487784840127145625e+00 -1.970890422880889059e-01 4.396731581290174162e-01 -1.324643865233498419e+00 7.202509582114228204e-01 -1.067779679063842302e+00 1.178180804060561693e+00 -9.936067556403512802e-01 -5.376799503749984943e-01 -2.566247280728470859e-01 -8.789832515439671701e-01 -3.769921403925036163e-02 9.564316723794208386e-01 -4.087364574174082721e-01 -1.765399293346867182e+00 -3.325842195139807611e-01 8.341458538781634235e-01 -1.704308190290103608e+00 8.357792201686981004e-01 1.878888204168810971e-01 2.836159640874035492e+00 1.531307270529036257e+00 -3.387418201939254025e-01 -2.296723853685793681e+00 -5.138503147024587880e-01 -4.216084970188803127e-01 1.312619694541362181e+00 -8.085955038923814397e-01 -1.673803210665790811e-02 -5.080255167313099118e-01 6.779808011348554819e-01 -5.859328857692670534e-01 8.618751259930007569e-02 1.373702639476440446e+00 -1.169774776792687376e+00 4.761091896889715902e-01 9.764070376866985923e-02 8.386606470203228358e-01 3.720758873926455768e-01 5.178029450500666320e-01 -1.147436598486474557e-01 -7.180887844867997472e-02 -4.517294478564046201e-01 9.906611597109479250e-01 -5.510372714768025926e-01 -8.757579259326603305e-01 1.234782737660532259e+00 9.134579834864801073e-01 1.605065561697904819e-01 -5.594074576927919873e-01 -6.591646720383059765e-01 3.462254898987257579e-01 1.472515438098119578e+00 -1.777460681323323355e+00 4.024046764094222350e-01 -1.957084882524565916e+00 -3.352876578615991976e-01 1.676846085141186604e+00 -1.270086702778219001e+00 -1.300500720839880220e+00 1.046639975009045376e+00 8.585933567454331339e-01 4.434878167980266794e-01 -4.903962771133804077e-01 2.007120088848017569e-01 -8.645847199930702942e-01 -9.775506933691861799e-02 -1.090061953948707751e+00 -1.222992722199991666e+00 9.615498780134981160e-01 -5.222294737224340011e-01 -1.229187968279776833e+00 3.568208072088161487e-01 1.501926478978726998e+00 4.788932922648440060e-01 1.934287615780784009e+00 -1.925853128303057771e+00 -5.204939238285567482e-01 -5.749212083209133128e-01 4.270049592895028279e-01 -2.794231945012395218e-02 -1.138427929237220831e-01 1.265724140934025632e+00 -9.546912469005304214e-01 -1.629631034916948495e+00 4.058540115173112084e-02 -1.019999904979469463e+00 -7.672001430167129099e-01 -2.372649723745103578e-01 2.770609332431687721e-01 9.246247959696546337e-01 1.877356650125503179e-01 -3.447537536006889392e-02 8.627940410172207919e-01 -1.814236356787769233e-01 3.420181622577022629e-01 -6.494806339053119659e-01 2.226824952718920780e+00 -2.951031377114546328e-01 -7.384781591560599656e-01 2.210246590470429928e-01 1.189851630244737724e+00 -1.872358434971673535e+00 -8.860032098354500008e-01 2.065690830846221016e-01 -1.474021422170330053e+00 1.762404874755189588e-01 7.264955849436250945e-01 7.641479676270531707e-01 1.548201765461863166e+00 5.276135704493821743e-01 6.320072251116386486e-01 1.252486363447161022e+00 -7.270218874020850652e-02 -2.271295353299530029e-01 1.332187213408661419e+00 -4.711635953355978179e-01 -3.629169281345124287e-01 -3.437535673865654839e-01 -1.105395849852404133e+00 6.881490042897547843e-01 1.577132347227585107e+00 9.237507872501333761e-01 3.072153212271657718e-01 -1.156400454609297190e+00 -9.243968957325056079e-01 1.361302310205891597e-01 -8.750847223408676490e-01 -7.212180340794707156e-01 3.744546903377472813e-02 -1.292899204660854950e+00 -4.717684700868198799e-01 7.916653567696156912e-01 -6.045735252836325069e-01 1.226345141707742448e+00 1.437440881734890263e+00 1.791889023609904708e-01 1.388116747225534464e+00 -5.507312542324259708e-01 6.132083388211043706e-01 -9.769995955255821041e-02 4.581042134933689391e-01 2.453722786725931748e-01 9.552706306146623305e-01 -2.976468891581067200e-01 -1.114576437045739776e-01 -1.986567039342292951e+00 6.480926835589537749e-01 2.203375037165496986e-01 2.612747536212868260e-01 3.079078792394052688e-01 5.710171962886440022e-01 -1.040515353796244602e+00 -1.053207391805619286e+00 -1.055528985114866369e+00 8.958798389746057689e-01 6.021376116212668883e-01 3.062076963104641281e-01 -1.191716049934943733e+00 2.384455044699517190e-01 -8.953079931345848674e-01 -5.936910799373840142e-01 1.918149629193282468e+00 -2.260236926464372242e+00 -2.114518677547682080e-01 -7.203347293592958778e-01 5.763221417152908366e-01 7.029964153477230582e-02 -1.035851175790948320e+00 -4.481377969860261823e-01 -4.784314296566185010e-01 9.025911319410091505e-01 1.337888056936615166e+00 3.890348648484322491e-01 1.220643339630976598e+00 -2.212803840889243201e+00 1.225998341108349710e+00 1.570700487700391057e-01 9.898827559457447078e-01 -2.807702859221690161e-01 5.404764255543165197e-01 2.523725762827561669e-01 -1.966815945193965340e-02 1.961607134972054300e-01 3.201121720435425644e+00 2.776087850099138166e-01 5.296834113106130282e-01 6.083309001333532251e-01 1.188280610681139438e+00 -1.235711384818514391e+00 3.974476181564741584e+00 -4.773008977781454387e-01 -4.040498926720688111e-01 -2.580769768121733421e-01 -3.501195749174191851e-01 1.330114115999892599e+00 2.384431860033197348e-01 8.659261963543311014e-01 -4.639381138499094615e-01 -1.056878416815085542e+00 6.613825986077007668e-01 6.804023925442391763e-01 -6.163121932808488523e-01 -2.113310610383344057e-01 7.107031016093847686e-01 -1.126104560659173748e+00 -1.286539182730186415e+00 9.748757094906602694e-01 -2.117401383462164333e+00 1.172894800281577332e+00 -1.777648652029414578e+00 9.194619316052247138e-01 -1.489358833338672694e+00 8.453149809685900351e-01 1.381026828259383610e+00 1.457643333638602434e-01 1.252929341475389258e+00 1.982822248049863623e+00 -2.040744820411748151e-01 7.334118308485453319e-01 -2.597073362590704773e-02 4.591704422950517173e-01 -4.156149749229485768e-01 -4.531148131640826415e-01 2.305073031006648898e-01 -7.559404743472547539e-01 7.554136857791204918e-01 6.728374652450560545e-01 9.969969241997264087e-01 1.069934265010565433e+00 -5.399271379034036554e-03 5.921216121200263416e-01 -8.597856201633061746e-01 6.200201881480771338e-01 7.502354120878800270e-01 1.078182935212880889e+00 -2.079012969400987565e+00 1.467602685878764746e+00 1.840161742198456463e-01 -2.290057332229320508e+00 4.130485117478601698e-01 -7.578081411217143515e-01 -2.614749493749957826e-02 8.012044993350745381e-01 -8.822997289383515129e-01 -1.724257384128025927e-01 1.456127978581092552e+00 -6.509105474492220544e-01 6.393472787985504668e-01 -5.418303387536077542e-01 -1.941847727142639590e-01 2.104256112442835391e+00 8.496110723004232090e-01 -1.878178637422030228e-01 -5.146299586961156081e-02 3.399964216460698574e-01 -8.011918580797338096e-01 2.142817258748714426e+00 -1.185184743049829681e+00 2.873909957258837661e-02 -1.350195178010378694e+00 -3.055278560952141564e-01 -5.316305186809729966e-01 2.307065283402321310e+00 4.263640629557248207e-01 2.393791944492491996e+00 -1.941147781513748338e+00 6.296937883934520253e-01 -1.421571862555064680e-01 -8.209010716316442746e-01 8.346008835426409478e-01 8.158333162932903670e-01 -5.854221774735252071e-01 7.791083427326229993e-02 1.058098911585057200e+00 3.804160902777004583e-01 1.044664306755369143e+00 -6.022608160932805266e-01 1.542640619112212452e-01 -4.154198925640268936e-01 7.074940710701789204e-01 -1.303253099809246862e+00 -5.391462916422447016e-01 -6.252616509526189026e-02 5.172379676886281752e-01 1.593481359209945047e+00 1.042409594942414364e+00 -2.420367169192606749e+00 2.166187570362448633e-01 2.237423121519773184e-01 2.125935450609093280e-01 -1.735190442292822377e+00 1.721958402584483405e+00 9.729506574732857960e-01 5.583326072963117337e-01 4.899169900584730009e-01 3.383930718809436966e-01 -1.086550820305912213e+00 6.759887386220937433e-01 -3.209764078301797774e-01 5.674457743353766848e-01 1.291820025187490728e+00 8.768107870496888445e-01 1.547598669691675255e+00 3.866077104315335938e-02 -2.271884613153705712e-01 1.946070722739178027e+00 6.411346570172785642e-01 -3.897738082573505847e-01 1.335853602762833436e-01 8.392037951989906874e-01 3.753567489127814794e-01 -1.508732516458739514e+00 7.674332695732157816e-01 9.514902917281120587e-01 4.424203064816190079e-01 4.039133959063621604e-01 1.391733998977943143e+00 -1.198788188568154361e-01 -2.404455815458687307e-01 -1.807219039141368722e+00 2.841008253437628528e-01 -8.479930413396161715e-01 -3.398610908123603225e-01 1.061174322491795108e+00 -1.134938732685039975e+00 -9.097660920816703634e-01 -1.701844555424794736e+00 -1.158381766099023658e+00 -1.020222936824702664e+00 -1.392404608962232171e+00 -7.009547176420694026e-02 3.681629228684246136e-01 9.867057104650628352e-01 4.197262445712706680e-01 6.023505482839351943e-01 -1.081766821346116458e+00 2.706043549015645588e+00 4.371960985718907344e-01 1.810988047821229907e+00 -1.239143203929312875e+00 1.853748244707844606e+00 1.390614327871165790e+00 1.511994874352823981e+00 3.329869038775332135e-01 2.074422576524687756e+00 -6.193970710056510010e-01 7.971229939007546950e-01 -1.936057744927381641e-02 -7.070686311096749943e-01 -9.978107137455455300e-01 1.790219617790494322e+00 7.441934566565787668e-01 8.379163405809927356e-01 1.409657719996094460e+00 -7.183922818637780150e-01 -9.960277092219751438e-01 6.139905614212847196e-01 -1.327056848970497027e+00 7.902970951806193023e-01 3.148673044101611973e-01 -8.991178412622810590e-02 8.037625254029550081e-01 -5.482887299199127318e-01 -8.526109411360841550e-01 1.406194178424013730e+00 -6.669486965051181493e-02 -3.460122746837410723e-01 -1.722312516559131756e+00 1.375937088163998734e+00 1.414083083225174509e+00 -6.309873972726994795e-01 -1.005525767301400419e+00 9.801239556173974021e-01 4.024871298720972268e-01 8.177334615729419109e-01 -2.083899323241609480e-01 -1.261315037083512003e+00 -7.263140301073620630e-01 5.784209689591491843e-01 -3.577388844267460621e-01 -1.840648000286726482e-01 -6.256233164436247884e-01 -1.057063794523131151e+00 -1.186169342623346390e+00 6.893043083964687234e-01 -4.628116192808679474e-01 -9.560415784941155293e-01 -1.032329098250908350e+00 1.457914476365625100e+00 3.553894563979498877e-01 -1.009051653713263219e+00 1.078018241192124194e+00 5.417630769190224793e-01 -1.282980532730215950e+00 1.128690941688638150e+00 1.067455514346065337e+00 1.123140200653153897e+00 2.576560781287886015e-01 2.455779462900566479e+00 -1.681012407789459484e-01 -1.469943785512580980e+00 1.338536329373522515e-01 4.479377614899333615e-01 -1.774041185890488981e+00 4.323632893379109610e-01 2.308061842014522136e-01 1.965698292256919055e+00 1.159304879539609034e+00 1.251293408779361682e+00 -3.115945071458295912e-01 3.114363925818262047e-01 1.470628662330914826e+00 9.519768110043854703e-01 -1.663448144517605920e+00 -2.629386234096328101e-01 -3.923570014361203118e+00 1.924104788557499945e-01 -3.224267394703545508e-01 -2.788297223766844080e-01 6.113428226188589720e-01 6.339377601373714644e-01 -1.603775495803182183e-01 6.393813250272174509e-01 -1.164459245681853661e+00 -1.882915040733438516e+00 -3.280096670486508902e-03 6.451773619127006976e-01 1.291072646986146655e+00 1.551973295197940583e+00 1.137200923975754341e+00 -2.107579357819393817e-01 -1.036640395071728005e+00 1.297318121137409852e+00 8.971575575438430761e-01 4.900090786189357367e-02 4.615801517511032848e-01 5.801636336923311071e-02 -8.051383410331143242e-01 1.287997785651342264e+00 -7.675846366289190703e-01 -9.268521332010599689e-01 6.372001783760451454e-01 1.004839089984822964e+00 -8.087560034438190382e-01 -1.003541811453261934e+00 3.622319652293777559e-02 1.965166370837431176e+00 7.451594325829427046e-01 2.931946545813427729e+00 3.568978613830251501e-01 1.315342452857836575e+00 -3.598918173076231519e-01 -2.904681582045178789e-01 -1.922805701770134434e-01 1.579744034114874296e+00 1.960491061496422605e+00 2.415925008461343448e-01 -6.988420782758898442e-01 -1.181829412331101725e+00 8.219358814363585397e-01 1.533198779762739328e+00 1.235539925225498381e+00 6.042337344353919670e-01 2.265621623736015222e-01 -1.231000812048602011e+00 -4.026209827537174241e-02 -1.324976336041431724e+00 -1.651737931988429331e+00 1.221869412253394405e+00 -7.186615679900222320e-01 -1.032112213429370096e+00 3.536441746997127100e-01 -1.013564573517370393e+00 1.710391154793750923e+00 -2.053541251293029113e+00 1.212075036556827107e-01 6.279233889155815262e-01 -1.935805689227376421e-03 -5.729880446065446220e-01 5.202365619908974059e-01 -5.041976071732001685e-01 -1.971361077943076245e-01 1.296680997472460239e-01 -1.677440596620892177e-01 -3.696456095262911079e-01 -2.682851947588703045e-01 1.706701923119085640e+00 -2.907944154502955847e+00 -4.987307695165785759e-01 7.478654682756233907e-01 4.239985026520332601e-01 1.068376069017296093e+00 1.366801582380037683e+00 2.761121107085983128e-01 -2.071626168144805602e-01 4.330807933693109346e-01 2.696895257424929970e-01 1.324264425672287970e+00 -8.184391145332152728e-01 -1.177245171645698862e+00 -1.247327411346642823e+00 -4.057330609275332928e-03 1.633991124562653441e-01 -2.817876495574259121e-01 1.066483137749648424e+00 -1.392142163789648890e-01 1.148926925041907632e+00 -5.397441092024943821e-01 -5.957757511787025173e-01 -8.622934589222213120e-01 1.064538665990601762e+00 1.778143193807271150e+00 -5.578407290789580975e-01 -4.321233649424292000e-01 -3.641996468782410235e-01 5.838633628571077150e-01 8.945346940757371579e-01 1.914315725808474200e+00 -2.125833676725258581e+00 1.453082760139437379e+00 -1.831918869899810121e+00 6.809498258683216454e-01 -1.404129573391429631e+00 -4.528932677331579809e-02 1.167055524737108607e+00 1.807578741477871287e-01 7.825545023762562821e-03 1.505314721274334244e-01 1.308396731111009181e+00 3.206154324243631198e-02 -2.233696846196939478e-01 3.173191979792174822e-01 4.786718025541423782e-01 -6.333220404907699552e-02 -4.072235618366559784e-01 -9.719860074799206995e-01 -8.343888820558507113e-01 1.970967649559142165e-01 2.219389848886843264e-01 9.287129096168149633e-01 -1.028652931692570993e+00 -1.068065505960754447e+00 -2.075089144903510818e-02 3.015001911298321735e-01 9.822963643938817935e-01 -8.825131373808726698e-01 -1.712898863601455712e+00 6.298240311902615352e-01 -2.935358079295341538e-01 1.391742070238254803e+00 -3.960801545922089106e-01 1.842838631391579551e-01 -4.121294216840206137e-01 6.880697978564219719e-01 -5.467188564287522867e-01 1.796332022999074685e+00 -2.002033685219785641e-01 -1.372774567385371514e+00 -5.347152752693826866e-02 -1.635426752678303730e+00 -1.477399088506416769e+00 1.566905243985259988e+00 4.416796493294252723e-01 9.314984115160442890e-01 1.540015955802477743e+00 2.564938694627094118e-01 8.423656753445760703e-01 -1.733497349842419710e-01 -8.977072754202758409e-01 3.086803806402501071e-01 -8.838188705206495577e-01 -3.769651932524832882e-01 -3.043701260989654656e-01 2.622094883547450905e+00 -1.693461601323742682e+00 -6.256069630320232333e-01 -1.835381024143758477e+00 -1.064183817396689991e+00 3.103318615752985801e-02 -4.585069040306678501e-01 -9.141095986897221914e-01 4.500307128408932017e-02 1.061291187827948734e+00 -8.544351227966316964e-01 2.257543373243203089e+00 5.826512798533456383e-01 -2.964874819831802011e-01 -2.059243337948728769e-01 -6.402615148027567260e-01 -2.118526160867317376e+00 -1.461822548062074123e+00 -9.585639295858565667e-01 6.542375814639507237e-01 -3.129379116191032262e-01 -1.376790847790916761e+00 -9.397489621987411557e-01 1.506661367089769110e-01 2.965366804845477322e-01 -7.873673302783791295e-01 1.057141675921348112e+00 -5.771072654327429330e-01 1.638232747133409051e+00 -7.089272314123756802e-01 -2.001388590391967703e+00 1.357010316974222863e-01 2.229835895707402149e-01 -3.673954601021007793e-01 -8.705852343525313231e-01 -1.807873510403688599e-01 -1.734763882766795051e+00 1.137124442012549697e+00 -8.371034444892481163e-01 1.455895307217681900e+00 -9.220867674329277230e-01 2.178562276380434870e+00 6.626051359999831636e-01 -2.488437728815200145e-01 5.411455768704476199e-01 -4.413666585953652799e-01 -1.499209697646706752e-01 -2.282842871245863492e+00 6.968663313728117314e-01 -1.183458792768045109e+00 7.312007307999314198e-01 -1.774173391581803205e+00 3.128744867080096026e-01 9.361546875108976984e-01 -5.462519681335281652e-01 -5.503186028828798565e-02 -3.619971060482468639e-01 -1.787715733011476515e-01 -5.350569998826862905e-01 6.202165451681629360e-01 9.514260310172715229e-01 1.390831865724213356e+00 -8.560899285394664160e-01 1.234087405437985230e-01 2.011508666012521915e-02 1.306973695613593112e+00 -5.675976601510465125e-01 -7.378151483542080835e-02 5.375493589513183901e-01 6.289808453167393398e-02 -2.446993640581318352e-01 -5.816291542924232338e-01 1.325542292155006852e+00 3.842740307593870419e-01 8.796746429936840306e-01 5.283687092435457311e-01 -1.314011203598697941e+00 1.369219858594238781e+00 5.933285615296426396e-01 2.985331553126678861e-01 -1.052080133501060999e+00 6.463714691780992894e-01 -1.055563065600688910e+00 -2.394669777640258679e-01 -6.073042065839229925e-02 1.983296694851511388e+00 -8.253832820936691794e-01 -8.265997086966253571e-01 3.189334307036120753e-01 -3.693184171069937433e-02 1.865765126003241237e-01 -7.549443723680442364e-01 -1.179727470214075646e+00 1.201649844297647984e+00 -2.449156432692174146e-01 1.726287158424531232e-01 -1.145880521213901160e+00 1.144257010434613697e+00 -2.599619993156904174e-01 2.116781569270005825e+00 1.571857561034838646e+00 1.044958765796723421e+00 3.846923190354045730e-01 -5.668588307277413474e-01 1.320502239276166279e+00 6.219124654490559845e-02 1.892762024570326274e+00 6.210556776392049949e-01 1.695985457554927800e+00 5.756096376519962421e-01 1.710340682361342735e+00 1.098440461133964208e+00 1.841019167479772012e+00 -1.434049972563743724e-01 1.786320646224837938e-01 -7.124876609626405732e-02 -1.257864867055707325e+00 -6.017507059423962135e-01 1.629327420984056918e+00 7.407976976222948595e-01 -1.181266289801889080e+00 4.769651853833323241e-01 2.458453844815213230e-01 9.131520458482301761e-01 -3.725709974139836400e-01 1.732122874764582487e+00 1.140575705433993559e+00 -2.617294714753543288e-03 -9.659312886748594451e-03 -8.237487317019696054e-01 -1.541840584967121064e+00 -2.351813078496934883e-01 -5.163363526250160929e-01 7.877470780939843653e-01 4.144158628399608468e-01 -2.302705894625298177e-01 1.503222211663262087e+00 -8.000620306363664946e-02 9.559514782596835181e-01 6.293003873128531767e-02 1.109857952972528095e+00 1.087011548892650309e-01 -1.548424194017178346e-01 -4.809323167058620063e-01 -1.843234568768858939e+00 -9.178268061881864615e-01 -3.446663487267863646e-01 -2.339123374731129357e-01 -1.492694938029410501e-01 -1.069023124746774966e+00 -4.840553685483464097e-01 1.569047780429984718e+00 3.348854644700439143e-01 4.570667504032096401e-02 6.994329130030602082e-01 -9.227554453042736970e-02 -1.287409098667485097e+00 5.542272850529796901e-01 1.466741933702881306e+00 9.669927518539678246e-01 -1.364664724621292180e+00 1.844894627850384161e-01 1.493570984964560200e+00 5.774806387285721376e-01 5.171367206317397658e-01 -1.588681870348308989e+00 -7.381938774482572629e-01 -7.810864251599819452e-01 2.187926632880955735e-01 -1.464785823884659499e-01 -6.090931156411621972e-01 -1.269922563146255401e+00 5.117572176957865260e-01 8.221762314036279440e-01 -3.522078366576250064e-01 -1.218082786528918771e+00 -8.789763697669515929e-01 4.414279803276434100e-01 1.119975916727787846e-01 7.458685984147156445e-01 6.050139700560519529e-01 7.077143050634278343e-02 3.340222665119986778e-01 -4.601311027472267945e-01 -2.711727941878080417e-01 -5.231426127723641795e-01 -8.464932796004251969e-01 -1.162680410339134579e-01 1.228534461337535966e+00 3.145942733595230023e-01 -1.666220517974374982e-01 2.620037982632164031e-01 -2.643328520092761910e-02 9.162075354022788387e-01 1.271626901938794241e+00 9.502029573520066608e-01 8.868981617452983413e-01 1.020190102549131846e-02 1.741726595050948068e-01 -6.791895735773918474e-01 -1.198785531509728441e+00 2.401010878110037550e-01 9.406755430058073575e-01 -2.808614120309474327e+00 1.264396825490794685e+00 2.035314677620540191e+00 9.444835921329666206e-01 -8.190408038657507328e-01 3.427652106683028443e-01 1.881036010866209418e-01 -1.044832377158745773e+00 -4.310031209219212234e-01 1.652906232528335684e+00 5.559895626286111003e-01 -8.574331555803538230e-02 -1.877479064237572992e-01 2.434967509662203655e-01 1.446489394998351496e+00 -1.437139268050868557e+00 4.652196545690718277e-01 1.602631395737433406e+00 5.451952038653444799e-01 -1.606158059720137032e+00 5.069039257716454472e-01 4.825254482660203403e-01 -7.499949895558210011e-01 8.990862757175914488e-02 -1.542994225067574998e+00 3.802835312549948665e-01 -4.564533029526193775e-01 -3.638339969567151999e-01 2.087576157998153992e+00 -7.585959467068872364e-01 1.957333261844035999e+00 6.996720237427770384e-01 -4.307562390737206259e-01 -3.084448321573990057e-02 9.186701464148159246e-01 9.157706689920960264e-01 2.563818165699817131e-01 -1.866369582413654804e+00 -6.777673913207755696e-01 -1.702316109106042641e-01 -2.100661013307691505e+00 -2.708713217636705473e+00 1.158822607798244642e+00 -1.382055524313891837e-01 -1.657912455616592506e-01 3.209954274017732256e-01 -2.052700449605630861e-01 4.252785837453887940e-01 4.671060665765958686e-01 9.560410735654497616e-01 1.631133948648108678e+00 -1.204413791483929685e+00 -1.994630297853678735e+00 -7.952860251628168786e-01 -1.568148454537403591e+00 9.669542660992889171e-01 -1.544014956170828012e-01 -1.652256703586973963e+00 -1.138870909548651111e+00 1.021026180756781226e-01 7.618811652439838600e-02 -9.076689951795636757e-01 -8.381381417122674149e-01 -5.585438300342282503e-01 -5.395431958184922910e-02 -1.464516779694456039e+00 9.522010851625187788e-01 1.179717509067246817e-01 -7.463906847273370504e-01 -7.026901925445748764e-01 1.109419884057275318e+00 -2.797619593159035231e-02 -5.623663796494633438e-01 3.918234942421195410e-01 -4.119585258093405034e-01 6.494883603657577442e-01 1.306403242079686722e+00 3.963842133084233277e-01 1.117444956327611871e+00 -3.599015918422074911e-01 1.930686415163084257e-01 4.211061022147950528e-01 2.569302390442831929e-01 -2.523042550867322098e-01 -1.708311668836624886e+00 -3.853656084243399227e-01 -6.718161013895649347e-01 -2.499898084343274429e-01 4.754122410200096738e-01 -1.162535004815135747e-01 5.229517725646115611e-01 4.614660600344304697e-01 9.753738513481901018e-01 -1.999183856714105978e-01 -3.327984799967346752e-01 2.752618595148640379e-01 7.590682470752603273e-01 -2.719080295508604639e-01 -5.399877447607959180e-01 -1.213187867403019427e+00 4.911762058798896935e-01 1.766876083657500651e-01 -5.306505365541417385e-01 9.309336797730640711e-01 2.721951992028111000e-01 3.475322675409925344e-02 -4.159402753420166632e-01 1.089384034458633077e-01 -3.658722042862484064e-02 2.383294366529797870e-01 -7.676697617323432477e-01 2.687395594334661686e-01 3.900521433301132324e-01 8.114414399633733677e-01 -5.761090819846140243e-02 -9.285519941243143560e-02 -2.065289365359837870e+00 1.215296905949103001e+00 5.496982876572494847e-01 4.874532634796610031e-01 7.124871620022683594e-01 1.419531038358097907e+00 6.605106466398529275e-01 4.150732724842358667e-01 -7.954910286453151236e-02 1.161715388044691988e+00 1.424960980980745362e-01 6.758004459574646905e-01 -6.593898503508979214e-01 1.705074561298399516e+00 -9.468558197043795976e-01 -1.034453242680825946e+00 3.355798791646341095e-01 -2.049162396091487537e+00 1.333080030182032916e+00 9.226495827661800320e-01 8.451705337282815478e-01 7.824050913226019421e-01 -2.649354696870837578e-01 -7.418127853361637936e-01 -1.719178029865413349e+00 -8.112163639181965147e-01 7.624762872202900388e-01 -2.485053582908099135e-01 -1.813646666373425864e+00 -9.623393696473576675e-01 -9.062327760404728094e-01 1.042920470786387471e-01 4.417892916248515600e-02 8.854956269964830984e-01 3.036593341884993857e-01 -4.391944017580658444e-01 -7.239701546142964794e-01 -1.411368015728916125e+00 -1.499022066890469906e+00 -1.209292903104338901e+00 6.483678094418590110e-01 -8.349945630307089584e-01 -1.430275879612017409e+00 -8.206607126103914185e-01 5.721214508703635904e-01 3.224031988064270798e-02 3.642054431509859080e-01 -3.922035280986239658e-01 -8.366507425498546091e-01 9.216152751162426382e-01 -8.090998559960391745e-01 -1.443704874591690501e+00 9.208193314324080170e-01 5.508128040520362534e-01 -8.370680910335553948e-01 -2.487404371510869572e-01 -1.458660864345104002e+00 -1.013899105711059789e+00 -1.007224617930958965e+00 9.238187653044463432e-02 -1.482408640521670096e+00 8.179815612746809128e-01 -4.183838515540966307e-01 5.961146444327837246e-01 -5.269947911435309829e-01 1.256673330477852568e+00 -8.913883327020264424e-01 1.838617551364858826e+00 7.530369970481469721e-01 1.194106901023377576e+00 -3.240936378253402306e-01 -7.175588509670335347e-01 -5.391067366748132361e-01 -2.030676696421981064e-01 -6.038302000503003031e-01 3.429033251327776033e-01 -2.019243497314074098e-01 2.487629066450076573e-02 -1.627785268349428938e+00 6.421259866192008219e-03 2.902510922637090984e-01 9.736926638459616479e-01 3.426948485032442759e-01 -2.087284253892731090e-01 -3.541060026451409715e-01 -6.538233385987122226e-01 -9.555101175418337922e-01 -1.992840655957987261e-01 -3.504079476726334463e-01 1.187165002005603348e-01 6.115489081307113883e-01 -2.929250956500805803e+00 -3.987170356955125339e-01 1.169627954205718856e+00 -1.160643365882914058e+00 -2.610035458039031697e-01 1.190870684442985716e+00 4.662108786073135835e-01 3.669654718164806484e-01 9.628447318942012778e-02 3.018027198553538404e-01 3.085630907726166217e-01 -1.472227868075025814e+00 -5.433139568906627526e-01 -1.303456497539626113e+00 -1.263508664787142410e-01 1.307924683387479581e+00 1.924276114053010966e-01 6.100174358194780933e-01 1.849833327239359948e-01 -1.670285470581524212e+00 1.514811316537367114e+00 -1.190799786401556704e+00 3.131014606151078516e-01 -1.874693821646492120e+00 -2.706394212767048835e+00 -1.581922567729800860e-02 3.129534232020904083e-01 1.741885782495162793e+00 -1.453779166947899215e+00 2.284873115058042026e-01 -8.512997099690211567e-01 -1.460612899084466676e+00 -3.643841355577601138e-01 6.452873089316416566e-01 2.001133004512656299e+00 1.327850630622871286e-01 1.715382959157128184e-01 9.582378101217263744e-01 -2.313796486631568339e+00 8.598073016719298689e-01 3.994525157629443823e-01 1.430000285521316306e+00 -1.508202195624952779e-01 -1.425232994379451945e+00 6.168769110932345034e-01 9.503768445262272824e-01 5.483767465409021824e-01 -3.160259928737424451e-01 6.365772060985872560e-01 -5.380017083219726937e-01 -1.285669204764114726e+00 -2.043347220784982599e-01 -3.593346249276614945e-01 1.098912626538492310e+00 -4.052344978871887937e-01 1.752301800140921628e+00 -9.365501819235976244e-01 1.506964430437663260e+00 -1.140855383839644854e-01 7.955753047739343442e-01 7.951552927538304560e-01 1.257987095726555427e-01 7.741449393935031509e-01 -5.474694853454943333e-01 -7.493813599765059008e-01 -2.944137061672053690e+00 -6.487613914444626539e-01 8.199644357601257316e-02 6.617185458102854412e-01 -2.736312315168009657e-01 -3.035662354097242721e-01 -1.179709369155437892e+00 -6.952207306333184622e-01 1.601520549851499942e+00 7.761136306514909711e-01 1.254510708165875954e+00 3.804120890062784865e-01 -4.105930539436600246e-01 1.028979595034466232e+00 -2.113664750142623949e-01 2.256229358149800523e-01 9.934199987652203578e-02 1.737223332576775733e-02 -1.454011158680658333e+00 -7.036982335169247316e-01 1.291030831271118506e+00 -1.058074402434242278e-01 5.559173430834362106e-01 -1.138838443122241140e+00 6.416993443617040604e-01 2.080987278759702241e-02 4.348235888084958090e-01 -2.461627856582789264e-01 2.673967631353649788e-01 -9.180612007040962474e-01 -2.573158422782700350e-01 -7.679983839163297132e-02 1.998128572985840568e-01 8.066441503068496610e-01 -5.112264414638474364e-01 3.237529153032288609e-01 2.405183572827428229e+00 -3.805454405342231783e-01 -7.929476062699452044e-01 9.318069883086060878e-01 1.203848365391579467e+00 3.447368992641976215e-02 -1.229131483060039276e+00 1.354411958207447052e-02 1.998259364640328828e+00 -1.388171618065017432e+00 6.462247579640356676e-02 7.411297862934565495e-02 -6.124783281857019146e-01 3.827756709885501984e-01 -4.275142973085592768e-01 -1.588418235274916546e+00 7.287209383908979099e-01 1.143268758551417991e-01 -4.003180030263963629e-01 -5.821756404966712539e-01 7.423957292130834995e-01 -1.930263462193232638e+00 7.033840977968769392e-01 -7.412355469488349780e-01 -7.561124519656871046e-01 -5.200175876058452662e-01 4.459698919162975450e-01 8.003630305195760242e-01 -6.699251320650941866e-01 -1.669293014494127148e+00 -1.326608056661402024e+00 -1.078900497128971736e+00 1.283667857175798011e+00 -8.173630354066558912e-01 7.808902710553469184e-01 2.196156539199733693e-01 -3.874414455047565237e-02 5.818854996748787367e-02 1.627593833602782425e+00 -1.103360508231301662e-01 -6.954195450492074437e-01 -2.856911338606359374e-01 7.914337900016733540e-01 -4.030528455834541668e-01 -4.062627572960212929e-01 1.129247178839832833e+00 -5.074582975041518340e-01 -6.651989147823261783e-01 -1.147831550147600188e+00 -2.304817955246510897e-01 -2.094403125226775852e-01 -1.106890813664010986e+00 -1.938543494344656670e+00 1.977396629160653063e+00 -1.461864109292507097e+00 -9.064679109797033410e-03 -5.448223181148793559e-01 2.501618844241487505e+00 -6.661071892569300212e-01 -2.908161654758606440e-01 9.523576611648638668e-01 3.770313608787134174e-01 7.377208043975269636e-01 9.080875157979525492e-01 2.233608531212515624e-01 1.623147002119867954e+00 -3.074199590506858093e-01 9.840047240651296212e-01 -7.866063558940619149e-01 -2.170155184170677320e-01 -2.238231330394500340e-01 1.396030153836036736e-01 -8.250679535522545960e-01 -1.764901131711517746e+00 6.624307703234471045e-01 1.423537390174621997e+00 6.048050232483299649e-01 -1.407347270435168163e+00 6.943929186039800028e-01 7.693513781438982013e-01 -1.705903198458594838e-01 2.027088060186451379e+00 2.525166047043888029e-01 -1.160169661884280501e+00 8.403939897870764675e-01 1.606719289291266506e+00 1.545675505564577001e+00 -3.586996177723190127e-01 -4.380358696759878989e-01 1.245547052415100359e-01 -1.776643274914067261e+00 -3.854903859602381577e-01 1.678691674564458114e-01 9.187575116762553007e-01 -3.567046377662972945e-01 -1.486680679708787478e+00 -8.723695918209595224e-01 7.975253828994761651e-01 -2.993500807253936524e-01 6.331103940641563677e-01 -2.405237541146604041e+00 2.269386372259397655e-01 2.269945712680848104e-01 6.702177454121948097e-01 -8.047777539877558617e-01 -1.167655906807950839e+00 -1.300481003281356518e+00 1.294007856465198669e+00 1.768768172650498682e+00 4.500198798309698600e-01 -1.043116632132170762e+00 -1.409830109012152610e-01 -5.429487116411797487e-01 3.332891535100074853e-01 9.767715981056889207e-01 -5.584307826088132920e-01 -2.032378162094197194e-01 -2.227414876504855368e+00 5.911468521821752198e-01 5.409602961065839155e-01 -2.217647377446386958e+00 -5.816263348279978596e-01 9.926262555526661480e-01 -8.921066668579339387e-01 -1.010023717235740692e+00 9.882818731049164418e-01 -1.117951990338387436e+00 -5.822957605213416876e-01 -2.061930554958093076e+00 2.629284729661151232e+00 3.253229163153895098e-01 4.065111619044659702e-02 5.560744446698321353e-01 2.313106273622006215e-01 -1.065487635549344780e+00 6.591220844663099321e-01 1.171673471273922823e-02 1.024192973378939414e-01 -3.553478578543758371e-01 2.203390559360961926e-02 1.037673051427787874e+00 1.071194909239154169e+00 1.431154036693278897e+00 -5.258019215441331884e-01 4.929541188230761040e-01 8.169916553493055122e-01 3.759264140608358229e-01 2.585210076868145634e+00 2.969157878668700623e-01 -1.229704485928092561e+00 8.618512152625883438e-01 -7.534773537093155671e-01 6.029393421016808752e-01 1.574780174931236093e-02 -3.390261037442428380e-03 1.791984383912097190e-01 9.576226363082392945e-01 -6.562998081800357486e-01 -2.925444781887652779e-01 -5.275087341122021156e-01 -9.745901718712721706e-01 1.374357464112621274e+00 4.908077379915667948e-01 4.150063129369374604e-01 4.354029248554481257e-01 3.013981256773989315e-01 -6.940905576527508503e-01 -1.088683594484615602e+00 9.941070150395596716e-01 1.369865374185751605e+00 -5.320464023544820842e-01 -1.230622832577533243e+00 8.842686755309351332e-01 -4.822742328166602643e-01 1.324067695480134477e+00 -4.716424007042128719e-01 -2.656901109946440687e-01 -1.072846453460690519e+00 3.505246549646749976e-01 -1.997484207678155294e-02 1.142272827117853662e-01 -1.509321423163233755e-01 -6.192310340673418123e-01 -9.854584700542239339e-01 4.854679837097106709e-01 -8.728367935591636595e-01 -1.649927860366542931e-01 1.320065730952501681e+00 -1.038462776505280349e-01 -1.618753003231471477e-01 8.565680712872570934e-01 1.203604073739030778e+00 -1.410325486993485145e+00 4.802050599110337936e-01 -1.507997029967013125e+00 1.266109218139779946e+00 -1.540695712667685457e+00 -2.518374447248572956e+00 -2.510479328423333503e-02 1.749498047007608470e+00 2.116223338789360309e+00 7.518654295377200647e-01 9.264358855050097707e-01 -3.541333317102021705e-01 1.251641657637461158e-01 -6.823043722641214393e-01 1.978934753235609634e+00 2.010458412510661486e+00 -1.102781137021309893e-01 2.494950477185602089e-01 5.109644485541828818e-01 1.747367641338733790e+00 -9.738750665428644870e-01 -5.691584101424739667e-02 -5.381931961593652280e-01 1.956770175040045134e-01 7.562250471175178124e-01 -1.206129233550288227e-01 2.014099216326059316e-01 5.168589763972020190e-02 6.041062213734293973e-01 -3.767822521701655880e-01 7.308361207975684337e-01 -2.031466195063513502e-01 8.319646415100570014e-01 4.094494027317593932e-01 -5.777779920059292751e-01 1.577036798228217407e-01 -3.920352905132982180e-01 -1.145456791957643272e+00 9.891867503813943363e-02 -7.440869752515253399e-01 9.155655167569165531e-01 2.884998686404812163e-01 -6.785558969341458635e-01 1.980217354248716144e-01 -7.154528030001147121e-01 -2.221322158090918153e-01 5.263227076274501481e-01 -4.028920913489416056e-01 1.085233261590000220e+00 -2.688711053345948510e-01 1.443174793940347200e+00 1.431961020750557756e+00 -1.800887994710386950e-02 -4.952682395903428292e-01 -5.541294008444875852e-01 -4.017610321592781641e-01 1.070863430597924076e-01 -1.466664215420187656e+00 2.870995686176278650e-01 -3.454791914689736010e-01 -4.562049888548180832e-01 1.458920694947120955e+00 -3.410502751070391692e-01 -5.035464123423673000e-01 7.516581212625649266e-01 4.749709173759541492e-01 7.131347209423368749e-01 5.446426480537290560e-02 6.508223511022108720e-01 1.197862863347705531e+00 2.277738361496046693e+00 4.231279908861148575e-01 -2.643703781306399048e-01 1.215779668770017974e+00 -7.250166701329102681e-01 1.231110196824863751e-01 -1.714231314922754823e+00 -5.238892199537711347e-01 1.100201519730779287e+00 -4.460899832510059615e-01 2.171949686924221190e+00 -1.190845342882948632e+00 -1.024287420529703452e+00 2.638632194107211615e-01 -3.383221576427786204e-01 1.194711658437609625e+00 -3.735126182206914836e-01 4.757117914774252054e-01 -4.997436296376837062e-01 1.257337674718764786e-01 5.490701146336483124e-02 1.737441935611603594e-01 1.977321634179304566e-01 6.256938578635773407e-01 -2.033739901189894006e+00 5.808662858122997513e-02 9.846492871279705072e-01 -8.708101254232346600e-01 -7.116553492025208261e-01 6.814022037729061676e-01 5.231470946990399717e-01 2.720890215259442746e-01 -1.584144316907359462e+00 9.709697128740096828e-01 2.160471057952935592e+00 4.461715892871571110e-01 -9.052837251958879561e-01 -1.115506265600064051e+00 -6.000509837424570225e-01 8.573479255505721541e-01 -2.449055667063563535e-01 -1.371065215995106890e+00 1.741924784248084279e+00 4.835974811060663736e-01 -7.402459372077642152e-01 -2.221823729185238072e+00 -3.124499257227523197e-01 -5.756423496695938224e-01 -6.137185490423805456e-01 -6.972262906034761842e-01 1.123674984143231415e-01 -5.116731068671996896e-01 -9.943884622032701515e-01 -7.017153926556514154e-01 -7.952945788259789817e-01 -2.560000354646272958e-01 -4.063049665423305035e-01 7.573794039745147533e-01 -2.460200610278407973e-01 6.095457974800279066e-01 1.499622437783184825e+00 2.495989517241089806e-01 3.535489833893883382e-01 -1.393074563860904558e+00 6.557672103956545540e-01 4.982671230765962633e-01 5.527380607303695736e-01 -6.593720834388632213e-01 -1.402302386486897978e+00 2.814403390631535773e-01 7.585115747577422241e-01 1.048068105547725670e+00 -2.863205465510429981e-01 2.995138454569085118e-01 4.153699417734261767e-01 7.199072095797258708e-01 1.444414162412696268e+00 -5.310929033508554609e-02 -5.277985326723992898e-01 -1.621911926229173906e+00 4.485658744480702786e-01 -6.078329210922640558e-01 3.621112742962768194e-01 -2.044322943888137623e+00 7.805703402272415881e-01 -8.057478732280387579e-01 1.310887994259987810e+00 4.893755331236542827e-01 3.401707654610554687e+00 -1.732999719288444318e+00 2.283239871058064807e+00 1.382335766651312303e+00 -8.146190666536953229e-01 -1.364466784644148056e+00 5.805498664968060663e-01 -2.344872779304505439e+00 6.492531924500990481e-01 -8.675574100042511283e-01 7.838849778325210904e-01 -1.718166072696671876e-01 -6.916960762424573250e-01 2.762792077871022434e-01 -7.383069334754542856e-01 -7.116696976016002596e-01 -1.256309687846683676e-01 1.776041182089015846e+00 6.630005144534827088e-02 1.272083558792246549e+00 1.393503724946890454e+00 -1.828690836595506242e-01 -5.894282378385866661e-01 -9.760827142151810853e-02 6.310125181002269878e-02 -8.329175851490431270e-01 2.559351791140778154e+00 -7.473853876803818741e-01 2.714148454673798172e-01 -2.067206350583290220e-01 -7.947199402830955606e-01 7.854822084614327959e-01 9.745469511839207621e-01 4.589730038315463778e-01 1.272396009161558705e+00 -9.918464204883774282e-02 9.917247592089994956e-01 -7.403403373931608522e-01 9.353355863005488047e-01 -1.294806608371349199e+00 1.196917750853849105e+00 -1.145045963292401270e+00 -4.077630390911312491e-02 2.184098657511765129e+00 -1.551445254246953898e+00 1.901882618012543658e+00 9.516114390253511690e-01 8.953762759185179831e-01 -2.181989310794937506e-02 -5.127734926071294552e-01 7.643308527346640013e-02 -1.436248771382831135e+00 -9.715000292379393221e-01 -7.234343955810684790e-01 -5.650309816157915721e-01 3.753664561705712943e-01 3.635731401563582210e-01 -8.759831089644763980e-01 -9.430763289976749064e-01 1.137895408151412768e+00 2.036637139433003507e-01 -9.529116968734243631e-01 -1.551837266982036660e-02 -1.926076470917799321e+00 -8.988120815230443705e-01 4.964041967456090942e-01 -8.067478464947533956e-01 -7.607238544793546442e-01 6.317102582032954605e-02 1.890632447981450914e+00 -4.029501954421160770e-01 -1.871738006054507741e-01 1.484660490478062922e+00 -3.510808118847076886e-01 6.845818677983009914e-01 1.132721176784627026e+00 -1.162016216389921914e-03 9.039281249784391070e-01 -7.396658034187738595e-01 -8.157604981288099633e-02 -8.348338446468280827e-01 -3.775430281100737306e-01 -8.601997726702266256e-01 -3.149031670866929145e-01 2.421286525462684192e-01 -1.286950698408534655e-01 -8.939918769772889351e-02 1.252732057938968913e+00 -3.952314129403153853e-01 9.751293133126799351e-01 9.884287841184226375e-02 4.013093474892111545e-01 1.790623081532012328e+00 -4.141397727116785110e-01 -7.229803325702859329e-01 2.857428364521520381e-01 1.071523130081525332e+00 1.987221926053975296e-01 9.190213281784185284e-01 5.142444121384436295e-01 -2.889858219827488583e-01 2.033435985947254387e+00 4.343174572233562403e-01 1.389486736376899456e+00 5.231399269415335507e-01 -7.097213776404589503e-01 -5.132999458980274099e-01 -6.627321028834631811e-01 -5.838726975838863797e-01 -2.058243866794032539e-01 3.301624731114960465e-01 -4.735879716069162915e-01 -1.597131519197540206e-01 -2.595634100216041573e-01 -1.906018563103599073e+00 8.000181842402099841e-01 5.830916959191644322e-01 3.740532270317891567e-02 -4.989776692668917435e-01 2.273266227968674669e-01 1.476271079494356542e+00 5.396643811560832699e-02 4.552046960946760090e-01 -7.881175497262987717e-01 1.139305584887290390e+00 9.786902636382092957e-02 -9.131702275672772817e-01 -1.186518585626216593e+00 -2.335966525505513980e-01 -2.493135519392798649e+00 2.278176505393288753e+00 1.367575175522091957e+00 -4.195169602555058330e-01 -2.868569171503609350e-01 1.490858483469210682e-01 7.615721426697748264e-02 -5.490286231147408769e-01 -2.060714838843566543e+00 -1.610627645593489587e+00 -5.530750102653079203e-01 -7.496893460384261854e-01 5.454923518291711071e-01 -1.319321365326615869e-01 1.111390635344815525e+00 -2.244124687695942255e-01 -1.112830056030313042e+00 1.287628801082850265e-02 -5.466031239381914375e-01 2.072244109547804136e+00 -1.456170998296034413e-01 2.558662506775735590e+00 -5.484663096029035456e-01 -6.200821192734651266e-01 -2.110333750381805096e-01 5.446690304153312123e-01 1.904006388445285802e+00 5.044937407576064459e-01 1.096215266108933273e+00 1.511061622559733697e-01 -4.680224836395200927e-01 2.404521334633131224e-01 -1.453470708886953400e+00 -3.264087341193753211e-01 -6.532597143651054372e-01 5.865837262988602419e-01 -9.497333327069987785e-01 6.572655362676135815e-02 4.721058147868286703e-01 -7.663456341379295544e-01 -2.144952225956982816e-01 1.888557989353575328e+00 1.014735663662741511e-01 -1.395724741624531307e+00 -8.677433758250794327e-01 -8.825674694715390789e-01 1.520817751366134063e+00 -8.155118418276102732e-01 7.068091518103185589e-01 2.417857030164017040e-01 1.492741168989296208e+00 3.866492720905268521e-01 1.918764609934992649e+00 -2.137915552765986826e-01 7.066778626107221850e-01 -1.019797728222826376e-02 2.698827445902672650e+00 5.835540019463165695e-01 -8.254354853651230117e-01 8.921355948968166805e-02 -1.540475479405925885e+00 -4.255167832682192341e-01 -1.043299148873602089e+00 4.640834863574397895e-01 3.051892133108691674e+00 -1.348830943369500490e+00 -6.993391392586180144e-01 8.037667236381657032e-01 1.773327388452618170e+00 7.638197537982971408e-01 -1.262464848558621927e-02 1.428279425568826089e-01 3.975892336989745868e-01 6.221865785033547924e-01 -1.742691987611947546e+00 5.878460005651264808e-02 -3.281955591079808721e-01 9.642574510088894879e-01 9.918750006192200708e-01 -9.101233200157826664e-01 4.178264617258136693e-01 -1.955124633096211317e+00 7.952928322291490382e-01 -3.101972263117871442e-01 -1.211766042651440500e+00 -1.552148873348225377e+00 -9.237164292718545999e-01 1.305254654484797050e-01 1.043293755555706470e+00 -1.220438362318234438e+00 6.741222855306627793e-02 -1.854370038688615274e-01 1.074859394468019175e-01 3.448057737053327187e-01 6.446991201894023416e-01 -1.048664381247388588e+00 -1.573384236216966103e+00 6.046118582890001036e-01 5.297028983205814834e-01 -2.020347849063293122e+00 1.963436486757056121e-01 8.871778002233262628e-01 -1.744653880118121725e+00 -1.041513432775238446e+00 6.202667143344156586e-02 2.519243699815342796e-01 3.574371432244403124e-01 6.378812109283957810e-01 4.432397521326070233e-02 1.148971872304379582e+00 -9.598540186042211486e-01 -1.152850024948151253e+00 2.360326017683316013e-01 -1.159826974870896255e+00 -7.755442755088163276e-01 5.623032827366195585e-01 -8.791796777277194330e-01 -4.291085994641612444e-01 2.157424734952679002e-01 1.855440289850567082e+00 2.161617829491859766e+00 7.046202892167841014e-02 2.415119855114920888e+00 7.596744814993148243e-01 1.807707229258097015e-01 4.697836742105870877e-02 1.099286044131669166e-01 -1.568301894214824577e+00 -2.566737576772076146e+00 6.044111991618713597e-01 6.897465538201905666e-01 3.568211718150031686e-01 1.598572748069859939e+00 1.193847649697762581e+00 -5.059107620345676404e-02 4.440058587763260900e-01 7.312434488776401453e-01 -7.503935225181705970e-01 5.208232438047240009e-01 -3.203059705045402383e-01 7.919516620048773492e-02 -1.639686713726729472e+00 -2.373234571807443682e+00 -3.507211314107269162e-01 -1.100518091888316841e+00 -9.795862867326428081e-01 -1.905447008474880632e-01 -1.584614723156697824e+00 -1.153310973431521447e+00 8.195801464375432888e-01 -1.333029811844591295e-01 5.016007580142189948e-01 -1.432688251703647442e+00 -2.290901258569157495e+00 9.403102666393844400e-01 -1.099744505949355577e+00 1.008079353597663097e+00 -8.610607182325050735e-01 -7.338399740502344129e-03 -1.282405083240038657e+00 1.959706055106393008e-01 -7.835607439748090153e-01 1.223272378659870041e+00 -1.424633938305899683e+00 6.825057015684940498e-02 -9.336546900673520222e-01 2.238011774664250275e+00 5.562518469228132645e-01 1.538787765013394315e+00 -7.054794377124881111e-01 -1.030288355860091931e+00 4.443074464826183290e-01 8.785055443689158139e-01 1.489431885821189017e+00 -1.067929737378565808e-01 8.572078943015580821e-01 -7.971730499674710702e-01 5.926691319115805490e-01 -1.959079603320222018e+00 -9.106647639771158209e-01 1.153932055820785285e+00 2.613028248928598099e-02 -2.219227027449141021e-01 2.020683686513699839e-01 1.609930619579133415e+00 -1.140876843839878418e+00 -9.839781335898630799e-01 -1.868827489442075773e+00 8.414792108645267055e-01 -3.989092612090176515e-01 -3.079194509527111712e-01 1.211607178014371566e+00 3.165796965204838442e-01 -4.373361868472532693e-02 1.929615286840694388e+00 -1.303316969184142637e+00 -5.262464610096507789e-01 1.041425994444319381e+00 -6.659181270217970905e-01 9.633349071187795598e-01 3.292862600811692908e-01 -1.471260319118088411e+00 1.274588572451031077e+00 4.097500121180959187e-01 4.338706387681925958e-01 -2.523428203626093325e+00 -9.010695663097016972e-01 -6.189625967925858063e-01 -1.506177272192809946e+00 6.115009490973403183e-01 1.220248314222665664e+00 9.816668633620484474e-02 -1.487446465954752828e+00 -2.982090768927122548e-01 6.631855224582380304e-01 -1.312305303632430808e+00 8.978936162614533645e-01 1.113952742738106183e+00 1.442225213299177244e-01 -2.041167175552641933e+00 -1.538772090300664752e+00 3.875319083160756461e-01 1.207383525140975689e+00 -6.076065055480114330e-01 8.659897963967437828e-01 5.149295137689444690e-01 -8.402217408182420799e-01 -2.621127574876426225e-01 -6.107813894449132253e-01 -3.690338573409881473e-01 -5.546767721677706153e-02 -1.591548086798368233e+00 -2.764470886093175928e+00 1.209945952550632642e+00 6.399787701352800395e-01 5.517784415915631679e-02 1.630857195454555209e+00 4.289007322399814859e-01 1.840275909004103205e+00 5.490583268579331960e-02 2.761680051780242007e-01 -1.498674869277498711e-01 -5.942260455196261004e-01 -2.434444018609801308e+00 1.417873538542635758e+00 9.540377223666215434e-01 -3.478581911806670757e-01 -7.383026380899694319e-01 4.943905286744264549e-01 -7.073279117433592944e-01 -3.899663077700492586e-01 -2.077273557836449014e-01 1.165862179501766072e+00 1.059959944112355057e+00 8.615167358378238160e-02 1.046860184849715658e+00 -7.596842282211528907e-01 -1.057294750001405825e+00 1.269397170356334481e+00 1.207386024284044374e-01 1.290672493415731426e+00 3.800609214808342018e-01 -1.606193514061805272e-01 -7.610796389774263093e-02 5.575782563822162530e-01 -3.792084926512024889e-01 4.204086934370015460e-01 -8.481425892947898684e-03 1.519172478574132734e+00 1.976452671421560225e+00 -8.929398123858113268e-01 -7.918884617309905893e-01 1.601880874508326280e-01 1.320454739662723753e+00 4.315037515322276418e-01 1.216749954013971236e+00 -5.783913808648849519e-02 -5.804325806445446816e-03 -1.567456261336222845e+00 -3.307020867064109915e-01 -5.421140031126110426e-01 1.020173638125414284e+00 3.599308326338042097e-01 1.964799460944099685e-01 7.783789496032111899e-02 7.736012238898186399e-02 -1.757806399030940325e-01 -1.967019213220102980e+00 -1.793750136898435710e-01 -5.008480052758819134e-01 8.789832491351322608e-01 2.757049271989588379e-01 -2.128877187897969536e-01 8.332061788424495186e-01 -1.068359747870501142e+00 -6.482633586501841683e-02 -6.277416858223211493e-01 -8.657800496014992353e-01 -6.919616074939090034e-01 -2.212492094334384873e+00 -1.331482133439478188e+00 -2.642921101926652971e-01 4.796039187487718403e-01 -1.864823560278152437e+00 -6.651036213557338650e-01 5.960046644431423735e-01 3.641562568787585774e-01 -4.480928441195120016e-01 -5.233880444993399550e-01 -2.665441632383380721e-01 -5.507547441945732647e-01 5.104240058195779195e-01 1.873912141502104944e+00 2.062783882416523162e-01 -5.387016994254725244e-01 -1.695510678335534704e+00 -1.180713199130252987e-03 1.521178938632910205e+00 -4.875721238802359081e-01 -1.193434557608777702e+00 2.581976872400470469e-01 -1.759412129274076989e-02 -1.371288728928959699e+00 -8.840845833772756901e-01 -1.683418630762040791e-01 5.579818232730896499e-01 7.814739848641319986e-01 -4.823739398893853725e-01 -8.283165503306020305e-01 2.719249481854311978e-02 4.608729633061854902e-01 8.491588157571658968e-01 -2.072853048300731804e-01 2.181181424445540473e-01 -7.420054776958172615e-01 -5.511172624072219195e-01 -5.268147246293869435e-01 -4.849104932559732961e-01 -1.502295955770782676e-01 -4.185937866770826354e-01 9.673173274944925071e-01 3.877959785281095972e-01 4.446468270649255317e-01 -3.104797715865670327e-01 1.062275510259565320e-01 -1.582886226836204502e+00 1.241732428411356670e+00 -3.162227119136648001e-01 8.178387936676776437e-01 8.708754403106594433e-02 5.225152465096949417e-01 -1.497931523432294743e+00 -2.407472307439428860e-01 -1.148183019971233065e+00 5.631502498209011165e-01 -5.506217034355470608e-01 3.974919278401471967e-01 5.919768022101851157e-01 4.525304421716977443e-02 -1.436251130305365109e+00 -4.802786444209065086e-01 4.594159826297598004e-01 1.728069853971540282e-01 -2.886928760545950379e+00 -1.492210352665266915e-01 1.958973077685607800e+00 -6.762988658473588766e-01 -1.279208708201169609e+00 -2.521137636693187023e-01 3.249415853522970576e-01 1.877286261671362866e-01 -1.775790131652887460e+00 1.052224960522655905e+00 -8.208232689166816698e-02 9.376498977430219872e-01 1.213946297400197549e+00 -1.635822703628044827e+00 2.095530577482113799e+00 4.113331512371485310e-01 5.290505770323626900e-01 4.837898808431742581e-01 6.871816347025129224e-01 -9.570463222249659951e-01 -3.441737488049814719e-01 -7.810536105997510914e-01 1.783724600951939632e+00 6.498187743943193428e-01 -1.386974186273325582e+00 5.235042284417271707e-01 -1.455971678347077303e+00 1.545367255902097003e+00 -1.035505857309996780e-01 -9.197675857394321808e-01 -8.629357519927912668e-01 -1.743338311252149997e-01 7.473039987554284946e-02 -4.758457563254494538e-01 -2.196625674789959293e-01 1.445282476788081638e+00 4.888831540143009913e-01 9.520789323254071901e-01 -5.373442190313958422e-01 6.608636737219176771e-01 -2.213714356655193949e-01 -2.504455902441391490e-01 -4.825114000689015303e-01 -4.708108935302598996e-01 2.219724429577353497e+00 -4.318327646088550020e-01 8.405563709679947371e-01 3.687841878971229170e-01 -1.300712708090024372e-01 -1.461381609601041465e+00 1.203527302438612001e-01 -1.536114167200518299e+00 7.370834320382378957e-01 -8.949403470975053621e-02 4.896622796031824820e-01 -2.270552852799470500e+00 -1.739157625095552273e+00 4.882005656065016574e-01 5.281345509060593191e-01 -9.455265571564039906e-01 -1.733360949963318909e+00 -4.728658863269449286e-01 6.964441104166021468e-01 1.224597149615421987e+00 -1.436950298089801459e+00 1.076820004994763491e-01 -9.864085982580965695e-01 -5.862783552924820674e-01 5.044821955332443597e-01 4.567778923031051708e-01 1.232674949059634928e+00 9.514694161435945929e-01 -4.670338131317180452e-01 -1.220817314367353135e-01 -2.650635059334918719e-01 7.710481724030873174e-01 -1.928723369520472852e+00 3.025879741043174809e-01 -7.879925110422568713e-01 8.571094490601599558e-01 4.513159254864061443e-01 -1.395779475901707256e+00 -1.528490854005835203e-02 -4.209523968615739437e-02 1.801030626925815170e+00 -8.714789019376426582e-01 -5.581130051681383319e-01 -3.951216663328612766e-01 1.254107923456916129e+00 4.686483842275016021e-01 -6.153244086443828559e-02 -9.431685902508366581e-01 -2.089366267496917562e+00 1.422265391032914383e+00 1.643004709643131944e+00 4.703469743228729794e-01 -1.485493607873766386e+00 1.810980403912772152e+00 -1.027157081981092679e+00 -3.890110897881090546e-01 2.708128988648589863e-01 7.335880463571869958e-01 -2.081193040918445814e+00 2.114262450080520717e-01 8.131961500915267649e-02 2.948775416853894327e-01 4.123522910993424606e-01 7.057259503780857202e-01 -3.238483248413167037e-01 4.823431583053277016e-01 4.925907390819879161e-01 1.608308185105777000e+00 -1.174693298989279294e-01 4.430427256550767967e-01 9.663009442969654472e-01 1.119656875915786554e-01 7.827019432513203645e-01 -1.284623918379002028e+00 -7.556468913360383510e-01 -1.885787733546024025e+00 1.066693966580485320e+00 -5.872915243896256188e-01 -3.869242779221224726e-01 2.534565065063068556e-01 5.234491894736835738e-01 3.436393536460358861e-02 1.296900677126676449e+00 -1.087549027588085249e+00 1.217674916468687307e+00 -9.852718064833314582e-01 7.228935266641187685e-01 -2.084293434525309463e-01 5.633457396992629373e-01 1.241790063596971416e+00 2.182519600749179556e-01 1.440769428432325139e+00 -5.159321846377327159e-01 -1.773251017056466150e+00 5.184465964361643087e-01 1.016455101944522044e+00 2.791071388560591338e+00 -3.750811030737314367e-01 6.102564143741074920e-01 1.772457614011929472e+00 -1.449980239719137476e+00 -9.293498896972086643e-01 -8.826309920420621902e-01 -3.932257637194809807e-01 -2.240712350619756266e-01 -1.964632415569359969e+00 -1.747285752542777182e+00 -3.754843125897254774e-01 3.528569427441750617e-01 6.607575660935038897e-01 6.679320138152163022e-02 -8.840997947027829929e-01 1.145274860006746165e+00 3.429791549638399606e-01 -2.958390365130558308e+00 3.765218465070074849e-02 -9.591660317051319273e-01 7.251340257801516254e-01 9.448699205223692887e-01 1.058994970476011988e+00 -1.077128302055358477e-01 8.357952992029356321e-02 2.448066697830598437e-01 -4.037912929189655387e-01 -7.647223296256813185e-01 1.288137991081406364e+00 -6.374345196869862784e-02 3.547429852446623011e-01 6.332574920926687945e-01 -8.903147954819865539e-01 -1.397234834105629098e+00 -2.839786874912209047e-01 -9.577285039574152670e-01 8.577641707826368089e-02 4.958652948607698563e-01 2.023361778505814446e+00 -1.073566206001359991e+00 -9.694744167421511793e-01 -1.240059841163046128e+00 5.757516112608818126e-01 -6.863234828385958997e-01 9.582180200199079678e-01 -1.190693964806284422e+00 7.952674277227816946e-01 5.746866290999889104e-01 1.113657181691096509e+00 -1.714047950028749212e-01 3.128720658288222101e-01 9.992710217374828341e-01 7.735135501495012944e-01 7.614418409201419158e-02 -1.014730835910705231e+00 6.116802750430754276e-01 -8.642736073591550383e-01 6.013377288851094737e-02 -6.385502128417283041e-01 -2.223626002956439196e-01 -2.042599227217517299e+00 7.983051157651284147e-01 -7.791764906324647466e-01 -1.062504418062726191e-01 -4.512585993740895196e-01 -1.067464334743875698e+00 -3.049246816570083118e-01 -1.006743605164800263e-02 8.049461029973160597e-01 1.466269184920169222e+00 -3.783416700100282193e-01 1.600903884271297761e-01 -6.830579628417634552e-01 -1.394193799772182052e-01 -2.526517774444369743e-02 -2.369302389063233871e+00 -1.059800524313546877e+00 1.585507958407638585e+00 8.183600066965128483e-02 1.912583638358410720e+00 -6.954176762986098437e-01 4.532216571693111623e-02 -7.982801088872465423e-01 8.171820153383575480e-01 -1.030742470102699038e+00 -5.254294491180142579e-01 1.089304543321108154e+00 7.125726445500973893e-01 1.162688247524791274e+00 1.917501282326929735e+00 1.318775699309575833e+00 7.421131001040101038e-01 -9.401371063552969032e-01 -1.046813510096971100e+00 1.011566059874562162e+00 -1.425801547131021918e+00 -9.673659704382472357e-01 1.148673927142428441e+00 5.515032745757599830e-01 7.310033522846105525e-01 1.367179315019188213e+00 3.352657526370359659e-02 -2.700832037229521365e-01 9.914067169826407122e-01 -5.837976923916773364e-01 -1.754028352121166590e+00 -2.856197670257783483e-01 5.322458261019082926e-01 -1.241724728269967715e+00 7.203729092545906321e-01 -3.659608722459271601e-01 1.242061164437775256e+00 5.200206480602737047e-01 -1.272415512978314900e-01 -2.670318498665812945e-01 5.843327740767960687e-01 -7.182339640712958051e-01 4.442205183791627515e-02 1.236734199179084337e+00 5.480441906933976037e-01 -1.535642101750509303e+00 -8.685627234683381825e-01 -1.516940199037898618e-01 -7.250598249155527641e-01 -7.095385821030308904e-01 9.268109540433798477e-02 -7.412773412678984597e-01 4.687860350384793762e-01 -1.704332472400513110e+00 1.091852031782554411e+00 4.018434996475398480e-01 1.048076693298783280e+00 2.882464034199871614e-02 -1.144886306915188667e+00 5.518705531824672494e-01 4.304045874193664911e-01 3.108292882436540228e-01 3.506302450272198445e-01 -3.612996829279452315e-01 -2.192509047415984458e-01 2.451772295496888354e+00 -9.787967351756616807e-01 -3.671432516204541363e-01 2.799612945209071779e-01 8.035361607105633297e-01 -1.192066320156638826e+00 -2.542470354801766863e-01 -2.867836517864751356e-01 -1.442467196928712836e-01 5.909642827612935356e-01 -1.882306428291903089e+00 -3.726432895577214133e-01 -1.371750778498371515e-01 1.214533461832062233e+00 -2.021841373664970687e-01 -6.373017741434664485e-01 1.587543430688972967e-01 1.552929579068477173e-01 -1.204512184613696635e-01 7.267544446837302941e-01 -3.663061724387274842e-01 9.918580255477118524e-01 -1.143457551596513078e+00 -5.040046877872821351e-01 5.385030001435727742e-01 1.474413122982539681e+00 9.994986494106328223e-01 -1.084124259942184310e+00 -1.294346659996576110e-01 1.185657830837098525e-01 6.926233034105935271e-01 -4.383327112417143567e-01 -3.547771397298752905e-01 1.070965215466348930e+00 1.008156811766418803e+00 7.268958460657434228e-01 2.893115618829208979e-01 -2.175825449689962054e-01 3.974191216982324582e-01 6.699390506472394646e-01 -4.557861320289722795e-01 -2.432004612797073750e-01 -1.715971666587325362e-01 1.108991732782081296e+00 -5.133172254463804762e-01 -2.675761307301945391e-01 -1.369210074888967510e+00 1.088753320240028355e+00 2.864656197911640945e+00 1.097371422004359554e+00 -1.237681160361991273e+00 1.399924660323784043e+00 -5.885548273176722800e-01 6.971138128696910963e-01 1.484913891386243412e+00 -3.318569480695726659e-01 -6.392662740234000829e-01 2.099276828351039070e-01 -8.092333522509823629e-01 -7.707419165027014074e-01 9.576781391794468856e-01 1.132628398856711134e-02 -1.082679741422849506e+00 -2.313692314842610009e-01 -5.890458773973662465e-01 1.026840452987351382e+00 2.873082808364285992e-03 -1.015964276692230328e+00 -1.228398627218554973e+00 8.580616713800699458e-01 1.776763148396342806e-01 -8.388156972396793032e-01 3.717853876883890629e-02 -4.467707145697614735e-01 8.761626780744937726e-01 -6.514826132262191427e-01 -6.093017848511389500e-01 -3.850506586861319192e-01 1.365261715929724451e+00 6.110174986160189087e-02 6.736209266144271846e-01 -1.035493028707391794e+00 -3.125504356129645001e-02 8.455899461357316294e-03 -3.355062029016379066e-01 -1.611387397581253600e+00 -9.675505327993769722e-01 1.205699818344209279e-01 -1.372067181763431676e-01 2.753649970396357283e+00 1.015713054968035711e-01 8.692305261458277421e-01 3.951990288242260285e-01 3.851552158755804367e-01 -8.565413982049787656e-01 -2.152482726389181311e-01 -7.345986606196921453e-01 5.702763965969464000e-01 -1.541976420223067468e+00 3.763949298244284591e-02 8.278476578078697301e-01 5.751219824872285669e-01 1.074074906006840663e-01 -2.659424346203175249e-01 1.074107698625008878e+00 -1.401159446591520863e-01 -1.468558102795480158e+00 -1.099033495847297898e-01 8.600055356707658749e-01 -2.753829839409254951e-02 -1.092824049348171789e+00 -1.057974200082447469e+00 7.368969988036229157e-01 1.394681731255804191e+00 1.647365504074247144e-01 3.444492437557565845e-01 5.398825826832761576e-01 -1.008866262179921869e-01 -3.488504023221404848e-01 -5.531317234214199186e-01 1.602404168581579524e+00 1.197886487942797229e-01 1.533723161544646940e+00 -6.810105513429437485e-01 -2.174153345495945633e+00 2.963189209352279363e-01 1.869354547580357462e+00 -8.170986391475345556e-01 -1.028718069301095772e+00 1.509532364216390699e+00 4.609803884295269327e-01 -2.090781553435594908e+00 1.301782144680546205e+00 -8.727189494609074449e-01 -2.141790743503791707e-03 -1.680998208409665073e+00 7.539186635654271385e-01 2.071301552187246597e-01 -1.216088041684258103e+00 5.347852844517324566e-01 -3.291523688681702309e-01 -1.199289680416864012e+00 1.238594865195904310e-01 -3.008460247681667532e+00 1.360086166638801441e-01 -1.159292142116348234e+00 2.810326891725821799e-02 -2.949521102605249245e-01 1.564559439502371863e+00 4.997882540944530994e-01 1.050474870364826027e-03 -6.413891930634230132e-01 9.732443682089046699e-02 8.719162953097695512e-01 8.059996423050127534e-01 -9.021239797169590124e-01 1.076853167045594306e+00 3.067530608824557414e-01 -2.899872672133199103e-01 4.024256755878907049e-02 6.708557624463551416e-01 -2.573151488145304921e-01 1.141266231074901771e+00 7.028438240230998613e-01 7.802707797876058393e-01 -1.249674053544707064e+00 -1.608494323409223048e-01 -2.075672590379848526e+00 -8.673823884740606838e-01 -1.400355478477018911e+00 -8.238950151992127102e-01 -5.028232549637398074e-01 -7.874104341910038718e-01 5.218824848061973110e-02 -1.762980392961336351e+00 4.689043853467051437e-01 -4.437845026944143290e-01 -9.065110277947985296e-01 1.318222272098052983e+00 -6.318919052315927765e-01 3.678637807573194030e-01 4.198878098984842877e-01 5.464294450263303959e-01 -1.511936476770165738e+00 6.571236094821719664e-01 -1.016385468708512485e-01 4.610745882093076897e-01 5.144992055415590348e-01 -1.231281149766443095e+00 2.215911912772212222e+00 8.862120739332050023e-01 8.145991832840319968e-02 8.840582518714809046e-01 -2.297317269204321166e-01 1.921658390640439418e-01 -9.981277488838910094e-04 -2.566319402437700070e-01 -6.096649910309808185e-01 -2.401881167651687410e-01 -4.924436517092276588e-01 -7.188865554636880706e-01 1.419693150750071187e+00 -1.459920653842352867e-01 -4.626085924674918082e-01 -1.042961461004786150e+00 -5.818905009852349819e-01 -1.675441854155487187e-01 1.142613428054884750e+00 4.426469612753071714e-01 -1.320615868038046870e+00 1.319514451469354199e+00 1.094565103089094382e+00 7.331759734771330084e-02 -4.871883910180673655e-02 -4.528707669943783376e-01 -1.224288317560047412e+00 -4.667532653329654613e-01 -5.038433229403885827e-01 -8.546227061600650821e-01 6.258678335897666090e-01 2.652030713888051672e+00 -1.482932734007092468e-01 -1.625126199939730953e-01 -2.157194325802934409e-01 4.924468945177766233e-01 -1.435162126646366332e+00 1.515034996649644305e-01 -5.914087574105052481e-01 1.937298392299962257e+00 1.172401066279570303e+00 3.185657952812377403e-01 4.475664410426415385e-01 1.175236494074280547e+00 -1.070669903423156155e+00 8.660063753114740637e-01 -1.583601742966248560e-01 1.130031094716392071e+00 7.784350120482607105e-01 1.585600723648243671e+00 -1.357034810812498105e+00 5.639463781577889190e-01 4.773826067846050902e-01 -1.004659431259581126e+00 7.051137727601315408e-01 -1.505660492181402910e-01 -5.889532586978351025e-01 1.575253518087096571e+00 2.528035639001188772e-01 2.363673343524825554e-01 3.665309165023468707e-01 1.577250903904306556e+00 8.606504398240547582e-01 -1.321003044691062112e+00 1.506869296971508621e-01 -1.591886108463052285e-01 -4.263343806295857297e-01 -7.452928711778122883e-02 -5.113304363009647524e-01 1.701556746030589595e+00 1.015466094467918357e+00 -4.801970168689297935e-01 1.568843689638022010e-01 4.842368576675598058e-01 8.419742740361136901e-01 9.033658162758629873e-01 -3.836303956961409911e-01 9.424613076356574970e-01 -3.443894589035160214e-01 5.464124411408900484e-01 -1.774031044120681910e+00 -6.366832148697962879e-01 -5.039212632343923470e-01 -9.612228778589162470e-01 -2.170887720547435062e+00 -4.322514022629030950e-01 -8.562680941048367300e-01 7.791622796437841503e-01 -3.283528952320856620e-01 6.323171190043692658e-01 4.655383640612330010e-01 1.140865530817351203e+00 -1.375610275669353788e+00 -1.134550949703722056e+00 1.056861192988419879e-01 -3.871254266693935353e-01 5.138965413828032736e-01 2.194229599144670584e-01 3.053519934709230110e-01 -3.314569778836098379e-01 7.420619016236230658e-01 5.364420018444571170e-01 1.792797709469700518e+00 -5.777110327955471691e-02 -2.032721989939104912e+00 6.528727083926390284e-02 -1.458473138102642563e+00 1.076080495381784630e+00 -8.872785248928835022e-01 9.616163846857355146e-01 -1.019996674410145188e-02 -1.193549125707455305e+00 1.493948600046455022e+00 7.491047512408402498e-02 3.067609238130517557e-01 -1.286349927993126308e+00 -9.951139151359107426e-01 -8.084798597589912816e-01 1.352618576353348701e+00 1.689082045292862988e+00 -1.291996075267420663e+00 -8.458359276029858709e-01 8.758633909642128401e-01 2.700275211645752016e+00 1.189651472619417616e+00 -8.391091897942570821e-01 -1.050157381074023677e+00 1.002576292697399396e-01 1.177174952739582281e+00 -5.541590838943652453e-02 9.628538230413810073e-01 -1.259166175969229418e+00 -7.469946575756281071e-01 -5.268867353433737133e-01 -7.132787477958802969e-01 7.851851578115472130e-02 2.609060405267392913e+00 6.032923935949494609e-01 -1.617871354528894745e-01 -3.408136867259980440e-01 -5.396792393952103833e-02 1.475129020157599502e-01 1.015358341863528802e+00 9.690617834562798016e-01 -1.769946513933586263e-01 1.077267725760360673e+00 9.511555020315001774e-02 1.255396191933841887e+00 1.706798099457881968e+00 5.134633933970968178e-02 -1.681475018913038300e+00 -3.763824844203918496e-01 8.627427896350949865e-01 -5.708528921693004632e-01 -1.153720550932266775e+00 -1.003534314940269567e+00 -5.479897949825670578e-01 -1.655819060965665779e+00 8.398087560482143665e-01 2.652668109048444411e-01 -2.858299432569831877e-01 2.345410833347388868e-01 9.998927551786318535e-01 -2.106134849242387475e+00 -1.136503305054741508e+00 -5.566775834481983987e-01 3.893022412508019836e-01 -3.091120482737302333e-01 -3.869993810254400424e-02 -1.100053975430296704e+00 1.169744271632304544e+00 1.232960142292810757e-01 5.833437278068109855e-01 -1.677389082348132165e-01 -2.571907976053544043e-01 -1.142380211469150031e-01 9.691968604884722005e-01 5.740370375759488164e-01 1.927200397577452984e+00 9.280986187990146463e-02 -1.660548047399309224e-01 4.060616302135252598e-01 1.079185962504471065e-04 -6.046285474514950797e-01 -1.163988732236178825e+00 1.477522178002310893e+00 1.072800369556149214e+00 -6.014735381878533182e-01 1.145010111081967152e-01 1.165666997710700179e-03 1.381930214035577587e+00 -1.244212873099884487e+00 -9.828457824852770974e-01 3.355147329561524727e-01 -2.183061428077276211e+00 5.134953681748530840e-01 -2.775979994543005536e-02 -7.073084664443830549e-01 -3.682307574904650771e+00 1.644483827171324908e+00 -3.081506936185061662e-01 -2.019472551505723801e-01 1.830184828120134721e+00 9.645119516655049907e-02 -4.138974102323621229e-02 7.930378211991737647e-01 1.146642796404608200e+00 7.268869174723037174e-01 2.147832514323079423e+00 4.768432573167512567e-01 -1.169921619266379942e+00 -3.590539905115229524e-02 -3.278397741474488924e+00 -3.580785453737674873e-01 -2.580409865271867886e+00 1.652200242319116774e-01 6.393885400648734452e-01 8.829303778506877309e-01 -3.682244317779166665e-02 -6.473845720199427056e-01 -1.865644944831855723e-01 1.437708466915278649e+00 9.044630597138498818e-01 2.237162184472179724e-02 -2.289452216143884333e-01 1.238816180920958132e+00 -1.805499304819920270e-01 -9.285456536173610775e-01 3.429829109534460185e-01 1.101867338203961655e+00 1.528623509848830553e+00 -4.234854140079855056e-01 -2.391936862365265370e-01 -1.359081348182638260e+00 -1.191303640318005730e+00 1.017122921605532415e+00 -2.538399863693042158e-01 5.755351592902677726e-01 2.190138023052941474e+00 -2.480436369283604559e-01 -6.232200743677925869e-01 1.412590892887806815e+00 1.463487342123796386e+00 -2.277641177284275842e-01 4.091040196355427150e-01 -3.850379684427187033e-01 -3.188297588754671064e-01 -1.598765499809750246e+00 -5.988693895456712601e-01 -1.355695858288521460e+00 -1.250102292719756480e+00 7.613005925589907408e-01 8.371311314745581988e-01 -4.796697862408491053e-01 3.185217476403429115e-01 -8.755135243326069849e-01 3.012940320234687719e-01 4.349052295538332058e-01 1.622561057624868797e+00 -6.714050037163428464e-02 -8.483182910586686276e-01 -9.560572150963061455e-01 9.174803988988088355e-01 -8.397524005204940467e-01 -7.488917185572699919e-01 1.124303617071734207e+00 7.214839975624468549e-01 -1.903710811763412281e+00 1.158118886838418904e+00 1.292210112120893761e+00 -1.810528930298694439e+00 1.598300760261394116e+00 -6.528268186510726157e-01 -4.903532092131384079e-01 1.767686208542625259e+00 9.319140114576239808e-01 1.367663495295962761e+00 7.361875889676381401e-01 4.587107746951963327e-01 2.052110766010202259e+00 6.360248796640041169e-01 -1.898690789688988634e+00 1.149394777707380300e+00 -1.470048685424208301e+00 1.402376444737412908e-01 1.009897493915897559e+00 1.757604520869674225e+00 -4.980322261723415210e-03 5.726185512738942718e-01 -1.234033269620030016e+00 9.614277329320037868e-01 1.239361277822062846e+00 1.559487234883115414e-01 -4.132491287129292923e-01 -2.008091759123499465e+00 -2.107549074508832318e-02 -1.943493193907765093e+00 7.703481025826561801e-01 -1.148386799412018711e+00 1.333426669553393062e-01 -8.935747272943338482e-01 -6.256522981753616097e-01 5.836535457395869431e-01 4.225417418895825450e-01 -6.709707948787098364e-02 9.388485229197439663e-01 6.198174020557998265e-01 1.679920640783187924e+00 3.059271664156818990e-02 -6.065812031636843432e-02 -2.501955467242951703e-01 -3.560359155299961387e-01 -3.993789293897551107e-01 -3.248208584949013877e-02 6.668270401065369279e-01 -7.275642237355832431e-02 -7.343861202219391371e-02 7.451155668162903201e-01 -3.619564123582041382e-01 8.025130929344748143e-02 -1.396630696568280650e+00 -3.520937713915327505e-01 8.766837227332023863e-01 -4.531374889552516882e-02 -5.811882251065053628e-01 -4.092811904008488572e-02 -5.203807791268162675e-02 -7.415092168700624375e-01 -7.100913309881823343e-01 8.142238091271437606e-01 5.813143100472661917e-01 -7.540469710134604098e-01 2.638528243648496918e+00 -8.422840022310250641e-01 7.039179710091149067e-01 1.273380722725981462e+00 1.223966566867471961e+00 1.118280617326381510e+00 3.200943574342624606e-03 -5.270520599653274463e-01 5.288058097906811472e-01 2.360167080661813299e-01 -1.027952115692532392e-01 2.164902898434845735e+00 -1.614422194673153177e+00 -5.320301791026065680e-02 3.130955144059313078e-01 -5.657385728855347518e-01 6.986786737432388872e-01 2.063646032199872415e+00 -3.960927755856700760e-01 -8.234894142506470338e-01 -9.989180442373062352e-01 -2.349109531641748461e-01 -1.104260516110569662e-01 4.030251552552926442e-01 7.286967491080968973e-01 7.755225357750776538e-02 6.103662152441733380e-01 1.213370274206097887e+00 -4.338350015872686205e-01 -1.355439043535749510e+00 -1.157230258234506204e+00 -2.500534110795468168e-01 2.189221370210196138e+00 -2.884396864695646823e+00 4.941484415674495673e-02 1.147767135673158467e+00 5.572320767900655891e-01 2.114249196191488323e-01 -2.517184354446777572e+00 2.028532997158156992e-02 -1.535295054638896817e+00 4.645241996281861963e-01 1.325815681237011226e-02 -1.606099151592771612e+00 -1.424748669096606024e+00 -4.840404576887776672e-02 1.845758627398043639e-01 -5.652069686044032260e-01 1.493888136332102989e-01 -4.275558215694147957e-01 -3.446684630900399560e-01 1.292526222980943107e-01 3.278165154933149195e-01 -2.336120048502030866e-01 -3.397290862304951919e-01 -1.539811010907755628e+00 -1.734245383889060910e-01 -1.024667628065442759e+00 9.536981836833462456e-01 -5.481692314355104401e-01 1.049195211403018524e+00 -1.234020151154745948e+00 -8.985589670276963314e-01 -1.040220021435393383e+00 6.363705606701369755e-01 -4.014472045354798291e-01 -8.709373965620290647e-01 -5.145585815697130139e-01 -7.351397792816755095e-01 8.087743311673339930e-01 -5.936113074210398466e-01 -2.319034484351081282e-01 -8.752983782666626245e-02 1.206996748209184789e+00 6.966037048051541003e-01 -8.817077527197831888e-01 1.083610558437337612e-01 2.936984448813271809e-01 1.264251323686345518e+00 -9.784319068077811377e-01 7.866988527759289918e-01 -7.473739629471553014e-01 -9.662793650582364169e-01 1.862594824856148024e-01 1.407816859723868275e+00 3.419232524441745413e-02 -9.457486413143890713e-01 -1.371556190726880009e-01 1.048328959613550326e+00 -6.444096918520184625e-01 6.865631147394040124e-01 6.850684121831124296e-01 8.501839565026844681e-02 1.546607453253228404e-01 7.167895024057815423e-01 8.551842572557609712e-01 4.614669707881298710e-01 1.472578291508503945e+00 7.115491911395127600e-01 7.414398584749901655e-01 1.434347273166509229e+00 3.683240141402841505e-01 -1.271129072810707417e+00 3.411485101584730284e-01 -8.519681070888914798e-01 3.668804412125978298e-01 5.227369509260920699e-01 3.341312553670126584e-01 -4.773525098373482822e-01 3.943309824599067204e-02 4.296059602830401003e-01 -6.926706060285559019e-01 5.658756724936168103e-01 -6.316507870052262552e-01 -9.127878850493816032e-02 -1.157330209572400848e-01 -9.820806347355449661e-01 -4.302753689878319188e-02 -3.332887230746637841e-01 -5.200976977317395278e-01 -2.666152429179599603e-01 -2.148578095249419062e-01 -1.462177271348588103e+00 -1.082149475154642465e-01 -2.896812727928916309e-01 -1.303886788646611006e+00 1.078637105925861261e+00 8.861895554237749772e-01 2.774378001035276764e+00 4.253570971587386507e-01 -2.913913973179829697e-01 8.313711064149901242e-01 -2.258141699399235147e+00 5.045092077025014055e-01 8.200642082381733866e-01 -3.194599030386109928e-01 -5.626007197092218748e-01 -1.196208973487089766e+00 1.593302373945717942e+00 -1.467869968036183081e+00 7.112801969787008183e-01 -4.373956445827195672e-01 8.312123670295353817e-01 -5.039329781108924378e-01 -6.965495061877348126e-01 -9.669795032796354994e-02 -1.180048115037369005e-01 -4.409596676678587679e-01 -5.117641422676955099e-01 -6.705615483190331336e-03 -8.958858280180376221e-01 -1.253926287334631295e-01 -6.628463521128445946e-01 3.216683886343145171e-01 -5.684244332294090540e-01 6.869288345777422311e-01 3.195463663382883679e-01 -5.141115335482888682e-01 1.829423605037529821e-01 -9.339935433386669095e-01 3.506302925497061795e-01 4.827560051089772042e-01 -1.075951342305323299e+00 1.686077498481822090e+00 1.588482920114732966e-01 5.662649177601679629e-01 -1.344560251539599072e-01 7.347744972751533987e-02 1.227174840311261006e+00 6.886394789829980434e-01 2.185331407137428295e-01 1.508267267514125320e+00 -3.190197734587208456e-01 -4.853159480446220808e-01 -2.251948728527255195e-01 4.166120385645168955e-01 -2.580647126546851688e-01 -7.561106402733626108e-01 5.412754276625160177e-01 -1.158475902108935029e+00 -1.252510792776065252e+00 -4.178616199863868230e-01 3.673620193592618821e-01 -1.985183122264247424e-01 9.483540791163734829e-01 -9.911519997716408126e-01 -3.638688936080987368e-02 1.402639447146572238e-01 1.304742897005674918e+00 6.388665419722003858e-01 -1.352196382957615350e+00 1.093987051055923088e+00 2.888321907305382505e-02 -1.937261607749082959e+00 -1.904457815841654744e-01 1.240061720782486276e-01 7.723467473278399220e-01 1.403533977367086072e+00 6.638879743933043809e-01 -1.885222336445117719e+00 -3.277200525071085613e-01 -1.962401431621822567e+00 -2.266150527298198616e-02 1.618911950094612084e+00 -1.325468353873219041e+00 -1.310362951358573058e+00 -1.161272964207891389e+00 3.031582650236107068e-01 -1.334801656622985611e-01 -5.963920531946215187e-01 -2.434105637719173654e+00 -2.679102742353912658e-01 1.465138897110166871e+00 2.890352667766170836e+00 3.797634816577573069e-01 1.587268078927043247e+00 2.764313392002853975e-01 -1.158341393275307940e+00 -1.112671813224159312e+00 -1.251711503315207752e+00 5.689604978410730540e-01 -1.779634660571069338e+00 -8.105331442121118668e-01 1.260710340958884457e+00 7.094889861989078783e-01 5.193633691721796231e-01 9.443819193447090532e-01 -1.372438051016116489e+00 -8.764890297072386316e-01 -1.439989263298565095e-02 5.162960939441458841e-01 1.483019278013198772e+00 -1.555168864097039805e+00 -1.064252797921990679e+00 1.777441409261691918e-01 1.862267836528803677e+00 4.656754128932911185e-01 -7.077233364553253692e-01 6.284393249615742860e-01 1.791380057055408592e+00 -1.596353959875682349e-01 2.931653425913592903e-01 1.329285724906958732e+00 -1.892321556565175200e-01 -1.037166888140953258e+00 -6.007131709947848286e-01 1.000447815904140503e-01 -1.122485898179599983e+00 2.602694593960829028e+00 -2.495676067938711884e-01 5.436131304600512193e-01 -4.637602864341422437e-01 1.241954460772859870e+00 -8.277466253340022284e-01 3.738842244472476151e-01 -2.061594660143256430e+00 -6.505270253787402979e-01 1.395554516353465724e+00 -4.382630186833218477e-01 1.251687258243322276e+00 1.237436669331618999e+00 5.155763257317474979e-01 3.928670332763141149e-01 1.454471708923379625e+00 9.806406878801108284e-01 -3.547573607387008443e-01 1.808281705921234439e-01 -3.094129165398847636e+00 9.717464204058818833e-01 -3.474545873507594029e-01 3.297880330246946018e-02 -1.598990225739437498e+00 8.150160976287033066e-01 5.828717517192955055e-01 -4.733296231619473771e-01 -5.873115395880018630e-01 -1.951772967049740792e+00 8.279328784304573752e-01 1.844166022029727209e-02 -1.500352936731993991e-01 5.137166047248281631e-01 1.657736127912448065e+00 -1.579283836487856529e+00 -7.183005289060345744e-01 -1.979932479130639689e-01 6.455875368326703667e-02 1.129108101036542244e+00 -1.962033014520392082e-01 -9.229628021192568532e-01 4.447878749176020774e-01 4.672891970630292380e-01 -3.424871274715179936e-01 5.892263424666847049e-01 1.468076806799898382e+00 2.013363235874927881e-01 -2.684808523100594146e-01 2.000351729248640353e+00 9.928929470100957833e-01 -3.638128383842881286e-01 -1.664869860495119314e+00 4.186325777050462493e-01 2.136845690941787446e+00 -7.116179065439028895e-01 -1.646706261764972590e+00 -9.497840927849651727e-02 -5.742886352702648578e-01 2.417940932188328951e+00 -1.819281772359446991e+00 -4.352440555064052141e-01 -4.544532140557039912e-01 -2.199769963332874223e+00 -4.514631781453742193e-02 4.913692034760999139e-01 5.671074415391683665e-01 1.799857249150540739e-01 -8.076348421359774710e-01 -1.352537272969868976e-01 5.700914866620191424e-01 2.274535259935292153e+00 -3.634361019677513904e-01 -4.787994859774785672e-01 -6.831665989220315760e-01 1.102296816032188875e+00 8.367596030879780322e-01 1.346638000143781100e-01 1.728113648239342881e+00 -9.454661606778901328e-01 5.970907012660398028e-01 1.883307134250252757e+00 1.255046893901879512e+00 -1.085605641434224333e+00 1.087662348935958256e+00 -7.092686908383929456e-01 -9.979590558982577297e-01 -5.912353878828727205e-02 3.636122763542941061e-01 6.569477813425022017e-01 -2.564287613025722501e-01 -1.269968071260789769e-02 1.459223777298926938e+00 -1.676717984901376468e+00 -6.298994872937796474e-01 2.814238639218404892e-01 -1.745909661677083613e-01 -2.221899098289397412e-01 1.112940685750006820e+00 5.822508922258029518e-01 -1.404415998743669958e+00 -1.068743117919894514e+00 6.764229467301321463e-01 5.106632645655517777e-01 -4.072330177859230793e-01 7.563303749109016039e-01 6.776771768095424253e-01 -3.343521189305448393e-01 -9.168080040056061919e-02 -9.540593723465293774e-01 2.793838013214914318e-01 -2.034799908204150132e+00 1.327741878712114021e+00 -7.151947392047872665e-01 -8.209909209119592433e-01 -1.398680449036827866e+00 2.736316690886902436e-01 -5.974029852635024396e-01 4.786244029867483540e-01 -4.804478977744562340e-01 2.641101164006151580e-01 -4.500552606077308226e-01 -1.871157226123518202e-01 5.104472003271901537e-01 2.301136961550243498e+00 1.383511281877088939e-01 6.541720155511036028e-01 -3.472243235833155639e-01 -1.949562718621094815e-01 3.893318658266307630e-01 -1.099862364859778424e-01 -1.016108574251254115e+00 -3.005488372046341006e-01 -4.314793679439834495e-01 1.270352805117241024e+00 -4.087948328100298179e-01 -9.450503831444297120e-02 3.553406394584651129e-01 -8.085338391347292042e-01 6.608642679016596411e-01 -5.962187023755068926e-01 -8.215133474802358560e-01 -9.157766043144595081e-01 2.053869629628777727e+00 6.250631465438397649e-01 -8.370375951195369035e-01 -1.471340312919177939e-01 8.549162515593058398e-01 -1.076225370946162663e+00 1.133500236792428784e-01 9.633154484070590717e-01 1.724598218265964933e+00 1.313761759685460717e+00 -1.342826279213852114e+00 1.229277199013339539e+00 7.996723798332707744e-01 5.924341576475321558e-01 1.461843701625417546e+00 -4.815429145848604819e-01 8.272546851562960768e-01 -8.826303940226304379e-02 8.603116692742112104e-01 1.934328383577096799e+00 3.659130167730017535e-01 7.361991045852381843e-01 1.854360842288197142e-01 1.493231185379402026e+00 -4.527468988435227049e-01 -1.362684650659236052e+00 5.502322115053345231e-01 -8.351693581940204947e-01 6.742174316955029667e-01 2.672412966512107690e-01 6.584148081545853071e-01 3.053470675153523994e-01 -2.820657797175023518e+00 -4.275567374987944702e-01 -6.439073998546966937e-01 1.155637491584550425e+00 -6.216266363362660946e-02 2.356228797155386634e-01 6.859938946920950409e-01 9.782587888394284059e-01 7.700507482466497633e-01 4.421034037425829871e-02 8.582858789648594167e-01 4.076450341247371822e-01 1.165094834225529175e+00 1.044031673015816952e-01 9.028458104817570495e-01 -1.561130796835928924e-01 -3.622712291926611927e-01 -6.770221128469150473e-01 2.139047539235352069e+00 -1.492435795266665588e+00 5.301745731425333563e-02 1.226402486981854167e+00 1.809151908668867603e-01 -1.179819786591011610e+00 1.237515423958707034e-01 5.430183390469796034e-01 -1.717588681498843362e-01 -1.202123885951454252e+00 2.356812968456730939e+00 1.437344529865019815e+00 3.151968283567019302e+00 1.114012632727264585e+00 2.805279812279039553e-01 -1.151293397812976682e+00 3.050553778558120488e-01 -2.472176581689881913e-01 1.248334575170895633e+00 -1.113746727428124306e+00 1.555275482341619719e+00 -2.513522520858600950e-01 -1.456982973533474723e+00 -3.752565478276311817e-01 -2.204861296119912939e-01 1.691948244231956389e-01 2.913077001230454655e-01 -1.116271924858808495e-01 -9.685782446800422774e-02 -1.017634145180797756e+00 1.692912648347960181e+00 -3.504227495791475411e-01 2.254082717215560513e-02 5.125245302244638701e-01 3.033821321196845666e+00 -2.337227776325271122e+00 -1.065529493685135436e-02 1.299791543079282796e+00 -2.340330939195704452e-01 6.381814141098852700e-01 1.309930449929419316e+00 4.163049662526560613e-01 4.562579600000822577e-02 4.117311469004817370e-01 1.010485221655781363e+00 -9.221648573109967328e-01 -4.597123332954741737e-01 1.651390940695078857e-01 4.109970861728412528e-01 3.064428115039676825e-01 7.988885000727642405e-01 -5.152412271353179474e-01 -1.085560772901667248e-01 -5.848440729543480376e-02 -8.267081569747180003e-01 4.908273743008947920e-01 9.265255411452072432e-02 5.447825016205275483e-01 -3.928803351995742155e-01 8.998749787890351071e-01 -1.150877762376349311e+00 -4.366906845255301151e-01 -2.224948967917357745e+00 -2.241700131257156892e-01 6.053546685654958015e-01 -2.104247306596601988e-02 -8.687207114453208978e-02 -1.214164792774486301e+00 3.351934177383726343e-01 -8.023382317363982885e-01 6.185066668432224191e-01 -4.503385602852013614e-01 -9.818561838729980007e-01 1.856789284637564708e-01 -1.641400328382477958e-01 1.910414620963072796e+00 -4.724761481930741525e-01 2.739236238863145267e-01 -9.422443414506432857e-01 -3.582134988050980073e-01 -4.801235085890588339e-01 1.701842969069220501e+00 2.870763864523485642e-01 1.034789982767581745e-01 -1.505626483850775466e-01 -9.921178432891241128e-01 8.861900905955267804e-01 -1.074665896412054122e+00 3.052866195551185990e-01 4.453363313414808178e-01 7.878870838163907209e-01 2.259349194595497323e+00 1.474883313939083118e+00 -8.773866451708243197e-01 6.653323089007862068e-01 2.945959507576867975e-01 8.013983710133080196e-01 -5.200131778465720556e-02 -5.170693589579651306e-01 -4.032037033636176604e-01 1.906884816611126077e+00 -7.045899480424943073e-01 3.479148338433116772e-01 1.479630084645604748e+00 -5.559926274457224760e-02 6.930049303636721669e-01 -8.659715379653551981e-01 1.546582672268146386e+00 9.150544622938794337e-01 -4.762891587323896392e-01 -7.435683453229813278e-01 2.275373013602408623e-01 -1.239490937894992983e+00 1.486381877932542839e+00 -2.917769397656174712e-01 2.403712234171805573e+00 2.203560018394900566e-01 -5.509917493393287069e-01 2.116849986807688988e-01 -1.300327439400343066e-01 -5.541643578945132376e-01 -5.125730822263126901e-02 5.755411731513109669e-02 1.031179905276885078e+00 -7.661081943954433093e-01 5.651726121750069165e-01 5.751194619367569483e-02 5.341911205884034564e-01 8.424114062156193850e-01 -9.073655591640182871e-01 1.092468576558371374e-01 -1.378931202406782797e+00 -3.536597404204107620e-01 -3.448863941819698686e-01 -2.962611165917798939e-01 7.058212282356594036e-01 1.523338375129537070e+00 1.224926808967490510e+00 1.133772588849970786e+00 -1.525984252097889182e-01 1.323568750778715719e+00 1.732375744763455794e-01 9.819611106362505781e-01 -5.196619417827901266e-01 -4.147697387923308665e-01 6.158520276840266927e-01 2.753325126710122750e-01 1.829390729636398011e-02 -5.524295227118186657e-01 -1.226659792930645532e+00 1.887026202871056046e-02 -2.323240274073782308e-01 -1.379132063498768046e+00 -1.879222139617135356e+00 1.674621015427772419e-01 8.184159172280036643e-01 1.133224228912656617e+00 -9.064218928418987797e-01 1.631367678570120050e-01 1.148083667194984780e+00 -8.723699093156799256e-01 -1.137001246871573334e+00 3.725888797942805697e-02 1.331345311315538904e+00 2.666942111059488196e-01 1.143760404048308477e+00 1.330363012750032992e+00 -4.416232063159609700e-01 -8.265389516607202225e-02 3.785412101362679027e-01 7.665281234364974827e-02 -3.488081384288400089e-01 -1.198238868173451044e+00 -1.402577859363215995e-01 1.739694643862268908e+00 2.089158015284155567e+00 2.164025442568378477e+00 5.415784680849954347e-01 4.189321756335235292e-01 2.082156307080748059e-01 -1.234775019190343270e+00 -1.001822313291303113e+00 -1.780836754896006013e+00 -6.785966603744101322e-01 -2.772210988890870809e-01 -1.650707047190853372e+00 -2.539019069507397197e-01 -1.265357164295475068e+00 -5.349947464749565951e-01 5.144464162123032480e-01 -3.145886412146213229e-01 7.228859165073453497e-01 6.055546394866397897e-01 -8.765951911949887432e-01 7.343987293128564353e-01 5.364737292089388765e-01 4.339453038052648592e-01 -1.179209423482826813e-01 -1.954026771697803921e+00 -9.759941146554420577e-01 2.516664872459879743e-02 -6.764521815405601934e-01 -7.517163094337564466e-01 -1.184947966293968813e+00 2.875682898577740509e-01 5.958420900566749889e-01 1.572507309921714391e+00 -1.071415189255805922e+00 1.532409935565902659e+00 9.248554921197192913e-01 6.672197718171966052e-01 -7.086911266915911778e-01 8.152080368328401550e-01 -1.462197974661789690e+00 5.779001999695044800e-01 1.224825957493230755e-01 1.399143509947484043e+00 -2.715603654613851226e-01 -6.996429131916396260e-01 3.034818493933657546e-01 2.925158456929100037e-01 -8.626218200198857433e-01 8.606042804261154755e-01 -5.476833669258436288e-01 3.470169756664258087e-01 -1.498706313650468025e-01 -1.699675223046499095e+00 4.009114434819250339e-01 -7.231810765169885413e-02 7.869262067015266870e-01 8.491197212544514539e-01 -2.138382426219837262e-01 1.733076019290945013e-01 -8.613376630341339490e-01 -4.841529005625519466e-02 1.095704108358263262e+00 -5.099346187568179478e-02 -1.026937545620195680e+00 5.439504809675002051e-01 -8.746680040485441676e-01 4.727431100906852590e-01 4.022197758458359029e-01 3.187174421332499841e-01 1.228306150569768995e+00 -1.615632954386571063e+00 3.791184091158880665e-01 1.185846630678376590e+00 -4.311811110893268295e-01 1.806872338929002897e+00 -1.191982336317575664e+00 1.667931874862539132e+00 -6.263144937940828827e-02 2.413803954723335032e-01 1.806717045394211629e+00 1.884571289929936055e-01 -5.866313500029773920e-01 2.402469567609873957e-01 7.961726712745876844e-01 -8.160653510744740879e-01 9.089206248431526136e-01 5.820203613900964967e-02 -6.246704745548030679e-01 1.590916049277923960e+00 -8.204706124127865152e-01 -1.282231541091052307e+00 3.911891581476197866e-01 -5.419305434517067699e-01 -1.141210563564860836e+00 3.016662924339384988e-01 2.132930468679322331e-02 1.037055717194310889e+00 1.313634547908293815e+00 4.729333686325122577e-02 1.285352281404468222e+00 6.354642194080215578e-01 -1.682413117212181453e+00 -1.113400213585972187e+00 7.491749941069514307e-02 -1.710663655783895287e-01 9.092891673894300253e-02 1.746933698578572391e+00 8.458261151048739324e-01 -3.841300390584423963e-01 -2.766921088156939490e-01 -1.357816060676524827e+00 -4.584284635685546561e-01 7.185184010750915728e-01 1.092418176953367098e-02 7.762733287053455999e-01 1.949373951818975659e-01 -7.586174019435603100e-01 -1.659189289324944472e+00 9.647727551870165508e-01 1.581979650067120990e-01 1.431786389683089800e+00 7.306149696921289127e-01 6.191471671287637202e-01 -5.485374558199497264e-01 2.310239878713157058e+00 1.046902514469814499e-01 -2.677555280127094650e-01 8.469184203190998073e-01 1.522774487288732992e+00 4.213204134574704551e-01 -1.844440187284266119e-01 -9.757731044714019752e-01 6.148962554848415030e-01 1.074541364107316044e+00 6.101615692136370256e-02 -1.240200860713412512e+00 -5.373018712069721481e-02 -1.107830231203648513e-01 -3.425839569189417233e-01 7.769241487444566996e-01 1.633564864413924456e+00 -1.983713321858864287e+00 -3.897425564047927726e-01 -1.049967776474714176e+00 -6.604432451792762171e-01 -1.677924924942861162e+00 1.060287274575780092e+00 -1.660876751415613639e-01 -1.337590355282782584e+00 -6.505508185001213084e-01 -1.855815177923268111e+00 3.109677114867441805e-01 8.295368971487510068e-01 3.947495402186832619e-02 7.469578836920726106e-02 1.220150633439458288e+00 -1.550486374144553814e+00 7.046236865362310864e-01 -4.221421121189725123e-02 -8.309556969593104858e-01 -1.932776740117621683e+00 -1.175714793012300641e+00 1.940826018141661169e-01 7.674882291022352421e-01 -3.174701888423715479e-01 2.878124679367912164e-01 2.227308082092293029e-01 -1.046160597017921301e+00 -3.384029491886866511e-04 -5.831239015442298002e-02 -8.581593697768041817e-01 -2.699603256377746674e-01 -2.349890167774782768e+00 4.321821767422513449e-01 -1.048989578633629183e+00 -1.228486098625262590e+00 1.380742672786829939e+00 -8.530219763169855085e-01 -3.329646909492924717e-02 -8.405623408945220310e-02 -5.518689772955359674e-01 -4.155774364134505183e-01 -1.140929056034432620e-01 -3.566369012908727765e-01 1.664721871184434487e+00 1.167599312799342925e+00 3.081562393025946700e-01 4.234558451335614371e-01 -1.978300614636566035e+00 1.466366102026845475e+00 -5.496618910867597657e-02 -4.544665702266098561e-01 -7.219433190559325364e-02 2.092369897291642467e+00 -5.094836818076335927e-01 5.830796684961011556e-01 4.994906161613162365e-01 -3.760492056565754582e-01 -4.418234069530771468e-01 7.818190185261775227e-01 3.164572907898238058e-02 3.545176500281544962e-01 -8.484665450775759066e-01 -8.760773906943458700e-01 -1.400258608729815779e-01 -2.889185856827762411e+00 9.207699464691819768e-01 4.873900150052519198e-01 -5.824864028463743182e-01 1.006981439242243370e+00 -1.039534071262779413e+00 1.600953907528797515e+00 -2.441217504789281734e-01 -1.397592545746595694e-01 -2.538877587687850546e-01 3.748947573364537766e-01 3.991386880494155465e-01 -1.108159137014204099e+00 -1.749793144276971635e+00 -1.938698219077814727e-02 2.189399980469715512e+00 -6.227291790141998851e-01 -7.717087736510256368e-01 1.535824011945655210e+00 8.451007334044585359e-03 1.074854158288027328e+00 2.734012757790524883e-01 8.608169965674077329e-01 2.281500030968175441e+00 -1.105238861889805246e+00 6.722301648033316424e-01 6.518083958860276805e-01 -2.796471166492092930e+00 1.609218789786413861e+00 1.837012489577586893e-01 -1.179257140759028877e+00 -4.840998047187987097e-01 -8.049854878417120330e-02 -4.872484327546410809e-01 -4.249632396110769039e-01 1.334148531525908954e+00 2.080058132665818516e-02 -1.731723415847102876e-01 5.947975899926428722e-01 -3.364477108610699485e-01 4.876864319938025161e-01 2.201689572673284800e+00 1.581042323348966772e+00 -3.910709799841118328e-01 -7.568404300768916126e-01 -9.395028928936064450e-01 -4.307651520201264406e-01 1.066953130679066497e+00 -2.315963546051824640e+00 -1.804684972130653042e+00 -4.865267383656802364e-02 4.885412107527778436e-01 -2.558185085375875301e-01 1.860060094624298443e+00 -1.842224990093783710e+00 9.833848491883999676e-01 -7.039050553054869708e-01 -1.371929252735125948e-01 -6.515471435323607619e-01 2.349058354048882524e+00 -7.322224102519809819e-01 -1.961184485842959457e+00 8.467877359273227877e-02 3.962526893989225946e-02 -7.781057058538350946e-01 1.560823757088480590e-01 -7.085161928187160285e-01 9.957380183110104976e-01 -9.144902830540873051e-01 -1.034330319026505407e+00 4.144674981604432040e-01 -2.588040296845701693e-01 3.165999762714820642e-01 1.396395518830739202e-01 -5.278374226160863492e-01 -3.836109888806416013e-01 1.872389929490619886e+00 -1.262604135309075781e+00 -9.536200908103488194e-01 -2.177264111128473179e+00 -1.111783599872621653e-01 -1.503188134635317086e+00 -2.010174357660491351e-01 1.633988218691400318e+00 2.432817139178143240e+00 -4.824436427810203099e-01 -5.679069345866749607e-02 -5.601213853632485140e-01 8.838558628573653930e-01 -7.047830461204600272e-02 3.485122026093170899e-01 1.960160383960074304e+00 -7.241082716545539366e-01 -9.138507298243238042e-01 3.017214581310167509e-01 -9.347784931275021636e-01 4.931098743742455826e-01 2.973160401042224676e-01 -3.584508347466915795e-02 -1.059228623444233408e+00 7.357521876366321378e-02 -6.719622568686279829e-01 3.529418503652662631e-01 -9.447494217226665159e-01 4.984439969391090547e-02 -9.168782373983805911e-01 3.309195086195758084e-01 -7.266693366951714195e-01 -1.433895853868144332e+00 -2.090131009571903231e+00 -3.119277813925918144e-02 2.467801125119247208e-01 1.391714456903832664e+00 -1.293545902490827348e+00 -1.153459864138925539e+00 -1.490202388500604602e+00 6.249797619438504093e-01 -1.025161398729410589e+00 -4.697800054492595745e-01 9.033464915951465724e-01 4.808865387968317417e-01 7.706628539742982342e-01 -6.263812776108869107e-01 1.051401943074915080e+00 -4.119045359945364693e-01 7.205169694409959691e-01 6.626139201503793430e-01 5.308535201879731602e-01 -5.440768754594869083e-01 -2.891492754214393043e-02 1.791767095078244054e+00 -5.031875685207669591e-01 7.867704940915004608e-02 1.391995770170584512e+00 -1.739456102590069830e-01 -4.488816862088825244e-01 -9.849051444955352341e-01 -5.612772675245595311e-01 5.641170680463845066e-01 3.475530531697708647e-01 2.724939888556850431e-01 -9.876541897715375162e-01 -5.437133912997015317e-01 -1.813586985545935448e+00 8.131506344734901193e-01 -3.606618631664773034e-01 -1.243385372679050860e-01 5.752759195735214215e-01 3.103305207990971273e-02 2.302488925718879434e-02 1.110692953581809694e-01 1.010074713828929216e+00 5.150982134878274721e-01 1.264111822268458862e-01 -1.967961023109062069e+00 -9.301131234907236700e-02 -9.066672984042154493e-01 1.392210055672772340e+00 -6.281242412948141451e-01 4.332862391995028761e-01 -1.142585749275052187e+00 2.752457205796352557e+00 -2.602065766012284787e-01 6.029394317284038074e-01 -1.306846062249138019e+00 1.434219719587547015e+00 -4.750833317031645797e-01 -1.659643890312580750e+00 1.653279127952844152e-01 -6.829407311157817961e-01 2.569210399872762007e+00 7.314310450573109357e-01 -2.153091165710409705e+00 -9.607363601474301351e-01 -7.958304229196193624e-01 -5.891358428794543078e-01 1.111145866542592398e+00 5.088678320859498783e-01 -1.783176507558295876e-01 8.925890166399509315e-03 -1.908087139617366257e-02 -3.825454239783832588e-01 -1.305999816961227689e+00 4.557151157051561596e-01 -5.516633183772081672e-01 5.312064939270866315e-01 1.044610079076947029e+00 1.461553345206966004e+00 6.439070091402405993e-02 1.440201593728290597e+00 4.400005501067175183e-04 4.140865978122902913e-01 1.821204706818023711e-01 -2.273731278193492356e-01 5.396130692292461272e-04 9.736195290399930757e-02 1.200389655579304993e+00 -6.187003100071184480e-01 6.500196827630123630e-01 -1.069565289074503323e+00 -7.980018789605572982e-01 3.197420328622120889e-01 -3.950892087188545565e-01 9.057467694712598716e-01 5.572654762211601831e-01 -9.080837554694648484e-01 -1.642955198502215497e+00 4.019386490223274960e-03 -2.796521517102034116e-01 5.146980294761340780e-01 6.780339516177921189e-01 -2.201140692227481210e-01 2.924867425759989925e-01 -4.330055710123721369e-01 -6.001306279734669458e-01 -2.829465887100549026e-01 7.418992201970433520e-01 1.163966411926398381e+00 9.117588995013803377e-01 4.222800048392640337e-01 -1.111284930631347700e+00 -1.929148588761180338e+00 -1.281360972484743899e+00 -7.389206853012540710e-02 -7.757290479559587615e-01 1.145090522140291833e+00 -5.157534950766965443e-01 -2.711730780070437663e-01 1.951815909181189024e-01 7.118474205423361845e-01 -1.928394632478954041e+00 -6.244561633857793614e-01 -3.210307679376949164e+00 -1.567774937563925830e+00 6.482751555955335032e-01 -1.512904619901985992e+00 -4.640658781074209482e-01 -4.130718842917870393e-01 6.643417265615609857e-01 -2.812349995162528593e-01 -1.223258528985921689e+00 8.172337156662975444e-01 -4.952136237393763851e-01 -7.721969251527404099e-01 5.955945355338382319e-01 -6.466194520640325960e-01 -1.366867647782960826e-01 -1.149172963471820630e+00 -4.361534333668059538e-01 -7.729025698398885869e-01 3.783676665735516420e-02 3.645624094676507720e+00 -9.960855697768897232e-02 7.054562973807578796e-01 -1.908074224054015611e+00 2.360335187590756612e-01 -2.270676353239429179e-01 -4.425722072511868999e-01 8.630849521322810913e-01 8.225828467789874088e-01 -4.857501976637799701e-01 -7.602599387275878196e-02 2.106291443583199641e+00 1.217329475054350629e+00 -1.752040210613638460e-01 -1.139416208976081535e+00 8.720760975278579741e-01 -4.047162542093157150e-02 -4.974662703021603960e-01 -3.965628814274419489e-01 1.072930885989339611e+00 1.100047169837348737e-01 1.113757334982905967e+00 1.867841295805254598e+00 -1.045044567724695339e+00 3.322871008466624781e-02 6.928235758315483273e-02 -4.761584861405713798e-01 -4.545529541635354165e-02 -2.337490902222329747e-01 -1.744141835170178956e+00 -7.534716830859146397e-02 -1.342012443019389156e+00 -9.768133744873054303e-01 -3.654783573608257757e-02 5.861071459284313001e-02 2.694384238618807159e-01 -4.239422747805943748e-01 -1.703637049807997864e-02 -1.582003718986824792e+00 6.275674443998465746e-01 -1.591949751491755327e+00 -2.149751896248860705e-01 -1.667008120567602836e+00 4.240839246358173442e-01 -1.377137620971592702e-01 1.241739249401507150e+00 1.723055053386554736e+00 6.506905439004441183e-01 3.662956146433332116e-01 -1.220303430459381833e+00 -2.085658990215633057e+00 -6.499964862454061798e-01 -3.811670438196579913e-01 -1.527465993436361691e+00 -4.497367937339071253e-01 3.445229497555151732e-01 -2.006022927517713494e+00 1.049930321149679990e+00 7.777577019311453232e-02 7.027444024069488815e-02 2.201801193334464515e-03 6.793656534807352987e-01 -8.919139491983720802e-01 7.903666615822582120e-01 -5.990617543021113933e-01 1.009108398009863183e+00 -1.862211027920732009e+00 3.814374473393258302e-01 4.789751910990346778e-02 4.268706661490876408e-01 -1.160398511620521544e+00 7.398266179007916277e-01 -1.285864709909516401e+00 1.419869684153617806e+00 -2.325940092683887350e+00 -1.538852265978182032e+00 -2.172503793228988123e+00 -5.582197285466810044e-01 4.203446833460871002e-01 -1.115609965083591115e+00 4.267117102865872202e-01 -1.693114967164404350e+00 -9.539655446231757319e-01 9.668075070591648501e-01 4.749214438166864394e-01 9.769368081685291250e-01 -1.689465656321940956e-02 1.874101527464619332e+00 1.815883714967652773e+00 -3.055408935180087826e-01 -8.341469001915090276e-02 -6.257796128063155550e-01 -1.574297337164965171e-01 -1.015844408919326369e+00 -4.777815276116063048e-01 1.060537938795172108e+00 -1.177444628406377980e+00 -1.036185048283161159e+00 -7.226067890420624640e-02 5.561781826469172074e-01 5.425633903488980697e-02 -6.922870192323337113e-01 -1.302715200855541378e+00 3.772295165651132903e-02 -1.429195614239692880e+00 -1.205232216822990310e+00 1.445754869942584009e-01 8.511739685860000293e-01 5.307006164935753612e-01 7.607293280414324510e-01 8.627870027176197665e-01 -2.256017464642472437e-01 -8.790877286600912166e-01 7.722514924998184760e-02 -1.724943719214738325e+00 -3.431375766835594310e-01 1.072310430453114194e-01 1.273113011012834417e-01 -4.770015046077327181e-01 5.836408445141992862e-01 6.302625807850775752e-01 -1.174932020540561811e-01 1.255919643644192174e+00 -1.634312793214040882e+00 -1.119742049249236038e+00 6.786958758271702807e-01 2.454984543228638794e-02 3.710115613459109563e-01 1.606416960792286241e+00 -1.340744219860731778e+00 -1.187882535755888203e+00 -1.112718977613690180e-01 -1.626482157898250014e+00 -1.615424655876024351e+00 -3.431932150063190523e-01 -6.468958544817788869e-01 -5.278867400409590349e-01 1.902400995829568453e-01 1.350603759490150324e+00 -5.546647275766527496e-01 9.511869116234088484e-01 1.556692700934438900e+00 6.025425574809614160e-01 1.213051929177682425e-01 1.318908480698669505e-01 -9.455491122971996232e-01 -2.752263370809598236e-02 6.114756121636628627e-01 -1.926290056395253858e+00 -1.515379145996192112e-01 -2.262413584703348024e-01 1.913574345420750167e-01 2.499161215905763012e+00 -1.065783518495995397e+00 9.924321040168468944e-01 9.905538449589385008e-01 1.702681122181781692e+00 -8.535167549924660424e-01 2.358412008747647337e-01 8.155064125371516148e-01 5.197105988743294658e-01 -7.059119809868650286e-01 -1.072166576885083544e-01 -1.157319420021970968e+00 -2.715853676122227167e+00 -1.590425456344652710e+00 -1.813345933889139561e+00 -4.881907883459753461e-01 4.853709445117114774e-01 3.307452347792992353e-01 1.810600504409157541e+00 -8.883594902625085998e-02 1.337041025297684982e+00 -4.080718741447608711e-01 -7.663097859607427287e-01 -9.905805176293788761e-02 -9.471543326954888764e-01 -6.215163077799046309e-01 -1.021488375203496890e+00 2.949139289404247855e-01 1.261857090957817507e+00 1.258442384743707176e+00 -1.581775671838735908e+00 2.304792445629310293e+00 1.288422993373276038e+00 -8.395612179567104594e-01 1.282191832511440088e+00 -6.456833788843793220e-01 4.696542945567111493e-01 1.569938020670948176e-01 8.144466820888005554e-01 8.458480513622479435e-01 9.888499143732011332e-01 -2.702945061797883408e-01 7.353521005946124234e-01 5.198134472533199046e-01 1.617491503396025321e+00 -1.755252774609995792e-01 8.362094622635593000e-01 -7.517333993352429689e-01 7.875296799082832644e-01 1.362672839654484325e-01 -1.332971623988387311e+00 -4.837081386374210146e-01 1.107470734178478633e+00 9.548336088485618323e-01 8.372844977164130009e-01 6.622204253278999309e-01 5.812041257930884441e-01 1.267425618597368242e+00 -1.076523466916238458e+00 2.574813834683946645e-01 4.099047418929202546e-01 6.646605463737823571e-01 9.463914899903926869e-01 7.057717123941863457e-01 -1.621502393773393003e-01 -7.797347899825048945e-01 -7.625068927818552389e-01 6.415392504821679220e-02 1.553405169589241686e+00 1.357048475372734542e+00 -2.700580759636906358e-01 5.319485720669297341e-02 -1.261320224224653508e+00 -4.523937328104231659e-01 -1.216902873218230208e-01 9.851020092126775429e-01 1.182907856212852549e+00 1.155124945878373444e+00 -2.120115270224429138e-01 -5.483082984047780162e-01 -1.509313740289559003e-01 6.494805635244456088e-01 1.863455135023607490e+00 -1.035327652826434797e+00 1.376267741964120380e-03 1.699184555999021073e+00 7.208709359773094461e-01 -6.850416892743650399e-01 2.882877487848338194e-01 1.613428468219632927e+00 7.716929312198580471e-01 1.220401595123700611e+00 1.665795908211579857e+00 1.389191095299601608e+00 7.745949664724838257e-01 -1.149424899434569491e+00 -6.122356363444457772e-01 1.166546552868891418e+00 1.058383107688079111e-01 -1.533613953023387655e+00 1.102109802996152688e+00 -5.439526099648448465e-01 5.701240417616638689e-01 1.506930632245661039e+00 1.281948267664884789e+00 -9.830193191187311941e-01 -2.981784277582276155e-01 -1.848164393978753983e-01 1.045529715345556027e-01 3.944265163339055191e-01 1.563479977107941954e+00 2.790653508881581479e-01 -2.059227023633382281e+00 -1.842392116509399269e-01 -3.413378380121611100e-01 -4.619547616418689245e-02 6.975410504261220224e-01 -1.306204534145355423e+00 5.812652875621775461e-01 1.753604630602130676e+00 -3.560899053391424207e-01 1.444623262632321659e+00 6.601108951583786189e-01 -2.811653729725327899e+00 1.296096382758827215e+00 8.398664533848692049e-01 1.888837972510941210e+00 5.799681893646483344e-01 1.360021663006680814e+00 -5.107103765764023917e-01 1.408102128999196623e+00 8.404986331294026503e-01 1.601574204994853368e+00 9.719961587070662379e-01 -2.558745480448975096e-01 -8.167723822783398147e-01 1.179559688083254843e+00 2.107555970644253429e-01 -7.126549037797215158e-01 -1.015005358128962198e+00 6.268968693124948866e-02 8.386789426678580295e-01 3.102728516269337433e-01 -3.428951826268393233e-01 -3.271364981338269473e-01 -4.988429415929173105e-01 -1.125553699994940482e+00 2.195011947640792105e+00 4.926959437480817328e-01 5.535853777272032872e-01 -2.179086593629463442e-01 9.046439293045703822e-01 -5.723857811543116014e-01 -8.556138479313279976e-01 -1.652601308639404687e+00 -2.389997189257121679e+00 5.790133540939766954e-01 -2.184320539374039801e-04 8.816320299043393094e-01 9.455117488183691077e-02 6.987964059645733750e-01 -1.264026133360168780e+00 7.889311122703215329e-01 -6.716237336991750517e-01 2.527088613487554758e-02 -4.543525380051224860e-01 -1.010156342517358308e+00 -7.368631000209800996e-01 -1.261567356064237755e+00 -8.986618848501974899e-01 -6.945539101201686494e-02 1.424430804890325808e+00 1.153598481850089064e+00 5.393042720466130202e-01 8.429463241550461117e-01 -4.744223405648262948e-01 6.615157474663388992e-01 -1.413058003728062006e+00 -2.043401548447887905e-01 -9.640433436386265376e-01 -1.235919502847427687e+00 -6.076927644776927151e-01 1.125113728968833104e+00 -1.995694199657302992e+00 2.194432467796585962e-01 -5.127874832053145315e-01 -2.744918072209002746e-01 1.676426141826353744e-01 -5.507128027068151077e-01 -5.876043977430619319e-02 -6.367304347449667112e-01 -1.744446580041033368e+00 1.117433829583861726e+00 -1.338333117156550178e-01 -8.763973297813451024e-01 4.839021918976965653e-02 -8.551627618839047207e-01 -1.211450969955860657e+00 -4.731183741919988694e-01 3.995520650546218189e-01 1.986693448608233825e-01 1.017768863765377702e-01 -2.201232738201792938e-01 -1.464268017257903898e+00 -9.610924802867651939e-01 -3.762743115465479460e-01 -3.920937690641874696e-01 5.376365725105645144e-01 1.091499994969988174e+00 -1.325436742640395127e-01 5.148028078020991938e-01 2.749217169690251761e-01 8.114650873306327172e-01 2.381241300429913776e-01 6.338448149149573940e-02 -1.536886171654639366e+00 -1.488428527740500273e+00 4.485027006117847104e-01 -1.052687916120352840e+00 6.334557298282540716e-02 2.324235130663354632e-01 1.064019120730395729e+00 1.249345333559404470e+00 -2.860962609054471528e-01 -4.603760830817668070e-01 1.079635245164880963e+00 1.178396302977631656e-02 -1.523441611080771141e+00 1.278996258584156609e-01 1.212719769299588801e+00 8.227283629630777195e-01 5.376035467977992033e-01 -2.106531071189878812e+00 4.220338555745887232e-01 1.161976896815517524e+00 -1.385792978664699859e+00 1.199353510970907477e+00 -7.492482745027225777e-01 -4.976646831325700626e-01 3.119923120606564737e-01 -7.879035593186428654e-01 -1.873522539931010478e+00 2.820533205545358579e-01 -4.283576215575644885e-02 -1.699991207169276430e+00 -5.751389242099377852e-02 2.356656710207064298e-01 -6.939307371610060893e-02 4.274708911543572687e-01 -2.404099895552374855e-01 1.726426281462179191e-01 -1.573319867837724706e+00 6.877530879385833629e-01 7.107650637408546856e-01 -2.311928780786102422e+00 4.748979935923424156e-01 4.609544612896394611e-01 -1.008681139367491930e+00 -1.009994196086457130e+00 -6.426914441588749138e-01 -9.390735605420652554e-02 9.325575584989129196e-02 9.927912733682191515e-01 -8.297782177780697044e-01 -4.640622499282854863e-01 1.600358955167537012e+00 8.371564170245475722e-01 -3.918911022548704493e-01 -8.374550622951305590e-01 2.311679048900432687e-01 -1.766060937666631636e+00 -8.640034067838907594e-01 5.261512359676496775e-01 -6.071183564675013411e-01 1.739277437448378372e+00 -2.057368805729283601e+00 1.534091959232215974e+00 -4.422587941970103631e-01 -1.222962966196428219e-01 -2.114087193523980446e+00 -6.441964673730473656e-01 -7.388023381261853151e-02 -2.842514195003256194e-01 1.031630365299677665e+00 4.743714392896188903e-01 -1.940075862331949175e-01 -3.496952801100527974e-02 7.139395982061206292e-01 1.628771954137272271e+00 -6.641955313390565108e-01 1.042775761948589119e+00 6.253889431608161686e-01 -3.923412170957551459e-01 -6.185806340216843946e-01 1.473277815182767236e+00 4.682693781705646874e-01 1.550663627835036307e+00 4.577450476569858151e-01 3.395409135161108760e-01 -1.747357187796739209e-01 9.671452123143855495e-01 -6.881249745094917269e-01 6.671968254842041146e-01 -4.007171682217095521e-01 2.910678488650293438e-01 2.534396738304870667e+00 6.586470543189677507e-01 -9.373880481850298541e-01 8.125578237020636418e-01 -1.093345644744596168e+00 -3.642008536884440706e-01 -1.533818835229427524e+00 -1.624141647339975014e+00 4.378552396228886923e-01 4.499573955047259100e-01 6.445231460226765741e-01 -3.521982813205464247e-01 -5.056279784343808287e-02 6.459763089722225793e-01 1.422735632583496113e+00 -1.070420498015756117e+00 -1.954105230337150001e+00 1.158592911412579252e+00 1.892756549460364424e+00 -1.151920209909310655e+00 9.678380305098150949e-01 -9.827731947434847903e-01 1.424227570967813605e+00 7.427027393274052702e-01 2.525768541027182401e-01 -1.338887886517535097e+00 -8.978220591331298461e-02 3.434485947866051103e-01 -1.614777868313497788e-01 8.854246451917432981e-02 -1.203037446320613046e+00 5.473291705017993003e-01 -1.537407842031856653e+00 9.866252835271358546e-01 1.041130838074036946e+00 -6.637465449454408306e-01 -1.275137441307041097e+00 -1.701391669820141894e+00 -1.374224512783430496e+00 3.203952991800528283e-01 -6.057895343864236337e-02 -2.971324558967168572e-02 -9.168317293492325160e-01 -2.858879968328572052e-01 -1.772822689763750459e+00 -4.863019078701415476e-01 1.006432942337433190e+00 1.429887214882298752e+00 1.840617390571741119e+00 -6.524741240798095365e-01 -1.079881608562404338e+00 -2.849838174674745317e-01 -1.045057347900784084e+00 1.835839860582801075e-01 7.263867426903240776e-02 -1.787326398927831628e+00 1.510793318991124234e+00 -3.010814506900994392e+00 6.232428636706379699e-01 1.629800431696731000e-01 -2.143686725393617876e-01 1.602609551937264065e+00 1.756373323553667376e+00 -5.781314694700093737e-01 -3.064689490753143980e-02 -4.876544096634669034e-03 -1.483506917126142355e+00 6.990468818635167114e-01 1.996540733153508995e+00 -1.445421233388575477e-01 -3.841250285353413618e-01 6.096510454948377289e-01 -6.666542293008222153e-02 6.524392000225507360e-01 8.871133398493277200e-01 -2.202664220692104602e-01 1.055721495306121360e+00 2.488834545240761198e-01 3.292969580885941050e-01 -4.021397283106545317e-01 -1.408805802638739113e+00 7.969244522873277781e-01 2.452030421070923172e+00 -1.459032625643065795e-01 -1.645526085786425341e+00 1.158259171150297639e+00 8.481476110056843098e-02 -7.059144149939131641e-01 2.639696178395306569e-01 1.699265958432988999e+00 3.172783273824881234e-01 -2.268747872222368622e-01 -4.159830661462896595e-01 -4.886146485643418358e-01 1.612053976916924883e-02 -1.671380152972475330e-01 7.749319496284544639e-01 -2.178126445446327830e-01 -2.377010604115264297e-02 -5.776026237976848998e-01 2.496866965490541213e-01 1.285277293495594497e+00 2.979807719650600095e-01 -2.278102603308801211e+00 -3.107151782330565548e-01 7.423818674215003632e-01 -1.980510434595665337e-01 1.654895296976379271e+00 2.311261843243991088e+00 1.167084717617907330e+00 -4.194259046154557025e-01 -1.576733004027071616e-01 1.057114909438820471e-01 1.415664428889796822e+00 -1.519498062097986102e+00 -1.988329661637014967e+00 -9.536374181059659172e-01 7.609122290817039724e-01 2.885294541464930029e-01 2.861434999619033581e-01 3.920072504621825993e-01 -2.009307137247527408e-01 1.769249856033889567e-01 -1.518401911028604667e+00 -1.635164048026219064e+00 -5.124672994628027833e-01 -1.034315784790939885e+00 1.647067016163493047e+00 1.312068176640820705e-01 8.930382330842117078e-01 3.409327585823470064e-01 3.264485535207917732e-01 -1.650308886801599151e+00 -6.451094448757527244e-01 -3.397737813404784202e-01 8.181284540083220147e-01 -9.488883974646550312e-02 7.777419160954802679e-01 2.886554918052537944e-01 -6.025751810967694411e-01 7.766901661340120944e-01 -1.632974809986529774e+00 1.041316206505654263e+00 2.113015044887062821e+00 -2.025937495785561815e+00 -6.804622900567606214e-01 3.293664129052461392e-02 -4.377806509535853152e-01 -5.970982442922548872e-01 6.912319397314145575e-02 -1.799221770669831688e+00 1.420429448198078926e-01 2.096380404272163711e-01 8.667316985255940631e-01 -1.285469582891954898e+00 -1.752486753098317709e-02 5.049277233266205034e-01 3.007700423372176024e-01 1.195206913339725396e+00 1.396268769204234150e+00 1.106773520470609284e+00 1.586860251032832014e+00 -6.247803635356909968e-01 1.320767790645111850e+00 -5.216279494034655739e-01 -6.999841210066745090e-01 8.844300663356104986e-01 4.577181003091012612e-01 -4.810631837120105669e-01 -8.051060471146714859e-01 4.482537784199822628e-01 -1.562929582426419550e+00 -4.796387913816710369e-01 1.462569642631365685e+00 -2.972370770732894463e-01 1.411249711875191548e-01 -5.618790489569803343e-02 1.129891123152810373e+00 1.943099047282442933e-03 -1.648666535882684192e+00 1.544495045293922120e+00 8.073488696760354744e-01 -1.576844233055193223e-01 -8.403864543135981524e-01 -6.948580929211599644e-01 -1.578443317988888484e-01 -1.975518625862205724e+00 2.091547810940987961e+00 8.476406522394732690e-01 -8.570417141106281278e-01 1.513275239791802118e+00 9.624113928406764495e-01 -7.503074292915880295e-02 -1.637783284162033004e+00 7.480032398865287258e-01 1.540779708319403030e-01 -1.703980376773135186e+00 -9.750830807400550082e-01 4.005366694760263691e-02 3.367366257230146598e-01 -4.173772866233358414e-01 5.510031870964910983e-01 9.279450782393775521e-01 -8.742057750138403360e-01 -1.968643789189064908e+00 2.738006652824787612e-01 -8.701895347639839740e-01 1.425727566835548688e+00 9.354748766184921571e-01 -1.030158567338709696e+00 7.781423270372392897e-01 -1.448349748695539896e+00 -4.635566118432850602e-01 6.065432256826950308e-01 -4.992017751657324420e-01 -3.917894232853095793e-01 4.762406245074089495e-01 1.699921872238432385e+00 -4.232167154281608057e-01 7.654496900443248375e-01 3.401293038541196023e-01 1.303364348240834802e+00 -3.071547016475779657e-01 4.336113069640078477e-01 -3.213250802478129220e-01 1.012408489781270848e+00 1.530369343841137264e-01 6.876952120615972275e-01 -4.089124117032905681e-01 6.254667276496372885e-01 -1.805311775070786995e-01 -2.046412146563994505e-01 1.778953678498697899e+00 8.360978832922296711e-01 5.409931404557865031e-01 -1.214756012605608282e+00 1.455651402741333644e-01 -4.689455660589671449e-01 2.839640907661359126e+00 -7.923337660542586480e-01 2.694151841928418833e-01 -2.239207720973303006e-01 -1.111372464639344360e+00 -3.039187804393818637e-01 1.081170624620985787e+00 1.303635957132310397e+00 -2.157396088837080280e-03 -5.003763142398969244e-01 4.496193351064744492e-01 -3.599199202474698822e-01 3.620076704802693279e-01 1.124935621002471686e+00 -3.548118325685857277e-01 1.021979205231276611e+00 -2.990091819368400072e-01 -1.263951819836255375e+00 1.062133049183877187e+00 9.811745543856048579e-01 -1.347469494012299762e+00 -2.645751204352982278e+00 -2.261457843645947818e+00 -9.139995051684580984e-02 -2.767624156828003001e-01 1.916189303655162046e+00 -6.228348739883308172e-01 9.194452076799153328e-02 -1.509344783253820932e-01 -1.557517942428193969e+00 -7.435409469554901118e-01 -2.965545430552421480e-01 -5.849668134219293547e-01 8.809606744056687200e-01 -7.502362748078144072e-01 1.254497877140834161e+00 -3.511753388828073308e-02 3.734738243043520534e-01 6.381916550482881201e-01 -6.029350857744300018e-01 3.127843323241694118e-01 -1.495175905406444405e+00 -4.795185973750064057e-01 -6.316966923049939231e-01 -3.525205036200470543e-01 1.400857274986215151e+00 1.962805258533473207e-01 1.422902009015321045e+00 -3.840699311651136760e-01 7.827594305486781368e-01 1.305608862348370147e+00 -7.719622733810406201e-01 -1.637792263689165528e+00 2.499937113106941167e-01 -7.171675736902599629e-01 -9.183215675684548440e-01 -9.089617679897836755e-01 -4.133283332897237372e-01 1.217321483890660527e+00 -1.858424579498042795e-01 -3.340160034650326848e-01 1.043475093141312371e+00 -6.075985696581445161e-01 -2.079425833240937216e+00 9.582307024997142042e-01 3.354904232146023735e-01 -6.383824955517690414e-02 -9.861424508073091122e-01 2.395781007636772930e+00 2.206396513586957042e-01 9.843700806676012327e-01 7.831339372023697898e-01 -1.168554569265982668e+00 -8.365100016291531215e-01 -1.942818978373553218e+00 5.011595406532359798e-01 -1.116243102197399972e+00 9.811263109342335254e-01 1.458486295236213426e+00 -9.417382493594891324e-01 -3.527859418565450489e-01 -9.805332744975695514e-01 7.427874433350608596e-01 2.111743522833923747e-01 -1.317564422959542458e+00 8.149208699789040056e-01 2.254378636318664364e-01 5.186742874720287055e-01 7.044868896623787125e-01 -9.707939515447461254e-01 7.537984231674641489e-01 3.816450050698362850e-01 -1.179883233422167610e+00 -2.563843080320313272e-02 -9.803797923803501957e-02 3.728603062142958890e-01 -9.354340364898473537e-01 -2.457492596213076974e-01 -1.518095034141003774e+00 4.085119098660416337e-01 1.840550277087009412e-02 5.641021842214803683e-02 -2.395615330826297296e+00 -3.792323666117198844e-01 1.638848683737531786e+00 1.158603992966291241e+00 7.174601386987089491e-01 -1.176475208102531589e+00 1.203754136616182191e-01 -3.590353482093198156e+00 1.348737002665253426e+00 -2.785486107663050159e+00 3.202996199028400048e-01 -1.005837944436225984e+00 1.080361888346345278e+00 4.322872016856308397e-01 2.818386568646180090e-01 -1.572453252087097963e+00 -1.123507059275522302e+00 -7.300066682764346782e-01 -2.932981265462172304e-01 4.667126125367442729e-03 -8.017709202036967797e-01 -1.574171613195583408e+00 1.900141162568373121e-01 -1.019403250872653377e+00 -8.114535372634067434e-01 3.080074889241177921e-02 -1.376478532318892611e+00 -5.161075956603146109e-01 7.033309634503842611e-01 8.355570465044815931e-01 5.383243862567766991e-01 -8.177397432881312600e-01 2.276941963702182881e-01 4.647100558954034288e-01 6.459020445824348311e-01 -1.052108784526634699e-01 -8.141558149815580903e-01 7.006134118929551180e-01 -1.597251041746341471e-01 -1.724759090161729569e+00 7.334769331628370193e-01 8.252842651630376558e-01 1.404880532082106726e-01 -5.479132088585748628e-01 1.214223750854615119e-01 1.089964985369542561e+00 -1.511725824810748575e+00 -7.686572833110043579e-01 -1.905978003517783473e-02 7.488172710223165440e-01 7.356518842014850845e-01 1.566130777770039284e+00 -2.978112837335302743e-01 3.783573059005511663e-01 1.082911827146520123e+00 3.459462865294001821e-01 7.717343184538760781e-01 -5.759800622408565163e-01 6.138564100610593988e-01 2.182389961274883716e-01 8.446294353364325325e-01 -5.967197658679196381e-01 3.109992349998501049e-01 -1.233160560401976635e+00 -2.166868848884888343e-01 5.443346499719422527e-01 1.225911471431040844e+00 3.378659740421776636e-01 -1.743246753257143178e+00 -4.070393071294369780e-01 -1.401567440709720724e+00 -1.967711642518102488e+00 -8.791763561887614431e-01 -2.089890103876843042e-01 -1.263026354975360421e+00 5.821397938797494565e-01 5.374647653994536478e-01 -7.495585108223863369e-01 -8.863596106395023044e-01 -1.784489765806042127e+00 1.217814165929342440e+00 -1.139992894403733414e+00 -9.511164173472281824e-01 -2.508032665604836287e-01 -7.597964200791622602e-01 -1.013719647197839135e+00 -8.429928606226805288e-01 -8.049568011079540064e-02 7.937646653121326334e-01 -1.016394812707551720e+00 3.809751918670963855e-01 -5.663034147759345993e-01 7.362696716200473057e-01 -3.731511033263568144e+00 2.362831239699365593e-01 -1.456512818745574922e+00 1.197750615916661099e+00 2.179053839241493762e-01 1.580282561992359114e-01 3.245931221556301316e-01 -1.331792327899939954e+00 1.632696922997741718e-01 -1.337132695539326344e+00 1.065455301606130556e+00 1.074416971916253738e+00 1.883762393186320550e+00 -1.522320569954128455e+00 1.517481981384147582e+00 -5.280064128326730222e-01 8.578395864728688425e-01 5.127463555645999094e-01 5.304832800834147211e-01 -5.095736225619428295e-01 -2.315767589835920237e+00 1.350291109898989761e-01 -7.690812788507745967e-01 -2.656260852922686100e-01 -1.484022739193086582e-01 1.736915539986906287e-01 2.012351199917755129e-01 6.623225493900148919e-01 -1.902713610170825964e+00 1.506092181582914247e-01 -5.746695354546730306e-01 -1.006666152614914322e+00 -6.457575351902339333e-02 1.028835847048263225e-01 5.102250689287751717e-01 1.274769955743822791e+00 4.606630349114773648e-01 -4.396808809543046315e-01 1.172843566000370208e+00 -6.662645481145236526e-02 -1.845645111990754428e+00 1.957751313651961089e+00 2.869248059208773238e-01 -6.189734846171945915e-01 2.479090809179282928e+00 -3.823718379917613319e-01 1.326398917092494745e-01 -8.905724463352572284e-01 -3.802866173484125700e-01 -3.719410010838291591e-01 1.056307306716736671e-01 4.847486131053256875e-01 -4.375142375604755829e-01 1.083198505581000060e+00 9.549328982965336055e-01 2.710678532549791520e+00 -4.321440477476155007e-01 -3.927434397472200356e-01 7.151885437993925621e-01 2.166376128108925270e-01 5.646120472865264750e-01 -1.433655405095463076e-01 -1.384225168539193751e+00 7.112029543515522301e-01 -9.914643996068276399e-01 -6.286536166840748230e-01 -1.000923045347491963e-01 -3.214292190601134580e-01 2.902689048209168843e-01 2.523468796083794263e-01 -6.874653449002904315e-01 -4.482876067199310643e-01 1.368234234768735291e+00 -2.245674488268714075e-01 2.414528988957692635e-01 6.324746945871243531e-01 6.785208069003941800e-01 -2.506236344617463474e-01 7.665844654799573998e-01 -2.273124838814714332e-01 1.162520237547590846e-01 -1.211045415240370460e+00 6.383898449680028842e-01 -6.486897661299895201e-01 -2.937224817443220282e+00 1.420976360401830618e+00 1.274060123528818922e+00 -1.321840645755539612e+00 4.084628131927296457e-01 -4.861133441464152716e-01 2.259784227636655318e-01 1.082940681302875019e+00 -3.372716161842490012e-01 1.633812114309143970e+00 1.263061397432929667e-01 -4.293597653270777581e-01 5.589906058468927519e-01 -1.214798750853875342e+00 1.499798548526499076e+00 -1.342937122569403785e+00 5.422020223260792804e-01 1.589619876310540691e+00 1.654540065209908262e+00 7.175842869845094896e-01 -1.803555086186502843e+00 -4.051168690897906099e-01 -1.510566120172333715e+00 -1.996820207616112064e-01 -1.312272219594862843e+00 -6.542833374772325516e-01 -5.176345704554200511e-01 1.603728309365297422e+00 1.403582846631790115e+00 1.356210185109411492e+00 1.911008299600367444e+00 -1.296755976486150264e-01 1.486377263113676905e+00 -3.108664972061079834e-01 -9.910970521015096679e-01 1.595731271827675046e+00 -7.535230108348428546e-01 -1.299918849884577066e+00 -3.285300069108234577e-01 -3.756794543005635423e-01 -5.679501644922990700e-01 -2.131016353906340477e+00 -1.867930645826697766e+00 1.543395788096374177e-01 1.183496507536441422e+00 -8.775689505886266617e-02 1.415915713653398411e+00 -7.415310700489964324e-01 1.752243775392007541e-01 -9.587121209051073789e-01 -8.048473962343048738e-02 -8.474170847508698534e-01 -1.029752109533053739e+00 -2.050571183749741344e+00 1.259503542176199087e+00 -4.992820441518222574e-01 1.349443810680674316e+00 -1.334982820654738167e-01 5.290496968597002692e-01 1.881137716849887509e+00 5.444186474457889391e-01 -2.980804585523709194e-01 2.771949710139951506e-01 4.821258783513383550e-01 1.244759714417825514e+00 5.613262970853385436e-01 4.874064279266226984e-01 -5.261600875623836382e-01 -4.897765457459749006e-02 -1.121891751158113487e-01 9.956276503750720597e-01 -2.161495746216477443e-01 6.420154531649042706e-01 1.168284447329765996e-01 -9.506337061172441538e-02 -7.761582639846615894e-01 1.746412847909115107e-01 -9.888680432901633122e-01 -1.095236374605183638e+00 -9.634532008858116836e-02 3.207855845435839126e-01 8.995417191160312020e-01 -1.570354898886813511e-01 3.306414976579141740e-01 7.656012496799462219e-02 1.263742830336148426e+00 6.521269433429711937e-02 5.943050318191035464e-01 5.615606336825955669e-01 3.038876860922585244e-01 -3.936698307815382214e-01 -1.068958751917978844e+00 -2.851473461325241820e-01 5.965949787881781319e-01 -2.467346677963258017e+00 -9.947959771001639862e-01 5.193736172263830886e-01 -8.414133841059449892e-02 2.797621049812644700e-01 -3.484715570436879295e-01 -3.860109124739677378e-01 2.750325212090588556e-01 1.776864403505108436e+00 -8.302045007858163128e-01 -4.379919255823355728e-02 3.404427741683915265e-01 2.582878693270908022e-01 -1.442553809681107246e+00 5.134892641115021972e-01 -6.756073055082740808e-01 1.239998982896260010e-01 -1.703695922821514719e+00 5.588439874737403112e-01 -3.732553922131437441e-02 -4.296691971680077216e-01 8.221290953734100571e-01 -1.765897028783956421e-02 2.844700996207995547e-01 -1.034079079650897404e+00 1.447872598487676132e+00 -1.549371678297029931e+00 8.563773482318330910e-01 6.535041346523420280e-01 -7.310450151103755623e-01 -2.082068340422005726e+00 7.649384490578088336e-01 -6.076275150322835161e-01 7.576264802688137401e-01 2.969135375936574617e-01 -1.315646605580260475e+00 -1.162713148030809940e+00 -1.048414860206016375e+00 -5.153176020139474955e-01 -5.998652040906511385e-01 6.639252563324017364e-01 6.095085890174539722e-01 8.237133609648273902e-01 -1.251897513749391955e+00 -1.557353689814645614e+00 -1.073662636101121226e+00 -2.167860114050596532e-01 1.478462189478409350e+00 -2.659614144332312358e-01 5.988370260804853906e-01 -9.589062293639826207e-01 1.461014120051110643e-01 -4.812960634817335381e-01 1.359623032614235838e-01 -1.268426201287016220e-01 6.057881450991935424e-01 9.675502895418312821e-02 7.081056720628817747e-01 1.087876934066799084e+00 1.082032586671713315e+00 7.549894803503861551e-01 -4.599065873529948334e-01 -3.994275100502280712e-02 -8.625045191123519306e-01 5.982052602207971193e-01 -8.744982535526006906e-01 1.262546422922420641e-01 -6.859458095041925940e-01 1.291272826052316525e+00 2.156004710847500561e-01 -1.808419487319744112e+00 -1.906085014964721713e+00 5.022369408934366231e-01 6.037468900815602391e-01 -6.238588961663940058e-01 -2.154871130604871787e+00 2.102284204135665691e-01 1.766226031509978700e+00 -2.384267313221803686e-01 4.544879794236245107e-01 5.039151953097230630e-01 -8.338604365093363890e-01 8.078348143977832213e-03 4.929750586715866967e-01 1.076703011870035809e+00 8.116180195793387675e-01 -6.451124485480959070e-01 5.701302600086555206e-01 -6.227807847970279198e-01 3.555848863379432734e-01 -1.489566857703313207e+00 -7.361522625121657004e-01 -3.267540103573879917e-01 -2.194673975578093739e+00 1.317822155328535715e-02 -6.692769286425660491e-01 2.804869123589334712e-01 -7.393813050016344590e-01 1.415690593716929957e+00 -2.303986170345937168e-01 8.933973785164104342e-01 -8.687329154575385015e-01 8.216389567728340504e-01 -8.006473496622297237e-01 -6.693123904330806895e-02 -5.294420495796395842e-01 3.088565050352935493e-01 2.370208913648978177e-01 1.759808437614072796e+00 -4.214815794107655555e-02 -3.940301046855698708e-01 -1.856248666881966436e+00 -1.557972204065559974e-01 -1.563467435896767954e+00 -8.436770869592159772e-02 7.033640015818697355e-01 1.174641659959076545e+00 2.488957021210042864e-01 -2.816690144490929804e+00 -1.011435146381842731e+00 6.286820081988301334e-01 -1.515651004479172448e+00 -2.975103418348349349e-01 1.681681784369146726e+00 1.790948036741267513e-01 6.541106034657461210e-01 6.098754923397773364e-01 -1.262450566027573551e+00 -8.462353916705447343e-01 -6.621206167594467784e-02 8.797956374388389289e-01 -1.114983883550321464e-01 1.773603581282466646e+00 1.836706867988614489e-01 1.437206874668122358e+00 -3.364114835060018627e-01 -4.817464564633128221e-01 -1.194350577703157806e-01 1.306181456505700611e+00 -2.797714184568331763e-01 -8.716119441527273026e-02 9.225405205020905663e-01 -1.437196890648994918e+00 1.254227025906890391e+00 4.853881793292381674e-01 1.557752748583676849e+00 -5.499690384456197290e-01 -1.853252085762604029e+00 1.012672975707013201e+00 1.813644896905680093e-01 2.277456281237631330e+00 4.377494668644709153e-01 1.432206200689018383e+00 -9.498295692342385577e-01 -2.835370946576329376e-01 -1.008696119756498311e+00 1.237259702857472554e+00 1.418374864934497825e+00 -5.264912379974445722e-01 5.055713765868191656e-01 -5.516774017303220923e-01 8.236713417284151628e-01 -3.315427018675682347e-01 -2.540114496408238387e-02 -7.546017375534873339e-02 2.692103635918101645e-01 1.006315928600619580e+00 4.779901009181692362e-01 -7.083944271055373498e-01 1.201636323580097088e+00 1.045677552808814692e+00 -1.039516054195291472e+00 1.944740524669215098e-01 1.971494353419870338e-01 1.208511459308712954e+00 5.362365619662387006e-01 -8.027765355557331395e-01 -3.202008254928614961e-01 -2.263256772664249628e+00 1.856840663654312440e+00 1.969939434697451697e+00 -1.232697099940996077e+00 3.105777229022121944e-01 -6.028749414496727965e-01 2.016434122842768240e+00 -5.933012908763546367e-01 8.322409374414396765e-01 1.423941779192664292e+00 -3.627811781217268328e-01 -7.777036747237311420e-01 -9.192041767519624207e-01 2.148436476967747755e-01 -8.846726453094982956e-01 -5.999242650442296494e-03 1.126906813070400887e-01 -1.345371811271265372e+00 -7.748348118331543910e-01 1.976448135264790018e-01 -1.847128145236910934e-01 9.904642824200093898e-01 1.590552910841532386e+00 -2.542395860829668397e+00 -3.759090920662000457e-01 9.115177886440566368e-01 -1.711358616778253239e-01 4.726500140059162192e-01 1.138227845871750271e-01 3.544566136974811044e-02 -4.795886054457632747e-02 -6.170650963665439415e-01 1.734090497319761504e+00 5.591715735230722295e-01 -1.533911511457994203e+00 -2.839803127171804387e-01 -2.012135534390888214e+00 -1.785679603338098609e+00 4.227693346139790864e-01 3.061366748292030371e-01 -8.699619399853056878e-01 -3.938088104914849175e-01 -1.208374072722243620e+00 7.718058845050489447e-01 -1.056035649778401364e+00 3.539304181261806320e-02 7.235044338157575750e-01 -8.570613303382713655e-01 8.685147505160101256e-01 1.230215543138643230e+00 2.516387074975947602e-01 -8.151989308215865648e-01 -1.587193272966678781e-01 -1.352446304630595453e+00 1.089357905415479777e-01 -5.442091273841515031e-01 5.199209007620957390e-01 1.487124960123167583e-01 1.226293836239886303e+00 1.936965169015234967e+00 -2.228050444888492798e+00 -1.991835360298043478e-01 -8.075771664017483698e-01 4.663357411771252847e-01 6.662982129277306154e-01 1.874786596077206546e+00 3.203330850966218946e-01 8.131149318429919948e-02 9.021047691795753831e-01 1.017167432268897054e+00 1.089018989320981401e+00 3.200856690552397743e-01 1.166219986550243726e-01 9.417240612061440475e-01 3.661282959343459820e-01 -5.661623223181284636e-01 2.245384681486956302e-01 -7.485211163635360210e-01 9.006616362474051396e-01 -1.782314792311956664e+00 6.340083990349767440e-01 -1.656686943880575358e+00 -7.591427505947702103e-01 8.449517375224814275e-01 1.497295438845067217e+00 7.261858393229860820e-01 9.066286233225112623e-01 -1.435558996320508984e-01 -2.184439060690589685e+00 -3.438976750797130277e-01 1.363609004020102100e-01 9.293729828931821535e-01 2.394773229171423878e+00 3.848733585157802506e-01 -2.579238691817157259e-01 1.228035505188918242e+00 -3.164933326828459625e-01 6.487240192691500207e-01 -2.316820611196825364e-01 2.130267044179714908e+00 4.135343911048495746e-01 2.593016943669295138e-01 2.311556778342365170e+00 5.331735951384203309e-01 -1.482666995691485357e-02 1.302383902189228337e-01 -1.280249103458361848e+00 -1.099598989403346300e-01 -1.368843693418732299e-01 -2.138275981419469618e-01 -1.387977021758447782e-01 1.600234131905403645e-01 4.913344293501260007e-01 4.073314341400487426e-01 -4.774087034041117339e-01 -1.404056046189547935e+00 -1.264574077470035141e+00 2.884307282956894980e+00 -4.408730101459277240e-01 -2.408978719380595379e+00 1.299917228086020282e+00 2.646564237249228735e-01 6.825589134541165670e-01 9.385760594226599807e-01 -8.044904232032985825e-02 -1.093638084639439567e+00 4.964637717264690497e-01 -4.472464793041074360e-01 8.870702894360601443e-01 4.242116070058343791e-01 -9.372481489961770329e-01 -1.815566140226950065e+00 -1.838136515447105213e+00 -7.346920331642508017e-01 1.509885049974925675e+00 6.740354870413934885e-01 7.716816839465997502e-01 -6.796323440651446113e-01 6.754122162028830534e-02 -5.142874861591666402e-01 -7.368961709723385045e-01 1.325070638985088589e-01 -3.862596132980146701e-01 -1.523543044364659815e+00 -1.830035086087897223e-01 -1.077817515325695918e+00 -1.442361948701883057e+00 4.553380420708667137e-02 -6.934534333246629156e-01 1.568850735633265714e+00 -5.910396466684109118e-01 4.598456200308982389e-01 6.440686705745903851e-01 -4.662546388103542272e-01 3.916689695534699145e-01 -1.141838476395451885e+00 -4.845683080484390337e-01 -7.092426678797525419e-02 -1.711181293697953354e+00 3.594498596766490528e-01 -1.032076316372590785e+00 4.801388046725686976e-01 1.062207234560111457e+00 4.719783663185821848e-02 -4.924353041674845999e-01 1.077104213066039762e+00 -1.255497483982189078e+00 9.264230834210399612e-01 5.922942240165622874e-01 2.498563792609289624e+00 -5.809036075702729562e-02 -2.583725623717995634e-01 4.129825891510919833e-01 -1.149218622208780349e+00 -6.945436785175761463e-01 8.604742582905645643e-01 8.762545857602864752e-01 -8.861752111319921577e-01 9.565905980604655356e-01 -1.637513715420524096e-01 2.404012866934046588e-01 1.116603642998409640e+00 2.369044139139112048e-01 3.627356594974920911e-01 -6.342242513575312435e-01 -1.600850289423533024e+00 -8.789327509481674738e-01 -1.270020908609855725e-01 1.660012421631665847e+00 -1.367871236095507648e+00 -8.242604835198428237e-01 1.502642294276787638e+00 -7.634018362142742653e-01 -4.916715468738721007e-01 -2.388585282895352713e-01 1.024839124171466942e+00 -2.087551322886603167e+00 -1.039308063437351937e+00 1.608862322902882003e+00 1.369485397383103598e+00 -9.260653323496543798e-01 -7.869919583174359579e-01 3.672443562409873075e-02 9.950440453541344876e-01 -4.931040394981128783e-01 -7.915229216720117700e-01 1.540950650455723103e+00 -1.979158276235254421e+00 -5.692339644845146873e-01 1.798764489497881813e+00 -1.338854622783200110e+00 5.185188575098385044e-01 1.331059990163224072e+00 -8.889609660014876624e-01 8.649849915737774231e-02 -1.662469246349300267e+00 -1.201467244481391888e-01 1.150006080665639807e+00 -6.121465787079569676e-01 2.965702235120250663e+00 1.983065382454762382e+00 4.551692498411391008e-01 5.732148954422220388e-01 -1.728129648849441036e-01 1.830531309052793043e+00 -5.739354570612607009e-01 5.789102081316779280e-01 -8.592749631222980078e-01 -8.874167333248845768e-01 1.929351465134992782e+00 -1.071700015559956087e+00 -1.717143150076927638e+00 9.227510093203867836e-01 6.106220095226975175e-01 -1.552291394096735333e+00 -1.056194565944035269e+00 1.211234242856655596e+00 -2.454077425228547993e-01 2.318284048915140727e-01 1.721224827728021323e+00 -4.979067131924109768e-01 -2.118305149453112712e-01 -1.978481766481961834e+00 -3.576910921794086984e-01 -2.089200342533879873e+00 7.503476242879342228e-01 -2.450629549267244467e-01 -5.106256093462034906e-01 -5.293948668190882056e-01 1.470956725496091189e-01 4.270824718695082622e-01 -5.792782348148179938e-01 -1.608756151084317354e+00 3.137047787883107119e-01 1.513688198554921094e-01 -1.046405735904168299e+00 5.478525345057420060e-01 -9.718719439582877984e-01 6.429029379540007749e-01 -3.852250764667573130e-02 -1.114539875784993583e+00 -2.727289086105879612e-01 -4.797669587709058048e-02 -1.985686514575766060e+00 -8.507696661796957383e-01 1.264724283578235742e-01 7.431797614388267748e-02 6.345194197776276024e-01 -4.275211962723820536e-01 -1.964085626475245150e-01 -1.949167407972776933e-01 2.827632208675326386e-01 -4.560204939882573361e-01 -3.983112915466691106e-01 6.770066661455771684e-02 -3.815260495063353741e+00 9.942487667376811444e-01 -6.961696417347358334e-01 -9.516872279082457808e-01 2.179647259011494143e+00 -5.838813555208843820e-01 1.683312314350760452e+00 -1.054984972546863409e+00 4.170022247467343179e-01 2.042479770217124346e-01 -1.412041128376178289e-01 -7.756533328881047851e-01 -6.207806443390104234e-02 -2.461489614608216581e-01 -1.011630450531723735e+00 1.165628045181775096e+00 6.259482522915470470e-01 -9.669039360707536446e-01 5.138089800304097565e-01 4.355915816141276986e-01 -8.953647187224977877e-01 -7.574398090612277645e-01 9.800271128350216410e-01 -1.289242867448981422e-01 1.092255591027445183e+00 -5.133993737037466643e-01 -5.175080548077407583e-01 2.950870689797688295e-01 -6.498296816073857451e-01 1.846665823787875693e+00 1.069851242604702657e+00 1.381366278995303620e+00 -1.494504774375470446e-03 1.622606953206556346e+00 -4.114257003840487426e-01 2.875015715588256637e-01 1.490734816258779648e-02 6.714493628405374115e-02 1.050632519928148767e+00 1.003280072108860610e+00 1.672518376783532101e+00 9.039063102402639105e-01 5.107987887555882622e-01 -6.343399971735638188e-01 -2.753295632543824589e-01 -1.596554196974551365e+00 -1.600754748717202025e+00 -6.758481214881718602e-01 3.177550964878416706e-01 -2.195364485074884797e+00 -5.098963777077181181e-01 2.468505057486382270e+00 -5.037541364187781978e-01 -2.377135069948062451e+00 1.472887506688821180e+00 1.279760664912120384e-03 8.372884940236997586e-01 8.375014325873236798e-01 7.213082200379868913e-01 -1.025091002757508307e-02 3.528489427690574276e-01 5.594676448799603546e-02 1.533817685295727484e+00 1.042208044974095582e+00 -8.814836583229970213e-01 1.235102052459299410e-01 5.180976403048345724e-02 1.188218926538484183e-01 -1.260450941428142624e+00 -7.863847513541378786e-01 -1.057460482354021458e+00 1.935688411364886230e+00 -4.123642547909808220e-01 1.106400565872542735e-01 6.170448171904424628e-01 4.196026580797572181e-01 -9.577971586826071748e-01 9.477770651006163227e-01 -1.251533185444479557e+00 -1.937692685338966214e+00 -7.371776760031887310e-01 1.728248714112289586e-01 -9.985560137104352307e-01 -9.768503239860833187e-02 3.529931432026010008e-01 1.088147759690469174e+00 7.386362288824328548e-01 6.169757653111181961e-01 -5.979119355861342022e-01 -3.825552246048431471e-01 2.085702548321678729e-01 -9.003907338266124993e-01 -9.415245307022044319e-01 -1.272161255513533096e+00 1.178961248536124273e+00 -1.390876258182981662e+00 1.467382846866917279e-01 -5.991159737755120673e-01 1.761195011147649314e+00 6.797491959101572591e-03 -2.759572838141588491e+00 -2.522582983301498508e-02 1.960784598079287289e+00 -1.827480218541740919e+00 8.170708085942036680e-01 -2.116036795756111311e-01 1.910345732803812591e-01 -1.156892453120282438e+00 -2.108055780810253188e-01 -4.378084885806901028e-01 -2.025944949412274987e+00 2.188074115761541039e-01 1.384710723437478030e+00 -4.300324212579455518e-01 2.022816365365187330e-01 -9.465469410519251614e-01 1.503434175138035789e+00 -9.743623137962448277e-01 4.638830271133496108e-01 4.999955774997387192e-01 3.331990261415906885e-04 -7.221087102433971783e-01 -1.096046985860708256e+00 -5.474653596375242959e-01 2.696651723707578219e-01 -4.942865519157776388e-01 -8.211152777681594017e-01 1.622781413614327706e+00 2.774635597984401736e-01 1.389399392275407485e-01 3.195292050496007508e-01 6.729743062963086109e-01 6.725774740936801832e-02 -5.553822559436747408e-01 -1.645252278686756275e+00 -1.104205457624487074e+00 -2.378623732591658990e-01 2.340587705856986556e-01 -1.118891062711621531e+00 -6.428954968063741449e-01 1.379295707714795816e+00 2.352298505336377910e-01 -1.247824687208343164e+00 6.674622947437259812e-01 1.261531479917799459e+00 6.562953058439514598e-01 1.609036119997810654e-01 3.932447419068970662e-01 -3.098904865872078029e-01 1.107908087537137654e+00 1.549843057664424539e-01 1.858054001666288091e+00 4.062089245736637544e-01 3.576381660402200846e-01 -1.628733134551891282e-01 9.127241523153371006e-01 -1.344225204688513031e+00 1.928832390177272371e+00 7.178106097502968685e-01 8.662144841021615083e-01 3.260180756633104249e-01 -1.606253223886748405e+00 8.692572803958581451e-01 7.878936111373043838e-01 -1.483563990732345905e+00 2.715778473347373878e-01 8.531041120201431349e-01 -4.571775846717540670e-01 -3.480871107968859235e-01 7.825804579348801804e-01 -7.124315573133396251e-01 3.313440363309010928e-01 4.884078826608152513e-01 1.130046100039863166e+00 -1.025938473254809580e+00 -5.470775942595428321e-01 -4.381846807263041765e-01 -2.608357776375602177e-01 -4.529176927409648279e-01 2.017854449329041788e+00 -6.588653597191217459e-01 -9.574724109689217721e-01 1.161200479126784479e+00 -1.358074674009916549e+00 -1.189724073987471931e+00 1.080303733002541566e+00 8.003799702947326233e-01 -1.225274855982266597e+00 -1.888594477941596128e-01 7.323549439749663659e-01 1.403898014036095709e+00 -1.446319131124728374e-01 -8.398986260374160517e-01 1.387037940528087709e+00 -1.100087361881932901e+00 8.807629972830053333e-01 -9.187599675420901058e-01 1.292451061375362587e-01 5.394350270793032420e-01 -1.236284584593057012e+00 -4.171897423355270251e-01 -8.715707848402244329e-01 -3.541640482361836373e-01 -9.067260938055758945e-01 2.059240574521550737e+00 -4.383511140512578175e-01 -4.280293617024760744e-01 -1.830332619417477824e+00 -1.821294550041497873e+00 -6.182298443693134971e-01 8.475765278708748962e-01 1.057377903264215546e-01 1.857386895758497358e+00 -1.147885677172425734e+00 1.563019971087639681e-01 2.719268922896633800e-02 2.196354711468438969e-01 -9.072367220660731979e-01 -1.288385334610943622e-01 -1.492286351070900352e+00 -5.943146707243195381e-01 -1.335669181159162278e-01 7.511773844857706495e-01 -1.066992043816429758e+00 -1.205844793969426787e+00 -4.172571010960982596e-01 -3.537445501564926986e-01 1.480956991914073262e+00 -2.504136711897959611e+00 -2.092315589943378296e+00 9.352909963164232066e-01 -6.745690326357827171e-01 -1.462718781526084255e+00 -2.097453315966149590e-01 -1.672811919296113059e+00 1.200847702865302180e+00 2.779825910851303039e+00 -8.904772601233796880e-01 1.476692163794712798e+00 -7.948530221514641392e-01 -7.326444910619739348e-01 2.004631669490267512e-02 6.331134379004487167e-01 -2.419329373512989489e-01 2.248965402210351794e+00 -1.115037071120316137e+00 7.007045623112566624e-01 2.145222137010105889e+00 -1.608553629360402137e+00 -9.868179435212398598e-01 -5.947504832341047321e-01 1.001062825037658310e+00 -5.461589596673385172e-01 4.310822984188623919e-02 5.754940200907348036e-01 -4.918850567310938948e-01 6.190173448508230480e-01 -1.098052900361941697e+00 1.402229413491799859e+00 -8.529896452569033505e-01 1.034495497038547956e-01 -4.517994588326723626e-01 1.965298453626318498e+00 1.112248920720919632e+00 9.129873368856014082e-01 -1.316302495998848521e+00 -2.114791791499354978e-01 1.098849092166392039e+00 7.011784569150010527e-02 -6.668327221767357260e-01 1.131638183800151687e+00 -1.231548198005049527e-01 -3.341230467887120192e-01 1.687429248936782589e-01 4.639160028947686976e-01 1.381100609346927577e+00 -2.077725319689681105e-01 4.769719566429454494e-01 -5.792679666951757733e-01 2.549012644446351228e-01 5.414516524676875608e-01 5.379539749483759348e-01 -1.793729169695600922e-01 3.280572518445411534e-01 9.398301570013302131e-01 -7.362758856999264134e-01 1.261264180895787179e+00 -1.448816974349632358e-01 2.230898464932695280e+00 -9.112458478239295889e-01 -7.858028777852227309e-01 1.814654075997069738e-01 4.543228552166133083e-01 -1.793066522386697892e-01 -1.585731517462280804e+00 -6.872256610791078746e-01 3.884448122365905531e-01 5.919259758195308807e-01 6.476893668965816309e-01 -4.127216001884145835e-02 1.430418328876920553e+00 4.673556869023608451e-01 -8.892517260247399802e-02 -1.561313461260696478e+00 5.061984770981270421e-01 -6.228505836096152048e-01 2.271462718739090947e-01 2.711097703574908202e+00 -7.434477469639717562e-01 -1.495865835362549134e+00 9.477161527807130559e-02 4.364513180495157019e-01 1.930511184670913982e+00 8.492676448145228818e-01 -2.631242943970630785e-02 -2.306884008848004430e-01 -3.596014011922946813e-03 -2.652836199205212409e-01 -2.133454491159594013e-01 1.561943006522890087e-01 2.123849946122845278e+00 1.150432442150306073e-01 -1.202655684597602637e+00 1.919965279376521616e+00 -1.651607451139414762e+00 1.053107372127960462e+00 -1.393387810378477809e+00 2.956199757677884232e-01 -1.061751706969257469e+00 3.690952405193063113e-01 6.422082237939524818e-01 5.660565787226307100e-01 2.025696677753724140e-01 9.712598607604999712e-02 -1.827761244925510953e-01 5.391309001336327400e-01 -6.019085316157016807e-01 9.300852266935728530e-01 1.659869888255956383e+00 4.537645715992842943e-01 4.854668691567374239e-01 5.027681401122247040e-01 1.411346844204832029e+00 1.433398947856133310e+00 -1.776894789930595908e-01 -8.086660095717336239e-01 -5.239296654647062068e-01 2.352649814725175925e-01 4.223070371643611876e-01 -1.426360199621578229e+00 -4.524566368148251194e-01 2.374871456016331983e-01 1.091153260082459442e-01 -3.995311187531127572e-01 -2.909593428160165418e-01 -1.773706460394156303e-01 -3.331624947789055824e-01 -3.025585766195777460e-01 1.930219662347439080e-01 -1.774899161606058984e+00 1.363822071411422865e+00 6.950886268436291537e-01 -9.298122609763208590e-01 -2.370803455375287971e-01 -8.132645877557587166e-01 -4.897440995188009349e-01 2.577339388744670945e+00 -5.137300812961548280e-01 -3.716709891137520150e-01 8.604816362884288861e-01 4.063411705849828137e-01 -1.268701571081957802e+00 8.222832006512520442e-01 3.107164440685185047e-01 -6.271771302765040135e-01 -5.679136498939773015e-01 1.174858933514290271e+00 2.199094692530307871e+00 1.316591377980434130e+00 -1.365096308000860681e+00 2.363904981302111352e+00 2.458762269558403268e+00 -6.215937637934679794e-01 -6.633626132771277550e-01 6.039260659611563054e-02 -2.626476682268872320e+00 -1.660500328364979739e+00 6.894890126591771695e-01 -4.219123589006086306e-01 -1.024479862263522500e+00 -1.085494026840872372e+00 -4.504138902048452353e-01 -1.953937923699400891e-01 8.910833060923920024e-02 2.287622183166435619e+00 2.346956854785897661e+00 5.416295640590682581e-01 7.409818951161214473e-01 -1.845471436854028813e+00 -6.172771120811025858e-01 6.970485453894881278e-02 8.323741372549733897e-02 -9.150847922782607835e-01 -1.436021110765926534e-01 -7.864933563416727225e-01 -8.243636543509974546e-01 -4.548212080584332906e-01 -1.625640769245768613e+00 -2.439152199030692747e-01 6.948775757989691382e-01 -4.077360960557369629e-01 -5.931670310043530847e-01 1.668322112604897045e+00 -1.045371385308160539e+00 5.466089921345513858e-01 4.704989443232653890e-01 2.136987016878284518e+00 -3.844081350800745978e-01 -3.075481812608525378e-01 -7.024777257667291774e-01 7.693878378124797690e-01 -6.439008566062974781e-01 2.089535209421501172e+00 -9.295464001542937948e-01 -8.256363633940332347e-01 -8.189800844725966256e-01 -7.099072013872955722e-01 3.301083330440418351e+00 -1.039150122694877165e+00 -5.101474477380818495e-01 9.003266298168409731e-01 -4.307866493912080319e-01 -2.219650778565735560e+00 -1.233342808433647075e+00 1.680522033006790261e+00 6.783010244448908765e-02 1.519627259700972566e+00 3.172219479159384958e-01 -6.003193575462916209e-01 -2.154390147826054758e+00 8.884993126438828215e-01 1.846555500460660137e-02 -1.224631493847330582e-01 -1.475062972423454077e+00 5.890064814699906837e-01 -4.629262410220955082e-01 -1.049218972167953678e+00 6.005195910769502987e-01 -3.389963655658542740e-01 -7.355460392586012919e-01 5.421726252527089285e-01 -7.040430806512026907e-01 -6.790797434280299028e-01 9.951838115495004189e-01 1.035639069889498165e+00 1.366753654197267132e+00 -2.845148101165147381e+00 -7.082701660528001320e-01 1.410711706591187831e+00 -6.963296731848999110e-01 -1.370963708355187771e+00 4.011040279360489347e-01 5.655145928964239177e-01 -7.247145844387133939e-01 1.678489544174490422e-01 4.969662628860549991e-01 -1.554624002804865457e+00 2.332067434408379436e-01 1.008302466688624777e-01 1.744605623405801609e-01 -2.446063325759478158e+00 4.885186079039178231e-01 -2.356263950608216209e-02 -8.768905332028453792e-01 4.551009462063589361e-01 1.639545865917294343e+00 4.360112284247704140e-01 -1.486245750940423660e+00 2.946090709880283542e-01 1.537277594261390101e+00 -8.568316921572399769e-01 5.443094177979284076e-01 -1.631724928611188730e-01 1.231392441327082143e-01 3.754338582701115951e-02 -6.766813819513894934e-01 1.280658535712622392e-01 1.030019927227673993e+00 1.770877667475945216e+00 -7.232430858328340317e-01 -1.102345998340910294e+00 -1.466332021941456620e-01 -1.652216960922564981e+00 2.550469745379386310e+00 5.177156437658361199e-01 4.229128203029909883e-01 -2.239533277911735620e+00 3.972971048847181996e-01 -2.327138785921803732e-01 -2.014093007723613549e-01 -1.385069520664622411e+00 1.684097352321550223e-01 2.213234482090196409e-01 1.164616888222954838e+00 4.333852262164977764e-02 2.501318647417763788e-02 2.348049105597335359e-02 -5.984180841003302609e-01 4.017376193708179222e-01 -7.063460144693899379e-01 -1.334912437084472492e+00 -8.108927499482003753e-01 1.205658269389595638e-01 1.657706224132173611e+00 -7.952927498340163215e-01 9.358809322124398422e-01 -3.890408338492343798e-01 6.932469959871018217e-02 1.544692803048890895e+00 5.215536911930414021e-01 -1.079343771737777402e+00 -1.048470482687661631e+00 2.272352367971416098e-01 -4.861872276371585477e-01 -1.391434487613969706e+00 9.933520226498533667e-02 1.202438198966919503e+00 4.921071225863268284e-01 -4.510409450802208703e-02 1.294083614039398755e+00 -4.942620614702030180e-01 2.055238158817596972e+00 -4.861930989405257586e-01 -1.405416264887274114e+00 -5.685250382009633396e-01 1.900478045507394964e-01 2.002241468636188071e-01 6.537925748653723446e-01 -2.883413047280145580e-01 3.201179829031974289e-01 -7.699226742626380515e-02 -1.153812713295276682e+00 1.206594509893622824e+00 -2.062293792160423855e+00 8.324373172150738576e-01 -2.083557456390563889e+00 -1.342871954615825647e+00 -7.232012695265541136e-02 -1.270020743501296678e+00 -1.216694786813298013e+00 7.751622422855002359e-01 2.521918803867313486e+00 -1.176883344769346973e+00 1.117571358033727646e+00 7.351187729412829164e-01 -7.301797702520660405e-01 4.524990636742680095e-01 1.759271793398525796e+00 -1.342915315983058022e+00 6.778748984352993556e-01 -1.324507014588759191e+00 1.877097616578296879e+00 9.773835083699521364e-01 -1.239952204770633948e+00 -3.982029436633754416e-01 1.380051216388748170e+00 -1.915483263319701090e-01 -4.098601319334240212e-01 8.104406539439776291e-02 1.919403462894473528e-02 6.212494544306447208e-01 5.798058243264886391e-01 -6.256478160039805614e-01 2.270838282125314134e+00 3.553081604414761729e-01 1.072717864146838673e+00 2.253823893031082770e-01 -1.566934323673472962e+00 1.244073186775576545e+00 1.368846478681619683e+00 -1.259980179012661905e+00 -8.953829825777598339e-02 9.494853084510533892e-01 2.921531558005057705e-01 5.577685284118139020e-01 -1.467980718762942616e-01 5.347939849761540465e-01 -3.772363157658540356e-01 -3.096474371072515108e-01 -2.764112505426025712e-01 5.548331778185403573e-01 1.001594893655514573e+00 -1.131259968884207101e+00 -1.827987059000074910e-01 -9.917806587843713828e-01 1.702169518449263563e+00 8.199902189297071375e-01 7.389794633114887823e-01 -6.278531766621106014e-01 -1.335564967618598109e+00 4.597955736300568530e-01 -1.735422012908771350e-01 4.111590646484903355e-01 -1.187292778747812472e+00 -6.592665891888415119e-01 -2.183953825478371691e+00 1.314611083950014692e+00 4.022651328550829741e-01 -1.375014873557264483e+00 -8.744379979196338359e-01 -4.435557032609885320e-01 -1.230768172360419549e-01 2.719886895773168667e-01 -7.918994825339819021e-01 -1.826892261827906871e+00 3.760156939524068598e-01 -1.298356915468640516e+00 -9.401870045008938748e-01 1.854068815448796093e-01 1.253125261240274277e-02 -7.936969324897243938e-01 1.214534778545220961e+00 -3.553139071613292121e-01 1.628734877339112208e-01 -4.802928540628950693e-01 1.030084621334700135e+00 -5.995896663328163789e-02 2.736649506191328185e-01 -1.856298981228487577e+00 -6.188305623696748192e-01 4.789335888670660513e-01 -1.192728764174489919e+00 -3.568483279186018264e-01 -1.253707693179284544e+00 -2.555568016428908656e-02 -2.031693517337743060e+00 7.590263913655427297e-01 1.231423778721115303e+00 1.858690947180591913e+00 -2.151742532603666547e-01 -6.557264688996979896e-01 1.210017586748008966e+00 1.080175216733837429e+00 -1.477298587714769296e+00 9.046959734844585155e-01 1.991460947388430658e-02 -4.201761306639567040e-01 1.897441175819264858e+00 7.796517158088608346e-01 1.397355069949011153e+00 1.794717994214344969e+00 -1.429919388800897639e+00 -3.905601522919952551e-01 -2.597819841651642370e-01 -1.314302178969448232e+00 8.177805880722370524e-02 1.017461960812280131e+00 -9.380006655192508758e-01 -1.429962063023763941e+00 -2.163232683859003525e-01 -8.495812957354230699e-01 -6.821771171487411856e-01 -1.413211473409237140e-01 1.165212359443399182e+00 -1.322434698705747369e+00 -1.070408598321813676e+00 2.832254186541534602e-01 1.934199689491600926e+00 9.173656847345521004e-02 -5.471385728426289008e-01 8.139668183808744795e-01 -1.806792736796065890e+00 1.409983960963121730e+00 -8.496104263755264174e-01 -3.343124786543383853e-01 -6.722581629612031096e-01 1.270750939407223334e-01 6.082142735897511782e-02 4.879268344925589695e-01 -1.418190425744892513e+00 9.191411302084704360e-01 -3.116748782425999842e-01 -5.151024349594524043e-01 1.718003733794886412e-01 3.904524227441000250e-01 9.910429943861335245e-01 -6.290124741194101921e-01 -5.380452578727441537e-01 1.450547039501757673e+00 -1.401872219142817677e+00 3.274255778348168722e+00 -1.566497497967418218e+00 2.899228344651389455e-01 -1.230784800079717523e-01 -2.634090474826695782e+00 9.659146335825936625e-01 -4.516387805205692718e-01 -6.986657870384240798e-01 -2.885885708728203602e-01 1.289482364540595283e+00 -1.322025498126542686e+00 3.839040113588869096e-01 4.229695833547207351e-01 -6.263675477235747246e-01 1.726289358446070898e-01 -2.843816332118566659e-01 -7.579174136499592374e-01 -1.333851293254958437e+00 -5.708333770588482903e-01 -4.166870427348680073e-01 1.106149238365111698e+00 -4.569849239156915099e-01 8.543491316996462137e-01 4.295586343798118295e-02 -1.649062675915203002e-01 5.621963750343415001e-01 6.913415605667880270e-02 -9.464819665870548571e-01 -4.253117638605594109e-01 4.524755183980783135e-02 -9.223636830331261027e-01 -7.152292359903952290e-01 9.572255378478915500e-01 5.479871213849065725e-01 -6.444879459755171736e-01 4.767199966150126311e-01 5.481144743746259318e-02 -1.332126376253470523e+00 1.092346584907361251e+00 1.913892841678873635e+00 -5.936270916407285769e-01 -1.317935171522799820e+00 -1.989497171160707456e+00 -1.873817577450145599e-01 -1.082848278789843022e+00 -2.141802662095018128e-01 -6.661326226899622061e-02 -2.709650126630315237e-01 -3.814975087070153759e-01 -3.154669721530775073e-01 4.839360069640579187e-01 -2.491219542140071574e+00 -1.128135648524505319e+00 -4.562544197585516326e-02 -2.480344681712722377e+00 -3.062198463926852909e-01 -1.807086594928040357e+00 -5.617088701816423946e-01 4.888128057503789425e-01 5.753151750237731621e-01 5.985563592080749007e-02 -9.604002473491755065e-01 9.495984257333978107e-01 1.562654025671912361e-01 2.844239614917426495e-01 1.152785882296011755e+00 -1.646890673543822403e-01 1.009518830432531988e+00 -9.249093709603141145e-01 -1.084690388021003704e+00 1.819222396136777053e+00 -4.279966683163449748e-01 -5.219318827980693465e-01 -1.260510148295871824e+00 -7.870658765304335835e-01 9.616691547057777678e-02 1.460857309458773567e+00 -1.563337924217197195e+00 1.149413327806924734e+00 -4.505931252709635682e-01 -1.004893107939773822e+00 1.109500154187048476e-01 -1.373554269637945691e+00 8.635033159164723360e-01 2.738303591385551350e+00 -8.250441722101521380e-01 -1.107574549314762180e+00 -1.804760831728720039e-01 3.955929638260618497e-01 -5.768299587205764911e-02 -1.155070713500366164e+00 6.549416997215580516e-02 -3.415859114908439409e-01 1.814593860672668812e+00 8.813237214417277698e-01 3.511157702294109284e-01 1.687470763837877419e+00 6.858863338539233911e-01 -4.165797672209989311e-02 -2.315347347576809600e+00 -1.928512314213585599e+00 8.605919018198082693e-01 1.037820959892943984e+00 5.715292315825100111e-01 1.449591290117447029e+00 1.319441612598785118e-01 1.618992532525991290e-01 -9.149010436603542962e-01 -1.151704795986147403e-02 -1.043709041546243110e+00 1.336341746178164813e+00 -2.831118716068337093e-01 -4.400776143404434571e-01 -1.488427668125245296e+00 3.507673516292483806e-01 -1.698506841372982579e-01 -3.479684419052727073e-01 8.517833007294405290e-01 1.471321627335975546e-01 9.399589747728558375e-01 -2.576124762886487507e-01 -1.116721146245154950e+00 2.602693383904223001e+00 6.663897672574509157e-02 2.799505492081929559e-01 1.908765226585616759e+00 -1.263967532838628616e+00 1.792687110710235121e+00 5.284470486511797516e-01 4.154583294742187904e-01 -5.851220771974332546e-01 5.908771392166900505e-01 -1.330935884562474691e-01 -5.699363914421580191e-01 -9.640095430408546218e-01 1.070718994465928109e+00 7.406067945043635081e-01 -1.637398413136762709e+00 1.402799149243484811e+00 -3.258933571387614969e-01 -1.591653801232554954e+00 -1.187142123771027930e-01 4.805929876729990446e-02 8.113273451294797933e-01 3.147440268171743938e-01 -2.456993341832932817e-02 -3.218058868735450967e-02 6.472741337529315242e-01 -4.815314849958503562e-01 -1.493935216092411089e+00 -1.156893609034466364e+00 -1.786838934038073035e-01 -7.762033373719309792e-02 1.933140190873249953e+00 1.991211903585400345e+00 -8.986598998194446075e-01 -3.224197971122819140e-01 4.355553323693113210e-01 2.267557751739456062e+00 1.140032385952709726e+00 -1.061070551725494138e+00 -1.512852357278851478e+00 9.036759312899745877e-01 8.636989797758339860e-01 -1.437599729759944323e+00 -6.383641205261548768e-01 9.506334327592671496e-01 9.348905045798213687e-01 1.109462352674986496e+00 3.005621537398796631e-02 1.312024370384891503e+00 6.224525442724325730e-01 -5.594793657314734991e-01 7.936596920607246197e-01 -6.137079253330023354e-01 1.784218410969361235e-01 1.441502247705822104e-03 2.992472757364688651e-01 1.656937691063123386e-01 7.497909871049204256e-01 8.882742583194765951e-01 1.643038946123665800e-01 -9.163629978298603040e-01 -5.360622533510349674e-01 7.017074242378029680e-01 -6.457147828679539181e-01 4.761424555470365055e-02 1.376696962433599625e+00 -1.916028545707743502e+00 -8.303556513741152667e-01 -1.193064339161728826e+00 -4.138509638065274721e-01 -6.604247838195695941e-01 1.759767853326358100e+00 -3.317190059323593676e-01 -7.702382970933850936e-01 1.033755580626479764e+00 -1.378585578882510321e+00 -9.419772736976248506e-01 -1.194949387548752684e-01 1.592388313733259286e+00 6.486376295043111417e-01 -2.146776764465430087e+00 -3.742456911345397597e-01 5.294304125594970767e-01 2.606571737861826041e-02 1.136777708443544643e+00 -2.289800243736724028e-01 -2.085062806385945544e-02 2.086732808051303123e-01 -2.704355446480713465e-01 -7.929364184873303190e-01 2.212749635891704814e-01 -1.896085648430204440e+00 -6.020351123871942045e-01 -6.125505069969885419e-01 6.313912479089633933e-01 1.217526425030259762e+00 -2.517051018644109184e-01 8.239112289775534226e-01 -2.906866427749066339e-01 2.952078813683574054e-01 6.420388442766230552e-01 -1.832383202449995030e-01 1.629198250170185713e-01 -5.166547050619569870e-01 1.058701212401527147e+00 1.491871525204511606e+00 3.104371087557333472e-02 2.883617760777502870e+00 4.482591814271018604e-01 -1.016255927344560384e+00 3.031764940041767331e-01 -1.773420888018435226e+00 1.724799309857697471e-01 -1.738676399028540764e+00 -1.832152828241208287e+00 -4.086999374974670252e-01 -6.600944185999819969e-02 5.282246340489197278e-01 2.810400185572912157e-01 4.597201535153331298e-01 -8.582591629899023467e-01 2.555890024894348578e+00 -2.025421286110255098e-02 5.424618780719282080e-02 2.540537015320765146e-01 -7.926460265713187736e-01 1.967856963561046280e-01 -2.020344964494285578e-01 -2.007911173427173956e+00 -5.559743806902638363e-01 8.539053070455450145e-01 -1.892515488786364886e-01 -7.377617638971110114e-01 1.128191154712801625e+00 5.919293208200296919e-01 -8.083901281362844138e-01 -2.629158964492857020e-01 4.349763711340792205e-01 5.637190241008117608e-01 1.069457440308033691e-01 3.003848432672697744e-01 1.262799738519755910e-01 -3.173018521515129087e-01 1.205517556215965680e+00 1.224568393329791727e+00 -5.604412652493017122e-01 -5.692999531457038076e-01 1.862540163865139542e+00 1.643287169837496897e+00 -8.232712542468043071e-02 -5.067466744712672000e-01 1.958407919196880398e+00 1.815490330538244157e+00 2.293883562115812264e-02 -5.231501399288773779e-01 -9.909955615979330057e-01 1.430559046539855161e-01 4.694423895794459511e-01 1.365360919181568100e+00 2.045134006776565816e-01 9.023457205406356652e-01 1.246839622718564744e+00 9.937214317373538330e-02 -1.400588691184901702e+00 4.958091228388406546e-01 8.841147051353007713e-01 -2.293478980905641618e-01 -4.088065830929576427e-01 -1.583614534368066984e+00 1.194873914828000760e+00 -1.320441227540215978e+00 7.867736525452404539e-01 -6.688392649774781429e-01 -4.042518940002389205e-01 1.381815496295236423e-01 8.287934378003881664e-01 -4.351232598269994534e-01 6.370206196675745058e-01 6.211589300324742435e-01 4.951474755441827025e-01 -2.444082472468372735e+00 2.459527061867899100e-01 1.264497373806997005e-01 -9.135585135191293116e-02 6.263484004722958964e-01 -1.342488392377726991e-01 -1.121295918422708260e+00 9.826223199986700019e-02 4.643092083247884472e-01 3.134852259636963789e-01 -7.815283903293220868e-01 5.477022890227689622e-01 7.147257044652759461e-01 2.721574126274496352e-01 4.107936345939836031e-01 3.287948146278703021e-01 5.302080379860639736e-01 -1.004927044027825733e+00 2.469319222621343624e+00 6.984545246564457521e-01 -6.654168433507363645e-01 -5.048643264274492726e-01 1.406115720542099989e+00 -8.689678507094046322e-01 3.078060942138348688e-01 -4.725189205016699923e-01 -2.913919396278760177e-01 9.061324079238575191e-01 -1.610540962097439244e-01 9.353335236082123139e-01 2.157833027603505704e-01 -5.426655629435891415e-01 -4.384377527484381032e-01 -5.452413097041147738e-02 -1.920468285532162256e-01 9.991820825551448459e-01 -2.661250655206296445e-01 1.194942696701445928e-01 1.029903841214467652e+00 -1.289338239555260390e+00 4.926277051638736082e-01 -6.916928172476926040e-01 -9.467181504738526598e-01 -1.989287829094754656e+00 -3.266907865138912737e-01 1.006710471146472274e+00 5.764442129366539325e-01 8.948295594378723461e-01 -8.246125335981543958e-02 -2.592220798744771515e-01 2.258983311276131278e+00 -1.071225216598709201e-01 5.374552868537821881e-01 -2.646847477701055329e-01 2.110201053764636292e+00 9.450565072094470054e-01 8.732960637093949430e-01 -2.429952171877287626e+00 -7.239635955295227188e-01 1.831979391479623964e-01 2.669056357726828366e-01 1.836250749652157399e+00 1.139214166386330884e+00 -2.840113409167054903e-01 -1.955968534026829797e+00 7.792145769022932322e-01 1.585051468032664113e-01 7.719380972780255368e-01 -4.777869116700603769e-01 -1.056565815728111590e-01 7.556160743740063523e-01 1.914904336456884959e+00 9.329464836366596625e-01 -1.785994363823347475e-01 8.679309321712872505e-01 6.217701060471301222e-01 -3.544049990833041397e-01 1.528759250327738739e+00 -1.295173640401239945e+00 -2.916034977358661906e-01 -7.532703430588338911e-02 -1.877209546265859563e+00 -2.734594486761443011e-01 -7.917812905736453244e-01 -2.135936401685182839e-01 8.223692654080343445e-01 -2.387833891244313667e-01 4.863441488044598637e-01 3.686885577521740176e-01 6.519458791153911470e-01 2.409556669904482917e-01 3.280025484881721187e-01 -1.771819547097120418e-01 3.086755371871836573e-01 3.172104070953111754e-01 4.910026619320091434e-01 1.802464584133096848e+00 2.604987633290263283e-01 -3.697025262747489771e-01 4.248344364546793317e-01 -4.344474875665808034e-01 -4.198038407549843920e-01 1.896189293572461687e-01 5.810254372685272894e-01 -2.158073539549682174e+00 -1.117923118430054874e+00 -6.786653052494643346e-01 1.853561945502437025e+00 -1.521941335339157542e+00 -4.541097974715366248e-01 1.392963217280922317e+00 5.462522702202493585e-01 1.016964057884754746e+00 3.799851938346086033e-01 1.593485777864423358e+00 1.262320119154865194e+00 1.454421704630988410e+00 6.301683092423967514e-01 6.602877260242966395e-01 1.486464950525948625e+00 3.354088027318573584e-01 2.158114915044261561e+00 -6.512707882888779665e-01 -6.340229386602204142e-01 1.212386665809953801e+00 -1.172809667370154019e+00 -6.828015816170428520e-01 -2.029177541574689325e-01 6.111773093580890048e-01 7.722665178528433094e-02 -3.018127204384788986e-01 2.069385181082985387e-02 8.749814341871096079e-01 2.873426559489020704e+00 9.617025401752178349e-01 -9.695830147237056718e-01 1.006905292522138007e+00 1.284717284919694613e+00 1.660820417405472593e+00 -3.314032984126611958e-01 -5.397423164273166263e-01 -9.225930129071879815e-01 -1.964389217550127409e+00 2.519340227300433943e-01 5.058877531552643386e-02 9.540758620744330676e-01 6.787894605905834267e-01 9.578861707162145134e-01 -1.884504132660995923e+00 -1.748380305421649128e+00 2.265154769238717503e-01 2.771367154093857255e-01 -8.559509043494624159e-01 7.188783585794296382e-02 -2.482039663091620274e-01 -3.935839225094237004e-01 1.217414430567202555e+00 -5.616127671917909847e-01 -9.440875706067723971e-01 1.144782781222061896e+00 -3.276063111746165823e-01 2.974637353411136442e-01 -1.868653951682900605e+00 -9.933428957655228153e-01 9.798441623463279015e-02 -7.546112834127163271e-01 4.949710402152120992e-01 1.079456400608763168e-02 6.622469911725257230e-01 1.842338601116909169e+00 4.069497072403997079e-02 -9.813298601813867927e-01 9.647293051158375432e-01 9.313272431428291087e-01 1.047671680548819317e+00 1.270649012193810989e+00 1.486322664017011574e-01 -1.707186005632688186e-01 1.099821133928394618e-01 5.046153590768228669e-01 1.155986105602828884e+00 -1.019303573473133717e+00 -1.450432795738344494e+00 -7.572258148652282195e-01 7.851070689441073114e-01 3.920209359856673403e-01 1.043766130218874544e+00 4.790498630873407659e-01 3.156462567567217548e-01 4.655837946070751077e-01 -1.423438744937645106e+00 -1.624878963285365074e+00 -5.517200731780595030e-02 2.342101717027926355e+00 1.847818170304881713e+00 3.782996046506408860e-01 1.898258038057251573e+00 1.654279363795566393e+00 9.895449337607578055e-01 7.213386334854926529e-01 7.217289834080572453e-01 2.307292349657304786e+00 1.903042023247052961e-01 5.039329182942329372e-02 2.158939585490678770e+00 1.688722374535272408e+00 1.164087561176006536e-01 3.224097201339476415e-02 6.268015269031198544e-01 8.255653121646070458e-01 1.636952267027380392e+00 -3.633018021520642571e-01 2.124103827238682740e+00 -6.837721425925001872e-01 1.028755267572075471e+00 -9.383413370411011756e-02 9.322584626991115009e-01 3.772438461297309975e-01 4.147114876876063505e-01 1.435999918582768764e+00 2.111608018434209644e+00 1.098834287110967090e+00 -4.666313372705442608e-02 1.555976175537773898e+00 4.234476092314690687e-01 8.043319471402766707e-01 1.283890686659755032e+00 1.893093509408032116e+00 1.651842908328597925e+00 9.182045072818136866e-01 4.854837060335780441e-01 1.872250745553061479e+00 -1.423058328782223381e+00 -5.256179132872793591e-01 1.369727881493072452e+00 6.434250031864890973e-01 1.614221522974316869e+00 1.704958898562032088e+00 5.385806838128129326e-02 2.516939428118957434e+00 1.807125001884279270e+00 9.008815897892585856e-01 8.961493237387431199e-01 1.008063532545591112e+00 -2.442933373628289884e-01 1.950924534704364444e+00 1.795992151680632531e+00 1.552067999985241364e+00 1.531492067526432077e+00 -1.929043875244092487e-01 -1.124505264593902987e-02 3.868074095526017331e+00 2.378417149484869597e+00 1.011313495577103705e+00 -6.291525010671030760e-01 1.247337747995244994e+00 -7.092679782542670175e-01 6.980677163666919594e-01 5.305870201532084662e-01 2.405776791417830296e+00 6.872424542435833228e-01 1.294479182928225836e+00 9.414656116471973313e-01 2.346573517143394128e+00 1.487754946110538601e+00 2.010684953792598151e+00 1.501138779071364615e+00 1.953262983993229618e+00 2.617520779591763769e-01 -6.936285559482743834e-02 -1.399773689516959685e+00 5.105462206662275682e-01 1.831500553010595889e+00 -3.897012541342075309e-01 5.770273717037441852e-01 -8.327923188416285205e-01 5.738338193597717352e-01 -1.282160851329028906e-01 8.625213527952559911e-01 4.690015066608086980e-01 1.025926988033735610e+00 1.020451143184689380e-01 1.011125922436584723e+00 1.987102794072465262e+00 9.363618415031667030e-01 5.573554086604755042e-01 9.474882624425768896e-01 1.034867888060550634e+00 1.555456458109731432e+00 -3.088561806261421738e-01 1.439493176637844485e+00 1.345538691796796860e+00 6.930401724315543577e-01 -3.444380316265855529e-02 -1.941919522200864778e-01 1.064019726395182719e+00 4.094264086261383828e-01 5.360264898975801717e-01 1.003435739510378788e+00 8.876896319039609407e-03 2.343840576380592289e+00 2.342224125397623258e+00 6.596406363615908708e-02 1.358612194036930232e+00 1.423577176616438456e+00 3.001245457001553985e-01 -7.978400795650288924e-01 5.217105357195090942e-01 8.506807593274599011e-01 1.532655259240092160e+00 -1.510643448187814819e+00 2.167541764081289735e+00 1.124077984607780190e+00 2.224392707213766585e+00 1.923488367104803531e+00 1.010815835820613851e+00 -9.035221269253864707e-01 7.754651449386974482e-01 1.163525119887590886e+00 -6.524637377922289927e-01 -1.381813559632419641e-01 5.517953068128116367e-01 1.110142374353378786e-01 1.503364009243854937e+00 -1.085635809912225858e+00 1.228500522763732672e+00 1.077795864929920633e+00 2.399471022560012212e+00 2.348675892710846425e-01 -1.188970424048252372e-02 1.241926645796602280e+00 1.646585301379656086e+00 1.730710399057300730e+00 4.735680884535623525e-01 -1.205665734969075253e-01 1.815777591760011189e+00 1.984636868669473753e+00 2.053357031336672023e+00 1.446805374232962960e+00 2.037433525687669444e+00 1.606938013178030589e-01 5.236283386248621330e-01 2.582948110431830369e+00 -1.391240620084948643e-01 7.180887753429099352e-01 -8.142622694524104254e-01 2.838947560943816395e+00 9.138598539749620553e-02 6.717020225876148276e-02 1.131742066399595181e+00 3.190073563130763068e-01 1.600851085634379611e+00 1.006016471797246181e+00 1.437353362712611382e+00 6.568050946040172589e-01 2.402600402375252742e+00 -3.020867210417712556e-01 2.236917893740467456e+00 -5.560757331936164727e-01 2.165584388174538244e+00 -9.327697851359700865e-02 1.507348236141672571e+00 1.936896567991222673e+00 8.799343385125163453e-01 1.006686841793748011e+00 2.524162718875411215e+00 2.538032689305898260e-02 -1.450977207565108618e+00 7.394078113568240962e-01 1.443860554898435122e+00 9.946321812841352195e-01 1.226667042264619756e+00 1.195948533743046660e+00 1.265209910265199689e+00 5.823041370286518026e-01 -1.344379919600108553e-01 1.112474890437773700e+00 1.053073518794226171e+00 1.224083396168443860e-01 2.302557117495727113e+00 5.523893756327008520e-01 8.875285599803772740e-01 2.023930220507621947e+00 1.470486872383083732e+00 1.819269993964484300e+00 1.131528115169216031e+00 -4.246640986043783705e-01 1.340513877999631953e+00 1.224178956978025923e+00 1.214167916919868695e+00 1.515022621877765596e+00 -3.436163016795130698e-01 3.118209031174937973e+00 1.436741773811389455e+00 3.035310351193155620e-01 1.163143913925571704e+00 1.241086962246785275e+00 3.587288648689772597e-01 -5.565702114241762866e-01 6.622648121567800139e-01 -1.107269949737182069e+00 1.011405469493926734e+00 1.056451329576614695e+00 5.850960675888490226e-01 1.936187290431150565e-01 8.859065234210311557e-01 7.342751453485967250e-01 1.992516420727173720e+00 -9.340442096342312928e-01 1.967252844657782385e+00 2.655386687013694402e+00 1.507860586314344387e+00 1.551962184868819428e+00 2.610212753498580174e+00 1.191332861981904800e+00 2.034840373562315730e+00 4.677364156515866345e-01 9.845142923477816499e-01 1.321969010140010559e+00 2.021231945663663154e+00 9.064496651720874709e-01 1.288212408464727843e-01 2.652216162075634376e+00 3.062287463320822134e+00 1.900011761182901493e-01 1.781135336725872875e+00 2.730062683853267669e-01 4.798288435361068860e-01 3.182118643075913855e+00 3.072825887942203238e-01 1.175693460133355961e+00 1.263863007497769697e+00 1.120441418669957112e-01 7.474289087209274873e-01 6.520083158179715288e-02 -2.998450297893868188e-01 1.607358929299194550e+00 1.201031006250215194e+00 1.178073319883457870e+00 2.713416486480386691e-01 2.773866298144311848e-01 1.176962661700255541e+00 1.684772164796993987e+00 9.941926346944481852e-01 -1.330343538372029899e+00 -8.360452273662235534e-01 1.453497564116064122e+00 -4.374764316882917559e-01 1.596936049214606523e+00 7.829451175656201301e-01 2.508158228940765344e+00 1.509793221133368002e+00 1.318315438796249017e+00 3.262548699340288572e+00 2.091740288254421820e+00 3.451118438441798553e+00 1.007389860397835735e+00 1.925645141026655738e+00 1.984391876188803805e-01 5.979661446051847129e-01 2.657087039400676698e+00 1.422532802065443747e+00 -8.251792237961713683e-02 7.998178112378203641e-01 6.735230701752600857e-02 -2.884588283444545764e-01 2.640165318487107671e-01 2.776580419510470410e-01 3.169533693164513277e+00 2.678621394172331360e-01 2.403510704694519218e-01 1.073282421528136021e+00 1.861114918669197982e+00 7.691952763390547121e-02 7.325771688151898609e-01 5.325245842111947514e-01 7.124453019982940338e-01 -4.400183044770100693e-01 5.720409840608564611e-01 2.625095961844133186e+00 -1.709380853873534667e+00 4.609702840704146265e-01 1.819859093579930809e+00 2.288805807598320863e-01 2.117949973716739542e+00 3.786000397029446463e-01 -2.523930348133831547e-01 1.244564992009191684e+00 4.538334025804687255e-01 -7.641244463366821948e-01 -6.246806265060997343e-02 2.349185769915451250e+00 4.785393405254527721e-01 1.760030259850871692e+00 1.793081186029555019e+00 1.536481266291944703e-02 -4.252763553735933733e-01 1.781156904026177878e+00 4.810998706008904890e-01 2.311708612986075995e+00 -2.461120107767649223e-01 1.080371114676925481e+00 -9.710078992441636414e-01 1.034483498499455090e+00 -1.635816450548480405e-01 3.201824801133329235e+00 1.202653380006277528e+00 9.908859609589323325e-01 4.319936462333670013e-01 2.053541848680779935e+00 5.773270567194912495e-01 1.621863660995332301e+00 1.551682112601030727e+00 2.468210352546207353e-02 1.483071601404902795e+00 2.287829974881383510e+00 1.638329136686063947e+00 1.474106807063300995e+00 2.046866396973103353e+00 -1.398602183283974010e-01 -2.864126085963118462e-01 1.346871695312498174e+00 1.514048137064887722e+00 3.666037137208999042e+00 -5.056355308480716682e-01 1.300016662098810727e+00 -5.321593387730828573e-01 1.996813263270557914e-01 1.184416346736575365e-01 1.543208144668781534e+00 -4.448475412369426452e-01 1.173540051687001151e+00 3.796321543802929632e-01 3.036521586723935906e-01 2.232057318614521613e+00 -2.053603094785132754e-01 9.753128339270463742e-01 -2.382371660771674671e-01 1.504631735443578977e+00 2.175193674217461570e+00 -7.688456201009997992e-02 1.880844559808258598e+00 5.320494968128531843e-01 1.408621845120672456e+00 -9.460454924591749082e-01 3.578083102780136748e+00 -7.705875544871754190e-01 1.982158809598584925e+00 2.889996004514388872e+00 2.037434102358205212e+00 3.921006007336777177e+00 -1.613761171613998027e-02 1.059718565353370723e+00 2.246540353955559510e-01 9.481950249746833315e-01 -5.441042761223158220e-01 -3.552262714529797472e-01 5.250131966732061173e-01 7.820510004500076662e-03 1.002462699258775070e+00 2.445015924954649922e-01 -1.114342994951241089e-01 1.533600839432046836e+00 1.551994712067858995e-01 1.169522532228512102e+00 6.490079018958905266e-01 8.570788785927918596e-02 8.924412872648376793e-02 9.013100925700063826e-01 1.803346070780833310e+00 2.097035579524224591e+00 1.193086110256295296e+00 9.032379287521409283e-01 -5.684857139385930402e-01 6.651004795867316854e-01 3.024018575064561620e+00 1.975525394184165062e+00 4.608534559391627705e-01 8.245011220793535545e-02 2.079112072009752232e+00 6.453193325039686956e-02 -4.150436257139817897e-01 -4.449092018993472397e-02 -3.466984030006256545e-02 2.036906707064560340e+00 5.910548514003617360e-01 8.957257611650583096e-01 9.762908948370405682e-01 6.502218712364312703e-01 1.437236746181196789e+00 1.804431111972100821e+00 -2.276187086941672266e-01 2.074704273893568818e+00 3.450141168615273313e-01 2.096206380807146719e+00 1.732261006577973994e+00 1.019641208248103226e+00 6.564693789470592566e-01 7.842511044680019472e-01 1.884608776829603816e+00 9.856612552392784998e-01 9.690504721075222927e-02 1.261506916043555915e+00 1.403225192706467617e+00 1.876329999260521575e+00 1.830267016418972048e+00 -3.209217080185543525e-01 1.059507644613160826e+00 1.785392920052123911e+00 8.396994206325574250e-01 1.596060865697946918e+00 -1.291095558248157027e-01 7.591217520031029453e-01 2.415295660797726729e+00 4.501209323075692215e-01 1.204876938117408258e+00 9.979366793815064307e-01 3.119322122559758936e-01 1.157085340488501979e+00 8.025020475658152241e-01 1.334902143077965508e+00 1.293479163181400882e+00 -7.428799342373042514e-01 1.219794033020930257e+00 2.705127650459274502e+00 2.705837271659027987e+00 -5.872711218250742382e-02 -2.186421742989599556e-02 8.478235530839899337e-01 7.859450804079626263e-01 1.522258331981637847e+00 4.239094208224287730e-01 1.727184517351130433e+00 1.204745876446633446e-01 1.653565707057813583e+00 5.084057016955109143e-01 1.972626472908877382e+00 -9.312661390534546779e-01 9.795521700608763593e-01 -2.341545967790332750e-01 2.604498227378293507e-01 7.136976161459055445e-01 1.790862795191424217e+00 1.695472904030904227e+00 2.374884866191306454e+00 1.505772068652329931e+00 2.544170271488917390e+00 4.370241195328428141e-01 -4.433036685939263921e-01 1.783022784868998567e+00 1.021948761417586837e+00 4.622238361548103858e-01 1.358717261606414484e+00 2.436535330157129309e+00 1.995896598235857411e+00 -3.576708509684774495e-01 1.449785745437213835e+00 -5.381060248128993750e-01 1.613383555840938843e+00 1.293834532439141816e+00 6.823656599854199811e-01 5.095399653282237651e-01 1.955202927976207761e+00 1.750657813849155531e+00 1.656963050701273088e-01 2.748700772134816450e+00 1.006752136993422031e+00 1.386155567194714333e+00 6.005280981157803399e-01 2.096637026940248116e+00 2.179089893119205534e+00 1.382661758137011976e+00 2.149949271236928361e+00 2.059300162684343682e+00 2.008542886779194347e+00 1.585017842715068515e+00 1.256062725495017185e+00 2.492914879608441936e+00 1.494827454995261817e+00 3.716301613850179653e+00 2.690879100254888190e+00 2.054114544725309521e+00 2.951636454209719318e+00 1.140767847168127291e+00 2.203105942634796754e+00 1.628431770746969098e+00 3.933707172221125425e+00 2.629034758924951198e+00 6.097143700178005998e-01 1.909720766178354956e-01 2.361716991158792300e+00 4.393626235025809734e+00 2.332294220385104921e+00 1.654100615643008698e+00 3.837793284040988517e+00 1.076484509791878708e+00 1.891203462935411084e+00 1.606171296423575701e+00 1.381190719772979358e+00 -8.924052764246229175e-02 1.836198545077575073e+00 2.236235520521082432e+00 2.360958771763345787e+00 3.159574940096172568e+00 7.988215175385839917e-01 1.701849925307567624e+00 5.524005976742093260e+00 2.557386762546652648e+00 2.012721311673761004e+00 9.399440506891354463e-02 7.650257077155253604e-01 1.835835814088597973e+00 4.217422826969571936e+00 4.959163912209816338e-01 7.789267733059050958e-01 3.214122322141530042e+00 1.059172569487442539e+00 4.711304655284707654e-01 2.351102342890107888e+00 3.417286787432499917e+00 2.767273106066342692e+00 1.913161621303839821e+00 2.360965090861531834e+00 2.719968804030345577e+00 3.791015826799139621e+00 2.526541730488365722e+00 4.457988010929596179e+00 1.591000926003672600e+00 9.302397620519927690e-01 -2.097361652806399579e-02 1.391671716268174652e+00 1.508066419593874219e-01 1.550503385252133270e+00 2.835653734438297491e+00 1.939905943060232785e+00 1.971266184387690856e+00 1.851000352470371535e+00 3.252785884459073795e+00 1.559540217043320354e+00 3.213267998991842234e+00 2.691350161948935060e+00 3.635346371604829763e+00 2.057271639009534248e+00 1.483360516832364251e+00 1.713161349111773091e-01 2.080399655184856034e+00 8.393707396251048891e-01 1.980366399452820003e+00 1.930447611269564101e+00 7.896635372717691892e-01 2.485167361461533719e+00 2.833114931892561472e+00 2.368316885143340489e+00 2.721863532752650805e+00 1.938942994318534341e-01 2.941985660081619880e+00 3.863636661479492140e+00 5.176575348584331326e-01 1.694838353847851753e+00 2.558133124424754268e+00 3.426127582717225284e+00 -2.367994742264578345e-01 2.694705884158294928e+00 2.315878938806648524e+00 1.586350738925544901e+00 3.387780870346337458e+00 1.454221961862548484e+00 6.463909338377898939e-01 3.380554798684298312e+00 1.904376638039200653e+00 2.911503626346531703e+00 3.844637296177998653e+00 4.505783305897498536e+00 1.189387858732680936e+00 2.819234289975681484e+00 1.911151234337636229e+00 5.697858353539360099e-01 1.238701844022968235e+00 1.391929657045166469e+00 2.098066951683659642e+00 1.373643348730031466e+00 1.954948374304838143e+00 2.153519869240849260e+00 7.141330883085339476e-01 2.503439953355029779e+00 1.322911961335422992e+00 2.034252089534834163e+00 4.274748191111320539e-01 2.229303249733241898e+00 2.704944766632922271e+00 1.664868071176824893e+00 1.827852790110762182e+00 1.768925235599029255e+00 3.192882779908376101e+00 8.512741809522204051e-01 1.374265879821249703e+00 1.907681659143652508e+00 4.537402650944634352e+00 2.882880870488108815e+00 1.025490252086839416e+00 3.496460175223930822e+00 3.477541125602264138e+00 2.286586585754355028e+00 3.137514955710534625e+00 3.158363515947185896e+00 2.467306649895565140e+00 2.043188536613992135e+00 3.031958343417032076e+00 2.438338206698163813e+00 2.120989967765819717e+00 5.364599564396046461e+00 1.589895512629934560e+00 2.106841289389156380e+00 2.794674038305272390e+00 2.994837184132207453e-01 3.298212938221527946e+00 2.560720444234596105e+00 2.859399765689274453e+00 2.083688422456008382e+00 3.157990258661643956e+00 1.726790608841281438e+00 1.467937935724663800e+00 3.717025275610903456e+00 1.356074257361183477e+00 4.066386925214696468e+00 2.839010001090378932e+00 2.327612676277625692e+00 6.871049441946103231e-01 2.643839036273703424e+00 1.925949219393963574e+00 1.437996439610947030e+00 1.199819160181825994e+00 1.792246706692981695e+00 1.535777804631007770e+00 3.360371650362653728e+00 1.208466425802618094e+00 2.165138800312706557e+00 1.240273621804790283e+00 1.603288237211028422e+00 2.907248817161875110e+00 2.166784982222291767e+00 -1.504358804654674364e-01 1.662016934284926473e+00 1.356519648720978077e+00 1.833916982978603505e+00 3.204163135796025408e+00 1.816146036576712586e+00 2.682876018164457754e+00 2.726310023179993713e+00 2.658649769716362687e+00 1.744070777465579036e+00 1.589294294269955499e+00 1.210173958533706351e+00 2.828526273222770726e+00 1.750753190518391733e+00 3.006911779777162064e+00 2.287845944047694591e+00 1.427581106965950752e+00 1.321627589046476536e-01 1.061330182082273144e+00 2.264037977640433130e+00 1.408890642442375496e+00 2.462296748940111080e+00 2.548730052732667062e+00 1.667171438763796143e+00 3.155510728939885823e+00 1.702476668234121693e+00 1.643481947756198158e+00 3.026071874942625861e+00 1.633019817240485561e-01 1.752109091906123739e+00 2.510897358487489406e+00 1.003644170297485871e+00 2.056129864024396348e+00 1.910283932600612689e+00 1.768530845970407883e+00 -7.164156938218313453e-04 1.920347337551630451e+00 2.897109677908515479e+00 1.229611195782405852e+00 1.887793227336287849e+00 3.156275107421426362e+00 1.944545880758834722e+00 1.237067041923698207e+00 3.370271940213521056e+00 1.098598956162756934e+00 2.936597445012999241e+00 1.437509450074177630e+00 2.838373594617642048e+00 3.216376924705435680e+00 2.170250084458208217e+00 8.433558097710249779e-01 8.739239506022311588e-01 1.042151080064182223e+00 2.616175733789197100e+00 2.320872468709004099e+00 -6.083624924842855747e-02 8.940410688464786038e-01 2.288540299196514027e+00 7.403948421798618729e-02 3.004491279742369958e+00 2.853918084309793102e+00 1.144472956040006650e+00 1.834691344681726788e+00 3.745532237945838006e+00 1.938737286767671097e+00 3.472322451329197257e+00 1.776787522067754921e+00 2.477839909468755319e+00 7.021912069236333487e-01 2.331082976975276111e+00 3.249380220504581196e+00 1.169937112012375824e+00 2.245443655270300098e+00 1.888503458640496291e+00 1.231491335225108452e+00 1.431116560584499098e+00 2.586396749508138804e+00 1.609082599253089718e+00 1.550881099803155472e+00 8.965618047453396411e-01 2.598886875436787758e+00 1.199474488399126626e+00 4.885396728550715828e+00 6.632499273270396900e-01 1.131160862165858649e+00 1.610468433532969312e+00 2.201885132201830242e+00 6.528129043294852440e-01 2.948126229775211549e+00 2.749434125597756129e+00 5.225559692937270517e-01 2.276963692764516711e+00 2.881831047656142175e+00 1.062277408103974530e+00 2.720702999445545611e-01 1.732411171474488087e+00 2.092181570360446941e+00 1.217683780884357692e+00 2.692042262552412524e+00 4.206676240766571429e-01 2.097280908107614472e+00 1.711745227791572121e+00 3.168761980911463660e-01 2.511217627260718732e+00 2.511736529568096010e+00 1.594291318064555485e+00 1.429132916846950652e+00 1.829529703904393845e+00 1.543283165117876887e+00 2.355522798202131618e+00 1.884706709174528649e+00 1.654839717321956449e+00 2.136082218898920804e+00 1.559654598472565823e+00 3.176131228411356311e+00 -1.649500818417333481e-02 2.817111961828558719e+00 3.848651461895399084e+00 1.968405498350827454e+00 1.389391191655537372e-01 1.540946922830501276e+00 6.668154614463370766e-01 2.718436000041845713e+00 3.408746243183612190e+00 1.110017070295727271e+00 -8.226369387104133235e-01 4.983255455988357396e-01 2.514283383474911204e+00 3.216261976199344730e+00 2.560335657527981201e+00 1.668510271435054815e+00 1.843620405968857900e+00 2.887683932382530738e+00 2.866534159356394884e+00 2.776509326297319280e+00 4.587289004236665413e+00 -6.216754177093371941e-02 1.376820968547214363e+00 2.235725294714654865e+00 3.705040718910887598e+00 2.094283063808529022e+00 4.084112874894625378e+00 2.335521411367360134e+00 3.829750559448555358e-01 3.089441714091209157e+00 3.008658510788743357e+00 2.132672103025242905e+00 1.995334903439821783e+00 6.630198075463583640e-01 2.497752803547519385e+00 6.129279705146814194e+00 2.269843742138683229e+00 2.560240284003860722e+00 2.181070082267975163e+00 8.926335429211215144e-01 1.649363670870759746e+00 3.146914064534431787e+00 2.283290637298042824e+00 2.207011402725758131e-01 2.496888979410683884e+00 2.870478762550741525e+00 3.351827574032165025e+00 1.086888008572453268e+00 1.649080457647856823e+00 2.501282666772217667e+00 2.256025177054326925e+00 2.408350685844919070e+00 1.294636027249632448e+00 2.569950631782767836e+00 1.172652904465586010e+00 6.696887442466249452e-01 2.300540913526802456e+00 2.520616655849952092e+00 2.309115602038321224e+00 2.414457028241515424e+00 4.778893389292209193e+00 1.297300012530198110e+00 1.883153477555829403e+00 2.426744975845808838e+00 2.221077273267752172e+00 3.026613031444583157e+00 3.074973879747675998e+00 1.618839640927370649e+00 1.068617662825974923e+00 1.495366023051003523e+00 3.184302393011786858e+00 4.920251311277296646e-01 2.526009718360493039e+00 3.032483461465348640e+00 2.251246488105620003e+00 2.098504494992445568e-01 1.295498722029287286e+00 1.886024792497512870e+00 1.995340619179587049e+00 2.940614942869806736e+00 6.578264560562064878e-01 4.742524354022931155e-01 2.888571649583834056e+00 3.479438336076352112e+00 -2.996997129396441473e-01 1.341900317275158461e+00 2.527775497901428636e+00 1.996152059893977260e+00 3.856901426439906633e+00 2.600863049660013804e+00 8.093621448545286201e-01 4.387618370607675455e-01 3.691569008720489986e+00 2.219807047411118450e+00 3.133651732717728677e+00 3.031164449267733652e-01 3.710939852379147474e+00 2.813211828197729858e+00 3.809607386990859546e+00 1.653001403980346895e+00 1.272829081087556879e+00 2.051841034844418488e+00 2.355125363117971826e+00 9.001837831581638305e-01 2.954435303049355976e+00 2.824056920058749531e-01 2.246368176800075833e+00 6.960019886202009065e-01 6.149390069904728806e-01 2.065618711835917942e+00 2.680006015823128251e+00 3.218247273275816944e+00 2.435619617195219355e+00 1.492571484640979440e+00 7.198492714168154283e-01 7.027901545135754047e-01 2.495752696535860959e+00 2.442903249238831176e+00 2.698366391398419939e+00 4.428573369067747123e+00 2.812936479947927282e+00 2.028275800965436471e+00 1.555410215688991293e+00 5.993961990805117823e-01 2.564351951466834478e+00 4.909558595770268319e+00 2.891482185955053463e+00 2.146568727188349346e+00 3.213486808544676610e+00 1.703722996393514988e+00 2.806537578722053894e+00 1.208183994277789886e+00 -1.685941994829133206e-01 2.840898677296516794e+00 3.014528274459904011e+00 2.664271765483537724e+00 1.731062863450584688e+00 3.011583086229399964e+00 1.760892868550117063e+00 1.415304598071406073e+00 3.629314195676784038e+00 3.712261105630019209e-01 2.373233554389313493e+00 6.203655559337593051e-01 1.083589830546233479e+00 1.854399556027064966e+00 2.016770622498226917e+00 1.826765405853921331e+00 1.263241485603923131e+00 1.393726901722133871e+00 3.882962108224240705e+00 1.793356003968809231e+00 2.865973384608303309e+00 1.216199056629471364e+00 2.479723156685543994e+00 1.527495533668892458e+00 2.641801294543828948e+00 2.528302966005200325e+00 2.512640522374300467e+00 2.786497477345042828e+00 1.642889842242369447e+00 1.267565124101053264e+00 2.033954628011120924e+00 2.958890381226973343e+00 2.099802587022170819e+00 2.671281551213967820e+00 1.600057723345113869e+00 6.410279365399493834e-01 2.370089536732429725e+00 2.393746505747591069e+00 1.921021588380752210e+00 1.951573900535044315e+00 2.029524560951895484e+00 2.628418455323406344e-01 1.964005641965212545e+00 1.543234366894738141e+00 1.169452034886786507e+00 1.179906281238376708e+00 6.287859309514656214e-01 2.490007982160617139e+00 2.924445315730369810e+00 2.947732202489327769e+00 8.777772294838045442e-01 1.205904527180776009e+00 1.932758494968390472e+00 2.800989214005805472e+00 3.483956435626753834e-01 1.674001345407643448e+00 2.896122453665785468e+00 1.416188471352220368e+00 2.043491894686201515e+00 2.694104178125243720e+00 8.503982205283776574e-01 1.946731604814130545e+00 8.539125173490496046e-01 2.564549230317222595e+00 9.462340543640140877e-01 1.025693644310335051e+00 1.565736624913961261e+00 -1.402186328209339139e-01 2.711966894975404774e+00 -2.888454736030296455e-02 3.228694424641499694e+00 3.250268821444739498e+00 3.009115558985365535e+00 2.013278692356283095e+00 2.859831334416854887e+00 3.053983845420555898e+00 2.384291945296791670e+00 4.357856074193815488e+00 2.515092421572315828e+00 4.159285014418800053e+00 1.695462833663987867e+00 2.277813643107538866e+00 2.868544734973525578e+00 2.018630867272778406e+00 3.071446284072996580e+00 3.901086564357492570e+00 2.884365151916683523e+00 1.742158183300928309e+00 4.296676557043935141e+00 3.297724439512196515e+00 3.983339789398855135e+00 3.885417854252649406e+00 1.984908744211751452e+00 3.384110291542198556e+00 2.897938794977497068e+00 3.095867996485199836e+00 2.812152286663004652e+00 4.235198461824231764e+00 3.636134237226176236e+00 1.893484932345778304e+00 2.636831099104957499e+00 3.259732340863878974e+00 4.253849037641869835e+00 2.713580076298382604e+00 4.912404914505167142e+00 2.891821979865488945e+00 2.451629206441408915e+00 3.806390080907057438e+00 2.621843982560375430e+00 5.384992982802914163e+00 4.295293643824104279e+00 2.599293524690272861e+00 2.293772369136411804e+00 3.234552201184997422e+00 3.322041177708545678e+00 3.713562826658582505e+00 2.617522602597545323e+00 2.769209713093610858e+00 4.273390802864324378e+00 3.007813279867808998e+00 3.327630972712563917e+00 4.508667149762934478e+00 1.874523670703027944e+00 2.757187345948085788e+00 2.586987169512586338e+00 3.084605247839833808e+00 2.892878333415421110e+00 1.937991854780274803e+00 3.579514189963255433e+00 3.334537527310988292e+00 3.387457587824509453e+00 2.446183189349370402e+00 2.000594361667262788e+00 1.977595369214607324e+00 1.489592962844665802e+00 2.187733498604043092e+00 4.822143723658804504e+00 3.587702043402227314e+00 3.874323546173573440e+00 3.405481130695007685e+00 4.529900604010469678e+00 3.035936172788024301e+00 4.028606234850395929e+00 1.654569461630709393e+00 3.566043933898157992e+00 4.375034658672201537e+00 3.674820152215175106e+00 1.462824642643607564e+00 3.332527504190890610e+00 4.022665734719887531e+00 2.939353845800839249e+00 3.285570883964951339e+00 3.836212242888492163e+00 2.112794162194248315e+00 4.601082267714756924e+00 2.722160875925595303e+00 1.856474656077489849e+00 1.746824232710900260e+00 2.450608748613058996e+00 2.003828685041160185e+00 2.882749522444844281e+00 3.267018748281242502e+00 3.808153080186532868e+00 2.052888084908540023e+00 3.845256821797473634e+00 3.940291581848362590e+00 4.328865812962429338e+00 4.141642036447355402e+00 4.304634188479496082e+00 3.352467595827257174e+00 1.099403645920191019e+00 3.005660648313207783e+00 3.362461080295309213e+00 3.044368697898421683e+00 2.829736834717431204e+00 2.966316233148978299e+00 3.668848409700734337e+00 2.101177854051358818e+00 4.557792950844450353e+00 3.242276142390643212e+00 4.696563421438363584e+00 2.786720994096588022e+00 4.175880467528050310e+00 3.397893579769827976e+00 2.833199321247660052e+00 4.571477790252757245e+00 3.513224333488925044e+00 3.151517272220253130e+00 4.537537762716034706e+00 3.229452074072864498e+00 3.285940441122999989e+00 3.195555060070064179e+00 3.262008892372386448e+00 3.811275675521070827e+00 3.061337827042599269e+00 2.797641997456726592e+00 4.481122047338957692e+00 5.216381677052663868e+00 1.605749455697205175e+00 4.222389083916848307e+00 4.819433071809142710e+00 3.117587717993516527e+00 4.964528095718296896e+00 3.433766964092754836e+00 4.641052918727460508e+00 4.503221813970734289e+00 2.582004933108538403e+00 4.465119141258732327e+00 4.350943696682254114e+00 2.102201844732789038e+00 3.043614274146877019e+00 5.545066754596498448e+00 3.947337313046005214e+00 3.103368879677510517e+00 3.556743727370407004e+00 5.317071198815811250e+00 3.498923461857995854e+00 3.391155173718659821e+00 5.031571844338608379e+00 4.337109378556450956e+00 4.604312744111176414e+00 3.309694926001144566e+00 4.067698230910735901e+00 3.217453795168764064e+00 3.505662162197927145e+00 2.261357594000294569e+00 4.301136787437456199e+00 5.071421792113601335e+00 4.123215944427692570e+00 4.567936224898491382e+00 6.237511640444207472e+00 3.463843463739810780e+00 3.789196627487030788e+00 3.145472095872266394e+00 3.951179289858121724e+00 4.541408183879870109e+00 4.059969447544070853e+00 4.081906841541556474e+00 3.868156646109615515e+00 5.802516685606568636e+00 5.472480804674027866e+00 4.714357445325545015e+00 3.804708945628205718e+00 4.611330205724950559e+00 4.854196229113801664e+00 4.666740096422458350e+00 4.640189577345300798e+00 3.323194912072076512e+00 2.697778632589343584e+00 4.140027665529197876e+00 4.824748854491113903e+00 4.518015536231063223e+00 4.094117510586159803e+00 4.807274977010682626e+00 2.613560654426499763e+00 3.087808864923347496e+00 4.969586177382518954e+00 5.263723070453407260e+00 3.607007415668947559e+00 4.148096450752637665e+00 4.837103310507518295e+00 3.661733945323839556e+00 4.692047967919767970e+00 2.589934773569243287e+00 6.916789435711194756e+00 4.277992515348493896e+00 4.118277811913710451e+00 4.815483105325693458e+00 6.405070616211109957e+00 4.405226300081356960e+00 4.686946345356282961e+00 3.006884439470466130e+00 3.350201926295691024e+00 5.510529755944306274e+00 2.125156930700328850e+00 3.887219333961969614e+00 4.733701952871445684e+00 4.280714023738623197e+00 4.339047018821655222e+00 3.385283996601184953e+00 4.918374716914244438e+00 4.019193047170745992e+00 4.503752268793412838e+00 4.219071871535955864e+00 3.506075853298352474e+00 3.876592701833232013e+00 4.401705995520771353e+00 3.791618224665315839e+00 3.308711135908010359e+00 4.451282853715238019e+00 1.669323525373071604e+00 4.916558874792230860e+00 5.413748430947267209e+00 4.454836164435470813e+00 4.630229829653295326e+00 2.048126983424976011e+00 3.836585290909890755e+00 4.890513874394992300e+00 3.301152984060057971e+00 3.083949434990423288e+00 5.260770520627366054e+00 4.266325936332289182e+00 4.208845741326721068e+00 2.671721431128566415e+00 4.431774416916273829e+00 6.938334484396532886e+00 5.386182768738089877e+00 2.782952516690369471e+00 5.010049654852928747e+00 6.799638967730274430e+00 4.575472375272731540e+00 4.219976319019948185e+00 5.990698508805984979e+00 2.833079972358720777e+00 4.233185367048881709e+00 3.832285165871761823e+00 4.058438187844888745e+00 3.080905152327055418e+00 2.799286340752333846e+00 2.240745291208189993e+00 4.757661562456260818e+00 4.658498681467917457e+00 5.669993933174542811e+00 3.573185324236058058e+00 3.134531719807537087e+00 4.172959405307920200e+00 3.291776614623278974e+00 3.748472391418875116e+00 4.357447658810217561e+00 2.802058030174298331e+00 5.043709865636780698e+00 5.307010974794050817e+00 3.527757906255863940e+00 3.393382203927982399e+00 3.638751051929808966e+00 5.179026032082260755e+00 4.804578343494418036e+00 5.730786725353677724e+00 4.361422874382027359e+00 3.485756933597050189e+00 5.616172233939981773e+00 3.558004642069578782e+00 4.531402200778031464e+00 3.747172716297627826e+00 4.838213002522469885e+00 5.449513738305549637e+00 4.555673943957011751e+00 4.116208353298376643e+00 4.574274912837945628e+00 3.304248354697969514e+00 2.818657312558944028e+00 5.022981584653892995e+00 4.254628512054690503e+00 1.897373360340494086e+00 3.991235172973774059e+00 4.121035770178939295e+00 4.644636705599514137e+00 3.214434014643138049e+00 3.507313016008332340e+00 4.286216318416174786e+00 4.718656593399253474e+00 3.962590941094410013e+00 4.843487191791574276e+00 4.095225663654270321e+00 4.510668127691252138e+00 3.058463147246735847e+00 3.271414837790524555e+00 3.552609228351702342e+00 3.692809914147649586e+00 5.801929268194854217e+00 4.322931815018063340e+00 4.299406720564094897e+00 4.220928725145675742e+00 6.281200407976090361e+00 5.249626340762241661e+00 2.481902014363907227e+00 4.303529276251243374e+00 3.866164181930154431e+00 3.799428328475338290e+00 3.733098363216864612e+00 1.749088990398938837e+00 4.027615779577052635e+00 4.654197468241906499e+00 2.285060194236755216e+00 4.282082261390685041e+00 4.853296474511637371e+00 3.114060286444058079e+00 3.585111676533734304e+00 5.391954195679788064e+00 5.625691459847971032e+00 3.058141585286748843e+00 3.483448533206557673e+00 4.125126427283445807e+00 6.354044760061325903e+00 4.444262979797185764e+00 4.234239756260118170e+00 3.721296036799745188e+00 2.371165208863774687e+00 3.157243262914386950e+00 2.622046889440335260e+00 5.261911743520655271e+00 3.345848396524256696e+00 4.970570250545883972e+00 4.075524779162024380e+00 4.844203956761621299e+00 5.164350206856553882e+00 3.934934771503791673e+00 6.686241449829635641e+00 3.493082713292680719e+00 3.404717059755324904e+00 5.108263617010196711e+00 3.571033443594813672e+00 6.014295853446641971e+00 3.941026692269040677e+00 4.343875331687555352e+00 4.359802431680980028e+00 5.939457690495652642e+00 5.155231645717692324e+00 6.231399172335897241e+00 5.192012619363711501e+00 4.753731628353903282e+00 4.440460434596474215e+00 4.857620537910828595e+00 3.268881338860628816e+00 5.989474023074723874e+00 5.960869523959502203e+00 5.539206094301440508e+00 4.795630808468065887e+00 4.675462363179311076e+00 4.046952298300762862e+00 4.231886572290637361e+00 4.989505784747849226e+00 5.490212559283183857e+00 8.183263051417341671e+00 5.099600124679797730e+00 6.088316691003404557e+00 5.122330610358684311e+00 6.258112643453134893e+00 5.538416587968713500e+00 5.628619571274299460e+00 6.605124463292304071e+00 5.135699811270425741e+00 4.784281092540068059e+00 6.328050218184579023e+00 3.206913824585616801e+00 4.464401904417042211e+00 5.570717099332875399e+00 5.650445975652738539e+00 5.296595879857519229e+00 4.820380762381704542e+00 6.397023456127075569e+00 4.626085476316831979e+00 5.195581860421971676e+00 3.884513811828458341e+00 3.553974257067332942e+00 4.669529775166687990e+00 4.203556549135576859e+00 6.165342936239811777e+00 4.281375836079114094e+00 3.703285507248409214e+00 4.632785073682545551e+00 5.803692605502849489e+00 3.710445297586219660e+00 4.585379346278897650e+00 5.422247307970956776e+00 3.745590138031415606e+00 5.724427772269303105e+00 6.250591241070636350e+00 4.893631886940934983e+00 4.502101683705892476e+00 5.474735999913760587e+00 5.303046780790539927e+00 5.238647654471049186e+00 3.216300336193489429e+00 4.826133068945265947e+00 5.175241581667124890e+00 5.166142558768917148e+00 5.292789472583367960e+00 5.577998898640762704e+00 6.014820365650850320e+00 5.784348574055998782e+00 3.761401309813445781e+00 4.979274532454187607e+00 3.199814158017915133e+00 5.389964554725582779e+00 6.640301981038396306e+00 5.347772113558002083e+00 4.029537815981613313e+00 6.021577008087710681e+00 5.606743897379964814e+00 5.279100560795291663e+00 2.329070666123825184e+00 4.484891835049882758e+00 4.031872223962424506e+00 6.113930302086458823e+00 6.460099127684642895e+00 4.128370251101302735e+00 7.974513761529070877e+00 4.300709995996974122e+00 6.808261648598240789e+00 5.137214584889759905e+00 4.962274097419593133e+00 4.696478710492998587e+00 4.506587147800763304e+00 3.768670156366310753e+00 3.850863650797817339e+00 4.345662250449782604e+00 3.854038306401323055e+00 5.693950241779393018e+00 3.399699981940216720e+00 6.771860622119925566e+00 6.218988034474237203e+00 5.778860694212188065e+00 6.563960790306249571e+00 5.462914906434199303e+00 4.211509502608268285e+00 4.082385908885739489e+00 4.030198833375870038e+00 6.178777803317862194e+00 4.179422691672805001e+00 3.831335190788296430e+00 2.714566077144330514e+00 3.897353957259451551e+00 5.336888428876017443e+00 4.780584010554349561e+00 4.502027668439207986e+00 6.357275099554831499e+00 4.764222092679649911e+00 5.668363800820069187e+00 5.451773577470774512e+00 4.664438111313379487e+00 2.721348964553049310e+00 5.179543953009504875e+00 6.194905096958034818e+00 5.929590261620306890e+00 2.653924451634161574e+00 4.959243251032434685e+00 7.636033050461047189e+00 4.760479944669166130e+00 6.994414365597823924e+00 6.659789066458053242e+00 6.238854399347675717e+00 5.002990108641614420e+00 5.038559388655898807e+00 4.694675819076671530e+00 4.801387366035553939e+00 4.756664293251954057e+00 5.712492361900463500e+00 4.967950633919651082e+00 3.522978777020796759e+00 4.927542482357405440e+00 6.652461705089368849e+00 4.967364750566506615e+00 5.003333310050531502e+00 6.022476323296519496e+00 6.517709893823366407e+00 5.764400904304146422e+00 4.902955437972648767e+00 5.835330559958896934e+00 5.093803270606622746e+00 5.580036932827565188e+00 8.461977144221949132e+00 3.817698920882897529e+00 5.652256085438970956e+00 5.957947867176438983e+00 5.051963602596917013e+00 7.547577568414625127e+00 7.974735762045366272e+00 6.311576100204220552e+00 6.120905479459937126e+00 5.515586713071644276e+00 4.952665317491494967e+00 4.702498118638458457e+00 5.585820430497250300e+00 4.746100254077530778e+00 7.354854307401684110e+00 6.391387480920754705e+00 5.679151898520341746e+00 7.211193622319542307e+00 4.013606445723545413e+00 5.076503927825521068e+00 4.815780466624006273e+00 5.951174506972441769e+00 5.187016036121280038e+00 5.176345161396420202e+00 7.030964005389000349e+00 6.638031904209498180e+00 5.555148664493597899e+00 4.419658234165294353e+00 6.606048867572680727e+00 4.926654007974423877e+00 6.215780302352224673e+00 5.819473738067100221e+00 7.428430469071830800e+00 7.152009904522419248e+00 5.753525540256206661e+00 5.847321012654980166e+00 7.941510882699938989e+00 6.624760866997950970e+00 5.136850760387566162e+00 7.292503193818571816e+00 6.069222540475370131e+00 5.231491667331360063e+00 6.004641396497830463e+00 7.884466748134781433e+00 4.576995571194053980e+00 4.487816648012397991e+00 7.751583860482709198e+00 8.616577512729220345e+00 6.887899836749368454e+00 9.177127611071629332e+00 5.366977462560210910e+00 7.185186614297752072e+00 7.484307353867246881e+00 5.793199365393316924e+00 8.530017522075890923e+00 6.246963769338057304e+00 7.804758209989355322e+00 7.929159585207665728e+00 5.487667895084851644e+00 6.081715368966051471e+00 7.691818087932549730e+00 5.972532334743792859e+00 7.413669756006109779e+00 6.431545151686831829e+00 6.891140108418079890e+00 7.644756801864257767e+00 6.928961137230210454e+00 7.320119767743849870e+00 7.553323600851721054e+00 7.239220315854849375e+00 6.562326780353684441e+00 8.627857508946567222e+00 6.169720014608827796e+00 7.306253274198439840e+00 7.896802773583683432e+00 5.317235242220855085e+00 6.724871447104650457e+00 8.036763531998472487e+00 7.730450761574413576e+00 6.771079388085369466e+00 7.487348061440615155e+00 5.627057978216853051e+00 7.407998704534691115e+00 5.644288483123534483e+00 7.488162973792032773e+00 5.992864373167756220e+00 6.836724866827194269e+00 7.262628776967249955e+00 7.356393051967885732e+00 7.855688255386338525e+00 8.007503847474996661e+00 8.555532687685005300e+00 7.495597388166341801e+00 6.800800524156514371e+00 6.010234426006792141e+00 7.022811324713980952e+00 7.084189049156377926e+00 5.383919909421383210e+00 8.047054826634886027e+00 7.192330005214367716e+00 5.874630299705097869e+00 6.717729472684598413e+00 6.873204320131019784e+00 6.350403756374752184e+00 7.445573680299215624e+00 7.861492787475371280e+00 8.687384226128367359e+00 5.676708453494812900e+00 7.507972502203674736e+00 8.797866151480587149e+00 5.785951961195741511e+00 7.038181600491710377e+00 6.687540202028242398e+00 7.280611679393087954e+00 8.175289759603776574e+00 9.659970671355260663e+00 8.271955163015865864e+00 5.360259427141196298e+00 7.967060767558303169e+00 6.439145063534017055e+00 8.418182504828351398e+00 6.671699134908961604e+00 6.286856315578713605e+00 8.270209151143832926e+00 5.598383792057283870e+00 6.198425520805837863e+00 6.593183730713753299e+00 5.136075804136317480e+00 6.581104158227363499e+00 7.675921366408679170e+00 6.991432869052811583e+00 6.937278508324417281e+00 7.164112069544541050e+00 7.213254195326190832e+00 7.676253223047901919e+00 7.664957932661389250e+00 7.459495175086265917e+00 6.075699647339543041e+00 7.966352475410207745e+00 6.150418378703212063e+00 5.171265730994332621e+00 7.747979281021438069e+00 6.508119130743313718e+00 7.759970977093563427e+00 4.811316292971057784e+00 6.154650397471777445e+00 6.822982584270533835e+00 6.186152058549808430e+00 4.741698006787746777e+00 7.281342764288597280e+00 8.162944555888348219e+00 7.936652223155845398e+00 6.112907664797405438e+00 6.217660488543931940e+00 8.793341143801042037e+00 7.273529314704244797e+00 7.467272582174790507e+00 9.318922413504202140e+00 6.601804357267895718e+00 7.485974737538052537e+00 6.265310788501901484e+00 7.849856742124623921e+00 6.973150771625923561e+00 6.161810475968072964e+00 6.469170650862931637e+00 5.918526073466533255e+00 6.149016222811452437e+00 6.830557984507202640e+00 6.986778418157232551e+00 6.803497166949651564e+00 7.336368231785107774e+00 7.455194995011360959e+00 4.848556800467557437e+00 6.998432502708431535e+00 7.657946816412474433e+00 8.855770334250427922e+00 6.618427118714087953e+00 6.189876604009760364e+00 6.676557651509874347e+00 6.993720760294694472e+00 9.161159505070259002e+00 6.821721983563017844e+00 7.183631674211010676e+00 4.104461559575773855e+00 7.683984445289445020e+00 7.693890486504004755e+00 6.316930122987497676e+00 4.287919107121402007e+00 7.689684654266033093e+00 6.673022257586990413e+00 7.386671800250361741e+00 3.995160325572899129e+00 8.276489964765762153e+00 5.712611917597564926e+00 8.890905077829764025e+00 6.682205501496016886e+00 6.689873199025639927e+00 7.535529622796480531e+00 7.519874112142683309e+00 5.960754894348880839e+00 9.187322012596805365e+00 7.459372167214156413e+00 6.892419925524378321e+00 6.834601353821628145e+00 6.743812295718342398e+00 5.575951907820996922e+00 6.532339773597382937e+00 7.395657916402174514e+00 8.244879694780683721e+00 5.179474250121733903e+00 7.315840035657997120e+00 8.502807691340001028e+00 8.943102921929122928e+00 8.060970178384204488e+00 7.737260543807171764e+00 7.058860236240799502e+00 8.810570946139021586e+00 8.494098800645048186e+00 7.700186128919145112e+00 8.347210303029910961e+00 7.561928296880430445e+00 8.410502179805376954e+00 8.697166623698477039e+00 8.435910282282721440e+00 8.448756717819923878e+00 6.708626995788250724e+00 9.671725407851290868e+00 6.434219371246061137e+00 6.093110344688190239e+00 8.894574050996181924e+00 9.304262232446019354e+00 6.573717133680042402e+00 7.695110569248160282e+00 8.530354239975446617e+00 6.801439255642751647e+00 7.729944521806622504e+00 9.501494045627660867e+00 9.494366122849946521e+00 8.473070036643148839e+00 8.497141678436189949e+00 9.972815952215265511e+00 9.179267394786421619e+00 7.949315944506416542e+00 8.315934474925299469e+00 9.385654717193729013e+00 9.371343026389904907e+00 7.112238117032697815e+00 6.755482339816597737e+00 7.097109797340835691e+00 8.943554324194117555e+00 7.642187064866277524e+00 8.364424975350029712e+00 9.247337603855079635e+00 6.387434457570233093e+00 7.714059423005947380e+00 8.641055387706270352e+00 6.547981676402198303e+00 8.064580997709368759e+00 7.848318607558863569e+00 8.177216980459849793e+00 1.020772306103968852e+01 9.867342058214932266e+00 9.188301360186635236e+00 9.333100892773424917e+00 7.467802891625880513e+00 8.087022415428419819e+00 9.812963090899657459e+00 8.438465903932781842e+00 7.495736649260342332e+00 8.426688195890749355e+00 6.921639907858541108e+00 7.337021418403367079e+00 8.698738046591785178e+00 9.647684808266626888e+00 7.854700202903369899e+00 8.105006480147229908e+00 8.504040111837618099e+00 9.336474728739963425e+00 8.021696713296412540e+00 1.028064843930360794e+01 7.647737634620260572e+00 1.055896979330830909e+01 8.502723310606198126e+00 7.498788520145898140e+00 8.831432584437392208e+00 1.035351113287108937e+01 7.101473708332582291e+00 7.770283330221106510e+00 9.080144256211317710e+00 7.584554790562324733e+00 1.075756824069095430e+01 9.710478301493250086e+00 8.981800588145842923e+00 9.852109440503149074e+00 9.538953713403477863e+00 9.442828657680042426e+00 9.664914006311450478e+00 1.004748765081677853e+01 9.803737402594121519e+00 1.022030748667123312e+01 9.003679415886471915e+00 9.045242485305669433e+00 8.632627225103865598e+00 1.055308815367191855e+01 9.476952481631361280e+00 9.863508423370868528e+00 7.661821120727899448e+00 9.624365147291157996e+00 9.058729163568493448e+00 1.050114613126591045e+01 8.494830690024091524e+00 9.176550266922957277e+00 1.066100354084375823e+01 7.594746923207015499e+00 7.472216443893098692e+00 9.360467675149623190e+00 1.005136909337879381e+01 8.834281698966906404e+00 8.987694852755289787e+00 1.080862587196876312e+01 1.050554589407883199e+01 9.338203913402429279e+00 1.071009347546531565e+01 6.993564443836651989e+00 8.383837496992999405e+00 9.482547253358230677e+00 1.060950578425934587e+01 9.166468194571800510e+00 8.210754996105080750e+00 8.052037553571373962e+00 7.887305064095809115e+00 9.859527095944992325e+00 9.462565806842725635e+00 7.348879902737459169e+00 8.221582101369588003e+00 1.001585811786198654e+01 9.054974827821785865e+00 9.074385425855167497e+00 8.521301580117397023e+00 7.366075592526100557e+00 8.560957532522218472e+00 8.093542326193148284e+00 6.660151199068016226e+00 1.006331008816768957e+01 9.797835706156758917e+00 1.022164681863424285e+01 8.019536038537978584e+00 7.526831929808892596e+00 7.860050475945505433e+00 8.616658704618693321e+00 8.374961460569684490e+00 6.777754387362890931e+00 1.083917785501149922e+01 8.623026783461364531e+00 8.612139926702278458e+00 8.768487071608300099e+00 9.859659576979368012e+00 9.986393859403698059e+00 7.444037334852476206e+00 9.358190587090485124e+00 8.494976758967508701e+00 9.470124360654024187e+00 9.812520364289541774e+00 9.108900055577397126e+00 7.731807584129589017e+00 8.808754858298330603e+00 9.605771261837819708e+00 7.879548505962143068e+00 8.451139225399840527e+00 8.161621055965596838e+00 9.568101412729488331e+00 9.362076451912541231e+00 8.543874330488403501e+00 9.594073257978765312e+00 8.334575276307171876e+00 7.160918298355595013e+00 9.879751836740314985e+00 9.542963508785058835e+00 8.345835838062956924e+00 1.012028820470943735e+01 1.067778903230017384e+01 9.091446096408652977e+00 8.875813725668603382e+00 6.791830262278324426e+00 7.783444009824233234e+00 9.502979674441899505e+00 8.977823499967707122e+00 9.154779712227059107e+00 9.175517105501377557e+00 9.181642130680968350e+00 7.008063661535618216e+00 8.224738693072373152e+00 9.943162082131436819e+00 8.464707643105109369e+00 7.387539580928581984e+00 8.981212157198628532e+00 1.083393964233284201e+01 8.584680495497668318e+00 9.282108988318926279e+00 1.089635835874398140e+01 8.276278297692915231e+00 1.010857117083516776e+01 1.014379556917342384e+01 9.721089777658605158e+00 1.022721121517280274e+01 8.620297363749642727e+00 8.695810757162012905e+00 1.051066920536391791e+01 1.023864294644022621e+01 8.295353320757753224e+00 8.873166413113203532e+00 8.595265851663533851e+00 8.103553437767839540e+00 9.061319763848707964e+00 9.893318329197791527e+00 8.062393159901210637e+00 9.624497330988132759e+00 8.443182825266667635e+00 8.843766232691498530e+00 9.320810553398937159e+00 8.446526711444805713e+00 8.989531295422226620e+00 9.994435103490589611e+00 7.017098823828900045e+00 8.157628142991068643e+00 9.190746612598861276e+00 9.314122375265410980e+00 1.012783604151075245e+01 1.048050126543967053e+01 9.307927740751706480e+00 9.186196101278573778e+00 9.254761149752283700e+00 8.959031043290101692e+00 8.739723910908294258e+00 8.853164227438071521e+00 9.174677724440261528e+00 8.813179122882626615e+00 8.413027295564017294e+00 7.717120033459560879e+00 9.484734126277182042e+00 8.970085539515496365e+00 9.679455569616361998e+00 9.017249180312928658e+00 8.586738998647936327e+00 9.867190080211130976e+00 7.987669383821883073e+00 1.164665118858751924e+01 1.213087014348480253e+01 1.033722664681949510e+01 9.621381385839043787e+00 1.089878007848297692e+01 9.016638027704875213e+00 1.049073354544472281e+01 9.531984393709844738e+00 9.458734848968449072e+00 1.056418373202667382e+01 9.378490060750849011e+00 1.023760327077570231e+01 1.077164187187801225e+01 7.224362059832994731e+00 9.497042895169670373e+00 1.010348590173548011e+01 1.129136974996398912e+01 1.031550394551083727e+01 1.106312315478484898e+01 9.524826699926219220e+00 9.692455485432697415e+00 1.283470452469032708e+01 9.445641946762039609e+00 1.022168670456406581e+01 1.035824186473368691e+01 9.431247861868301996e+00 1.019206773468996730e+01 8.920757364461348260e+00 7.850903258064391821e+00 1.150038074308232083e+01 9.674777769439117492e+00 9.827133217881289795e+00 1.037234633737601186e+01 9.506091690565391161e+00 1.073532636951300923e+01 1.027086102994011085e+01 1.080838661676960832e+01 9.118954841777282994e+00 9.300199943758219234e+00 1.043523435205392325e+01 1.016333119937885066e+01 1.112003910853825950e+01 1.034853355502787764e+01 1.018262810909874361e+01 9.241298415785964337e+00 8.674850953459564806e+00 1.010275493004996505e+01 1.085228166518022697e+01 1.080921592526110153e+01 9.736698162064131523e+00 9.086548024555003877e+00 9.188613659737324468e+00 9.328449650658061643e+00 9.145289274789409006e+00 1.061281399270488102e+01 9.731558140569276816e+00 1.120230669633940757e+01 1.118325731263387901e+01 1.088148074418029410e+01 1.257365680734893765e+01 9.194045905790821038e+00 1.055274232188346417e+01 1.172129406114178884e+01 1.121497381779255598e+01 8.883813948600367993e+00 1.129531259237413998e+01 1.133363057274148922e+01 1.135076325561530375e+01 1.163182924907097515e+01 1.096856324677471584e+01 8.946963685950652945e+00 1.006295028963143068e+01 8.818854325563911800e+00 1.311490596209536008e+01 1.296249001342084384e+01 1.362784989274019054e+01 1.051981161735045056e+01 9.405283650310817478e+00 1.006867472959409326e+01 1.037896098205337481e+01 1.074506810246520949e+01 1.055489421439292563e+01 1.221590356013866696e+01 1.059104453627600329e+01 1.091582592769926841e+01 1.057202947471058252e+01 1.159276328528863509e+01 9.977094625062337130e+00 1.235751951872723708e+01 1.112266460644959842e+01 1.079154732381445392e+01 1.130762419846787381e+01 1.207821592864354798e+01 1.043385936740671305e+01 1.042492084061632873e+01 1.182540642693861876e+01 1.190912418299333453e+01 1.189855707696472642e+01 1.062597727515300683e+01 9.500264527640176482e+00 1.120923193907857929e+01 1.119662427530827742e+01 1.100154795485342696e+01 9.858850608007887928e+00 9.865195173596854161e+00 1.205697859059462651e+01 1.330262793114123454e+01 1.074920182366233945e+01 1.147667993890975779e+01 1.113822647612119177e+01 1.334417138637798139e+01 9.544081360612240772e+00 9.718073715445074257e+00 1.176989849506975006e+01 1.111325699041965009e+01 1.134176784993196918e+01 1.210197720030100221e+01 1.078496181588750602e+01 1.177409511904242123e+01 1.129472672780887343e+01 9.769979029791144853e+00 1.079370092568815664e+01 1.125059099933175055e+01 1.204823967927097783e+01 1.206747612519685831e+01 1.253555612643594763e+01 1.279264178147970554e+01 1.294357040691186178e+01 1.231204317632115774e+01 1.197735785120605811e+01 1.224214594878763052e+01 1.124042413385032191e+01 1.134716218370638963e+01 1.173441341465943744e+01 1.131478766380244139e+01 1.233994110731875971e+01 9.896870555132489145e+00 1.001737083130917405e+01 1.102211609968711770e+01 1.050414341999764645e+01 9.458650810086361105e+00 1.106538689838300904e+01 1.127271677559738272e+01 1.139640487325632989e+01 1.259191911881187131e+01 1.350378473336573926e+01 9.989212312426936080e+00 1.251767332420231327e+01 1.054223357582225518e+01 1.047183345573423452e+01 1.186046851646727340e+01 1.041361003249568640e+01 1.092710711377858956e+01 9.627897665626345969e+00 1.217223073317231474e+01 1.069203659087292024e+01 1.267939950882995426e+01 1.105279177033804139e+01 1.121160385904573076e+01 1.015099404288081431e+01 1.101296502061693694e+01 1.071103122483157577e+01 1.152930377656632821e+01 1.105886118854520106e+01 1.045242617652663597e+01 9.553581011739929352e+00 1.079852263846537319e+01 1.086587383458400247e+01 1.129250356369548491e+01 1.105866368186813808e+01 1.027628483054031250e+01 1.295780603821755861e+01 1.084529977473546936e+01 1.271593542748165895e+01 1.085683495467199755e+01 1.112892843342148375e+01 1.095611646836237441e+01 1.224582793035357398e+01 9.479551659330292424e+00 1.124155020801325477e+01 1.033849017355250410e+01 1.159884237123242912e+01 1.007670957131186995e+01 9.928034444034524952e+00 1.212865974689585080e+01 1.142766974472230856e+01 1.014418306724220464e+01 1.095707890978460775e+01 1.078238490669286342e+01 1.068908038803986571e+01 1.040249110717598136e+01 1.231655999057732664e+01 1.284778969349520494e+01 9.931855670268276981e+00 1.164832330412457040e+01 1.090451131977017774e+01 1.026727707247664156e+01 1.099601287404237482e+01 1.209506488745225994e+01 1.223489125192217308e+01 1.253511173320488759e+01 1.149736800564093642e+01 9.570711760212159191e+00 1.290644937403653891e+01 1.204481205187086523e+01 1.300226897659102399e+01 1.230765952691095322e+01 1.060466322939222472e+01 1.047629852129236916e+01 1.078145372325469431e+01 1.065029497521675772e+01 1.105857914673454268e+01 1.021328340549450608e+01 1.130992150838154942e+01 1.056120724860404536e+01 1.090432700698853452e+01 1.265795529281742127e+01 1.177076078350321353e+01 1.146603696261211702e+01 1.238903868633215666e+01 1.155151435183982045e+01 1.195832712093893768e+01 1.146928883639234975e+01 1.065391685809503741e+01 1.037506347474333701e+01 1.183114412879070798e+01 1.091348183372947034e+01 1.150401523128607906e+01 1.166175061206208774e+01 1.181897094789235858e+01 1.029868528785365278e+01 1.073431484327996976e+01 1.144860825795320380e+01 9.574855562467986303e+00 1.079555129366023891e+01 1.144259999270182426e+01 1.105933126240540965e+01 1.321307798676627598e+01 1.071995145823597539e+01 9.968655342470109204e+00 1.275533239196881929e+01 9.861410347442763680e+00 1.210272050603703065e+01 1.158567084509126310e+01 1.174839190156652613e+01 1.037216284792738641e+01 1.007666801958714053e+01 9.956716326673214823e+00 1.126738692611427339e+01 9.345611588392555902e+00 1.007866999705359490e+01 1.064940329020797449e+01 1.090095210833390915e+01 1.022446473275646817e+01 1.034286107452774317e+01 9.908649811904110649e+00 9.124535746722028051e+00 1.054892288304166037e+01 1.144801697247364203e+01 1.070796167194923854e+01 8.278181689208421901e+00 1.117721571017803583e+01 1.355638648328917739e+01 1.187166697342225063e+01 9.557540902460964105e+00 1.294183459491856780e+01 1.098004739199632240e+01 1.000386875739797965e+01 9.382083596856825025e+00 1.107758352600117746e+01 1.184519418170713934e+01 1.229631756870512049e+01 9.450551318012516688e+00 1.140987608074244619e+01 1.182785740973721644e+01 1.046516465673509799e+01 9.783812929480687259e+00 1.149779300868210719e+01 1.075654230125355326e+01 1.304196735382409855e+01 1.055077694624660900e+01 1.184780579345507867e+01 1.158904037844875745e+01 1.282834742389790961e+01 1.158090539440972755e+01 1.226756477938960366e+01 1.099335458235056784e+01 1.183286067896954208e+01 1.277343753109935598e+01 9.686218478634376794e+00 1.073803703258384523e+01 1.326821517082398572e+01 9.268920034811852560e+00 1.145311864484283504e+01 1.250870116215459582e+01 1.332179654040653638e+01 1.269096904503415679e+01 1.273677573143107367e+01 1.291289993784110024e+01 1.112512326401459894e+01 1.259542464856194499e+01 1.222037868483461054e+01 1.165827719581181476e+01 8.803978355166272252e+00 1.047281028996485475e+01 1.029616147203896759e+01 1.154687538288715487e+01 1.279406168469755123e+01 1.275121841994246985e+01 1.217077182570550420e+01 1.030781113410327521e+01 1.087171838839889659e+01 1.136680303153920590e+01 1.238865064522725135e+01 1.256285297786233990e+01 1.227497398509821380e+01 1.094005236885246113e+01 1.166263907259820165e+01 1.393119424903366443e+01 1.232330752792123363e+01 1.088488975313509322e+01 1.161677298333910713e+01 1.186112720306493529e+01 1.015965358114884154e+01 1.324338815893744936e+01 1.034795252631275275e+01 1.141335738870413685e+01 1.199752655846692306e+01 1.211856947652434968e+01 1.165048777151570292e+01 1.191585374684694543e+01 1.335941308766009961e+01 1.057389737347843450e+01 1.253458790710212689e+01 1.137974267463970079e+01 1.085452905744091723e+01 1.176873878240762572e+01 1.236236278948398315e+01 1.318217720008273197e+01 1.278584619939721989e+01 1.272616200181087720e+01 1.231568112352585764e+01 1.183838984904433289e+01 1.350767998593360097e+01 1.142667789813577350e+01 1.238519429804563643e+01 1.256997038241541986e+01 1.182501205685747614e+01 1.238555924390282925e+01 1.173412485180912235e+01 1.221025440730286604e+01 1.369483795491562361e+01 1.176535860319404492e+01 1.188430353896770875e+01 1.104707785911633700e+01 1.198086812029585246e+01 1.210133020184401964e+01 1.220647411595306941e+01 1.307956312345658567e+01 1.133763490674366992e+01 1.144633196686935150e+01 1.251223344500357726e+01 1.235629613350879552e+01 1.233146507379013457e+01 1.224737633815180793e+01 1.112004821190178205e+01 1.310274993177731773e+01 1.276121311873423103e+01 1.262857178197899799e+01 1.252728216451100174e+01 1.108751421296203610e+01 1.238953087018849786e+01 1.092745593094461753e+01 1.397818858374864703e+01 1.141058929629877561e+01 1.013285478522475103e+01 1.304469962315527098e+01 1.160374636532660908e+01 1.058092282227761061e+01 1.186589465853764480e+01 1.167587363243506182e+01 1.272323474102251772e+01 9.896143091489880916e+00 1.038539961604703166e+01 1.275940734191016723e+01 1.279553698214633961e+01 1.348479127533313360e+01 1.247301297104860218e+01 1.261263438141634374e+01 1.108424528438197854e+01 1.174951494457590861e+01 1.214031713061878293e+01 1.248112947346872659e+01 1.276875728492701789e+01 1.342953407683915579e+01 1.500049560284879036e+01 1.291104899904938463e+01 1.266652283310442328e+01 1.338509447935082264e+01 1.161671098109330380e+01 1.380521239583625182e+01 1.266159873206161635e+01 1.341995612420884143e+01 1.212517248970970485e+01 1.500455077114147784e+01 1.328686238023218813e+01 1.370763466043231738e+01 1.092468951114975795e+01 1.233984368833285217e+01 1.003069964621342613e+01 1.195724990367899032e+01 1.351911783528169408e+01 1.457486738812326266e+01 1.215846864270417882e+01 1.429710021842649148e+01 1.494391554025633972e+01 1.243802795137742656e+01 1.230035520741464516e+01 1.292140702607864711e+01 1.408902059504798565e+01 1.381927187872615370e+01 1.503810310946424167e+01 1.393824152638817537e+01 1.331806709484004614e+01 1.388027367701342207e+01 1.443360264140595994e+01 1.123092751054353045e+01 1.291361827982662902e+01 1.246983477794271522e+01 1.350095533623747990e+01 1.226166901438393175e+01 1.362026161785968092e+01 1.248487370253592488e+01 1.198078849244735977e+01 1.262066984503580080e+01 1.162805417585944667e+01 1.224939172361355588e+01 1.085804156859614622e+01 1.247421427524964521e+01 1.245367995375008974e+01 1.259380603031237911e+01 1.185008531023897937e+01 1.191675072225221577e+01 1.402495828508364717e+01 1.258579814708881095e+01 1.225632720021163991e+01 1.416013878658310432e+01 1.596239757893559030e+01 1.341434573316176682e+01 1.288426200648501840e+01 1.265406522900094721e+01 1.415266272670381653e+01 1.250040484631219861e+01 1.185572569228770412e+01 1.053731622566816739e+01 1.289044427734200049e+01 1.116091161011201116e+01 1.236049191862513652e+01 1.263306795613310918e+01 1.263132511895011589e+01 1.425965318694052719e+01 1.428217767097623181e+01 1.305739559173319897e+01 1.448722581525103870e+01 1.156749525683733459e+01 1.286558588171933515e+01 1.213700468327344240e+01 1.206433443487187418e+01 1.384009588702980587e+01 1.445505417789505564e+01 1.312497538504469752e+01 1.422909010983323164e+01 1.335558427598035358e+01 1.189390507243121498e+01 1.311149503092945068e+01 1.329953349102060223e+01 1.211814020808818704e+01 1.144866641620969361e+01 1.248485197283362247e+01 1.360095521316347700e+01 1.364747750344066191e+01 1.255010436015466624e+01 1.184680113234982812e+01 1.199845061350235831e+01 1.320541863039819042e+01 1.277003987080752445e+01 1.344767779675080455e+01 1.282177366876866742e+01 1.214892635906701024e+01 1.199070165865289894e+01 1.387916847795664665e+01 1.339214378293932128e+01 1.428166105981415335e+01 1.465186436094380262e+01 1.337085532537000887e+01 1.355159897217628817e+01 1.162162107667843358e+01 1.461987002303153638e+01 1.386251826602492976e+01 1.433178602936734691e+01 1.341128245811018793e+01 1.421369719727367809e+01 1.471581714246627648e+01 1.427241122147698071e+01 1.563111479937108861e+01 1.473705610584520009e+01 1.367187008833732520e+01 1.234598853259964635e+01 1.278597131281160237e+01 1.245182284483094826e+01 1.239248705720147825e+01 1.341004261010066045e+01 1.391989827848332517e+01 1.419156357754148878e+01 1.381111531686408789e+01 1.248975716162553518e+01 1.541813222073118261e+01 1.462624257222150881e+01 1.476952637404622415e+01 1.518131075094396287e+01 1.346471463388868273e+01 1.345540168926284430e+01 1.388687953545883325e+01 1.487046467565397556e+01 1.341848072052273899e+01 1.452654625238603003e+01 1.416563847149097377e+01 1.517005458253807504e+01 1.337647329291880816e+01 1.351988284756086678e+01 1.409556220768059021e+01 1.633592215536686965e+01 1.460840885630084074e+01 1.279243925676384386e+01 1.442589942158365446e+01 1.139741232598796117e+01 1.397799897992143592e+01 1.233857695561643908e+01 1.295910135563726229e+01 1.399731342216040808e+01 1.458928328594368651e+01 1.337348343766840841e+01 1.274858390040159506e+01 1.557773810536293979e+01 1.272858797948894427e+01 1.329531037230686152e+01 1.627983380848982620e+01 1.278395818714382237e+01 1.378233258933682137e+01 1.363455116679685730e+01 1.361220454286547010e+01 1.479927523351634555e+01 1.311387273974221657e+01 1.339995456384065164e+01 1.332759558252466903e+01 1.343336344223594736e+01 1.357374481365162033e+01 1.357786910463109642e+01 1.375706834892305963e+01 1.363531217537221352e+01 1.184983973427990733e+01 1.328233495176177925e+01 1.461317400859686799e+01 1.309288776202816251e+01 1.352672167616324650e+01 1.338690837093250074e+01 1.320451224210035335e+01 1.410797766797692887e+01 1.175415209628840785e+01 1.460910770038718809e+01 1.494043037998912382e+01 1.375703216612101087e+01 1.770410559784177451e+01 1.403597605119774805e+01 1.397365436523726068e+01 1.712645103180448558e+01 1.456933668896708411e+01 1.412524961450004035e+01 1.384315488146603457e+01 1.567508501495616891e+01 1.591031327044936639e+01 1.694924942401901191e+01 1.434339397233336122e+01 1.460741629290900434e+01 1.491090577565027431e+01 1.593574853191209506e+01 1.459996392595446935e+01 1.393780501673686700e+01 1.562610812900869561e+01 1.579165518402103174e+01 1.418790765509142560e+01 1.444998398011110297e+01 1.567568366272238123e+01 1.525586917379957619e+01 1.417557276933898791e+01 1.594089044944871425e+01 1.525505930082372252e+01 1.420431490347168868e+01 1.663788057696486078e+01 1.478255732450838167e+01 1.502212727625870414e+01 1.522219517891336871e+01 1.446139205577758879e+01 1.553930049574286443e+01 1.484530797535367519e+01 1.430262213874796551e+01 1.682048609773215730e+01 1.669135091544309191e+01 1.639505370758344682e+01 1.637073170222781116e+01 1.336713547669418034e+01 1.420469402478085463e+01 1.363135150373107152e+01 1.530795822187839050e+01 1.612610327493052509e+01 1.639281372056160535e+01 1.372415022943051355e+01 1.494729070888733169e+01 1.677276183858583991e+01 1.534947090908217504e+01 1.419724676127481544e+01 1.528177274170338862e+01 1.551223698631008929e+01 1.667283857771503719e+01 1.557207181674649377e+01 1.672958737042453947e+01 1.747179080569139842e+01 1.415693332741834887e+01 1.663528415465757604e+01 1.337805681113331602e+01 1.660490637577799333e+01 1.569887075337324589e+01 1.611338265622906363e+01 1.548561447128395230e+01 1.359733200176158441e+01 1.584274028591693906e+01 1.414107277816535557e+01 1.699239566741105278e+01 1.663185694367957623e+01 1.647327059344016220e+01 1.423211584391569495e+01 1.527873045084987602e+01 1.566835142364088540e+01 1.536983031230856867e+01 1.677899999046356783e+01 1.853471940190338429e+01 1.607168420121447028e+01 1.485236853911001198e+01 1.539222376398903869e+01 1.526646468786869804e+01 1.571819028476781099e+01 1.608962577184926346e+01 1.601921952380696013e+01 1.568590200340251428e+01 1.633284296897545218e+01 1.682121455707922664e+01 1.477325077737766534e+01 1.633718077100448696e+01 1.551996294566468215e+01 1.472199291822688672e+01 1.524738594182387352e+01 1.544542865125224651e+01 1.476867377849455920e+01 1.520851510344225055e+01 1.647182006377740748e+01 1.534406223584687368e+01 1.508698522220483440e+01 1.513161551337012334e+01 1.606879181564438142e+01 1.718044917973598729e+01 1.435152546398570372e+01 1.420364207041229321e+01 1.554781084415249914e+01 1.802904161829323826e+01 1.528349491477045063e+01 1.559391820589116939e+01 1.549794705624503344e+01 1.627099060833765520e+01 1.432925202534611131e+01 1.698151982103907187e+01 1.543735436701668462e+01 1.606754341675951281e+01 1.428452215600197128e+01 1.746399678122301680e+01 1.442657539755703233e+01 1.463534313421319055e+01 1.649680355171171797e+01 1.580766400830673568e+01 1.538322391270783740e+01 1.667765381266661606e+01 1.489331593390252273e+01 1.756302209518339552e+01 1.572377785108912107e+01 1.696587103963625154e+01 1.794103865617287852e+01 1.569329296798668949e+01 1.494977853406711965e+01 1.625999022787420856e+01 1.687373900593788534e+01 1.549015906184091662e+01 1.470913346493712304e+01 1.404850262645426184e+01 1.540305294227930588e+01 1.535027005667145339e+01 1.536280272764775567e+01 1.572846120683452220e+01 1.566719640060682295e+01 1.750328661616093839e+01 1.526696451933369048e+01 1.680959660353875762e+01 1.632890964228795738e+01 1.475649398745490615e+01 1.589853189588279925e+01 1.538260408078104824e+01 1.637888958181560284e+01 1.564791802903612350e+01 1.556213535560946681e+01 1.541507555472845681e+01 1.626462362539035666e+01 1.665999602837087679e+01 1.552397797977865856e+01 1.734656156431638863e+01 1.612304813375032353e+01 1.786735292776318218e+01 1.621786105368719078e+01 1.598410080468953964e+01 1.534879510586552875e+01 1.456018744884631921e+01 1.488753698569704298e+01 1.697872655721691615e+01 1.753502679761207261e+01 1.601180210452276853e+01 1.549033656844179596e+01 1.451479059159771268e+01 1.643411706111394466e+01 1.727439785113830695e+01 1.732613625277595304e+01 1.650768182902578829e+01 1.537059242617776889e+01 1.615609927979063087e+01 1.590746411483134004e+01 1.624916938157060287e+01 1.527270646207408866e+01 1.480454447778266136e+01 1.684985259193284790e+01 1.669171386105275445e+01 1.686067138059625847e+01 1.554554489353613533e+01 1.537870826151747394e+01 1.518902118854059680e+01 1.701448591753484862e+01 1.683064545772223397e+01 1.464903401665585747e+01 1.735125487862734062e+01 1.565634657294012300e+01 1.697750115308659602e+01 1.545250697294413200e+01 1.552711136221155463e+01 1.651095647952763557e+01 1.775778174921802588e+01 1.618358351608198475e+01 1.879921939140273679e+01 1.498521819803106148e+01 1.524922194144300036e+01 1.396173609685309991e+01 1.526732313925048246e+01 1.508293114373496380e+01 1.468156565197402053e+01 1.521599385370366697e+01 1.360307078417022630e+01 1.513676968910886877e+01 1.524842130556441333e+01 1.393801051900507915e+01 1.380200859186945372e+01 1.622655509097734239e+01 1.493559986160135011e+01 1.377909741143417399e+01 1.513997119185646589e+01 1.556019571426807602e+01 1.365874700170340184e+01 1.463416505960550396e+01 1.637511104776606530e+01 1.497901429884385216e+01 1.470944361195838113e+01 1.642891648714606845e+01 1.467722708571783663e+01 1.658535102746954237e+01 1.516290096350123839e+01 1.550346519710797999e+01 1.582381305717085240e+01 1.473919322318184832e+01 1.708833039475142002e+01 1.514536040915164783e+01 1.493393194388606560e+01 1.529459048118674680e+01 1.527502846981452223e+01 1.534776443601539953e+01 1.676379595125697719e+01 1.534610819811704019e+01 1.385309635907576720e+01 1.442745285011874401e+01 1.439180809580780362e+01 1.282938202444483444e+01 1.520865462814652425e+01 1.460232052256673185e+01 1.464633493770272210e+01 1.603204836342337458e+01 1.513585756735127497e+01 1.569798514956787550e+01 1.255108737892807902e+01 1.493970407665143441e+01 1.415801827514216349e+01 1.490789394768363607e+01 1.633451374326741856e+01 1.490545248498042596e+01 1.501408458618242392e+01 1.371012682489805279e+01 1.607344728980826432e+01 1.533106797519805653e+01 1.557530521044723137e+01 1.613879365063006333e+01 1.432494817807734044e+01 1.453182077599590905e+01 1.678957746617820845e+01 1.505241177494985472e+01 1.434489204545247532e+01 1.401198213279923266e+01 1.474781559402503106e+01 1.879047916110600269e+01 1.490534140696640364e+01 1.622120343581039137e+01 1.572669464478914314e+01 1.561992797715218195e+01 1.624340369563184794e+01 1.563825525657906645e+01 1.724325811403578612e+01 1.389811089826208246e+01 1.636440239938006513e+01 1.616763227959134142e+01 1.346810284110254941e+01 1.332047007573217456e+01 1.595971750708099712e+01 1.473369810868952712e+01 1.413933478016805267e+01 1.546949556694718630e+01 1.591794060237077169e+01 1.712234805274054850e+01 1.852338574091912804e+01 1.572232074792481171e+01 1.563837438478097930e+01 1.600035396785676411e+01 1.492935429206372255e+01 1.573459344196775334e+01 1.420432136752023844e+01 1.583954580258830802e+01 1.476082780108519721e+01 1.490011452941046066e+01 1.561391089857901804e+01 1.609907478921807211e+01 1.574711727335816036e+01 1.643765545590970589e+01 1.463946973997061995e+01 1.645264983338777043e+01 1.659227352910895448e+01 1.706530134281378963e+01 1.708562773734055540e+01 1.582344010897133124e+01 1.718490698792323812e+01 1.559217838191694483e+01 1.496198446432999418e+01 1.798203378065433711e+01 1.631272787509812616e+01 1.700502412787392359e+01 1.557212236570316399e+01 1.618619429431776879e+01 1.637700648484235799e+01 1.611007920520711068e+01 1.607690088615280999e+01 1.552719036242432260e+01 1.712939981984085946e+01 1.717216900168493865e+01 1.556510892317716532e+01 1.391033500339901607e+01 1.582395522328201132e+01 1.538652373783996730e+01 1.596506726008684574e+01 1.721964169462883021e+01 1.424604182834209709e+01 1.545933440685983484e+01 1.613522009891496012e+01 1.456012923538155945e+01 1.672246403766670397e+01 1.658024329699269828e+01 1.630424487619147911e+01 1.746166907018989889e+01 1.698218239964338849e+01 1.642094181285247956e+01 1.746571300270709060e+01 1.605858642630822430e+01 1.704081174677262567e+01 1.727234771167632132e+01 1.583822519030522180e+01 1.596626513251907653e+01 1.645848792367228697e+01 1.398772224384022955e+01 1.683580499305287503e+01 1.541694298980106481e+01 1.371510670819971089e+01 1.875888330793320691e+01 1.828487345982053114e+01 1.710224002112905595e+01 1.380388466931630020e+01 1.640317303754741829e+01 1.655148460014847700e+01 1.495876087072848293e+01 1.491708194609799065e+01 1.564547510698949750e+01 1.567866619015858376e+01 1.619433593426339613e+01 1.468784380528075140e+01 1.528504678593345467e+01 1.464562772256160450e+01 1.487230556251610736e+01 1.575670252567467777e+01 1.516143176802362724e+01 1.668356944602296110e+01 1.569344387319568135e+01 1.619976418976198573e+01 1.548225712190215297e+01 1.638622366073226644e+01 1.473150402228693068e+01 1.584436200321074573e+01 1.787392674877551713e+01 1.657431463813174588e+01 1.695511930526469868e+01 1.596483281360643502e+01 1.573544008295314889e+01 1.603698147141123798e+01 1.662083797566423016e+01 1.560781976140196114e+01 1.724207052320322830e+01 1.502280430498951169e+01 1.609228062264053705e+01 1.752668556477811990e+01 1.429265870426702278e+01 1.829154718870362828e+01 1.560506502463270451e+01 1.749136610460026375e+01 1.642608472654117335e+01 1.601702502205926848e+01 1.490019992298082485e+01 1.555300003255751840e+01 1.448923622142250345e+01 1.448261661123003918e+01 1.789488991054770750e+01 1.627407312500605130e+01 1.592977320064047575e+01 1.646953720838324386e+01 1.637701102909728945e+01 1.639005425451260578e+01 1.464929709864249929e+01 1.586142441899073141e+01 1.616336935042792433e+01 1.716972403988043538e+01 1.775511138458799465e+01 1.501331076471292114e+01 1.548182654878078424e+01 1.692236876243400800e+01 1.646299932677633748e+01 1.569701142526861837e+01 1.491156365748645740e+01 1.624220517366670791e+01 1.558349234739618616e+01 1.424906699130889898e+01 1.733980715182985932e+01 1.682992864668756994e+01 1.702724256459961794e+01 1.720144840904068673e+01 1.711292225771450148e+01 1.565081675816561635e+01 1.408654501668116410e+01 1.612607834511934612e+01 1.577461409164427053e+01 1.635554877934342954e+01 1.449217073971660596e+01 1.656346881705520957e+01 1.451660255846752179e+01 1.512419511656258742e+01 1.778731728956363867e+01 1.730727493309606757e+01 1.726628689677980688e+01 1.440292797534286251e+01 1.711745393180391872e+01 1.762518588627904137e+01 1.664955530481216428e+01 1.571479399878238503e+01 1.727409581029990804e+01 1.691836324009948456e+01 1.847469044994235787e+01 1.505300970479800071e+01 1.350101428232968104e+01 1.656838484977565784e+01 1.556306402235305519e+01 1.726922857204461081e+01 1.652183847820919382e+01 1.582039742321374298e+01 1.711275507435484045e+01 1.670451268905085840e+01 1.516808625112149578e+01 1.629018089528144841e+01 1.481790079154311890e+01 1.568301974065913207e+01 1.518511176232169291e+01 1.706365910352480597e+01 1.573895441491064950e+01 1.434871239770061813e+01 1.477439874802307429e+01 1.749497408848198532e+01 1.491694765901213415e+01 1.663385784122358402e+01 1.664269629021853447e+01 1.687105979297725966e+01 1.582144442152496566e+01 1.550911373178921515e+01 1.502248003091789563e+01 1.594890376161836976e+01 1.348436353891749739e+01 1.562515724783071569e+01 1.552091298049356283e+01 1.694935452649000851e+01 1.649015553751845076e+01 1.612279346621440723e+01 1.464582374664235864e+01 1.608986193616981097e+01 1.625842614274569087e+01 1.503358916277274027e+01 1.606718450248115815e+01 1.451674900102689847e+01 1.637575021159367950e+01 1.569955912367112560e+01 1.494773169755310960e+01 1.364553779125148125e+01 1.431718054603101997e+01 1.589409397583050954e+01 1.686553550959325776e+01 1.548422609813943396e+01 1.762268097187066829e+01 1.509141079155766896e+01 1.545281838049062095e+01 1.741013477429640943e+01 1.463463448046680426e+01 1.626880764557832393e+01 1.482345217502760448e+01 1.604935520046155517e+01 1.717750354924888256e+01 1.641385003084882044e+01 1.594359677047716239e+01 1.556427576662439272e+01 1.645457444269896996e+01 1.592457387597215757e+01 1.644661053079551394e+01 1.641508636014197720e+01 1.672667414462220137e+01 1.612970149408607767e+01 1.746663513862640471e+01 1.396754886203547485e+01 1.639109273612935525e+01 1.669631680318393663e+01 1.732870793978355550e+01 1.708581171712796376e+01 1.578096628043290472e+01 1.586929849229271028e+01 1.627150580301062632e+01 1.552785019305540004e+01 1.552647096459514131e+01 1.644322412878342021e+01 1.535507149487163581e+01 1.561195214549427135e+01 1.595681966047818889e+01 1.480212401077307405e+01 1.645023773928006250e+01 1.532949971573407488e+01 1.424709212353281806e+01 1.309684861946265855e+01 1.679838352528379986e+01 1.496153836043171381e+01 1.799666653804265692e+01 1.699216061776842324e+01 1.612450139764892398e+01 1.572636197983768369e+01 1.501751653966056921e+01 1.523495335688339836e+01 1.519462003580574283e+01 1.621710056155571422e+01 1.688099871177550781e+01 1.451412927565229616e+01 1.640238174747216249e+01 1.600864623584924473e+01 1.645731421367869274e+01 1.719507026108797731e+01 1.605447548106645428e+01 1.626024718231786892e+01 1.729427859738946083e+01 1.570429077927626693e+01 1.529799019704982577e+01 1.574333983597352216e+01 1.570971217492705563e+01 1.631543135106424103e+01 1.708577088634795871e+01 1.547342034693545365e+01 1.640281226931379877e+01 1.693820703272576367e+01 1.726666139193324057e+01 1.482924301151499158e+01 1.653933675145145443e+01 1.593937530036706640e+01 1.660588756913390540e+01 1.624880895372205813e+01 1.767204725758934458e+01 1.717037004877703410e+01 1.484302230820757096e+01 1.831669653858293145e+01 1.666181824620473151e+01 1.593406600161528708e+01 1.379567606624068610e+01 1.751653516439990455e+01 1.544937898297665768e+01 1.562398132061707301e+01 1.476605769673382440e+01 1.501844440775981404e+01 1.602498843595337519e+01 1.598404260160505785e+01 1.613446831508369783e+01 1.689788251416948484e+01 1.600118351920688653e+01 1.487340655351287566e+01 1.678847026677951604e+01 1.622531220485491588e+01 1.623273456470318266e+01 1.726681722658890905e+01 1.678056665288421456e+01 1.691342754203362730e+01 1.781538952577101753e+01 1.606025827467540168e+01 1.753009283664252393e+01 1.535127531585033012e+01 1.494219279875120598e+01 1.753342169456193034e+01 1.655749746674791822e+01 1.574105277242351342e+01 1.657376385333858337e+01 1.678192461147612491e+01 1.670328056598818378e+01 1.688561882765186439e+01 1.732505680339756893e+01 1.662407969110724437e+01 1.417191084111384214e+01 1.591290420553292506e+01 1.706127582197701642e+01 1.710789144631284842e+01 1.703201184167360438e+01 1.496243699367934177e+01 1.541277446593971767e+01 1.394583598548698156e+01 1.581536208729665205e+01 1.680282047061405493e+01 1.683005147036340787e+01 1.589407413103886313e+01 1.583435711139390278e+01 1.614284617961141066e+01 1.620400967252996693e+01 1.585131246891689827e+01 1.543168846864104538e+01 1.519394707946473311e+01 1.592644316424783746e+01 1.736524321121402537e+01 1.504644700938607649e+01 1.884149245124192618e+01 1.544392818720268501e+01 1.688009004909545752e+01 1.344291736875185883e+01 1.638884023368898468e+01 1.646418607020695291e+01 1.533847774207062642e+01 1.638034358807626845e+01 1.577762240294257445e+01 1.619889319350768275e+01 1.556947227057985472e+01 1.761669291192575670e+01 1.563879936358536149e+01 1.389492413901740697e+01 1.638809824458658682e+01 1.510460610809189674e+01 1.605358664030450910e+01 1.394368659101716013e+01 1.429778514233762188e+01 1.640261773851629457e+01 1.753031030651009203e+01 1.533136430409597750e+01 1.507195639916215057e+01 1.783515387948682118e+01 1.623310218286897921e+01 1.651605878500648572e+01 1.642318872734566426e+01 1.588136763315567812e+01 1.699162016636910622e+01 1.765113080324527672e+01 1.384445599235655422e+01 1.607074224503798021e+01 1.714716077819853624e+01 1.589920212938341848e+01 1.587880440394141601e+01 1.654420435504888331e+01 1.770610547078003094e+01 1.457285008222348033e+01 1.676172537878746382e+01 1.641329028336202001e+01 1.567622691036515548e+01 1.563729012862250656e+01 1.505689567508604654e+01 1.530632488523128920e+01 1.543177408610899626e+01 1.453107410800316046e+01 1.644329078261852928e+01 1.600515382132401854e+01 1.504392810073346887e+01 1.463506015317419084e+01 1.652142791843359504e+01 1.747484957543236206e+01 1.392292880705104707e+01 1.521296285525820302e+01 1.630414555011222788e+01 1.595069346936212185e+01 1.595022208791420049e+01 1.680511993041431751e+01 1.461025050455000773e+01 1.464112879183912597e+01 1.625895620904223549e+01 1.545103168159441154e+01 1.646347687773329582e+01 1.591589589289226758e+01 1.504532616194630812e+01 1.493507047946569166e+01 1.708816439042118418e+01 1.610824872597785173e+01 1.492238792754995025e+01 1.536108128685074803e+01 1.577339560860342615e+01 1.508769882475474944e+01 1.630439332873515568e+01 1.595080054955559667e+01 1.464643520905374530e+01 1.659457844985227482e+01 1.452298067060642239e+01 1.407324076325620510e+01 1.621067343589199083e+01 1.676726486690788676e+01 1.425120075874589887e+01 1.780613081197195768e+01 1.536192810995153302e+01 1.643068858936610965e+01 1.664249068660345898e+01 1.565826846236885395e+01 1.592368172181306107e+01 1.563235457923914495e+01 1.551156816670717653e+01 1.789629915137043170e+01 1.434908045758454165e+01 1.640465990658193718e+01 1.685239479423994879e+01 1.632439188777106764e+01 1.597470148935073908e+01 1.548432074732912334e+01 1.402964764148524779e+01 1.637424727358068566e+01 1.636901157681908003e+01 1.629432574261860012e+01 1.575541050034284041e+01 1.800493881548274899e+01 1.420747050433990566e+01 1.424856633926882843e+01 1.470591154875925888e+01 1.500723473850231038e+01 1.601740742131826423e+01 1.764005922330862219e+01 1.665496169142778271e+01 1.619813545898673368e+01 1.514349549262433392e+01 1.777394716856780121e+01 1.599302906848597949e+01 1.500464131517476041e+01 1.551084316115669992e+01 1.677815630811493008e+01 1.619460415783661844e+01 1.568483539768863011e+01 1.551031708761908057e+01 1.678839540937763886e+01 1.886493906688978939e+01 1.400956385422038686e+01 1.636837560124621405e+01 1.751365916170065873e+01 1.655020593066963386e+01 1.569917739850557403e+01 1.644695533515898234e+01 1.712407779719497469e+01 1.534781544984218726e+01 1.532995625568820408e+01 1.758641914767027359e+01 1.520397306132645099e+01 1.456078067765000306e+01 1.613108883557024598e+01 1.650949873524660205e+01 1.771860664355788373e+01 1.555444144422437702e+01 1.677061919690873637e+01 1.472262907698105039e+01 1.430231000444581646e+01 1.429838370210113929e+01 1.521605610069532233e+01 1.516811086335459180e+01 1.577452160966023165e+01 1.711848972698257043e+01 1.560761723554689162e+01 1.679974387851109441e+01 1.719993992007334782e+01 1.630145572701266943e+01 1.723775039776167262e+01 1.452069687359915484e+01 1.559432877785304328e+01 1.525193947246143722e+01 1.661963191488819902e+01 1.562034296410190848e+01 1.670226736955749303e+01 1.517246564034350698e+01 1.421371677768594566e+01 1.758417224999653072e+01 1.408524163741366131e+01 1.674558407823611716e+01 1.525728361165549885e+01 1.828254268155787088e+01 1.691872670730063533e+01 1.575902534479874184e+01 1.646926728714402088e+01 1.592461797441648841e+01 1.862013771371776727e+01 1.561513371486830160e+01 1.536436473148356363e+01 1.715331144710062006e+01 1.480959565852107396e+01 1.669188588233137693e+01 1.685607794113651892e+01 1.739409100692232002e+01 1.617370050865210374e+01 1.703799536687945704e+01 1.469131879724741196e+01 1.540656513251722259e+01 1.603753346516758427e+01 1.749585605542443290e+01 1.592798809837049312e+01 1.669718469602329236e+01 1.633808050602138451e+01 1.703621401647685829e+01 1.512954983181650448e+01 1.547024219081241903e+01 1.621743280004407950e+01 1.801843621086420910e+01 1.601941813819567173e+01 1.786551027278466819e+01 1.675819615275197449e+01 1.693774018452841901e+01 1.771394704117678387e+01 1.662736585356711672e+01 1.490846943878300124e+01 1.484877081747073291e+01 1.616977674512202157e+01 1.793825274480333931e+01 1.798418241767684833e+01 1.731383807633872962e+01 1.750680331698348624e+01 1.639074711141120488e+01 1.703107721433134714e+01 1.560475881941663623e+01 1.608727158631970156e+01 1.750858153994305511e+01 1.618894361288115746e+01 1.696043688183312170e+01 1.930287022931474183e+01 1.680610628109504745e+01 1.606111187569678833e+01 1.693407833863776091e+01 1.651643495578922582e+01 1.435767062988208664e+01 1.582435074752389781e+01 1.587270228644328718e+01 1.698421707564002148e+01 1.585421121398405475e+01 1.743863938826277860e+01 1.836811059673158653e+01 1.612800904724224793e+01 1.772984389864962296e+01 1.825518173635893859e+01 1.578006545539748728e+01 1.630536758440846157e+01 1.758918742554494941e+01 1.852428429303609292e+01 1.595090658922100779e+01 1.618562850268540743e+01 1.687914392566380783e+01 1.707652543518634403e+01 1.658129249730617616e+01 1.658872961734817153e+01 1.952146911062410695e+01 1.658840615617612002e+01 1.448936890829117452e+01 1.656449345752890778e+01 1.775588382654148845e+01 1.564501158097875333e+01 1.530690237868303605e+01 1.463082495291185658e+01 1.799991120999136740e+01 1.705603005524568161e+01 1.525286301673920697e+01 1.709618741805168796e+01 1.724334155186214446e+01 1.614645503719908604e+01 1.684761094978129492e+01 1.736771409550830114e+01 1.769724503237149804e+01 1.666550544128342537e+01 1.724517395179849899e+01 1.629861479280907233e+01 1.816042934237498940e+01 1.806210303057351396e+01 1.621936208430005166e+01 1.569718200635649552e+01 1.809320885981117044e+01 1.835612256453776325e+01 1.680483060589202537e+01 1.823700898057362352e+01 1.661340773605266818e+01 1.580753606340338102e+01 1.827718676898122752e+01 1.608189197973790385e+01 1.819779672821141503e+01 1.712730083555162963e+01 1.521258311054935142e+01 1.664693803092045243e+01 1.621037999565208310e+01 1.776367690407786881e+01 1.787787030137291211e+01 1.627642057118039531e+01 1.563754563141277742e+01 1.818428491927292967e+01 1.673927671541526507e+01 1.817938791432906953e+01 1.768295223719598752e+01 1.649437295062060826e+01 1.612007660156443833e+01 1.564938241966935983e+01 1.698857934026016636e+01 1.670506734283217654e+01 1.743941483669753367e+01 1.844414054925539048e+01 1.827726482613374159e+01 1.705578587289302561e+01 1.811730033139456353e+01 1.894382466018871369e+01 1.695682149709546849e+01 1.759943639890157385e+01 1.617928891690447912e+01 1.775687946328249467e+01 1.710199551714218558e+01 1.612503631891943456e+01 1.770785430157878082e+01 1.720801400660434766e+01 1.491772306584926788e+01 1.362659271441419762e+01 1.755107804896382007e+01 1.622486205639440726e+01 1.666842922032654428e+01 1.838686693234024361e+01 1.571324828842810639e+01 1.674805635612767318e+01 1.821102237321917627e+01 1.812272661243524041e+01 1.773527191386503432e+01 1.653804728320582385e+01 1.789821565695349292e+01 1.734736593138193328e+01 1.786202626085765743e+01 1.479851145265593715e+01 1.745446181770789806e+01 1.715785893751782965e+01 1.810975120371545088e+01 1.972653064391517930e+01 1.655344788784407584e+01 1.668165839399308226e+01 1.706761873879205993e+01 1.789701697575742401e+01 1.710193200002428071e+01 1.484877350439620969e+01 1.640505950060113349e+01 1.744417549195472006e+01 1.721188043789963729e+01 1.576935796290992897e+01 1.904963516529266343e+01 1.584016580493388915e+01 1.731111224430019035e+01 1.547591752871611703e+01 1.554963712329057302e+01 1.719321603950092126e+01 1.689468110710992477e+01 1.529243012814704095e+01 1.549449397601149236e+01 1.755936216267242500e+01 1.790186214992672475e+01 1.551507567544719279e+01 1.482362196032298129e+01 1.761845778460267198e+01 1.762835099471005762e+01 1.800996726817441385e+01 1.615537597325585395e+01 1.813567336504340943e+01 1.557003245827105076e+01 1.576194634867022870e+01 1.624238241917013426e+01 1.655135661919958778e+01 1.673122286421212124e+01 1.947391404391897751e+01 1.737697968950016048e+01 1.775792480605144519e+01 1.844559598010385670e+01 1.667872290849134487e+01 1.965317188851784280e+01 1.806289488483215422e+01 1.935577224544567798e+01 1.724963934171904967e+01 1.786979297394617205e+01 1.839874612627231798e+01 1.945621853994974870e+01 1.770897151049700113e+01 1.800513927144914916e+01 1.857302383354643283e+01 1.773542155334288495e+01 1.816019963292267647e+01 1.871127463850869077e+01 1.904042266908529157e+01 1.708254822590366473e+01 1.732816820139037972e+01 1.841994030110189229e+01 1.790562626069301899e+01 1.677312994281778913e+01 1.782147792183273438e+01 1.934541999199974072e+01 1.843138370682905958e+01 1.838316628264509234e+01 1.714137499149791566e+01 1.982960425945365301e+01 1.926017732342923239e+01 1.935968225933313391e+01 1.856340484359093068e+01 1.750498048379597549e+01 1.708027247098513968e+01 2.046154079487992306e+01 1.811927986715335237e+01 1.850567256037543373e+01 1.766977901092651493e+01 1.736293533703936731e+01 1.831241528516198258e+01 1.754984338176035763e+01 1.649793965812649077e+01 1.747773955836131066e+01 2.026298193777945045e+01 1.910364855209578749e+01 1.700550582026668067e+01 1.918392731737958457e+01 1.838261313599701552e+01 1.763327005280059012e+01 1.806510110439677064e+01 1.885394672445360342e+01 1.747138654456144025e+01 1.669128870998434522e+01 1.836676346299016416e+01 1.825172494652831290e+01 1.630960852033648933e+01 1.923757250115383854e+01 1.738288400565861380e+01 1.768366542547523323e+01 1.817861241667435479e+01 1.778033160199430895e+01 1.838365898425397660e+01 1.806665583494510940e+01 1.900399219222525105e+01 1.602530891822553372e+01 1.774397728269910957e+01 1.602691037171441835e+01 1.638175331168519833e+01 1.808117848611115974e+01 1.712878574469641180e+01 1.930157782694449509e+01 1.697274061962155756e+01 1.799158796601250643e+01 1.805731488751815661e+01 2.003743574220504087e+01 1.940775570608653311e+01 1.682315207379880562e+01 1.880716549400479565e+01 1.898315690844146886e+01 1.921007154677569417e+01 1.901076228929439438e+01 1.974668818549462301e+01 1.861070991307501643e+01 1.774893923106815308e+01 1.799860145559840063e+01 1.767211718642354157e+01 1.837630174537777350e+01 1.835609673171179068e+01 1.794046336165546407e+01 1.929243261558316291e+01 1.860000952187420609e+01 1.857785698699131416e+01 1.630120527897976146e+01 1.947313819306179639e+01 1.794218211688887976e+01 1.871412366720857534e+01 1.829262344097068649e+01 1.817003868096164609e+01 1.763503077928779561e+01 1.739787274050579313e+01 1.797385011376074004e+01 1.738337649212303049e+01 1.635815750748028563e+01 1.845431216934069241e+01 1.514928675578611994e+01 1.798376130113378224e+01 1.755616872099771086e+01 1.697291867502076101e+01 1.738035305664892149e+01 1.926685966383115911e+01 1.856352711077482098e+01 1.629517292887306112e+01 1.755082279457025152e+01 1.723173061479346302e+01 1.724115010792891667e+01 1.697578676340886616e+01 1.749177095333961773e+01 1.933371778430757004e+01 1.875416521723943220e+01 1.896434268614227392e+01 1.917737806629695640e+01 1.849495244919936354e+01 1.856903767252705606e+01 1.756366569547402179e+01 1.949407806740522986e+01 1.589527979641655975e+01 1.861520247983294496e+01 1.579478587935195932e+01 2.031021416724506068e+01 1.714920514271634033e+01 1.976470884284685425e+01 1.966680438754701044e+01 1.776498596686940346e+01 1.707997750021786487e+01 1.941681319391968685e+01 1.846010361521217291e+01 1.951116912625854738e+01 1.883407651478618305e+01 1.661357678390769621e+01 1.825284010553813374e+01 1.713407973237079318e+01 1.971954894945419667e+01 2.001062989996560404e+01 1.902438830144293291e+01 1.820950000157505855e+01 1.962277155797910666e+01 1.780492079335268230e+01 1.937521637690100107e+01 1.783314246046813167e+01 1.767042781679188579e+01 1.887532670535973622e+01 1.804449720258932643e+01 1.826307433447332329e+01 1.928279853955579881e+01 1.625286452677972093e+01 1.639712026698830627e+01 1.856919721000392443e+01 1.907188988217145820e+01 1.780670867882875541e+01 1.757503400396416282e+01 1.765044671780772134e+01 1.769425331405831159e+01 1.720294553530413495e+01 1.764788904576336748e+01 1.980893793079951593e+01 1.899639006320495227e+01 2.124775050799002329e+01 2.123513594149317640e+01 2.005127535033603081e+01 1.864837959066513307e+01 2.095329526641516438e+01 2.070907270064014227e+01 2.039457277095157650e+01 2.070121589032768838e+01 2.007748448650754725e+01 1.984631050261727481e+01 2.044626896527951132e+01 2.051309928896026591e+01 1.864461548130224600e+01 1.876767802148283337e+01 1.869627490235777501e+01 2.061839973852044849e+01 1.962863687761208809e+01 2.011220116317024775e+01 2.028489130793958850e+01 2.093994692950226266e+01 2.036655778514550619e+01 2.202890758308168628e+01 1.859222430844137719e+01 1.953504753565337282e+01 2.006436312085532947e+01 2.087374303030487965e+01 1.961701119421806894e+01 2.010304984163334296e+01 1.996232133389831986e+01 2.133934390728330044e+01 1.850514389784255798e+01 2.076663531777990102e+01 1.785758295666466822e+01 2.023489029951880624e+01 1.999776038687199176e+01 1.789594065566000936e+01 2.115304425315498094e+01 1.997517015932266560e+01 1.962072303072940471e+01 1.994469273560888922e+01 2.200129008801861730e+01 1.988969126517039854e+01 2.126132596122754848e+01 2.106978347243157756e+01 1.992111594292415688e+01 2.006224175126445886e+01 2.170242929246494512e+01 1.968031831584508140e+01 1.959202291646000660e+01 1.991259003669396321e+01 2.169496232334401498e+01 1.781003766957809020e+01 2.066681409908223799e+01 1.878680530915525893e+01 1.936313352116853537e+01 1.865930866908869490e+01 1.953379370702834095e+01 2.016120843365994730e+01 1.957440639373159286e+01 1.887943416745272174e+01 2.040550342030557118e+01 1.911051040309704518e+01 2.024911114667736811e+01 2.146039294304646106e+01 1.965519251490810504e+01 2.211009840084441080e+01 2.005489780541322631e+01 2.059631214014445177e+01 1.857965120932792047e+01 2.077226981775137560e+01 2.042143963619009028e+01 2.176554237009232295e+01 1.642508149586885935e+01 1.889066073398814893e+01 1.894596512828352175e+01 1.825248793542177239e+01 2.022856094691508488e+01 1.881775354180689419e+01 2.020472939212261210e+01 2.029030471739114461e+01 1.812213348071346530e+01 2.147571413309123045e+01 2.127978766551102652e+01 1.841268369738537203e+01 2.132883368558181303e+01 1.917377744994558242e+01 2.087727309950946264e+01 1.937906324332046992e+01 1.988974837600621370e+01 2.123415824587632628e+01 1.931172516977465747e+01 2.024891165936942983e+01 2.113261448870790105e+01 2.044265884772685027e+01 1.937746976486373640e+01 2.129088413585379413e+01 1.861317798674479462e+01 2.003554885401920416e+01 2.054397506960201980e+01 1.935842170680038521e+01 2.052012467875400858e+01 2.021780367175653481e+01 2.137451120886871081e+01 2.034101975095959247e+01 2.119368211512674094e+01 1.939242267650667628e+01 2.113778445028524899e+01 2.006740619548201821e+01 2.066541235639283158e+01 1.982145218929943553e+01 1.849127933011105185e+01 2.038629725082922661e+01 2.042099977662786969e+01 1.613418151855985627e+01 1.921157497295933680e+01 2.010699964183086053e+01 1.678443569515859934e+01 2.001934783982847676e+01 1.810016380151142457e+01 1.846455252092000165e+01 2.076293963358599370e+01 1.900152507337758223e+01 1.787203684220470024e+01 1.743276725927641024e+01 1.914866107992243016e+01 2.037746079118291576e+01 1.965412197107378489e+01 1.863495626199385669e+01 1.881205265330048348e+01 1.851926660225659660e+01 1.815752501381104622e+01 1.986031631093466743e+01 1.921429537711426505e+01 1.843681598440838698e+01 1.988477418975362809e+01 1.813376830660351402e+01 1.693312058183915880e+01 1.787284728524796762e+01 2.146733183966884795e+01 1.872512568860097915e+01 1.948016702659923638e+01 1.923192805764529822e+01 1.810351057734880342e+01 1.919613373662479816e+01 1.929961622110687358e+01 2.217693027842298648e+01 1.900104322118284372e+01 2.008408643216091605e+01 1.733391416564449372e+01 1.861008065114129550e+01 1.919547424196799668e+01 1.799024607741847248e+01 1.876822144429663553e+01 1.848490461150172592e+01 1.816793743542124062e+01 1.782030265766448807e+01 2.053140257951546488e+01 1.981701380134967394e+01 1.831254414279565523e+01 2.033825446027127981e+01 1.817637811506560652e+01 1.815369211666853033e+01 1.951749099514885444e+01 2.045120463435469560e+01 1.925558635952859987e+01 1.785730380482344515e+01 1.986385596791987496e+01 1.877134510857764127e+01 1.986445843822106738e+01 1.965401235014582326e+01 1.805850061214743363e+01 1.901928459055472942e+01 1.826004528991744635e+01 1.952252386171615584e+01 1.920468215743695595e+01 1.843224330219865692e+01 1.966026195112295483e+01 2.137871820186513361e+01 1.887268380306503346e+01 2.014336927014820589e+01 1.894809958474621325e+01 1.881540867909865611e+01 1.774439234034881707e+01 1.816501889614202980e+01 1.846394427076504741e+01 1.774736037061866867e+01 1.618755755139279628e+01 1.799488050610453627e+01 1.953601813685036603e+01 1.865137049460276586e+01 2.014913752843065708e+01 2.158597665047374647e+01 1.760266053967323430e+01 1.956237136118456732e+01 1.939084662941659332e+01 2.129604255508212063e+01 1.927032200200924805e+01 1.938261447633523815e+01 1.846080716210210682e+01 1.798277332492833125e+01 1.844122030040458782e+01 1.982101939744182317e+01 1.898113128326054522e+01 1.862705891714883677e+01 1.905827039160202219e+01 1.999810937731461280e+01 1.783022543370040580e+01 1.813934966606618104e+01 1.905300233594651615e+01 1.835811952428894145e+01 2.019672797506150275e+01 1.720221257205194831e+01 1.903201230441265679e+01 1.893605672624762448e+01 1.867099081320024467e+01 2.026679151825750225e+01 1.936793539605838532e+01 1.951982984433409740e+01 1.912036969680845999e+01 2.025845030868849150e+01 1.969983997319568303e+01 2.111343366642746133e+01 1.993194321857589912e+01 1.969408316260961556e+01 1.982825505869658400e+01 2.033947744173828909e+01 1.893054584356627146e+01 2.030147415021040302e+01 1.822094493901002465e+01 1.966606242484488476e+01 2.003693916221510918e+01 1.920815033247196268e+01 1.834828186696094221e+01 1.808128747977864492e+01 2.098577226826665054e+01 1.980345074286946527e+01 1.761087154663638898e+01 2.020008721627941384e+01 1.853429840869798539e+01 1.927481171885760958e+01 1.868566070418632563e+01 2.010995744924570516e+01 1.933260506241197874e+01 1.937224600036286404e+01 1.959674413660800596e+01 1.867526721000035650e+01 1.928746232183910436e+01 1.962536161097014542e+01 1.983028410024806121e+01 1.765773681294255937e+01 1.896061009832618893e+01 2.068105956840178905e+01 1.760266231060057507e+01 2.000507196837223134e+01 1.949624005030934981e+01 2.024185385416543070e+01 2.009168680174483512e+01 1.763948432497685559e+01 1.973089256427220661e+01 1.910461655938717485e+01 2.013744143984358459e+01 2.171043576501513783e+01 2.067582549390018443e+01 2.158402899707370182e+01 1.970907462323438963e+01 1.988700629511186690e+01 2.042921487796088087e+01 1.965638669335206501e+01 1.793920651306622815e+01 2.062509785947962371e+01 1.996942940283979695e+01 2.179406750341859222e+01 2.278111410086802024e+01 2.040278458977535436e+01 1.898451542009501125e+01 1.961385294190609585e+01 2.035971612223440985e+01 2.063593094283425344e+01 2.061095394910231704e+01 2.074130030987798534e+01 1.895882471362639521e+01 1.993629032833327841e+01 1.916123343445575600e+01 1.811596378643729111e+01 2.097597937451129368e+01 2.059674987183377937e+01 1.968636135203226090e+01 2.053212999552276230e+01 2.008105745967352718e+01 2.101998664438785624e+01 2.120754458211652960e+01 2.005042511566749042e+01 1.904964006985218461e+01 1.948571052132896142e+01 1.931285403826274205e+01 2.106505592495754442e+01 2.106557502176964647e+01 2.160507845737483379e+01 1.835971172366130588e+01 2.130410483803686716e+01 2.077651080421978236e+01 1.909561798855324000e+01 1.599397019516005258e+01 1.908864262541612433e+01 1.970964583979001716e+01 2.133536233207778920e+01 1.872785031329060956e+01 2.076805813242104648e+01 2.234781869771742890e+01 2.117022440775301462e+01 2.029064497807567591e+01 2.167009601053715784e+01 2.052141359973028401e+01 2.258401358493950539e+01 2.226970628913231565e+01 2.091207601113025660e+01 1.949798348683140148e+01 1.983604590835532733e+01 2.172301433640719281e+01 2.086429212364356189e+01 2.082897571285631599e+01 2.160387677445152477e+01 2.112409981109204082e+01 2.146412912446259824e+01 2.076238855327194344e+01 2.063848118871579018e+01 1.959415300815041761e+01 1.971856429422177470e+01 2.143499237014544079e+01 2.278660473479442672e+01 2.164860742575424624e+01 2.205629054617191542e+01 2.090304956097461186e+01 1.925602834610272396e+01 2.191785058044630219e+01 2.048215063905858102e+01 2.228207626063788638e+01 2.231986955890085866e+01 2.087566141913671913e+01 2.026271861987692802e+01 2.173807688030833063e+01 2.033990713523582272e+01 1.911985707358857312e+01 2.127725690595771724e+01 2.196333171944401030e+01 1.869735845616165903e+01 2.134263527427056317e+01 2.028246058098342175e+01 2.034643390251014239e+01 2.198426634589096196e+01 2.303391777084556225e+01 2.133745301546709072e+01 2.245951341950974012e+01 1.907506917314741912e+01 1.990469694804457390e+01 2.020574643504169998e+01 2.088902570857680985e+01 2.189504175357889793e+01 1.912257631897553978e+01 2.082583968656167528e+01 1.933381150420317951e+01 1.991666165781778730e+01 2.113624589884735627e+01 2.137865236262829427e+01 2.038572294600889734e+01 2.227938702418573413e+01 2.237971337066247202e+01 1.983835939411623883e+01 1.968139427048043899e+01 2.153252856401238446e+01 2.055060406627309177e+01 1.957418995226171177e+01 2.170463861555563767e+01 2.317987053057770197e+01 2.202495374180078613e+01 1.995931629081379910e+01 2.249430182020578073e+01 2.221875577487245579e+01 2.141531079701602636e+01 2.134456312064451566e+01 1.841789756540560674e+01 2.138178019635094529e+01 2.181714513079280593e+01 2.073013058485759430e+01 2.099192900724756328e+01 2.025723647892576551e+01 2.139688293566464594e+01 2.016089236994184475e+01 2.278074896096655522e+01 1.931612511765219864e+01 2.198689098086872562e+01 2.201794576242943791e+01 2.135102239569808802e+01 2.077448180355007779e+01 1.880323328296377738e+01 2.076773974587487359e+01 2.020264038387811212e+01 2.326644002774486353e+01 2.012190276876910744e+01 2.196942095719169430e+01 1.857814070112972971e+01 1.941500492273572220e+01 2.140512719894315552e+01 2.099545367974532439e+01 2.125633009781725136e+01 2.140312691120850275e+01 2.044667673302338073e+01 2.024682693845636194e+01 2.020747672140355888e+01 2.084579328412945998e+01 2.138197115051585939e+01 1.944943647941872911e+01 2.221371218544244996e+01 2.053038805415824086e+01 2.104904679430641323e+01 2.031667482851531759e+01 2.103940231056609633e+01 1.997358746159506282e+01 2.099479265562178298e+01 2.120684541403755574e+01 2.095099627304514200e+01 2.076024511731601052e+01 2.240779720668261277e+01 2.060655795970104975e+01 2.143901963972137992e+01 2.105977860831961479e+01 2.045969988123840011e+01 2.124540181214581480e+01 2.116980336586363620e+01 2.214279876833396798e+01 2.204415887843674327e+01 2.090310894413322274e+01 2.121534379090846301e+01 2.067504111533202504e+01 2.167381242159189370e+01 2.110752413039484665e+01 2.093491096470976842e+01 2.030156475561533824e+01 1.992799271425935359e+01 2.234126706417508501e+01 2.154504663321178271e+01 1.979340195599355212e+01 2.033638492757160776e+01 1.998310318482516124e+01 2.067825331166267944e+01 2.142789932790958574e+01 2.057018309419175850e+01 1.937700535642806798e+01 2.090033190616876979e+01 2.270243615080913457e+01 2.030153250284925193e+01 2.190617392400627494e+01 1.927226323421781018e+01 1.970819875715622516e+01 2.241782366015402062e+01 2.098805798718074911e+01 2.248236714034105788e+01 1.957767520062466815e+01 2.074260872424031277e+01 2.230504530206990310e+01 2.208680746271250328e+01 2.241774601736501182e+01 2.165687127688329738e+01 2.133253611073863709e+01 2.043772202704994356e+01 2.136333414176646528e+01 2.177204411719916521e+01 2.165836748789752164e+01 1.935206036453716649e+01 2.252683909487980785e+01 2.099376224179721362e+01 2.200044455389755527e+01 2.137501228983184376e+01 2.084047237303631306e+01 1.917047926100329747e+01 2.195490706196883934e+01 2.312241972735326812e+01 2.066707397158014814e+01 2.173112123968112996e+01 2.052306771203255664e+01 2.029996075896960050e+01 2.343254028933618116e+01 2.116848764457985510e+01 2.164901104010711208e+01 2.095541050596050070e+01 2.211653972770593057e+01 2.243707486483002356e+01 2.316747564490687239e+01 2.143367075243885012e+01 2.064966684926232787e+01 2.109269099444709283e+01 2.213199721937823128e+01 2.139754085522607596e+01 2.145003632030235963e+01 2.069898100721411893e+01 2.057125615082457415e+01 2.173407771620611229e+01 1.994091171631928106e+01 1.980280718517191474e+01 2.069704963645960660e+01 2.195492498002704806e+01 2.134577324464603265e+01 2.030096996555268873e+01 2.032985155861126003e+01 2.004353733217497080e+01 2.096928817202193329e+01 2.304914689396366612e+01 1.945358812628165524e+01 2.125422748528013628e+01 2.091776142139955397e+01 2.195415078087655303e+01 2.146846358574330438e+01 2.190646340977553663e+01 1.989887663082102165e+01 2.264462612120513896e+01 2.004397785327708803e+01 1.966583329829185445e+01 2.381197736030230416e+01 1.790646190846919694e+01 2.189785251635093033e+01 2.067097785368724772e+01 2.057679408431383195e+01 2.126875705619632839e+01 2.164750432228531452e+01 2.220861283062599512e+01 2.138545204253224696e+01 1.927340027264474998e+01 2.222119166621761011e+01 1.986470414477234669e+01 2.153152250445584670e+01 2.109145736632251200e+01 2.047178411025204525e+01 1.977139264466935487e+01 2.361887015703135972e+01 2.129116485032890083e+01 2.048648981573574801e+01 2.146252268994679469e+01 1.937659564162304449e+01 2.123865635908510185e+01 2.145255904826878890e+01 2.152998270703125883e+01 1.967824611519779765e+01 2.129982685188126368e+01 2.004047338566378045e+01 2.232229744436514451e+01 2.049448942517103234e+01 2.274096096664720790e+01 2.175237899849065926e+01 2.093673465413818136e+01 2.279926981603755820e+01 2.007955620994485813e+01 2.092901910707549007e+01 2.025954577949232771e+01 2.071116829808068260e+01 2.174616712631757665e+01 2.002676951830736130e+01 2.238386153138027623e+01 2.006394637957863836e+01 2.192425329373406484e+01 2.202508858443002282e+01 2.141063794625361183e+01 1.905914462175289259e+01 2.126301637432276337e+01 2.106099775176088684e+01 2.030329615009562616e+01 1.967613726421173936e+01 2.044342655378221352e+01 2.163114619832160912e+01 2.127561071537791193e+01 2.111467339121996289e+01 1.924376096870232189e+01 2.126985882698570052e+01 2.135902266303125785e+01 2.193780683464278525e+01 2.015321616948090266e+01 2.259278780036940404e+01 2.044709581603682835e+01 2.263395125279487985e+01 2.108210434174704417e+01 2.205362674134856249e+01 2.057523728605470481e+01 2.163434673343275705e+01 2.053319783843670976e+01 2.107343745176506644e+01 1.938067648665023412e+01 2.001058508462638130e+01 2.002547471336481877e+01 2.265757815001130737e+01 2.251922791687059089e+01 2.198399486989908524e+01 2.137217258308443490e+01 2.259678632075908311e+01 2.132415671003624524e+01 2.065021373359964230e+01 2.107905676487088087e+01 2.174544164943133495e+01 2.117124204873551463e+01 2.268693406807895840e+01 1.950504989879351925e+01 1.937521313490387698e+01 2.415958434543407662e+01 2.193864093565159124e+01 2.055627806925445711e+01 2.198536799156401500e+01 2.164485365763255942e+01 2.113879972729396428e+01 2.011516243994918085e+01 2.093455095869681415e+01 2.104436051937546281e+01 2.147563105785204840e+01 2.024776145884244016e+01 1.990124842312154740e+01 2.165898574311144387e+01 2.258346710004465763e+01 2.220649393079221667e+01 2.072064365578640732e+01 2.214193144419429871e+01 2.090484416978345905e+01 2.014599934430123795e+01 2.152012612301757954e+01 1.978948006478517030e+01 2.031057136247915196e+01 2.002107071804813287e+01 2.117574941027962510e+01 2.048253871275914051e+01 2.013878255092986436e+01 2.182448861003776130e+01 1.980070803348333897e+01 2.153803017788655794e+01 2.106109654363199724e+01 2.191021205996585408e+01 2.231357032943516217e+01 2.070724540025154425e+01 2.051686575727694972e+01 2.091259763964531615e+01 2.036800049791665046e+01 2.126576497107231489e+01 2.109211065712752387e+01 1.976804247063524755e+01 2.088682524981929234e+01 1.963800772518196425e+01 2.058223391856385831e+01 2.168829149372731635e+01 2.306798673484543016e+01 2.070291358794341008e+01 1.812035203877647760e+01 2.094245339919016402e+01 2.025651452192196089e+01 2.019470519144764964e+01 1.992120966428633722e+01 1.959795909260128255e+01 2.028284027035895321e+01 2.096412526506881235e+01 2.340948775524373460e+01 2.027679134840900588e+01 1.997153363137525162e+01 2.242057502325037177e+01 2.255244643286193096e+01 2.104271087549669517e+01 2.230621694805257960e+01 2.059283059486678269e+01 1.993428316843336390e+01 2.222605176921675962e+01 2.117247660391672071e+01 2.258840758351109557e+01 2.042079419751251024e+01 2.148872340414973792e+01 2.187120546439103208e+01 2.047868670306976924e+01 2.180836310992367544e+01 2.091302561713422747e+01 2.060191555870894220e+01 2.197344959017176791e+01 2.213394485327527050e+01 2.257278111333300075e+01 2.102936206612194070e+01 2.077153848280514481e+01 2.021549345207536419e+01 2.081689227444272206e+01 2.273094092914019271e+01 2.213129361518574001e+01 1.971527994824955243e+01 1.910441909302999974e+01 2.054365757168437057e+01 2.119309632111487929e+01 2.140455004428313757e+01 2.099204806343154317e+01 2.130474864479777608e+01 2.200206291700883554e+01 2.051099486598938881e+01 2.176804166200976454e+01 2.085641501025371269e+01 2.059146446916532369e+01 2.182530192212764675e+01 2.273095810158973862e+01 2.119302304183575458e+01 2.284746745424625658e+01 2.026654348346185230e+01 2.189666075650049493e+01 2.061735964881348337e+01 2.139184712625312201e+01 2.333280556397268768e+01 2.070366325455096046e+01 2.244143845939210635e+01 2.277591849247308886e+01 2.272739911938223756e+01 2.209855766461576820e+01 2.137076480565150050e+01 2.229214307079946877e+01 2.198515931056083517e+01 2.122626202492720182e+01 2.111870852741703075e+01 2.249876957914025155e+01 2.189400898783973304e+01 2.151244315295248910e+01 2.084466783201646578e+01 2.220643080514832945e+01 2.192480521271352956e+01 2.484432221638630978e+01 2.399634498281332640e+01 2.264274659208000529e+01 2.088465914621072983e+01 2.253052896686612172e+01 2.193489193985540808e+01 2.207973401521259049e+01 2.183066994982344156e+01 2.073648508346446206e+01 2.189359707213672124e+01 2.199143202528230034e+01 2.274575728328871094e+01 2.000409276263693314e+01 2.220123889319640043e+01 2.106011327494503504e+01 2.155755899019093036e+01 2.151740325550361987e+01 2.385347545661752733e+01 2.286024575449950902e+01 2.163419931717450595e+01 2.137133911846366274e+01 2.224805458038647288e+01 2.228082643016573172e+01 2.296286628397994178e+01 1.892631079522651305e+01 2.073734585268570285e+01 2.127745305742071835e+01 2.232281717917706843e+01 2.092598980656403285e+01 2.333906917800209158e+01 2.320200706759808185e+01 2.276630622434663209e+01 2.492737439796171017e+01 2.306791986791320426e+01 2.219553417642034177e+01 2.203714873144014064e+01 2.103780565880213871e+01 2.207849683784692019e+01 2.317069299044289821e+01 2.117677138919077962e+01 2.024105940698724027e+01 2.120193696840676978e+01 1.942841567312564877e+01 2.230494047437378313e+01 2.287771441234326630e+01 2.360119776034471428e+01 2.204809363832497837e+01 2.040751966463773570e+01 2.130972969580674459e+01 2.237020279681068047e+01 2.181163500640578690e+01 2.314760748270461121e+01 2.195881513915950123e+01 2.316874194539482446e+01 2.122985713703984700e+01 2.283395608964171331e+01 2.286504338194092867e+01 2.204921014577070792e+01 2.116869237487573230e+01 2.403499863653768287e+01 2.094019450372006830e+01 2.239846761209171078e+01 2.192909703281349820e+01 2.187100503591252476e+01 2.262428032889534535e+01 2.261199080233571834e+01 2.339817275871205027e+01 2.197162169070216464e+01 2.200401049286444177e+01 2.393925592301966532e+01 2.283808523807028479e+01 2.008165143350862536e+01 2.257481877593905395e+01 2.123424539112970422e+01 2.178976955135715343e+01 2.134949902656034482e+01 2.250421504655932381e+01 2.183937164219914351e+01 2.212779298386168492e+01 2.141604840431819667e+01 2.191902365072112957e+01 2.288341450569550162e+01 2.132337763714448897e+01 2.088879883019297878e+01 2.306653562812684299e+01 2.045975021474624356e+01 2.095066594840699992e+01 2.302077943882790478e+01 2.244082136445081233e+01 2.288385185078912087e+01 2.018246372972982527e+01 2.234357079371200427e+01 2.279061016001987383e+01 2.119592645400138409e+01 2.276240853456143753e+01 2.514184967302044882e+01 2.246376775246826796e+01 2.124643907865415926e+01 2.319805489032665591e+01 2.125315015349373837e+01 2.059067178511207175e+01 2.326137256911056284e+01 2.161839013846911683e+01 2.049737220114482739e+01 2.100047121146063844e+01 2.363061382888427886e+01 1.982655428857913193e+01 2.263707298523057077e+01 2.069585271294111095e+01 2.268907131092620233e+01 2.309369578077918206e+01 2.113211813720439736e+01 2.507496557965895789e+01 2.301549591781720849e+01 2.334191837400042502e+01 1.975446018923711833e+01 2.385757184551925647e+01 2.036386313109991519e+01 2.188971631191979839e+01 2.203772767602379545e+01 2.105078898542960175e+01 2.185849746564182894e+01 2.305184063984888709e+01 2.465455961461730183e+01 2.409426984974531294e+01 2.179711295433408935e+01 2.064262420157175626e+01 2.173640906360967406e+01 2.402321969506919430e+01 2.099612492443070977e+01 2.334691442771659098e+01 2.315244151294579922e+01 2.543371504678827222e+01 2.246256170744906200e+01 2.132787458712608952e+01 2.522168492486603952e+01 2.259495001701478500e+01 2.220217718923334260e+01 2.383295792383671596e+01 2.417034876452819248e+01 2.414790918185899571e+01 2.354261506394252024e+01 2.442827050221733032e+01 2.315391778073814066e+01 2.099921178062346527e+01 2.605775791886586745e+01 2.328187057965073237e+01 2.256070566497301044e+01 2.291168998271911050e+01 2.183772601285035719e+01 2.163584364334830568e+01 2.456117445921544373e+01 2.166480474865475259e+01 2.461677945673286771e+01 2.495878477075432755e+01 2.325674545926653281e+01 2.382552387707282548e+01 2.241520751635276554e+01 2.454182917092936478e+01 2.236988944302778748e+01 2.250161581413586021e+01 2.149564706291941008e+01 2.337616812955747747e+01 2.345825709230123834e+01 2.375491421487118515e+01 2.388594074836006698e+01 2.508268410514109803e+01 2.142092016346845540e+01 2.274303392952329261e+01 2.259995902515188249e+01 2.376363539894180121e+01 2.321008592519536151e+01 2.051150244860155780e+01 2.337521177610048184e+01 2.610470654432509718e+01 2.383911896693636479e+01 2.414274146937170329e+01 2.202697956263007839e+01 2.077510162315654796e+01 2.244579501340752969e+01 2.229605908862173180e+01 2.312472030205294971e+01 2.149317646339966714e+01 2.385411324660844912e+01 2.263175919497245658e+01 2.271056590313415668e+01 2.256762252449612305e+01 2.317168389619711277e+01 2.197150742770788057e+01 2.505296195989890862e+01 2.297454135495690508e+01 2.475242531682037139e+01 2.284887265239593290e+01 2.247458405521450331e+01 2.292241527668356582e+01 2.269073786039326635e+01 2.385580805821613737e+01 2.079820537971867012e+01 2.251562312532184151e+01 2.435640098002704690e+01 2.227404338547949081e+01 2.337374985491601365e+01 2.304925661693376782e+01 2.172217119786470363e+01 2.155515539241106993e+01 2.350087161645170752e+01 2.123592257862806676e+01 2.063776682034598409e+01 2.312510550651019514e+01 2.263427799584245292e+01 2.425727019313471899e+01 2.103474272598376515e+01 2.476245365157219069e+01 2.276017924572162343e+01 2.255772022973752300e+01 2.349903491592391447e+01 2.567638752495554044e+01 2.453206422607290804e+01 2.420936472571316500e+01 2.305061391041983399e+01 2.378864746011836218e+01 2.269821513755745812e+01 2.237872647198264886e+01 2.293085190471834878e+01 2.184556554376915471e+01 2.169365741002818737e+01 2.271446819200255618e+01 2.402829114638246111e+01 2.203581170266022227e+01 2.205701093461509288e+01 2.318364699404665075e+01 2.266215556448961266e+01 2.206042910504863030e+01 2.335787072057990699e+01 2.233239135611770720e+01 2.402535323687243363e+01 2.348507471306177763e+01 2.461724904989947049e+01 2.217275179430260934e+01 2.293731632020659461e+01 2.381375227143336204e+01 2.219854120192540847e+01 2.242636337982300887e+01 2.414441126230679302e+01 2.294544268941283605e+01 2.154269302052148305e+01 2.135337075395064232e+01 2.453928689711439759e+01 2.350799598572671201e+01 2.281377989861473310e+01 2.373853068494105756e+01 2.249829521275179900e+01 2.393464674048675533e+01 2.417207226190269154e+01 2.229160785931397371e+01 2.278752793770794582e+01 2.217595010304187397e+01 2.424001352976076262e+01 2.162146595887945466e+01 2.222437624222116526e+01 2.177409317929939192e+01 2.202505524687163785e+01 2.082961898572069614e+01 2.118687596141603180e+01 2.235250996223198072e+01 2.166403180983981613e+01 2.161171771059270696e+01 2.146334716729485237e+01 2.372849728367286204e+01 2.281283058217901427e+01 2.320746537279493538e+01 2.228643762681590701e+01 2.049797380950023395e+01 2.081808928581559925e+01 2.093057274170327275e+01 2.442870520993413663e+01 2.219032424767406297e+01 2.229938110978449828e+01 2.183483893455056091e+01 2.172180786362911675e+01 2.428865804637691994e+01 2.100262050865543273e+01 2.124301043890381635e+01 2.131385274062393975e+01 2.007880402461493929e+01 2.232980064894552541e+01 1.950201867646288179e+01 2.207240857128525136e+01 2.162383842932879574e+01 2.202721808327484254e+01 2.241810013997559992e+01 2.147219031829207836e+01 2.196270010481226009e+01 2.139719814035996137e+01 2.191826965755470624e+01 2.206063422941539542e+01 2.098288459835265840e+01 2.387778780517585631e+01 2.077912862679423611e+01 2.296694282209258375e+01 2.089753170388070203e+01 2.263772679905293828e+01 2.115982105203836028e+01 2.132882616254208230e+01 2.312857777448750340e+01 2.081600269282930071e+01 2.109827960057372209e+01 2.463392347401636684e+01 2.216976890175661197e+01 2.345435589983874181e+01 2.161679168031589882e+01 2.127834122284275864e+01 2.264579394901790366e+01 1.929846101459644458e+01 2.249020104045567692e+01 2.315652869932445412e+01 2.084113642801722222e+01 2.175578404542466160e+01 2.200075181658220913e+01 2.171482049041966533e+01 2.111111146752331535e+01 2.112556093085417785e+01 2.153733828060163802e+01 2.194138105422877416e+01 2.035188781191903118e+01 2.104213050820593978e+01 2.207272602316771781e+01 2.315593517296255044e+01 2.275312692546980387e+01 2.237630908139852437e+01 2.026483451453585971e+01 2.186981721951537239e+01 2.278839782372350342e+01 2.401523804525455219e+01 1.967717966510863903e+01 2.130133082217457741e+01 2.334335350944589393e+01 2.211921592662933378e+01 2.371771438740557514e+01 2.182201046458440175e+01 2.250494061477672503e+01 2.173445963290226146e+01 1.970315008770214149e+01 2.057166686518606014e+01 2.223718457846745267e+01 2.005722876771950780e+01 2.252534947582275748e+01 2.048324193223431422e+01 2.320962758468813192e+01 1.946044315963367666e+01 2.073487444082688569e+01 2.098284390201618876e+01 2.060911135596263222e+01 2.349402250975574447e+01 2.237359171431594262e+01 2.177689160670500002e+01 2.123303704466539088e+01 2.243490099080061739e+01 2.064252923773288728e+01 2.059878084320684977e+01 2.239228108117200833e+01 2.220532837948991300e+01 2.341156377785674891e+01 2.162464715344671617e+01 2.039777628739764026e+01 2.072122834336830266e+01 2.120102795865931000e+01 2.222134175101622588e+01 1.969342464029537609e+01 1.898391980228503328e+01 2.035670244675049645e+01 2.084849193937160550e+01 2.229520206159351048e+01 2.206187358845392765e+01 2.273632828429973074e+01 2.274656646852043451e+01 2.234059499717695374e+01 2.161124358815571966e+01 2.169224764806041605e+01 2.166221234376281046e+01 2.348013566370343952e+01 2.241074661600697837e+01 2.453244192464274676e+01 2.251804365062366742e+01 2.185595416814102521e+01 2.222185831740934958e+01 2.133913136691396062e+01 2.434643386092048090e+01 2.215870078192141435e+01 2.152319069539310803e+01 2.179900700226493626e+01 2.217453667215341184e+01 2.135387511455088472e+01 2.269600852857102424e+01 2.088078344913203210e+01 1.997498758687970621e+01 2.198686314179173351e+01 2.242998781887736115e+01 2.239643611961094294e+01 2.228977924429858959e+01 2.297862431181835774e+01 1.974269818002920118e+01 2.057618403651656891e+01 2.195789936732075276e+01 2.120782838552721472e+01 2.262584011403792061e+01 2.099959992352365035e+01 2.080076912865483152e+01 2.207572845198552969e+01 2.388826527347850259e+01 2.127192143516171896e+01 2.263605635407449768e+01 2.031601567206164560e+01 2.221967323151773854e+01 2.261327873714416015e+01 2.155640629802613972e+01 2.221193363917976171e+01 2.258650691172889680e+01 2.243943784550882725e+01 2.196867239954257300e+01 2.273013238039898098e+01 2.324881708434091010e+01 2.179233287645659800e+01 2.103085472709767956e+01 2.367847595161165586e+01 2.056916052510490189e+01 2.171408714755137837e+01 2.142594440476987572e+01 2.282529644403303593e+01 2.289005698449877713e+01 2.148776055438784383e+01 2.131808687932621638e+01 2.144501546244155321e+01 2.360434161766935190e+01 2.060137198714128814e+01 2.239816205165055152e+01 2.456952867315551714e+01 2.307272125989733524e+01 2.362152592282010488e+01 1.972995109623373722e+01 2.273765780842139961e+01 2.179434677055974490e+01 2.388755653896010855e+01 2.050767780498224369e+01 2.023264440181685231e+01 2.293245191638959213e+01 2.148819979560638416e+01 2.117877334978136972e+01 2.190063563783706968e+01 2.166774650045475425e+01 2.305088740813400250e+01 2.009490419927362481e+01 1.891186914681327025e+01 2.255040499668424658e+01 2.013581119041435841e+01 2.278091081236133064e+01 2.136244859521005779e+01 2.143751016274926258e+01 2.139035767632235618e+01 2.156849863810031565e+01 2.166084932561228982e+01 2.199430226955290735e+01 2.263060661665613083e+01 2.132217830791927327e+01 2.281961485943488199e+01 2.217040292177756555e+01 2.324529706162087805e+01 2.041502676916320524e+01 2.452432865508497173e+01 2.241804047556053092e+01 2.225928386502592460e+01 2.086814694052044672e+01 2.242564348613911207e+01 2.299664232562356503e+01 2.225735695140006598e+01 2.007476631040045234e+01 2.341238263977629330e+01 2.370732120329142489e+01 2.101186560465779962e+01 2.245857966498013170e+01 2.206022463417509982e+01 2.088623649184932773e+01 2.150773006383639085e+01 2.318206354269765868e+01 1.915496850655254590e+01 2.108639564579074843e+01 2.149549728844400320e+01 2.017664896955780307e+01 2.087646598343139814e+01 2.192509587048208886e+01 2.139147741576862316e+01 2.080818194207288130e+01 2.221938683704947692e+01 2.198654598475540212e+01 2.238502361260776041e+01 2.407554589464418626e+01 2.018339257922200858e+01 2.385763400424202629e+01 1.994367919581388549e+01 2.163556103298606104e+01 2.147637528607343782e+01 2.259565164140528992e+01 2.492075143417783423e+01 2.330171878042608924e+01 2.359573836682217163e+01 2.334441806062303115e+01 2.080791521345716433e+01 2.061291982500624442e+01 2.309239246487300790e+01 2.135299451138554616e+01 2.014404917529754968e+01 2.241252772974609542e+01 2.308017439026686901e+01 2.123503240882969223e+01 2.299287983031410576e+01 2.176537031958116941e+01 2.175045137329927414e+01 2.257236272043991931e+01 2.179137987361532680e+01 2.286407720784478315e+01 2.136261219599270333e+01 2.503081599628559673e+01 2.209858073273612078e+01 2.241797963345554834e+01 2.100751645236263698e+01 2.266392273119912204e+01 2.358314011108491215e+01 2.178437680356629258e+01 2.161233038762286185e+01 2.032878571806070767e+01 2.297960108770908505e+01 2.175076895578242997e+01 2.143694172869483694e+01 2.294419369819738463e+01 2.228321958765179289e+01 2.208245745096235169e+01 2.224590149791113802e+01 2.041043656254072758e+01 2.095811202208118118e+01 2.390104389956855258e+01 2.068744923747611253e+01 2.125492973710585431e+01 2.029459516001239905e+01 2.221205280902034929e+01 2.054511343800432854e+01 2.133757427922138206e+01 2.308561363370322539e+01 2.026825451061698047e+01 2.258878380433869282e+01 2.037248963882175090e+01 2.164275164302411625e+01 2.325367539363850256e+01 2.044600666633228769e+01 2.119452261107548807e+01 2.110586993257194877e+01 2.377906721043194693e+01 2.063737460218392528e+01 2.243140567255604267e+01 2.229928485719799625e+01 2.199927354804618318e+01 2.345847071433310660e+01 2.172954567569728468e+01 2.236346013002877342e+01 2.414942691107091122e+01 2.331296745419713190e+01 2.322450333269439682e+01 2.261149836916263212e+01 2.209316944771125435e+01 2.453417225598347429e+01 2.164112589329787895e+01 2.264360048609332310e+01 2.131329294668279317e+01 2.367339271961450820e+01 2.244279860156741080e+01 2.335469776164018185e+01 2.360260864514958712e+01 2.277761161931704947e+01 2.553982364447423592e+01 2.302006074115766765e+01 2.268706071045528105e+01 2.455438693744485334e+01 2.357564288891676796e+01 2.177478243902999466e+01 2.381533631415825880e+01 2.382671429118249051e+01 2.101368127653842777e+01 2.171768330198704788e+01 2.211179406233325295e+01 2.220400806209929456e+01 2.281086910493041842e+01 2.282095860041881608e+01 2.133320058820199350e+01 2.003360732807165689e+01 2.242323393977775936e+01 2.334107334410101586e+01 2.121615140778908071e+01 2.400660482849627897e+01 2.362276372000831159e+01 2.223626950982932371e+01 2.400882486413791383e+01 2.593009827288307179e+01 2.310959979158102939e+01 2.443973473084200165e+01 2.199687971965019173e+01 2.339519976297453496e+01 2.116213646807153381e+01 2.204090686720238423e+01 2.129222711838065862e+01 2.140105864901974186e+01 2.217474875794866307e+01 2.407057452070066006e+01 2.326732152966486566e+01 2.388522415315301473e+01 2.395933456949236984e+01 2.379861254650327851e+01 2.265148520693823286e+01 2.219073459239733737e+01 2.386279078412690779e+01 2.340546476003833121e+01 2.466767227761835812e+01 2.313658804308495576e+01 2.389208463051873110e+01 2.324405318169328538e+01 2.246779855375729795e+01 2.085701296518576697e+01 2.250406878263900268e+01 2.346406310886291635e+01 2.258587538403361705e+01 2.418488047462523838e+01 2.296930842144947960e+01 2.438605556638321303e+01 2.242063907862140582e+01 2.214998040522616307e+01 2.350551695949045694e+01 2.379652794279789418e+01 2.306666547962923630e+01 2.430358820622600291e+01 2.330177382824311039e+01 2.248455094337190374e+01 2.111607170106961817e+01 2.235225024400884664e+01 2.112011734880702463e+01 2.317816516211345501e+01 2.282579069327904620e+01 2.277888001171738708e+01 2.638853907878354477e+01 2.216153449272944798e+01 2.335631659507990321e+01 2.188203040491581319e+01 2.548926440413251271e+01 2.118746487003976142e+01 2.162992147183353708e+01 2.214729402104697087e+01 2.303218284991318043e+01 2.211154350674842561e+01 2.376455814021584700e+01 2.339218124528311549e+01 2.315338237785164566e+01 2.273616557356019641e+01 2.170693759968256487e+01 2.097164761130566646e+01 2.470482522035852924e+01 2.192003563168797342e+01 2.388157867318897942e+01 2.305019524816949428e+01 2.294036079455874599e+01 2.148485447272315341e+01 2.200469584978873883e+01 2.213488901829413891e+01 2.286301273098350961e+01 2.138714500054435419e+01 2.248788594384238593e+01 2.371184111100320280e+01 2.170036726642343083e+01 2.324835976216159850e+01 2.459936735734271451e+01 2.299997835988133232e+01 2.334512993512860746e+01 2.320101922831722518e+01 2.126046935691815776e+01 2.283642752333397752e+01 2.296468723404421297e+01 2.261790046485381112e+01 2.203958152138928028e+01 2.167340555566778804e+01 2.002531180257181020e+01 2.316236511287359789e+01 2.278132500910400893e+01 2.378064623063373517e+01 2.315516242409401926e+01 2.618578707734890898e+01 2.231947812189521230e+01 2.212324138701307064e+01 2.266552384955003419e+01 2.156450892894575944e+01 2.221427829714280833e+01 2.226490153687272411e+01 2.253293343992590891e+01 2.149992220948618993e+01 2.182305455595808752e+01 2.243846077758221469e+01 2.144426595569110106e+01 2.528479913439714011e+01 2.433390619922982268e+01 2.328893301044255182e+01 2.422240537253155779e+01 2.172055692378692271e+01 2.209160689174527192e+01 2.264240655375541778e+01 2.060166927658943692e+01 2.322149979546405518e+01 2.293103794610744117e+01 2.333066728101495357e+01 2.340670192618861023e+01 2.193364664270407971e+01 2.159110410928938251e+01 2.298018770127285748e+01 2.236391699423946733e+01 2.324706605543509852e+01 2.204304276911038940e+01 2.317717312613203617e+01 2.362511453317519283e+01 2.459142152240207579e+01 2.162317328988512344e+01 2.192172108275163467e+01 2.170262540864704803e+01 2.248351371276909560e+01 2.379305341228762316e+01 2.447798556247088442e+01 2.169186545858979187e+01 2.244067051345030350e+01 2.357070346250109694e+01 2.322775680784090824e+01 2.324459841295087159e+01 2.288946625208510710e+01 2.348081611372806776e+01 2.050354251696702335e+01 2.247581251245258471e+01 2.546389928074387399e+01 2.301281553642860445e+01 2.286176919854009526e+01 2.192861144399384443e+01 2.351952947629104784e+01 2.124220580590648666e+01 2.312464409084950034e+01 2.283358562108731604e+01 2.360571568601655912e+01 2.209813830651590294e+01 2.097968950267717148e+01 2.270086892353069885e+01 2.134528715591674697e+01 2.166626439643849977e+01 2.320141117317149693e+01 2.397299006816086830e+01 2.275009672904590374e+01 2.326984158781555934e+01 2.328618492955372687e+01 2.043209531032142223e+01 2.449825580536342784e+01 2.269877097582923398e+01 2.142072751948031950e+01 2.387265171302184541e+01 2.322423340388207080e+01 2.118733553122465096e+01 2.225179777299911521e+01 2.115665150762397673e+01 2.281334563780176694e+01 2.357721751423098766e+01 2.240004971462343519e+01 2.306094034688656436e+01 2.410577020108262403e+01 2.404023487668488812e+01 2.043501706440862975e+01 2.550581497074232473e+01 2.420597610815567435e+01 2.135972644307220492e+01 2.232670203623709426e+01 2.358246371387310347e+01 2.314794066592236987e+01 2.690678193237411264e+01 2.364313603361000204e+01 2.481417052836050274e+01 2.385643078420209307e+01 2.480374623346315843e+01 2.489287664430817415e+01 2.338946104614185018e+01 2.528540880317083506e+01 2.447446179679572964e+01 2.394198383908866390e+01 2.480096064295037195e+01 2.613549463178533472e+01 2.527904190790052397e+01 2.388349249623387394e+01 2.538360104488969426e+01 2.506640750653350835e+01 2.344173392147088464e+01 2.693178012554249889e+01 2.717617265550962813e+01 2.707600341812305444e+01 2.634393246431496394e+01 2.550899076815728250e+01 2.603033917937894515e+01 2.535214708030511943e+01 2.277610391631325371e+01 2.443374229582160240e+01 2.429812989646542931e+01 2.283463739468185949e+01 2.730916163770456961e+01 2.645200924620492700e+01 2.500315194209169078e+01 2.533513619227120373e+01 2.463945126537365837e+01 2.378641460715740408e+01 2.661710293407035621e+01 2.696794624780391558e+01 2.514101599260740016e+01 2.653341051914038218e+01 2.559479471434585918e+01 2.621930283012905960e+01 2.413970106854826625e+01 2.715486414651033442e+01 2.506040178056396783e+01 2.522327493479938454e+01 2.353757769827327806e+01 2.481281214517544953e+01 2.510218099723767082e+01 2.569107561675748030e+01 2.285710225011961327e+01 2.559885495528627430e+01 2.421464670012288778e+01 2.457291031263803660e+01 2.701343950961142681e+01 2.424606555303227751e+01 2.463309694799626826e+01 2.466863207006650072e+01 2.702715938298958775e+01 2.564264457267429620e+01 2.582959522785501960e+01 2.445752688691655408e+01 2.366899848138258378e+01 2.450279762406496076e+01 2.503314575886714621e+01 2.505931487655097456e+01 2.473059441445141005e+01 2.192268395752005006e+01 2.410740097939052617e+01 2.437813274590750723e+01 2.285191111552016352e+01 2.409602375395369478e+01 2.713675369839698348e+01 2.358359187953948322e+01 2.460953707313540662e+01 2.483843436029611595e+01 2.608620795901546785e+01 2.615249053051627115e+01 2.521617949893019528e+01 2.423552481441695861e+01 2.409534931734238938e+01 2.816725374646915014e+01 2.695409719037167307e+01 2.443731098366682986e+01 2.646413408201026840e+01 2.680993021122739606e+01 2.388341843682180965e+01 2.615255692903359375e+01 2.434470475453388261e+01 2.763050918324836047e+01 2.310607913723382723e+01 2.515390984519365247e+01 2.485485187189376788e+01 2.584776156658904611e+01 2.277770783033565749e+01 2.485746021170246323e+01 2.666232442889479870e+01 2.384598935133756115e+01 2.579789671727283462e+01 2.600295249824554844e+01 2.454804762282179098e+01 2.436348386299967927e+01 2.511208161508098513e+01 2.579426498707130833e+01 2.448611479491082576e+01 2.491888062666966164e+01 2.355904091958930380e+01 2.766331105847043048e+01 2.385976626878690610e+01 2.722859165446680763e+01 2.676312938367705030e+01 2.510326574241455333e+01 2.528460969774794975e+01 2.433498177235939863e+01 2.647173903374015325e+01 2.502440142275200685e+01 2.479358327558361808e+01 2.792462154838927901e+01 2.579042801270183460e+01 2.381751717688250380e+01 2.326918252584754399e+01 2.450248636435993177e+01 2.488788635375494351e+01 2.320797889737126596e+01 2.561181618986230291e+01 2.610115166251109997e+01 2.449462576866659802e+01 2.473735371167692776e+01 2.276169686627488176e+01 2.817373399868968065e+01 2.689238294796441053e+01 2.462887078578987854e+01 2.377355161958217167e+01 2.643756515490215264e+01 2.442337737697354427e+01 2.568470434385554668e+01 2.596479607114428845e+01 2.423103976627644229e+01 2.650719979491519851e+01 2.542310545931870891e+01 2.344168573171025827e+01 2.558009607791058215e+01 2.292043317679236125e+01 2.511782426400688095e+01 2.593385736065598834e+01 2.555512996394745429e+01 2.452539079140426281e+01 2.600617106822696556e+01 2.543004689214463454e+01 2.367034744764988830e+01 2.664698275430084351e+01 2.529652044460148019e+01 2.517478622473817040e+01 2.366252098441742291e+01 2.546650456129258799e+01 2.521203652177862153e+01 2.540188731231662800e+01 2.458597808826833386e+01 2.508785858618712439e+01 2.336113879829590800e+01 2.501855905906275268e+01 2.470553208088967168e+01 2.560445310517337347e+01 2.468848980418053074e+01 2.453845959075962924e+01 2.488774842666769871e+01 2.446372015330381089e+01 2.549628025062062164e+01 2.473912869599909925e+01 2.303446999292051345e+01 2.400958885164743606e+01 2.392559939667887292e+01 2.759754045292152469e+01 2.492560603112047701e+01 2.572524085755640399e+01 2.252593353645002239e+01 2.641816179673847387e+01 2.426194427494767325e+01 2.546124630831081959e+01 2.672241843980765807e+01 2.488429885137992414e+01 2.616338719008803437e+01 2.564122014542194350e+01 2.568194412145919259e+01 2.302094124022871569e+01 2.411097814320138966e+01 2.465853732596826120e+01 2.640993153454186526e+01 2.553499191082221387e+01 2.630298966570694574e+01 2.755441125937212021e+01 2.444482485654603110e+01 2.414684904113512687e+01 2.378245514993487220e+01 2.406823570045468230e+01 2.474129262881312741e+01 2.460571678082073888e+01 2.483200414254296362e+01 2.590288396875996213e+01 2.484846989259446559e+01 2.459940985752772491e+01 2.449001077649582214e+01 2.328006751051376710e+01 2.678689860607672912e+01 2.593002864089219628e+01 2.477355624379636723e+01 2.571800542869425854e+01 2.631926827697653692e+01 2.714193110262980824e+01 2.427494561700505926e+01 2.511986455361444825e+01 2.231367873545970326e+01 2.504134291757957698e+01 2.560059243320817046e+01 2.480201257333359166e+01 2.440019906977238406e+01 2.542216918501350165e+01 2.617920678382066413e+01 2.490602144297489318e+01 2.676224829759167534e+01 2.702677651331269360e+01 2.563213863890551636e+01 2.559327627263549232e+01 2.422155804977901994e+01 2.671992288366007884e+01 2.544877166899857457e+01 2.373268229574640031e+01 2.547179302791107958e+01 2.523314144286821659e+01 2.457522235815907763e+01 2.185236831786306055e+01 2.433731119793168673e+01 2.243004323710005110e+01 2.416111754745929119e+01 2.481117771050590193e+01 2.492004503496630718e+01 2.525506361540293199e+01 2.519769395595487538e+01 2.653895218729022432e+01 2.462220364952861829e+01 2.543548049421613300e+01 2.518701473748575026e+01 2.585850122093381032e+01 2.635450303287142759e+01 2.335352369041867959e+01 2.430113848223539108e+01 2.501310276263533083e+01 2.426421334126726492e+01 2.591712645010535354e+01 2.505132884778175750e+01 2.586048948235767853e+01 2.502163781142395038e+01 2.441101234311241441e+01 2.452590510020512227e+01 2.628799573167443171e+01 2.688294105693567460e+01 2.343962953970763152e+01 2.483734357061635123e+01 2.597940622825670687e+01 2.501298062551052581e+01 2.447663801675811612e+01 2.480348520680827207e+01 2.674098120153291092e+01 2.611945245878824196e+01 2.477102097252200608e+01 2.424450730830431411e+01 2.442146445706138280e+01 2.492975897131172403e+01 2.335971934880880596e+01 2.382789015022162005e+01 2.683736327981870673e+01 2.656760775448224976e+01 2.573694933430371989e+01 2.488651097958114633e+01 2.575214576479517348e+01 2.400794448987019436e+01 2.309060052303789590e+01 2.406793882797155248e+01 2.509768164399950408e+01 2.543196686503405957e+01 2.725623452959104398e+01 2.658039417541570515e+01 2.517461645698314143e+01 2.714425425410479775e+01 2.417469475477376761e+01 2.468293033855832164e+01 2.520429305907520501e+01 2.488027306541354378e+01 2.369442880731622836e+01 2.693844375462228413e+01 2.500617186791841817e+01 2.265729508446381857e+01 2.696997888256253617e+01 2.379909887519247391e+01 2.374677290093312010e+01 2.383556086119049411e+01 2.645511756624991406e+01 2.450278577978021133e+01 2.528858193332360216e+01 2.403324846147893368e+01 2.531336240060866416e+01 2.414220615907387213e+01 2.498947714950330123e+01 2.606687046894418458e+01 2.729449027082063495e+01 2.544570147479046796e+01 2.487973223391175281e+01 2.485817152202490021e+01 2.678573947268982636e+01 2.343474021608108160e+01 2.395717834743490116e+01 2.471340581628662036e+01 2.688682880742369008e+01 2.351142872850424581e+01 2.388260505013225199e+01 2.444175211109526913e+01 2.504553425606007266e+01 2.665434849384078930e+01 2.484290965517185512e+01 2.399001567739461294e+01 2.588200273907339621e+01 2.527949860019631245e+01 2.490215126341853136e+01 2.327339208891599398e+01 2.661519313500258832e+01 2.669611978854281986e+01 2.420110111762412686e+01 2.477817501693559876e+01 2.486490630887839615e+01 2.318341567083552590e+01 2.491788373261190159e+01 2.575694755590473406e+01 2.446439129763346187e+01 2.587373276236773734e+01 2.457964163569825544e+01 2.535580479477889781e+01 2.498566776539581014e+01 2.389648095609342349e+01 2.613839582838387088e+01 2.218198176231037166e+01 2.446757575428290821e+01 2.677905755850919789e+01 2.488009406422484560e+01 2.243125472017067068e+01 2.561107771879061090e+01 2.602128959707302513e+01 2.74
[truncated: 39,786,433 more chars]
