# Supplementary material for: Bayesian inference of kinetic schemes for ion channels by Kalman filtering
Source: eLife. 2022 May 4;11:e62714. doi: 10.7554/eLife.62714 (PMC9342998; doi:10.7554/eLife.62714)
Supplement: Figure 12—source data 4. [file elife-62714-fig12-data4.zip › current_full.txt]

-5.054017921172663241e-01 -4.715435389283676448e-01 -8.270490671396749649e-01 -8.443537837631556187e-01 2.453489500230671694e-01 1.484896049883168478e+00 2.743566773483675503e-01 -1.072876401609321295e+00 -9.156148580588339136e-01 1.659587045937870542e+00 4.515604580134755519e-01 -2.483734912759264779e-01 -1.497594969326440997e-02 1.145202929668044600e+00 7.391280108420635042e-02 2.043377512048648370e+00 -1.403601151762750021e+00 3.539768069002033335e-02 -8.182932915034083488e-01 1.251787737363083908e+00 1.921056475637737737e+00 7.264889757590580199e-01 4.944422041210508323e-02 8.345783559308773691e-01 -7.967234968864870259e-01 4.838165629455108419e-01 -4.333529567653222614e-01 -5.968502315616684983e-01 -2.056874220269826914e+00 8.686654808800714500e-02 -2.816044965891819629e-01 8.270970308081090350e-01 1.310108337868617134e+00 2.600715780073684424e+00 2.142644935632740832e+00 1.126283428633172878e+00 8.454542108413067858e-01 1.074492531215837765e+00 -1.037438908779529934e+00 -1.929649533371112335e+00 9.584952620636354448e-01 5.480758503184218755e-01 -4.985815481389663795e-01 1.422956321208637687e-01 -5.965255623399715046e-02 -7.311479504314442046e-01 1.952017611529300201e+00 -3.661991570785491645e-01 -6.271125889244324458e-01 2.779887092616030730e-01 -2.388692276502376310e-01 8.026881907991946508e-02 1.798592492862122472e-01 -6.546118613336295855e-01 8.075613596808640660e-01 -4.367380789059706059e-01 -6.417160463029935036e-01 -1.065556590028758910e+00 -2.562916857046275074e-02 1.104084900707894779e+00 -3.459065928488166408e-01 -1.751370089636330729e-01 -1.603938870896356672e+00 2.735503799103269351e-01 -4.186070389758243526e-01 6.097472602693725374e-01 -1.381350594467710247e+00 -1.188149946612515606e+00 -1.661479442715111832e+00 -1.543199607799701001e+00 -9.144486866770196176e-01 -1.664733530965959440e+00 8.533120009928031324e-01 -3.486082687379070677e-01 -1.018977791916502396e+00 1.136612163150011456e+00 7.996791615055248714e-01 -7.362444304105332238e-01 -5.328262622360790957e-01 8.949982125914184017e-02 -8.191452255328285359e-01 -8.170059513244911642e-01 7.736980908460703299e-01 6.300419004284107949e-01 -8.765366696506140531e-01 -5.918696948479653663e-01 2.413432456378952484e-01 5.376816287957214557e-01 -1.863693011895948548e-01 7.069222296862928134e-01 -1.283030845430486178e+00 -2.986264946476099857e-01 6.958448892414921261e-01 -1.057004165627790870e+00 8.114984153290759616e-01 -9.136404081421902745e-01 5.995776372579236790e-01 8.841277868153527564e-01 1.676516734042620360e+00 1.472112669066489299e-01 -1.330173194407336057e+00 -4.409004198861897206e-01 -1.057588746904071675e+00 1.500706161912203296e+00 5.963531332151640330e-01 1.452585996152873316e+00 5.351419987211986085e-01 3.259465808993970981e-01 6.428802983573744800e-02 -1.405485274882215752e+00 2.187195458453968122e+00 -8.455948892581504062e-01 -1.843592183702067455e-01 7.925885710690996344e-01 6.936056535182733018e-02 -4.433352872100541076e-01 3.189488723403355319e-01 2.972206053296101436e-01 -5.685341549098484881e-01 -1.989959052171971665e+00 2.090935063516817127e+00 -1.826299516624517283e+00 2.477864533340528863e-01 3.750466731214365246e-01 2.349480720031459358e-01 -7.258955895582134277e-01 1.236486967364542444e+00 1.979554265844739036e-01 4.852655527193363016e-01 1.255193767592694964e-01 1.003614594815825267e+00 -1.188860323242353356e+00 6.481297027553125645e-01 1.120997517035118740e+00 1.451364382770050643e-01 8.601583848805076649e-01 -1.006481868433185267e-01 -1.425090915683281612e+00 -5.617707734616860238e-01 -6.352600811880613207e-01 7.709398870748822574e-01 -6.145010490863768160e-01 1.869122677547593592e-01 -3.062559640246834691e-01 -8.778386016455866914e-01 -1.848762902878108294e+00 -1.220368191883766551e+00 -1.543745158179184118e+00 1.125534345494364485e+00 1.686805228832886638e-01 -1.451435343689020607e+00 1.160399061362508283e-01 1.559362437984993799e-01 1.232073303485474502e+00 6.744884776596086207e-01 1.122103549345865536e+00 9.325009432182246316e-01 -1.743866320863005637e+00 1.070226733238390654e-01 -9.429344675269569764e-01 8.610175670388280078e-02 3.997218204553964482e-01 -1.793971795322967244e+00 1.612485186342051680e-01 5.144973963283719920e-01 1.622831033728555639e+00 -9.840440121685094521e-01 -4.322368518645998137e-01 7.186365839628496843e-01 -7.494243300460593504e-01 6.085792294683933790e-01 5.518904341892776344e-01 -3.647492210259848378e-01 -2.588448737502762054e+00 1.008688810434130501e+00 9.051681002388235753e-02 1.511431601765770516e+00 1.036638414001270103e+00 2.133313452590151815e+00 5.656786013739395491e-01 6.054643481329363697e-01 -1.294856073425220799e+00 -8.752845650813402267e-01 1.838316931636968299e+00 -6.945345730554342012e-01 1.585964790849396122e+00 -2.522723703740770707e-01 -1.571463533007005475e+00 -1.454598552442335269e+00 -1.082924003370849597e+00 3.572308942410176713e-01 -1.881007361591527260e+00 2.345015995584519286e-01 -1.938802101286029034e+00 -1.624768034140558370e+00 1.310069762917208669e+00 -9.456388359382468245e-01 3.174728725128752593e-01 1.745381242570514191e+00 -4.184256035454103628e-01 -1.431258195305795677e+00 7.542149291136170108e-02 7.574615330154154114e-01 -7.559774677190486125e-01 1.756849336038190101e-01 7.730890301472204129e-01 1.554814714882218341e-01 2.466428160020921467e-01 6.110905707611540283e-01 1.035175561542809319e+00 1.360278010912745028e+00 -1.099384512958576643e+00 -2.721735436257280427e-01 -1.939422991998137613e+00 -2.594763265105665129e-02 2.577434132928621002e-01 1.393416183149901899e+00 -4.639822712195136312e-01 -1.289613252239077079e+00 1.237116948041724562e+00 -8.220758814990536401e-01 -1.241155262550447169e+00 4.415021600954231462e-01 -7.661679098636290375e-01 -1.460498455395901951e+00 4.826813735034500286e-01 1.940829521467908048e-01 7.785017556046976983e-01 -1.451598378002632861e-01 -2.309559451822827125e-01 1.414971143443884971e-01 -4.773134071317161609e-01 1.080200796390414109e+00 -6.830526974832269449e-01 -1.569233235050578879e+00 -5.765679016533267198e-01 -2.196703638413919801e+00 1.736955891007952557e+00 2.857069075476565412e-01 1.489560749608772605e-01 6.342716409532346278e-01 1.846402951100119261e-01 2.942994424477917148e-01 -5.592084531423273663e-01 2.216881171089454039e+00 1.178654020273624203e+00 -2.661103058296790946e-01 1.398124331720842717e+00 -2.104221062522612928e-01 -7.632195804556087815e-01 9.434164952684134797e-02 -4.780694119725161229e-01 2.366293669937569732e-01 8.747489658131342161e-01 -1.179330570731713435e+00 -1.288815945773257976e+00 -1.377783642528450869e+00 -5.687809061459787180e-02 -3.174345495831388392e-02 3.193163260789240177e-01 -1.890262888391047724e+00 1.618149832584510617e-01 1.132189341313724729e+00 -1.061301706357402175e+00 1.903236587049197848e+00 -8.726309956686464364e-01 3.487253701944231787e-01 7.848611412958275135e-01 5.135429859899592886e-01 -6.059414623246607290e-01 7.144202828037149455e-02 1.021546831465627081e+00 -4.963065350173170853e-01 -1.406139890230895695e+00 3.430057834990682952e-01 3.566737825154170927e-01 -1.900054391619808714e-01 1.192958941312756815e+00 5.932855610323050505e-02 -9.287533278436298501e-01 1.257579472516350494e+00 8.233186039493332053e-01 3.603407397451913186e-01 -6.709367084777248524e-02 1.009889450494066532e+00 1.916227620263676601e-01 7.154215306777608196e-01 -5.499234516723876531e-01 2.253716919891145531e-01 -1.478055717763715915e+00 -5.000390493136372960e-01 -1.020560945462331448e+00 4.161151714781821109e-01 -1.701551870673543021e-01 -1.172849297193239382e+00 3.997490530577072487e-01 1.157116481465603641e+00 -3.718409613214991305e-01 1.995314529774723900e+00 4.681355928272029621e-01 1.214655720887773960e-01 -7.987680042326023022e-01 9.978082972477543555e-02 -1.253197853469348644e+00 -7.862953943979095195e-01 -7.311643655229824734e-01 5.846500633375348310e-02 6.492125488789363130e-02 1.141900487488650473e+00 -1.026897768929208699e+00 -1.478755241704121648e+00 4.703408502913740130e-01 -1.204425795100400265e+00 4.997825839010743842e-01 9.833415230259757722e-01 4.547389011152473404e-01 1.016164120596060760e+00 -2.036847415487755608e+00 7.817699439549087304e-01 -6.194660165483893977e-01 2.564414402546644559e-02 1.231296677989302424e+00 -5.362547569783856494e-01 -1.287935945878804889e+00 1.332203216733747198e+00 -9.425068394993268983e-02 -5.472822262975584051e-01 -9.509555192125245249e-01 -4.394047944614297152e-01 -6.782883526278193909e-01 2.034579663629781932e-01 1.938945259197855098e+00 -1.336129556090562165e+00 5.062744168141311008e-01 1.064025923335771839e+00 1.748059623941319529e+00 -1.974016721268169627e+00 -4.596519617738134382e-03 -2.459622444705575062e-01 -4.248035713010860914e-01 1.858704611562645714e-01 -1.800878277790400661e+00 1.407469876831494160e-01 1.359318273540125910e+00 -3.072056563996682366e-01 -6.561430807134006615e-01 -7.421383422464914448e-01 -5.173370042654904521e-01 -6.497356865285923433e-02 -7.036603868503306103e-01 2.789182901859929217e-02 -1.398927000855118286e-01 1.293960546862536060e-02 4.660553731808744216e-01 5.488054793850832835e-01 8.694636405790250322e-01 1.472955819912787456e+00 -9.703102739714530856e-01 2.819852669443430604e-01 1.055896174160475404e-01 4.377576632434667103e-01 3.850323368182612116e-01 -1.099523062000678841e+00 9.549436451489480560e-02 -4.161040179913906289e-01 -7.479471708641365346e-01 -9.154934480910369432e-01 -1.037339496743086009e+00 -2.018102497828964115e+00 -4.188130090186750754e-01 7.150931252658521142e-01 -1.179803842935549962e+00 -4.935844739241279644e-02 -9.322082091661924030e-01 1.247616979799856418e+00 -1.669528502300223760e+00 -3.163919792729527614e-01 2.696413773691115345e-01 -5.797667256666713120e-01 -1.598779345691736964e+00 -4.997703221119885741e-01 5.261019565276848775e-01 -2.947857478668877707e-01 -5.372504164322042253e-02 4.410681339238824994e-01 -7.804225843022316589e-02 -1.118064418650242198e+00 1.147778262717500386e+00 -1.577194751491163949e+00 -9.213529631143364540e-01 -8.486020976202468535e-01 -1.810281834834101267e-01 -4.404694296022108047e-01 1.660310312986918169e-01 -6.686957070851223817e-01 2.347256386218805613e-01 2.401510136822116934e-02 -1.011631243901696120e+00 -1.029090315620744267e+00 2.252006549891769627e+00 7.565166375037128965e-01 -5.006669524908340801e-02 1.214290986900195130e-01 -3.492000645953634019e-01 -5.555557122713083995e-01 -2.569457674858346419e+00 1.277254923663496022e+00 1.723161040297255253e+00 7.359127083994490004e-01 -4.076950921627647828e-01 -1.215715431046846318e+00 1.463073140842111819e+00 -3.600225556576178154e-01 -8.369624218028945961e-01 -5.770448406723713286e-02 -2.242421424393578056e-01 3.763660749903495195e-01 1.349331852766861850e-01 -1.187675270642810199e+00 1.054854209943684840e+00 -4.106063761429865622e-01 -4.059276373048403275e-01 -2.242260448739471224e-01 -7.544755682132203711e-02 -7.193753959187497715e-01 2.242622974726536711e+00 1.551268601143172221e+00 1.193561777227687193e+00 -6.720394472771482608e-01 -6.579079455060132808e-02 -9.415638137683797204e-01 -1.250148826191558094e+00 -1.147106553506148874e+00 1.100847145175509967e+00 -6.412725655628225274e-01 -4.826390920527057760e-01 6.911724448928133757e-01 2.758250459770941188e-01 1.214639855140032115e-01 1.544779994424072544e-01 -1.298558223388484478e+00 9.780636016528874155e-01 2.490846951920221430e-01 8.088864075634407680e-01 -1.294031583062742685e+00 6.154021998476029154e-01 2.425543139705447215e-01 1.740584260351035528e+00 4.743067439042459865e-01 1.343355487825274475e+00 1.111005119831689703e+00 7.096165921886119499e-01 -2.038975030499571961e+00 -2.985213630172103838e-01 3.479888092622708262e-01 -7.695971091415026999e-01 9.722021243123027956e-01 9.276490739543108432e-01 -7.341702006904224920e-01 4.479052750134245864e-01 -1.595840857847758976e+00 9.794233553270350612e-01 1.564543909397177579e+00 -1.365317303159409690e+00 -1.074729610456670148e+00 -7.835325222616078555e-01 1.727289596164909957e+00 3.231267180596365529e-01 -1.227524254898414852e-02 -1.327597438494617643e+00 4.043505937123066385e-01 -9.658473363040132043e-01 -1.061446249130353348e+00 1.822909048022226752e+00 3.718058160197800222e-01 -3.023982379142535315e+00 -2.723317228374353416e+00 8.595145316427810211e-01 -1.121246444282394172e+00 1.771909876735002554e+00 -8.540634967720752702e-01 5.230161024920635393e-01 3.969221136130491462e-02 6.940288541152234147e-02 8.521424259978906957e-01 1.196922175169921054e-01 8.789721306546063317e-01 -8.437518066744161827e-01 -1.506740540780646231e+00 4.012811076829497225e-01 -1.062892135942240107e-01 1.197793047733150956e-01 9.601335255594606322e-01 -3.234483500757483476e-01 -1.040618138218868838e+00 -2.169497061583282316e-01 5.251784120744391604e-01 -1.168669287605346385e+00 1.479581582069574797e+00 -8.226541868279816372e-01 1.353995254396042069e+00 -1.111265882049650600e+00 4.908068287075602609e-01 1.998486441281049908e-02 5.686420215354239804e-01 2.395518672910710745e+00 7.921948434810471840e-01 -8.770639856856475847e-01 3.132797932814435082e-02 4.370519718091772643e-02 -1.286313109507325747e-01 -1.119427242629578600e+00 -3.674592721947260165e-01 -4.967987654044541124e-01 -5.580783357783649645e-01 -4.162835098916575771e-01 3.593012928935755967e-01 -4.482251960141986347e-01 -8.254644094833170076e-01 4.329209061481638088e-01 1.220515545223910953e-01 -1.931950312341357279e+00 -9.530741594100294867e-01 -3.489288093244551359e-01 1.046255537475314190e+00 -2.310167836111919892e-01 -3.579181766712346557e-01 -6.988858282355674412e-01 7.986726698201446206e-01 -1.240743751183691068e-01 -7.311841492160937594e-01 -4.876113420114079888e-01 9.097061862676587563e-01 -1.595393855458453747e-01 5.478889421375865432e-01 -9.741650493261914123e-01 -2.189737642062672129e-01 -1.878902035549111227e-01 5.787919689760252506e-01 8.962112588613885267e-01 -1.164133183207694877e+00 6.789356767268694970e-01 -1.193577353849082145e+00 -9.428531960027335401e-01 4.041558458538703769e-01 5.223461520078339637e-01 -4.363683972327186411e-01 1.847831475749344560e-02 -7.508244279831248758e-01 -1.805277800883367423e+00 -7.464811339306967053e-01 4.338070914530860467e-01 6.057808145101881703e-01 5.133487488982280134e-01 7.729700344214041063e-02 3.304417141729625307e-01 -1.724204689681023250e+00 1.139126657461166925e+00 -3.071407184730228224e-01 -4.767313468521202080e-01 1.466720561953946400e-01 -3.235794649363626929e-01 1.319093384138000369e+00 3.317248308754950914e-01 -1.316546517903317781e+00 -1.808959044475425326e+00 2.019814609485231366e-02 -1.129668533652709916e+00 -1.564494509190042848e+00 4.399989128642302072e-01 -1.520164299257323604e-01 1.020368739650612033e+00 -2.082015301541503480e-02 1.062364578840874429e+00 5.449416464357651479e-01 -5.738144722825442301e-01 -1.528459306775000082e+00 1.964979067859391471e+00 -2.655065461056720089e-02 3.582641670832032443e-01 8.271305643093681548e-01 9.220501818391259041e-01 1.994301965083453698e+00 1.362322417952510190e+00 1.404066146885399324e-01 1.493258437530839533e+00 -3.503106402256455087e-01 7.945663565221292024e-02 -1.163698780732820071e+00 6.812062549181340243e-01 -2.332297045640286670e-01 -3.547644928775006701e-01 -2.791545363967476434e-01 1.101477620610616937e+00 -1.369990955898285900e+00 4.003853872841333511e-02 -5.959411378367130974e-01 -6.125663311075487671e-01 4.674363930912446841e-01 1.102135743821098135e+00 7.147709481109252305e-01 -4.315202044662131420e-01 -8.922925998493705935e-01 8.103400624085722592e-01 3.786408416768574647e-01 -7.977444587488455308e-02 -2.214808367459033533e+00 -1.098898379479591902e+00 5.190664484525722155e-01 -1.746064461718632721e-01 4.970751821347743071e-01 2.576419154238895892e-01 -2.757035473062099395e+00 -8.360999478491019099e-01 5.138997681167791626e-02 -1.129303658167968072e+00 -4.138609999795948013e-01 4.109047059603133656e-01 1.678375936139367086e+00 1.187773399491972359e+00 -9.487458033551807723e-01 7.060357163389739676e-02 8.775581170454424540e-02 -7.756659146011219974e-01 -9.314469992205758331e-01 1.350533312271345432e+00 9.878502020508601600e-01 -5.543619902524117293e-01 -1.258534925148025634e-03 4.628175065841896862e-01 1.596853856357126400e+00 2.893925235053172451e-01 1.623444000560451350e+00 -1.155940687752523122e+00 -3.815738695071368425e-01 3.733316971464641920e-01 -5.242306037922914719e-01 -1.620602946915947751e+00 2.869474953212287627e-01 4.671583834470696694e-01 1.660916497148732907e+00 1.372670128491658481e+00 -8.172732281672236976e-01 -1.540133165107057112e+00 3.366496277392864167e-01 -8.712012305798297884e-01 7.982644857959019236e-01 4.693940633692990083e-01 8.481335572915043031e-01 -1.201782862788173700e+00 -1.330640629457329194e+00 2.702946051833818308e-01 -1.836333979415357254e+00 7.095155004311394231e-01 -1.559632107940425727e-01 -2.081784445381190396e-01 7.308549097258797422e-01 -4.234015379339422375e-02 -1.989117879606651762e+00 -1.064924249504159315e+00 8.791312549548668809e-01 -1.364930526854425619e+00 -9.829749650380221748e-01 3.816978969558999513e-01 -6.584883311051624721e-01 6.534944150293106047e-01 1.089632887025937080e+00 6.093695792999841432e-01 -4.773847496428033077e-01 5.917573312326013246e-01 1.358260036869027854e-01 3.408889800686188964e-01 4.206269845106438421e-01 -3.345110618630208199e-01 -7.393366759794958165e-01 1.458180574094642079e+00 -3.384090863208731315e-01 -1.274881222207038700e+00 -8.107045373265304722e-01 -4.405296922391188086e-01 -1.199592581541363279e+00 -1.423287246590006383e+00 4.524950250850274386e-02 1.568620788355049311e-01 8.381879946959240879e-01 2.592827356848022013e-01 -2.037618648405565835e+00 -1.429399032413903592e-01 -1.209156583439789268e+00 -2.273205898772281131e-01 -7.829585113696975462e-02 -1.509307958762378776e+00 -1.139873722434534109e+00 1.715946411641150027e+00 -1.015131433114133452e+00 -1.752534448107497589e+00 1.125517210417206648e+00 1.116947085005559837e+00 4.200938059946203174e-01 8.364368975301326170e-01 2.639339167505032613e-01 5.702873207365154462e-01 -5.679036064714196863e-01 8.420015254016816053e-01 -1.691372086042459477e+00 1.012130197474946147e+00 -1.033871995160077661e+00 3.344168425069420358e-01 -1.319505573187534253e+00 1.599330544280510580e+00 4.940557499422996712e-01 -1.791772637226945797e+00 1.583169632971326513e+00 -4.643888988129681039e-02 -2.999497852075433402e-02 8.397948825579631960e-01 -1.274251024378692421e+00 -7.670775283016907364e-01 4.460269213326705229e-01 1.009954971042554828e+00 4.680659070018527435e-01 2.730080925558702742e-01 -4.102061902815824501e-01 -1.209378764955798546e+00 1.191998883192049385e+00 -2.163829568843548823e-01 4.614756958599034453e-01 -7.103946086120239700e-01 1.355464674390005397e+00 7.094814546870303884e-02 -9.565282524436772293e-01 -7.062098735373779634e-01 -3.823134939630699614e-01 1.855285811820232555e-01 -1.283194950216332231e+00 3.006341230934322373e-01 -1.096673675741811849e+00 -2.099861788955652009e-01 1.379344039973613878e+00 1.220040621798835989e+00 -2.816917605072526976e-01 -1.594508219757377609e-01 1.005403088949345491e+00 1.126711309120228766e+00 7.179134170478437271e-01 4.239792283995097444e-02 -1.409262500638478688e+00 -1.543200907186713433e+00 9.652553158995256233e-01 -7.330668842157935794e-01 1.523167208582250298e+00 7.300716032720379056e-01 1.566570978403093006e+00 9.902152490936763085e-01 -9.042678782389562686e-01 7.017515144176350583e-01 9.076027414911894131e-02 -4.478599818187789516e-01 5.196025037748482900e-01 -1.574777772167973877e+00 -3.644122651435466320e-02 -1.643008145637425033e+00 1.912469065826050807e+00 -5.033793361570915170e-01 3.312815897014431132e-01 -2.227647577163324177e-01 -5.378406129647852474e-01 1.592677477400919805e+00 7.602069152511982397e-02 9.596771086318772737e-01 1.452244966641446755e+00 2.073398764903198632e+00 1.207138967419175701e+00 1.137787203634146316e+00 8.776649124811630731e-01 4.614475513463462408e-01 -3.607675126009862038e-02 -2.207187675611627375e-01 8.278981770260871453e-01 1.998652095577861720e+00 -1.724836662127756215e+00 -1.601644877597502070e+00 -6.068274606058884357e-01 -1.102754224455044563e+00 3.154483883731329930e-01 1.616853859623425427e+00 5.022463771957538237e-01 -3.605541729483113800e-01 -1.427985493116548377e-01 2.015499538443333016e-01 -1.309112548992069636e+00 -1.209019476417963812e+00 3.981452270914311309e-01 4.305898228311484943e-01 1.520817098542716517e+00 -1.742539046533492675e+00 -3.428648036677678923e-01 -3.254567775247587669e-01 1.989416847050178710e-02 6.050895187403196873e-01 9.478271020446215056e-01 2.607951113896102679e+00 7.504731207590705777e-01 1.133240420985633046e+00 -9.576119269120900723e-01 3.819972531237983415e-01 -1.933416877376837650e+00 -1.367425479861164757e-02 9.301168938077390980e-01 1.533735784140917158e-01 -2.314817369305859074e-01 8.563530166088499929e-01 -2.993884077011725875e-01 5.295503414251013785e-01 1.440661066588675432e-01 1.632227284174350368e+00 3.257666590442599014e-02 -4.697479672725667910e-01 4.054461797233031017e-01 -1.052930928435801938e+00 1.477259889407295024e+00 -7.560232080243872721e-02 3.981506808578567924e-02 3.261043882112373282e-01 1.796695067239618471e+00 -1.228175904087867032e+00 7.473365542509904369e-01 -1.381325939945244607e-01 1.736009272511328250e-01 -4.195354838589133717e-01 -2.390407562127153385e-01 1.478306597618224416e-01 7.847804693354053507e-01 2.637117573576630569e-01 1.092844981537363092e+00 -3.494913245371785160e-01 -7.303595991689862954e-01 -3.900350171896342366e-01 -7.889245445301754645e-01 -7.572506142258011996e-01 -1.635399110246320342e+00 -8.036660308238084971e-01 -8.263339254399880707e-01 4.460531220860543544e-01 1.387933300966702754e+00 8.214373949773918770e-01 7.530255862469692474e-01 3.036070320050133775e-01 -2.033828842481432420e-01 1.950833327113515425e+00 -8.792884765937605263e-01 -1.482542683235279046e+00 4.801200419634085725e-01 1.541643560929877976e+00 1.101126005251722439e+00 -8.100344153485283805e-01 4.452022698531405420e-01 4.455347414954772267e-01 5.485700296245521468e-01 3.143831753763011161e-01 -8.705876783631933957e-01 1.517847594330984817e+00 -6.511915094799131110e-01 8.541389427859840122e-01 -3.014252552190979997e-02 -6.429447431325326090e-02 -1.592333091402194256e+00 1.666057656493547423e+00 -1.346098666701882829e+00 -4.938715035255600294e-01 -7.495666385260354447e-01 -2.005650709744090765e+00 2.520033065659806670e+00 1.206241264073655506e+00 7.367117592055998365e-01 1.207391984614321512e+00 4.671222993797102263e-01 -2.456078078494359218e+00 -2.272828832542578947e+00 6.281423502221367139e-01 -1.250725945173227993e+00 3.399066800308642722e-01 1.599550009718900268e-01 7.710684097789631819e-01 1.968128622490074697e+00 1.304745117073478379e-02 4.578503977431147010e-01 -5.381073452850733130e-01 4.742854053160686090e-01 1.468331258504568915e+00 -1.102567760772289462e+00 1.197924764938540942e+00 3.628843915673239939e-01 -9.699726229276181000e-01 7.751383313715805023e-01 -1.035157776909569227e+00 -2.132706961309880356e+00 1.056146558085922171e+00 -2.292327464706398754e-01 8.967290788881630004e-01 -4.147401594517011181e-01 -7.119710951085960193e-01 6.224474262547203818e-01 7.494301872992777946e-01 -1.117837887781127082e-01 1.478052486292693035e-01 1.060024507037541586e+00 -1.468317317753305096e+00 1.281800777347580356e+00 -4.473202072662429418e-01 -1.731791233668488195e+00 1.494000624011353251e+00 -8.987766929828353568e-01 2.995839033707192178e-01 -2.405188104011856343e+00 9.417202582547423706e-01 -1.118124227719809127e+00 -1.016147745367222077e+00 -7.147702932218585881e-01 6.780738356146790435e-01 1.766030845480191180e+00 8.325218017308907426e-01 1.461429772896466250e+00 -5.921787964377117630e-01 1.539956496148206788e-01 -6.142114100434262203e-02 4.675425025412315722e-02 2.770715162098215112e-01 -1.583411740227143927e+00 -9.432119294938933196e-01 -1.198451269594911217e+00 -1.818788984026442901e-01 7.544819945206662215e-01 3.285764847293101178e-03 7.980004114125901493e-01 -9.518862130078257211e-01 6.784846327708932145e-02 -2.494527124796410422e-01 1.549861080309087591e-01 -4.458759701505828343e-01 3.134524057089263849e+00 1.693662059884827320e+00 -8.726158948457780618e-01 7.149763243576298666e-02 -7.710533782798957292e-01 7.777802225182650631e-01 -5.732181366629487407e-01 1.274308093595204749e-01 9.905183086874999043e-01 -1.318066521688824988e+00 -7.698503594361835178e-01 1.534926196378411989e+00 3.673625570567176091e-01 -9.023020861708787033e-01 1.658268969107346891e+00 1.944537685530111748e+00 1.149238059535417245e+00 -7.519267134665469365e-02 -2.576310932662372100e+00 6.112888474868094502e-01 6.258779316027719419e-01 1.910484057807902980e+00 -8.208994656470677276e-01 9.033465839820223886e-01 -5.864610466697293134e-01 1.008440074853366175e+00 1.290673947178942127e+00 1.550100381444051267e+00 -2.211788705063997718e+00 -2.874991965346942457e-01 -1.459173515721882364e+00 -2.847619843852994270e-01 5.453681912866438219e-01 -5.250591471980891045e-01 6.157268156521313873e-01 8.275505200229079650e-01 8.812490338370509990e-01 -4.639350485181286676e-01 2.450637089138481620e-02 -7.158459861031697402e-01 -3.522817739031342543e-01 -1.762152018226418759e+00 2.322636654455170202e+00 -1.611599888047078322e+00 3.422194836114083594e-01 6.731583717999973793e-01 -1.111463477770389341e+00 1.100726474829531343e+00 -4.969956647106710257e-01 -4.223183765569289427e-01 1.654113341210843718e-02 6.352250410019582016e-01 -4.287735051742237458e-01 -5.043731815633868409e-01 1.094184617002244980e-01 4.189062445857282269e-01 -7.347318250482096635e-01 -1.066068831573118603e+00 -3.280926055707737987e-01 -1.270416954366563322e+00 7.663246060490005451e-01 7.938715975065204766e-01 -8.278214943092012668e-01 6.678925503808658126e-01 6.652921953076126327e-01 -5.086337965845011411e-01 8.856630999443709795e-01 1.533161123693413952e+00 8.336640293533595925e-01 -2.275811780933633399e-01 -2.736640977161213240e-01 1.615024260626570562e+00 -2.183711335049344004e+00 -5.321783105097894762e-01 -4.749864190691474031e-01 -3.811530751245355009e-01 1.008580893342364782e+00 -7.631087829653651067e-01 -9.461533322050725836e-01 7.199319017590602443e-02 5.627437483889278225e-01 3.234837380911822491e-01 -5.901021254540190358e-02 -2.290137191831374264e-01 -1.122673159328184900e+00 -3.456459084079862576e-01 1.116103845749686574e+00 1.181958851970676294e+00 1.823251176665717344e+00 8.566062154630801340e-01 -2.172776707522642292e-01 1.620581141324279439e+00 1.463507314507886292e+00 4.685532449007265843e-01 1.895252600378404928e+00 1.730485465583227134e+00 -5.487533452937397582e-01 -5.406635186812283056e-01 4.575147967972843510e-01 1.713863241096120982e+00 7.474752833393406570e-01 1.682657036699799935e+00 1.573967316628256619e+00 -2.962572000486304313e-01 -1.157339810251256429e+00 1.914493249251516538e-01 -4.443198232594328667e-01 -7.579001919014319855e-01 -5.719268430739096187e-01 -7.400109024073173170e-02 -6.815188111990554409e-01 -9.782521594132991688e-03 8.898969269411225458e-01 -7.086648805501296611e-01 -1.184500967268403704e+00 -1.081467379753037861e+00 1.222951335312801868e+00 1.060689809142066009e+00 -8.973760535069128519e-01 -6.204976612818220438e-01 -4.143585516211981679e-01 1.061955908246239866e-01 9.076307069776979874e-01 -6.999717667048256375e-01 -8.418607118326740801e-01 -8.511900902373589206e-01 4.982387649629876902e-01 -1.533193491226794825e+00 -4.858697761709073748e-01 4.905932982260313713e-01 2.081876078042081135e-01 -8.181862738446967764e-01 1.251301063892342080e+00 -4.072273697463361652e-01 9.771710255888944596e-01 1.718259273601337123e+00 -2.821218327531926917e-01 -8.283357213024821197e-01 -8.781130084971517924e-01 6.312314859350227625e-01 4.583136999893533403e-01 -1.201964138044956609e+00 -1.309307398850526383e+00 2.406135212191425621e-01 1.748021357555123723e-01 -1.802030578693569973e+00 -6.954046129600044424e-01 -3.647159332938683211e-03 4.522292302578777012e-01 1.515225461502032744e-01 -1.281378218102355193e+00 2.210356245838024022e-02 7.532961176994470986e-02 3.799338995789804108e-02 5.417094459009954566e-01 -8.373904067870047152e-01 1.274712797643862583e+00 1.860025506901892722e+00 8.275641113894598444e-01 -1.642153482998687686e+00 -6.246073505254265967e-01 5.025338201441303942e-01 -5.878003604846875341e-01 1.488172254314280796e+00 -1.849575005246712200e-01 6.314654082475998909e-01 -6.548303609271607373e-01 -4.266765811463951175e-01 3.714222184448627562e-02 -8.388292294033554766e-03 -6.394295400770273474e-01 1.747969963425002882e-02 4.383458807288498904e-01 -2.671549701809223798e-01 -2.187284055682992001e+00 -4.537743306038584112e-01 1.472550851985352960e+00 -5.140547696181173576e-01 -1.585076076827751645e+00 7.664412001743187153e-01 -5.938502855024101190e-02 -3.482871263150689178e-01 1.190048198621971753e+00 6.368541769644563422e-01 6.591311616302214516e-01 -1.579945321238669820e+00 3.056667375737032732e-01 7.261455166416471707e-01 5.627064866900538531e-02 -8.941530775946442411e-01 -1.211487912889725127e+00 8.081087750821669413e-02 3.234546465821069861e-01 -6.435978861341885571e-01 -1.557281166689959140e-01 -2.272557869077170278e-01 1.685066098551523672e-01 3.873635481658979085e-01 1.217357985701672529e+00 2.324743165115402965e-01 -4.609021319708277442e-01 6.761844236871119573e-01 -6.056498966667732409e-02 9.315000281199719012e-01 -1.466769476512300052e+00 -1.457147457651623235e+00 -1.392949435024038451e-01 -7.998888946641402597e-01 -8.334295921960194198e-01 3.257193318352969991e-01 -1.282232539960205475e+00 -5.977800303195924814e-01 -7.234778714732585936e-01 -5.857874151384201422e-01 2.839729992297595484e-01 2.121245348866447333e+00 -7.386356471105303134e-01 -6.740260064994367806e-01 1.474705456987075447e-01 4.850360617557907816e-01 -1.426060869984090707e-01 -2.071330308016164246e+00 1.184527789897769745e+00 -2.259623730172519274e+00 -1.018563174541932820e-01 8.003898513832330419e-01 4.089145326616410725e-01 1.730068059189143748e+00 1.528808908976021286e+00 -8.375333659441153156e-01 3.485078567680523487e-01 -6.145639357797869629e-01 4.169465094217851830e-01 3.586470122020545270e-01 -6.928096375432847287e-01 -1.243793975619899239e+00 -7.095280584906364929e-01 9.872688673330669573e-01 -8.118549374364325555e-01 1.154648805875504003e+00 -1.813193432582348164e-01 -6.305893226890921799e-01 3.058154218990898898e-01 1.582478918054675221e+00 -3.474956142370769219e-01 -3.997866620631599505e-02 5.806265006337117951e-01 -3.875294184355327909e-01 -5.527849786521579212e-01 -6.433417035397239747e-01 -2.150042377190095610e+00 -6.983832211740631513e-02 3.421426378836044946e-01 -1.213902406591827132e+00 1.200150524834562304e+00 -5.377791250000384382e-01 -4.454838569239503304e-02 1.121566151570546621e+00 -3.217167720347320903e-01 -3.912932941573200596e-01 -2.001377387656741447e-02 -1.419676512202653118e+00 -8.039805730334533829e-01 -5.690178849975933151e-01 -7.613282074619550643e-01 -1.612404626619980297e+00 1.475195076521693682e+00 -8.779731941084492064e-01 5.262692875144696636e-01 1.829128855566085343e-01 1.408675356653112054e+00 -1.033982637130136162e+00 9.086621164554549157e-01 4.551115477667049269e-01 8.381614778641089947e-01 -5.220664957027111308e-01 -4.342265785018415980e-01 1.174707829854343411e+00 -2.465183925246631214e-01 -2.044636733333415002e+00 -1.083756359919866963e+00 -2.669337305274404049e+00 -2.725862289383163439e+00 -1.660265387886729505e+00 9.494321215716878815e-01 -1.886167204536680353e-01 -2.242864245541584367e+00 -2.863710658798510056e-01 6.358746217988821003e-01 -1.154625025042450348e+00 3.160852609511953126e+00 1.142822433387356978e-01 -7.811801427085625360e-02 5.131197616734111122e-01 4.208309217572933636e-01 7.261031254506153942e-01 -1.100728418689358029e-01 -3.017853175257497966e+00 -1.598966436085121345e-01 -1.184400332785957133e+00 1.072309178699307530e+00 -2.064193131914597856e+00 -6.817048506537269903e-01 -4.898985456170910080e-01 1.427917572822053227e+00 2.436044297408629156e+00 -1.752753474811685752e+00 -3.605435987855880320e-02 1.043436615308729332e+00 8.118121091832486425e-01 9.174702129305070120e-01 4.216353254628074088e-01 5.145159628805952984e-02 -7.217442185288537315e-01 -8.032810496205660122e-01 1.466388111249938619e+00 -4.133113196090231617e-02 -5.442435620977659205e-01 -7.458446364359516689e-01 4.142382865999386099e-01 -3.810077225748103591e-01 8.958764251655664257e-01 -4.114208545318012167e-01 3.386519243887674557e-01 1.421448036120725122e+00 -1.096073154543061756e+00 -9.391270821114862111e-01 -1.040416896742883512e+00 7.283161567852637353e-01 5.031201618459554825e-02 -1.266154339290277986e-01 6.002317715742572224e-01 5.801289170644687854e-01 7.823348208860073649e-01 -7.906274208793100389e-01 -1.340892142272919640e+00 1.394137348099069307e+00 -6.102437384906885809e-01 3.765277597738825865e-01 2.229114439422014371e+00 -5.862185286058193417e-02 -7.926150174063506526e-01 1.192237556392633291e+00 1.554521268832561032e-01 9.573907314765719434e-01 1.608811557265182657e+00 -4.633339309866486011e-01 -1.073344354245388432e+00 1.339866481080277394e+00 -7.671573413824130938e-01 8.106713139744924079e-02 -9.933357661374148107e-01 -5.834693555714580704e-01 -3.450122984807092452e-01 -7.508436418177307781e-01 1.046658463902590430e+00 1.138375052548388222e+00 9.590386227618088455e-01 -1.062417323139003278e+00 -9.736669784784073300e-01 -8.084133664880491787e-01 -5.445183875899906045e-01 -1.090734290019011343e+00 -2.436401286675672073e-01 -2.318584336903291576e-01 4.433886935604229862e-01 8.285876628648423114e-01 1.784590678131170449e-01 -1.478524560565958934e+00 -6.923134513753926855e-01 7.976846601853583296e-01 -1.278970578283494142e+00 -4.043094055193228176e-01 -4.824009042468537789e-01 -5.391660926646055785e-01 -2.392747772273335016e+00 -2.131727182595384296e+00 -1.326710707477880002e-01 -2.512656219117589407e-01 3.848760772161585186e-01 5.126520727954019252e-01 1.034525805000342968e+00 1.032057297074523428e-01 -4.204905505295729595e-01 -5.668294714592548855e-01 -1.428740804197673242e+00 -8.526585156220030104e-01 -7.155759291028855884e-01 5.277433458213155459e-01 -5.867225429013352977e-01 8.861497587782038998e-01 -8.045739586628860573e-01 -6.850804074603127070e-02 -4.247945334246604476e-01 9.020868492398523841e-01 1.791968756112085170e+00 -6.019536248185418381e-02 -1.377798413843771330e+00 -1.301074931090969944e+00 -6.228136240423226555e-01 1.007337287064782760e+00 7.119369495146495030e-02 1.842917167667715184e+00 -1.697266334153367584e+00 8.090555489461656036e-01 3.218848224787684287e-01 5.266746768560670588e-01 2.202118914518775394e+00 -1.570136512926511685e+00 3.479397106012764862e-01 3.842515508698093885e-01 -5.805466225850387518e-01 -7.753250194164174047e-02 6.047685154207328440e-01 -1.618320925636250740e-01 9.469887760974958768e-01 -8.987725433544347942e-01 4.567529919598253829e-01 -9.171755853841269124e-01 -5.575821759807111366e-01 -1.239517345293431827e+00 5.406213546765811229e-01 -6.301778442747657527e-01 9.738905654644081089e-02 -5.186351820138728197e-01 -4.155210800892081835e-01 3.552665366788020779e-02 6.786332959421370603e-01 -1.802877230553907806e+00 5.112105333975175414e-01 1.263398754863199969e+00 1.879477418219358986e+00 -1.889396051029229862e-01 -4.515447290493371235e-01 -5.386521070810275091e-01 -5.114937302417635889e-01 -7.737106173390148056e-01 3.649146411255903277e-02 -4.217482245694542664e-01 2.054908001566972398e-01 1.725070860575762532e-01 8.882325365506655857e-01 7.644637928665714011e-01 -9.811688088285525078e-01 -1.951677803093221142e+00 1.555892528197826419e-01 3.994706993376239135e-01 -2.286814722518771603e+00 2.038870593331909120e+00 6.154370893435451295e-01 1.860503170461718980e+00 -1.353915211764352478e+00 -9.892626921455286437e-01 -5.810065798756110234e-02 -7.262763167143170273e-01 -1.231839504871752089e+00 -6.448622312379802546e-01 1.809091926347688339e+00 -1.760637805428767910e+00 -1.612069500448368276e+00 1.714019507625129668e-01 -1.520638957042075301e+00 5.471100119929661609e-01 -6.238734688416787133e-01 4.602136755451983197e-01 -7.869197642659983005e-01 -8.208458654362661422e-01 -1.031518400172813488e+00 -3.082290783141472534e-01 -4.736068913572146627e-02 4.294254509152933275e-01 -9.343347969052782920e-02 -8.009612203410163556e-01 8.113887471724938738e-01 4.869985259212577522e-01 4.571258113659865674e-01 -1.774151831581666006e+00 1.368295777538084179e+00 5.358704554066753278e-01 -6.249591418411311050e-01 1.961990904989020235e-01 2.659256348543022341e-02 8.068193206485729796e-02 -7.947200403901123478e-01 1.027525012700137408e+00 -2.085464483751105824e+00 -1.105019771253517469e+00 6.105224730252390986e-01 6.956071967676236145e-02 1.000334180055829858e+00 -5.627048204672508991e-01 1.111179194424058297e-01 6.835102387708218152e-02 3.384526399118362172e-01 4.214191172293725862e-01 -1.576849442763366804e+00 -4.405867503432671639e-01 1.638771282210397695e+00 -2.368143101188680877e+00 2.083776064172203846e+00 -3.580847431321689256e-01 -1.198868499329229120e+00 3.797510711430274188e-01 1.691154208363700118e+00 1.054287963685702989e+00 -1.543682540160009165e+00 1.044376331213582088e+00 -1.239555978154456728e+00 1.085904358734120390e+00 -5.037106372119182218e-01 -1.173443253371266648e+00 -1.009221447225246093e+00 -2.490083698058809802e-01 -7.087718242190006457e-01 -3.982344558315519811e-01 1.285732182948644553e+00 -2.768195202442864211e+00 -7.584099577616714161e-01 1.070863758430977697e+00 -8.541995270171673371e-02 -1.413863683510329095e+00 7.707515560341503535e-01 1.224322120314212947e+00 -5.723903832084888954e-01 -2.639232785468590414e+00 -1.060473566152569658e-01 8.337320921639986837e-01 1.088845240528848679e+00 6.713511415858901543e-01 5.311526201135725184e-02 1.589002724846510617e+00 6.382972368136706764e-01 9.570133824836931646e-01 -1.665890532103493138e+00 1.482848697430183896e-02 1.109984442341714672e+00 8.592146186269213892e-01 -7.325678373179168590e-01 1.851463832569794909e-01 -8.999979430798143998e-01 1.188529490723461590e+00 8.486045422990248221e-01 1.354975966205226312e+00 2.695806484664611258e+00 -5.945022034886727758e-01 1.830976992810928072e+00 6.150995984759825008e-01 5.134132854314507055e-01 7.674794407347689251e-01 -3.375305820321568895e+00 9.596937478315331616e-01 -1.516300440047447351e+00 6.399000277584758756e-01 3.547068507797652287e-02 -8.872762209336986228e-01 8.729858361898835684e-01 -1.563314310290249073e-02 6.753008446307380286e-01 9.819105040926330297e-01 9.537252703842400425e-01 5.170281720168140582e-01 7.017219509645983289e-01 -1.207711862237911937e+00 -1.612760376174191101e+00 4.812595415845202090e-02 1.527337402488698981e+00 1.272759511488777528e+00 1.538260190975997643e+00 2.386821976858420680e+00 2.782344584682736599e-01 -8.146755964039588127e-01 -5.096238978649706430e-01 -8.244270232746684357e-01 2.759464490317354857e-01 -3.342167739508954405e-01 -1.041796660095515581e-01 -1.608018556598042270e+00 -1.193795921892095713e+00 9.383362236824799307e-01 9.297719622188804767e-01 4.035455199289165740e-01 4.459157792223090722e-01 -1.187214935110171066e+00 -1.006477246471571829e-01 1.209829769989714920e+00 6.164953284483356555e-01 -8.579565497295327248e-01 1.639595152646955878e+00 -1.173743163990705440e+00 -2.598718096419528334e-01 1.458657580635400075e+00 6.850232959443520731e-01 -2.001156879783597409e-01 2.315132254382395338e+00 -3.500955469093715577e-01 -2.099990867765928471e+00 -3.382543332471374398e-01 -7.507406056637376812e-01 2.039690199051003849e-01 -9.313381596609278390e-02 -1.658114754360205945e+00 -1.323497080696391937e+00 1.064668719858492318e+00 -8.487393591985641084e-02 5.719220084459469833e-01 5.858631701716600360e-02 4.076209696962918572e-01 -3.639085473573493434e-01 -9.014091376824794333e-01 3.753755438302576741e-01 4.247327034911600463e-01 -1.760966877987664159e+00 -1.561808073991623580e+00 9.759640355039119752e-01 -1.360628951761748917e+00 -8.925696578639416012e-01 1.147368830514955196e+00 -3.592855152820919606e-01 -7.663784323879193616e-01 -1.885803332839171675e+00 -8.496012498694994752e-01 4.913212611414039671e-02 -4.716813081627274085e-01 -4.018639438534271080e-01 1.282335161189413375e+00 -2.040301084573026280e-01 -9.272191077617295552e-01 5.854274438962548954e-01 -2.319574901733100880e+00 1.403105002343044028e+00 -7.270476436919905971e-01 4.481692489853634220e-01 1.700754090336516589e+00 -1.706341299893921803e+00 -1.098943328028467448e-01 2.197029913701410014e-02 -7.812972726359808107e-01 -7.300984820296412270e-01 -4.227838970689528630e-01 -2.858672030918457119e-01 1.252278799576705293e+00 -2.119921108296844714e-01 -2.280519319925156940e-01 -9.787734113421284743e-01 1.317209523019634343e+00 3.845384474620096582e-01 5.391983440139451744e-01 -6.075095262462463230e-01 2.226805865255634398e+00 -2.427709383634492901e-01 -5.631819335367151957e-01 -7.416751914491588327e-01 7.135724923941042519e-01 -4.291443701432915425e-01 -1.032493172429594042e+00 -4.200106897745586321e-01 1.270537685809056461e+00 -1.439105194118541986e+00 5.063354531407168180e-01 -2.428371133733868981e-01 -3.453525209465997947e-01 -1.778706141062146306e-01 -9.371581163605813281e-01 -1.267520338925598011e+00 -2.242975242945769720e-01 5.175734493606910097e-02 1.976999550383100823e+00 -4.234709790891454384e-01 -1.194906572493556474e-01 -1.221801318690984406e+00 -1.732385707117934714e+00 1.982307600429139338e+00 -1.679124406702408034e+00 1.472862561873275578e+00 -3.361347624351102570e-01 -5.466995907895642048e-01 6.970181551822651755e-01 -2.149116192218431531e-01 2.016202974770138212e+00 -1.782756147627123200e+00 7.491662848573755751e-01 -1.011317957351393737e+00 -2.111977600427600299e-01 -9.523695108854408620e-01 -2.267842361645536098e+00 9.467027472315246994e-01 9.144347330560327336e-01 2.121788964917429854e-01 1.001531247039844086e+00 -1.267683941979993678e+00 -1.073988233491865313e-01 -6.171340361956160203e-01 -9.012711891806726161e-01 -1.312500327992093041e+00 -1.243712674135020402e+00 8.401137505378158954e-01 -7.007068232375687211e-01 3.000701769508019034e-01 -2.097534645780158691e+00 5.297530778086158021e-01 -3.194123203975389180e-01 6.504410407154798124e-01 -1.122781302073968757e+00 1.305220148972630501e+00 -6.256074845752406244e-01 4.406028934799624541e-01 2.287087466822028681e+00 -4.432052063076323822e-01 1.153605731411473379e+00 2.499294937464722199e+00 -1.023440044631537704e+00 1.161169473677910124e+00 1.373523166829448749e+00 2.586791801617182029e-01 4.113635410999261222e-01 -7.691461022495179600e-01 -2.866875448444348717e-01 1.102406781475696373e+00 -2.995250422212242469e+00 -1.582362166691904326e+00 8.052854124545701930e-01 1.485135185411437186e+00 7.545805281451943847e-01 -1.154711827958014192e+00 -6.465495699169440114e-01 3.529642670998381360e-01 4.825920192840928435e-01 1.583934577616278538e+00 1.288348837147820447e+00 1.073501205658366153e+00 -6.126070215497602112e-01 7.946682478766509128e-01 3.997502150367254203e-01 7.577292729532151272e-01 5.517340382144778621e-01 1.005870956770694713e+00 5.993506696187447247e-01 -1.742575067635115937e+00 3.126277445531309707e-01 2.390325775315122747e-01 2.106861592668615446e-01 -1.882382456121840075e+00 1.998470852682025789e-01 5.091498118324210287e-01 3.375379182707281545e-01 -1.038999292503162142e+00 -1.805211905842119213e+00 -4.620713214677842906e-01 -9.438434412034095722e-01 -5.812310691146791441e-01 1.552855731428583741e-01 -2.819956407462725356e-01 -4.694906352321321363e-01 1.930165324488751999e+00 -5.614632053571321224e-01 -1.691814172754783741e+00 -7.046363801317757636e-01 -4.722572643918873103e-01 -3.621728588140588623e-01 -5.716004449072950022e-01 -9.369789345422573357e-01 -2.434145881302880732e-01 -3.005861417067607011e+00 -1.451617876945359153e+00 9.609400375247372228e-01 1.178042726250658312e+00 -1.077267748685010185e+00 4.537513498423856872e-01 5.555993240139946998e-01 2.156452809636526968e+00 2.154004173051923043e+00 8.881613283439246942e-01 -1.446363991890401879e+00 8.185927948500540952e-01 1.262518036482424444e+00 6.388070072841377511e-01 -8.912194785701824662e-01 3.054614986677421373e-01 -1.134283933564433910e-01 1.503796928172223213e+00 1.694027183025917260e+00 -1.330995245837307772e+00 -3.261176426549892288e-02 1.054680293752230602e+00 -2.045876652489506675e+00 -5.521781444480424739e-01 -2.435883952126456919e-01 2.862492373390989053e-01 -5.898399526465945147e-02 -6.234708832362546582e-01 -3.905015856944421548e-01 9.087596177413965748e-01 9.077226572928868142e-01 2.878312601875803733e-01 5.403210081671239173e-01 3.799151644768223313e-01 -3.613162896361331589e-01 1.598860525098258600e+00 1.645205207208052967e+00 -1.755242464518158130e+00 1.016474695835387410e+00 1.050268688836245801e+00 -1.182925812891368222e+00 6.914958746381533183e-01 2.944284722858518055e+00 -4.292438271448082987e-01 -7.643345937720140704e-01 5.625978131842022112e-01 2.719208443751786608e-01 -3.041760390913067491e-01 -1.093110889394871776e+00 -5.320187340069797433e-01 -6.273346412040853304e-01 6.072254470375317847e-01 -4.384964434790810661e-01 -1.991169228346397757e+00 -5.760551640497368897e-01 2.910343095699169727e-02 1.637928679352922856e+00 8.355778847090212791e-01 2.197322148413476395e-01 1.885169213403129762e-01 -2.300660376221982606e+00 1.449214476366180726e+00 1.250406904689301824e+00 -3.463122266624127366e-01 -9.476068405036368603e-01 -8.294598011368685686e-01 -1.636961816223298782e-01 4.659395385808737244e-01 -1.307891720871113383e+00 3.402996510716473355e-01 1.439994008960066685e+00 -1.964797594303234196e-01 -1.050501853909249217e+00 -2.032512409985097968e+00 9.472939709228485050e-01 -1.586518071459216417e+00 8.733356575500912378e-01 1.265781729588136111e-02 1.664319995711500910e+00 -2.022739745577146753e+00 8.594448226824119574e-01 1.187086700260866268e+00 -3.031700713613913467e-01 9.308988992913829197e-01 3.893341785270992284e-01 6.906909084218751937e-01 2.693433156676725004e-01 2.290625154023922527e-01 -8.733393199113866079e-02 6.199207831734372398e-01 -4.011741317261569018e-01 -1.151109877605143605e+00 3.849697952850976157e-01 -7.511973092813525321e-01 -3.634423349497540867e-01 -6.752047659433927373e-01 -3.020283742051068088e-01 -1.500868864306148742e+00 1.694289371574650982e+00 1.128247599785830863e-01 1.423310758666459508e-01 2.539428231848773754e-01 7.990808246465666009e-01 -7.668171433296997463e-01 1.360839567986756871e-01 1.049032641894291240e+00 8.077506161310331612e-01 8.061080262527052787e-01 -3.665840305504741159e-01 -8.737716104259202199e-01 1.659305548098855665e+00 6.331257774673656469e-01 -4.172685714083358421e-01 7.761592454014328846e-01 -1.782667242826129428e+00 7.557495898926371858e-01 1.726740131867328110e+00 -1.630529454607333381e-02 -4.422113264240497554e-01 8.027378706930105023e-01 1.444551755414339889e+00 9.718643481111020888e-02 3.164151054504697469e-01 -1.258023501966448743e+00 -3.353570796429921480e-02 1.173302787068697617e+00 -1.429433796700892767e+00 8.106484450309315859e-01 -1.179232367294365424e+00 -7.948348149235933136e-01 1.936024626513785651e-01 -2.837577661507205140e-01 4.901892706428472302e-01 3.897091194561458360e-01 1.135833014574171074e+00 1.052531261595341494e+00 -1.924239144540548230e-01 1.528315115889793852e+00 -1.990544263531929481e+00 -5.364537139805837240e-01 1.282213536915770280e-01 4.409915040261513930e-01 -5.303599109375957132e-01 -6.472715845870754547e-01 6.985718048253576340e-01 -7.966696092445298971e-01 -3.899298716290845734e-02 6.602184764985091769e-01 -1.914829184466129430e-01 1.252524936028347913e+00 -3.253710107598411505e-01 3.775098211324839914e-02 -8.682221623783551237e-03 3.954644614911618367e-02 -6.730971749461256426e-02 -1.204745730451299984e-01 -5.760238507207235958e-01 -6.481617136633248677e-01 7.297404294712569461e-01 6.604790163398578384e-01 -2.697509232235564269e-01 -1.989611260810026705e+00 8.540969141640402107e-01 -3.953744218618833739e-01 6.040761142273085582e-01 3.023826506119922999e-02 8.594721628351822407e-01 -1.196508294457436339e+00 -5.803379784142440601e-01 -1.845132810435991810e-01 1.740958460412979303e+00 4.750964529664086083e-02 -1.782302759903243161e-01 -1.625188144910614918e+00 7.522071935885918936e-01 1.096621966409500937e+00 1.586442660956248751e-01 7.600783173000275061e-01 1.668478466782385705e-01 7.513306017008726245e-01 -6.425178391796868560e-01 -7.225031990662974524e-01 -1.908681022583936793e+00 -2.634975290626514477e-01 5.150738167190492822e-01 1.139491006274848450e+00 -8.929955549109392932e-01 -1.556034908870843614e+00 -1.153703474279777819e+00 2.067762167950930596e+00 8.462198736550252676e-01 -1.861260076329208091e-01 1.163494834387439836e+00 -1.163435789965509559e-01 3.345944346599100672e-01 1.696827753307347475e+00 1.425930397221086610e+00 -7.275607360730937945e-01 4.949448355700533653e-01 7.149175942957330943e-01 1.617642536308343981e+00 8.749243514472456740e-01 -6.041569177110545086e-01 2.332604972547408229e-01 1.535160678843907056e-01 -4.464825671497925641e-01 -6.732605056385577713e-01 -9.587238800314988874e-01 -1.038167280476102849e+00 6.683051712802983158e-01 9.823012030439554065e-01 1.283460719829664365e+00 9.073888656109737605e-01 8.210654114958009231e-01 2.729164565808656739e+00 9.544764370880334248e-01 -1.318743812427843227e-02 1.432121447858675511e-01 -1.775349821746537327e+00 8.835966323788343457e-01 6.038041914755596373e-01 2.013840567626469513e-01 8.792844942001700748e-01 1.455387063150560545e-01 -1.084610536111514811e+00 1.158050823525441420e+00 9.281605817817734083e-01 2.113815240075923363e+00 1.408782421108711214e+00 -3.632564427436264509e-01 1.406852978159777612e+00 -1.452272112884975264e-01 3.078682075225456227e-01 -1.591181059202527170e-01 4.297737045448498661e-01 -1.258388970475581070e+00 1.922675361672011862e-02 -6.775558131511327797e-01 -1.664210415125737530e-01 -3.673167254645463564e-01 -3.235675460803998371e-01 -7.303484241996613946e-01 -2.437977417301320504e-01 -2.007607914390997783e-01 -1.685192089636257773e+00 1.722719586716307205e+00 -5.126149114105752469e-01 5.329215903287537470e-02 -8.180117583331494302e-01 1.031177131042853301e-01 -4.722719061920626626e-01 1.011041775662949949e+00 -7.912640085176936766e-04 -1.760037185803240908e-02 -6.215288641729178609e-01 -1.219944745738848368e+00 -2.317800543523562129e-01 -5.638103892181024479e-01 4.224560109013311693e-01 1.484424364488333703e-01 -7.044305870156163385e-01 -5.952902912979511907e-01 -6.472328219234290136e-01 -1.089156110666389621e+00 1.214220514682960439e-01 2.322213233377438679e-01 9.037927331695363997e-02 -8.171142202844799973e-01 -1.030902761089650177e+00 1.648686933256493292e+00 -4.885158021914713933e-01 2.216270655139145895e-01 2.675492789391414883e-01 -7.711880077419902557e-01 6.194702701314799276e-01 1.076593710069319254e+00 1.349516962478491733e+00 6.192127812216111638e-01 -2.057909557214798180e-01 -1.323677801767715767e+00 3.166444134568063173e+00 2.904687949553501625e-01 -8.506498473846775543e-02 -1.457733902095835310e+00 2.723410235760470033e-01 -9.338219846894764142e-01 -1.388114960494319094e-01 -2.767199994905463201e-01 5.122921799162133416e-01 -7.118704664994349729e-01 -1.880442451041037133e+00 1.213513644837549699e-01 6.105613537844584160e-01 -5.628908418670141023e-01 -6.924762600964018411e-01 -7.757540292761039291e-01 9.814535268242298161e-01 -1.041435763639429579e+00 -3.800286948269350207e-01 -3.632448125107654024e-01 -3.494796491177712960e-01 -1.461472054737962267e-01 1.100819096040542844e+00 -7.558211104902367028e-01 -5.733149774433219381e-01 1.059594727078569804e-01 8.861346337092615988e-01 1.057306252307020467e+00 -1.522599543573302627e+00 -6.412619067068493495e-01 -1.874261984560893879e+00 2.052728842870871873e+00 -1.089325821724734800e+00 -7.565472108641232429e-01 -4.655095841759949171e-01 -6.842029981978940967e-01 1.505812626259505960e+00 -3.568545035418052569e-01 1.413168626745940681e+00 -1.152230362595422219e+00 1.055698199691401218e+00 -2.243456151746960614e-01 -5.143876922320649303e-01 -2.154246864598219346e-01 -1.229199810419641936e-01 -1.461370887846281219e+00 -1.056677915169835558e+00 -8.032482917506432729e-01 9.006658342685129881e-01 -3.268332406104201282e-01 -1.035106144548949142e-01 -2.084040108222990018e+00 1.078922062690330197e+00 -6.533876235865375692e-01 -1.247698031328886570e+00 7.176374313643909542e-01 -9.903905646928073958e-01 8.607817856204933449e-01 1.374496205529045278e+00 1.158200335910423373e+00 -1.437312912899110007e+00 1.629103819435526457e-01 -6.498055154629721608e-01 -8.369165299001420921e-01 -5.487873635423812235e-01 9.088323286333300777e-01 9.902157918752223509e-01 -4.006347693806028842e-01 -9.426053200138824473e-02 3.846787881945038512e-01 -5.177132304214981939e-01 -8.172023391366940448e-01 1.434200335447948449e+00 6.531859342439131355e-01 7.103255635003321578e-01 -8.114625234147235799e-01 -1.642921359840130213e+00 3.624052651525129232e-01 1.313942577748222540e+00 6.465829386550147051e-01 3.953685514923406252e-01 -1.621146826484789694e+00 1.202197646488618155e+00 9.697860862867209164e-01 -3.753984831081762508e-01 -7.405834619402614782e-01 1.815530424841024504e-01 1.184499934883757488e+00 -2.434811129431304622e+00 -2.710414567135078362e-02 -2.202178094107323236e-01 3.796478663033593937e-01 1.041456739894193601e-01 5.043759260929369104e-01 2.126403796665883750e+00 3.033061805248143949e-02 2.475128543519573010e-01 9.975934303673391623e-01 3.050764546749190620e-01 7.543129762773926883e-01 -9.477676106601465866e-01 1.552200530267817458e+00 -2.065423663394701237e-01 9.233095562414899149e-01 -2.668684717198522294e-01 -8.150731688144297049e-01 1.285965081663503984e+00 -1.094276822314907527e+00 -5.341532573232813386e-01 -1.408238859462999648e-01 2.268960323310929561e-01 -7.516752303842334504e-01 -7.835823715644903154e-02 -6.719297543025752883e-01 -1.283703229142664493e-01 4.968689642029327502e-01 1.565308718570102009e+00 7.606546974417260909e-01 -5.520686121169908755e-01 -7.588633977628497784e-02 -6.638169475417751153e-01 7.416306402233244777e-01 6.103685449445984679e-01 1.558935818977715160e+00 -5.432052087378880234e-01 -1.119725222708678691e+00 -2.117853306303299821e+00 -1.923813472839844385e+00 1.438252408657569315e-01 -1.776341583211314079e+00 1.137445030357431497e+00 1.961605234304652778e-01 1.297779671291014791e+00 5.134683168753612081e-01 -1.694061661512957229e-01 -4.945790638399150119e-01 -7.832965891708909556e-02 3.556603714245925030e-01 1.941585649394585167e-01 -1.381084695283995023e+00 1.511550574525086565e+00 -5.914202296806886361e-01 4.446363640510479498e-01 -6.980962756441703165e-01 6.882651812621907172e-01 -1.709669008185566330e+00 -1.523543099443090965e+00 -2.820306855612518260e-01 -8.886796540064909600e-01 -3.644496824229353504e-01 -3.669549533559721688e-01 1.082475412599225972e+00 -9.871449254967841480e-02 2.881808982364479355e-01 4.950935406367181768e-01 -2.819336209233496704e-01 1.626193262055934285e+00 -1.021607471130230982e+00 -1.314258796410054275e+00 1.848742372438899606e-01 1.388190852003911679e+00 1.159027536466179065e+00 1.167376751079524794e-02 -3.551353105259730802e-01 -2.962609226439745225e-01 -1.686766044424724997e+00 9.312068110988359626e-01 4.155482650510598092e-02 8.662143506747291277e-02 -7.208839353373193148e-01 -1.751046703634239643e+00 1.906792528517873508e+00 9.464283802591852979e-01 1.821871728210620489e+00 -2.733883971496163870e-02 -3.909337542208684568e-01 -6.636953026571232872e-01 -5.669180412388880042e-01 -6.053580696777699152e-03 2.855533989404613338e-01 6.369201905674438668e-01 6.998040705117786198e-01 -4.615068314951659700e-01 3.395963592026175482e-01 -1.230738520864071983e+00 -1.570629375644356562e+00 -9.435550348799229825e-01 -1.180954298594869556e+00 -3.545554925415295711e-01 -5.016393705423161098e-01 2.735285038028961724e-01 -4.848068722086875115e-01 5.651301849486418671e-01 2.543636299091946162e-02 -1.346437282798628399e+00 -2.180634283757316716e-01 -5.149988914779946025e-01 -6.997608677204768535e-01 -3.179048909300800752e+00 4.691003323389408841e-01 -1.464937200179552423e-01 2.207276230975724118e+00 -1.648403260045016472e+00 1.748236309534396682e+00 4.316848848221347956e-01 -4.530393550553784565e-01 1.980701501033682810e+00 -4.303828047986255623e-01 2.941795255714004798e-01 1.121558606058972313e-01 -3.860328727137196103e-01 8.329225638537215426e-01 5.044563532260407657e-01 1.152876194529232068e+00 6.645436240404641870e-01 1.480208995411485651e+00 -3.693715772628524685e-01 -7.597097473823735125e-01 1.898419452325676160e-01 -1.262539500866918241e-01 7.241582356022832068e-01 1.219107147199203212e+00 -3.727738181415112262e-01 -4.208758821728398325e-01 -5.168956334097772609e-02 1.341495791349222311e-01 3.080800104743200950e-03 1.095460774863391107e+00 -9.038372121420829367e-03 1.163955183268814420e+00 8.089125668239355305e-01 4.121411820910544366e-01 -3.440719308736602672e-02 2.075654378241739428e-01 3.443002292851158330e-01 2.211568010659831496e-01 5.151571040565602333e-01 -1.424426396459097743e+00 -2.577069588206075679e-01 -3.484779258821474324e-01 -1.023540581502337066e+00 8.908229399711719010e-01 -1.575470651720530579e+00 1.509761202007180669e+00 -1.608336177199076955e+00 -5.314885524381908199e-01 -4.306814818160193403e-01 -2.070954991752237961e-01 -2.068476269746668983e+00 -2.537504969301866975e-01 -1.474110463882020161e+00 -4.809118066586082763e-01 2.488665901152239401e-01 -1.519657633420452125e+00 6.473293485869182629e-01 -1.288114376807528938e+00 -2.349031599841270967e+00 3.419388162593191005e-01 1.344474945821063361e-01 1.170960917549138669e+00 1.188653842406534045e+00 1.056079244519455118e+00 7.012864675310364060e-01 -3.587229577361559785e-01 1.162970255667878927e+00 -8.174513049672783582e-01 -7.746070820150631302e-03 1.241734778167149500e+00 3.583292622394061433e-01 1.671218364043814963e-01 3.991749313329386317e-01 1.265188179902572374e+00 -5.168870847418470804e-01 1.381336579086894778e+00 6.827803336205869877e-01 -1.147772599694926621e+00 -3.437694320341279641e-01 -2.105793387970568142e-01 3.925463349490544429e-01 9.394566083466040496e-01 -1.997485755000379504e+00 -1.273979435368735036e+00 5.884160764652939246e-01 -5.114112610211613008e-01 1.115230235453419372e+00 -9.934255180511198935e-01 8.498683339112620416e-01 -1.364565813850481257e+00 -8.047860240093133166e-01 -1.515695586343825063e+00 -1.724762238810231940e+00 1.630599595175951322e+00 -5.547542451931091190e-01 4.115909629385664514e-01 1.164932618253328722e-01 9.182010934541464664e-01 1.772296566849713040e+00 5.888846075375890887e-01 -5.727165315716885585e-01 -2.538184331315007647e-01 1.350614955648977267e+00 1.048656380540397004e-01 -1.266229754662215601e-01 1.660865442026527639e+00 -7.834389440152013107e-01 1.177427178262140162e+00 1.159884692306809573e+00 -2.294214044786520468e+00 6.245251827462338506e-02 1.759434579946949073e+00 3.556106465679355622e-01 -3.197997455274175227e-01 -6.771752530837378270e-01 1.478439106848405515e+00 -8.919507782722022604e-01 2.638223483237122635e-01 -1.326307952698828840e+00 -1.599305600112185699e+00 -8.338637956653868755e-02 7.370995521757157665e-01 3.329964711627009244e-01 -8.527694057565046171e-01 5.668298787524063131e-01 5.486804577751792644e-01 3.006439034239429264e-01 -2.242570942556527391e-01 -6.410063615685146488e-01 -1.277939973420307407e+00 8.270385479509002602e-01 9.604329260309565353e-01 2.489480309228757904e-01 -5.800861524019530757e-02 1.236769441880101184e+00 3.147582069002612393e-01 -9.162629364368353180e-01 -1.027407482947852779e+00 -2.201920837062139036e-01 -2.702434700861181538e-01 -1.298698590684549403e+00 -5.415411677958118508e-01 -4.039404024235797586e-01 -1.063429001079991276e-01 -4.756572873410797042e-01 -7.735396073551862317e-01 -6.918977673306327958e-01 1.948435957672637608e-01 9.407950881542306298e-01 1.969899188057060158e-01 1.095982526571233739e+00 -2.157439189082678066e+00 -2.053927998680509515e-01 -6.504672747386384124e-01 -1.335681208538320064e+00 7.846265442765675280e-01 1.562288980565510743e-01 6.396922549696038018e-01 -5.761470085985459511e-01 -8.669040807514407643e-01 -1.489835974588630041e+00 -1.760270701468132359e-01 7.254137209224452709e-01 1.135161669636139403e-01 -4.575647338119793739e-01 4.726697909275855980e-01 -6.775830722396389838e-01 -7.986904048577085913e-01 1.255207096024242963e+00 9.933078099103510583e-01 1.654422439502980513e+00 -6.107806555874952803e-01 1.167636850201902554e+00 5.071681029607125746e-01 -7.733919515805668388e-01 8.937681456699962945e-01 -1.046638332411994332e+00 1.638378891240685586e+00 1.831013733770877061e-01 -8.135915044897118475e-01 -7.858713999525415161e-01 -3.261828817423714222e-01 7.739532253083490909e-01 6.180989891611226028e-01 1.141632408201467497e+00 1.238934925192479941e+00 -9.544557886394627877e-01 8.779063008474572438e-01 7.394823260939824561e-01 -6.424250693705674253e-01 -7.999872730413277733e-01 -4.930882148017207839e-02 4.538863543755154994e-01 7.325933582563287638e-01 -5.681756837321425557e-01 2.356771194451428852e-01 -8.678169658798663422e-01 -8.329825762371994013e-01 5.458148316433177882e-01 -1.888028733524818703e+00 -5.401502849918607962e-01 -5.240156865733093250e-01 1.036566592669496550e-01 4.282361135818205655e-01 4.308969795595000152e-01 1.691686470017457422e+00 3.440773205314791028e-01 4.268834790251883060e-01 -2.546990113702716774e-01 -1.262450095644771508e-01 -8.212502988366058299e-01 -5.397033842490456257e-01 -4.484336160573471758e-02 1.886758653054215751e-01 -4.397379725703894349e-01 4.806089825995026321e-01 3.277559924055692964e-01 -1.730944686242497921e-01 -1.453404012091181530e+00 -7.808376965695100480e-02 1.663479992635493732e+00 -1.455905170169493390e+00 -5.887958445275917052e-01 -1.202773736995810250e+00 -1.355667080915128775e+00 1.149479695282568104e+00 1.805343939209933080e+00 2.344701943076994421e-01 -7.419737989243422316e-01 8.251892871213496461e-01 -6.908403140494026040e-01 -4.365080094235384567e-01 9.767574022336235062e-01 2.259080575314418304e+00 1.336822584005410874e+00 -1.718356972024837725e+00 -1.959398104094904336e-01 3.798951472005980268e-01 2.622810032430814564e-01 9.581142770754783045e-02 -1.397521053859807294e+00 2.437533217766642835e-01 -1.272602406696665245e+00 -1.552651229173857450e+00 4.438785723959326468e-02 -4.825090174389651959e-02 -6.858811732660301252e-02 2.907178225461337640e-01 -7.313233352516683716e-01 -5.561086036134172961e-01 6.799424547823385012e-01 -4.051964480169557570e-01 -2.118301315124070661e-01 -9.965884841290619800e-01 -5.090286974085862504e-01 7.323309339398528239e-01 -1.358617303108571983e+00 3.200846202903875337e-01 -1.070526717631078428e+00 -1.207809828975606070e+00 -4.938106436765106744e-01 3.497027209510464307e-01 -2.503978504610512967e+00 9.004735013932945176e-01 1.595478738963273857e+00 -1.015351655554509236e+00 -2.154964095514884992e+00 -8.605195915048932109e-01 1.279806118338979504e+00 1.735082992271311519e-01 1.009213316490760043e-01 -8.709628283867817400e-01 -1.203394671713548414e+00 -1.207062438030805485e+00 9.761815177656421594e-02 -4.519577067436361117e-01 1.151430898674047132e+00 -4.620966397325299013e-01 -8.041041892018225834e-01 -3.796782875907685206e-02 -1.459402959213057294e+00 -2.232962542031907971e-01 -3.085658133827620109e-01 -2.293380698438047260e-01 8.961857185107994228e-01 6.819298511329853207e-01 8.765685111543665142e-01 1.384667742644563049e-01 1.575541417163546898e+00 1.493248523788569537e+00 -5.272495651908311043e-01 1.696898697837395886e+00 -9.451031436380793460e-01 1.263992865993438242e-01 -5.303312695617383721e-01 -8.809025547873425843e-01 2.388908591730891651e-01 5.517514402105218041e-01 -4.750860698216231581e-01 7.351966165997765312e-01 -5.755270015893959590e-01 1.052651720985650741e+00 4.408164425992170399e-01 6.165070998132502478e-01 1.340742310055221598e+00 -3.181572326097176218e-01 9.919763255333341467e-01 -2.005251936606901320e-01 -5.970018427248653392e-01 -1.351094859057666575e+00 7.875371462227843677e-01 -1.850790794525038196e-01 3.124893262314343279e-01 4.401298453900900354e-01 -1.513627447435192064e+00 3.903140424615579862e-01 5.184194789380572876e-01 -8.692244408984197701e-01 -1.896285288623496268e-01 4.699243117104623946e-01 5.927073162610809742e-01 1.001160153462227420e+00 5.627489794050529737e-01 -1.624603128954193787e+00 -8.665311747476841520e-01 -4.325517938531532325e-01 -9.692735449407731130e-01 -3.434273816492721676e-01 -1.658360837878632754e+00 -6.563104072101211273e-01 -1.022482425324151706e-01 1.913020090720378263e+00 -1.413469841039555863e+00 -2.300377949174062575e+00 -8.346733222890647674e-01 -1.456182582114748936e+00 -2.183910982271381584e+00 -9.141797954085474631e-02 -1.719006515946869484e+00 -9.322728613613177062e-01 3.904548559130763263e-01 -1.634672323412740047e+00 9.770690984054972716e-01 -9.882762105059289537e-01 4.820882716871081608e-01 -1.929127264234066844e-02 -1.110398730702866432e+00 1.643862375714940871e+00 2.201889492653135161e+00 5.796011695895976201e-01 4.706581683451677156e-01 -2.005284358586418847e+00 -1.004614608943690701e+00 -1.144760407056401169e-01 5.964461723335777732e-01 -9.211370284360574923e-01 1.248773368098646586e+00 -4.778855892238856318e-01 -3.321068889743974961e-01 -6.179168907441813241e-01 6.666816219821359857e-01 -3.721876520713323089e-01 4.148776395204519796e-01 1.455334293952136315e+00 4.036867316973371533e-01 -1.548090068112249473e-01 -1.453178925233423735e+00 -1.537708308345040908e+00 9.374880739008611963e-01 -4.119743216298987210e-01 -5.222030216386941426e-01 -1.218388760695186868e+00 -1.090693168379609501e+00 -1.026472800482867598e+00 -5.749056043445148756e-01 5.694464136567671808e-01 2.922395123987365454e-03 1.088695838165409047e+00 -9.474353596308489056e-01 -1.331233103021682018e-01 4.053838815698786457e-01 2.966429711696038085e-01 -2.132520117815249971e+00 -4.540333070914994718e-01 1.473740476992045689e+00 1.047233004920459454e+00 -1.560404900428552788e-01 -6.308332889952701361e-01 6.758630686969643309e-01 -1.449822992606939032e+00 -8.702669426951573639e-01 1.083668873116995668e+00 -9.605221122801912426e-01 7.851564599760019192e-01 -7.295708512172719429e-01 -9.099948934891991525e-01 -1.106361433548652462e+00 5.740091660834000242e-01 6.142936052825895832e-01 -6.358364299072950532e-01 -7.414205028851666990e-01 3.087326123153916191e-01 -7.088888684669722440e-02 3.283723342049024718e-01 -1.716688188408438176e+00 3.309015677456624699e-02 3.914256119431921976e-01 4.488671748150607071e-02 -4.096689274008050163e-01 8.493855875449886073e-01 -9.105087398505734564e-01 -1.386165727263867442e+00 -5.891899561342375247e-01 -3.073818657460929971e-01 1.140621697937607149e+00 1.822002369551156908e+00 1.695004635305471297e+00 -1.765498986100482837e+00 -8.133814681305983063e-01 1.436867127564801505e+00 1.376574826751535863e+00 7.674720261239053043e-01 -7.826963544330945988e-01 8.167603109944037154e-01 4.717881551694122488e-02 2.437147540073230922e-01 2.016260085925291712e+00 1.387614854795476138e-01 -1.494613367885450628e-01 -9.504475035704654795e-01 8.670314492753350422e-01 6.865406059768298652e-01 -4.819195292515676132e-01 -8.378283937920557589e-01 -1.781998054833697220e-02 -3.352162852920710367e-01 5.592238743677167001e-01 -1.307676701035690892e+00 -4.377235216258560935e-01 -3.119726802492608364e-01 -1.867076874033265499e+00 -3.420093223883574618e-01 -1.214689724441810753e-01 1.970209515468500205e+00 9.354718474984967669e-01 2.276530491197684969e-01 -3.398099057484270102e-01 1.914852005251425071e+00 2.505234617598465358e-02 -3.006872936892514003e-01 -4.570686401089035789e-01 7.537239010601273215e-01 1.065582621144035347e+00 -9.572693136776548872e-01 -3.452484606601544659e-01 -4.547125955862062474e-01 2.208763434411153137e-01 -6.107372527382221028e-01 6.254617258446979466e-01 -9.072602460644085820e-01 6.065334749942089543e-01 -1.732825300275349090e-01 3.927775138026686763e-01 1.102741356489408131e-01 3.902808184494275245e-01 2.278563311747532419e-02 -7.081633710673536086e-01 -4.250718568837346667e-01 -1.784006900520775929e+00 1.107378615513261721e-01 1.231750320092615425e+00 -4.454676917490870136e-01 -1.935262860990057510e+00 -7.108100568678107356e-01 1.097034265482116799e+00 -9.095741187912490533e-01 -1.887911696730391609e-01 6.250242865154211069e-02 -4.825186781822130011e-01 -1.134954878696791569e+00 -2.079778016343550640e+00 3.934613745963498332e-01 4.024169303537266096e-01 -2.493802618654356318e-01 -1.416825691613478877e-01 1.129077639794282772e+00 -7.904667686681848826e-01 4.735036378850492889e-01 7.955209629862133314e-01 9.745941836783504897e-01 -7.871572448762473861e-01 -1.121588554292712869e+00 -8.196256985496733760e-01 7.111020118932899203e-01 -1.125001218401235903e+00 1.285611572029277561e+00 1.670713615612272607e+00 -3.686380727909833177e-01 5.698304327807175440e-01 2.383912997955015101e+00 -3.839439017430103518e-01 -5.099935848899659341e-01 2.561470971135215713e-01 -5.355709819574858699e-01 -4.963905194945392729e-01 -3.206576012109782492e-01 1.718401138581158616e+00 -7.804649055073480390e-01 7.884573380105960316e-01 -5.461381651179307850e-01 -1.061250428774907911e-01 -3.122589501438081602e-02 -7.697804395173304393e-01 1.035899245981271727e-01 -4.908031250210209695e-01 -2.674595989128472073e+00 1.446455667260129418e+00 7.822900960943413029e-01 1.573661798036035120e-01 4.837705827807044917e-02 -1.543775587393653836e+00 -4.647794996248144628e-01 -8.743305054159566936e-02 -4.135532250664569059e-02 3.825573763826437546e-01 -3.831201968618137554e-01 5.945995107933407103e-02 1.024681735522678272e+00 -1.044156186742161374e+00 -1.109894867015043696e+00 9.507457827667308292e-01 2.112931829483651880e-01 -2.569851120961629820e-01 -2.326133011656937200e+00 -2.590002530134244418e-01 -2.810839003493162402e-01 1.292351238617725162e+00 -3.069950747570469596e-01 -1.209916463897147548e-01 1.352049675861651590e+00 -1.398510953637659648e+00 1.466507553729403890e+00 3.715238051751458270e-01 -4.379379117542743227e-01 1.760491892881628440e+00 -8.660260117478573161e-01 -7.905475802861289258e-02 -1.689316044475382694e-01 -1.806457583382843624e-01 -1.175474404338828771e+00 1.190154830975887146e+00 6.778500583131941148e-01 -4.259295557592845394e-01 9.253901024818608212e-01 -1.175059925201230038e-01 -6.076032133699703630e-01 5.265036275066361515e-01 -2.234216161180107907e+00 9.130132882258241711e-01 -9.539765733653871038e-01 5.952110307494830055e-01 -1.061734989902507920e+00 -1.328822389379938684e+00 7.795156897139748908e-02 -1.667220018610760246e-01 -3.857020631940993316e-01 3.856346233875219132e-01 7.521691688086574734e-01 -3.942422980751317252e-01 -9.820157133349954881e-01 4.319388788825526126e-02 1.100355022821987605e+00 -1.411548168494552780e+00 -1.136870783676846797e+00 1.149236196976174185e+00 -1.944876673705861814e+00 1.346341714795535660e+00 7.174023467402003140e-01 7.762691407210691175e-01 -3.461406349204437793e-01 -1.656361381696052348e-01 -6.463467748442516259e-01 -7.220578298798834699e-03 -2.318430731056802807e-01 7.942229733728893848e-01 -6.090025991236953651e-01 1.902930298243064478e+00 1.055091244762657032e+00 -4.739967859027085367e-02 -2.486272805205545222e-01 9.015604724533718972e-01 6.770283588605777725e-01 -6.211218465102904540e-01 9.129679978417269970e-01 1.351736019794419930e+00 9.570429116150791504e-01 -6.435990721948287030e-01 5.769566339910331410e-01 -2.859880696490903151e+00 -5.678803925409309228e-01 2.454539709836905670e-01 -3.151647863513242220e-01 1.158149660787878982e-01 -6.345492945820288000e-01 6.168926913935290218e-02 2.551639167552127718e-01 -1.199573808298227684e-01 1.887246753769871388e+00 -8.697560323130434368e-01 -2.224667907299437974e+00 6.837270987393394561e-01 -4.166386323613974763e-01 -8.067654126634895562e-01 -1.286776004309540866e+00 8.464933405890094908e-01 1.093353975587943117e+00 -1.885988628895925556e+00 -1.691845747223951424e+00 -5.942481038478888422e-01 2.824887190818137217e-01 -2.011830099912236935e+00 -1.537370497013432757e+00 1.223290727666107199e-02 -1.308548693084884695e-01 3.153171152213949391e-01 1.056480483504778967e+00 3.693488480688057463e-01 3.691681907348091096e-01 -4.050888266904453250e-01 5.868111928559540669e-01 1.418710967633715736e+00 3.722148451623864384e-03 -1.612692547242252861e+00 -3.936757361703040470e-01 -1.611715161301643107e-01 -1.907961638964088547e+00 1.454067757890045165e+00 -1.307532533021492638e-01 -4.174486827403557365e-01 8.024435040627645455e-01 -1.976685385861812749e-01 -2.535076655885358798e-01 3.238245175403733356e-01 2.524155278237342870e+00 -7.582402263336420756e-01 3.495337600315524124e-02 4.253959848388504938e-01 1.070720261774714910e+00 -1.557758348846085550e+00 1.865601848909718974e-01 -4.965462818801653633e-01 -9.371449409414567278e-01 -1.412032469473645024e+00 2.893918754728713183e-01 -5.888876861549039443e-01 4.700377846170000207e-01 -1.139488694485851106e+00 -8.077205939742740926e-01 2.190820752418510819e-01 -1.555500647177177065e-01 5.918191277073151513e-01 1.392409339555126468e+00 -1.823212276343686211e+00 4.263959916335514078e-01 -7.442742570278098047e-01 1.855526695671543269e+00 1.272052687937220705e+00 5.631552720390798489e-02 6.880230969125578078e-02 -1.318195951489002926e+00 -1.959284127318820845e+00 -1.700416756811275132e+00 1.078479400227165153e+00 7.218734705881270086e-01 1.434778370145585180e+00 7.951233413825851137e-01 5.858284407342388977e-01 -3.483326171745500521e-01 4.231799850025501630e-01 4.613916434660053079e-01 5.863967313292601791e-01 1.502888707598363016e+00 1.137999101648705214e+00 7.951009206386091543e-01 -2.064027423070787126e+00 4.836417006679708530e-01 -9.508885002613050030e-01 1.329493496310031553e+00 2.203459190906981391e+00 1.467730356521278035e+00 1.263671276792025733e+00 -2.051869007283124158e-01 -3.304599612462102987e-01 -9.622634297735044306e-01 1.884923315394989141e+00 2.971134182304472571e+00 6.101616868084983603e-01 -5.446420169290283608e-01 -5.822972608569865205e-01 -2.188033510071693000e-01 -3.137983962986898856e-01 -7.494838072499122594e-01 -5.140248583154011924e-02 9.717537003019152686e-02 3.606447767485478906e-01 -1.178317750176420819e+00 5.655859159952946191e-01 -5.754808332452380215e-01 5.725236892137897105e-01 -4.741802213851544767e-01 1.082498699051850810e+00 -1.801329066857801697e+00 2.575667958642456346e-01 -2.146127905712421832e-02 -7.402964660965509480e-03 -3.942275129464924421e-01 2.395575560253393466e-02 -1.031742265774540090e+00 -2.009117811302715495e+00 -6.586131174469949112e-01 3.432805787972899592e-01 2.031572159525269150e+00 -1.849476877309608192e-01 -2.063899381963667068e+00 -1.894793803994359704e+00 -3.930982098795157142e-01 1.311969009728317925e-01 1.162810909800681136e+00 3.348016563627226327e-01 -3.889056687191022044e-01 -4.558938790967024396e-02 -2.443704015164242516e-01 -7.452842733329015923e-01 3.287448912825792213e-01 1.486793117450427415e+00 1.281436220053986663e-01 -5.015575655925379461e-01 1.265168945017875579e+00 1.828289437722361965e+00 1.019945025545606176e+00 5.164317528601545249e-01 9.763194322913998358e-01 -3.253592396083222482e-01 8.783879079556344838e-01 -1.608468293571354568e+00 1.064388723621259025e+00 -2.569247347928540481e-01 -1.430291685181243055e+00 -4.926248873868980249e-01 5.325843421062956828e-01 5.761348385090826474e-01 2.150291881174473951e-01 8.169554780953885986e-01 -1.248008701134642573e+00 -1.522120095320364852e+00 3.123337368109377343e-01 1.004127601284869220e+00 3.629692789177723089e-01 1.366240595684152126e+00 -6.693657810035090749e-01 8.242157500489330491e-02 3.816446590949821860e-01 1.140919934155289361e+00 -4.000001575700442430e-02 -1.537645861153934812e-01 1.006730711447058280e+00 -8.950257834505753740e-01 7.284614592361372543e-01 1.400340403550172530e+00 -6.152983357368553285e-01 4.263213351722670019e-01 -7.089469198540571115e-02 7.531717247039284580e-01 -1.711030380513981042e+00 -8.216035990752943441e-01 4.404450581567672524e-02 7.936805385900796983e-01 3.903677575283164836e-01 -1.625116127926393705e+00 -2.417432693985084313e-01 -5.773318900670449949e-01 -1.476951091668318554e-02 9.953968129137181764e-01 3.862635147403806202e-01 6.990844968319898101e-01 -1.173339413520343211e+00 1.671419872295057063e+00 -9.393386736815486637e-01 -6.047604552441342429e-01 -2.738673057882959228e+00 7.616507259017887277e-01 -1.117978417911256850e+00 8.466455006487492163e-01 -1.082472051019376380e+00 -1.055696574595353932e+00 -2.207400871943138720e-01 -6.837568383035231845e-01 -5.385004789544921566e-01 1.418120105256169827e-01 -9.774181072480877530e-01 -2.762885920813162310e-01 2.661058922010769434e-01 1.699353422804529501e+00 1.828356876390219599e+00 1.796803709223683709e+00 -6.550726105510412678e-02 1.538434522282228434e+00 6.458684034143503672e-01 6.302999214572708730e-01 -1.784827615353958397e+00 -1.808873550183999201e-01 8.440679709168715794e-01 -4.425058062063838005e-01 -6.372956042990834957e-01 9.535805687564101740e-01 -1.991905383384279693e+00 1.144503037054377115e-01 -1.532225747559057792e-02 2.285804579840914619e-01 2.274668968987405837e-01 -1.021484864975456874e+00 2.436136332900721513e+00 3.337852517497020277e-01 6.437842479084195935e-01 -6.542315754815366535e-01 -5.866110207069352711e-01 1.037312656088880125e+00 1.724477062996725651e+00 1.018009861841558117e-02 1.015918876565853890e-01 1.446346142965343029e+00 -7.732836854023356077e-02 -1.181560644427424256e+00 3.567764078306818742e-01 1.030313632305100535e+00 -1.022019182822963890e+00 -7.202909234147871764e-01 5.753888473678663296e-01 -7.538476781694171125e-01 -7.878020475345292040e-01 -6.079503837552178158e-01 4.365732775193119086e-01 5.080745312889349830e-01 2.110235532179135731e+00 7.539997721952315102e-01 -1.239273122120469806e+00 -3.265703335246820660e-01 1.659705817110002979e+00 4.142433674481143524e-01 3.687706675533659190e-02 1.639613363483357344e-01 1.023550614662776637e+00 1.510408601964991770e-01 6.215527524917539015e-01 -4.358435221099909995e-01 -1.498750010916555908e+00 2.598174595747364979e+00 -7.179536099816891115e-01 -5.096916771349330189e-01 -1.731880242468998077e+00 -6.260514561123045052e-01 -2.179693274199572262e+00 2.429880344671926373e-01 -1.668780993358221221e-01 8.348212492790213490e-01 -1.424576398399698685e-01 -1.964622971842630905e+00 3.095184957461469821e-01 -7.436896902156062694e-01 -2.020753705055407523e-01 1.097007780583411085e+00 -1.057185130331919964e+00 -1.202143671936364067e+00 -8.932175251732384913e-01 -1.224176026566107467e+00 1.135942869537933664e+00 8.223271429998681992e-01 1.144447907435117262e+00 7.936914906958010274e-01 2.218406251969845755e+00 -2.996199002904212927e-01 -1.285686054147343327e-01 6.251689139158264075e-01 5.401922574912705333e-01 -4.619078775976636075e-01 -1.156177587498663506e+00 -1.154486552960944268e+00 9.118730561389507550e-01 -6.890026325187452727e-01 2.092159029901018985e-01 -2.426027711747193449e-01 1.438511958841714122e+00 -8.168778131629088612e-01 1.356030475107795175e+00 -2.754153694723173174e-01 9.498716176218124918e-02 -6.036937705885192518e-01 1.825056542561937778e-01 -8.092085375051751850e-01 3.046142824026102924e-01 -1.848980951258072103e-01 -4.125090989783460338e-01 -7.768426599866362636e-01 3.396250685640919142e-01 -1.537967833088011327e+00 1.489031974248542944e+00 -2.544032241798794836e-01 1.154296411089879459e+00 5.660152338191110077e-01 -6.500584526919066519e-01 1.996822174849704146e+00 -9.598470001730344814e-01 -1.624276464799904840e+00 -9.032778967532936187e-01 8.530824287354197288e-01 -6.306928785459940956e-01 4.457672294012448022e-01 -7.445896107047858536e-02 -1.211837908464555413e+00 4.342002534705527994e-01 3.317842131294196362e-01 1.710384083146003542e+00 7.979497455494762859e-01 8.061967207606193231e-01 2.375568618551103128e+00 -7.665043877869667233e-01 5.999935962238448495e-01 2.193636588784168673e+00 1.077287948469447532e+00 -2.202617334167383256e-01 8.464650749514004424e-01 6.555115598130025756e-01 -2.121930850134233215e-01 -6.755422434600339976e-01 -1.049088396664178191e+00 4.646910164513884389e-01 7.170731037006269348e-01 1.211809676394268509e+00 3.396496909028384054e-02 3.303769885487787272e-01 -1.073178858644102229e+00 1.169952450649484721e+00 -9.298247307824728525e-01 -8.446181691390258761e-01 9.367933027622387110e-01 -6.478594871808943667e-01 -8.228971525803420173e-01 -3.012690148929618728e-01 4.224678810575737686e-01 9.127376293840581967e-02 7.179721822225147987e-01 -6.047664194555995021e-01 2.631211638329120639e-01 1.909392390050117195e-03 -1.885300700907426741e+00 4.786905342247312900e-01 5.791626031373500183e-01 -1.814781877753192108e+00 1.893773368984517980e+00 7.378800030506649232e-01 -6.880852216223297679e-01 2.403490853993586474e-01 1.251758696078736133e+00 -5.954667799368279502e-01 -4.464467258441631725e-01 1.024258723091530321e+00 -7.314517853664813662e-01 -1.180742569160295519e+00 1.608312087201546170e+00 1.573970632686628068e+00 1.428814170831019137e+00 5.443550130475178772e-01 -8.750334940587021215e-01 -5.642363719367430308e-01 -1.205562919119688159e+00 2.888822324867250657e-01 6.260664953979176994e-01 1.177160339818357659e+00 1.715919040453066239e-03 3.411525369544922137e-01 -4.515111199768305217e-01 -1.080943010433205176e+00 2.829371513840404084e-01 -6.305777957398716049e-01 -2.071206890200290918e+00 3.585245279677557462e-01 -1.055752474397366747e-01 -1.024995964597589793e-01 1.877633370279400360e+00 -2.746284117504912969e-01 3.437860658201923880e-01 1.990956464206151910e+00 3.293812658465127829e-01 -2.917337993743294167e-01 2.613663927994206437e-01 2.781170050580374919e-01 -1.765821191886273456e-01 4.609510345853317509e-02 1.044487367393521909e-01 -1.469135515576036610e+00 4.860152204014060451e-01 3.931774007926735343e-02 -5.394169652960975059e-01 7.371773267431386278e-01 4.440811687781821004e-01 -2.535701925191042427e+00 4.770459576269274748e-01 -2.220389442853594630e+00 -1.021702880537765257e+00 -6.575956315927119489e-01 -8.132477696497902864e-01 -8.246825712464328495e-01 8.444023718404716772e-02 -6.693276234018541437e-01 2.288813494480186783e+00 -1.454922910684393278e+00 2.573923521561390260e+00 1.272729652130070832e+00 2.483833272581562612e-01 1.073109483437679978e+00 1.953957947148899477e+00 -2.159615428412281712e+00 8.755034141376671908e-01 1.228193987276492427e+00 5.579553314181024959e-01 -1.214771368830695142e+00 -6.243481404853039596e-01 6.016550931119968304e-01 -4.110502819612374958e-01 2.611167699762118044e-01 -3.319736723647427890e-01 3.104573031498782387e-01 1.256557306496802306e+00 -1.151662866149868840e-02 1.178640504282416845e+00 7.856878014153199086e-01 1.253728226228381926e-01 1.510258174695884748e+00 2.866436978881129471e-01 -5.032174843270343506e-02 1.249419757706007994e+00 -1.013523041813878978e+00 1.448414733918823138e+00 5.772995268378677824e-01 -2.855480017943101689e-01 1.042720002054988937e+00 -1.724867135711332100e+00 -1.096495131346413299e+00 -1.189475625884422572e+00 1.547951408861633071e+00 -2.655853993242227595e-01 3.925864214980143707e-01 -1.031576507993486880e+00 -2.828951452904092667e-01 -1.494236444051397328e+00 -8.619601730324903954e-01 -7.805929002138913830e-01 4.159901955193751055e-01 -1.348173782336912430e+00 -9.828417153593982380e-02 1.208638669016234068e+00 6.432845402270713775e-01 -1.011609391205228858e+00 -2.535876298015851571e+00 -2.631804313852240118e-01 -1.372247250747010261e+00 4.628796421784066029e-01 -4.332443534775297089e-01 -3.340511235126817913e-01 -4.535416367552401185e-01 -6.991383185995215799e-01 2.178040187712425302e-01 1.126642525607162160e+00 -4.657116915309243987e-01 -1.347725759764514253e+00 9.993336581335194868e-01 3.923454129708705412e-02 -4.194511496419148777e-01 4.250675813720288243e-01 4.950072261693654746e-02 1.394826927583436016e-01 7.802571213981414067e-01 3.047019219916364263e-01 1.149969937180824298e+00 -1.647945865450078706e+00 -4.001259649281163067e-01 4.230215665200379171e-01 2.408496232736585085e+00 7.966781552834175661e-01 1.641304971797927781e+00 5.233504245033194779e-01 -6.781886410479163185e-01 -2.011043721517463412e-01 -1.767453345630686234e+00 7.316311142812563784e-01 4.285032198099151396e-02 -2.866458230052524314e+00 2.598143955894707813e-02 -5.570019053972328216e-01 -4.071181840547725694e-01 3.290339346413303501e-01 -2.792961045593316260e-01 5.026787195030500977e-01 -1.471882432299741028e+00 1.206881140540787323e+00 -4.575300182656684145e-01 1.030716423727257913e+00 -7.626965549695989555e-02 -1.047339641134847898e+00 5.370717252295273969e-01 -7.038494844751655988e-01 -9.796633911423476837e-01 1.635229289463310032e+00 -4.316996208337026131e-01 -6.546694687810419300e-01 -9.815871479796034471e-01 2.768918387972029160e-01 2.824457106344220869e-01 -1.187662908135695750e+00 -2.910502098500687418e-01 9.573025066285486551e-01 -3.661375660673455434e-01 -1.627672954223970125e-01 1.322671955366878649e-01 -9.949964932538349904e-01 -1.518309039370496494e-01 -1.004113476604219013e+00 -1.802375177554053520e+00 2.403007319860935853e-01 3.727155487998238259e-01 -1.547864761966744052e+00 4.064286508542400145e-01 9.174787380381679291e-01 4.378475061217774744e-01 1.528235026032628951e+00 1.052401492857134579e+00 1.107479246104053384e-02 -1.866297564123488684e+00 -1.398894644784481667e+00 -3.643449459678801405e-01 6.469045505828168174e-01 5.201758349044910412e-01 -3.724752641498395994e-02 -5.663755618481778331e-01 -8.437445674143836394e-01 -6.152229504118966741e-01 3.111836771953784275e-01 2.513183590804718648e+00 4.548574771751510148e-01 8.403580667280403926e-02 9.261182170043356920e-02 -1.785217477313058909e+00 6.175903620750604617e-01 5.966234347856025355e-01 -7.367515146842343876e-01 -2.592692978955269956e-01 3.979555830757031121e-02 1.871013681972313991e+00 -4.579785516625867192e-01 -2.778461303461468579e-01 -1.264290965172137904e-01 6.715054568126712642e-01 5.767627541482907988e-02 5.713892353897587206e-01 2.624119976035360624e-01 2.625915888152512423e-01 6.551116973913235775e-01 -1.130538509757087251e+00 1.146173934195183985e+00 1.147327875121470386e+00 -6.545920853224750369e-01 -5.544080085846324613e-01 -8.585185580938932137e-01 2.973363866824241253e-01 -9.776606625440525944e-01 3.629898728951234665e-01 5.521922311635164560e-01 2.469150769674180346e+00 1.304357913622635756e+00 -1.619374305680531811e-01 -5.918948948536736920e-02 -2.049311518605643478e-01 7.564197086458451791e-01 1.320213999227069390e+00 -1.657601322356014428e+00 1.610755185628387265e+00 -9.852982893965431810e-01 -6.109060987737130466e-02 2.004404125627433420e+00 -5.189546849921564675e-01 -1.321031148670231276e-02 1.812776104863943916e+00 -1.080241991866839335e+00 6.504565313099203161e-01 7.137212811837776449e-01 7.745261395328733034e-01 1.160549474842955897e+00 -1.362420757137904892e-01 -5.081487288898861587e-01 5.383632146690632281e-01 -1.414834962850898936e+00 -1.286390237642803802e+00 6.018712216748117738e-01 5.186307694441925076e-01 1.537231540035702171e+00 1.428869959829912162e+00 1.089664140973247569e-01 -3.977446908303923778e-01 -8.613208592149153020e-01 3.937953343716724675e-01 1.005864245204240781e+00 1.732740537894059241e+00 -5.557416108554640299e-01 1.722194992150626880e-01 2.013021234261561931e-01 5.423604646056057188e-01 -4.665579182433832184e-01 1.089452241608388494e+00 -2.387198767447448855e+00 7.293541901829672103e-01 -5.370243908915619535e-01 -1.543653594832349041e-01 -1.184546022812653643e+00 7.837424087549617058e-01 8.054182354248501374e-01 -9.126994470766598422e-01 -7.140996917749411477e-01 -1.994472017614536963e-01 -4.600809212618447441e-01 -7.002048651739443130e-01 -6.462520098277595437e-01 -1.720183097122112148e-01 3.182864978874249129e-01 -9.081415299570130273e-01 -2.140534635738439995e-01 -2.691061522072398238e-01 2.207733626569874930e-01 -6.607978303874605386e-01 -1.447153523554760568e-01 -1.499792284949423404e+00 2.566140386987394995e-01 1.556369955980263287e+00 -1.957886961858522845e+00 -9.113170349561360017e-02 1.682591828428772418e+00 2.956682533595987317e-01 5.831754481868768325e-01 8.179167853999348703e-02 3.251641889341094216e-01 -6.651316597984976431e-01 -8.540239122697974583e-01 8.664720138720493070e-01 -5.948483449259018840e-01 -1.409382464080320974e+00 5.734664879659114867e-01 1.129329849097885141e+00 -8.709701537409713090e-01 -4.481761602982103909e-01 -1.051765565667747593e+00 8.902329793484408116e-01 -2.151899788761702847e+00 1.583098388718947036e-01 -1.102511583916783389e+00 -1.656815738696194584e-01 -1.638105252653901278e+00 4.782313840674538158e-02 6.519703272655694715e-01 -1.166125658642942042e+00 -1.178499070733251219e+00 -1.271221891133942350e+00 -9.960002551182527419e-01 -1.720067899341271023e+00 7.567551578112715616e-01 1.366668056947204724e+00 5.617748024999275058e-01 2.047539639251335086e-01 1.695579370304847733e-01 2.226798016181492201e+00 6.986306945306515193e-01 -4.145548364044595591e-01 4.350313515714758217e-01 2.254376163052283222e-01 1.049744714509598831e+00 -2.486567596493187260e+00 1.162198108066332614e+00 -5.002368847685357833e-01 3.191315271034115830e-01 -2.050855184839833478e-01 -2.113009540601317404e+00 1.042387463549546284e-01 -1.310426368317627155e+00 -1.268866920777536933e+00 2.381985235346399665e-01 -2.427137585833917033e+00 8.334299019573740072e-03 -3.440460251479504628e-01 -1.502013011532065956e-01 1.093567191565551822e+00 -6.353376585792666065e-01 -9.236888626844017014e-02 -2.116984488401492115e+00 8.373816169814682908e-01 -2.442072329101265538e-01 -1.922586657333655635e+00 -1.871383147541461067e-02 -7.671255863049590840e-01 6.560251970814459099e-01 8.160295875270272281e-02 -1.399308404437022424e-01 -4.719860783201057508e-01 1.158542871056522428e+00 2.605252061926710105e+00 -2.179786167815325193e-01 1.280595355942009794e+00 -1.643080189775462996e+00 -7.361583804436885314e-01 9.845296733666843991e-01 -3.088387105680750477e-01 7.452908428148166675e-02 -3.048278472576838816e+00 -7.138186620438917718e-01 -3.194426944479990649e+00 3.308660496352689995e-01 9.544576273080158657e-01 -1.256697155381597764e+00 -4.476159461288699570e-01 8.752838373945274197e-01 -1.448042635730976579e+00 -1.114926530126807869e+00 -1.268518705986241557e-01 3.762969817282377782e-01 1.470103633144713040e+00 5.028078692332259569e-01 2.481740591342780800e+00 5.375186195892347474e-01 -1.037258057726569094e+00 -4.181518125992960688e-01 -8.717942681159571716e-01 3.057911816191013710e+00 1.811663243010695062e-02 1.741239792301344791e-01 1.755609697407266578e+00 3.135416500411931096e-01 -1.271080788821965790e-01 -2.818117767829992348e-01 9.677479156174819686e-01 2.828765034995140426e-01 -8.443902527871364194e-01 -7.255365296570509548e-01 1.305280853645649941e+00 3.746078013729819411e-01 1.021048663832397063e-01 -1.715359768876184299e-01 -1.232713634346210146e-01 9.134950927497137441e-02 1.189396862343865990e+00 -2.781767004520033226e-01 2.028078241232014189e+00 -1.049894224657877739e+00 2.743654327312953778e-01 9.356558687899746429e-01 -5.190026213347762735e-02 9.494043256732571656e-01 2.845617794212365048e-01 -1.426598315762097391e+00 -1.896604944227669343e+00 1.639843171099152563e+00 -1.297056962184806261e+00 1.293134885957029523e+00 9.568931776579932269e-02 5.931690032346234043e-01 6.064468486596227281e-01 -1.135766505881404376e+00 1.584535760001019700e+00 -7.025018618321710040e-01 -9.306878743740671922e-01 -6.882532342521785473e-01 -1.190880805097354056e+00 -2.722363875095409891e-01 -9.630883920045772706e-02 -9.607442490580824224e-01 2.183378247672935479e-01 1.434777674029534600e+00 1.065907133172540149e-02 -1.666564411518844713e+00 -1.869473698402896122e+00 -2.714332392771279800e-01 6.452303521967909239e-01 1.770175646499149227e-02 -1.036880469227685841e+00 -4.857667065916312921e-01 1.791024582752896777e+00 -2.359390857568168354e+00 4.832138107859908494e-01 1.178334232434914197e+00 -4.772304861222908534e-01 -9.402063437412072622e-01 -1.670058564808429014e-01 -1.377223149619617448e+00 1.241501242479700506e+00 -6.786796913088918304e-01 -6.787188887126176517e-01 8.554553698136944107e-01 -1.036688902348423674e-01 -1.221934347523636888e-01 -4.157883219413380238e-01 -1.143720375603427541e+00 1.804340332688043613e-01 8.049738653917017095e-02 -2.433930138004451127e+00 -8.419522591763337616e-01 1.732839047583708408e-02 -1.467122301186124522e+00 -1.760359263356154336e-01 -4.257488819004377062e-02 4.240358495112737658e-01 2.504310020028673645e+00 1.825110217818897707e-01 -4.830970015050216060e-01 -5.340736220009593138e-01 -6.043678603346601674e-01 3.866520353593024262e-01 -7.175856160383129456e-01 1.403579173669000202e+00 1.120046653621484811e+00 7.529814246466797201e-01 2.499170382501100018e+00 1.678646598907805598e-01 -1.286737497872573632e+00 -9.265340535871030569e-01 9.609565539417089589e-03 5.101824677814816855e-01 4.938710363776588515e-03 1.864926942649834940e+00 1.116363281537946367e-01 3.006860306138965377e-01 -1.350887645716751351e+00 -3.433467663501766354e-01 -4.660777121136885914e-01 9.290532859513168651e-01 -9.679993271182720793e-01 -1.327152814787307511e+00 -8.105021568547656763e-01 -8.920551253276561843e-01 -2.080405119537409586e+00 -6.768877828993092871e-01 7.342543629768886193e-01 5.063916243790190785e-01 -1.186097035697487367e+00 6.678678454535295073e-01 -1.057274905579109969e+00 7.806659581338214471e-01 -1.608853644231243774e+00 1.870798431586465638e-01 3.872245654764401301e-01 1.070266759457624506e+00 -6.524705469083974529e-01 4.120364642287781543e-01 8.181365998920091254e-02 2.012932380662846854e-01 1.536646626651171577e+00 -3.549191709916707516e-01 1.738656232289764458e-01 8.702709195927701424e-01 -7.022588175073134487e-01 7.594267459479543403e-01 1.299264185091358048e-01 1.009418752755654403e+00 1.908709123798570273e+00 5.392591304578758793e-01 -6.228383018460250664e-01 -9.009636077703044865e-01 -1.582380677308325989e+00 -8.548871975538734347e-01 1.760940440955832242e+00 4.594988208580409045e-02 1.414758237800317398e+00 6.234612007807401879e-01 -5.881821372027942196e-01 -2.422598502584425162e-01 -1.582524970474795678e+00 -5.387070672443002861e-01 -2.625490748780880401e-01 -2.696007503341038003e-01 1.342780529585245075e+00 -5.866086027817937198e-01 -8.894641661914696185e-01 -1.000089727035357479e+00 -1.174377177833702213e+00 -2.746657870945444779e-01 -3.039425979970400982e-01 1.094335280067286753e+00 -1.484997942047495689e+00 6.157823027527465909e-01 -5.593787295837947537e-01 -6.655204948445138102e-01 -2.841672707874878800e-01 1.016085118483308403e+00 -2.988054757191753175e-01 -1.307833435635223918e+00 8.532647302418967517e-01 -4.791561415671967694e-01 3.224437148112498375e-01 1.068740906538693469e+00 1.827184859608774470e-01 -2.150753472721145254e+00 -2.469927753408345694e+00 3.632649652383762029e-01 -2.913627491376591383e-01 -1.583217398617708938e-01 -8.807548105041623776e-02 6.018911510563218492e-01 -3.069696685879836906e-01 7.171288679633823493e-02 2.295819573579731099e+00 1.342005415752620806e-02 1.000000340125493103e+00 -4.976237823970839358e-01 1.137702002924765532e+00 -1.022028614593930851e-01 -7.011176730153723113e-01 2.427360962788241705e-01 6.776191623632363825e-01 9.541582519019918829e-01 1.230514987197676602e+00 -1.031694625513164487e+00 1.693348528192447189e+00 1.770848614173635482e+00 6.379363502999945146e-01 1.019105288890021388e+00 7.690066720538893952e-01 2.471755223769029342e-01 5.612630769206804482e-01 -2.116464500660763637e+00 1.311653082663330139e+00 -1.194329243196136536e+00 -8.187073079947552179e-01 2.941007899040877852e-02 -1.989847361733996900e+00 1.711055368818946987e-01 1.913182562637806505e+00 -1.329026312029485624e+00 9.767266922088867487e-01 -4.525441304931125952e-01 1.147921992530197333e+00 -1.789979096612595244e+00 -7.917870413044815203e-01 1.426119347111088620e-01 1.331310748324072035e+00 7.080307785057086134e-01 8.428257753203828306e-01 -9.685248407528048720e-01 1.714424175267288686e-01 -1.391946900633282136e-01 -3.037508174603009148e-01 -1.726635203493324777e+00 6.805798131145164298e-01 6.241642139317385984e-01 -1.395056537990248646e+00 -1.738567671894937772e-01 -1.083972428513367170e+00 7.662580513365038204e-01 9.559815515003651509e-02 -1.090936312216838067e+00 -5.775097799834806311e-01 -7.939393189740528989e-01 2.261795532637015105e-01 -2.313694640486012866e-01 1.878366084543587611e-01 -2.084645248578510301e+00 -7.352158953869184499e-01 7.079456117790116076e-01 1.438771736579012694e+00 1.139558977961407260e+00 -1.435198741292998126e-01 3.383696955446149901e-01 -8.036277954367025966e-01 -4.455719083377556733e-01 -9.736204019382379560e-01 1.247490285154624789e+00 -5.006413971525530693e-01 -1.597235126303892860e+00 -4.214212009752446031e-01 1.201944900657166082e+00 -1.432776131486326765e+00 -3.010204337779985861e-01 -1.769276062301416985e+00 6.231792344376073656e-01 5.129283117775088607e-01 -1.124066187775858650e+00 -3.490347122524939394e-01 -1.113891433404359255e+00 -1.824580220390446650e+00 -8.299386535174566593e-01 -1.441903020148611880e-01 2.627897364251143841e+00 -5.899668624917755455e-01 1.814682276010824546e+00 2.133220909586828196e-01 -1.013846719315118633e-01 -2.253171737074386449e+00 2.905784884055853667e-01 7.311802050728266611e-01 -1.529749035439987859e-01 1.684954105411273328e+00 -1.442392633320347839e+00 -1.746285431458182380e+00 -1.065914817889434651e+00 1.001196400048173674e+00 4.109840618167129311e-02 6.588842128957810018e-02 -1.661257338597237621e-01 3.264736882291107700e-01 -8.881580031955512711e-01 -3.148874822393827461e-02 3.596298267172091112e-01 1.426998619883910413e+00 7.024759572174208433e-01 -1.501604220056673489e+00 1.458070467909080126e+00 -2.802250224882924523e-01 1.766952842172706761e+00 -9.994755522323778285e-01 -1.491083869694713071e+00 -6.717782066757976844e-01 1.015805889717627419e+00 -2.273552548245543203e-01 1.089243895708363885e+00 -1.781707587770531731e+00 -1.416771823841258549e+00 2.519651145018468874e-01 3.304840075736838467e-01 -1.706807076912973398e-01 9.550935836423275760e-02 -4.832397571717385598e-01 4.524045151737088877e-01 -7.951317564947648631e-01 7.003256908031209316e-02 1.608909660001811792e+00 2.883623701336853751e-01 4.531939495022916931e-01 -2.594792145867025335e-01 2.391925342976704005e+00 -3.470429086057709722e-01 2.802266033097078335e-01 6.123315822118478025e-01 6.735654432303249672e-01 -2.482048933478758990e+00 1.903899928113089446e-01 -1.167524046094891910e+00 2.446659100891130090e-01 2.651033715985299910e+00 1.146353135317242922e+00 -3.281932865569734958e-01 -9.904177959933139208e-01 -7.911449307725950675e-01 1.488102317527116025e-01 3.475761821060523449e-01 5.870134344649565739e-01 -7.707555512669627129e-01 1.597341059762673821e+00 1.654450747180880921e+00 -2.077599436577648798e-02 -3.160773960490349532e-01 -1.338422256902132457e+00 -2.149305641338933537e+00 1.289784396240480080e-01 -5.287749232512892750e-01 -1.001150906072810834e-02 3.851745237859546256e-01 -3.030841027499949769e-01 -1.324628248868205682e-01 -1.825882505936933020e+00 -6.378034990481481481e-01 3.955332610179931874e-01 2.107242962861416435e-01 1.182907007793538856e+00 6.647701942833821320e-01 -4.916144230425493200e-01 1.007598525146501611e+00 6.838827893373220501e-01 2.307690318596910650e+00 -1.579705808839951597e+00 -1.346454356304195521e+00 6.747983801473581567e-01 6.264257284078486587e-02 -1.152255201901269732e+00 -1.119536021624816025e+00 -1.454216234263402685e-01 6.343721411897564888e-01 5.478779367075699014e-01 -3.142509230100298256e-01 -2.788574164124964505e-01 -3.803406128685626331e-01 1.046853067151288341e+00 -3.008312920813498992e-01 6.375745858747978723e-01 -1.887458770039103229e-01 7.861000187045277254e-01 2.501719838632813220e-01 5.994050612734420636e-01 3.514212418708280161e-01 6.085873843622455759e-01 2.737963242154679122e+00 2.767819695745110220e+00 -2.083410181119382809e+00 2.073467187266030187e+00 3.567681584106074388e-01 -7.360292960000500706e-01 -7.607907388365915402e-01 7.680541554652816627e-01 6.868364292578360564e-01 -4.910776535281315136e-02 -1.375516127658800158e-01 5.695298225973262074e-01 -1.335918333875498298e+00 2.001141759804319076e+00 2.233341875881607874e-01 6.535370988141538939e-01 -1.298253396734971865e+00 -1.111970824289455484e+00 1.417459716740371578e-01 -3.007354016064143765e-01 -5.540315641955599613e-02 3.090140610602140070e-01 1.030762785598521969e+00 5.421744990812306098e-01 -1.256428175296217531e-01 -3.513803807879959384e-01 -1.687392826483958275e-01 -5.411838021373355234e-01 -1.181259207085114005e+00 -1.869032102241450777e-01 -9.621374882103072013e-01 1.763899567748679065e+00 2.831245628557231164e+00 -4.408390855279568088e-01 -6.107865315822742502e-01 3.169141335122987457e-01 -8.949985271257407948e-01 -8.490781087636071200e-01 -1.695135958015375754e-01 -4.671422222524264090e-01 -9.071177695624316195e-02 -1.586596859359482581e+00 -1.225301747901774485e+00 -8.385958251077934023e-01 7.775430984300114590e-01 -4.442854244683632770e-01 -1.643996525847484014e+00 2.015348476117292620e+00 -1.790810016199990473e+00 7.699824974401342503e-02 -8.003185197843544207e-01 -1.236184284170985137e+00 6.236940589205531849e-01 -2.131028168607080886e-01 -7.195836086477446214e-01 8.535518998011035752e-01 1.657279266779153326e-01 2.939685628873065504e-01 -1.458576392511766961e+00 -6.772712114829054775e-01 -2.702278268854576559e-01 2.921703071001224838e-01 6.655420800142346494e-01 3.189096373048781463e-01 -2.725232109492387589e-01 -1.115851553447098965e+00 1.326497029572142994e+00 -1.841773814429633893e-01 8.361324617607183152e-01 1.138690636023211994e-01 9.163484795412167871e-01 -4.421926329914271370e-01 4.653868599056478206e-01 5.826154709526254472e-01 7.578605743610625778e-01 8.385885120053333808e-02 6.791420275909432203e-01 -4.650140296183783439e-01 8.360911724678024015e-01 -5.077895968053617315e-01 -1.681964462439968555e+00 1.169316279559190930e+00 3.982626111732994745e-01 -1.215567615283689618e+00 -4.900391494986551799e-01 -1.265835884007996182e+00 4.287181469858377669e-01 -4.094797937339382798e-01 9.444006908782970333e-02 -5.725546308610435231e-01 -1.847661431291646839e+00 5.980078153917488537e-01 -2.993238991641555269e-01 6.436266649028290487e-01 -3.180588949687139233e-01 1.287615531974375616e+00 1.367461784128363722e-01 -3.650099420328673516e-01 2.941264610868399854e-01 2.883978579477221582e-01 1.469213330641681581e-01 -2.133610124468712232e-01 -1.829636565707518425e+00 2.538722630765729349e+00 1.137104851637792846e+00 9.017727029105917502e-01 -2.086678734772282606e-01 -7.405418012192641619e-01 4.516304101211104927e-01 -8.787017513770514210e-01 -2.157812045368617260e-01 8.066075996178337926e-01 8.375437522191060413e-01 3.214802454262711273e-01 -9.860004857390247679e-01 -1.693267897091298213e+00 1.140687021434475090e+00 -1.891277570211201131e-01 -1.139596112640517134e-01 -2.946370465614204237e-01 -2.226889193853616444e-01 -4.447596143110167655e-02 -3.121229451470594607e-01 -1.674043001517349527e+00 -1.663055613491350171e-01 8.760061646356632759e-01 -4.726010396854697926e-01 1.182626623330507581e-01 -1.411695531699115880e-01 -1.065422640719904113e+00 4.818247871346413858e-01 -2.204376025042172671e+00 -2.300361127153829621e-01 -1.825426638409291202e+00 -1.947515387689524313e-01 2.164392134944964408e+00 -1.833418562517668882e+00 -5.476392658962887516e-01 1.910858271319311186e-01 -3.217791859283483658e-01 -2.397787551717786847e-01 7.509213364796836210e-01 -1.311406611859469384e+00 3.873032765772451702e-01 3.767744033937773240e-01 -1.141880095267171213e-01 -5.781264864873454368e-01 -6.213084168864410062e-01 -1.537236352512945034e-02 1.859188721458331917e-01 -7.338551516958848886e-01 -7.372275197970584726e-01 9.492746640467570884e-01 -1.050130234903710713e+00 1.974464505132205172e-01 -7.387768409966838368e-01 -9.600855727158246200e-01 -3.569357413615669161e-01 4.443630855597231477e-01 -6.246934139720936030e-02 4.230394297920977431e-01 -1.054825371040102766e+00 1.708841033677297172e-01 -6.146091004948203151e-01 -1.800891832635977297e+00 1.267155138376831358e+00 -9.746043469396854508e-01 1.109517561818279124e-01 8.341554305560098248e-01 -2.717886047299001628e+00 -9.499658385613333200e-01 -1.039740217092961050e+00 -9.984178151838232207e-01 3.346185083456284515e-01 2.460648533898448231e-01 -6.782457064940665414e-02 8.520543544911474143e-01 8.516095575617034230e-01 6.220607547950951499e-01 6.368831722504219028e-01 -1.691783793970025318e-01 -8.306586255667540719e-01 -1.468210455320947183e+00 7.190846847698494360e-01 -1.208203807017355302e+00 7.815043748490789477e-02 -1.006422369199620359e+00 -2.579503522259590120e+00 -9.191134927187223358e-01 1.870667595806972505e+00 -2.001381930422577449e-01 2.001192761794572395e-01 1.242250600511918962e-01 -1.749523850475997344e+00 -5.244412856077422525e-02 -1.873436217530094205e-01 2.463145410090378795e-01 4.937610458141896141e-01 6.417799224512026335e-01 -8.474301146299094700e-01 -5.558188965701956752e-01 1.204569700689975154e+00 -1.139243055847185548e+00 2.158915849943440435e+00 -4.045123858504021674e-01 -7.215636005315607948e-02 -2.229586878213427603e+00 -3.120013719876957130e-03 1.690969603330489734e+00 1.623356735226817449e+00 7.100878307076597951e-01 8.868456934894154431e-01 8.803779860284170755e-02 -1.023458832880465241e+00 1.502686801227839930e-01 6.888785733377419396e-01 -1.289099901977521334e+00 1.217507975541852305e+00 2.858070144636711274e-01 1.467853072649985435e+00 -1.284564849064861347e+00 -4.620403877937870885e-01 -2.908980851715735061e-01 -1.904516574382050242e+00 -7.175339202961905638e-01 -8.672031087578772890e-02 5.001407531757878777e-01 -2.112242647767886616e+00 -3.983528525032593581e+00 8.640770721630316453e-01 2.515100553499123870e-01 9.917594606891363407e-01 2.341945257476574505e-01 4.131853656533317487e-01 7.363591138296028404e-01 1.192989016334741637e+00 8.487418637450386827e-01 9.029578245263146785e-01 -1.709170175561577132e+00 1.651607190819074811e+00 9.771656401724618801e-01 1.240032993256473953e-01 -6.208654906034014598e-01 8.726403834535716442e-01 4.157239250216407944e-01 2.898925487138924173e-01 1.379799430107079949e+00 5.148267977263497608e-01 -2.024372902361635806e-01 -1.367820751838142668e+00 -8.826949754754932764e-02 -1.269109606642839116e+00 -2.190010830992500934e-01 -1.458050788998821234e+00 1.665780414856431690e+00 1.182716699271171290e+00 5.679106712847945687e-02 6.679212314533526929e-01 -2.799706087934626386e-01 -4.590090308012969578e-01 5.680832403861489910e-01 -1.031554797653300604e+00 5.565660274359173210e-01 1.861858487814566310e+00 -1.190123854490634292e+00 -2.373397277592238508e-01 -1.384365530361411523e+00 -7.619836335403350480e-01 -9.379774008131168683e-01 -2.010198711235452185e-01 7.912043517709076434e-01 1.617355926261452526e+00 4.244286682555278856e-01 -1.596618454992112801e-01 2.059686357468730300e+00 7.984476601678091034e-01 -7.701928764831500462e-02 -8.389374179936999187e-01 6.790153547445627880e-02 -1.468284236759591188e+00 -5.459751668318868489e-02 3.192553860414208966e-01 1.146361003056565742e-01 -1.363124316917239606e-02 -1.121959146947811625e+00 1.019298253307915125e+00 -1.106302806756828266e-01 -2.273109112350288341e-02 2.627737045279463501e+00 -2.942643691059370070e-01 8.165299537662663587e-01 -8.908993116815324687e-01 -9.440266164991245601e-01 4.759546685435307456e-01 -2.399769461891523292e+00 3.143498509155565057e-01 -1.092113929625842805e-01 -4.755929441973156813e-01 -1.500007664456366185e-01 -1.451827821079279435e+00 -2.095544700457655785e-01 2.491694472128092031e+00 8.476659853054727134e-02 -1.418389511562337502e+00 -4.377416884321420620e-01 -4.172942645247197380e-01 -1.929604468422818409e+00 1.039585424007569703e+00 -6.630995425956777156e-01 -3.023109340574156589e-01 -6.933600153491754625e-01 -2.284437324961737570e+00 -2.364393416488332345e-01 -4.083813030303706237e-01 1.431579344092725359e+00 -3.378982445719682093e-01 6.182400363136462129e-01 2.231055359263561522e-01 3.627957013076905102e-01 -1.045473079280217155e+00 1.439405049996292485e+00 1.917160493177024749e-01 4.068223882558981708e-01 -5.423394203334581665e-01 -7.233707060779458464e-01 1.981688750111701536e+00 1.134243267063885299e-02 -8.993164970875707764e-01 -1.390712233819486388e+00 -1.108474716378172603e-01 -1.354791003594958632e+00 1.486616201417937655e-01 -7.849409361443006328e-02 1.376382824572108254e-01 -1.138297951116302942e+00 4.133268349568192113e-01 8.996361739327449758e-01 9.312737057688594278e-02 -1.691062043160042883e-01 1.693084515449776450e+00 -1.686104157360431177e+00 9.264135772643915523e-01 1.584522942148105962e+00 1.025593630907582599e+00 7.450407170797731515e-01 4.338082181342587940e-01 -1.828110395458589221e-01 -4.713415414492069799e-01 1.032096210685664150e+00 8.185794352549383701e-01 -1.885584888015962246e+00 1.306632919616223631e+00 -1.172480102823074688e-01 -2.070122531279340317e-01 -7.691913082002986846e-01 5.894934848533194272e-01 -4.097497731078713623e-01 -1.418722337797412580e-01 7.158086122023072928e-01 -5.568894833411009576e-02 1.424714520651800820e+00 1.396069735856910743e+00 7.367272809748793838e-01 -1.102367641209745175e+00 -1.126806676599239276e+00 4.536201166834237797e-01 -1.522990656898560502e+00 1.119871092853293781e+00 7.985327006146875073e-02 3.715719561088585889e-03 -7.278163825205030690e-01 -1.168896098598032784e+00 -2.285731556545186560e+00 3.929726400569878431e-01 -4.136657414285820900e-01 6.868179583394135035e-01 8.168124729232350001e-01 -1.949280044972502512e+00 -8.543068288244251018e-01 5.475824835975413862e-02 9.946694909775580240e-02 2.950666126595170163e-02 9.076584209859547281e-01 -2.499573312834161065e+00 1.147585328372292962e-01 -7.819057272245368839e-01 -1.491679231146667561e+00 -3.391160804801436335e-01 -1.497301650417518282e+00 1.143425591056321106e-01 8.099091792314175864e-01 -1.133209748162867098e-01 -3.801104246582325263e-01 -1.434481686619586693e-01 -1.377780843628225060e+00 -1.398293656575920307e+00 -6.795221103050562705e-01 1.182491705388806436e+00 -7.000075638188897609e-02 1.101776961818581757e+00 1.429663515383650774e+00 8.256885132755934498e-01 -7.897394235077375146e-01 7.421554959776960336e-01 -1.396168062933429210e+00 1.029920856060015932e+00 1.373294554654551414e+00 7.096339297426139670e-01 -1.575983688056869170e+00 3.957187912476674563e-01 -7.121307685370091844e-01 -2.975401867524824495e-01 1.277988839888588801e+00 1.314674198964319141e+00 -2.008374989591268811e+00 -1.154633866598960834e+00 -1.055939509538811993e+00 -9.139751856033612176e-01 -3.117000565596365624e-01 -3.547315200285561243e-01 -1.520614318137957499e-01 1.229895344444492222e+00 -9.803058954467035180e-02 1.103028779784819502e+00 -2.972465041837764943e+00 -4.932975930862595892e-01 -9.706638516980915510e-01 1.589248209818788782e+00 -7.777752881948355457e-01 -1.414786395013188480e+00 1.314426369865383082e+00 3.241337930819007673e-01 2.018275080587240700e-01 -2.601878812489810677e-01 9.379982220933937853e-01 -2.498029205681791542e-01 1.624341469940208338e+00 4.295210208404399710e-01 -3.174417365062009444e-01 2.969339717464751227e-01 -1.660854714667671372e-02 6.354579896222649349e-02 1.342539311980131433e+00 4.471335874498061358e-01 2.018498404391477319e+00 1.945052520198086166e-01 9.194257316956360171e-01 -1.514538853391891093e+00 2.245424475076349402e-01 -5.039345959140797415e-01 7.412043614065849662e-01 -8.976304196505299204e-01 -1.085502265018507995e+00 9.739312249498225382e-01 -4.721642786729363106e-01 3.478395403197965252e-01 -9.736136383976312647e-01 7.318872196400749708e-01 -1.153116823319146889e+00 1.331277347715150716e+00 9.453492511440453328e-03 -1.751686055704537170e-01 -1.154538392452993500e+00 -5.191808627683179855e-01 -4.116139846708394279e-01 -1.589782574760447986e-01 -1.387044763898643618e+00 -1.131487941465963321e+00 -1.208873206142496270e+00 2.176247926348299888e+00 -4.510127527963163074e-01 1.650481832069282673e-01 -1.033605150462209021e+00 5.983034046570832043e-01 3.253026589896552689e-01 1.046375099243313844e+00 1.865414879935802128e+00 -7.203076574501564577e-01 3.956188084263125293e-01 7.090721150229988279e-01 -2.846774958663800259e-01 1.397495912832197984e+00 -4.954472030572406038e-01 6.495488454889655205e-01 1.681489201841550873e-01 1.087323134643127798e+00 -7.446596146320491605e-02 -1.272808721169162993e+00 -1.286896475042580645e+00 4.144819948327263526e-02 -6.328779421323425802e-02 -6.225731162956755771e-01 -1.238129223155090886e+00 -1.009409661006319681e+00 1.181636148094894256e+00 3.915397284150955448e-01 1.043948492014517004e+00 8.415582190171280175e-01 1.375519580327230651e+00 1.002703109765606948e+00 1.139318422920237550e+00 -7.606589832917802774e-01 -6.487164767160966683e-01 4.895803272569726472e-01 -2.558849290372875451e-01 6.270474364771303488e-01 -5.788776739388699077e-01 1.495202168002248477e+00 3.303191855994536685e-01 4.539808329712233803e-01 -6.695393418939138419e-01 -9.856151752254223020e-01 -2.864465783667718424e-01 -5.698713697816276680e-01 2.877776546064314545e-01 -2.673636913383889424e-01 5.188656221438281424e-01 1.300540650054746061e+00 3.646824974474291436e-01 5.972068932238645544e-01 1.177227220976616806e+00 1.919914833697801360e+00 1.364731093098428660e+00 1.320223473898194388e+00 9.023588693255614468e-02 1.538652549955859816e-01 2.667450739040427288e-01 -2.771500767486223538e-01 -2.010685785539633175e-01 -5.338431236006457858e-01 -1.062187876350517035e+00 -2.926931599542082485e-01 -1.365606589985945696e-01 4.563410025115158253e-01 -7.223271116979441686e-01 1.861533277632883898e+00 -7.458975028289817066e-01 -2.114654892135962583e-01 -2.129926685979771084e-01 1.427519759170985392e-01 -6.753395620955715550e-01 2.944438645326104553e-01 3.078113520629034983e-01 -7.182248669697541832e-01 -9.566236492655344481e-01 3.000777580188713212e-01 6.098795420497575837e-01 1.533951343376452447e+00 1.379774039977211819e+00 -3.504357247506000306e-01 4.201073657353712743e-01 1.126286941412209863e+00 2.081931852562047602e+00 1.789009941642972334e+00 1.522424521968402944e+00 6.424671139627659011e-01 -2.086956213878538247e+00 -1.141139126939231696e+00 1.074208761096059561e+00 -6.964855692717001334e-01 2.684132178697797855e-01 -2.465322456143051344e+00 3.269180284805417447e-01 4.431768424786070582e-01 2.968375645168050414e-01 5.770686294199537381e-01 2.573271647501945147e-01 -1.113608403029722194e+00 -5.411934526578972005e-01 1.065387426390695946e+00 -1.666611199436674795e+00 1.714187294878443957e-01 6.037803513540003220e-01 7.231287628180521621e-01 1.019616418521157142e+00 3.510712292073970286e-01 1.069616238551433174e+00 1.788671621629974284e+00 -1.167024297225945029e+00 1.237594553747756398e+00 1.641405117424364679e+00 7.518248318792076779e-01 1.033316680475768523e+00 -1.675381341521341508e-02 2.998851699349884825e-01 -1.210113946202063806e+00 2.184054993329752392e+00 -2.490446755405935630e-01 1.614540094263731795e+00 -1.057191950902944683e-01 -1.201882286587139914e+00 1.516022826166718129e+00 1.889690274547060067e-01 4.212537525215191009e-02 -1.469422910050486863e-01 4.305433127716976754e-02 4.113535393483586100e-01 6.220684581178553829e-01 -8.818478147519993593e-01 -4.662648226070117419e-01 6.368484524152807635e-01 1.344360502555266290e+00 -1.882864007398860062e+00 -5.001702315691547440e-01 1.706213238177011482e-01 -7.023357847663215248e-01 -6.606742927814629462e-01 -8.078793981450372863e-01 -6.315352254565028689e-01 4.804310787552335538e-01 -9.184539191604548236e-01 -1.547240148130428317e+00 -1.975736378469985066e+00 8.905324819545896720e-01 9.056437167579806102e-01 -2.913260833923332793e+00 -5.164284086196118118e-01 6.481858366715628206e-01 3.824010101150456808e-01 -2.262125849385195342e-01 -1.041234511450469524e+00 -1.399362020982379162e+00 -7.649940620606777708e-01 -6.404853306594809718e-03 3.930425907445326827e-01 -1.136139945700841425e-01 1.497946070751557501e+00 -2.084409571848334863e+00 7.537087874750323380e-01 8.253876254744801910e-01 -1.815630862788655042e+00 -4.475837562216701815e-01 1.249515245092306381e+00 1.143370541480057456e+00 -9.960876915790706221e-01 2.840034108177441063e-01 -9.932515051323360655e-01 -1.546408881963139859e+00 9.624826196479164819e-01 -8.793704589608170030e-02 -7.148453539462340522e-01 -7.706274739910191629e-01 -7.128545469739723250e-01 -3.252848074064745854e-01 6.331740364229628826e-01 -1.408125807366475135e-01 -3.979314387488392946e-01 -9.590816914873835641e-02 -1.367332669204729845e+00 -2.075528475535882933e+00 -1.042756053080923895e+00 -8.260616892402428135e-01 -7.340102210452812415e-01 -1.802444944046305009e-01 7.212476110411634167e-01 1.049842997479061735e+00 2.271451271366617064e+00 -1.236386679254689813e+00 -2.537967385456324498e-02 -1.080331564749936524e+00 3.088146947709474177e-01 6.454242997304525387e-02 8.780007312128618180e-01 -5.157577924815077708e-01 -7.162098178033324269e-02 -1.624721661146553808e+00 -4.285821807957380658e-01 -6.918315511084281999e-01 -4.840580695606932493e-01 5.985392933980140384e-01 -5.362729765003235727e-01 4.018480555872681048e-01 3.058681441939622436e-01 6.857284372689089746e-01 -2.334316341091343394e-01 1.454337879619115870e-01 1.695629829775356257e+00 -5.467772519696767475e-01 4.797426965771658391e-01 1.846723240147109646e+00 -1.683140912030747449e+00 2.756071004811505021e-01 1.234594760075944597e+00 -3.979242845252150412e-02 -6.831146532049241493e-01 1.001840777704684715e+00 5.552358177700305042e-01 -1.407034537913003924e-01 1.001904603382929304e+00 2.154224377196143347e+00 4.963290836514766546e-01 1.285120733117272707e+00 4.029902050676448799e-01 2.089351578888696714e+00 1.619103832252090314e+00 3.271853880861855246e-01 -1.166176520774802605e-01 5.168854893924067495e-01 8.532389386990977265e-01 -2.144039557426163090e-01 -1.709379718741483312e-01 -1.424334939676312195e-01 -1.019031538794118896e+00 4.578729706593016036e-01 2.810206373033031224e-01 -4.196029121591690059e-01 -4.155653518803200108e-01 5.727556909756811310e-01 7.238338187465594986e-01 -9.326587323564993204e-01 -8.201405570760773589e-01 -1.213510655891859580e+00 -4.433157251984832792e-01 6.661026983562650106e-01 6.081285993099007081e-01 1.819269766666142263e-01 -1.626516296889007895e+00 -8.868234612174669129e-01 2.418883441396988410e-01 1.057322270932338437e+00 2.221820301588674218e-01 -8.393191380921982692e-02 9.713801998045318298e-02 6.927328297420746184e-01 -7.730029219464765733e-01 8.655722562537480069e-01 -6.515263839283023106e-01 7.929350648938469082e-01 -2.179331907078291497e+00 -1.181372498602605736e+00 1.410233432138148668e+00 2.138863642334651316e-01 1.633611475963061554e+00 7.405670783717001049e-01 -8.662284536346506192e-01 -9.818846106649808014e-05 4.646350741466738765e-01 1.090038344686365734e+00 -3.416387228532350995e-01 7.053802743395436448e-01 4.530425889773991022e-02 -2.420115379179072282e-02 -3.269143501032726884e-01 -1.412531275475680803e-01 5.459419202689594908e-01 8.526361779987364775e-01 -7.727223092162444074e-01 -2.968224785089268458e-01 1.010903830464806308e-01 -2.455625137880470543e-01 -3.381853134907851222e-01 -9.913419894113277842e-01 -7.360457982505616004e-01 -8.022024296192519222e-01 -1.182572494544609665e+00 -6.572084871042870313e-01 -2.344578643563878906e+00 1.472255880204890621e+00 -1.206011082584476229e-01 2.741928308938056114e-02 -1.142196803198082034e+00 -5.824548108018220427e-01 3.109902754127530589e+00 6.515686754152147930e-01 2.171379763128719886e-01 -8.220755054516722948e-01 1.693654314803684668e+00 -8.374489756010445873e-01 7.263946781753135573e-01 1.480018444789697130e+00 -8.253834074915274155e-02 -7.683171188196289414e-01 3.671030863849389370e-01 3.561582120531094769e-02 1.968764893298997065e-01 1.171505082633084172e+00 -1.032878387557367272e+00 -5.922255912675022937e-02 3.109595862505966646e-01 3.572161263739290216e-01 1.004969539331234785e+00 3.077627925312260149e-01 1.224768683612784459e+00 3.753764278482401573e-01 -1.222034739209030274e+00 -3.792666822001380944e-01 -9.306592969138707261e-01 -1.858896930404188907e+00 2.949440747695095677e-01 1.729014798370168249e+00 7.865400433250989698e-01 6.021787318316877968e-01 9.282151392317397054e-01 1.000325224566180005e+00 3.703072283798369280e-01 -1.593790467021657664e-01 -1.618994751069762650e+00 -1.885749925776645908e+00 -9.848260120559555464e-01 1.663727195365747313e+00 -1.386315338735181868e+00 -1.361118200882319718e+00 1.364609826975991647e+00 -2.733953123703266597e-01 1.009484167504618446e-01 1.209555123353987405e+00 4.008385770360580191e-01 -5.630165506857763846e-01 9.126505218807017261e-01 -3.496348699579179264e-01 1.668951992468829637e+00 2.560282988698555418e+00 1.621571549784780020e+00 2.152932667405739811e-02 7.311250453116582282e-01 1.975004795516335232e+00 3.965690456778968032e-01 1.563103818487304508e+00 -7.379167635952164073e-01 -1.026819420860721754e+00 -3.659216800215469440e-02 2.689941163324445217e-01 -2.925295951143329076e-01 3.475183990749735052e-01 7.083587738115224575e-01 -8.988484700597749733e-01 -4.896668214796287555e-01 6.677131953996128244e-01 2.484351080080835050e+00 -9.418266408768007913e-01 -1.447577586955357765e+00 3.993514754315214410e-01 3.328177918436079352e-01 8.625371018596551531e-01 -1.477874637451722872e+00 1.722052157952450339e-03 4.584369826084323529e-01 1.485199460192268228e+00 -5.042635897808713796e-01 -6.874007764345907434e-01 5.334311706477312676e-01 9.277299412341967477e-02 8.187121875966499873e-01 1.250361790486318014e+00 -5.522298207471091347e-01 -3.047266034421323294e-02 1.164141561612759036e-02 -3.011953683283596916e-01 5.941150283861262871e-01 5.665624310545920306e-01 9.672027703825073486e-01 -4.145607233334703268e-01 -3.371421757151469301e-01 1.530683523078300301e-01 2.239628837346906987e-01 -1.462677821044308546e+00 6.533843922133554527e-02 -1.237888617206421626e+00 1.084906927061390469e+00 1.158417091766389628e+00 8.369689916499448712e-01 -3.310873347833810931e-01 -9.550548435616370568e-01 5.287833711097382761e-01 1.265632228797452796e-01 3.089039023273108531e-01 -1.097563818973917638e+00 9.061159163121297322e-01 6.981022787772289684e-01 5.538133002002180172e-01 -1.328770205948104910e-01 7.388483459183632363e-01 -1.346317363901494257e+00 4.481452483175631940e-01 -3.321810465543713620e-01 2.522011299753579988e-02 8.515417855164814087e-01 -2.402846230784213000e-01 9.926978606293708207e-01 -1.220008658398665347e+00 -1.001533044465569455e+00 -2.055568128902847402e-03 8.416363424980300989e-01 -1.803424083459516769e+00 8.337508356074069260e-01 -2.074619644030514104e-02 6.048136387205900188e-01 4.513186377480870592e-01 -8.289291392607440745e-01 -1.231568461165428729e+00 -2.485955868839915817e-01 7.343012856953596845e-01 1.800665092673655598e+00 6.947398874988495177e-01 2.992365535491556261e-01 -1.728777171793448031e-01 3.992128263984054959e-01 -1.028778047408481638e-01 1.593087641139025123e+00 5.686775945663702370e-01 -6.690163006090666942e-01 -1.585160569934589425e+00 -5.962239273737739431e-01 6.919554200674108424e-01 4.302179265719296986e-01 3.198949821222172307e+00 1.471000454724463502e+00 1.115015745654500456e+00 -9.985618153326170088e-01 1.792223350604208010e+00 -1.368305323089951120e-01 2.254551197315304567e-01 -5.647507024161152467e-01 3.002901980384392822e+00 -2.154550969385872428e+00 -1.784368454155848216e+00 8.259488185213835765e-01 1.805228949607823596e-01 -7.936324131433765139e-01 -2.108156724501374146e+00 4.434827641544359933e-01 -2.011633771783629121e-01 -3.215589845406773284e-01 7.467678519050093833e-01 -2.739295932735147376e-01 -7.514725248334725993e-01 4.537099796729757717e-01 -9.472732126271469211e-01 -1.768428911457214925e+00 -1.371695505971885831e+00 1.315132230998126817e+00 -6.278983046350816721e-01 -1.262533203179099228e+00 5.553891489246277624e-01 -1.058619517189697934e+00 2.941718616421796217e-01 -1.680777350892803390e-01 -1.736669671692806505e-01 3.075897582338829039e-01 -6.570175609585466869e-01 -7.292609304526679326e-01 7.359638645153387948e-01 4.715980918350194673e-02 1.222205643439671530e+00 -2.372706440070257716e-01 -1.904126710923049748e-01 -8.151535222848269591e-01 1.136833820088174019e+00 -1.423668584156357886e+00 -5.892747566985601093e-01 1.770612552905483639e-01 -1.509568526344364336e+00 2.379432002687026648e-01 -1.522974563638948231e+00 9.375251212820752134e-01 1.855186027016957562e+00 9.165918625434150702e-01 -4.624576764447287935e-01 2.602902217310614219e-01 -2.787161616222464389e-01 -2.636370953718429333e-01 1.077439768869800085e+00 -9.975130840368167107e-01 4.659844180643855915e-02 -3.931471003459523494e-01 -2.617413042517053798e-02 9.107358624949987158e-01 -7.468716362981050461e-01 -7.806896037783576103e-01 -6.796418675629377626e-01 5.448927366566013175e-01 1.334962532330202234e-01 1.634001635190863444e-01 -4.976723036247559517e-01 -1.465986475070905737e+00 5.464013748860645503e-01 1.319440934571879831e+00 -8.155064873846067375e-01 -1.145828494935890340e+00 -1.867235246382508151e+00 2.318735357866655855e-01 1.422525437053944852e+00 -2.349516253988257919e+00 -7.800113096392842227e-01 -1.328810935911587610e+00 8.598502911656631387e-01 1.610177127736711178e+00 -1.273527143007166851e+00 8.781516794031611894e-01 1.035692044668256262e+00 1.006231098686137804e+00 -7.325125086833869092e-01 1.471286996669069591e+00 1.395270555245896327e-01 3.857694646051270659e-01 1.234965289954269796e+00 -1.895225509404463882e+00 8.307117136035974125e-02 5.357132610402163264e-01 5.124181252355025640e-01 -4.232793170579774999e-01 -9.005421512880815715e-01 1.228845949805700499e+00 2.268105961301332574e+00 7.170657619207506661e-01 -5.430679959877590113e-01 -8.920284845518514638e-01 -4.264120184985435436e-01 7.932922548858178935e-01 9.557003301910020898e-01 4.249822017863976731e-01 5.138928450078446009e-01 -6.614710120191109599e-01 9.926973250616917266e-01 1.452095072386976882e-01 6.838971592723563919e-01 1.823269031954727337e-01 1.946556638634657554e+00 1.123237650467237003e-01 2.303774180588284426e-01 -1.677350452524152713e+00 5.109991597816831987e-01 1.420141313125188320e+00 1.244579348970844324e+00 1.769091552995171179e+00 -1.365195805528365058e+00 8.160344708753234366e-01 -3.838897101381023025e-01 -1.355957834248511462e+00 1.686440537669394724e+00 2.301916128706059883e+00 1.186689658378842216e+00 2.947717767379853804e+00 -3.132018666847304900e-01 -9.856252976183816905e-01 -1.691548852921681778e+00 1.371449855997643796e+00 1.920702122789847310e+00 -8.014874959744699989e-01 1.071656169880218501e+00 -2.638221839564819371e-01 -7.689220678609680615e-01 -1.340945062523502873e+00 -1.844672157508534527e+00 1.255028145726583944e+00 1.276647426135669283e+00 8.717781634026485760e-01 -7.578088060842785856e-02 -1.306817034825343171e+00 3.934659371894251856e-01 3.575803218454422228e-02 1.161818637974893820e+00 1.184761885668959902e+00 3.220826863541452478e-02 2.314789831698118028e-01 1.652339497997425966e+00 -1.720246258998612054e+00 -7.652807414552088572e-01 1.055790589995617035e+00 2.115613567504349146e-01 -6.048195793556410127e-01 -6.248395939943076627e-01 -4.281553608072346528e-01 9.084568646939092385e-02 -2.700440420230583172e+00 5.776937638760613059e-01 5.159341873139569046e-01 -1.811091747310903388e+00 6.151996414135544322e-01 4.417392367254454055e-01 -4.669818850428358314e-01 1.170775986608214358e+00 2.075024993138006035e+00 -2.320389811476924469e-01 -2.306182296197060833e+00 1.064364712596734153e+00 -6.627741198636390996e-01 1.132889197870700304e+00 1.683128345925695157e-01 1.023012308909519996e+00 1.511966882209800467e+00 4.151200104335543428e-01 1.347287734453732844e+00 -9.786476459140337480e-01 -1.224645750832624280e+00 1.359504129936830230e+00 5.337552991573448757e-01 1.852147134992131239e+00 3.967172300842875532e-01 -3.329417821021719570e-01 6.978991834150835016e-01 1.579036306895446273e+00 1.362144928766205521e+00 -1.658927905903529731e-01 -1.440268244093385608e-01 1.042787172205492663e+00 -6.719976876894758755e-01 -2.002447381652500358e+00 1.626538733711004214e+00 2.623870718240444155e+00 8.046580551693807148e-01 1.197770953943865513e-01 1.084563797005178687e+00 3.346670820640708088e-01 5.309949321027171987e-01 4.615717745160283769e-01 -7.304444285301781026e-01 8.806637776522436845e-01 -2.022103935134923702e+00 -6.274704017857295479e-01 3.359566947458502706e-01 -2.623734899258112208e-01 -2.387038964555804998e+00 -1.417293581541935632e+00 1.155950389565338909e+00 9.156841641251364239e-01 -7.342394795583986333e-01 1.125647597950043766e+00 -2.073590980314607535e+00 5.641151840069437151e-01 4.098897320033338953e-01 -1.207050365531877834e+00 2.313089444746323942e+00 4.657271499531019932e-01 -3.582902677984630690e-01 -1.547446530408419507e-01 1.007049198711898796e+00 -1.752055008562039828e-01 -5.851590411396710989e-01 1.048615143719784149e+00 -4.704908731138203737e-01 -2.596890943541996233e-01 -3.537289597958018228e-01 2.703431466391166826e-01 -5.001775287851841778e-01 -1.455153548027734445e+00 1.000018661614718030e-01 -1.406591488988373773e-01 -1.560191945866582275e+00 -1.503862603789831998e-01 1.386466753872217739e+00 -1.195577673632533403e-03 -4.772987646575906906e-01 8.339743596662243519e-01 1.207224363459326710e+00 1.811645320724752928e-01 -1.351352834726132546e+00 -1.583523592811061587e+00 -1.011851505964525000e+00 1.623634008581779309e+00 -5.488230938053981767e-01 3.866835800730187844e-01 1.225447085431043304e+00 1.214404002873896049e+00 1.479229625775658086e+00 5.000641428139623867e-01 7.048337563947267848e-01 -1.013273992588082706e+00 -1.417799287081834281e-01 -2.041822093780170100e+00 -3.424399312807374418e+00 -2.862155734547100483e-01 -3.077646335316715498e-01 -2.534551823022935135e+00 9.426759691853370260e-01 -1.870890619074031092e+00 8.651281190993219405e-02 -8.236570194715828741e-01 5.334560648956769846e-01 -3.413929783027929710e-01 -2.705993284611211136e-01 4.821364145651343275e-02 -1.247824122822200454e+00 5.358791354036230858e-01 -2.438807856470031898e-01 -2.059552642112440490e-01 1.106977354320813678e+00 -1.515302758507691472e+00 -6.339485085045173385e-01 1.651156211829791554e+00 -3.708712204247732180e-01 -5.333298690972692047e-01 2.484686087002477006e-01 -1.229237712320124104e-02 1.308734225675793096e-02 7.776792935923247940e-01 1.240682081832320316e+00 -1.034266986756259415e-01 -7.033881199943036178e-01 2.918894044346329042e-01 9.445072632487669928e-01 -1.224164541659926275e+00 -9.688065455877362675e-01 -2.095028253594257428e-01 5.921404810630336302e-01 1.563105079220511895e+00 8.506716629193385171e-02 -7.148579138349709927e-01 6.386874565392601788e-01 -2.445524562781958011e-01 4.226725173933770230e-01 -6.794946606283689405e-01 -1.644787324915878979e-01 -2.661914494400264286e-01 3.813464340525883900e-01 7.040230076471271081e-01 -9.481520635510791717e-01 4.324543731513362799e-01 -1.100019537909024681e-01 -5.174458833405235492e-01 3.421436956657406547e-01 -1.036325153814365185e+00 1.029343906498807915e+00 1.547846553967228700e-01 -1.542729177080748582e-01 -4.771925849001022457e-01 -8.393599808008310736e-01 -1.515558893128625240e+00 -1.204163313973237948e+00 4.399617155970558247e-01 -7.372102589998938971e-01 6.891752190430282532e-01 -1.492927932974405847e+00 -1.317175463112978617e+00 2.145235235692057874e-01 -3.846053223398770982e-01 6.514464430411031071e-01 1.185231464423619263e+00 -6.609425719830117618e-01 5.252320555486601483e-01 -3.805180237081685624e-01 -6.874834167144973085e-01 9.777198969805888096e-01 -3.835606947868828720e-01 -2.504954745756380885e-01 1.560142806982236952e+00 8.655997280406696470e-01 2.266864307356553643e-01 -1.586001404477085652e-01 2.633364736819246987e-01 1.262780262362659833e+00 5.058365332442612550e-01 -7.520654143117212476e-01 -6.683695770800599512e-01 -6.580791614360712583e-01 1.386442476829622406e+00 1.578060366712378926e+00 -8.859258481500170701e-01 -2.171098346387395406e+00 3.151528225060462041e-01 -2.582021600121167659e-01 1.268178532298242400e+00 5.576751949338707437e-01 -4.258325946229277181e-01 1.714270205639895961e+00 -1.585162202943996457e+00 -2.215846577600625034e-01 2.157915533030133615e-01 1.071351776476927142e+00 2.915770899764452695e-01 4.414396323544398371e-01 -1.724559347649066154e+00 1.505777724174444332e+00 -8.287246776862899900e-02 1.362401282891569698e+00 -6.596156185810341244e-01 1.949331090879167228e+00 -1.153215159038958326e+00 1.288530167599031051e+00 7.643634305810786955e-01 -3.934202652570752967e-01 3.230098089284599849e-01 4.872836500023192685e-01 1.351023177070887593e+00 -4.329340919498118992e-06 -1.065424002697394457e+00 -7.549446270273180160e-01 -1.033845759429986133e+00 -6.334932616548391016e-01 -9.182719226555025038e-01 -1.474188611844736485e+00 7.197948413401105139e-01 -9.405892538302053352e-02 -8.176853997704882637e-01 -2.330492823321426599e+00 1.119878545791036961e+00 9.496845461293665913e-01 -3.911241349171912796e-01 1.976264958133974181e+00 -1.477881689918324470e+00 3.939328623875857360e-01 -4.083163320784387595e-01 3.709431536370317861e-01 1.784828168296913667e-02 4.357939625502162129e-02 6.271903117345689616e-01 -6.697941865647123461e-01 -2.246913870611849884e+00 -3.502962502620736163e-01 1.220712509170371218e+00 2.711168931974633489e-01 1.523430923651110325e+00 -1.140536987612640552e+00 -7.851429862712140384e-01 2.236877952706279871e-01 -4.150434661805005310e-01 -2.212809733658454431e-02 4.957641438249436178e-02 -2.598524122412890214e-01 -1.150571386067519963e+00 2.451503849448748995e-01 7.713515468364388061e-01 1.671524670058941231e+00 -1.905659239054838805e+00 -1.007629376438243574e+00 9.818831356545439093e-02 9.228378969381524355e-01 -6.845907730232249078e-01 -9.443849497675255167e-01 4.292147796697291517e-01 1.382021356258096745e+00 8.339042273617527368e-01 -1.477368974346828789e-01 -1.024476114373923386e+00 -9.352217520589439781e-01 7.974895180399783623e-01 -9.644282805079670284e-01 -4.760621906503474388e-01 2.470663243349703553e+00 -1.438790763121468252e+00 -1.465080042388690940e+00 8.764239691817974354e-01 4.287442396452119664e-01 -4.775294656696340012e-01 6.872450986329659006e-01 -7.918328756661325851e-01 -6.301641158415726141e-01 -6.894873793470036594e-01 1.515315409088679122e+00 2.739952331826558951e-01 -5.999156664402444106e-01 1.863685112768496965e-01 -2.772401038321804512e-01 -1.338240118035120219e+00 1.083995319356892972e-01 -8.357972842359153720e-01 -3.004931361304493537e-02 -9.802617937441097107e-01 -1.525234209532696728e+00 -5.406342429614154899e-01 4.239624406426445447e-01 -5.672948279144292005e-01 -1.777586613510400149e+00 -1.110344837408280938e+00 -1.086924350601202294e+00 -2.220439006867685472e-01 -3.308805624826725023e-01 1.315374393629929362e+00 5.791263725326696310e-01 5.551838560783395327e-01 -3.008860180083537950e-01 -6.061773270942558689e-01 -1.113196797038891322e-01 1.334520599665336871e+00 -1.926318714672361043e+00 5.579436505987224182e-01 2.161655474854490500e+00 5.817589893108255916e-01 -3.632797634610734905e-01 -3.081649668545790588e-01 -6.050285552932189725e-01 2.845156414914964960e-01 1.768720134305886982e-01 -9.369649607577205108e-01 -2.974872315955655044e-01 7.836241201386380251e-01 3.318945856056402799e-01 2.795463079535676770e-02 1.413538792016292289e+00 1.097032329805945006e+00 -1.261636519690779723e-01 -1.612105648130263136e+00 5.239922109618821988e-01 -2.489384833747181336e+00 -6.391378860886767765e-02 1.173054043828624771e+00 3.339894284126305735e-01 2.608008911239452221e-01 -1.746275958473100465e+00 -7.731258574138568651e-01 -7.262072970511069814e-01 -9.863463375309918790e-01 -1.002152298840958133e+00 1.311791255141690760e-01 -1.160328575205006540e+00 5.929137242177262568e-01 6.357381050805530620e-01 -9.125911556820970327e-01 4.332599668345620825e-01 -3.254542362537442557e-01 -4.561677313508968323e-01 1.058203369987688047e+00 -3.016918552342465754e-01 6.059783811721664026e-01 -1.791534881363854026e-01 1.003783776205672940e+00 -1.075682206411506109e-01 -2.843628890933340259e+00 -1.210616171059150925e-01 -5.619795071154003452e-01 -2.234697217474103770e+00 -1.028662343706798904e-01 2.359169244925580777e-01 -2.618080785097169350e-01 1.886135505932528267e-01 -6.829892608131724052e-02 -2.554395279586421541e+00 -1.272700525857652032e+00 -1.319810617785644791e+00 6.205720946104386487e-02 4.946856850503237868e-01 -9.443943359733739662e-01 9.429046349791918580e-01 -2.585946260349445414e+00 -8.239018359442950024e-01 1.228474045674612158e+00 -3.140110619874440179e+00 5.820400076779175258e-02 -7.582379010053434953e-01 -3.781280715321426178e-01 -8.353846924416629127e-01 1.677797693983526406e+00 1.027099059698603822e+00 -8.494785090617532619e-01 9.774142832737932052e-01 1.389679845948925463e+00 6.341481094996661572e-01 -9.313130149705489691e-01 6.843954446600317709e-01 2.093316758463140484e-02 -1.308974336231271372e-02 -7.591255267324105160e-01 -9.184261404787329441e-01 -6.173219773956136747e-01 -3.807232595436942368e-01 -8.758354854999887695e-02 -1.740568656798511693e+00 -5.919589182435263108e-01 -2.286320265717409761e-01 7.679686146982095396e-01 -9.554324075092650581e-01 1.560580235768523893e+00 -1.054203089812686400e+00 1.652930661071813079e-01 5.565882886330600909e-01 -1.483533907022369425e+00 -6.114684941722036138e-01 7.375142882164757996e-01 -3.938748958936350020e-01 3.086828289228789046e-01 2.449559379626762290e+00 8.914589841636620937e-01 5.884611649806531161e-03 -3.995698853684787055e-01 -4.483374015059833351e-01 -1.030467891212275972e-01 1.010958131736761523e+00 1.305318825092917079e+00 -3.912312510379855057e-01 -3.876619064705055240e-01 -8.814987849722920599e-01 -2.170410770856112226e+00 -3.244449774008711929e-01 1.209260676245807575e+00 8.102630169660063331e-01 -9.634731451258433665e-01 2.459777921699077552e-01 2.156298496904994755e-01 -1.573659771911073424e+00 -3.931727682002753577e-01 -7.847704084139752734e-01 1.832638494044956656e-01 1.351005132611436954e+00 -1.169040919880860230e+00 1.004903911741996447e+00 -9.400155679376236417e-01 1.181650812475324219e+00 -5.977859450159958010e-01 -1.344697419700691676e-01 -5.265646846780606127e-01 1.900899103190946349e+00 1.277686647369634665e+00 -7.511481827282148194e-01 2.738233940137558275e-01 4.030752757123636232e-01 -2.265830148725767046e+00 8.202028123251566827e-01 -1.243501863422330711e+00 -9.644028408749367731e-01 -3.525291088785840188e-01 -1.295104155822374981e-01 7.683440902912462844e-01 7.178065306834782167e-01 -2.839016750896269925e-01 -5.231794121158858113e-01 6.967598617714064746e-01 1.309839029791317833e+00 8.366860789940727683e-01 -3.606546517337543278e-01 -8.637882323899936932e-01 3.074665957842551700e-01 2.316427760087864218e+00 1.490124992048034835e+00 1.501531938720041814e-01 -2.638507517034539007e-01 -3.075991627218180646e+00 1.163455198686934366e+00 5.326071754592647256e-01 -9.536528415031902961e-01 1.287412008020728527e+00 -1.442914585168343589e+00 -3.415487726100433497e-01 -1.948959222128184843e-01 1.299081886238383499e+00 -2.496064737813717682e-01 -4.377954802824609026e-01 -5.610181595727955495e-01 -5.308362639762517765e-02 1.589845826613337787e-01 -3.396523564749834301e-01 1.956816916999624678e-01 2.770212336817199361e-01 8.779839919182824692e-01 -3.797390577056564132e-01 8.038728287571754449e-02 -4.399081654377414163e-01 -4.762704789869345867e-02 -2.730095506446764686e-01 -1.444459034355719762e+00 -9.179701592819081157e-02 -7.822770185699402523e-01 -2.327774402069821669e+00 8.737705357223107816e-02 1.666410955048565512e+00 -3.666729361896606809e-01 1.802220989272373508e+00 -4.047466930438048949e-01 -1.681395716573928389e+00 -3.812347497615279912e-01 -7.530397417278490435e-01 -1.291006291313289367e+00 -8.653264914220816229e-01 1.380242371778406474e+00 -3.917159462532221470e-01 1.139949711459979920e+00 -2.116081324738453562e-01 -1.689716124284513565e+00 -9.732357401774581473e-02 -4.846703202007582867e-01 -1.534103454976293079e+00 -1.134151542515697608e+00 1.239195650656920389e+00 4.119325350342692427e-01 -9.584930616917238799e-01 -1.461973643350494623e+00 1.169977849526956826e+00 8.671327801047215011e-01 4.118334835407316818e-01 -5.305015257093916858e-01 -6.031276231764234330e-01 4.820201132622419227e-01 -1.896034576552755799e-02 -5.583347494949001538e-02 -1.099872718334961030e+00 5.416145037029096443e-01 -4.313140295844241634e-01 -8.035444165838777630e-01 -6.537086136444126838e-01 8.556595370839350512e-01 -4.344155314300352511e-01 6.239313776279607759e-02 1.535932302770874891e+00 1.938212454475072288e+00 9.095729465347320852e-01 -1.688591607021261987e-01 4.983091156425004664e-01 -1.177428490482272050e+00 -7.510377099871970996e-01 -6.500271678545561649e-01 -1.084510349151487363e+00 1.831348651547240747e-01 -5.643460412976678553e-01 9.863256881654306474e-01 -1.848307624648450609e-01 9.976272783516079157e-01 7.987816575661035312e-01 -3.706445499153475098e-01 -1.086577176398538791e+00 2.920015357701113423e-01 4.056029690011162536e-01 1.052331059208724495e+00 -9.984961938967807926e-01 6.301885477979597416e-01 -7.914789805931933542e-02 3.552017939438505967e-01 -2.019250752949985017e+00 5.474265386303440728e-01 1.090743587232479550e+00 -6.961178363373628220e-02 1.950416749521745319e-01 2.117636504205382408e-01 -1.490613909170418194e-01 1.130810989435321323e+00 -5.520619989631001534e-01 1.942812575736204028e+00 -1.535606182648308282e+00 5.206036960643813938e-01 -6.924424930011859880e-01 -4.620676594825390837e-01 -7.457707979950292110e-01 -2.962895672158468163e-01 2.198771939616204207e+00 -1.848186875749552538e+00 -1.310913399738270479e+00 -7.212636066052111605e-01 -1.159274295938837129e+00 -3.869764005875719337e-01 -1.252583139336670204e+00 1.242298014481500346e+00 -9.219833251776542449e-01 1.068606647121971287e+00 -4.353597842740195706e-02 -4.587453205053571015e-02 1.302017987922647002e+00 5.409971059857987541e-01 -9.444905803143246459e-01 -3.838943928162340952e-02 -1.175065775580552030e+00 4.400579486648925620e-01 1.165783232210906073e+00 5.795715829936196606e-01 -1.027494819927164293e+00 8.037931306728813841e-01 2.280816328341199462e-01 -8.642738041188577358e-02 1.826149774775947865e+00 -1.628133947323587641e-02 2.184982490278973219e-02 1.236417328883905986e+00 -7.765432324919051554e-01 9.551886579077489836e-01 6.389163935648318748e-01 3.823424306821992386e-02 -8.179226455330679268e-01 1.073727617722055605e+00 -1.062187553761483549e+00 -4.204072278343378710e-01 5.453004462132440278e-01 -1.456693772317502855e+00 -7.949349646929174118e-02 -2.057463561639639726e-01 2.629266306264238517e-01 -1.478150563221134028e+00 1.817223988156350112e-01 -3.742972757483252755e-01 1.214286045122209723e+00 7.267572392699228612e-02 2.690621727173847511e-01 6.282404164709847194e-01 -1.743948562411556047e+00 4.310391536799317858e-01 1.831855067455158359e+00 -1.368409120894030148e-02 6.343212161431641682e-01 1.498751419249318539e+00 3.797473682052797117e-01 -1.704239000519840674e+00 8.760890642322858302e-01 -8.841117668071074576e-01 5.119566889923392594e-01 -1.638750848981258834e-02 1.205411448597190488e-01 2.179343774349378204e-01 4.923692726352612570e-01 -3.640259371026410840e-02 -3.490982463883887110e-01 1.347884261517562576e+00 -3.845411758482571440e-01 -3.857524433639104577e-01 -5.990270020907970672e-01 -5.364073385219273460e-01 -1.675481719765175431e-02 2.894523839938707432e-01 -1.425248495933211235e+00 2.957690208340533200e-01 6.200376342825665299e-01 -3.245817197948674959e-01 -8.404528166146724155e-01 -2.422328996391088562e+00 7.247221084439136041e-01 -6.521704105843783017e-01 4.184773343148863733e-01 -4.016756209322089877e-01 -1.958350674523462009e+00 -2.018701289167807111e+00 1.270397137714230018e+00 4.399274077990742993e-01 -3.837343489488015957e-01 -1.232578312922508745e+00 -5.394177257444987550e-01 -6.694839594665480398e-01 5.835365931268623463e-01 -1.063135197697878537e-01 2.963684231262899704e-01 6.162141206515765468e-01 -3.045846410692655826e-01 -5.869283141804283038e-02 -1.049311313344468033e+00 -8.490355636264362849e-01 2.106076030744907235e-01 -3.870600540864567174e-01 6.016899896428733463e-01 -1.519732071366459714e+00 4.110304608009831551e-01 -1.231360266831539096e+00 -1.977051447055546973e-01 -7.611489102619034552e-01 3.862956550692386165e-02 2.391997595306129210e+00 6.000699732245388107e-01 -7.274796073111242656e-01 -3.060672803355417027e-01 -7.065614477472424992e-01 -7.564053312000259544e-01 7.412780331920404420e-01 3.148279053383801762e-01 2.160187275281999053e+00 1.624881222156903671e-01 -4.772549613946268088e-01 8.176530830491959279e-01 -8.931084740031141056e-01 -8.117832711210463958e-02 -1.258416280248463970e+00 -1.414579125600733678e-01 -8.563940085948921199e-01 -3.699757627003644744e-01 1.423315586203124150e+00 8.425304838621675563e-01 -7.052276443889412549e-01 -1.560978546984730597e+00 2.799604972541571146e-01 1.433710436497152907e+00 -4.410008856659848320e-01 -5.396756925867166599e-01 -1.135164810288859627e+00 -5.362531634790650426e-01 -2.164993352139221727e-01 -6.852903991151190668e-04 -3.113498022090542272e-01 4.574404474736368242e-01 4.669531379080511524e-01 3.858822495847266665e-02 4.556672805672560833e-01 -1.448679010073549989e-01 -1.658073794708637694e+00 1.178088375599316111e-02 1.404831738025446253e+00 8.872274540987983293e-01 2.705974244062119283e-01 4.896265231602066614e-01 1.373768423327975441e+00 -1.499271219670829658e-01 -3.517868800465349666e-01 -6.084479874642780839e-01 1.987564122767336405e+00 7.487720946951472722e-01 -6.593219137281049191e-02 -1.190550942759188047e+00 -2.350804799105474241e-01 -1.277112846904715937e+00 -6.802516081776633916e-01 -1.157654302572944882e+00 -6.189939308395526751e-01 -1.074458219732056935e-01 -4.393475686710272138e-02 2.081193473452529030e+00 2.375910598350618463e-01 -5.345000828998262010e-01 -1.671811615087551162e-02 4.204805097116706691e-01 -1.364784906693998545e+00 -1.525095618875322856e-01 -8.203304953780385933e-01 -4.297217467623526965e-01 -4.865829435194590769e-01 -1.588681069132653334e-01 1.299377511428288612e+00 -7.063325257159267512e-01 1.098975474001026020e+00 -2.340099002393509486e-01 4.428852983968188939e-01 -8.891430584118944491e-01 9.780180932339906930e-01 1.490344398362784872e+00 -7.557458145411198869e-01 2.361535516837079685e-01 -1.051195520607820066e+00 1.097536228393109804e-02 1.309317424536351915e+00 7.721895187465824817e-01 3.988064053731524838e-01 4.447521336234954714e-01 -1.984576365052080460e+00 1.461965319086943493e+00 -2.411934738209868534e-01 2.140871393853117421e+00 4.206752028314341141e-01 3.882168671703047913e-01 -1.776946720575484751e+00 2.049722699552864180e-01 1.888979565501134328e-01 3.221954495254245598e-01 1.631396326067487967e+00 3.689478136336498681e-01 2.131010653035712299e-01 -1.117521366236178121e-01 -3.675021170668338888e-01 2.207007058569042945e-01 -1.905023383340788579e+00 5.761588914660820820e-02 -7.164789986081577799e-01 -7.046802804131552245e-02 -1.318212797913689727e+00 -2.387779293390850821e+00 -1.640454334301574946e+00 -4.339157838542998524e-01 6.184828081350689927e-02 -1.348351956077938452e+00 2.543639435899048284e-01 -4.579726863803217918e-01 9.616108414712970509e-01 -3.469592745774755516e-01 2.091436993300058500e+00 -3.511640784407406013e-01 1.622248073182523287e+00 -1.471229449434268977e-01 1.236784277646274521e+00 -1.764426759035392589e+00 6.127438923295674966e-01 7.785277837331111561e-01 -1.536329515797529299e-01 2.290197951949787258e-01 -1.507910528076877865e+00 -4.484040703118229443e-01 8.563166614230388607e-01 6.361839728031231100e-01 1.366035767243340304e+00 1.731752362272467594e-01 -2.135217305722177661e-01 -5.941113910387784136e-01 -1.508673680132625594e-01 8.891132777264293408e-01 1.288873401340520086e+00 4.860440223613075594e-01 -6.400141817509059639e-01 -7.253849045909774862e-01 1.128415671117522834e+00 4.886094728283491562e-01 -1.457524604495134268e-01 -1.525849768123802574e+00 4.391116569123087454e-01 6.139505878895160640e-01 6.538337418916684296e-01 1.389203219536455425e+00 -2.177091424038263057e+00 -7.424539709408735089e-01 2.529764722452953141e+00 -3.742013208114199352e-01 1.258632319841415104e+00 -1.096636110911322959e+00 -3.410095309834791921e-01 -1.850607008099007356e+00 2.068563146032928179e-01 1.452283002135149381e+00 -9.519138320368254469e-01 -1.913185050245907348e+00 -4.764396828487083707e-02 -1.326547845678122783e+00 -1.175804492254090283e-01 1.250745633648802979e+00 -6.342831273781449619e-01 1.699707917532479629e+00 -1.329629892663758417e+00 9.737069539919925854e-01 -8.351982728861130356e-01 9.614483754283164041e-01 6.568063700827838636e-01 1.459528046769812848e+00 5.689387909561102186e-01 -7.485147765478564752e-01 -7.476687363075174009e-01 -5.906584807717398800e-01 -1.191713421194325662e+00 9.305910510936472868e-02 -4.970746696261120201e-01 -4.509385664205192712e-01 -1.112137589176187102e+00 -1.830939327689014906e+00 -1.135318041279867129e+00 -5.297990257622399168e-01 -5.082199038809760427e-01 1.446557552568066840e-01 -1.571950018652933156e+00 9.358866120064713856e-01 1.530750424529144227e-01 -8.447928774153825593e-01 1.007412984331496286e+00 -4.671253108040418489e-01 -7.354094489166204673e-02 -3.771488104047789891e-01 -3.839102914705831981e-01 -2.071422021899349541e-01 -7.720028113954785498e-01 -1.073935514919244216e+00 -1.070505099260127269e+00 -4.431750526994917005e-01 -1.621561131200402128e+00 -7.877146694579366670e-01 3.367521075466269331e-01 -4.233603785391689689e-01 -2.083396784460853635e+00 6.756149313711512505e-01 -1.790823996090123105e+00 -1.871906593904331562e+00 3.025121070359177988e-01 -5.143680028698445206e-01 -3.507096913820897388e-01 -8.175217444834059766e-01 7.149278827775564782e-01 -1.231320614950682124e+00 -7.807993744364103428e-01 -8.924437567107518232e-01 -1.594682720335497406e-01 -2.392627543761858544e-01 -1.311426139796421531e+00 1.886767226515485119e+00 1.204803991192837653e+00 5.708272671329159831e-01 1.246629796297547665e+00 -2.293319250578568447e+00 -3.152505812664391227e-01 -2.059637537235039229e-01 -1.495564404656564816e+00 6.989670737731740191e-02 1.113102307963261817e+00 -1.927122132874576010e+00 1.019152172259993050e-01 -2.079430454130253847e-01 3.069713021469616110e-01 -5.020787906900320285e-01 2.095276332819512033e-01 -7.746874935213843294e-01 -5.382652595908876680e-01 -1.288635618776848624e+00 -5.952289196997971876e-01 1.700710362500815753e-01 -7.528714998464324237e-01 9.468798126530877379e-01 -7.679926399785055868e-02 1.137593876275040161e+00 -9.949153946478928034e-02 -9.992512610127751715e-01 6.645471089795356168e-01 1.397655052843645329e+00 -4.170969306233669460e-01 -1.269293061574733983e+00 -1.323128799731996819e-01 -1.166683146422999195e+00 -3.611841130840269254e-01 5.741344739162080879e-01 -2.592470122031304003e-01 -9.231778278056660403e-01 -6.702658077766435740e-01 7.461402878826108864e-01 1.383809028428802268e+00 7.569077271832728160e-01 2.092179238221681281e+00 -4.963985107200610258e-01 1.208515024763226128e-02 1.959912935798979738e+00 7.929700563174143513e-01 -8.063178620006915542e-01 -1.400345368610469210e+00 4.350168416318205000e-02 9.390634376020646767e-01 -3.148327968397847121e-01 1.213196600588505869e-01 8.126643772672865751e-01 7.462656065425937735e-01 8.008588567013236181e-01 1.157222466794105342e+00 -3.881444399319810001e-01 1.688128376545100784e-01 -2.512306576277328896e-01 -1.549044939043591418e+00 -1.200179367094476479e+00 1.060041424846399627e+00 -1.413401684391806246e+00 2.123296532095756417e-01 3.504463450617374409e-01 1.040804948500690053e+00 -5.255734976683112264e-02 -5.463248942897455107e-01 -9.578470944229411366e-01 1.469839080495341399e+00 -1.149643891643153115e-01 -9.158785885261735427e-01 2.452178327779666323e-01 6.568631128791681435e-03 4.525440363814362543e-01 1.358145022677602065e-01 -2.508163536303037455e-01 1.038804588984516969e-01 2.162950130315302033e+00 -6.945928945572810154e-01 -2.270589030950192211e-01 -1.057780749069136661e+00 -2.117955775444692268e+00 -6.997352593111620944e-01 -1.919922098041975389e-01 -1.128842415579656588e+00 1.130846466527529293e+00 9.200065574825222470e-01 1.525942717019546313e+00 -8.170292031339886352e-01 -1.249450023737687987e+00 7.566976059270986710e-01 1.076832020664278744e+00 -5.472357529874267712e-01 1.266909427712946234e+00 1.862722061104511162e-01 -4.745543674012822621e-02 3.124055718733182441e-01 3.984368056043560147e-01 9.082745504020320881e-01 2.589492375062338425e+00 5.610153971198705847e-02 9.035735457108678981e-02 4.594971726938800183e-01 9.334465298814101364e-02 8.628106125402371651e-01 -1.278504831765570504e+00 1.449345696203796219e-01 7.135258420985989281e-01 1.043950222225608071e+00 2.373629503910868799e+00 -4.794261054623255580e-01 -6.132530622900166373e-01 -9.199967822120207472e-01 3.939512903121279441e-01 -7.623447304914335865e-01 1.565791091105394328e-01 1.099821442414224970e+00 -2.494153019661120130e+00 -6.588349080959423620e-01 6.649169763589379833e-01 -8.653944909481487979e-01 1.859597422707787384e+00 -4.787249532313641587e-01 1.097405618313116893e+00 -6.226335988950584266e-01 7.168887754222439401e-01 -1.217342129514291216e+00 -7.612617311183977886e-01 -1.686093352133727130e+00 -6.231088001818094746e-01 -4.060553023332603151e-01 1.651075981063500064e+00 -2.020420450266082302e+00 -7.424519829372157043e-01 2.119221956798276185e+00 -6.611857689130863636e-02 7.623896991307839155e-01 -8.310520563399441674e-01 2.472518966370648830e+00 -1.403905474952950837e-02 -1.537272284028064595e+00 1.338192338447894425e+00 -6.093528278139210830e-01 1.053829890470201480e+00 -1.656793217267583662e-01 4.606084677795324600e-01 -1.140255476032356219e+00 9.884066344425407324e-01 -3.510178782934374908e+00 -4.477980863245896725e-01 -6.054749539016544002e-01 5.769074579329441788e-01 6.998066987070249156e-02 1.652821238146313376e-01 1.137428238032188954e+00 -1.657962226913678006e+00 1.826995793124471135e+00 8.935862515290385888e-01 9.991056316640352097e-01 9.397031305871984541e-01 1.315613497515697006e+00 8.977373357471057913e-01 -6.520679243070484077e-01 6.865763391032186913e-01 2.344445710438764152e+00 3.553973926188034871e-01 3.564806835488399939e-01 1.036142824215689595e+00 -7.305261898080661620e-01 -1.176328164234164975e+00 2.676713955676675472e+00 -9.918247168341535192e-01 2.399974836388074628e+00 -1.429069547908955240e+00 -3.797943611135757846e-01 8.972153947816852160e-01 -6.864551983951088232e-01 -1.743402522945822541e+00 -8.146170959524660082e-01 -1.655788179639321234e+00 2.076510197915061084e+00 1.814599523082648103e-01 2.191378336046632125e-01 1.108351670677710565e+00 -2.069928420617031251e-01 -3.162096293955079518e-01 -7.586203139092659309e-02 -1.363609248613315283e-01 1.333380938512632508e+00 7.776853302169209892e-01 1.285262584260738583e+00 8.098006727743641830e-01 9.322068556168803255e-01 -2.709019471618435149e-01 -4.903807153231858895e-01 -2.832061990435939536e-01 -1.869518824202209550e-01 -1.600296574331929289e+00 -3.427318252974583257e-01 1.030815854296824180e-01 3.316811303208074269e-01 7.171720205669778192e-01 -6.806167650105567901e-01 8.752613208645987353e-01 -4.100324196408311472e-01 -8.233638638313238722e-01 -1.253386271657646267e+00 1.972086396759012983e+00 1.353037918899881176e-01 -2.269677949251694971e-01 1.310168969677552586e-02 6.735421290704088904e-01 -1.293692392361031285e+00 2.051516488003556904e-01 -2.216300342481739016e-01 -7.611137788492421397e-01 -1.348792246746140844e+00 2.262940045676826717e+00 4.778545729082712273e-02 -1.250283480079500187e+00 2.890206296220200755e-01 2.063129739863362566e+00 4.498762638379056322e-01 2.302385181772014011e+00 -4.871016728866024992e-01 -1.028974140016263750e+00 -3.063888935334533326e-01 7.005531134472103849e-01 6.122183433778121131e-01 -7.412598952583157041e-01 1.793824042249369810e-01 -7.895760016433629458e-01 9.074894225622927024e-01 -6.916193147607044844e-01 3.632175326810462290e-01 -4.925015865288832895e-02 -3.141716971643243039e-01 -5.151915035359876383e-01 8.641779859360667615e-01 -1.236305987145746715e-01 1.221558732439980144e+00 -7.995880571911757606e-01 3.032029293346575338e-01 9.798475051920615408e-01 5.405005788561654395e-02 -2.189850224518301858e-01 -2.623248374810288830e+00 4.789438295434270687e-01 -1.726014801141950494e+00 -7.302868543414893221e-01 3.148197602306035403e-01 1.647659780480186020e+00 2.416530076772449853e-01 1.276347299182144512e+00 9.010087006632622186e-01 5.250570158742307036e-01 -1.189609615435327283e+00 1.238374784260720896e+00 6.056171855839359575e-01 5.960944546365339880e-01 -2.304346140081024175e-01 -2.495649512067146247e-01 -9.533879566371755709e-02 1.119149177816109869e-01 -1.135052033447299658e-01 -6.040127240633123007e-01 8.267332691556740221e-01 -2.528807030791592192e-01 -5.862882389882653200e-01 2.320334241005100537e-02 -6.104230044498442087e-01 1.446863676214469985e+00 8.959599485895631821e-01 3.853514896549019575e-01 1.605730186924200442e+00 1.575208813233365535e-01 2.095687695763238378e-01 -1.037776568146494105e+00 1.093283844591723231e+00 -1.517066822348217270e-01 5.388127177992783068e-01 -2.406232259345571833e+00 9.157583628951714017e-02 -2.714919021070686389e-01 -2.034225590291840025e+00 9.369533853747928631e-02 8.317913979069855301e-01 -2.027494571404896639e+00 -7.985072356061087007e-01 -1.081950335140675207e-01 -1.367431043787118439e+00 1.342809810166520679e+00 -1.309529355858405353e+00 -6.697236989427942655e-01 -1.585445234012133220e+00 -5.360094513414340733e-01 -1.140671123828797873e+00 1.620277246333599708e+00 -5.034005027800768639e-01 -1.056501793793133359e+00 -7.568309000596614711e-01 5.593937526446641773e-01 -1.977137595669178627e-01 -5.404216260249765647e-01 5.122752013797036291e-02 -2.595401499018493152e-01 -1.505303038128044113e+00 -2.993204259234865661e-01 -1.248983924101814580e+00 -2.342274231891630920e-01 -1.019649578558356584e+00 7.814917948690384142e-01 -5.770800884024828159e-01 3.079273105382467901e-01 1.493747523135106281e+00 1.659431080465600505e+00 -5.024556686190994048e-01 -2.159907048099395099e-02 2.650377118837846102e-01 2.865608838000612280e-01 1.597537429259697772e+00 2.830797368230655864e-01 2.779212330182387336e-01 1.768292034345497060e-02 5.219581696781107061e-01 1.053825340801125693e-01 3.358676580806655987e-01 -5.002334816331266421e-01 2.233597800129848987e-01 -1.316499868598097533e+00 5.535249834133319086e-02 -2.734262305163110418e-01 -1.171675717267177452e+00 -9.706515499904064814e-01 -5.581526442442549460e-03 -1.787639654213065143e-01 -1.059682104482201903e-01 9.170519241319883275e-01 -2.720350581956860747e+00 -5.961997072336870929e-01 -1.945467240267251485e+00 8.912946101549087397e-01 -8.272756942466409358e-01 -2.513590681023547546e+00 1.574958429930149173e-01 -3.380114663533375641e-01 9.028156409533280025e-01 2.600767294303976129e-01 -3.331508894039226787e-01 7.366983290175074250e-01 1.100880839425133831e-02 -1.848739219901631259e+00 7.472546096671131566e-02 -1.059439522196882866e+00 1.359257375417191327e-01 -1.051047845895803023e+00 1.235764428578332463e+00 8.273388779508777935e-01 -1.243044762230611333e+00 5.516672646197162688e-01 -3.036853027629006774e-01 4.799151648279896820e-01 -7.645028952872018335e-01 -1.970252544308902953e+00 -2.179520296917447197e+00 3.962309707095522104e-01 1.253496807318273953e-01 -1.499404956574156067e+00 -3.027647929694639584e-01 4.733117837639672087e-01 4.099253310477170981e-02 4.419960996086806926e-01 -1.011167257800462460e+00 9.738843900151381572e-01 1.377072846535349226e+00 -8.615229523956607904e-01 -1.303140044091382288e+00 -1.798017972073560955e+00 -2.754196949220863444e-01 -9.158746145300881158e-01 -1.070875131768408872e+00 -7.693336787106542785e-01 -5.158252731827343007e-01 1.821799225237739961e+00 -2.362741797768648233e-01 4.555523295493260072e-01 -2.296042318501336221e-01 6.635305850315550424e-01 1.350769125935570081e+00 -4.843444939866967114e-01 -6.713427618254103058e-01 3.784405297740054547e-02 -2.660761104536520927e-01 7.423425991927404821e-01 -5.250558340065403229e-01 1.549919452675979858e+00 -5.201831956833438686e-02 6.550583568058947481e-01 -1.290656982924709206e+00 2.809328518756271098e-01 6.482868325191960546e-01 2.178066954033197888e-01 6.444351151046556758e-01 -1.898536299889147960e+00 -8.841568000036185149e-01 -1.245182115346047183e-02 -1.526859758208085616e-01 2.873873098070698906e-01 -5.585043231172949207e-01 -8.512387931745624137e-01 2.087046853489402387e-01 -4.860194475868156450e-01 4.399407064783933397e-01 -4.532083282605768315e-01 -2.959817744585977461e-01 -3.646733390801892849e-01 5.752864444769990593e-01 -1.516120750467846667e+00 2.117518861746994496e-01 6.038434523897775463e-01 -1.145818884463245091e+00 6.468062213161299701e-01 8.409731201964434355e-01 1.320303798783789784e+00 -1.037236933667119720e-01 -2.487280176212517624e+00 -6.652930757499709857e-01 1.030878555132273000e+00 9.667481297079908442e-01 4.716451768081825757e-01 -9.914590442314848984e-01 -2.693314881855138898e-01 -7.872544898829612059e-01 4.939483352051823317e-01 -1.933693668010282973e+00 -3.130439377444003579e+00 8.578512261355566437e-01 -4.510283203778135686e-02 4.843309230593606518e-02 -5.924765753597693863e-01 2.353382240584906138e-01 -6.883827677945763002e-01 -8.530331837282705276e-01 6.420000150335840594e-01 -1.021844947554591654e+00 -5.809128237152084706e-01 1.792755830846959775e+00 1.344906815040391113e+00 -3.002736572189020903e-01 1.247033493871766430e+00 1.391101849304835492e+00 -9.664723693712329311e-01 1.090476011992993710e+00 5.279877865220632405e-01 7.021248482606221031e-02 1.785949581698364375e+00 -1.257433785145387395e+00 1.988430025509140719e+00 -3.385899709363456855e-01 9.021528495647592738e-01 1.767084045730492881e-01 -4.308803445279408839e-01 9.986598208781188868e-01 8.267182488512770933e-01 1.084025996640099798e+00 2.770833446464209815e-01 2.347861866504010298e+00 4.501765365800719509e-01 7.941609209707990447e-01 -1.405077388795566762e+00 1.210750867609299730e+00 -8.933375223213039229e-01 -4.903925671105158202e-01 -8.731903906068165799e-01 -7.455251286510533593e-02 1.399566888781770047e+00 1.369465909102695056e+00 2.001484272370636711e-02 3.766632406587593906e-01 7.262935833405413932e-01 6.648106918539423704e-01 -7.404724741218406958e-01 -1.086907504115899870e-01 2.546095856185747852e+00 2.199207695907681448e-01 2.390567135433946666e-01 -1.785862183923725865e+00 1.909051163141761043e+00 1.701860234111143066e+00 -6.374400227317839063e-01 -7.014975275275538158e-02 -1.172362952046561935e+00 -3.354514873370146866e-01 -1.196770079346992199e+00 1.214503221520260023e+00 3.294670824456780722e-01 -1.365023338506272443e+00 -1.019027173130305552e+00 8.032123072807084707e-02 -7.425977056726631442e-01 3.740314050851177297e-01 4.098508607557645456e-01 4.576762558945226544e-01 -6.707103157508105540e-02 1.173205681454226879e+00 2.365880681452296574e+00 3.308808483755557028e-01 -8.120477131532175541e-01 -7.549691559069314772e-01 -5.540609623262554573e-01 -1.795369223542269133e+00 1.104290889921428098e+00 9.078403147943232554e-01 1.494365037542970009e+00 -2.409489781573943556e-01 -7.973844037484585368e-01 -2.779073558838656588e+00 -1.398425305611986358e-01 -9.981795535701106642e-03 -1.139095936594955116e+00 -7.067638584193499662e-01 -7.313993527264120997e-01 -2.318031495615497858e-02 3.629402090200738451e-01 -4.175910604501215095e-01 -9.612079925710124151e-01 7.995899657274836425e-01 -3.107718786831746294e-01 -3.573288191304130335e-01 -1.048737552540566220e+00 -3.958437705220886615e-02 -1.473787019875555160e+00 -5.852930767486880237e-01 2.572745973230546324e-01 4.299572318438308893e-01 4.421420840641522298e-01 8.344501664838700483e-01 -6.603519847180223945e-02 -9.211266354752777330e-01 2.459404338970296033e-01 -1.974596134366090466e-02 -1.164330602827895245e+00 1.806511227777399808e+00 -2.118126769536367859e-01 1.864481218795576434e-01 6.919837754219170245e-01 -5.918367856912766234e-01 5.219893704009422875e-01 -4.361853091165804330e-01 -5.697211163858569849e-01 6.931515697394351472e-01 1.096583612877241265e+00 -5.697283646892434827e-01 -6.181333304221624525e-01 -5.760280260438238598e-01 -1.842963336407334785e+00 -5.247147501959573135e-02 1.495229959185310209e+00 1.118086440784387570e+00 -1.273714856822358410e+00 -1.406609726452355158e+00 1.683883371470813239e+00 -9.925938817152043514e-01 4.363860538599791394e-01 2.068483629671584723e+00 -1.941007011245752478e+00 1.127173656892491271e+00 1.546872613079969705e+00 6.480874214437787328e-01 -2.376478265173299409e+00 1.081541483018910288e+00 1.381919128710308753e+00 1.213144176866336021e+00 3.984324155692609004e-03 -3.409070228185921980e-01 -7.165948459432890105e-02 -5.546079368045541136e-01 -2.495323594595161953e+00 5.591948106463722618e-02 9.028137453947213675e-01 -3.341198780151742320e-01 -1.561962787192143765e-01 1.147053233423954266e+00 6.351603108589967683e-02 -2.529381417000786114e-01 1.169845692937346859e+00 6.037617043244563053e-01 2.736083104887708117e+00 -1.501478461539161424e+00 4.192511958436385966e-02 4.864181974544434239e-01 3.805820476427424631e-02 -7.420454769666233741e-01 9.158619651051099764e-01 4.828000522375228698e-01 5.713044420382016320e-01 7.252310357046749534e-01 -1.642478365884437075e+00 1.265058226180359457e-01 -2.710866869427266845e+00 -8.524244896114486769e-01 2.172122858309529225e-01 1.428114646201988247e+00 -2.686855828919608100e-02 1.973823545645796429e+00 1.745553266997132091e+00 5.697492712081503319e-01 -1.658353993860998687e-01 -9.889856129055697720e-02 3.470184311287080048e-01 -8.589300712860824527e-01 -1.324637924944268297e-01 3.470389095559512915e-01 -4.863038303176596411e-02 -9.733629794728755336e-01 -1.486824740511645038e+00 -3.134310396166409274e-01 -6.707343015251794327e-01 7.458648926003310642e-01 7.426827546668543500e-02 -8.609043043030495390e-01 4.035918087526548237e-01 -1.134896162666781505e+00 3.166404042818594111e-01 4.756190300776982904e-01 2.294692804654070439e-01 -7.032556363518089881e-01 -1.027003868632393013e+00 -6.247203803558399882e-01 -9.433313571246746410e-01 3.896748150122225640e-01 -2.789963328264746800e-01 -4.106195996786398128e-01 -1.389634795648805543e+00 3.786865334037606834e-01 -1.360227857796031392e+00 1.663237244530731074e+00 7.777430923927360906e-01 5.515974670595805152e-02 -5.726912920176132626e-01 -2.026751225905333964e+00 -4.246152572551697424e-01 6.718296629467426229e-01 2.382116446697013501e-01 -1.303802775478289044e+00 6.377280025911716832e-01 2.986459444801613516e-01 9.114399302254806434e-01 -1.144912010570160898e+00 4.624023891623942339e-01 1.371376994039835706e+00 1.138304307569457885e+00 2.494016976739584501e-01 -4.953000645536307922e-01 4.222558521575849322e-01 1.399627013992647440e+00 -8.719231790053248721e-02 6.790668759841013424e-02 5.838299227821104331e-01 -2.642176638806274624e+00 2.845841036406487334e-01 8.740724351069448783e-01 2.357677399644402816e-01 -2.913309782280697480e-01 -2.721176989419148984e-01 9.153394377642778412e-01 1.580481918172191191e+00 8.207274995528905936e-01 -9.783143430699595688e-01 2.611133056730062241e-01 -1.109524113736895412e+00 -5.398232119060322048e-02 -1.339920350577021579e-01 8.872610259521107601e-01 1.381604499758431748e-01 -4.137675504080924327e-01 1.093229713523195201e+00 -5.050327148384934350e-01 -1.769899161613866845e+00 2.958547931541116949e+00 -1.143590127648157262e+00 -1.952047644130173731e+00 -6.260328898254235996e-01 -1.506751800727661683e+00 9.716204990189946100e-01 4.648799548375083801e-01 -3.018923630709211547e-01 -2.275355741289527833e-01 2.597101344904508696e-02 9.444905559419907171e-01 -8.664657828654040994e-01 -1.737552692095614582e+00 -3.214194096841703208e-01 1.022033245428437320e+00 -1.220123543970272895e+00 1.132348982164814277e+00 4.206863975827431767e-01 1.622974988553956832e+00 -1.612722952652914543e+00 1.112110761257061764e+00 -6.976219225224173925e-01 -6.851774693635258595e-01 -1.422409560362944303e+00 8.325646348412707454e-01 -5.827302338651612068e-01 1.277234398584333963e+00 8.141039532201503892e-01 7.933287779103711523e-01 1.319838553487482358e+00 1.634849175282631517e+00 1.064349528531787881e+00 -6.306328913245604628e-01 -9.303457765202777230e-01 -9.803835760212472605e-01 -7.216974375552674958e-01 9.447220042188544387e-01 1.287721833935068450e+00 -8.454625671201527748e-01 3.407694081295069566e+00 -1.190606875972457068e+00 -7.931399225255213459e-01 2.426711132086395661e+00 -6.828471561207087870e-01 5.995830177154923835e-01 -5.155756163523563806e-01 -2.747817722914084881e-01 -5.299478132437359656e-01 6.276135106568367927e-01 5.310971870051469645e-01 -2.605277721162562732e-01 7.196931983306503744e-01 5.198806009309482334e-01 5.136525334530175346e-01 -1.782295752453765925e+00 -3.959275033204527339e-01 -5.362491262044818408e-01 1.577436746682668867e-01 -1.216958530287150619e+00 3.531631805825724557e-01 -3.418552336922988100e-01 1.041192588396411045e+00 -5.426997976692032877e-01 -1.071955939804757341e+00 -7.557354397106685884e-01 -4.962156585446234058e-01 -1.619754416989940271e-01 2.042829740167829977e-01 -5.207618360006400771e-01 -2.023029076242975344e-01 -2.993053954823815532e-01 1.017618906495535214e+00 1.008692839008797471e+00 -4.097738127230772243e-01 -1.123179467857621239e+00 1.389844154142851007e+00 -1.354927606402965834e+00 -5.680274833626091091e-01 8.045823864093707423e-01 -8.884052914837572423e-01 -1.513473519782542409e+00 -1.298219009251490252e+00 3.359554011960876330e-01 1.041927219330132548e+00 9.127000279749534206e-01 -4.173062286836105583e-01 -3.699023693550849701e-01 2.808570027361050325e-01 -7.256235703464688491e-01 1.454120042784177481e-02 3.934579640250810417e-01 -9.374304864620838229e-01 -9.381387847767629351e-01 -9.540299754294064849e-01 3.028302338536171812e-01 4.338321813929738036e-01 -8.916768008360456133e-01 8.410327716932349817e-01 7.109136604997108588e-02 -1.882942162071089554e+00 -1.097862355605991658e+00 1.770835249698882397e+00 -1.176653413436629325e+00 -7.711080893110988654e-01 7.965577807908778007e-01 -8.274678818873796304e-01 2.125406748152736558e+00 7.258911337256158669e-01 1.012588523606613666e+00 -1.119278440675310765e-01 7.124646619874522857e-01 1.906699389811966405e+00 5.132334057634758695e-01 4.972931077670291744e-01 -1.518599676119465613e-01 -6.006806192809479583e-01 2.636789851635573445e+00 -3.684696027482988745e-01 5.060589670651615135e-01 -8.221414319037096963e-01 7.311323332582349288e-02 1.257277573295517981e-01 3.374024366935893804e-01 -8.808233523640149887e-01 -3.807688837208675348e-01 -4.531232824118683888e-01 8.459746381891660727e-01 1.080422537077448064e+00 -2.163800992924631128e+00 2.561056011307110900e-02 -6.102781993979663477e-01 4.378815384439890268e-01 -8.338282840099355830e-01 -6.472528380599812392e-02 7.940628051467063520e-01 -5.549660780009945532e-02 -3.681427805090956573e-01 -3.792130827091989009e-01 -4.759063726969360308e-01 2.509786663384737659e-01 -5.613849278723233027e-01 4.856688752780528584e-01 -1.719505553942225928e+00 1.127736889807363863e+00 -1.034796960749103878e+00 4.197710735665897142e-01 -1.666786398449774387e+00 -7.354869728669480300e-02 1.439487870055934371e+00 -7.492833595212903229e-03 -2.142769756986337537e+00 -2.193207459696982359e-02 4.247455178983329804e-01 1.224847250019748479e+00 1.107436863364366308e+00 1.649045135603732559e+00 5.883909604983307284e-01 -1.008831544421272541e+00 9.101614940103623652e-02 1.541595466395796477e+00 1.195116615176694985e+00 5.184115777458496721e-01 -1.307338169283414286e+00 -2.871693874424084414e-01 -1.344079521243146447e+00 -1.290174073309814373e+00 1.997270039844990075e+00 1.579828879631350214e+00 -1.555182301968826231e+00 1.057984394423892915e+00 -9.542150829971485226e-01 -1.351511408031568884e+00 -1.131068979191057089e+00 -2.610816961409926362e-01 -2.265085477666491098e-01 9.637849302575705046e-01 2.020120168332068644e+00 9.140995531086248960e-01 -1.145356218488868261e-01 -4.715732503461375624e-01 -2.012005448081798598e+00 1.476175704043050096e-01 1.808842487352813055e+00 8.252349887487930857e-02 -1.416789527096531422e-02 -8.790168321245727112e-01 1.226913272504747576e+00 -2.030607674213168679e+00 -2.402529281493583913e-01 -7.140207811594281306e-01 6.851261534688340982e-01 -6.274866220929008476e-01 5.079001708217977251e-01 -6.046419508610547666e-01 1.797374871365917393e-01 8.585280357182858424e-01 -1.110251149651621638e+00 1.599527288234370515e+00 -1.996392946513297906e+00 -3.085481177405659525e-01 -1.974715368958439798e+00 1.916088502879093880e-01 9.523419439538893805e-02 4.719401166665262437e-01 -2.253151531866505741e-01 7.916546079188415685e-01 2.652366875630466359e-01 4.296203000044058751e-01 -5.785449259492609492e-02 -2.972079016760775794e-01 -9.730494494819968976e-01 -9.296999433664898671e-01 -1.165807536767611285e+00 -1.409114099676709309e+00 2.692859177813494709e-01 -1.827782445799083222e+00 3.618025692410806182e-01 3.798701821144373492e-02 8.033478830634989132e-01 -8.502934623287277116e-01 6.924573596634255868e-01 -5.447233364842948150e-02 6.116337017663855402e-01 1.597010214912528259e+00 1.686209905629234562e+00 -1.833965214323271808e-01 7.970120686333409532e-01 -2.334475121545106724e+00 -5.965013192554897703e-01 5.480992159632031013e-01 8.512248741707812982e-01 -1.336245757805859968e+00 -7.407493174074404330e-01 -1.781230059104617514e+00 7.744519946306861469e-01 1.086219366085623833e-01 1.283582356733060426e+00 -6.463310906960539892e-01 -3.633339732849388271e-01 3.263219094186018410e-01 -9.805829579510834115e-01 6.010172400092161915e-01 -6.793037606844428700e-01 -1.324645226261453833e-02 -9.716967079131683116e-01 7.372201110176752892e-02 1.344859779055603166e+00 -9.542638103933985816e-01 1.935483384539740337e+00 2.150623839449905983e+00 4.202102356097232594e-01 2.993553105489401012e-01 4.444074088367639397e-01 -1.870436810509577663e+00 -7.758718717226803507e-01 1.029755786200676537e+00 -1.373458750830600872e+00 8.461562965680836657e-01 4.943768164757516570e-01 -1.099105699512695544e+00 -1.276585475086951638e+00 6.022981821579853623e-01 -1.592038039085588608e+00 4.841174488456954639e-01 -4.428370299551059319e-01 -5.399343411822338235e-02 -3.102180921575897199e-01 -5.093448211270161785e-01 -3.883089122121983761e-01 -6.776503345599189654e-01 -1.271436131265723857e+00 1.656577301305438343e+00 1.836532886897777495e+00 -4.690592510209865007e-02 3.733295039087793921e-01 1.219714567442970604e-01 1.752119353465853901e+00 1.137185288960233659e-01 -8.071313346520047061e-01 2.094641480277366075e+00 1.724120286278163772e-01 1.046109957720263717e+00 -9.791077403438194771e-02 1.147383121894912650e+00 -5.748570241188827312e-01 1.483905563614751899e-01 -1.055933610637202813e+00 -1.569817716060833535e+00 1.823775004029084323e+00 4.272496478049203072e-01 -7.054401234400895504e-01 -4.542989820243526489e-01 -1.836028877048791474e-01 1.077881516863902656e+00 -8.133830764096304788e-01 1.094423148485592912e-01 -3.911261723817099356e-01 -1.577010020721051120e+00 -5.013638904366797266e-01 6.631639028250760903e-01 -6.446257638376233778e-01 -8.067484131078029863e-01 9.542657816232725798e-01 1.021989372070087221e+00 4.614973117692299232e-01 3.309894067980190258e+00 -8.825857242314800732e-01 7.115373970781119217e-01 -1.199294461055347760e+00 1.098223489279825799e-01 -2.395440693698631662e+00 -4.586808797010739069e-01 -1.679672873536218081e+00 8.214070147672718480e-01 6.720679470405299671e-02 3.222280341820187743e+00 2.391225934311091150e-01 4.392548057010472462e-01 -3.515595224943539043e-01 -1.187095249109306749e+00 -7.219548079693548226e-02 -4.966629565235348154e-01 9.930035164816786164e-01 -1.147863416231148515e+00 5.667319091495631733e-01 -1.478517090340095042e+00 7.074080605581059000e-01 -6.577375982986022329e-01 -1.605083844173731400e-01 -3.490463637663752672e-01 1.627211200062079755e+00 -2.242366924118115890e+00 -1.959498836077344430e+00 1.138102914251009734e+00 4.630944336157287733e-01 6.482780804184166135e-01 1.228850088651544770e+00 -1.311376613685945325e-01 -4.731496552571958225e-01 6.779069575062609543e-01 -1.160828379019140932e+00 -1.838397955302747855e+00 1.023032525330926479e+00 3.351318131392284072e-01 5.992669486451419614e-01 -9.390259285968697300e-01 -2.817352719402251293e-01 -1.694775172859827317e-01 1.785345061091014873e+00 1.140995880544987795e+00 1.014195057910346254e+00 8.495969828735245866e-01 -2.937174011589832601e-01 -4.021639374625742835e-01 -9.841806042273869570e-01 -2.331050460523406420e-01 -9.972674015755221832e-01 -1.359467926446409625e-01 -4.596980647160057304e-02 8.247510843783224521e-01 -5.743132769619350153e-01 -7.198845329582467256e-01 -2.118882340181293067e+00 8.763632521379678686e-02 5.262498502394685751e-01 3.327167686444097994e-01 2.409526201549510027e-01 -8.983344745061965231e-01 3.748996030925759171e-01 5.812649921635282269e-01 -1.195920487845408164e+00 -5.554836726646839029e-01 1.185587304000987663e+00 2.561704125384792752e-01 1.295853220503813574e+00 -1.314065642287697733e+00 1.725774997461783367e-01 5.215232266971880914e-01 7.942522557921573023e-01 -2.155567010167273034e-01 4.634251808845097909e-01 8.197198942326935356e-01 1.174735920556283952e+00 6.265622109544284335e-01 1.383421647835849644e+00 -5.839229031541731674e-01 6.995992856240860203e-01 -5.075937010549016470e-01 -1.552746820041689180e+00 -1.095635506795203495e+00 -6.418451398592605051e-01 -1.381184995698430118e-01 -5.333485924904697306e-01 8.528417452844959668e-01 -4.923667133694358822e-01 9.770382374144541415e-02 4.900651244236036569e-02 8.940184983671899122e-02 -1.383493287830049212e+00 3.050433367929921910e-02 -2.261201483298306836e-01 4.550674340110277827e-01 -1.159079411967823603e+00 -1.537383849437811735e-02 -6.965539803959844845e-01 -1.306701207648958363e+00 -2.797033075933884061e-01 -1.060156896613974054e+00 -2.054291322261260877e+00 1.072480567096160131e+00 -9.476293868602876369e-01 -4.792911619209314633e-01 2.131687924256661926e-01 -5.075258611225722527e-01 1.577905675733788371e+00 -4.984996533982138378e-01 -1.289123505014104110e+00 2.588531252282670891e-01 -6.466363988731617107e-01 -2.136477894087584151e+00 1.490765221606981994e+00 -4.019471805296211814e-02 -2.507314738337352855e-01 1.541037955110865498e+00 -8.970818606781378879e-01 3.505979723109244883e-01 3.451639835724081701e-02 7.085493532257628457e-01 4.573159888956786490e-01 -3.043787619927487004e-02 1.273850379511530691e-02 4.983191355095189512e-01 -8.933700368327543995e-01 1.325824485702612465e-01 1.970380889107285372e+00 -1.273588979010137567e+00 5.486284580164312724e-02 -1.132234485801858259e+00 5.923712921359988171e-01 9.450217128006007661e-01 -1.245530555443784548e+00 -2.255694311462255741e-01 6.755543149649813062e-01 1.078974145857777289e+00 -4.248671030114928304e-01 1.213010163382063356e+00 1.284740392593615166e+00 4.113147410305733609e-01 -1.228022168637168399e+00 -9.202612641142571270e-01 4.178733869806844914e-01 -1.105173694200779932e+00 -3.775242691456808797e-01 5.360309794279708578e-02 8.670729365840039726e-01 1.801330333442604514e+00 -1.528809916636470756e-01 -1.074496390300299531e+00 1.961752914089919031e+00 -9.927517251696418854e-02 -1.125298542892446463e+00 -1.454404880941184697e+00 8.336920733443243803e-01 1.792557358296982484e+00 -1.564704776780426743e+00 -3.254377453472336312e-01 2.704942874061926794e+00 1.925027521815567688e+00 1.539137238138698516e+00 -1.279687936527251546e+00 -3.298137872784925873e-01 1.406937917711594155e+00 4.725273109971833696e-01 -7.891775440688547638e-01 -1.376902743370264304e+00 9.339885062898323209e-01 5.468457787646652246e-01 -9.919707185783627201e-02 -2.375601684161058047e-01 2.326008076443006611e-01 -1.135737338887693681e+00 -2.066613762398150644e+00 5.211584390988416304e-01 1.375859145864816613e+00 6.646333305143657944e-01 -5.014029622310322010e-01 -5.509816068067527883e-01 -1.979367079461408885e+00 -2.466780636913133762e+00 1.429556468989029661e+00 -1.898824406596144154e+00 1.086025100970326784e+00 1.497621270647946590e+00 9.888922771510069709e-02 6.889434122535226246e-01 -1.489621609367397070e+00 -7.148616493667013794e-01 3.083276467105895424e-01 6.717915018443751940e-01 4.603047406654249829e-01 -5.980506934725992041e-01 -3.376748193492977723e-01 1.446096425550961406e+00 4.848659382631219650e-01 -6.947286454908750963e-01 -6.080511752408629400e-01 8.432463550842707323e-02 6.589649601417877367e-01 -2.336721607488694286e+00 -1.487469935333367355e+00 1.347748642943332742e+00 -4.827148358540703232e-01 -2.248689670766448878e-01 2.017607728989652405e-01 9.117870918968389304e-01 -4.221683491735367388e-01 -8.084615757149374859e-01 1.034280319976844220e+00 -1.114299550882209333e+00 2.569702186879811445e-01 -1.103607999599147266e-01 6.577101776469523875e-02 8.370484675965255139e-01 -1.896924858123006929e-01 -8.647519274723161065e-01 -9.541996838660021796e-01 1.234914653382945149e+00 5.658896933649445460e-01 -4.777415386927801322e-01 -2.631310012857212222e+00 -9.299739530450377156e-01 4.707323655874621204e-01 -3.495154256813439164e-01 -8.227571160867193090e-01 -2.092557495054305494e-01 2.296498011618531176e+00 -1.008889204492700031e+00 -6.732065436108384260e-01 -3.732006480113939650e-01 -1.215791629019737474e+00 1.733149113905792849e+00 -1.323572999114097870e+00 -2.349868578105596573e+00 -3.203266347135481640e-01 -3.698149121198671674e-01 4.536169749647374072e-01 -8.152454760717924298e-01 -1.999606698005514049e+00 5.764757696960127742e-01 1.190202834691022060e+00 5.998066573079045005e-01 -3.884239331117960159e-01 -3.779425473949165615e-01 9.663058566062009413e-01 -3.683194569895095749e-01 -6.074222332162051985e-02 -2.286687664026851030e-01 -8.554475709528273075e-01 1.077358569390439724e-01 8.175909890059526175e-01 -1.008100282454069685e+00 1.852383628753639100e-01 -9.014155861907506839e-01 -1.696597748774483438e+00 4.509313478091052652e-01 -1.424769305278569709e+00 4.880666490456564421e-01 -1.045087114723354693e+00 -1.339687303846742505e+00 -6.647439381601759623e-01 -3.495706065130175233e-01 7.685064106770619352e-01 -1.142249843202963300e+00 -1.388207845399072715e+00 8.168685154821878625e-01 -1.424023535620819070e+00 -1.530355536572965414e-01 2.675616865617566620e-01 -3.904606452566755093e-01 -7.177574536830593210e-01 2.429243459589401355e-01 1.312317094491249003e+00 -2.514479066444545108e+00 -1.909011168745368414e-02 -1.479042844385375366e-01 -7.045471599186299283e-01 -9.150451949477769187e-01 -1.168356100624890342e-01 1.000349145637015602e-01 1.060791917156855169e+00 3.047095598750399481e-01 -4.240125626141212356e-01 3.538640891745933881e-01 6.666004768966155014e-01 1.258147641659747462e+00 6.783868551941596436e-01 1.202818370897703382e+00 5.243545356603989127e-01 1.859473911055436357e+00 -8.640254992355725916e-01 -2.184245748616388261e-01 7.939666029627117094e-01 4.069989826109050024e-01 -1.382363159435597844e+00 2.232600253203290974e-01 1.065205825763369196e+00 2.811132829769594776e-01 1.327748389626330239e+00 1.007111432046269295e+00 -9.427311469014819645e-01 1.606843531159468652e+00 -1.106942699149361831e+00 1.136813350319151983e+00 1.186188334564450830e+00 4.647630381820358481e-01 2.801851270034471320e+00 -6.203378955767568925e-01 -8.439595655043576061e-02 1.172832641134915699e+00 -1.354232922698428654e+00 -4.533417194259864447e-01 4.468974131264185634e-01 8.915815433643180521e-01 1.006417928704719467e+00 8.891307646863391145e-01 -1.987571488168751399e+00 -1.510638828910378706e+00 -6.869248359568885798e-01 -1.871050703611305988e+00 8.305441358709851896e-01 -2.655092044088526171e-01 5.688489576474693443e-01 -2.734606093827089968e+00 -2.166035928577471736e+00 1.040870180052978489e-01 9.227501515247513858e-03 -1.745624279315222127e-01 8.128052335415728580e-01 1.889663936970351843e+00 7.091091025437041839e-01 9.466898787901053547e-01 4.476741884956286083e-02 -2.042978265288084128e+00 -7.947749110483416368e-01 -3.147902252418210978e-01 -6.135431548969660920e-01 -7.310326820569050810e-01 -1.239620588906174437e+00 -3.048022910440735811e-01 -1.278841531895951844e+00 8.836459966220574502e-01 -1.286822551440915674e-01 -1.192947766256654774e+00 2.126734461570590540e+00 -1.227545389696877848e-01 -2.611852215722523241e-01 9.927747750045059494e-01 -1.467265311748509937e+00 -2.546974006925707967e-01 -9.487278444631832564e-01 -3.614713738214710842e-02 3.970256812868648288e-01 1.189175987019624792e+00 1.112848220019393430e+00 -8.283749696419521191e-01 -2.582111658285859979e-01 2.436184580494404617e-01 -3.668782574138141905e-01 1.392113520700217766e+00 -2.258237218756818709e+00 -1.069064496390635721e+00 -3.280164072756218130e-01 -1.081898446595358360e-01 1.461053599675045736e-02 -1.321353910955255451e+00 9.558287158902889491e-01 -2.382132600211557538e-01 -1.188834644526408857e+00 1.309931018972899874e+00 -2.615232466667356537e+00 -1.442589748935205085e+00 -1.833164268312726941e+00 -4.682413655821589527e-01 -6.100899329218533416e-03 -4.940092347685698382e-01 1.369086541701367010e-01 -2.246892649654403051e+00 -5.267523782858549719e-01 -5.489115203393993836e-01 -9.566599785339784390e-01 7.279369607737379289e-01 -1.984945356714630460e+00 -2.316913210075906004e-01 3.588822884893749232e-01 -3.613486036754006148e-01 3.385371906896981753e-01 -1.404197000836172049e-01 -1.279021591790943657e-01 1.844065980494231649e+00 -4.102554094263818341e-01 -2.222800757831971730e+00 4.059245110938434209e-01 5.907431600032927443e-01 -2.782595583467284972e-01 2.079561327712456387e-01 1.116644423484717930e+00 8.361892021930454888e-01 4.129229274148129569e-01 1.746315763001143662e+00 -1.039210614096259366e+00 -1.121671112444488472e+00 -1.448333792084018246e+00 9.770251911961627123e-01 8.141994317321792352e-01 1.622716944342137646e+00 1.492299590542548238e+00 1.431869427108376294e-02 -8.130909795049520161e-01 1.494592538017251560e+00 1.384172314081659083e+00 1.028066535562445871e+00 1.374292498912219385e+00 4.140322843215144544e-01 -8.775412140795003646e-01 -9.747467590592899522e-02 4.409042693137115720e-01 2.559023076694472154e-01 1.380686206335017374e+00 6.096589650180874731e-01 -1.896523133715429243e-01 -1.400756024732717986e+00 -1.518338538054644804e+00 -1.725011081228682852e-01 1.420806620749978100e+00 1.456715835813192417e+00 -1.441416865747469356e-01 5.259874845231697904e-01 7.202153295365657515e-01 -5.982717793268812478e-01 4.013459774840574812e-02 6.569057880057641574e-01 -1.168556722299217476e+00 -8.781578981563744613e-01 1.841811076821898430e-01 -1.283024031727657555e+00 9.331856991669275070e-01 8.327679907998546405e-01 9.792182509972943150e-01 -1.020982138720988086e+00 1.985078116802466264e+00 -4.827677278983989462e-01 -8.915407083205493244e-01 -7.539666916665133112e-02 1.173225230673665465e+00 3.326121731193158459e-01 -6.714078254358555320e-01 3.873106643388407044e-01 -8.896659003903243379e-01 9.161418957689400067e-01 -2.852293754168135353e-01 -1.928877716021072108e-01 6.854914373451542753e-01 -4.210774908830735574e-01 1.753539631333962678e-01 1.864322253929864059e+00 -3.276078501916764307e-01 3.227376276258658305e-01 1.254250305961079892e+00 1.063310968921263200e+00 -1.674453477014904212e+00 -2.337502797040821867e-02 -7.176798883608076496e-01 -4.237173497058009386e-01 -4.478092943338561893e-01 6.598059478911059150e-01 1.215786159131766908e+00 2.349874380911655576e-03 -8.596492406218316784e-01 1.214061930690408797e+00 -1.021938755385391806e+00 -2.274073211404934736e-01 -5.354987023431672100e-01 -2.711995559213395968e+00 -7.631568023550806823e-02 6.809880290994397845e-01 -5.643079956075399695e-01 4.266523639340551455e-01 1.638476920914827941e-03 4.017509627717304466e-01 -8.131840800501649591e-01 -4.793867210338544349e-01 -7.124274130554315576e-01 -5.708158032260299830e-01 -1.854431788039710982e+00 1.329176397275573906e+00 1.686251788329104606e+00 -4.223515228675566724e-01 -3.206448835003001818e-01 1.103850879455329004e+00 -8.909094356765747680e-01 1.620987508922577369e+00 -1.226754569725608146e+00 -7.395136104430185542e-01 -9.576115030880756329e-01 -1.694748441559463525e-01 -8.273649683652002373e-01 -1.613924692335808597e+00 8.466905292870591238e-01 -1.409449182733885364e-01 -9.959641377242709481e-01 8.220965310413479443e-01 1.562972363433160261e+00 -5.194926960855484888e-01 4.406945596757487760e-01 6.732054884311515774e-01 1.778845829298510983e+00 -1.582417937437307520e+00 -1.120125043263192399e+00 -7.039714918129866827e-01 8.850754442941016764e-01 8.497373444143793142e-01 5.438173208834042871e-01 -1.090498117684682411e+00 1.172905669990233823e+00 8.444734153604990246e-01 1.245311578057810703e-01 -7.714509691067893415e-01 1.193715620777797470e+00 1.848744952764991289e+00 -4.495994453920005296e-01 3.562855611253004096e-01 1.165255828571130081e+00 2.265773900422089204e-01 2.651480032557954614e-01 -1.117056791008327193e-01 -8.358620353079397880e-01 -3.100013338713843991e-01 4.031457010834087473e-01 -1.947318705264753591e+00 -5.554269679275809501e-01 -1.142272278117012263e+00 -4.820449161482140421e-01 -5.168155583002796982e-01 1.107667964907223246e-01 -8.947964726380365219e-01 -5.330826752280865000e-01 1.782428421539993035e+00 4.628514425887185757e-01 9.603083588808276616e-01 -8.734705962289269765e-01 -7.820477365351620191e-01 8.880070212696173915e-01 1.818118245398489541e-01 1.861367859132519120e+00 1.785955193673373964e+00 -2.207436806792795636e+00 -6.369357693370154561e-01 -7.061858941797952705e-01 -9.461938145010453383e-01 -5.446730424011048122e-01 -1.409132847438826941e+00 -4.038039056015502726e-01 1.302836178995020466e+00 2.527754713970528089e-01 -8.907908982998760106e-01 -5.378381909005878203e-01 -1.149872104614249463e-01 2.309619537477318740e+00 7.894402029079776728e-01 -9.767718238813013487e-01 2.829492935509395624e-01 -7.985295648742934960e-01 -9.215150538660346058e-01 2.267677613399691205e-01 -1.370962269675591205e+00 -6.319636962049887119e-01 1.213232014953852939e-01 7.020152594723012840e-02 8.137140649011362914e-01 8.999815964303770066e-01 9.269271036756590032e-01 -1.555393158299973322e-01 -5.442410369748929000e-01 -1.285235192099426049e+00 1.441383261973538277e+00 3.855368104653497663e-01 -7.903432309527061994e-01 6.820271030249202004e-01 1.281986340045919270e+00 8.047834817846547528e-01 9.686740991163460546e-01 2.272899957893605716e-01 -1.140546985843108804e-02 1.138492281434211745e-01 -6.937198986698952519e-01 -1.514940788937203103e-02 1.603691110017138488e+00 -1.520407584570058201e+00 -1.394147121743553042e-01 1.230017978239629078e-01 -2.005918392781754989e+00 -5.022190380378410701e-01 -1.361758866762938780e+00 1.034925181466560318e+00 -1.531142006374691222e+00 -7.444639606336728166e-01 -7.489341285936858272e-02 -4.407045430647222872e-01 9.830465362160939469e-01 -1.326852198713516229e+00 9.110145323363294523e-02 -9.608517046899842651e-01 6.211604191359126892e-01 3.547056097020909182e-01 -6.661400336273288758e-01 6.012951600377521855e-01 -9.054134156633115715e-01 -5.113557977075920968e-01 1.577131268881863321e-02 1.342439664802154153e+00 2.477884189913722945e+00 -2.199009503377794328e+00 6.543486012334636115e-01 -6.112802785605770950e-01 -1.364669923841798971e+00 -3.037351118224999702e+00 -1.313157851900211837e+00 -1.312023144488389192e+00 -6.530128446820731014e-01 -1.098391152135571452e-01 5.263684721729720017e-01 4.989847738828894208e-01 -3.690779400966370111e-02 -2.644937329751123611e-01 -7.516466724944795841e-01 5.866212232750361855e-01 -4.822514136210771518e-01 8.325843022618196754e-01 -4.705507398766374250e-01 -1.619292380956602662e+00 1.052859428919052043e+00 -3.647632401325418688e-02 -6.269274691991757464e-01 2.152164893674119173e-01 1.150688132982844669e+00 -7.419024258490058976e-01 4.446078768098758460e-01 -1.466731745803500742e+00 9.873779792880442718e-01 1.796220990285533545e-02 -2.026715488499235274e-01 1.021727226179589332e+00 1.842068848099236711e-01 5.009269328491059436e-01 1.207568271108659524e-01 -7.979191685692534897e-01 -2.889805193786193271e+00 2.288853559004838889e+00 5.228786328920742577e-01 -6.885695412675872651e-02 -1.067773149393677068e+00 2.033964873711240628e-01 -2.118520704028422907e-01 1.424510180688442762e-01 -4.934637237499667206e-01 1.180152553637939361e+00 -1.494647298614629971e+00 3.994998527320252069e-01 6.259300988701891333e-01 1.455507851067003200e+00 1.352977885595411545e+00 5.945384015028651881e-01 4.887689280325724916e-01 -9.030167832373438286e-02 -1.769302431052811042e-01 2.793873586467877090e-01 -1.695578006450173536e+00 2.031053487266607949e+00 -2.467725322920366615e-01 -8.549351165295754340e-01 -4.944352606307165221e-01 4.942607324334833407e-01 -2.175706004062734955e+00 -8.160012068609475699e-01 -3.746428270993968357e-01 6.953070381576937908e-01 3.366371580819791376e-01 -4.916079690474061681e-01 -5.486632843378562718e-01 1.614543853813730889e+00 8.488798445285635763e-01 5.912580927790207497e-01 -7.414953873295746511e-01 2.412434795114035413e-01 1.716353001589411065e+00 -5.795124043419700444e-01 -7.977533222316611772e-01 4.762467450434277327e-01 -7.114388701233090861e-01 8.508525396754931247e-01 -4.654293025085323721e-01 -2.934713910786537761e-01 1.512306982063874594e+00 -9.931137767310230791e-01 -3.658799135361089361e-01 -8.538360338979281705e-01 3.080021857250053730e-01 -3.592317378086506419e-01 7.063290584044582543e-01 -3.387662201772653203e-01 -1.825051502785593360e+00 -8.968608106147353265e-01 -1.142097010061517981e-01 9.031788280428936222e-01 -5.854893281585293874e-01 3.580531162064549688e-01 -7.755642630998534903e-01 6.964358772510645945e-01 -7.183640683865670784e-01 -3.771831181978534953e-01 5.494253318680196729e-01 1.129121735625780332e+00 1.074874819749889743e-01 1.853613787084956277e+00 -1.263871483775063975e+00 1.327056486939261482e-01 -9.844982332917010526e-01 -4.330354184465511902e-01 -6.990932112049386138e-01 -1.745876687664639437e+00 -8.147748551529830907e-01 -3.713062948627743887e-01 -1.586104121360276398e-01 2.521979355815417989e-01 7.837815757375695691e-01 8.551336818963546360e-01 -3.867222010181332048e-01 1.143687884602846649e+00 -1.297870982269631490e+00 1.752100596196769722e+00 -1.729771856813588693e+00 -2.219461379322941463e-01 -7.709422306118698387e-01 -3.103660043363090093e-01 3.710142654323686506e-01 -4.933903360818120976e-01 1.958115482566314292e+00 -2.940198056349687117e-01 1.950957442854754476e+00 -1.278319504545689878e+00 -2.614334509779195903e-01 -1.127653356394087591e+00 1.675695311859662695e+00 -3.642640364812153586e-01 1.898219065199289846e+00 1.696982954369830487e+00 -6.138451387293295536e-01 -6.477788485168143318e-01 -1.103504589734102703e+00 1.054339065928731500e+00 -4.239151765700183150e-01 1.346305606333674687e+00 -1.054141357688683112e+00 3.942450693963040487e-01 4.516820692694339945e-01 4.114171518808872330e-01 -3.315590275625196481e-01 -1.360862327939923011e+00 -4.702981438043785101e-01 1.229919279959639372e-01 -1.685740004693465410e+00 -6.972226239543424242e-01 -5.036963542332099086e-01 8.769389514161616758e-03 8.730958631424439176e-01 -1.068364070930698517e+00 -5.610357737946340961e-01 2.323577952421929105e+00 2.048383123386797511e+00 -1.331184717665550576e-01 1.290775620807952662e-01 9.557057652788707447e-01 9.402744326797003727e-02 -4.177331263296785169e-01 -1.561542951525900280e+00 -7.109240005295827114e-01 8.582922765922037511e-01 7.430824696388365069e-01 1.194126728699266060e+00 -1.037421130198851849e+00 -1.007757939707800254e+00 -1.854369082760077170e+00 -7.714564255374600776e-01 -1.465677367000964182e+00 -9.949058301411929373e-01 1.234075736660294353e+00 4.021656761611195341e-01 7.077571239479515386e-01 -1.106978182693817203e+00 8.696486192439372154e-01 9.842322708751841676e-01 8.504713361271061256e-01 8.619751002963770281e-01 2.568713304193503098e-03 -4.967568542999633019e-01 -1.721428062840494988e+00 -2.005098228690627593e+00 -1.420786558397922228e+00 -3.459896168164312558e-01 -8.441033616349581381e-01 -1.479817126484452183e+00 7.727695945973621638e-01 -1.533564843696474611e+00 6.016260222280362946e-01 6.495874679009596697e-01 8.645743786341701931e-01 6.297078386241659054e-01 -6.849464839383592185e-01 2.026874243413637089e+00 -1.132888129018208234e+00 -4.220920287426684903e-01 -8.046341037783715233e-01 -1.028337203217368101e+00 4.856369421496271599e-01 1.173164538314118488e+00 -2.589648655165649460e-01 1.111246100219823063e+00 7.629211625700687005e-01 7.461151971177767406e-01 -4.599381306263213183e-03 1.329570921084596513e+00 -1.426693075978510583e+00 2.420809252685542645e-01 1.198510573111927213e+00 -1.020593063431527447e+00 -1.397201963300619187e+00 -8.131630722830709423e-01 4.142113605456728131e-01 -5.590968203050963314e-01 -6.638170503695117741e-01 -1.372098345681460829e+00 1.212167840005206471e-02 1.969525370601971914e-01 -4.030645563826006361e-01 -1.442377661725971150e+00 6.184345978300510582e-01 4.431523725137288539e-01 -4.628489582910581546e-01 1.758427700228329504e+00 -4.042758051354602422e-01 -5.080833747308419746e-01 -1.558682182112725023e+00 -1.238544535184492146e+00 7.971049675996760842e-01 1.242254794285914121e-01 -6.706120205385890376e-01 -1.854166417961054858e+00 -1.119942600940031951e+00 5.344832156026948500e-01 1.254165229337344811e-01 2.097454975574416736e+00 -6.265787849336965643e-01 7.677804232529783501e-01 -1.416475611275592517e+00 6.293264080709126684e-01 -4.148427173510825239e-01 6.203170901437577989e-01 -5.468737557275092920e-01 -1.482678908335055556e+00 -2.081890259809039134e-01 1.029133027276899703e+00 2.168776322920434652e+00 -1.128739950789019009e+00 -1.879276887167062426e+00 -9.094347381660821128e-01 -8.415750362109301053e-01 -4.675122772295152163e-01 7.001592324502873277e-01 -1.420989184181312037e+00 4.232911803208301849e-01 1.002662716116482500e-01 1.384132270674548471e-01 -8.602718368178984276e-01 -1.163826420942738749e-01 6.429495008418926183e-01 -7.812595787520066892e-01 2.795346668944249657e-01 -1.144397632100760953e+00 -3.501905557883174258e-01 3.078076578260406371e-01 -1.434172101497313445e+00 -5.425234269754198868e-01 1.306460900218850973e+00 -6.188174398549177724e-01 -1.206312403843448067e+00 1.111413384578186836e+00 3.932748012986825303e-01 3.383259491733329322e-02 6.553224056391787622e-02 -2.043551686315300264e-01 2.008763709506027784e+00 4.795320984958677951e-02 7.818085655480594420e-02 -1.317295350892665695e+00 -1.112644701647392376e+00 8.358707999095428276e-01 -3.916598005504787205e-01 1.021734634390006669e+00 6.931189176712742039e-01 3.006645750554217678e-01 1.299537487293780380e+00 -1.276311011491374492e+00 -1.251345841873098275e+00 -5.506995912975184426e-01 -9.179164066344718265e-01 1.713409599655132398e+00 -1.407877886183583893e+00 -1.145373742485348512e+00 1.183819055309092594e+00 -2.811843918770942641e-01 -6.740073078567082598e-01 -4.244955186119691581e-01 5.069454279240156319e-02 1.128220174773939544e+00 -7.454966750612402882e-01 8.915134592796468693e-01 -6.415453052408305323e-01 5.678700232186211228e-01 5.683806952162490100e-01 1.814451327158195237e+00 6.861627088792108253e-01 1.166353134732670549e+00 9.311665714559371754e-01 1.766570604136981748e+00 4.496608312498594495e-01 -9.033669557350229029e-01 6.335842341332151850e-01 -6.855852392511595506e-01 1.507402309242192207e+00 -6.861465886668860481e-01 -5.316536812147888424e-01 7.096891949854149395e-01 -1.829252023063441479e+00 2.132295407279765520e+00 1.071178857743877444e+00 5.928873899268113368e-01 -4.947762031625915213e-01 1.002415571918483739e+00 3.204179659838655714e-01 3.188532670893368115e-01 8.247592143411662802e-01 -1.237477303073866830e+00 6.606623890144381894e-01 1.134721766291414635e+00 -1.408082699506159274e+00 -2.697919937912066413e+00 -6.085922746662086880e-01 -9.950611214535464155e-01 4.780948443913082269e-01 -9.112450497542869954e-01 6.142593066242596489e-01 -4.933643189594377754e-01 -1.791785095114282744e-01 -4.315077765656739617e-01 1.017320138681218955e+00 8.597244919859047263e-01 -1.272945583724998775e+00 1.212214576926746501e+00 -1.527471196803895648e+00 -3.743961809864507773e-01 -3.828321646321341531e-01 -2.042726788110668323e+00 -5.237507815196202482e-02 -9.418628396688810689e-02 1.078953135525946738e+00 -1.990541529808457222e+00 1.112584958421110715e+00 -1.181228779641877863e-01 2.454815982523901319e-01 -1.269664971224901517e+00 4.851462296458670942e-02 -8.066664499874375283e-01 1.607143498162864059e-01 -8.379337550393942680e-01 -6.109393593857163074e-01 -8.440193063125038808e-01 8.084840649047640715e-02 -3.929376597465247811e-01 -4.305445860901090938e-01 3.287834007521511226e-01 2.064447278962205645e-01 -1.672248508514670107e+00 -1.189219551078821269e+00 -6.067608972244592502e-01 -6.954065760232247539e-01 -9.749503867161007920e-02 -2.002109030779725962e-01 -3.647505861545435324e-01 8.156899211201880384e-02 -9.880643882242684528e-02 1.530569433758138809e+00 -5.452625243648864251e-01 -5.631960806382907414e-01 1.170326987753898401e-01 -9.177900526745151888e-01 5.252270994805247062e-01 -1.032041744849762299e+00 -1.098668977714263084e+00 9.786929613886796719e-01 -3.809033097572741555e-01 8.962780952433149206e-01 -1.359188977736028425e+00 8.572083523209764744e-01 1.775099598170591264e+00 -1.324397771052824579e-01 -1.424784221812117613e+00 1.279016573448495120e-01 1.244973574419829809e+00 1.841725987824713306e-02 5.017491040306907291e-01 -7.330508076478844393e-01 4.103510217775855479e-02 2.257189651344690753e-02 -6.646145366376339236e-01 -1.072286998293144000e+00 -3.914292674831288399e-01 6.322900187023563490e-01 -8.541438563562246955e-01 4.042627340323343699e-01 2.269415736031128172e-01 -2.167576145943557187e-01 -7.906246337122667667e-01 7.363319023617298509e-01 3.190093702970787093e-01 -3.964603571727139397e-01 9.261408849650090147e-01 5.501104301077812675e-01 -1.072443151128023686e+00 7.456749604944959975e-01 -3.841243023211746155e-01 5.000180457837571923e-01 2.344076576639057483e-02 3.914087284237594555e-01 4.543420296287449811e-01 -8.760844046861142598e-01 1.575898052547769768e-01 2.628578087144147757e-01 -4.103914972569698838e-01 6.751338411754095326e-01 -1.441477151692148245e-03 -4.205045824390392650e-01 6.140377388916615775e-01 -1.607773653095165012e-01 -7.621760004739571714e-01 -1.454102010766245678e+00 1.206180670011998801e+00 -6.856585662397830516e-01 1.802413116690756711e-01 -7.338534085414482044e-01 6.316698756329360009e-02 8.040290780759145051e-01 -2.086623859593289776e+00 -1.578935098373549062e+00 3.888503139931682173e-01 -1.351525054182486141e+00 3.554087626406084444e-01 -3.860971166229617557e-01 3.301893124125336865e-01 -1.715564615328882825e+00 -1.581402147916927473e-02 1.704436304461355522e+00 3.133339568815710074e-01 1.901447023016343385e+00 1.097452665388341450e-02 -1.237627780104809005e+00 -1.161272186004851159e+00 7.165785148964076701e-01 -2.284285421287417517e+00 1.359045819592962667e+00 -1.210321779116477758e-01 -8.758671620236083699e-01 1.312865431896916402e+00 -1.955401645187462067e+00 -1.523926275331743130e-01 1.685459727035768518e+00 5.966791504460396967e-01 -1.175893113153824027e-01 -2.605292783223867037e-01 -9.889435396197980843e-01 -3.375672830209688891e-02 8.024911003153512024e-02 -3.550828886499009518e-01 -5.007490555015116085e-01 -1.021409053310152526e+00 1.089961773157796188e+00 -7.353011652814367416e-01 3.496000396690073231e-01 -5.825138622706531599e-01 5.371112911795787870e-01 1.635509889217436452e+00 -6.960890689678660426e-01 3.316773412021387091e-01 -8.029124585074528531e-01 6.346089292241345881e-01 6.796648931412394568e-01 1.728265351949690221e+00 -1.780800224718582569e+00 2.064515282394391527e+00 1.511770097533014431e-02 5.978524028900453757e-01 -5.105083327268490345e-01 1.537914361856120293e-01 -7.394767333815371879e-01 4.052854539829085501e-01 3.206069502645493563e-02 -9.602237354922213974e-01 -1.733174419733397809e+00 8.555226060742671113e-01 -5.408257266922033013e-01 1.268114553098420805e+00 -5.935380986027962713e-01 -3.122883074935688397e-01 1.112398532184252442e+00 -6.843310233290668121e-01 -2.052508813745912875e+00 8.882204618586563294e-01 1.721796611241066088e+00 -2.308943274127850831e+00 1.684545562109644568e+00 1.086849028758031022e+00 1.228245514662850812e+00 1.582116486894566965e-01 5.882985939037144174e-01 -1.136573981043460302e+00 7.926850936315387175e-01 -2.911413484670484775e-01 -3.054225395847591229e-01 2.829913664248786404e-02 -5.467819325750157278e-01 2.256321177467345951e+00 8.396969336283796048e-01 8.459606894255123910e-01 -2.331086210940813003e-02 2.710300659696280867e-01 1.112684289478349242e-01 2.644435341598226907e-01 1.626326165811949442e+00 2.035744554203015699e+00 -1.175444829578628836e+00 1.330871840488929925e+00 -2.924938260555265956e-01 8.080721008674388584e-01 -2.461945173218803296e-01 -5.626037042141497357e-01 -4.873302728440289666e-01 1.247239526724349679e+00 -7.463970024575682372e-01 1.203189384494719044e-01 -1.098826032933813701e-01 1.285463545714206068e+00 -3.497572613250090057e-01 -5.628686553565107609e-01 5.028035758672315669e-01 -2.421264492214179331e-01 3.379185806471681763e-01 -3.720468438666822419e-01 8.183832916491792231e-01 -4.237780318589575157e-01 -1.084065056379092118e+00 7.360315713671323756e-01 5.546820454908371056e-01 5.615529352787654860e-01 -2.096983110995133126e-01 -4.237332304558772411e-01 2.447519963838467039e+00 -6.749245470265933244e-01 -1.455324872280511661e+00 8.709318164800755602e-01 1.160440435336397513e+00 -1.829631821702958794e+00 1.577466670357312140e+00 5.456849377667939427e-01 -1.799552697320478956e+00 -1.665500155251946335e-01 -1.154600598788249721e+00 -1.350847391306879419e-01 7.070880866717519364e-01 -1.268768458918837494e+00 -5.426901195716635207e-02 -4.161856288055895692e-01 -1.214190952529963646e-01 -1.670573110183593279e-01 9.369755327141090495e-01 1.459888239679150157e-01 3.112601068092348267e-01 -6.738549837267678866e-01 7.115888072319943580e-01 7.807895200940355718e-01 -1.548917331949654530e+00 1.110920096860921857e+00 6.199197966720433328e-01 2.781249092612637086e-01 -6.930505229005111678e-01 -1.687151912832800527e+00 1.044030716114928925e+00 1.139721523913391071e-01 4.056002526163823840e-01 -7.719335847083916846e-01 -2.047752408259248647e+00 -7.307504853211913565e-01 2.624214769024697524e-01 5.140960785010940670e-01 1.109955960343249393e+00 -1.935017756253105681e+00 2.451397327418420868e+00 -4.860534380444091473e-01 -7.219612979300821243e-01 -9.499931553711671306e-02 -1.118863058582891673e-01 1.019822297302039882e+00 1.547376344689222957e-02 -4.978795018835586728e-01 2.576053651679895834e-02 -1.480678727554750163e+00 8.411379402675903671e-01 -1.339140804806861595e+00 1.181959637277389952e+00 9.023422737145710970e-01 -8.121231125595431699e-01 1.056035757153454657e+00 -5.260106423021711219e-02 -2.225857581280909769e-01 -9.042354094525801855e-01 5.941312539944013649e-01 7.192532619012570461e-01 -3.378853280319638053e-01 2.534764856057817317e-01 9.002978193923639738e-01 5.598914433107264887e-01 -9.219739104664101959e-01 4.768111296335131311e-01 -1.157255821524862505e+00 3.752262133544582712e-01 -2.278359511566276363e-01 -5.863230958103079482e-01 -3.635766097417423848e-01 8.806931627142321473e-01 2.906022343338352520e-01 -5.732528243542953650e-01 -3.059727294106868167e-01 -3.085084718528661729e-01 -2.527904549824665503e-01 1.079244128756531307e+00 2.957749333381709880e-02 -6.500145157376203686e-01 7.896905284722050000e-01 -4.632910370607649653e-01 1.821938966877491017e+00 -3.498611599952166640e-01 7.413951493232023848e-01 1.739909602255520049e+00 8.398565297207074565e-01 9.055228932994606739e-01 1.128885123999965323e+00 -2.127966172159985736e-01 1.557090636342335799e+00 1.594868727259413310e+00 -5.618751436887965411e-01 -4.251861290535652871e-01 -1.388003914252417537e-01 -3.352875023522625675e-01 -1.921653075960203738e+00 -4.494115322347637109e-01 -5.086456814789898084e-01 1.919869025869940460e+00 -1.323723333003669067e+00 2.199788497016961220e-01 -6.107740399621228722e-01 -7.263221442337302047e-01 8.238325051185947379e-01 5.892911419936354145e-01 8.654354369012859927e-01 5.451322375023945899e-01 -2.145077683127652790e+00 -1.293452837168809211e-01 8.137154023965678107e-01 3.726554590751713913e-01 1.180475368930334668e+00 -1.033750804460722650e+00 1.131103659585461496e-01 1.821575326046505350e-02 -6.724755424616205568e-01 2.093117579339746293e+00 2.469052522565847729e-01 -3.337596751288681718e-01 3.751813171941089653e-01 -3.811304892820547296e-01 -5.495870239389568646e-01 1.901738089933296960e+00 -1.779136046059387466e-02 2.206027735208492935e+00 5.057242837146240788e-01 -6.587892584947364905e-02 1.616541309631494283e-01 -7.801541422368892809e-01 9.635347009161102649e-01 -1.110292985595289661e+00 -3.732406112184772917e-01 -3.208927814969229075e-01 -6.336311378774325265e-01 -1.652695592008563530e+00 -1.267861851197317646e+00 -4.566437225062107697e-01 5.402087930770863577e-01 -1.131941751763979598e+00 -2.079018382425376621e-01 1.646861539633788674e+00 4.397666439685878337e-01 -1.362913701652944898e+00 7.745451013127271356e-01 -7.877538788042842688e-01 1.288926470652751233e+00 9.503316511501075370e-01 8.224560909986760038e-01 1.325333706852450222e+00 -5.595303198774861930e-02 -2.565351828702807868e+00 -6.157304341069050890e-01 -2.223573576346961622e-01 -6.843527920257028718e-01 -6.184698118610045814e-01 6.290464163427149646e-01 -1.481786622797125696e+00 -2.128256028715740822e+00 1.746120089083355253e+00 -6.289497079387771361e-01 3.798370233112788874e-01 -3.993513699582877940e-01 -4.842831677471998164e-01 -5.909359948591358380e-01 2.389221952123587456e-01 -1.361903789561314249e-01 -1.545697855685632449e+00 1.688022255062332277e+00 2.722044071525004383e-01 9.737035996557761308e-01 -2.115418495725629899e+00 -1.734822029410163641e-02 4.649675816545110196e-01 -4.437512595912377483e-02 2.424639646342051646e-01 1.250191522833085545e+00 9.927796784188482881e-01 8.399745000184657417e-01 -7.231558308411442093e-01 -3.539150527946893776e-01 -2.061009312692549944e+00 2.260024165532370510e-01 -1.942464588831204209e-01 -1.057095189873189733e+00 9.992308261583540685e-02 8.971661383374510135e-02 4.279329964066992398e-01 1.066901909978010154e+00 1.770896401261982334e+00 -3.477915318038049541e-01 1.030902054982605565e+00 -2.693072395616641357e-01 -1.493075722571577169e+00 -8.028720194678988509e-02 1.665158913197381796e-01 3.368773867160925195e-01 -2.614925514364019321e-01 -1.001156393040249365e-01 -5.480043430713304325e-02 -3.105429856347002859e-01 9.889271288704166718e-01 2.848069062512719740e-01 2.730545842645786259e-01 2.330491094779593153e-01 2.874918759223422104e-01 1.599164223397796791e-01 -2.174297047478299383e-01 1.522347170699036578e-01 -4.940690655578229840e-01 8.770283123939713876e-01 1.259076455207471579e+00 -7.857352558279361299e-01 3.617373308509747032e-01 4.195151491088490725e-01 -2.765671332127582760e-01 6.369623692662578218e-01 -6.495822731765678038e-01 -8.187923916244744804e-01 -7.900490063528440299e-01 -7.154441009035802379e-01 -1.029822690319834422e+00 -1.069010636793975788e+00 -2.329053052968530046e+00 9.700728736765458216e-01 2.082042953572760702e+00 1.972409806037233315e-01 -1.177803847961545330e-01 -2.186750645611014732e-01 -2.739133929975119952e-01 1.664456428239117214e+00 1.555594242861760845e+00 5.836919694910989165e-01 1.090368361835903077e-01 -2.320554437796545244e+00 -1.410258110401261922e+00 -1.554585337381882981e+00 3.912512200792232497e-01 1.022139525561939211e+00 -2.535680033816627987e-01 -2.671891846745658050e+00 1.952267622589029861e+00 -6.758789320232316822e-02 -9.695173381417990788e-01 -1.294687207493729009e+00 4.201635634148838117e-01 -4.458109069206969144e-01 8.982494735679299458e-01 -6.950716399763419151e-01 -4.603092429785463069e-01 2.823749924346475870e-01 9.119147174192140937e-02 -9.034485522125117463e-01 -9.542442841419829236e-01 3.595627069548107957e-01 -7.548957926281735231e-01 2.756335539461821638e-01 -1.429997546413163345e+00 1.389797439131926104e+00 -1.162251723542848891e+00 2.376958385193847778e-01 2.316709858201030370e-01 4.105359125884215921e-01 -4.877893515542521818e-01 -8.672866900397248058e-01 -4.645095448725463094e-01 -2.442288292876776401e-01 -1.874032888370944283e+00 6.423151955686348669e-02 8.370407276597302548e-02 4.910171584946809720e-01 -7.103352177539655130e-03 5.926042955257955214e-01 -9.571504438888539523e-01 -4.911311989629776331e-01 -6.306401697461941347e-02 4.567066062142115523e-01 1.279128378153138401e+00 7.920872274535032537e-03 1.013266389411910384e-01 -1.025160737751625861e-01 5.030918110504314367e-01 -1.065257011343356992e-02 -3.205722875463744015e-01 -8.761703204010804491e-01 4.809392783961290996e-01 -4.515005089313136044e-01 -7.847276531407400002e-01 -7.880278400970635033e-01 -1.521072774585601417e+00 8.873004308662155726e-01 1.657610165296682814e+00 7.924240455569570019e-02 -6.982840689821587787e-01 1.265057961367662687e+00 1.822099888214916863e+00 7.210645817694960602e-01 -6.095556633683280046e-01 -8.848492744295270718e-02 -1.243735708665400619e+00 -1.184155314794545166e+00 -1.475351858521310122e+00 1.794903373395228874e+00 -1.380024759094566678e+00 4.390382678551437712e-01 -2.586697804825903169e-01 1.950541258912635412e+00 6.287782658462097718e-01 -7.797379194380454903e-01 -1.885700004577275379e+00 -3.395766048168407103e-01 -9.264374742630656634e-01 -2.937777659200908539e-02 -1.160482698557069092e+00 9.046596859025185511e-01 7.926129585211761919e-01 -8.869632201181804065e-01 -1.246883554394737192e+00 -1.654438652736258120e-01 -6.385756686797358084e-01 -2.704630694335460328e-01 -1.660945610435053066e+00 -1.622722558252184810e-01 -1.219720305625642487e+00 -1.776808347141881628e-01 1.137039670652186141e+00 6.654379894579045551e-01 -4.631676386491766495e-01 -2.591384057596423651e-01 7.562745869261625065e-02 -1.636316939299174100e+00 1.714068722507481463e-02 -3.422661220465601506e-01 -7.735158059154790822e-01 7.281239434964325019e-01 7.500686869118361466e-01 6.229784174523024243e-01 7.384898143398426207e-01 -2.312059211829760041e+00 -2.227420117293143598e+00 -4.964321806311866592e-01 1.430443117971311073e+00 1.602283008327218816e+00 -6.383012950759541226e-01 4.552708398886635144e-01 -1.211939549812283801e+00 7.834459878058145366e-01 5.714725994535369002e-01 -3.604202812397890310e-01 -3.494194048412073705e-01 4.379021982422887649e-01 -8.153500459572323722e-01 2.426677443602873741e+00 7.918044083534553357e-02 -8.769492609490882051e-01 -8.020296820015238026e-01 -9.213280652287184624e-01 1.751523416351640217e+00 1.294136337733863051e+00 -1.390791300830112487e+00 2.031829104694079735e+00 4.983781121552388060e-01 8.855700678239821766e-01 -2.168934923738634613e+00 1.117950224865601028e+00 -1.286889129641530349e+00 1.446275486930114484e-01 -1.892816697015656247e-01 2.109817996696441877e+00 -1.115345954130829931e+00 9.879936705489775761e-01 -1.254292044630849867e+00 -2.130163279972046020e+00 -1.308054581094139079e+00 -1.396655238642877217e+00 -3.390780088765492362e-02 1.297363306527569815e+00 3.544645078227813828e-01 1.502477595489331852e-01 -1.204492491931159238e-02 1.257282919292551926e-01 -1.212366867625138900e+00 -4.171538378051357077e-01 -8.820940780939264814e-01 -6.211964383832158099e-02 8.682430265472226294e-01 -2.584109499288499201e+00 6.138539474072035595e-01 -7.337650354424217758e-01 -3.020712346947664328e-01 4.011315426697361075e-01 -1.287516913217639392e+00 8.772087695126933315e-01 -5.838324807294796859e-01 -6.045924631951199446e-01 -1.045412891056595628e+00 -5.178490925338425217e-05 2.505332718735042152e-01 -1.368193283382312053e+00 -1.399561882923459510e+00 -4.698509092272740162e-02 4.818293355266434208e-01 -1.566281017783912821e+00 -9.448384150282496119e-01 -9.606501160491904834e-01 1.164303171648421342e+00 -1.276499254174056075e+00 -2.528356376948964757e-01 -3.061910293226631774e-01 -2.561214738895464804e-01 -7.062557837025527085e-01 -1.218358871470802268e-01 5.060380867110546577e-01 -2.864179175133373390e-01 -5.218278493583804467e-01 -1.079086118055148091e+00 9.689755441628222776e-01 4.789470750480510075e-01 -4.633311163088342788e-01 1.217972805630256561e+00 1.349007249264217778e+00 -2.431383675859128402e-01 -6.703569321887954402e-01 1.125235084889814718e+00 2.192646530281153527e+00 -8.298248497415474656e-01 9.278554032313329758e-01 3.809494847086818403e-01 1.175680153282629981e+00 5.004444680764249392e-02 -1.410863285013657764e+00 -8.242733426449035949e-01 2.402621677815544921e+00 1.972294290501680480e+00 -7.512709310811077623e-01 -7.276028398254539287e-01 -4.706031492638132474e-01 -7.289370726273985968e-01 -1.537516879467914377e+00 -5.745307105452611696e-01 1.348325370574298798e+00 -1.507026991237104263e-01 6.161575574728372917e-01 1.126348641381745425e-01 5.207238081297513865e-01 -9.576506211193869245e-01 -8.492827488563339799e-02 5.817274429188890039e-01 8.579719626559899615e-01 -9.283041765338848617e-01 -8.479974224938440219e-01 2.992474228225951438e-01 -6.890476174599551307e-01 -4.070094411033187698e-01 9.513754929002340432e-01 -5.337945044367289338e-01 1.872350051037499741e+00 7.907561679380703534e-01 -1.282372520992313969e-01 -2.734190094183900355e-01 -1.881230945271223476e+00 7.889683075438381765e-01 6.392475663736247871e-01 -2.986005974831971721e-01 -2.902452371391526786e-01 1.654264329007137713e+00 -7.196126621984970662e-01 2.640273067832953902e-01 3.056519048353154022e-01 2.599708484484776427e+00 3.223266006696265951e-01 -1.294757694730992725e-01 5.865747563564084333e-01 -1.585655244562298227e+00 1.475944647032769508e+00 -2.628695875280686600e-01 6.537206631836244008e-02 1.458091188048336706e+00 5.445061920413462042e-01 -9.126976773887667260e-01 9.372393763570030512e-01 -1.276858833215670952e+00 6.547336817883104843e-01 -9.787342723719675286e-01 -2.141293725232113754e-01 5.873378598221576929e-01 7.957736015453121814e-01 1.542972588630924013e+00 9.631785256449646448e-01 1.511203423087730258e-01 5.487258115728737007e-01 -1.853908840301135452e+00 1.724938423591795056e+00 6.601835644035566886e-02 -1.178804577182678726e+00 7.319887172434798028e-01 -2.094305977289750320e+00 4.006737790519231124e-02 -6.031736695277080118e-01 2.742358767402260256e+00 -7.987048005400110284e-01 9.120839808209628696e-01 -2.010415001171249827e+00 -1.067691382274003953e+00 -9.903447652877271912e-01 1.927279616661924821e+00 -4.134744030452656705e-01 -9.673558204939414207e-01 -3.308650901056549021e-01 1.852762977414215695e-01 1.218188950405554721e-01 6.566693558644717266e-01 3.378004283437439081e-01 -7.034759066926509208e-01 1.570370552688834964e+00 6.919468735781251212e-01 3.416441342649896851e-01 2.189909264996878491e-01 -1.363457947159431027e+00 -4.339398556001516916e-01 1.053584327230191242e+00 1.528461281218555616e-02 1.276137253743262701e+00 -2.322196787131066975e-01 -3.975464369427123001e-01 8.775080847789880345e-02 -1.110631666359348291e+00 -2.179352180737817446e-01 8.411893776370956699e-01 -1.476559568072308259e+00 9.913511234362305524e-01 -5.861455069520681294e-01 -1.212478901855712721e+00 5.287867097157739060e-01 3.686095077194649350e-01 2.251296107332620977e+00 1.451878677395020745e+00 -1.569619306134236947e+00 -6.038729372410329699e-01 -1.328203619562664306e+00 -2.046897322818495457e+00 -4.169271475671354477e-01 -1.862084153107058104e-01 -6.925583635485826894e-01 -3.728106517262603226e-01 1.820821586543170945e+00 4.137726290538044638e-01 -6.913750853476681169e-01 -4.584674657334167347e-01 -2.158970324942771413e+00 9.799223773688063854e-01 -7.008693589042539474e-01 -9.865687618866281205e-01 -3.916795223550419425e-01 1.338395844396911949e+00 -7.672609572121714683e-01 -1.289303052602259969e+00 -6.343143679842484506e-01 -1.169082406258862727e+00 -4.150355509321834724e-01 3.741365757108731649e-01 9.337233224586327651e-02 8.319116346147466257e-02 -2.218844075518368708e+00 1.473514907400801655e-01 -1.796487013647261530e-03 -6.783173695662005898e-01 6.933944288010956969e-01 -1.512025070520407244e+00 6.387772118965930890e-01 9.387147284867677355e-01 -9.455416256953285137e-01 4.422514362638467200e-01 3.967602461069148490e-01 -9.836006135351706980e-01 8.348037586551496081e-02 -6.244940055702702386e-01 -3.274154421816597438e-01 1.074646081812471454e+00 -8.623023799321338778e-01 2.829634124737140377e-01 1.165135014463422491e+00 4.155942742545062907e-01 -8.009401126043849128e-01 1.799200630794155042e+00 -2.357253995556279069e-01 1.154006250049895543e+00 1.173408103221502241e+00 1.968957801334278446e-01 1.259507418539363988e+00 1.341558799660622359e-01 -4.034781085676864554e-01 1.119769058654674465e+00 -5.819081953731535667e-02 -1.527188277181796838e+00 -2.615118635657022406e+00 -3.548638328505986095e-02 9.298714435585393456e-01 9.777340283651974051e-01 9.296502946126121436e-02 -7.958763701916712896e-03 1.289065482934032003e-01 1.137149060935168432e+00 -7.027809027603922898e-01 4.509895892365289871e-01 -4.134206540679222913e-02 -1.655388502849114429e+00 3.844618997202631783e-01 1.335927815417400133e+00 4.307998571557160594e-01 -2.200436963101984222e+00 1.611212998576659006e+00 -1.096128142362621238e+00 -3.727324941096966660e-01 2.503990654431955676e-01 5.912084716011937191e-01 1.995005891302799594e-01 1.141671072127162567e+00 -8.342132695614944415e-01 -1.187939228021649196e+00 7.013228319591852111e-01 1.232077390107546716e-01 -1.351672266010290002e+00 -1.955301126300835676e-02 -6.745688620432667149e-01 -2.914340392984884204e-02 -1.341739724652864840e+00 2.541976426122745658e-01 1.838904490954385462e+00 1.918897394789628619e+00 -3.514438605508858893e-01 -3.117343310154887526e-01 9.142687612112396778e-01 1.201336066684808745e+00 -9.790163743485895409e-02 4.053998316650078704e-01 7.392586375994203429e-01 3.922154116844114163e-02 2.213357327521570453e-02 9.394972852110502481e-01 -6.015226811381664263e-01 -7.931185888936765904e-01 -1.622166142384741938e-01 -5.580977125130799354e-01 -2.393489065944451433e+00 3.585926262135374354e-01 4.713604979502451497e-01 1.618629291095974976e+00 -2.634854313057178876e-01 -3.692911367524271404e-01 -1.869991058163126718e+00 -1.033462964024651320e+00 1.886590533065480413e+00 -1.213526536640904929e+00 1.886445630908760718e+00 9.541620230358628385e-01 -2.209678554054776423e-01 1.052601661456813220e+00 -5.393493556963947777e-02 2.944386191971390399e-01 -4.579897457773792757e-01 1.115501293512767944e+00 -8.413825497001253817e-01 -4.323445736637939185e-01 4.565268472119528020e-01 -1.300061448252890495e+00 -1.714117143620638994e-01 -5.893579353381094288e-01 -1.622501775043154737e+00 -2.257459395254908241e+00 2.154243982749599162e+00 1.239146944861876515e-01 1.506173680001976711e+00 -7.254222076796163453e-03 -3.068743271140581541e-01 -6.922261551565950244e-01 1.668955686461640386e+00 -6.655989851459245266e-01 -6.131560563704381295e-01 1.606108333298222196e-02 -2.839321704947839198e-01 -1.110022043893530874e+00 6.201384000472727198e-01 -3.925432339630931522e-01 6.150874290870351757e-01 -7.652949629188690039e-01 -5.375691229263975801e-01 -9.974969322988895826e-01 -6.710073905772794278e-01 -4.423847035003205530e-01 -1.804211547298576246e+00 2.902178204589769828e-01 -3.619480467380665201e-01 1.037946162728187849e+00 -3.374045234251384778e-02 -2.055178937408757012e+00 -1.929524683592820145e+00 1.316062466209948711e+00 -2.627177933361313222e-01 5.583588217143512500e-01 -6.729911210790014975e-01 8.122892160553427665e-01 -5.547248794460548638e-01 1.026288311730257252e+00 -3.442933655862221998e-01 -6.098177758148654037e-01 -8.976337788729230605e-01 2.253358025121687258e-01 3.368577968021030933e-01 -2.277727631689606957e-01 6.526520831147264445e-01 2.379685135869405166e-01 1.383906600710867352e+00 2.386964600053550212e-01 -7.326114199014486239e-01 4.183235240668006227e-01 -1.722566518862607421e-01 -1.683977334732490894e+00 5.064518725985498460e-01 4.235647403652730847e-01 2.306405846456361264e+00 -4.460880061141840880e-01 -2.851270789232047687e-01 -1.158984726208628580e+00 7.994231869309302851e-01 -5.313203522492542241e-01 1.813439980954261621e+00 -1.620939193237091125e+00 -4.217666686668631870e-01 1.173773502577048378e+00 1.433596965364803522e+00 1.939917298839922422e-01 1.094376462902283853e+00 2.417421625397159879e+00 -7.422287615362100910e-01 1.187632215751284193e+00 1.358584971425182530e+00 -2.210897759133736151e-01 -5.883261878106248455e-01 9.697967679901406957e-01 2.058698268577221491e+00 7.542475799916691370e-01 -3.597050279063119249e-01 1.174685775948279165e+00 -7.170092902786572298e-01 5.050517805425702722e-01 2.162242667120191086e+00 -1.625151594495977569e+00 -1.107334805163367797e+00 -1.079476846709274129e+00 -1.716380008760226561e+00 -1.542840036732788356e+00 5.348986496452656780e-01 -5.062077761102588003e-01 5.035097597148809057e-02 2.507239635495674079e+00 1.514266743664323345e+00 6.384004276348300699e-01 -4.379917777226244868e-01 -1.052220537548430812e+00 -1.575006862687389875e+00 1.560298208815937615e+00 -3.350685804931305967e-01 6.959348222454867505e-01 -1.276239802655105615e+00 -1.675579009720554069e+00 -4.724470747058999165e-01 -2.252936274942767714e+00 7.204939963354364263e-01 5.845937925161500681e-01 -8.802532126364077669e-01 1.369301053926632802e-02 2.159408066996786613e-01 1.027766273500435812e+00 -1.509183080715427616e+00 -1.276881543319692724e+00 5.582799996441273338e-01 5.055492770975014150e-01 3.475966908500757180e-01 -2.798516495749788224e-01 1.405462643019345648e-01 -7.761267131369585792e-01 9.920128391017193348e-01 -1.041432412590323819e+00 -2.287394856836773460e+00 4.315282721329206095e-01 -2.359502612718504810e-01 1.516942233858592504e+00 -1.066376161234624531e+00 -7.122660100348984780e-02 3.222496684443251769e-01 3.236045169793608234e-02 8.216354248851935882e-01 2.263772125602184104e+00 5.683538305168818194e-01 5.493394467739662890e-01 -1.657090201070489544e+00 -6.383751525726552023e-01 6.640290659440483134e-01 8.884649925090477574e-01 -3.337607399550893139e-01 4.209926033453823546e-01 -1.151160573716764945e+00 3.771636522070001551e-01 -1.285474629025061155e+00 1.337285696087332942e+00 -5.652563524364030423e-01 6.595984490595899752e-01 -1.877335745989053839e-01 -1.455535156716842027e-01 1.693656706150210356e+00 -1.832868249026500029e+00 -6.191249692692240014e-01 -3.391316273354342270e-01 8.716341251251098488e-01 -4.547062109738772007e-01 2.190515353841836266e+00 -9.634338156115342944e-01 -9.807152537817394045e-01 -9.147254985669650562e-01 -6.080467949215743184e-01 -1.882807395810977280e-01 1.021886137755714019e+00 1.085310377098251733e+00 1.114905034647645093e-01 -5.341832446426735270e-01 -1.389135880719587934e+00 8.132338244780573655e-02 -1.225168679220771384e-01 -1.973185395326385816e+00 5.836100390022675999e-01 3.480938564065059193e-01 1.247972852026781182e-01 4.037282821019331225e-01 1.836504547965364664e-01 -4.351390395077769369e-01 4.323044045501156507e-02 -3.235064965812705640e-01 -5.194299537118809429e-01 -8.016877147911958268e-01 -1.437060351830030114e-01 4.964818873958425915e-01 -2.120605486214967028e-01 7.389026124798649953e-01 3.021719274951295109e+00 -7.398041460771371813e-01 2.064548495681711060e+00 1.451201552775384096e-01 2.552659474660182726e-01 -3.401320298854811908e-01 2.736286617216731054e-01 4.775294713896234833e-01 5.093087289849606014e-01 2.370403676566676041e-02 2.259879143256205758e+00 2.495775109371750400e+00 1.840057076006967440e+00 -1.926744065375081139e-01 2.578437546598888019e+00 -4.628087359918222621e-01 9.901868078797894102e-01 8.548619983371881226e-01 7.805648703322604076e-01 -1.402609552637739787e+00 -7.900026194534157664e-01 6.230641091971822476e-01 -2.723072986636211890e-01 -2.111320481239838676e-01 -5.237376305018793810e-01 -6.377744651479033688e-02 8.316272993632688459e-01 -3.887144200128631599e-01 8.821228566197619747e-01 -8.660562806219495036e-01 -7.172462254169688078e-01 -2.684728155929141935e-01 9.564673188633554535e-01 -2.851000863445343758e-01 -1.148407327719877802e-01 -3.639525333286384168e-01 6.826977194138476035e-01 7.299488494208796752e-01 -9.279840049117772383e-01 2.550577627974240258e+00 -2.930134618080497688e-01 1.406166574501630739e+00 -3.169095947372588262e-01 1.622305037950894313e+00 -7.181131342897225656e-01 7.807885489321759742e-01 3.365504126423384812e-01 -5.108055027499472933e-01 -1.358480846008990994e+00 -1.162261063065856748e+00 9.116776030168536327e-01 7.924653566041158781e-01 -4.668200064192855325e-02 3.472735570411134010e-01 -6.134719949873258527e-01 -3.772340883254245991e-01 2.840077177725719784e-02 7.924781710802067947e-01 1.885068351945585752e+00 -1.020678426772876568e+00 -1.989367572400110307e+00 -7.782566746281091019e-01 2.297922758693609901e-01 -5.946463290106890343e-01 4.993398327956496963e-01 -1.240292632306708054e+00 1.412773728810715612e+00 8.503734921026672167e-01 -7.969915854248443843e-01 8.437949837495335725e-02 2.543954637820062398e-02 4.210924589433572285e-01 9.538540427794335308e-01 7.535096831082972457e-01 -3.510492024143870016e-02 -1.058040181035940996e+00 1.612775183171968330e+00 -2.482396181769905286e-01 4.854661845379268370e-02 1.025987497031410067e-01 2.726980827763302306e-01 -3.038258833723816443e-01 -2.916897226336571669e-01 -2.289322455473774554e-02 2.228006376650494058e+00 3.315124410294920110e-01 1.509977921453792282e-01 -1.300631350326951097e+00 -1.031311373187273395e+00 -2.784740217268975582e-01 -1.391572226737740614e+00 -5.365242635274829475e-01 -2.110056915153426249e-01 3.632408599974799174e-02 2.213763186413215678e+00 -1.318058244855771166e+00 1.772825271134709668e+00 -6.011933884805644723e-01 1.457089032890150904e+00 -8.504293882784307312e-01 -5.127570018847579236e-01 6.637247427457363402e-01 1.021115394260405873e+00 6.991663419730592688e-01 4.909693885536759450e-01 -4.894937052101851482e-01 1.940587229363875954e+00 1.839996219453385429e+00 7.254827081878334472e-01 -1.264208704939046690e+00 -7.278725257443824370e-01 -1.052593764069472471e+00 -4.678013530968219008e-03 -1.595397854221045353e-01 -1.269272982951592799e-02 -3.983309018866433293e-01 -8.079052479338103554e-01 -4.519475566747885864e-01 -7.350233034317557035e-01 1.291493942700082220e+00 9.320408408934379718e-01 -6.855849279642737271e-01 -1.995118620207093185e+00 -9.590502457129822522e-01 -9.539422382208759266e-02 4.665200208450749342e-01 -1.269842990504471247e+00 1.079621711115462679e+00 -1.294496777409009924e-01 1.842234990188126309e+00 5.445104426360344307e-01 3.982588046842049923e-01 1.180255680499457283e+00 1.698566213356418109e+00 -1.270005668695953549e+00 1.412620363488843900e+00 3.822020418965053068e-01 -1.775656878206761380e-01 1.813041132400633693e+00 2.330490161189633369e+00 -7.427167802587765211e-01 1.594636501911257109e-01 4.071861896505429845e-01 -1.400344148779888720e-01 1.123482926241139879e+00 1.850032283392955224e+00 1.469267651360479210e+00 -1.287688766583689470e-01 -7.890446761404636966e-01 1.316425662541429231e+00 8.367447556761633543e-01 -1.233036038885355623e+00 -2.348889207962123471e-01 -5.621791042156344398e-01 1.615500175267230221e+00 4.641636864820955499e-01 1.037593661457595573e+00 -9.583352916920709896e-01 -8.628620087493951152e-01 1.955919323187571779e+00 2.054309578772492539e+00 -2.582095350373522780e-01 -1.947913809622539572e-01 2.513459559979446922e+00 -1.874173661014828518e-01 -1.662297693134332954e+00 -7.736816982936985942e-01 -1.241238864252403040e+00 -3.662148238906536291e-01 1.335580380150211133e-01 4.354562169210064448e-01 1.396248993805879746e+00 -3.414264552124153251e-01 6.729377052583203067e-01 -1.355064846123489319e+00 7.378671690948729323e-01 -5.641296977626154563e-01 1.555679282828857257e+00 -3.621936962919212327e-02 1.750138136965506463e+00 -9.596531643015000501e-01 4.177326394391226994e-01 -1.489274873424800028e+00 -7.023314121004141652e-01 1.949534766619657189e+00 4.046838059092972006e-01 -2.396298962405945809e-01 -1.021072243556900017e-01 -1.475644538841490716e+00 -1.523254629580972352e-01 -5.662032734322531846e-01 -1.199148359557081323e+00 1.642486449948198368e-01 -7.728723135519899312e-01 -2.241322140497945536e+00 3.928857000707106639e-01 -7.038691875924628361e-02 -1.918336264193192808e-01 1.836551474974071674e+00 -6.477755109220759699e-01 -7.905100913674457663e-01 -3.699574965843361318e-01 -1.504190969108741838e+00 -6.206838909659535553e-01 -2.041125007430757698e-01 -4.370161414897608121e-01 -1.564899382820378326e+00 7.871640175777887549e-01 -2.282378498805402722e-01 -8.555062871020643334e-01 -6.257676221978523967e-02 -1.198678609819040730e+00 1.350087953968869936e+00 -8.391322167779989849e-01 -3.116999857306129162e-01 1.538331160457441782e-01 5.861509599897970491e-01 -1.076000600466523682e+00 -2.007671089362189853e+00 -6.552688204835880326e-01 2.461551192319192116e-01 2.717659559878787268e-01 4.037403051569222190e-01 -1.547545263878646438e+00 -3.930257103641753846e-01 5.257638565972726219e-02 -2.760412440774199228e-01 2.703988816379753413e+00 4.128878874003619193e-01 8.852748521865209108e-01 1.802956831040055663e-01 8.910544375116344895e-01 1.762609328329815872e+00 6.431418038199536724e-01 -5.462031716930884073e-01 7.809921282281329091e-01 -8.567112107821301947e-01 -7.813703438585725136e-01 -2.211305557147150047e+00 -1.852735627566255427e+00 4.652217327898379717e-01 -5.025230358398586894e-01 -5.743225475382585099e-01 4.518464980013509047e-01 -1.453030137123741961e-01 1.456672102744816788e-01 4.203532750833178788e-01 4.709846801370079494e-01 -5.044501331921105169e-01 -6.254197849689885347e-02 5.959131193722184694e-01 1.651572278696629148e-01 6.028482209850243301e-01 1.163818719946639213e+00 -8.540170317728067451e-01 -3.117912021197018491e-01 1.176092244570359435e+00 1.744670230438539082e+00 -4.226259027240175659e-02 5.794182457876249082e-01 7.193265082909225949e-01 5.082914332132910662e-01 7.316716471528335319e-02 -3.651974235571052163e-01 2.287002480038491381e+00 7.921351883189582388e-01 3.200400440912452016e-01 -1.267152173625875067e+00 -1.042723912823859400e-01 1.315261187983785218e+00 3.844272801648828120e-01 9.567434235260644515e-01 7.571855737755616156e-01 1.067311538359493550e+00 5.863626099960612681e-01 -3.028098743091388823e+00 1.370259750936183574e+00 3.451460789102416271e-01 -9.621983642137299508e-01 6.296558364220289361e-01 -7.744977897845513048e-01 -1.329649948632178003e+00 -1.447582401429545973e+00 -2.355916019358959002e-01 -5.438690607387106635e-01 -4.663549344211747050e-01 1.951554868347637584e+00 -2.846786352896115146e-01 -4.907083868163025775e-01 -2.997744494919688529e-01 7.483205500608361982e-01 -4.404587339937204304e-01 -1.423830055953128726e+00 7.915828059643205128e-01 2.423817819661295003e-01 -7.765347506252680276e-02 1.135845706691231083e+00 2.552580914396303940e-02 5.132315926124819683e-02 7.497527919106778960e-01 2.676356290807558325e-01 9.401146042799809477e-01 4.344907706938689884e-01 5.690235620117224391e-01 4.134877701537988948e-01 -2.926077881725442920e-01 -1.773561845552749761e+00 -2.705829238361255086e-03 -1.552222404954184953e-01 -3.168172280259666795e-01 5.309764886069957557e-01 6.009546699010029913e-01 -6.359857049047539235e-01 1.078786472363487237e+00 -1.850400893711248163e+00 1.820728169465555712e+00 -9.417452484480735020e-01 -9.716349191044348910e-01 1.086400439998475242e+00 -5.047682417401525568e-01 8.486950790494589558e-01 -1.364717851309435570e+00 3.232563205975504395e-01 -1.105907451804893249e+00 -6.983718991278420329e-01 1.433728930135162116e+00 1.075748549236233087e+00 -2.130785995178739456e-01 -7.697303315888831543e-01 1.859393750389984890e-01 1.590830579967481562e-01 -2.390777127770868093e-01 -3.039307981445805162e-01 5.010404355983053559e-01 3.926338305164652209e-01 2.492383822563158657e-02 -1.142776316930706582e+00 1.441451164319860340e-02 1.159443339068174789e-01 2.339473462348458987e+00 -1.471600937546257426e-01 -3.080834196635849342e-01 8.759934674990850212e-01 -1.055344621177760400e+00 7.642789732046378903e-01 -5.286148501363744368e-01 -4.018117980955720481e-01 3.235200992400677489e-01 -1.064591131027211590e+00 9.637074413898399916e-01 -1.196126500547494365e+00 5.421171492571819073e-02 -6.235903719055095884e-01 -1.021889167704226553e+00 8.502822493364800005e-01 3.230785164044736590e-01 1.150601241539097375e+00 6.333250429819428096e-01 1.209893620729080688e+00 -4.662864256431889509e-01 -3.310905442871456827e-01 5.010388639256356802e-01 1.547886577427493859e-01 -4.837523145990612616e-01 7.092457879073954530e-01 -7.960933456958181331e-01 8.213013363232691821e-01 3.386187458104044090e-01 -3.585584805656805152e-01 -1.656414944832913794e-02 4.295064089761758130e-01 6.949248765642482839e-01 1.826072435389013426e-01 4.760714887583027966e-01 1.033295007702489166e+00 1.782506372761889502e-01 -1.328185318607995713e+00 1.428486642056164158e+00 3.007599373617935168e-01 2.111589927581323523e-01 1.262573247295217804e+00 9.405085339626191310e-01 -8.010844023256461499e-01 -1.391863325859058698e+00 1.608388167107981659e-01 -6.463494265271803041e-01 7.566082842669459296e-01 7.670966279783669739e-01 -1.692289149245961966e+00 -4.261133233992623892e-01 -3.041526929113409494e-01 9.066171574742479811e-01 -2.780762136782327643e-01 1.350114681997899302e-01 9.281376851630590563e-01 -1.759829735609229687e-02 2.108063122706723025e+00 8.234019552347954241e-02 -1.218690921894933554e+00 2.653099094770176025e-01 4.879055876353515231e-01 3.627872300321811211e-02 -8.837050254409857253e-01 -4.103440078295644833e-01 -1.013033850148166604e+00 3.045652728140601506e-01 9.229507124815425900e-01 5.621968674077068018e-01 -1.807888029787381445e-01 -4.623535148991802513e-01 -2.383559130442954643e+00 1.685909215444533205e-01 3.073546137277282653e-01 -1.541623933356008669e+00 -1.055020403244177007e+00 -1.223468811687366875e+00 -1.949364514764642675e-01 6.676699277962704349e-01 -5.528461132619792995e-01 -7.952999692083309036e-01 4.614820356796568435e-01 6.338010791356833984e-01 -4.320766501590250774e-01 9.073997212828999182e-01 -9.950195268638402091e-01 3.290803799035777466e-01 -5.868930614012777269e-01 -3.783593675243722143e-01 -1.174571841253040511e-01 9.221216913475100974e-01 8.019633091177892359e-01 3.571206874242353613e-01 -1.619787963174775358e+00 1.205853904334658333e+00 2.859118010055790582e-01 8.951284180345217001e-01 -1.962407001601809142e+00 8.016025173483261046e-01 -2.119970919520954289e-01 -3.192729321824760991e-01 1.430669897137866631e+00 -1.076285590129734349e+00 -1.303241119819542604e+00 -6.234185609542273188e-01 3.106201023055115557e-02 1.273446869861292852e+00 6.877089614800332429e-01 1.202796463760877899e+00 1.173273845530259374e+00 5.013595116970727128e-01 -1.150802671382727405e-01 -5.097510624245021882e-02 1.398962691946597836e+00 1.596195044218086556e+00 1.361294444711458607e-01 -6.132774649002041834e-01 -1.344714084120632314e-01 4.559492192709526659e-01 -2.372629443683553774e-01 9.167049153937293360e-01 8.410912476847627328e-01 -4.221814570005945622e-01 -1.325986770121043157e-01 1.350732751281556565e+00 1.405373363633976469e+00 -5.008117610992506297e-01 -1.806140845366191350e+00 -4.562213026882803724e-01 -7.328591945101496641e-02 -9.026515242580330778e-01 5.534450771685788667e-02 -4.581051244934695177e-01 -9.077729619582413090e-01 4.865808521750442095e-01 -8.254283990075884647e-01 9.278308064082279039e-01 -1.692140518033856456e+00 -1.159334997239334308e+00 4.548165390103697248e-01 2.124228904769733806e+00 1.947396154917949151e-01 -1.371549128631705861e+00 -3.877749815345502560e-01 3.273191210820221575e-01 8.102242281918262679e-01 1.199103460161244694e+00 -1.022786565129611525e+00 -1.816037570583120875e+00 1.287074385681791222e+00 6.430696355419840415e-01 5.876398797394343232e-01 -1.500157927973090777e+00 1.196776378904228499e+00 -1.362503076485468423e+00 2.871427557741665360e-01 4.374309342580013915e-01 -3.346473946299219349e-01 -7.592319917391332496e-02 1.699256777110806083e-01 1.663142865195826214e+00 1.653601453301530855e+00 -1.038784680109504199e+00 1.206886290643949033e+00 -2.008865361683582318e+00 -8.148679989664718570e-02 -2.107916169869059608e-01 -1.904478759805657839e-01 1.411718547141520341e+00 1.444911326558102616e+00 -1.713548474667340171e-01 -1.019484310724447118e+00 -5.412588940682339089e-02 9.216864843491138215e-01 1.159601445161134503e+00 -1.653613056578266960e+00 1.291847856529151350e+00 -8.086232255796255153e-02 9.160047626887442007e-01 -5.787832662570192577e-01 1.104478988503357462e+00 3.232721914834209009e-01 3.500987923996140005e-01 -1.759632616226673774e+00 -1.164815458123948266e+00 -5.649286293612844068e-01 -1.014552956071396395e+00 -2.119577607019853052e-02 -1.568681811192909059e+00 1.673866973697054616e+00 1.195881917265591454e+00 -4.742328381200534015e-01 1.955927386399646251e+00 5.942347460334014286e-01 -5.199604832085126249e-01 2.200132856310963725e-01 4.799127245242587048e-01 1.983574787292015529e+00 -1.147844434572359296e+00 -1.405556597015048315e+00 9.505587637746838736e-02 1.358512440195602355e+00 -2.103724885449158144e+00 1.788263889453624023e+00 -1.662724980925639917e+00 -1.306995675011992653e+00 1.409831630609572894e-01 1.437460466816061766e+00 3.144844544466347536e-01 -8.692363159249475446e-01 7.185295968360949637e-01 8.961713427573737845e-02 9.884494106691731341e-01 4.325122322043584711e-01 -9.492639190665993487e-01 -3.563703682245422111e-01 -4.773988832583415665e-01 5.897952549692353844e-03 -2.327535496010550986e+00 -6.157860664079961577e-01 -8.756297762188886002e-01 1.524084191772153041e+00 -7.113356134648027851e-01 1.681657970325429519e+00 -1.249788187592042243e+00 -5.934191149639854446e-02 1.129009674338239400e+00 -4.863380955007030604e-01 -9.755332960296965172e-01 -1.480853648753330143e+00 -6.462579334103443207e-01 -1.250038109307560097e+00 -1.391226265610994828e+00 8.375584528833217302e-02 -2.157597998993840527e+00 1.886160442554777605e-01 9.943829285559483422e-01 3.978421311085147405e-01 8.466603532753970152e-01 -2.979670975186009957e-02 -6.540794946937866783e-01 -4.526658443847358937e-01 -5.910206297720433932e-01 3.833088110549912608e-01 -1.630071309972641602e+00 -2.832480690803693135e-01 -2.340860097934540640e-01 1.510840958721615612e+00 1.344389094154427422e+00 1.569141523679646655e+00 2.558507222135720793e-01 8.028192969391767519e-01 8.512122693295469666e-01 -6.159212103850101316e-01 1.449984742616691191e+00 -1.398275923830861744e-01 3.662518920423361024e-01 4.951870261080201785e-01 1.114362935476818750e+00 2.255251441361860731e-01 1.678663558340515394e+00 1.172430114865539996e-02 8.714807935688884122e-01 -6.074628452354677854e-01 3.124364504210846993e-01 3.172581738200961343e-01 1.550094686005278000e+00 -4.382253938801886628e-01 -4.155088480076782331e-01 -1.188544481190578761e+00 -2.955998695959404787e-01 -1.735014465458286859e+00 4.492727550667208192e-02 -7.223538252462099463e-01 1.740726141444593811e+00 -8.313070635084180982e-01 -7.233974138828014322e-01 1.237933730894228423e+00 2.258070755516681793e-01 -6.926794966796520070e-01 -2.824048327054346608e+00 -2.438348369300605556e-01 -1.530873808760427890e+00 6.902355734415727140e-01 -3.752988405904346125e-01 6.504289916118872750e-01 7.696891810388709620e-01 -6.805903439669471755e-01 2.061156864199338301e+00 5.051546211629210914e-01 1.241975736466545799e+00 1.309726441965568533e+00 -9.278176423023466735e-02 -2.002373476813188446e-01 3.053002330763370797e-01 -2.107724122435294389e-01 -2.382365593703714146e-01 2.215693208005196979e+00 8.379103495851475403e-01 5.834391779777161613e-01 -3.051261611835993093e-01 1.781612317011617597e+00 -6.172544327355632410e-01 -6.861282805096906301e-02 6.304003251321772527e-01 1.121437845796969951e-01 1.047915925616536681e+00 1.725872489951530753e+00 1.526521800638148907e+00 -4.599977508241695490e-02 4.945867316485637599e-01 -2.633320214700429762e-01 -7.218011082088301444e-01 -1.074650689778555934e+00 1.219838491444382944e+00 -3.230199143336246470e-01 -5.726108139918438811e-01 -3.881970834082313915e-01 -5.017002089954981647e-01 2.278921899680627305e+00 8.703931913682567689e-01 3.917541177049293499e-01 4.983957133276711859e-01 4.900642258029073162e-01 5.276918562624394182e-01 8.862491152278476059e-02 -6.141599028561968154e-01 9.737474595762447560e-01 -1.092159294498836086e+00 1.841502513195959256e+00 1.102769790759038804e+00 4.194207981805900820e-01 -4.164694236204730671e-01 9.386980193689643537e-01 -6.737403756699086865e-02 -9.854065535047680513e-02 7.615950634789458995e-01 2.731271565885389219e-01 1.854655408369290548e+00 1.036803293539226400e+00 -1.461792149576773836e-01 7.030373674149864582e-02 3.686566632171142111e-01 -1.513372402639908965e-01 1.941708272256625900e-01 2.804138771451401557e-01 -2.278584305588025050e+00 -6.188324990983998797e-01 5.717661307142631738e-02 -5.992273057542089054e-01 1.087175289079433060e+00 -8.042112533946510489e-02 -3.757738617267878944e-01 -7.030345648323861329e-01 -5.518638518319908259e-01 6.108192580614968392e-01 -2.896307873351418594e-01 -2.724081969292122540e-01 -8.564229374534397810e-01 -1.399946250737650333e+00 7.442608427679675565e-02 2.737584098430890123e+00 -1.478474000616336381e+00 7.464471781679828943e-01 -5.585221582457713385e-01 -1.762427296878362304e+00 -9.680953778527281450e-01 3.361266749157226785e-01 8.243974988451263641e-02 2.564302437516868260e-01 -1.976409356290992125e+00 1.971190850361209224e+00 -6.966363131066150016e-01 -7.874673230677493585e-01 2.493102306805317969e+00 -1.174446903292430261e-01 -4.906736634261154584e-01 4.383313242710566021e-02 -1.167104839403972028e+00 7.603591934766290583e-01 7.905950582676867233e-01 -1.273201030593330119e+00 2.197703978325748153e+00 -1.313563444915414047e-01 3.572378619074922934e-01 1.459245284162177914e+00 1.470399263916609023e+00 -8.222893488885087976e-01 -1.015331204093989914e+00 4.144069172052740058e-01 4.273897920118154281e-01 6.026029660680419786e-01 6.861061278627185178e-01 9.537042293194679665e-01 -1.326953705592001542e+00 4.328853090207468446e-01 3.194587028710652032e-01 -1.605183039966902037e-01 1.322435718390340353e+00 -7.879407975953169885e-01 2.003360608693248168e-01 -9.379604446864416856e-01 8.034900401070349529e-01 1.145510705562872822e+00 -1.089158810668968275e-01 -5.968052857140876410e-01 -5.524858900328141059e-02 -1.024886009186092739e+00 1.697580047913579415e-01 -7.873635000838369313e-01 3.627958238195404528e-01 1.037275113726488618e+00 -1.087216570548940719e+00 1.195982086650307030e+00 9.532400601068917734e-01 7.001811530688970553e-01 -6.227348677114425031e-03 -1.195660051176680838e+00 -1.276109646066950765e+00 3.871734230726298631e-01 -2.752524789020701856e+00 2.981357861965869827e-01 -1.511725243563153687e-01 1.442022604998364765e-01 -5.249986351485260716e-01 7.857880277972728589e-01 6.350259101198096889e-01 -1.489851162247469163e-01 1.697619470512407469e+00 -5.624444172299268851e-01 -2.193018296860107519e+00 -1.036022630005242862e+00 -1.051079981200628399e+00 -4.452877766956375161e-01 -1.352514411717500344e-02 5.981733704193398227e-02 1.296074234734056141e+00 1.283734309248570016e+00 -1.538600012027229735e-01 1.344024775391277737e+00 -2.403581501031188949e-01 3.541690546386011551e-01 8.237803364033088327e-01 1.383164137142156060e-02 5.293529987291748506e-01 -1.491937966931356774e-01 -2.345651938746335513e-02 -2.157005665013849605e+00 -2.243673733472012710e+00 1.200631197091320823e+00 -2.008379591535235653e-01 8.264331935262340112e-01 -7.120328891424611006e-01 -3.157427744823148585e-01 -3.343886560033756394e-01 -5.582705874776077160e-01 1.075407138113344763e+00 -1.476033892791230429e+00 -2.128090406676889312e+00 2.045671897629286917e+00 -1.920318528572928285e+00 1.296463079943777741e+00 -2.068834530753682621e+00 1.243814900567911774e+00 -1.070488795368292001e+00 1.180062755420362208e+00 -7.583178838236152852e-02 -1.111191056962945289e+00 4.987805366599018519e-02 -2.250397963463923734e-01 -6.776848960118535270e-02 -6.432356036463814375e-01 -5.888487533881727742e-01 -1.242913220015188891e+00 1.761875710351227475e+00 -9.404655850203041956e-02 -1.399453830843217617e+00 1.287137527891431821e-01 2.914170365210204117e-01 3.052191468028696564e-01 1.993011967791502026e-01 5.990985040373966175e-01 1.037957730133988621e+00 2.090627117698376392e+00 4.697534568200911753e-01 2.057710630365826299e-01 -4.945536706734931370e-02 1.728966668910543181e+00 2.131357762059729932e+00 -1.180765121416635033e+00 -8.086562330642653729e-01 3.912263421134554719e-01 -7.058457166266992600e-01 -8.368770879935589768e-01 4.146468212545452170e-01 1.086933258480651476e+00 2.543348467668698487e-01 -9.606501225277023215e-01 6.463245919038345111e-01 -9.013524379618266524e-02 -1.036006503066619233e+00 1.040948863876445030e+00 1.316256189983736391e+00 -1.614556401606607849e+00 1.591778533979473664e+00 -6.231681857850611683e-01 -1.848804809232942048e-01 -1.369078330579217351e+00 -2.944645110579090508e-01 -5.778571049947709426e-01 9.658398093096451920e-01 -5.531622465007470790e-01 8.484979745434593212e-01 -2.479077133974230407e-01 1.113159538318698960e+00 9.631263708373697385e-01 -2.875653947276203826e-01 -5.529902875657909389e-01 -1.429178707198107967e-01 1.518604477800602259e+00 -1.221616618753161632e+00 -1.313301549317008599e+00 -4.585197401478539048e-01 4.877409713729018853e-02 -1.486483101613695235e+00 7.778314122240371775e-01 1.427763063000720312e+00 -6.153893244197110590e-01 3.410553758602887786e-01 -1.245512337241614809e+00 9.423590490908758666e-01 3.332743999523977707e-01 -3.086260720484301223e-01 1.433684611759597161e+00 -1.471249553736116544e+00 -1.645126622759594426e+00 3.567955141861503532e-01 2.798149359897642796e+00 8.527865832024911219e-01 3.902188651594375446e-01 -6.399476499868678170e-01 1.952323681746428230e+00 -2.017449286567004341e-01 -1.457379698776342769e+00 2.990209410965892989e+00 2.848811417920510750e-02 -1.483094281861458530e+00 -2.848263123798600582e-01 2.535690852993313649e-01 6.352727712324298670e-01 -2.130365706169638218e-01 -1.254338242501875367e-01 1.533539628714684966e+00 2.776394191453817606e-01 6.267306764681057629e-01 1.747024914853180788e-01 -6.524834665527112776e-02 6.838319634320351170e-01 -4.329769852646591644e-01 5.453922532851667171e-01 -1.598808379729796114e-01 -1.438587146667100747e+00 -5.829905744804066980e-01 -1.507416137695955394e+00 8.705525945438897795e-01 8.894005646552860522e-01 5.732676274003729588e-01 -9.334422412757447107e-01 6.348525453196797175e-01 -1.263338155457669476e+00 9.309661689573831556e-01 7.577335207192515965e-01 -1.100002410666455432e+00 -2.879623302867885815e-01 -1.882739178177531558e+00 8.357691049161729557e-01 -8.653614936909581612e-01 2.440938882378010030e-02 -2.120882708243755077e-01 1.091916518238840311e-01 2.140194009930074248e-01 1.808087045693778927e-01 8.020858306571672092e-01 -3.466561710746937086e-01 -2.405405283893022883e-01 8.829019467874631433e-01 1.666727566842134411e+00 -1.760585690472632747e-01 4.244811401440424792e-01 -1.113311948691570796e+00 -1.965746150322693619e-01 6.088666831698564819e-01 1.741023978061580768e-01 7.924131766369009178e-01 -4.261348911871222778e-01 1.698871325123675335e+00 2.932975298217100901e-01 1.472010692353493688e-01 -4.898886433542549990e-02 -1.502540130092150150e+00 8.712651891165459350e-01 -1.939231322058476148e-01 -1.132831231170092545e+00 -1.236976791738886305e+00 4.266289056519637635e-01 3.200503884443545166e-01 -8.084852995684221888e-01 -6.760740246937482212e-01 2.948821416131413020e-01 1.207388586566934263e+00 2.350900099499476925e-01 -1.135455033741726183e+00 8.535061133493072605e-01 8.895425460367688553e-01 -6.319051078494969387e-01 1.271823435982327943e+00 2.240342687653190668e-01 -1.453191212601665505e+00 1.766820326279441522e+00 -9.913121554561999949e-01 -1.893233752087582489e-01 5.379091530442079439e-01 -1.537614761033763822e+00 -4.917365830245439828e-01 -4.589030429264264188e-01 8.382199899007367616e-01 -9.757020751934315783e-02 3.737018795632641721e-01 -7.810906702438777938e-01 -3.666349510863624039e-01 -1.288060003833944922e+00 1.044653387204968142e+00 1.318531963147251185e+00 7.952930832865769961e-01 6.605692885108769286e-01 9.680538707994242043e-02 -8.624786221872822456e-02 5.286643745724435295e-01 -5.496662269541247037e-01 -4.965560749088058778e-01 -8.832504117091348750e-01 2.309609496787556004e+00 -2.480908944740337074e-01 -2.166485681259215479e+00 1.519407149983815764e-01 1.503563018586799027e-01 1.216431811629297366e+00 1.025533057426144756e+00 -1.034595077628300830e+00 -1.567622388783188159e+00 9.515090980597321613e-01 6.422919624446010722e-02 1.355290244674007383e+00 1.154067072154250084e+00 -1.043268041815181707e-01 -7.872273414753877888e-03 -1.956009964221553155e+00 -5.624904481571785242e-01 8.403730149013920459e-01 1.439782674948326679e+00 -9.566821648217159746e-01 -3.333981902617735860e-01 1.122025200420885827e-01 8.895664939758309853e-01 -4.468696433159103920e-01 -1.056804136882151024e+00 1.971887330871817390e-01 -1.226162365611289218e+00 -1.252453666803376553e+00 -7.716575073400672169e-01 3.331111852378276228e-01 -1.363493035606000436e+00 3.513439716022095927e-01 -3.406135110671892341e-01 1.428557133667897328e-01 -2.984321750117955863e-01 -1.386354612565002364e+00 -4.638564583234501271e-01 -4.390370249962414761e-01 -8.235199168206789322e-01 1.770333878874311706e-01 8.004756985377406431e-03 6.671185614192942648e-01 -1.703572697881453601e-01 -6.046838064129368175e-04 1.078450232886366988e+00 1.244174120709416576e+00 -6.113300764979110458e-01 -9.959406741002514440e-01 -7.918830349450609596e-01 1.835502687079084705e+00 9.322297635158222073e-01 3.237997643981550544e-01 8.771087806210824123e-02 -1.145218552923571720e-01 1.379931890143101914e+00 2.195173992627801052e-01 -6.715599729733017220e-01 -7.872058148538434441e-01 -6.979499123643922998e-01 -6.869514756644856668e-01 -5.778085615960807386e-01 2.151807121466700057e+00 1.568809327226773909e-01 2.289854309797501930e+00 5.373180249044977597e-01 -2.808780400379758402e-01 9.005748596698410768e-01 1.962351894840148603e-01 -4.114466610301249494e-01 1.339957783279469572e-01 8.228158914304616323e-01 -9.363837437012706433e-01 2.987373831015447401e-01 -7.449678861920021600e-01 6.425084734610739812e-01 -1.214391058670537982e+00 1.798958461730330027e-01 5.220397967558153551e-01 -1.045952444800900771e+00 -1.118598389252818848e+00 -6.882590424447955213e-01 7.519699811134548106e-01 -2.207993650261162732e-01 -3.757368993004145952e-01 1.687560571849695323e+00 2.137763500861235677e+00 2.014560519320396814e+00 -6.518453590347490501e-01 -3.740993387269586634e-01 -1.168202114264967895e+00 -5.582892753694725929e-01 6.193208196602816296e-01 2.295415070315088624e+00 5.460255522096939540e-01 2.025880942991746370e+00 2.664778199373317724e-01 1.226218942775784970e-02 -9.495132438474723768e-01 8.061991679101619679e-02 7.282789576376990093e-01 1.526762336070821569e+00 8.029833806249044026e-02 1.785573887109315860e+00 1.568207038248648211e-01 5.294761841520437828e-01 -1.938033891391148122e+00 -7.561804131004528085e-01 6.866274591341479938e-02 1.130650911823127963e-01 1.201195027039229757e+00 5.283633878056602784e-01 1.254020941852143523e+00 1.318587071871885064e+00 1.772658800663437173e+00 -2.284361594707509935e-01 1.443486020239144629e+00 2.109431416466453491e-01 4.761071364363770320e-01 2.126845577916098087e-02 -2.316005288358611580e-01 2.033537161723630859e+00 1.011053332079672185e+00 -3.639879774322038464e-02 1.606456764726257092e+00 -2.273719873157748622e-02 7.845929333465065936e-01 9.097532832081653975e-01 4.876464409947964262e-01 6.122630628651842821e-01 4.843823385871924396e-03 3.967538804119713491e-01 9.373644876676905380e-01 -1.543508449846074493e+00 7.463420079984160738e-02 1.102496022021613120e+00 2.013258078125977235e+00 1.222402974103967699e+00 9.245902062890644091e-01 4.305401245904902363e-01 7.768506781080404267e-01 1.645902713835968242e-02 1.959268253271279348e-01 -1.035375845780196258e+00 -2.714921782347031742e-01 7.716170126537569285e-01 -1.365490800389636439e+00 -9.152178203828694736e-01 7.329864767634902689e-01 -2.005327212116764013e+00 6.367639541276634008e-01 8.784285991801266125e-01 -7.732494862573211503e-01 1.564232476490133195e+00 -2.605779825740791034e-01 -3.705457597769244438e-01 -1.081284432612471952e-01 -9.109242294339451318e-01 6.135531882333561393e-01 -2.503963430604918550e-01 3.057021661835319093e-01 9.616036426798399983e-01 7.044387035276278297e-02 2.219129484700620852e-02 -1.308698968723743139e+00 1.212193710428943305e+00 -1.097472364650832866e+00 -3.588827360316304005e-01 -1.440073775645180021e+00 1.145760629551882404e-01 -4.029814062083320048e-01 5.794706604926098265e-02 -6.216285354998307700e-01 -5.581602216951370155e-01 3.139781418549200676e-01 7.114333510912980441e-02 -4.574472157248727355e-01 -1.446783779959562422e+00 -9.855102180668656731e-02 -4.022229247855776957e-01 1.052872794400395939e+00 -1.816505421940389109e+00 -1.300375392911109207e-01 -2.880628834445324027e-01 1.974388836633343969e-01 -1.408685471742795015e+00 6.102673421312829749e-01 7.915086065326961684e-01 1.377249072714286093e+00 6.202141337597917303e-01 -3.352488527143017150e-01 2.148834919093604509e-02 -2.324565469567336506e-01 -3.024613789006940778e-01 -2.437389678816996863e+00 6.080620386390017673e-01 2.848456827501576472e-01 -1.969299296947230493e+00 -1.547425323026036248e-01 -2.751052593669744417e-01 -1.579432045332177736e+00 -4.957732349640818770e-01 -4.596909706772667747e-01 -3.915315087737372690e-01 8.581294513972025362e-01 1.001553030945373068e+00 9.931787079748072289e-01 4.588678140494416580e-01 -1.079653345409715026e+00 9.343520887546608034e-01 -5.567539664280458656e-01 -9.864795439769613594e-02 -1.926829974484789154e-01 6.764132598773371641e-02 1.048108799607624597e+00 1.255640780173777893e-02 -1.779587419995709352e+00 2.439004726916854382e-01 1.251592553172606426e+00 5.971725555746243419e-01 3.167497049549355403e-01 -7.226323060713267799e-01 -6.907887877400348264e-01 1.396295384577869392e+00 -1.700862735737106890e+00 9.410131425649570502e-01 -1.200670954394284617e+00 1.240772701540570955e+00 -1.109363553459520091e+00 -7.603271019812516407e-01 2.857423386594520331e-01 1.104231975739893512e+00 -5.904097218111030720e-01 1.345904179562956993e-01 4.419100678330749044e-01 3.200588230500719944e-01 -8.123858789088508336e-01 -7.935470729684864777e-01 4.039641213234103079e-01 3.259049862405996034e-01 5.444887818421856318e-01 -5.773548265615928710e-01 5.268115974770989363e-01 9.246077900209648259e-01 -2.798809780396161351e+00 -5.522028950235413625e-01 1.046539615339244333e+00 -5.313310796310317663e-01 5.732239772579730275e-01 -2.602636797988905570e+00 -1.925729478123217597e-01 -3.600298867816319470e-01 1.243435796523515213e+00 4.136526298599114693e-01 4.797774643611540379e-01 -6.312760721461327384e-02 5.047576092532584102e-01 1.059975756900042754e+00 -3.593993958648236120e-01 1.262976023772109657e-01 -8.366890913595720347e-01 1.865129462248333592e-01 6.651400691404423249e-01 5.161859812000744174e-01 1.733294976090522799e-02 5.529348148873189928e-01 -1.341159798533409608e+00 -2.001798611848015497e-01 7.520272425232344959e-01 -1.422409686887756486e+00 -1.406880029538789545e+00 -1.041151628934152029e+00 -2.011088756995857540e+00 3.315480319378204532e-01 -3.038997268359874826e-01 -1.999778140438271068e+00 8.512627843315745402e-02 7.760181981416112151e-01 1.663182800394848337e+00 1.273266134749205525e-01 5.547402411794053606e-02 -1.138018084441828615e+00 -9.039568470186023497e-01 3.362425459835275965e-01 3.591378070734980721e-01 -1.907672672681646642e+00 2.297571374526967136e-01 -2.798124724926523976e-01 -2.778626443618514852e-01 1.010069677365179386e+00 2.449240859934757875e-02 1.906973892840105600e-01 -1.882921040852056249e+00 -2.819866844882563672e-01 -4.589039874396544150e+00 6.138033862322145318e-01 1.603503992622413721e+00 -1.398826937514113133e+00 -1.200533059143619630e+00 -4.282057365853811914e-01 1.178146856929344954e+00 4.031559992953365201e-01 7.088436216848261751e-01 7.381206803049592535e-01 -3.056656311910898038e-01 -6.673131651463632963e-01 3.352001644765017496e-01 1.691667292099050535e-01 1.851140912397423177e-01 -1.071177110262822030e+00 -4.464324422741883236e-01 3.044606418894337252e-01 -1.474748231248953767e-01 1.451598257467138775e-01 -8.744737683193996025e-01 -3.733448626337910747e-01 -1.208887358873242057e+00 -9.610636149183465760e-01 -9.155140298034437629e-01 -5.244672521734335957e-01 3.019832163766486121e-03 -5.802939263829706151e-01 -8.334591263297569386e-02 -2.233374793706666139e+00 -7.639934399718070410e-03 1.543248835060855306e+00 2.360667644961583211e-01 1.503425409578966088e+00 5.278085201543823990e-01 2.125494249910472533e+00 4.062351458921999448e-01 1.482061741254139475e+00 4.836255925814693657e-01 -4.454986839962670198e-01 -9.812054737892854372e-02 1.478900076290686316e+00 9.186033540827609478e-01 3.881617737398453949e-01 -1.245257454924209473e+00 -9.784362409279009354e-01 -1.064280556794392263e+00 -1.055305237969110355e+00 -1.120442817781081235e+00 2.381387763879166286e+00 -4.861731968814749782e-01 -2.146959424965102781e-01 5.540058889037768886e-01 5.311693544602283934e-01 -1.367207013606745458e-01 1.003438363764260322e+00 -6.440671227198376814e-01 -1.014159358894683560e+00 -9.445157869494109626e-01 -9.998372194068857466e-01 -9.383200313676812732e-01 -1.460479543881835651e+00 1.991136665809813411e-01 -7.839598977598425389e-01 4.972341123159149667e-01 7.477065529737881855e-01 -1.534175267833748801e+00 1.246440496673086429e+00 4.890722556295099555e-01 1.263707199511955759e+00 7.138772093496579263e-01 1.285993782300296706e+00 -1.263279617807095745e+00 -6.609960029586731123e-01 2.726613970212678484e-01 7.377786417448465306e-01 1.111874518576796200e+00 3.323646253291232089e+00 1.157720325936992367e+00 8.185317927752628897e-01 3.581406822301044235e-01 1.447121348298580079e+00 -3.330089602492688483e-01 1.310838431500528367e+00 1.225473971203027368e+00 1.823043711184433535e+00 -5.111159463739898268e-01 2.638643713387460288e+00 1.766117996365529796e+00 -2.300526347240040292e-01 4.561150861089753317e-01 1.569767503827885990e+00 9.549932000898864182e-01 3.460586189267739199e-01 6.311305152668086893e-02 2.223013084588367327e+00 2.428802950910930569e+00 1.896973169329946085e+00 6.610680844778106247e-01 2.481702091730772608e+00 -7.797656891491949738e-01 -6.993659017344898698e-01 6.129730570298481673e-01 -1.213239516664434969e+00 1.192477749202552229e+00 1.571203398731328305e+00 8.841300393425403081e-01 1.319952744308238390e+00 2.044303029135224214e+00 8.119038195971947092e-01 -2.798503472692933092e-01 2.935739041466710830e+00 2.843642540099985627e+00 5.020874474350223160e-01 9.762205933033106797e-01 1.758437842596728348e-02 4.241922061057903370e-01 1.682913088430427306e+00 8.896514057126677644e-01 1.044502825196961915e+00 9.444073612224371805e-01 3.501503105126650972e-01 5.557202952695090570e-01 -1.535478597919392452e-01 1.721155623600221785e-01 9.040843033000687257e-01 1.507749051978156896e+00 -2.707864589075410500e-01 1.096811425454756517e+00 1.862445322481462773e+00 2.205687734932993305e+00 1.523485092876553537e+00 2.932997792660128500e+00 1.206824622583027251e+00 1.250137219235095465e+00 7.168076013275483938e-01 5.611068303769777277e-01 6.001614218545227031e-01 -1.472056344579502352e-01 -7.325586005772923848e-01 8.492878332798137198e-01 1.357860680021881983e+00 1.066994530706063760e+00 1.635086462221434278e+00 2.371058082322056310e-02 1.212576396493108666e+00 1.152415029494298970e+00 6.702133187976658801e-01 1.512890422718740746e+00 1.566169581528958687e+00 -2.038442187588986876e-01 -3.535464333759661404e-01 6.763376720933665931e-01 8.991350633481360877e-01 3.869675569114042757e-01 -3.867997988634636619e-01 5.029102366084373665e-01 1.299065451096164336e+00 1.265805114643705487e+00 1.354466102649201753e+00 1.036724031488944320e+00 1.628006382396238516e+00 7.656900417825689420e-01 -7.787879444721625966e-01 2.038140589516123313e+00 8.199444615272559467e-02 2.179673411527225824e+00 5.898992823892478254e-01 1.178976634156875924e+00 -2.413465693407502721e-01 2.672020237909835672e+00 3.067087688568532311e+00 1.469653569819551864e+00 1.700967086274227880e+00 1.426317586190484432e+00 -7.266106372012712811e-01 1.069794296796903854e+00 1.015871582207160673e-01 2.010731376520361380e+00 7.889893201321043215e-01 1.542082961480669923e+00 1.650071818708765958e+00 3.067249382430002336e-01 -3.812687972275341508e-01 1.487133959626311563e+00 -3.733912885521664671e-02 1.612278359574407238e+00 -1.794595372838256431e+00 2.700322254153846857e-01 4.174420380723970481e-01 1.845480977161344516e+00 1.240911834098535449e+00 4.188933101677309034e-01 2.441056125389642339e+00 -1.269781926409100370e-01 6.957061090448986018e-01 9.030337880797131844e-02 5.323001041288890622e-01 1.977369070951516150e+00 1.167502452174560501e+00 -1.051969146227603513e+00 2.587739561498662022e-01 1.688227741618148148e+00 2.190830808740710456e+00 1.250451976940734067e+00 -7.212108388830174022e-01 7.995254109722296221e-01 1.625523381212321983e+00 -2.936368200507294413e-01 -4.281651893928730135e-01 -1.335859614095895043e-01 2.313985174198304851e+00 -5.569532960304652836e-01 5.538163595696711239e-01 -7.880913344882076732e-01 1.188650997910413176e+00 2.600299061708728932e+00 1.219446579233265160e+00 1.156539410048410765e+00 1.422872038256631999e+00 -2.570844777405159043e-01 1.364304773011282501e+00 3.651546309775611787e-01 -1.042828323299145252e-03 1.435824677994935294e+00 1.010297414229752166e-01 1.228486504832294823e+00 1.515677151685904445e+00 1.501004662236459675e+00 -5.611015515527562059e-01 2.055810619271603024e+00 8.938391282442218477e-01 -4.829560864651098462e-01 2.715329987331134842e-01 1.285348109221951640e+00 5.363786626429351001e-01 6.632784100425707097e-01 1.656614636131410023e+00 1.532666886406895967e+00 8.524688384604341973e-01 6.243274241334060282e-01 -1.708670298366046225e-01 3.684110620492610511e-01 8.162127089149951997e-01 5.910903838011540845e-01 3.296362381380291140e-01 1.910907336403783630e+00 1.129890417975118577e+00 1.634419056316214203e-01 -1.385574626779532803e+00 -3.630914694327634917e-01 9.896059073393043137e-01 2.960206853320082598e-01 6.735380844830911595e-01 -6.209415355839379425e-01 1.140403366062123780e+00 1.071584221213367077e-01 1.483343568616946717e+00 5.259028376902931123e-01 3.282701699687090802e+00 1.914499001790587851e+00 2.361083491095544939e+00 1.760001342817923087e+00 3.420140075519105594e+00 1.833926580859852384e+00 1.602003081796687267e+00 2.987429167302652733e+00 3.568299947670800165e+00 1.327503758136434842e+00 1.592408135652764400e+00 1.376776738912309561e+00 1.682753596088147674e+00 3.149386753894799718e+00 2.623848910302245319e+00 5.908875456944236992e-01 3.474798335016524575e+00 4.471459848313829255e+00 2.843130561349361152e+00 1.924723328901816410e+00 4.273866911221797515e-01 1.707173213580194693e+00 2.820952646211648762e+00 2.429471014920624672e+00 2.767137564521128468e+00 1.370300129819771895e+00 -8.439181929235808899e-02 2.176395089114000037e+00 2.294321479416193132e-01 1.691416887962303051e+00 1.342839003617672722e+00 1.204081403711452891e+00 2.196551550632097172e+00 7.651917698006267532e-01 -1.226200689689978418e+00 2.007936240237791825e+00 1.941553126417832287e+00 2.332741161322481105e+00 2.419667137392728762e+00 2.146121971382290550e+00 9.895795805680176471e-01 1.787010322366813231e+00 -1.045700386042404395e-01 3.782486115529740456e+00 3.885114737115284100e+00 8.818363545438966389e-01 2.458680272632020714e+00 2.120855799093920080e+00 6.794701181598030715e-01 2.382582071820745551e+00 1.707660699847034502e+00 1.746906289749429408e+00 7.124189134749693286e-01 2.204701711895926675e+00 5.428982449037167424e-01 1.648306654077403843e+00 2.494078119136362570e+00 7.935368241530802447e-01 2.379711128286347677e+00 2.621442509420847777e+00 2.080941871637158602e+00 1.517830367736733743e+00 5.575723271971700923e-01 1.636334104575217330e+00 2.121630864419681295e+00 2.422861977534456646e+00 1.152065885705412240e+00 7.257647220154622714e-01 1.026599837391337422e+00 2.168383690151828080e+00 1.104549996932164158e+00 3.074900551480200583e+00 2.050177642762365249e+00 8.748571022502230621e-01 2.018926759260996739e+00 1.559414920767198565e+00 2.604483517982568941e+00 2.424088180901398548e+00 2.843503350450860889e+00 2.062991535471759619e+00 2.039838497294309771e+00 2.230564153730817178e+00 3.443727620811052770e+00 1.779575926490277737e+00 7.012466406049610024e-01 8.010298533697881584e-01 2.609949215079135687e+00 2.805910316823065020e+00 1.274065053353230947e+00 1.582857331731111650e+00 2.310052332101771189e+00 3.834262274233613876e+00 3.158615681497289884e+00 3.839319266639189543e+00 2.578611379621002619e+00 1.472958163361870243e+00 1.597097587489797244e+00 9.340971470872752036e-01 2.583346662523504200e+00 -1.663586736218433670e-01 8.639944213334554979e-01 3.395127111092337113e+00 2.703711554464740985e+00 2.258517163474748735e+00 2.082764972894757260e+00 1.629633775981305988e+00 2.631029946472796865e+00 2.393733094492811908e+00 4.012468137922798661e+00 1.375668513679433325e+00 1.843286184150384255e+00 1.216694766001128247e+00 3.409374523085545228e+00 1.763152541671901385e+00 3.294036225204659996e+00 7.260288370292214966e-01 8.964585850454457328e-01 1.680991708101911453e+00 3.082875866264218168e+00 1.707843589772921833e+00 1.244270345373691855e+00 1.247294065553257836e+00 1.957049322850478390e+00 3.807806806091682539e+00 1.877738838669383403e+00 1.559753425402803817e+00 2.460470493849721052e+00 2.439417373069038941e+00 2.035207159724680803e+00 1.497689096726811941e+00 2.632662042417827752e+00 8.287425355627096035e-01 2.111735917690136244e+00 4.591497903377122825e+00 1.928520536160645005e+00 -2.463927139847212899e-01 1.113229424953975588e+00 2.780996062271313018e+00 2.473721733109407239e+00 1.588616164855836121e+00 -4.033002676886446314e-01 1.219013691901213725e-01 1.684787819721896396e+00 1.852996016000943325e+00 2.610430153789745855e+00 3.389372819789891800e+00 1.653304675518900702e+00 2.577820759540531359e+00 2.506249813907032831e+00 2.615856759623800265e+00 1.412199828653307732e+00 1.358358275554025774e+00 3.110412723925017886e+00 1.426946084758027089e+00 1.598325061319405327e+00 3.368405522875622005e+00 -1.646485848084431880e-01 1.805523510462182291e+00 1.639618905189799136e+00 1.315298332561295691e+00 1.608193103255714407e+00 2.490341274583681930e+00 3.074601655717025483e+00 1.176951824370132904e+00 2.156305677443050017e-01 2.866929129822068933e+00 1.056100959006985196e+00 3.014228873565275357e+00 3.975802556401465959e-01 1.415362810132676230e-01 -1.047049815345060253e+00 1.010958633474011936e+00 -1.408601998636385688e-01 1.067621725221776563e+00 3.609877944436885588e+00 3.307122693500070376e+00 1.897774775463308528e+00 2.574477145992956295e+00 2.407586433993757602e+00 -3.834420786623661814e-01 2.465168513874825162e+00 1.183778814810178437e+00 1.896731541100560303e+00 2.700272338625811841e+00 8.281356789175220445e-01 1.712397908113334255e+00 2.574216907383754638e+00 3.479212627848664141e+00 2.104354485434807298e+00 1.528570810873534302e+00 2.431426143219282299e+00 3.129019989306158323e+00 1.801328358401377949e+00 1.119964393769714572e+00 3.324983703039885885e+00 2.424311505426893998e+00 1.082463675969399075e+00 6.796148149616179079e-01 1.528080564897741578e+00 2.430645352352155619e+00 2.527527812774761795e+00 1.522856815177244583e+00 3.206048410415656580e+00 3.883042848199343755e+00 2.517586344800466946e+00 2.243184353949733811e+00 3.136796887156544589e+00 1.301604889481168925e+00 2.351726728279494694e+00 3.413667597626202088e+00 3.869231835359039806e+00 3.208782701739559151e+00 2.011870970637825273e+00 5.254426728380134470e+00 2.312218392918753640e+00 2.206135578572169909e+00 3.473654797588583865e+00 3.385340396624154646e+00 1.943241675949024083e+00 2.406307235066179828e+00 3.218896809187864694e+00 4.210415016985025183e+00 4.996272906692944105e+00 2.715124714686882879e+00 2.722116115292207095e+00 4.309679459545000313e+00 3.295092004507647054e+00 2.110050904242553038e+00 1.779775558408790648e+00 2.603657694768216402e+00 3.634431429929981583e+00 3.709780183465952952e+00 4.098088287583473210e+00 3.843718805882376355e+00 1.527610388986523793e+00 3.237624885876054570e+00 3.145035227574783043e+00 1.342115425304181597e+00 3.808192027290222104e+00 2.497170998437326705e+00 3.030480896532175894e+00 3.427383714127826941e+00 2.999941473708852779e+00 2.871632228824118283e+00 3.392813823762822700e+00 1.916267005308953442e+00 3.924638507931767162e+00 4.984089477686756808e+00 2.892819531497753616e+00 3.620459559551267859e+00 2.971443347280152025e+00 2.833457895131942461e+00 3.635619120122156822e+00 2.575059040152934298e+00 3.496198244605682959e+00 1.727030537937001675e+00 3.584768162508768619e+00 2.419142421470346083e+00 2.283368042599421166e+00 1.702043970041966725e+00 2.660715943014166029e+00 4.309244222409420288e+00 2.224074352637803287e+00 3.832958141810905328e+00 9.512735173426307700e-01 3.860597396543035575e+00 2.199594235097843242e+00 2.226672348509392663e+00 2.909489829701751518e+00 2.701992174626998366e+00 3.015044818287323292e+00 2.052542414078310173e+00 3.463694422814601381e+00 2.065913049459387363e+00 4.025646558030001820e+00 3.214858478470039582e+00 3.623059561035359533e+00 1.138987494388941535e+00 4.074088588757010854e+00 2.971049836901248575e+00 1.418985042601314195e+00 2.841884769298631319e+00 1.850005387781624711e+00 3.463407090134779320e+00 2.486327802246303342e+00 2.781612683915901219e+00 1.887086914486511890e+00 3.316652737352339564e+00 3.323138541663924972e+00 1.124929814251490301e+00 3.136562999915525118e+00 4.645330862280937723e+00 3.482567767109323142e+00 1.435555728513448148e+00 5.766873734008547636e+00 3.232172650413055237e+00 2.395431780371731101e+00 4.568944588760723846e+00 3.871728422899428868e+00 1.462873373120919585e+00 2.775108709147600106e+00 3.009623665440960050e+00 3.824921476299407264e+00 2.300262509089616714e+00 2.509965134425644173e+00 2.614435955049662752e+00 2.405031541419918817e+00 2.729317456041948642e+00 3.596112520673761637e+00 3.346813395476546660e+00 3.955705690280986175e+00 2.307270243078151761e+00 2.560741040395545731e+00 3.768554310418234188e+00 3.584632959319320911e+00 4.017306094319328835e+00 3.076078823127020190e+00 4.015561129505812232e+00 1.987707772196860567e+00 2.724037829859799142e+00 2.566948534391373826e+00 4.474849302889954750e+00 2.647310073990294832e+00 6.987986016847221871e-01 2.086838844517552971e+00 3.343035468221553952e+00 4.050712289749389683e+00 3.469280891152051627e+00 2.369595011149911556e+00 3.044185296109341632e+00 4.004189439136257356e+00 2.741302535815763886e+00 3.160804307705525673e+00 1.952068695688199185e+00 3.422071106165957666e+00 3.064357837475528701e+00 3.288806785300482094e+00 1.820524947142438732e+00 5.020221094716988297e+00 1.254407966126056762e+00 3.817421043723043805e+00 1.385591567652504574e+00 1.958684579586681185e+00 2.759395808334724975e+00 1.823936181671222956e+00 2.929585101021289439e+00 3.192403220454861135e+00 2.748931779078575666e+00 1.852678119759756381e+00 2.615258462152537433e+00 2.875771005791361912e+00 3.059302272639081721e+00 3.913685699481594504e+00 1.527942632194061234e+00 2.925108212634250027e+00 2.891808939592627414e+00 1.023069518593970662e+00 1.687383119524031638e+00 1.739353929024353818e+00 3.475089258893723443e+00 2.068804705595960414e+00 2.018979002217148100e+00 3.475336181032958383e+00 2.839430300527333806e+00 3.098897497179328386e+00 3.627078915116116686e+00 7.677407202196390168e-01 3.601065646387289210e+00 2.402996866893105654e+00 2.392073090078946862e+00 2.617894685262995402e+00 4.578550492538433936e+00 3.565337529784804005e+00 1.823873209869846912e+00 3.675201556797067948e+00 2.179699556249140802e+00 2.632312074675799529e+00 3.412172264579758529e+00 3.087947631540100435e+00 1.502351848586454208e+00 3.060047561515838677e+00 2.292796857288437629e+00 1.291969715417415898e+00 7.903965918785620381e-01 3.506295116473058027e+00 5.901102363065938938e+00 4.987913568520897734e+00 1.494238156504108517e+00 1.674597697666163842e+00 2.975903797816765728e+00 4.858374156481794159e+00 4.245726654479280882e+00 2.500598622222991008e+00 4.579448915329437320e+00 1.519120205441079952e+00 2.239768270773884851e+00 2.967578836086505856e+00 3.536345962707731161e+00 3.950853885117417530e+00 5.539565926987678468e-01 1.821395443560660299e+00 3.233691074664733378e+00 2.960784183870911246e+00 3.652565464636769121e+00 3.477534840189751897e+00 2.158567007171993790e+00 4.167994178336495104e+00 3.761718945116744095e+00 2.367036488308917441e+00 4.453151080239226012e+00 2.397527527211107845e+00 3.160211605885379083e+00 2.878781902689140804e+00 1.544871795221627320e+00 2.827818448586698175e+00 4.607495655121863543e+00 1.911184469546135967e+00 3.879044040110614766e+00 2.575848254138173310e+00 3.272034085504178957e+00 3.384795770164275908e+00 2.591053691104302725e+00 1.925786083792120129e+00 3.559621950967680526e+00 3.912121032189670000e+00 1.938285918755412895e+00 3.067787479222783276e+00 2.748219604112454473e+00 3.286853376481302380e+00 1.861501031589674282e+00 2.900656053377091315e+00 2.439706264053530305e+00 4.105861506426712104e+00 2.749174654301157261e+00 2.639494676970181253e+00 4.156058386067320143e+00 2.700767838260518250e+00 3.430150859727832291e+00 2.744661066949541262e+00 3.862046332556786865e+00 1.905382389145880540e+00 3.489216649809955939e+00 3.858317126894804883e+00 2.719780800116641917e+00 2.691537207216763150e+00 3.306187479193029688e+00 1.141798340863921180e+00 1.989811533390733578e+00 3.256608174529689759e+00 1.746599686028369014e+00 3.067323088005259990e+00 4.356032195860761291e+00 2.165094322797223469e+00 3.074282390625151518e+00 2.545315834534023658e+00 2.191850721121032297e+00 4.258665727934380030e+00 4.452211607610117916e+00 2.900129392590621968e+00 2.786626902442887133e+00 2.553484918356693445e+00 2.635655206596292821e+00 2.915494893255712761e+00 2.449201368364962050e+00 5.130061903212339125e+00 2.784388339854641181e+00 4.001684559830069432e+00 2.261548782779742250e+00 4.229043387401986820e+00 2.443051411910051041e+00 4.377076733675911768e+00 1.178584228219874408e+00 3.795798276173631081e+00 3.572769152915911128e+00 3.841871468531147027e+00 4.351663117007668724e+00 1.459543582814117446e+00 3.476434799671989762e+00 1.563131558309098779e+00 3.939629078189473166e+00 2.769455214655887509e+00 3.118834635572949043e+00 3.473221177932782844e+00 3.342745313074545255e+00 4.205033378085960116e+00 4.287440955408222010e+00 5.243586422748792053e+00 2.122039195717362769e+00 4.124271540162951943e+00 2.994375821631801049e+00 1.748157622026155433e+00 2.659660795551595847e+00 2.530022140811250431e+00 4.284182630892399146e+00 1.411323475921717696e+00 3.646083100553995315e+00 2.265942294786148281e+00 3.150384196425285221e+00 2.534778147887589039e+00 1.111751039114426298e+00 2.310318735491985187e+00 3.002960253382634725e+00 3.386553490140189027e+00 1.413872820468601299e+00 1.740009211404390133e+00 2.454540885462781041e+00 3.042241998716515905e+00 3.500321848187225360e+00 4.526749270636262423e+00 3.301895389141772608e+00 3.112972381830985125e+00 2.379197724753653542e+00 3.603468437822517245e+00 1.967072457784682760e+00 2.458000644131741019e+00 3.014890896353313199e+00 2.839584030110692492e+00 3.398191294350305203e+00 2.363246456329588518e+00 4.868163910706553743e+00 4.356592270133335276e+00 1.407911090789347730e+00 3.466883937939562621e+00 3.541846916172208370e+00 3.189819332538322172e+00 4.300297557603529164e+00 3.155519329831724562e+00 1.963829773950563684e+00 3.692270310311155601e+00 2.872191242830539171e+00 1.609744905177218799e+00 2.881174365875450061e+00 2.994187467356829391e+00 3.515069814246129187e+00 3.917812053472613965e+00 3.082642874452611093e+00 2.581550915464838170e+00 3.073433430110467324e+00 4.169661689030397689e+00 2.109243443551710673e+00 3.007860052685995544e+00 3.326002515582331842e+00 3.369498823106082952e+00 2.727447001421417827e+00 1.942116775951010510e+00 3.912424936883042381e+00 3.148712200181328136e+00 4.837344277993275377e+00 3.492329004442836560e+00 1.638596240717426378e+00 2.255068341158076972e+00 3.877102191499345096e+00 2.865203350612646638e+00 2.596187427108370915e+00 4.844335440290288730e+00 9.780095939259685345e-01 3.058678588992206571e+00 2.976238449077523107e+00 3.568920165862835558e-01 3.187768266778122417e+00 4.971712796893688946e+00 3.957025688601332636e+00 3.833882321765996526e+00 3.381145106897275099e+00 2.479592615522942189e+00 4.569900092947360548e+00 1.788629600909688699e+00 1.984739156102793611e+00 2.477047227055690914e+00 1.499779070619860821e+00 4.508989340986750527e+00 2.166754029794953684e+00 4.621295079793883431e-01 2.951527825102495228e+00 2.922125954223793620e+00 2.972532702243853908e+00 3.698157980829232194e+00 2.399228653462010641e+00 2.368118396229491829e+00 2.498912201135764288e+00 4.654628575662206558e+00 2.835118159568150720e+00 3.090688350812484497e+00 3.686611836292067235e+00 1.798321132849747261e+00 3.534690261055517091e+00 3.304560974860130784e+00 3.292358251457703666e+00 9.168138400857749337e-01 2.141068113636579451e+00 1.960523122999552559e+00 3.563140912604904731e+00 2.788657564936487532e+00 2.648629307592411219e+00 3.307328973019936225e+00 1.580328590606035588e+00 2.274398906754053762e+00 3.820004888230432716e+00 4.286382098633671589e+00 4.927421389491067671e+00 2.558406734117165016e+00 3.731231409589301773e+00 2.884319736172280990e+00 4.360442953471310723e+00 4.723625504730676994e+00 3.552533618269258842e+00 5.438625608621226348e+00 5.081418916081511306e+00 5.470633739045776878e+00 3.820822275894399045e+00 5.013912428545759248e+00 5.799811333662925783e+00 3.617005407546012741e+00 5.064372489136090394e+00 2.380640527020922992e+00 5.210681200183180373e+00 2.747122992091988625e+00 4.246228726257574415e+00 2.224175705020192240e+00 1.721273190012224452e+00 4.003652870710925349e+00 5.226423366908493406e+00 3.895788556371573730e+00 5.585780149895295033e+00 3.964779385533944822e+00 3.105075626044666137e+00 3.692764163000455291e+00 3.792677338127501852e+00 4.569086924735312749e+00 4.786654493948288902e+00 5.155317905726159999e+00 5.107011135348662911e+00 4.274421830093264596e+00 4.287590370269636963e+00 3.788459365621977604e+00 3.786553247237796516e+00 5.062164213670645729e+00 3.813197918089120453e+00 5.683397990977872460e+00 4.391602215445683299e+00 4.699092150422433889e+00 9.996392189697917985e-01 3.863425977987155147e+00 2.640654648403367055e+00 2.227721563060302223e+00 2.463995409173735940e+00 4.430624374151517664e+00 2.895008056771256832e+00 5.909718502614832225e+00 4.074896071029983524e+00 4.051980006990509864e+00 4.328355992873718527e+00 5.085547728346424989e+00 2.665165337954023883e+00 3.993656603786343240e+00 2.954220144622994759e+00 5.218802040736577830e+00 3.700902630660923620e+00 3.593611710578537011e+00 4.831828397223564053e+00 3.955745838519584279e+00 3.047989535108174053e+00 1.437018928385763061e+00 3.991190640281415902e+00 5.921586101518671263e+00 1.665122622271113961e+00 3.522446095087510720e+00 4.082484649026892676e+00 6.064907628758922087e+00 4.058889582241831384e+00 3.559840813964204376e+00 2.409407380666218401e+00 4.232796422331684738e+00 4.039317164793066794e+00 6.689898848384352448e+00 4.830498691974438152e+00 3.226061074998423983e+00 2.426113100391634081e+00 2.716589187574279585e+00 4.155534704657489087e+00 4.424201140835722690e+00 3.783663678587249724e+00 2.737915683177899240e+00 4.442187161962647401e+00 4.820748380147611201e+00 2.962772436298468648e+00 3.573853968094072187e+00 4.236790797670321851e+00 4.937089759829825120e+00 3.894560221613804885e+00 3.832969988866337552e+00 3.721326672175653716e+00 4.652248892813498848e+00 3.212561214971714652e+00 5.454534239888568337e+00 4.531176702915590049e+00 5.480002653658186063e+00 2.974456977861201779e+00 3.735766135941467780e+00 4.387782906296747498e+00 3.894630988230328938e+00 4.521909940378456838e+00 3.207831663142261203e+00 1.660408447435682611e+00 2.960203075589603827e+00 3.500422180289635143e+00 3.063827878311826236e+00 4.008428905485768468e+00 3.567884116921886228e+00 3.772235566486521030e+00 4.231584039906517880e+00 4.367722751978528883e+00 2.764347052991879661e+00 3.571243001986536658e+00 3.119156605713055530e+00 2.210341896199908174e+00 4.610540691611658026e+00 6.017935011550756386e+00 2.660828651622427099e+00 3.160562847351769733e+00 2.996275031115413157e+00 2.671730911616299942e+00 5.286790123007159004e+00 4.320470579330079275e+00 3.923637759387440749e+00 4.085932727045303636e+00 4.455297586312046754e+00 4.417091780745788121e+00 2.891233504591673942e+00 9.885634215218479515e-01 3.388740990775065409e+00 4.210772461245317011e+00 3.472147224477424743e+00 4.795195579278120235e+00 4.372923217821919728e+00 4.924044408247207016e+00 2.897111418109799441e+00 4.063049881719397405e+00 4.484289559984601325e+00 3.251174347123570119e+00 4.292184981033133617e+00 3.080051721585782776e+00 5.191650739107926071e+00 4.580963920533559275e+00 4.776729291498223340e+00 4.333909701531876379e+00 4.563272211058627903e+00 4.566483620716770275e+00 5.675259956250105375e+00 5.227840534327011568e+00 5.286066921371961769e+00 4.949991825058591921e+00 5.783827363142685307e+00 6.481306780920102817e+00 3.193887438822687219e+00 4.165286145393775286e+00 5.570389987148073097e+00 2.938818146501493089e+00 5.831227142667271046e+00 5.351496230122232411e+00 4.533469435453419294e+00 5.331683114879851360e+00 4.706534356626833393e+00 5.726776504639147447e+00 4.969056362520733572e+00 6.314519494723779047e+00 5.121329851573681147e+00 6.633319722806726659e+00 4.466186176676738562e+00 6.443858912292233398e+00 6.767280085959276548e+00 4.556960532634337646e+00 6.866649693164391444e+00 4.957362836184345589e+00 5.675975811504093471e+00 4.244300958853076011e+00 3.738865818693416720e+00 2.890145381714298356e+00 4.794425660952239099e+00 4.815269914493968351e+00 5.856321879745143733e+00 5.889186263127940357e+00 6.047646216592861279e+00 4.681393769022168527e+00 4.449681901501441494e+00 5.434275781540300443e+00 5.635293633401873947e+00 5.628685845694793244e+00 4.458678979955307042e+00 3.871573028643596537e+00 4.306189562211635291e+00 6.497050797077565498e+00 2.564744842970172911e+00 4.655403421845036860e+00 3.836174942404139365e+00 5.864997827845272127e+00 3.880802695201175379e+00 4.775438773515164215e+00 3.687876885652449310e+00 4.434523657423078191e+00 5.024158195756607270e+00 5.038546706254446228e+00 4.329247900620926792e+00 3.359538971264419693e+00 5.298195514145948692e+00 3.922440300744563402e+00 3.393566160168218548e+00 4.404249976402883959e+00 3.726318795834570707e+00 5.387288155016762836e+00 6.194472006153795007e+00 6.093106116039254339e+00 4.912715195103935173e+00 4.053564015123331643e+00 3.207595599210379511e+00 4.118728746660766049e+00 5.200475883521065157e+00 7.378255735857855768e+00 3.766237191276947893e+00 6.593824214316335031e+00 4.965087322988395613e+00 6.234265194299694279e+00 6.398005809836285529e+00 3.944231099085694137e+00 4.014930685828907109e+00 5.300865522445306510e+00 5.222513621861833322e+00 4.202810280806990484e+00 4.593966040390112582e+00 4.973436837990810488e+00 5.244538429991649764e+00 5.120431865450497000e+00 5.722971026184856314e+00 2.934919480511709367e+00 5.374923815268512151e+00 6.500758370724625479e+00 5.666547321136269133e+00 4.668771240466942807e+00 5.303169153791457369e+00 4.591433514757026657e+00 4.875155695366174768e+00 4.682061515335356638e+00 6.322594876795791130e+00 4.316679795967230504e+00 4.392673137072982570e+00 5.411555783950691811e+00 4.660761586200609763e+00 5.069576303736910816e+00 3.539832259689205785e+00 4.935154441627762623e+00 6.315793761694485475e+00 4.746541225665041885e+00 6.086525057503542335e+00 4.028129617807445939e+00 3.322258112741533598e+00 5.715199818434061108e+00 3.669061903985879614e+00 5.191669240725694578e+00 5.999806205820817695e+00 6.803374995034898731e+00 4.214124615965766374e+00 4.281011435605154070e+00 3.684545826035407590e+00 7.277488306311173716e+00 5.067422855140153892e+00 4.152636833287121298e+00 3.900395426114904307e+00 4.338241484298523964e+00 3.382332835982514663e+00 5.252801909248677958e+00 3.849748654195642938e+00 4.981212272996887513e+00 6.724886919031515475e+00 5.202398685108665433e+00 3.929027152146422175e+00 7.086524430258132057e+00 5.341767704426370500e+00 5.249340172721129072e+00 5.785863071288813053e+00 3.999005909940404280e+00 5.068997876488510634e+00 4.264126790685090818e+00 5.295359591172903890e+00 5.976310684669559947e+00 4.580722760604014177e+00 4.959031892796299523e+00 4.168429748750607899e+00 3.506198720418219672e+00 4.600994751291519691e+00 4.559732495916416717e+00 5.059240902862068623e+00 4.732980997205392448e+00 4.434267222143057019e+00 4.859268089081129283e+00 5.289204764749754872e+00 5.486561164019713388e+00 4.722528854717677582e+00 5.808308233817455424e+00 6.493845649543634302e+00 6.297565069033804974e+00 5.715076309876469196e+00 5.781878236542057792e+00 5.771957189266414545e+00 6.732247535698205887e+00 5.216057248934034440e+00 6.440665575128098119e+00 5.783013669049360317e+00 5.110956557595565997e+00 5.667039016259871609e+00 8.444308879063818551e+00 4.412326452258356291e+00 6.276543655286586976e+00 7.708147789859788546e+00 4.831160650932364575e+00 4.517954411929162362e+00 6.148310106389552665e+00 6.844838504586888028e+00 5.536003605227032054e+00 5.388786384106529326e+00 6.821460010410205221e+00 3.051815347185333760e+00 5.783729992406335008e+00 5.812625251335929555e+00 6.087916454329673321e+00 7.059460447551693107e+00 7.318377554623147319e+00 6.629411565931459194e+00 7.034856742022861376e+00 5.668784125209052505e+00 6.469352741995412437e+00 7.089555564877353611e+00 7.393158748564346183e+00 7.992421899839890820e+00 6.818265421880136401e+00 6.181242358533728165e+00 5.154964266484887148e+00 9.378087911413791389e+00 6.212133412158480361e+00 7.806028839603326830e+00 8.229791948397247481e+00 7.927356599747612975e+00 6.536046998239672057e+00 6.796801245546745918e+00 7.269834545415424287e+00 5.861074473020525311e+00 6.237097923371363706e+00 6.816685324841106564e+00 7.491909720163669739e+00 5.379845638934815710e+00 5.874837540031599303e+00 8.425031548098633749e+00 7.489765328734347527e+00 7.352672682302317853e+00 7.054716112738366185e+00 5.727580802281741157e+00 6.686580327615070374e+00 7.388842845348366772e+00 6.266371839763500873e+00 7.269778606438080715e+00 6.568331110231214076e+00 4.110034301696424031e+00 4.142318146665456169e+00 8.202657790215058142e+00 8.984498828600660403e+00 6.732749778625116477e+00 7.359552007515063998e+00 6.615518700096346016e+00 7.418907282853591134e+00 7.830753817753151935e+00 6.751530911867175355e+00 6.874110483401739913e+00 5.726466324973361388e+00 7.492130185974632539e+00 8.567777829833323366e+00 7.429488591565927891e+00 7.355527657021096566e+00 6.697189647386428746e+00 6.821605127728595619e+00 8.726980696051422015e+00 7.195595562785166877e+00 6.905913076401722250e+00 6.719438038248510381e+00 8.854042434750972745e+00 8.538933932726489928e+00 7.109158716539293543e+00 8.559172910813231283e+00 9.405070937731910163e+00 8.660141678014394273e+00 8.008687472139827790e+00 7.528088674934138247e+00 9.822960545978988378e+00 8.868776149546837573e+00 7.045148186075937069e+00 1.063744615063745513e+01 7.390024906229442969e+00 7.326945771717999101e+00 9.261867789047055766e+00 9.376653098449105883e+00 8.015352271198377565e+00 9.582368905205164822e+00 8.151091783873217977e+00 8.391026732942354016e+00 9.530200083776367848e+00 8.217922259598465118e+00 8.360388503536837490e+00 8.830135776904951328e+00 7.733838645212708585e+00 8.175642706872080723e+00 8.790692211933802014e+00 8.002950111757435536e+00 8.929625637096901158e+00 7.312662803224930563e+00 6.762163187215589844e+00 6.592922462427784680e+00 8.325625521350344727e+00 7.771648197759739141e+00 1.050697802115651847e+01 8.928793738116462819e+00 9.312008137228801274e+00 7.750632431445736437e+00 8.883730128687801653e+00 9.696188680383352576e+00 8.596068847919172029e+00 8.700806282899382182e+00 8.240087642963016989e+00 9.627423852414981553e+00 8.005338154424549657e+00 1.013269750007865788e+01 9.620538326327908507e+00 8.742109806520460324e+00 8.175414639949568851e+00 6.040078122575563313e+00 9.278155958090005484e+00 7.437447793683578112e+00 7.802810735620081317e+00 9.725983979250537814e+00 9.820750392262096895e+00 9.270796125577120961e+00 1.056668265595930123e+01 9.808702612452776748e+00 8.424253603352580555e+00 7.980244954517762501e+00 8.544645729627218245e+00 8.561092661133987036e+00 9.263341815131209245e+00 8.716151918348749916e+00 8.866540625554428345e+00 8.955976883749880102e+00 1.008971346628757537e+01 1.056283638446551798e+01 9.164910868211864070e+00 9.829910113064217470e+00 7.033114954618994830e+00 1.026665163692852545e+01 8.535449642558125660e+00 1.001201563080221746e+01 8.963076191996064424e+00 9.129169709067369354e+00 9.342083107073733572e+00 1.002344599533749125e+01 8.737470418417066398e+00 9.923229600129506167e+00 7.468796979081836263e+00 6.625572692645149253e+00 8.916154260977164014e+00 1.045084961588736938e+01 8.766835818676737446e+00 1.077823202078841547e+01 8.986117999625546915e+00 8.455024348825869396e+00 8.058897499721652480e+00 9.337570060104015468e+00 8.527791760846664459e+00 9.896462107698221544e+00 1.092350724733784162e+01 9.950446497889238628e+00 8.202598691430569744e+00 9.480730112780904051e+00 1.031513096620111014e+01 8.616767254094696682e+00 7.486182411075390952e+00 8.728181922615123156e+00 9.286390546699466952e+00 9.308711399080966231e+00 8.947536040890105014e+00 9.159831275251903548e+00 8.494108954948364598e+00 8.089548090717396889e+00 9.417261932143356162e+00 1.083630162057169066e+01 1.005815152233709320e+01 9.341528081416500484e+00 9.102515408332831015e+00 9.198033977406632644e+00 7.894709308920301538e+00 9.300309686415026533e+00 8.424559691263121763e+00 8.347237423312746429e+00 9.792863706563709414e+00 8.581590116780406063e+00 1.204782194668479178e+01 9.161857303218736703e+00 9.972213135691010422e+00 8.756618132686492473e+00 8.708113632844600716e+00 9.459444180716525707e+00 9.615787830468434549e+00 8.935196384403562675e+00 9.288470822993138754e+00 7.888191839254090176e+00 7.941438485010031023e+00 8.925129253010863906e+00 9.171673722739043910e+00 9.127012813340821040e+00 8.850120103256450932e+00 9.405267873187007410e+00 8.723665711804006406e+00 9.034593045735773487e+00 7.562306268982839086e+00 8.537028584618131077e+00 9.102112944013530438e+00 1.021445426895355091e+01 1.048504399561184819e+01 8.842268402946166006e+00 1.011558795639943042e+01 8.387487619685291662e+00 8.998664774140744171e+00 9.025646513702849205e+00 7.824895898909802305e+00 9.451254440744072838e+00 8.039971843618436864e+00 9.321660203425814473e+00 8.379528398851666893e+00 8.472981168897870674e+00 8.519320556580046500e+00 1.053807374063864621e+01 8.992766138039444357e+00 8.910643287321171613e+00 1.127185188784365444e+01 9.668084536170214349e+00 9.510229103453935906e+00 9.709924923498364890e+00 1.014095082813204485e+01 1.076171131087444444e+01 9.232006072089582460e+00 8.214967955468303273e+00 9.222350187846387826e+00 1.157450391686093027e+01 1.135040618729786388e+01 1.176550992397196005e+01 1.049169708918654642e+01 1.196234857533193718e+01 1.140521465100534115e+01 1.020398445812099730e+01 1.035023949236130569e+01 1.167426060898335116e+01 1.027560284039283722e+01 1.233327874785113210e+01 1.180905170011073224e+01 1.117705967354457997e+01 1.256227609506045617e+01 1.186796092016552073e+01 1.041661058661688344e+01 1.093914129291172443e+01 1.231052249986613489e+01 1.207925631934638133e+01 1.152875582004709187e+01 1.278590611148655931e+01 1.071501258989722416e+01 1.060407666181530928e+01 1.251975521408828484e+01 1.017315329634215537e+01 1.255611453663051513e+01 8.982952730983377876e+00 1.098311291251521205e+01 1.038429188788241397e+01 1.095898501405487657e+01 1.171710494069634656e+01 1.178178049840317954e+01 1.133904346353832615e+01 1.228194335997648956e+01 9.963744591939258655e+00 1.135737699829196856e+01 1.076991369678570543e+01 1.068072143321223422e+01 1.129553274226243431e+01 1.233881609636834042e+01 9.746897509501934564e+00 1.079853135424255406e+01 1.108357718116115365e+01 1.129104535505808471e+01 1.094727631839473148e+01 1.111717147836139397e+01 1.121065686296408614e+01 1.049354818092645303e+01 1.212970681964737274e+01 1.011474040647880734e+01 1.032803575383571193e+01 1.126705006842321843e+01 1.319828769139363622e+01 1.090495913844541853e+01 1.199863050404607101e+01 1.185620640916148716e+01 1.007953525874803269e+01 1.181272844238650599e+01 8.851124398700640938e+00 1.099488718378349184e+01 9.585552990653797067e+00 1.010386081959845406e+01 9.792694502493915820e+00 1.245604311657927354e+01 1.235867980779301156e+01 1.078764700024172285e+01 1.028477135467849735e+01 1.018130380156280879e+01 8.865321709594466526e+00 1.142426290571133052e+01 9.430157548696870506e+00 1.073665143427445123e+01 1.031357514993965196e+01 1.251724098489965620e+01 1.167252075716012705e+01 1.194911743259993564e+01 1.203551375755408337e+01 1.053186224507249591e+01 1.251119816845629273e+01 1.112010553910977784e+01 1.152652462723054505e+01 8.837591350505698884e+00 1.041838880358579011e+01 1.199886920113748623e+01 1.065204347737884305e+01 1.033182664363481607e+01 1.177408860001406765e+01 1.175013792034987326e+01 1.085827461978082553e+01 1.028684691438431820e+01 1.207695825435624570e+01 1.145474179972138984e+01 1.075500637386271663e+01 1.170761934735262599e+01 9.591173217056406131e+00 1.083246035572440746e+01 1.150060107529055031e+01 1.108569898588118363e+01 1.174399291496686004e+01 1.168454658885873165e+01 1.167027277896476356e+01 1.118454472538494038e+01 1.016979354377929567e+01 1.027207689060464091e+01 1.166902838236378237e+01 1.041071434987922295e+01 1.028438175981088243e+01 1.303331262509110822e+01 9.561018902977840739e+00 1.110021457586265647e+01 1.017686856626445469e+01 1.247828456385600226e+01 1.192806866145352451e+01 1.251517232955406556e+01 1.180810795783312628e+01 1.241234400792080805e+01 9.452381610988469518e+00 1.262834945686017818e+01 9.458454811678667085e+00 1.178998063616158554e+01 1.318164713457427162e+01 1.256800624073092898e+01 1.017998348550771226e+01 1.032655798724259100e+01 9.690506865347655818e+00 1.270242615982153822e+01 9.912239194152544286e+00 1.219396168981966788e+01 1.153292621470276380e+01 8.529681198150489863e+00 1.099652994743665957e+01 1.160836527565781573e+01 1.013046893660793302e+01 1.120324840066360395e+01 1.162015307990780144e+01 1.048631106607716745e+01 9.804621773006505947e+00 1.190234289323512940e+01 1.195495662979950602e+01 1.063486314423578172e+01 1.083820017144728531e+01 1.143181477824724190e+01 1.228725279975109075e+01 1.029866629058493821e+01 1.222910837356900693e+01 1.054039613957725230e+01 1.228164749565119784e+01 9.778589869392305900e+00 1.066614921612654854e+01 8.649709139718346762e+00 9.835394240175279634e+00 9.669513440501052770e+00 1.074465003115818362e+01 1.000273342952546685e+01 9.681008307222038312e+00 8.581241172828388386e+00 1.016527881545537149e+01 1.074492873518883229e+01 1.169973466460416844e+01 1.044143149991274555e+01 9.812517159714507997e+00 1.205464002409046742e+01 1.127452529430877348e+01 1.203860348176723960e+01 1.118732056285925758e+01 9.094616545892913351e+00 1.096663405573352179e+01 1.121852615030191735e+01 1.175091859248120585e+01 1.095502567529414684e+01 1.234062082615827549e+01 1.295073759356185228e+01 1.254267200494141044e+01 1.106572636211467042e+01 1.198936267683169632e+01 9.638441035086623643e+00 1.097004065786070015e+01 1.101297668033889998e+01 1.068756880862391689e+01 1.063816196533060854e+01 1.090426182058286386e+01 1.247391280911925904e+01 8.911521309188756845e+00 1.331005745351976266e+01 1.198094168135394533e+01 1.301529139111065803e+01 1.108011642743140435e+01 1.270496441415412647e+01 1.155862422219502328e+01 1.012243477574452655e+01 1.008387107556067619e+01 1.200631276865034991e+01 1.230812777355791354e+01 1.074009596192665228e+01 1.072673983296269995e+01 1.081350978628650061e+01 9.712716441213517626e+00 1.233134403017987779e+01 1.039272385852144964e+01 1.023565523347599537e+01 9.935897960704943799e+00 1.086782447487278347e+01 1.125822290838904571e+01 1.012266879346299575e+01 1.187540146550634290e+01 1.202791093254030308e+01 1.337053905624860839e+01 1.105298299384099359e+01 1.149663017510014562e+01 9.036499687341322584e+00 1.058883824158397680e+01 1.174989791133991623e+01 1.181584190686752756e+01 9.826854288458294562e+00 1.194863096190169216e+01 1.058214142113265588e+01 9.687820885242777180e+00 9.401161165382232454e+00 1.118311752313237051e+01 1.268048867923211276e+01 1.049213686851411076e+01 1.140721621938060437e+01 1.093961473451744126e+01 1.190594544584976511e+01 1.234762117448577889e+01 1.201523562918674948e+01 1.299246753095070872e+01 1.114654093119475675e+01 1.009478527583996765e+01 1.147764032975934967e+01 1.164501917356570537e+01 1.152940096730106134e+01 1.025906548722389466e+01 1.080100057680040138e+01 1.078592694757393566e+01 8.838881983926583530e+00 1.074434208572422733e+01 9.808704991101807380e+00 1.070444283712264522e+01 1.050378700457333458e+01 1.151198437395831498e+01 1.117737119281319913e+01 1.045780067422156101e+01 1.233347392050285762e+01 1.383327849452082958e+01 9.695647226985277811e+00 1.207866359040870385e+01 1.074568694345868458e+01 9.945662984876047830e+00 1.220281964392141560e+01 1.045580323699062220e+01 1.138656349092187625e+01 9.195950521262012956e+00 1.176660790720318417e+01 1.017155460959208035e+01 1.128430669491903160e+01 1.194334484032510879e+01 8.437479965344355293e+00 1.096564285985412823e+01 9.581745303129466151e+00 8.884704713828670108e+00 1.171516907506952165e+01 1.196523377071737393e+01 1.222461840605543770e+01 1.109411815211166541e+01 9.820733944819743044e+00 1.104513787670654601e+01 1.016164652627602116e+01 1.028147935838845584e+01 1.072000696074249859e+01 1.302899551645355736e+01 9.706088400282341766e+00 1.006055188533161449e+01 1.265475802589120491e+01 8.839580611343668792e+00 1.150148079061449025e+01 1.190531164963515209e+01 1.330260251209443645e+01 1.019312781999030015e+01 1.099095118147673311e+01 1.134817683201673333e+01 1.173286736305038502e+01 9.774104535837878416e+00 1.040349318829789560e+01 1.191489543982903676e+01 1.067613252992198802e+01 1.134387337434896459e+01 1.009425817167516470e+01 9.291355092902403356e+00 1.064147618652970984e+01 1.074659295576691420e+01 1.200917104006455105e+01 9.604541094809491142e+00 9.597785105399726291e+00 1.085275008931784413e+01 1.084399644142359342e+01 1.125786698559015342e+01 1.046545012733306379e+01 1.001259568301029468e+01 1.181079912170464041e+01 1.130190719181185166e+01 1.110911834823816946e+01 1.206114951234247457e+01 1.393955138287184781e+01 1.070696781521455065e+01 1.177886779064156286e+01 1.169751404567578135e+01 9.937902941726024508e+00 9.994573588319692448e+00 8.843648743621471908e+00 1.064927015283171308e+01 9.913289678357450896e+00 9.613213322852933729e+00 1.316170060016908749e+01 1.070061421146610847e+01 1.186972546128317596e+01 1.201709340937024528e+01 9.964125699716520401e+00 1.030127693941066802e+01 9.719066605183025231e+00 1.004870954700984775e+01 1.088044648980452855e+01 1.031015453006327043e+01 9.089419939938059301e+00 1.077230791727331116e+01 1.067815608800625071e+01 1.080266558166960777e+01 1.120134700749643386e+01 1.049606280142795178e+01 1.035110864334540182e+01 9.634712766200104639e+00 1.213138478860166991e+01 9.817824094572625171e+00 9.494138751596375769e+00 9.393529630438484546e+00 1.043636400378688656e+01 1.213405156059317669e+01 1.045054030869644457e+01 9.072565003532309547e+00 9.151543793984290076e+00 1.151192750517168761e+01 9.707557745797879889e+00 1.010914153223398237e+01 1.112768733376001329e+01 9.019650205188545655e+00 9.072213830187269679e+00 1.084141435742559700e+01 1.300246293894918104e+01 1.058575281911588384e+01 1.017817017089210552e+01 1.240819622693648228e+01 8.899670165599756544e+00 9.186223499520565383e+00 1.075169412401150026e+01 9.436993068423721098e+00 1.205437163041597159e+01 9.612495283670902779e+00 1.014769522047953920e+01 1.385598912627753876e+01 1.185127459967351626e+01 1.227998650313465667e+01 9.786904068315751104e+00 1.041245836019659166e+01 1.354902801839586068e+01 9.855982631775512814e+00 1.047533184459000744e+01 1.209970274880427432e+01 1.109144435098446380e+01 1.256162768867110380e+01 1.072777070782785636e+01 1.051871988068738162e+01 1.049870480329458822e+01 1.110833946247205972e+01 1.084014582189314346e+01 9.340488981351292352e+00 1.105054050995343751e+01 9.524560418216882596e+00 1.109610112745434307e+01 1.131458980943044068e+01 1.008241564474416485e+01 9.850076280047085575e+00 1.015726189970387061e+01 1.177646805624875626e+01 1.108574957555873830e+01 8.986583985610566927e+00 1.065168685195224896e+01 1.009853940033176123e+01 1.116638096819105641e+01 1.051797550394999448e+01 1.150752423539875480e+01 1.039829869753033265e+01 1.213272728436930770e+01 1.204089718892739569e+01 1.080334131229955474e+01 9.819190551712592807e+00 9.850242177660225806e+00 1.104185779383965738e+01 1.232845924647894265e+01 1.148822861106906856e+01 1.152665124863972324e+01 1.165958706104661857e+01 1.152891926702327829e+01 1.048480637048392694e+01 9.390172090913832648e+00 1.008755806460026783e+01 1.023554591132089620e+01 1.155864877828418713e+01 1.152344979279710380e+01 9.530342848494898433e+00 1.195262350672468621e+01 1.145717226678392286e+01 1.214100944004558791e+01 1.109894858192592437e+01 1.217570840298734680e+01 1.227831451733515600e+01 1.034647471672057684e+01 1.369827315962639069e+01 1.068281178453121427e+01 1.069966570041352227e+01 1.012943033812366700e+01 9.312385800863600238e+00 1.208747467428370470e+01 1.236462939348620793e+01 1.172651270360014308e+01 8.994952832841471846e+00 1.104013283234735709e+01 9.311606658307539419e+00 1.187298777842595854e+01 1.142169161549178824e+01 1.020065070038491051e+01 1.115104520392120513e+01 1.147074735105436183e+01 8.883084366103272345e+00 1.107280094067370335e+01 1.164694627134034199e+01 1.271439704465495701e+01 1.092841021487016739e+01 1.305139023944781407e+01 1.126532858236626922e+01 9.079208682950305587e+00 1.104640038861123053e+01 1.087627328097450352e+01 9.867879982674086392e+00 1.149182599628251111e+01 9.687296631093014199e+00 1.222574202290968337e+01 1.112102171394315775e+01 1.125572388229059051e+01 1.081120742266256585e+01 1.042292092009624049e+01 9.486503745822529865e+00 1.243341945651264169e+01 9.771969894702989379e+00 1.059589828807657241e+01 1.037853990610479471e+01 1.001254758295944569e+01 1.093923636367614627e+01 1.024141146916113598e+01 1.046938458677271022e+01 7.876556838017463313e+00 1.058555908657844569e+01 1.142646362799147219e+01 1.192648384422311558e+01 1.224112438226292277e+01 1.303548607698714257e+01 1.096613355026317826e+01 1.228024383183581847e+01 1.143536217119580911e+01 1.015232683425765359e+01 1.119594750732316513e+01 1.090784772354847654e+01 9.810308127876567141e+00 1.206916537372930520e+01 1.183062238605468508e+01 1.102151667465203566e+01 1.001548332674419406e+01 1.049301390341127949e+01 1.008706314284806282e+01 1.175877699033071266e+01 9.831924881041130604e+00 9.036878105582815124e+00 1.060951845679530159e+01 1.164738455650906346e+01 1.020009497768158013e+01 1.066719745915453288e+01 1.212556498407132644e+01 1.072178257344361363e+01 9.890278158223541283e+00 1.077160973651736242e+01 1.034643725706646222e+01 1.155536097611285662e+01 1.034206160733440605e+01 9.994418609961243760e+00 1.096036852403200434e+01 1.140060193373229680e+01 1.109082184324136655e+01 1.232214126826972134e+01 1.201769256778302264e+01 1.131607253829851167e+01 1.273420432077981168e+01 1.065112046019190295e+01 1.108846719547766213e+01 9.406861755099553690e+00 1.202051243485228049e+01 1.099965097477969245e+01 1.115120571548901296e+01 9.458261972586791799e+00 9.888418730731029171e+00 1.261140211495039942e+01 1.032717498990686700e+01 1.051826040296257503e+01 1.033796080329617162e+01 1.191489095359839467e+01 1.134875303825143433e+01 9.888450603489461699e+00 1.263406430185365181e+01 1.218761733938763037e+01 1.056102640349649135e+01 1.000027755225053028e+01 1.225930725332903215e+01 9.607814527309727737e+00 1.023222714450734827e+01 1.313666772668873683e+01 1.035568382803121068e+01 1.163344571645946779e+01 1.198355117701084183e+01 1.288926408534093682e+01 1.061135799008011560e+01 1.053860355736359899e+01 1.161656401098232827e+01 1.224497425541910367e+01 1.256745809765791577e+01 1.170397898013458793e+01 1.167689041382698889e+01 1.287956874310278188e+01 1.268900967884816566e+01 1.401128985433911645e+01 1.228485780097630276e+01 1.266916163669829665e+01 1.214016516388247879e+01 1.455791045507530512e+01 1.325106164604926207e+01 1.289986095452507087e+01 1.197298196280477178e+01 1.025125346706270157e+01 1.335239947737656152e+01 1.282974553723972200e+01 1.247928145253874277e+01 1.114161058690002193e+01 1.331667638103928297e+01 1.071956081887916312e+01 1.075636062643331314e+01 1.178580545453166195e+01 1.213356029794813828e+01 1.151578562889410762e+01 1.274241202500500059e+01 1.341113202465717968e+01 1.108276972841848718e+01 1.449894309789330826e+01 1.390140564555870561e+01 1.232290994130710615e+01 1.362044971416118244e+01 1.327768177467697974e+01 1.304557834463134469e+01 1.157271753922977453e+01 1.288351475860412698e+01 1.247348972060671812e+01 1.309084830395175558e+01 1.221497482399578516e+01 1.135415388492141808e+01 1.379825691709402591e+01 1.122794594629302445e+01 1.205407315562554693e+01 1.486191185187658270e+01 1.186636804077671492e+01 1.215496556540182205e+01 1.501146695555575228e+01 1.213799833135632866e+01 1.375302262728340175e+01 1.110905587104464232e+01 1.367039970671294391e+01 1.345778800566329636e+01 1.214258291202478901e+01 1.252326999990172141e+01 1.135757356803284068e+01 1.342455265991031865e+01 1.082592067701447824e+01 1.272685343344778097e+01 1.201099285094655578e+01 1.431173083852612216e+01 1.210021656643642807e+01 1.286755435052880259e+01 1.319920942070380931e+01 1.262779476755327046e+01 1.383572269372844232e+01 1.248478095682609279e+01 1.243918812675149077e+01 1.467656676579574970e+01 1.551740231302608386e+01 1.129458744544988136e+01 1.211815211635676981e+01 1.235694322769025355e+01 1.501037285757119299e+01 1.503408319600875664e+01 1.399287875879117138e+01 1.148927623187412728e+01 1.448273391827686041e+01 1.366571579699079209e+01 1.255845212103051978e+01 1.402372246747006557e+01 1.269725923652426580e+01 1.409115435228006419e+01 1.337020755844064901e+01 1.173144739534720316e+01 1.307441786044729781e+01 1.262934340631321106e+01 1.356609149269114312e+01 1.188333310044760083e+01 1.394460126033011882e+01 1.258078251999132036e+01 1.362267976616669607e+01 1.317754415898082421e+01 1.408779273190965675e+01 1.325366598069257229e+01 1.275136128497388555e+01 1.302954640198330161e+01 1.347431068955251376e+01 1.146947692298851784e+01 1.205126961990544743e+01 1.274271281566739233e+01 1.324349633331710763e+01 1.383576866035737041e+01 1.379841744689870353e+01 1.304727195251858696e+01 1.349310829638761788e+01 1.310315034322658256e+01 1.247116353418637225e+01 1.340654383145622575e+01 1.139831919766579915e+01 1.265363686147217237e+01 1.327980014107107998e+01 1.264420139585346270e+01 1.438803093142530010e+01 1.238660039407468005e+01 1.392515698820805525e+01 1.252636870915853251e+01 1.259804458386007830e+01 1.220881698118486547e+01 1.286326148494629074e+01 1.314296666933728908e+01 1.089871539343613271e+01 1.243804321447229100e+01 1.263337982354623179e+01 1.194155806935906128e+01 1.128525762382646569e+01 1.348716404058707141e+01 1.301116314037727761e+01 1.324545784621854594e+01 1.342719659741892535e+01 1.081291182705166420e+01 1.257021173333601638e+01 1.282943839894938876e+01 1.347201049385589755e+01 1.282447961912720302e+01 1.260364486087084757e+01 1.376643662065765383e+01 1.403684236954238784e+01 1.338284055985608312e+01 1.367312158768280739e+01 1.091586567365601468e+01 1.273333177065882360e+01 1.415235637742159902e+01 1.216165517317420708e+01 1.331221443029205709e+01 1.499066627878060309e+01 1.232483852383919931e+01 1.267424410099228638e+01 1.352569298599686221e+01 1.258574973698352117e+01 1.174049611876713861e+01 1.428869438645776313e+01 1.313572628463889203e+01 1.382608027570917741e+01 1.409834863096273594e+01 1.332553332646354605e+01 1.263461377843111322e+01 1.379301490425166676e+01 1.320030405742847535e+01 1.056406635943432271e+01 1.344759299081361270e+01 1.308059827573316625e+01 1.254010614340764462e+01 1.356208004221884345e+01 1.239400572706788139e+01 1.358207122989623450e+01 1.408375117690906109e+01 1.389175323958696850e+01 1.276929822392429870e+01 1.335651024706598911e+01 1.204003837762613216e+01 1.263178187054253954e+01 1.156153009885721517e+01 1.322200025218632646e+01 1.401684150449055188e+01 1.396845904843301156e+01 1.425187527902112095e+01 1.334812099853878209e+01 1.254345170965071254e+01 1.390270736306604782e+01 1.322419323375855527e+01 1.332703837583371786e+01 1.245027078774289109e+01 1.283180721491080156e+01 1.352198196774511274e+01 1.301819218186135174e+01 1.442580644687044256e+01 1.242811399980523746e+01 1.082922701460551274e+01 1.291626160120423883e+01 1.191719316139006679e+01 1.177238029983747225e+01 1.100015295578592678e+01 1.254593482641059232e+01 1.417377869313628302e+01 1.104808321190609277e+01 1.217533062751355466e+01 1.062967431179018618e+01 1.316717798399136363e+01 1.377156592307779448e+01 1.248750562882609039e+01 1.358521335856604395e+01 1.435214787423840122e+01 1.257171701968874089e+01 1.309755877831528714e+01 1.576692790433871139e+01 1.330162207189367329e+01 1.315678483243105212e+01 1.535910377941123350e+01 1.498006696387356662e+01 1.184684302276783008e+01 1.375282264148617095e+01 1.297358363610151244e+01 1.395211597455109320e+01 1.283596853957051209e+01 1.480542966191304544e+01 1.444852116667714270e+01 1.412771685773389763e+01 1.302683718581400107e+01 1.451675339013373289e+01 1.409120991041496751e+01 1.424265150009857273e+01 1.287614791726009678e+01 1.666275835433265939e+01 1.547794134789945808e+01 1.603106107480304843e+01 1.531613849830618612e+01 1.459689940296446764e+01 1.473916110318879369e+01 1.297502196876988378e+01 1.619836488201251612e+01 1.431390952816815876e+01 1.495955300265063315e+01 1.473530346449054385e+01 1.341023271356728586e+01 1.280130857175729631e+01 1.492803080222290646e+01 1.377777815787163718e+01 1.276592935225497349e+01 1.535221925924470732e+01 1.287835199773458150e+01 1.424372811464644606e+01 1.331307121753451561e+01 1.332920270044221134e+01 1.388578079290095069e+01 1.315654941544897127e+01 1.436861072636417802e+01 1.464003162256251933e+01 1.485857769264916861e+01 1.366275132076112975e+01 1.395762645408956892e+01 1.468813513558031403e+01 1.246914288833630202e+01 1.189573619486848521e+01 1.332776865801853994e+01 1.650715388765523883e+01 1.321101335809129829e+01 1.565080814852045954e+01 1.428063936909644660e+01 1.357637912737930996e+01 1.291847852919750039e+01 1.405728377253247885e+01 1.364631039824110559e+01 1.353476921970566593e+01 1.598550678847553463e+01 1.454516848306582588e+01 1.453733670190561078e+01 1.290164271533700280e+01 1.338121143333619933e+01 1.416190847788032592e+01 1.270697853781779330e+01 1.460924860636029088e+01 1.313616954125610725e+01 1.525412967381850038e+01 1.368825886054018959e+01 1.502034447172851728e+01 1.399798229146740880e+01 1.333059765338394520e+01 1.329509708828141790e+01 1.401058638360662556e+01 1.557215920240493823e+01 1.182262203779958476e+01 1.158716856743671286e+01 1.430901035416545675e+01 1.157485751649827144e+01 1.546546635158643213e+01 1.393510170287079752e+01 1.382539341990539228e+01 1.273946995039122854e+01 1.263052441096764156e+01 1.357048470500976656e+01 1.267288623897380262e+01 1.521212056378724320e+01 1.437275703475540034e+01 1.413858327826087091e+01 1.597957066921482472e+01 1.477629362604161756e+01 1.450115307433022416e+01 1.378405106456282603e+01 1.348536785131912730e+01 1.479951301304822131e+01 1.474740323027737965e+01 1.364718346624271383e+01 1.303223355243272330e+01 1.446216528459937756e+01 1.626118265342685376e+01 1.299840738218409442e+01 1.526721370423818236e+01 1.513272999190393264e+01 1.383414036578128403e+01 1.478806917353578498e+01 1.708833215626937729e+01 1.684950701419823460e+01 1.633208750795682818e+01 1.849601675793963551e+01 1.746125274755438994e+01 1.397422002107125216e+01 1.793197001038807059e+01 1.619649705036000498e+01 1.638692269456963402e+01 1.606168669624727485e+01 1.454247198446011069e+01 1.704266633664051156e+01 1.535276832440149697e+01 1.759560922698444330e+01 1.565351149175951306e+01 1.466156473419363770e+01 1.596170659633154187e+01 1.609505096943317426e+01 1.741522202716143752e+01 1.500014772011399167e+01 1.815508667300944268e+01 1.667391188056793183e+01 1.680876384505256738e+01 1.544602186139924527e+01 1.584380473710839610e+01 1.532836472805269779e+01 1.757043879549274479e+01 1.476618011059964175e+01 1.644719288322238171e+01 1.522860970020625793e+01 1.673315833863629010e+01 1.732332688853015767e+01 1.585083756951979517e+01 1.455185190770194836e+01 1.621057314772724922e+01 1.578443595312818815e+01 1.661916785446218725e+01 1.652956452087513739e+01 1.587035790686233838e+01 1.668854595818001485e+01 1.592630991267394869e+01 1.622056561832722821e+01 1.816418757013487095e+01 1.741342701197250165e+01 1.604097590290071906e+01 1.379212766335616536e+01 1.588286385755951180e+01 1.537052952413758966e+01 1.659355774789178639e+01 1.863889597432800116e+01 1.550498648681927172e+01 1.530725191257960738e+01 1.497818052191801463e+01 1.509471160001637280e+01 1.624007612833404224e+01 1.568539395699476380e+01 1.497112311099334825e+01 1.472643586778820968e+01 1.692579242073239243e+01 1.492664350104438675e+01 1.691113252224059593e+01 1.506953704524103799e+01 1.554527902007688134e+01 1.643306547493166647e+01 1.706498464414659111e+01 1.330099585708793875e+01 1.553326826041516284e+01 1.598402195260648107e+01 1.761005176448811227e+01 1.529620503306909995e+01 1.704752927978908161e+01 1.470500649482657884e+01 1.571140180174964129e+01 1.593010608533167805e+01 1.588174987947114758e+01 1.654456672028388553e+01 1.523663052933812878e+01 1.638670465467782122e+01 1.701672033496540948e+01 1.578567080798518596e+01 1.865510089538413396e+01 1.694274545667669329e+01 1.506607482833023859e+01 1.407907195882393303e+01 1.599215137030673262e+01 1.684437939428853070e+01 1.639494426288972662e+01 1.567983093578917853e+01 1.406185391864894285e+01 1.627642721684498284e+01 1.619511122806382986e+01 1.634262997354603897e+01 1.536909209556053568e+01 1.760770832506317518e+01 1.559430452352959051e+01 1.682790128380881356e+01 1.729471130498502873e+01 1.584794445055563727e+01 1.575384508022976071e+01 1.400107722620705886e+01 1.300314578968651524e+01 1.605087610125215392e+01 1.716661256128241675e+01 1.751799608647323936e+01 1.475383122637026290e+01 1.413596019011013283e+01 1.356004699581760953e+01 1.286231249847459424e+01 1.405987898954055204e+01 1.284296985229985033e+01 1.438240336627118765e+01 1.557612626050319271e+01 1.289401954808841211e+01 1.575897928089467115e+01 1.425464269017721897e+01 1.507544965365560330e+01 1.388935899709282040e+01 1.390588303031723072e+01 1.417119503860247320e+01 1.526939357698321942e+01 1.472802728211353518e+01 1.452881741440337571e+01 1.510459861311743346e+01 1.618306963380615571e+01 1.546423088240814714e+01 1.336541836654970083e+01 1.519878478043664849e+01 1.494575507376111467e+01 1.521409259591336394e+01 1.532992631702225594e+01 1.423513493078118941e+01 1.402557656490909999e+01 1.665314247388932145e+01 1.719615532570317029e+01 1.692567656040000657e+01 1.553757096810063310e+01 1.265034654873411135e+01 1.502974955213618280e+01 1.484905624566483873e+01 1.342101339306385022e+01 1.596194223743274598e+01 1.363646467504684168e+01 1.469782700270417841e+01 1.666787886535191276e+01 1.343324296326035139e+01 1.600722186432141214e+01 1.494281049185371657e+01 1.656355167556581875e+01 1.462328446516891134e+01 1.451344071222808729e+01 1.620244789736994306e+01 1.507237858635581240e+01 1.513837143280999520e+01 1.651342819659175376e+01 1.571043522488625399e+01 1.582358883527695781e+01 1.489810158672856488e+01 1.723829281323875406e+01 1.619896431854112606e+01 1.452310449781370849e+01 1.613011153374748474e+01 1.484765441391525798e+01 1.629850964754560039e+01 1.592462099237219242e+01 1.691141888842768992e+01 1.570511332362383605e+01 1.592805913072927382e+01 1.644286822420521332e+01 1.587524184427360652e+01 1.510323078082676673e+01 1.417483297513246576e+01 1.422335662731738459e+01 1.573539969090634827e+01 1.558857904663960348e+01 1.642945104264636669e+01 1.521357063342606786e+01 1.582500648096300644e+01 1.602552963351144300e+01 1.626380654279938653e+01 1.544182053318591485e+01 1.562232350667298775e+01 1.697095914652687298e+01 1.543174994930495103e+01 1.497196910720796659e+01 1.619844298996986254e+01 1.470475354782749910e+01 1.430352908102325138e+01 1.693486648089220381e+01 1.670413471504799929e+01 1.699733870750073450e+01 1.718788224213130178e+01 1.600272447047846924e+01 1.659860644856026468e+01 1.551409790435771896e+01 1.637993913002074819e+01 1.467047233084280045e+01 1.555833586113621614e+01 1.572574160116258035e+01 1.844860084107065745e+01 1.502943113278521636e+01 1.512995598534850572e+01 1.526356059412689525e+01 1.466326192453209920e+01 1.804997096230654208e+01 1.813751646599750700e+01 1.428223103286409312e+01 1.475597198517168351e+01 1.526200871276987314e+01 1.600289255887309636e+01 1.621567503678539524e+01 1.535846849706069861e+01 1.639694553365028540e+01 1.786389796561416787e+01 1.745038919575843650e+01 1.508062478020771735e+01 1.905294119644414153e+01 1.654122186466301514e+01 1.625137878946090808e+01 1.633980417159840215e+01 1.880006110120162433e+01 1.521299355803263254e+01 1.449841314927323488e+01 1.711231530104141996e+01 1.646750816617944579e+01 1.588469016753985841e+01 1.445173429070454496e+01 1.751910357666811535e+01 1.710924298959749734e+01 1.620647220213522388e+01 1.508068808932777749e+01 1.594701194082702322e+01 1.470182585611937753e+01 1.761977483003310141e+01 1.592863707275520468e+01 1.749676464110643082e+01 1.550232079365619420e+01 1.371589126999695729e+01 1.513607218340669114e+01 1.606647848659193301e+01 1.708254515410782304e+01 1.607707082605879023e+01 1.488200062499485377e+01 1.412017780376494969e+01 1.580911330446938656e+01 1.605045474912749981e+01 1.615298461798758467e+01 1.739763616197615193e+01 1.702742122157179949e+01 1.758475080816495861e+01 1.768608395976729852e+01 1.541260699763644837e+01 1.582296593524030293e+01 1.574396907240168275e+01 1.567458910783260961e+01 1.693482796614892649e+01 1.659532966625564399e+01 1.546838636045531956e+01 1.541797359784287025e+01 1.794180758078632110e+01 1.444514501412865393e+01 1.595125483459963256e+01 1.521348168093856401e+01 1.530478713092339049e+01 1.702955056278130996e+01 1.415367908617301751e+01 1.773190929002892702e+01 1.679224333624240728e+01 1.599424051874373021e+01 1.499561709432684964e+01 1.512728629133512293e+01 1.832842080454351574e+01 1.604321572833148579e+01 1.369067319512409497e+01 1.605309761342814667e+01 1.546427504168852707e+01 1.802880891449992973e+01 1.511519095113003353e+01 1.624444685101304842e+01 1.748074309208443822e+01 1.510248077309879733e+01 1.676956508807419866e+01 1.749238073353591361e+01 1.595350105046614253e+01 1.452799779876616171e+01 1.510819580513915739e+01 1.679332996440436077e+01 1.543284315997059686e+01 1.571280854538528615e+01 1.507671834716295400e+01 1.493123760342679418e+01 1.655373129046959590e+01 1.632816035531773835e+01 1.716614707700713183e+01 1.506909723794132994e+01 1.609545421332623860e+01 1.457149782391808301e+01 1.538480501984864546e+01 1.632882067425746442e+01 1.867970782570582600e+01 1.784444265668928509e+01 1.708253653671455297e+01 1.571774287109505508e+01 1.587910893361397058e+01 1.814070120144646836e+01 1.577344818851398500e+01 1.703304792167683956e+01 1.526856044235877086e+01 1.571348648155652050e+01 1.524982893770623704e+01 1.612226775209613550e+01 1.596323912633826581e+01 1.407806773402116640e+01 1.666872085677522008e+01 1.553129286230417883e+01 1.707022828113264268e+01 1.580199217356898700e+01 1.724311028793362865e+01 1.470052442567373419e+01 1.461690013800126842e+01 1.561179291570759808e+01 1.611363990213190078e+01 1.681628579910231736e+01 1.722575882975369765e+01 1.639442289242996154e+01 1.452096144421334145e+01 1.525913467968549675e+01 1.630551835055250720e+01 1.661490443896349589e+01 1.669077343105058731e+01 1.609284825073126157e+01 1.764900362603368578e+01 1.693880253229860244e+01 1.622310536624409139e+01 1.533904912503212969e+01 1.614085572904128085e+01 1.598343274864044439e+01 1.560031633517096594e+01 1.654266940427733346e+01 1.492085242750683527e+01 1.409826609618900406e+01 1.556157419690682886e+01 1.507834808548360606e+01 1.660453207087532590e+01 1.601961250380406554e+01 1.719221835380289320e+01 1.713826829511729954e+01 1.536427745030224123e+01 1.594797312120802779e+01 1.618110601665766168e+01 1.572116609454986325e+01 1.664071684119934247e+01 1.647513614355848688e+01 1.557633507328574929e+01 1.662969506051787860e+01 1.569693766110593103e+01 1.668233891594844209e+01 1.463205431421665281e+01 1.850934966507535151e+01 1.572523251618455298e+01 1.465130840279156921e+01 1.639644812080400982e+01 1.658189652535203606e+01 1.622451469383003442e+01 1.632281788370604048e+01 1.643629722376783775e+01 1.591114794243126873e+01 1.614131900412448317e+01 1.854823839149573672e+01 1.396291867883658178e+01 1.513192389070616706e+01 1.741247170473256745e+01 1.753272717807467984e+01 1.600706780614896019e+01 1.838240256204277046e+01 1.428017383903213755e+01 1.718249358263350146e+01 1.520487095109442777e+01 1.532815729995896348e+01 1.743274383039987185e+01 1.603507870573551486e+01 1.681869262673172472e+01 1.482577308162091256e+01 1.641253713058966568e+01 1.647339944603669082e+01 1.531069397742198035e+01 1.676316908060620037e+01 1.586523957368929061e+01 1.566503715864504187e+01 1.674913293238891043e+01 1.693828233641052705e+01 1.437756388591891366e+01 1.763608819861430987e+01 1.684418678890052945e+01 1.616835094423915820e+01 1.768847242081435667e+01 1.585535880818127552e+01 1.670589552181840531e+01 1.632591821949237243e+01 1.419260797149560460e+01 1.522207117771039542e+01 1.457565103325634759e+01 1.719430762931913748e+01 1.631043464057839643e+01 1.476787989928299183e+01 1.604585681514430817e+01 1.548891885378993649e+01 1.741640081433080312e+01 1.571694486460262752e+01 1.503021131680868017e+01 1.599167843740971051e+01 1.578997305079375302e+01 1.548068990070450113e+01 1.744629754770737406e+01 1.573466410289074702e+01 1.514570650638536442e+01 1.555915260943853262e+01 1.499681322977326481e+01 1.708482283106256716e+01 1.636032988576129910e+01 1.701577602390328181e+01 1.420605895889760006e+01 1.718412501369713041e+01 1.632340658188868332e+01 1.425313680748762835e+01 1.376204278244627588e+01 1.510678436171180472e+01 1.498371656776401295e+01 1.682475002167904776e+01 1.642274431286670477e+01 1.616734444989554120e+01 1.579362544556660630e+01 1.802679359881344112e+01 1.426822995082597600e+01 1.629546851061509827e+01 1.817884257557254912e+01 1.492731827991742755e+01 1.619411600306100496e+01 1.452498187228770199e+01 1.776745992315308342e+01 1.531389189481191515e+01 1.473058437939042342e+01 1.700473505436761812e+01 1.750938089257033781e+01 1.732547312825128927e+01 1.596702894624885438e+01 1.578550846036028332e+01 1.714464583222335392e+01 1.711512413576469172e+01 1.530365157169860701e+01 1.618175248520351062e+01 1.630081114655605745e+01 1.717302140558032164e+01 1.845772618380155095e+01 1.779910872965079704e+01 1.800128622343139284e+01 1.692959449199878108e+01 1.705551758314456379e+01 1.826205225217333705e+01 1.944345134222898963e+01 1.762100099056901215e+01 1.714135920800958957e+01 1.675562292808296050e+01 1.783876393262736926e+01 1.906580691851915432e+01 1.734889208073844458e+01 1.684465829174580875e+01 1.835151399064151434e+01 1.572798737692975912e+01 1.725636493093369594e+01 1.792060388964715401e+01 1.623806380197991572e+01 1.737249993451628072e+01 1.777660153178317159e+01 1.503975649879041221e+01 1.704471011710307948e+01 1.601097507469037495e+01 1.853509676859554389e+01 1.528745726993368770e+01 1.712900005233284872e+01 1.821209076682079697e+01 1.668567093485741282e+01 1.772090206163497683e+01 1.719992495182532366e+01 1.879553330554198709e+01 1.863663389305582996e+01 1.873349991189421004e+01 1.670705431216677894e+01 1.795480944189974792e+01 1.761737825074145292e+01 1.565661601158989669e+01 1.866544408880699635e+01 1.712322921319213265e+01 1.845509075284748235e+01 1.763848575832737353e+01 1.523441986551471494e+01 1.691966004582767980e+01 1.779665225504560055e+01 1.690082221736663115e+01 1.627248397072948549e+01 1.713616572810396121e+01 1.658551087656806899e+01 1.672174742025790906e+01 1.791794819477986422e+01 1.877115773441375168e+01 1.638230738179350610e+01 1.827922590789036406e+01 1.989474264540089266e+01 1.501176703227699072e+01 1.834155083319491553e+01 1.624013180229295017e+01 1.692564997758840306e+01 1.799679583181562137e+01 1.612852726648693391e+01 1.708267447077045986e+01 1.818005884289815199e+01 1.708704233932915884e+01 1.615904667509639125e+01 1.772470254036069903e+01 1.868024723092508310e+01 1.697746242315441734e+01 1.711386822733380342e+01 1.624164632944574649e+01 1.642764622253990936e+01 1.705624989177745832e+01 1.864451614917444644e+01 1.749120707186676782e+01 1.656114400179592039e+01 1.580127209263504007e+01 1.535580286815708639e+01 1.740935444448326663e+01 1.665237157940101653e+01 1.797044505892293031e+01 1.766331753616152156e+01 1.796225557938156214e+01 1.613629692418135875e+01 1.890441230330941380e+01 1.698123892591202377e+01 1.647351663858846038e+01 1.679766887380578666e+01 1.646691715694870695e+01 1.703414914338308961e+01 1.564351990731337239e+01 1.719053740614992876e+01 1.621365254251844945e+01 1.600440355041219220e+01 1.576448489526754315e+01 1.734946322971231325e+01 1.560133508939532199e+01 1.638211896508335741e+01 1.844243376255478140e+01 1.723937949510493794e+01 1.705928371767144824e+01 1.862443570446498597e+01 1.464225108418152033e+01 1.832221536288039232e+01 1.405057845934834759e+01 1.706593356497809211e+01 1.803792960265163714e+01 1.483163526812411348e+01 1.688798737637965885e+01 1.770680730725182883e+01 1.831615265870884812e+01 1.746868289031041144e+01 1.771660875544738900e+01 1.598544117113822161e+01 1.663381054405712334e+01 1.658086872203652007e+01 1.752812228696730301e+01 1.538604210062985089e+01 1.761100352217539822e+01 1.524901130104075087e+01 1.529100081729907146e+01 1.617578719353166505e+01 1.702786787145871727e+01 1.713811206242974094e+01 1.720805539475377799e+01 1.800110123535919726e+01 1.563134498991664501e+01 1.709844685545096965e+01 1.732053890850268019e+01 1.596309682708912092e+01 1.821247263571800445e+01 1.648978888047592051e+01 1.808709913793649804e+01 1.786092484901636013e+01 1.855576855936888236e+01 1.808322054760342112e+01 1.799803638654129401e+01 1.642221842695266787e+01 1.936837547712414320e+01 1.681005715493182251e+01 1.604469663132574198e+01 1.855468613333396277e+01 1.626435015711465226e+01 1.735235990543146301e+01 1.784300998647741565e+01 1.797519041672218165e+01 1.829126439543322746e+01 1.570389131252710335e+01 1.517461090941012714e+01 1.825652085406613523e+01 1.865001225490259174e+01 1.604014844969345432e+01 1.657188445388529630e+01 1.834499674799512192e+01 1.569981252889190593e+01 1.793759786213359320e+01 1.881946341492735897e+01 1.641221015366352631e+01 1.783117369633665916e+01 1.655595703819750497e+01 1.636127112826896379e+01 1.720477598350802495e+01 1.676600773704167224e+01 1.746457506717904096e+01 1.580918466380059328e+01 1.641499119169496979e+01 1.574164317910063460e+01 1.968311004649041251e+01 1.740265980940786505e+01 1.573290731672483567e+01 1.672357325617618784e+01 1.830281917140634107e+01 1.587623673961762805e+01 1.691129264465358517e+01 1.820540029186369679e+01 1.718314352635126241e+01 1.924472416082661042e+01 1.316052096060206367e+01 1.818090706619742747e+01 1.626633056561636081e+01 1.523612181631462192e+01 1.766519368123719502e+01 1.466387795923412796e+01 1.481087233232516454e+01 1.794332237464838187e+01 1.830555403063730324e+01 1.812631012624254012e+01 1.876975057144499814e+01 1.779195313766406628e+01 1.656910618938449886e+01 1.918339669961692806e+01 1.694791904810636751e+01 1.732646994358174908e+01 1.459292134000989627e+01 1.822084697540386600e+01 1.890622357557063182e+01 1.704183763967553489e+01 1.802134550580936789e+01 1.804196503349823999e+01 1.785607430943483820e+01 1.517932847120539464e+01 1.515984961657725805e+01 1.909658679845031415e+01 1.564921167852379824e+01 1.586241932434017521e+01 1.706994106032336944e+01 1.718788431175661913e+01 1.840652581073536354e+01 1.802549816912173597e+01 1.873835432705363147e+01 1.827855414727731187e+01 1.624041919820520619e+01 1.652386263699254343e+01 1.766086536847139499e+01 1.525117251366388871e+01 1.862942022384861573e+01 1.848410072953311811e+01 1.762474608589483793e+01 1.914908181150054034e+01 1.732551735892087308e+01 1.791409243179858990e+01 1.758406242794415064e+01 1.972948201608667418e+01 1.951704319939855736e+01 1.794801497823650038e+01 1.968075751980058996e+01 1.841911661664669353e+01 1.836060366007189160e+01 1.811839292867077589e+01 2.050085324120005481e+01 1.704752860233776701e+01 1.774774410731592766e+01 1.837616827851942247e+01 1.813976968146295832e+01 1.934994119577737592e+01 1.829918310499749268e+01 1.736140629627332643e+01 1.728948885604073737e+01 1.880295332451288814e+01 1.847688161832723353e+01 1.844718448648179887e+01 1.740040208876554573e+01 1.775693906123320431e+01 1.693929451546076237e+01 1.774012402783275988e+01 1.737088303705584735e+01 1.788177791347312606e+01 1.855433864380232123e+01 1.761635949200223195e+01 1.933798424931265814e+01 1.719326833191993842e+01 1.768550449920240908e+01 1.782634679163664870e+01 1.715693699334606492e+01 1.848571366574367403e+01 1.639446616481049901e+01 1.564509647895078714e+01 1.903794923012430829e+01 1.979469557378800815e+01 1.806091281308119179e+01 1.716514609093652766e+01 1.915042716978726745e+01 1.944322567400444512e+01 1.809441539354707729e+01 1.752449117511617516e+01 1.780814819752977485e+01 1.760921559906089229e+01 1.845160386201606428e+01 1.820359138144097244e+01 1.942183946266206718e+01 1.905685098057485405e+01 1.765366010098651017e+01 1.903331979356168446e+01 1.762244023313399666e+01 1.989637610514637345e+01 1.801535418193435945e+01 1.835771523047063525e+01 1.604483873849849473e+01 1.814852607356389669e+01 1.793015678795580570e+01 1.668935081211894911e+01 1.956260051147284784e+01 1.896331168471555628e+01 1.873788438711541460e+01 1.825760033264021232e+01 1.849403924609593375e+01 1.689299384067306420e+01 1.802397018144253948e+01 1.797971857406101748e+01 1.919938319279869532e+01 1.718232616925748601e+01 1.830065435484660696e+01 1.855956172765225176e+01 1.856466710233166140e+01 1.830527546950430562e+01 1.779616462903959828e+01 1.842951251809619961e+01 1.834149809220598115e+01 1.777476428386507834e+01 1.561142172509614134e+01 1.607720310836332800e+01 1.820424271592247578e+01 1.673221022558550075e+01 1.545736794790861701e+01 1.910118526786857984e+01 1.547244614617942027e+01 1.691204430141482362e+01 1.692694763391050117e+01 1.874757845167881953e+01 1.762595320700554424e+01 1.751390862336283050e+01 1.916677815063915702e+01 1.825102597840805885e+01 1.778518807814806024e+01 1.742264547790838236e+01 1.821064904367598558e+01 1.858135332848264909e+01 1.974604497754387467e+01 1.607677716278076474e+01 1.799235205883288558e+01 1.823499343615310053e+01 1.982478180554804226e+01 1.827279024522289674e+01 1.764085012507726447e+01 1.997208768000744783e+01 1.756329843743650798e+01 1.898292761335261147e+01 1.654583888834542549e+01 1.487399135890102819e+01 1.729054899319815419e+01 1.651441231015462563e+01 1.977270176628988452e+01 1.943172908309777824e+01 1.778539390625777017e+01 1.925269825427557890e+01 1.759078271703195284e+01 1.810220955945975163e+01 2.051384229757262290e+01 1.775616914646470335e+01 1.779271688328045187e+01 1.742122160511857487e+01 1.930331683806981147e+01 1.729676274746913833e+01 1.884072315849790158e+01 1.859790391602428627e+01 1.667325199021562199e+01 1.930095395435926164e+01 1.703060522418223499e+01 1.961424924127494407e+01 1.831075507579575046e+01 1.943852588768316281e+01 2.019248292005543988e+01 1.675085692454486619e+01 1.789739351616798402e+01 1.553091226257916446e+01 1.576486374089235731e+01 1.706060741089949317e+01 1.808568491480144402e+01 1.871312310519598299e+01 1.778893793122741229e+01 1.925946310365190683e+01 1.683153646380252155e+01 1.680491230863787777e+01 1.701442248962308668e+01 1.872716635665509344e+01 1.780768331360975765e+01 1.854966904801955252e+01 1.766545221867730220e+01 1.827375638627844978e+01 1.794615768474304573e+01 1.640977977740608651e+01 1.633524881304835219e+01 1.685558966653022139e+01 1.782193452535012312e+01 1.645794662820425103e+01 1.587201414432706237e+01 1.808488108612579026e+01 1.860150157766253542e+01 1.688984639584029424e+01 1.843320326152867494e+01 1.828967656204265779e+01 1.943850264222917801e+01 1.743266055182903784e+01 1.781094760410276123e+01 1.661336525940989262e+01 1.906787154094847736e+01 1.933905143606792265e+01 1.923609034677768648e+01 1.799258954344520589e+01 1.674331852859414482e+01 1.734928178689963474e+01 1.920708495358795176e+01 1.723836385160500484e+01 1.791294136528424374e+01 1.819808012057512769e+01 1.785830947006414249e+01 1.656677934155134935e+01 1.933875807212184483e+01 1.735652696605623291e+01 1.793097235166004211e+01 1.859677871888761302e+01 1.881247941333066009e+01 1.726194680645388146e+01 2.048102847177261054e+01 1.845322132443980223e+01 1.647122637906869258e+01 1.729375271361888977e+01 1.693010433671359394e+01 1.822845637178934908e+01 1.790718077566830502e+01 1.772051489799572721e+01 1.765497655525479814e+01 1.781765824020019906e+01 1.943794383223465871e+01 1.663718333100098690e+01 1.494097431780872576e+01 1.866456505973783564e+01 1.712830582204382779e+01 1.795109637630442734e+01 1.913291522138566592e+01 1.948624214997934345e+01 1.717544812465002479e+01 1.845061366059098518e+01 1.931418066879360751e+01 1.777479934659471894e+01 1.871782130240976727e+01 1.986590878188070874e+01 1.701357749749573856e+01 1.963990047014210916e+01 1.732673767168123646e+01 1.764471609831494092e+01 1.639802365105969173e+01 1.802980340607713572e+01 1.835314583855620540e+01 1.957143443577398756e+01 1.738641810117553277e+01 1.736037122142516864e+01 1.861928001969151225e+01 1.802186896642261971e+01 1.893149127043772140e+01 1.847832392748373209e+01 1.724568468850667102e+01 1.807549424462053267e+01 1.764463577920541582e+01 1.785299907880126113e+01 1.757633178890198877e+01 1.614499642702584836e+01 1.934883256520816985e+01 1.993573413246195969e+01 1.869874226556887820e+01 1.859207306821091166e+01 1.645157731618190411e+01 1.991927402950750903e+01 1.812640360362877701e+01 1.810426974824791913e+01 2.052261306996784995e+01 1.855772380597640137e+01 1.864717313897032369e+01 1.718202711303948860e+01 1.684454093408217901e+01 1.780294087877691211e+01 1.881474492909691421e+01 1.890727434302140608e+01 1.753460945468577492e+01 2.011927625690948318e+01 1.862087126332062681e+01 1.695702108588880819e+01 1.787051533195544906e+01 2.099750396265176278e+01 1.764776070861000434e+01 1.979838777572628317e+01 1.782156516958862014e+01 1.908338466733860628e+01 1.911856809030815896e+01 1.725235787842082047e+01 1.800773364195514858e+01 1.762962930676467721e+01 1.979038035478268043e+01 1.761890887074169854e+01 1.697704992753822850e+01 1.799002878756248691e+01 1.780313676729456063e+01 1.756109134353271273e+01 1.684602037940812735e+01 1.834605436835413883e+01 1.805224245625360169e+01 1.650034862004435610e+01 1.762332527367008339e+01 1.797635811205133294e+01 1.767975250594833625e+01 1.796318017798439826e+01 1.769209182626381960e+01 2.088756284617701908e+01 1.914199490496848099e+01 2.010089619601188460e+01 1.831586107248498863e+01 1.907748506421493317e+01 1.975778277443272657e+01 2.041649606647004234e+01 1.744776496293408741e+01 1.924100025815939929e+01 1.824034938083547885e+01 1.694132458213722003e+01 1.997944574375689442e+01 1.752265154983432893e+01 1.825236105435096334e+01 2.060674237178248447e+01 1.917253467735562467e+01 1.836447137677260955e+01 2.023026989536069209e+01 1.985486282933536017e+01 1.870693588998971180e+01 1.885523696471764055e+01 1.822718584774086636e+01 1.811068164504624534e+01 1.873109408286653377e+01 2.034379640112728893e+01 1.910289302013348589e+01 1.916598991912864491e+01 1.880343877732165936e+01 1.796477039805056819e+01 1.836818844806566275e+01 1.871424323464239592e+01 1.648975740917452271e+01 1.891346128988258357e+01 1.885152700458277053e+01 1.845662218426137002e+01 1.790254501141591703e+01 1.912947051334697335e+01 1.911094379526532805e+01 1.814508171498812672e+01 1.790998236390887755e+01 2.030331666272356017e+01 1.791478011559367189e+01 1.896510346642913447e+01 1.983963664146696715e+01 1.906518850178544611e+01 1.905185446044729503e+01 2.026106792140119595e+01 1.833451081400463067e+01 1.855202241497085325e+01 1.938139039330946645e+01 1.651022915671626379e+01 1.886622659700315907e+01 1.951038345948527919e+01 1.808766645711753185e+01 1.924645945450505735e+01 1.839459291303607458e+01 1.999926336223870038e+01 1.787728241227129899e+01 1.740664945182191659e+01 1.812737999540417633e+01 1.870093135371953252e+01 1.917858805430432056e+01 1.962497220131542264e+01 1.919314069116123278e+01 1.999312292036037064e+01 1.911233103597957950e+01 1.801346950436043315e+01 2.002450008330720976e+01 1.585967990091529778e+01 1.915165681832044342e+01 2.007497825974069627e+01 1.787205645422233147e+01 1.923712622895647684e+01 1.863599025802900755e+01 1.851362814412150470e+01 1.829463129259761800e+01 2.007612267766370451e+01 1.836447736288066679e+01 1.684488004338573930e+01 1.880812034580706182e+01 1.702144735983938162e+01 1.919618033492660913e+01 1.900536305301982765e+01 1.759311871881977396e+01 1.787438343009216624e+01 1.778810736892372191e+01 2.017054406203948957e+01 2.109247214102135359e+01 1.901135744336863453e+01 1.816688921662022338e+01 1.873921925939214006e+01 1.840616501604623778e+01 1.825648600694458068e+01 1.983440291438031977e+01 1.930575202412677172e+01 1.878167884188558290e+01 1.777370896603821393e+01 1.738465522516326445e+01 1.964913875911960162e+01 2.013359502630942188e+01 1.881464868883541186e+01 1.894101897955901137e+01 2.017681068453821780e+01 1.863153720056363838e+01 1.808581589773212528e+01 1.916617972432883477e+01 1.811645745342271141e+01 1.864918673419485629e+01 1.921309014847756913e+01 1.936442787832629620e+01 2.020942432303544933e+01 1.638053063514867347e+01 2.055267211468789057e+01 1.891675134318159124e+01 1.802717773034954973e+01 1.913451124904327827e+01 1.832567917942510149e+01 1.899252785618652695e+01 1.968251144182309531e+01 1.799902242069021696e+01 2.045223156151599397e+01 1.865000008101304374e+01 1.912075801625843141e+01 1.962333685297080166e+01 2.068208461151609612e+01 1.859129512116063410e+01 1.841447427604287768e+01 1.932905951032357805e+01 1.988485992732566032e+01 1.796865870362601569e+01 2.055181321358256952e+01 1.968246414197453831e+01 1.859296294025475405e+01 2.046455974782368514e+01 1.789023310245398690e+01 1.957848454538395799e+01 1.929564172005929379e+01 1.884518089526260454e+01 1.870706582008277863e+01 1.842924631560096316e+01 2.117115737523772268e+01 1.757662289572204273e+01 1.816461938695079681e+01 1.989275769009571704e+01 1.823186415434766161e+01 2.029837351931066536e+01 1.690919178718160154e+01 1.722630315357677233e+01 1.809462950147375793e+01 1.834764055158136031e+01 1.861652077891332979e+01 2.022871711124535921e+01 1.947663805026381922e+01 1.769845276330418571e+01 1.882347689240167554e+01 1.951281870655344264e+01 1.886214668232864966e+01 1.845786589928389532e+01 2.017426746405190485e+01 1.927462553539668733e+01 2.020717099417005613e+01 1.738844149604317835e+01 2.018615935388206495e+01 1.924844704425845521e+01 1.954423981719016723e+01 1.854558370059297800e+01 2.042212353164764949e+01 1.977231972033088070e+01 1.713900029385512980e+01 1.998590071603794627e+01 2.047522444343770687e+01 1.970880189011867500e+01 1.637453861251157150e+01 1.960713695196700357e+01 1.898149004174068821e+01 1.939655361371486819e+01 1.885539402207231063e+01 1.854764875568844573e+01 1.892987160774874056e+01 1.936254508790161566e+01 1.808059299837055178e+01 2.058861150442041321e+01 1.849089132366244570e+01 1.888793046882911497e+01 1.840845847114130152e+01 1.904168139206252164e+01 1.867699554960695352e+01 1.845687474951066065e+01 1.777698662737822133e+01 1.778049697134868623e+01 1.762089498651038255e+01 1.939065596828325866e+01 1.892722659126926388e+01 1.936333052390105891e+01 1.715363629073937091e+01 1.821998860159618872e+01 1.884191498324606329e+01 1.942997752507708853e+01 1.935255652204338261e+01 1.892802992583178678e+01 1.749313313777383527e+01 1.778465613174341442e+01 1.952105568997627572e+01 1.753262191038376727e+01 1.859862073047247932e+01 1.963283902297526495e+01 1.716782771060109880e+01 1.789712307861833906e+01 1.785906558550881584e+01 1.739177873714204381e+01 1.656979030459334723e+01 1.836483428598359779e+01 1.868235034188585786e+01 1.923589714776797521e+01 1.771226771273250478e+01 1.785417022916126584e+01 1.814015061746007262e+01 1.762035258733065390e+01 1.754637779524340502e+01 1.731555545300963317e+01 1.516402484987361987e+01 1.850462166404551212e+01 1.733629422652819585e+01 1.643049811303473717e+01 1.867470822351910797e+01 1.855691296007453772e+01 1.795750966895582224e+01 1.813452507676922920e+01 1.882769654555729133e+01 1.961458874360591764e+01 1.698548131669679861e+01 1.757828912274278466e+01 1.889764436881578291e+01 1.986973168559471148e+01 1.751265900777503148e+01 1.834368090956926167e+01 1.824910820165417036e+01 1.784897940081973999e+01 1.713615835563300394e+01 1.699476721434805881e+01 1.956929818737704707e+01 1.764328460675255883e+01 1.843157996426339196e+01 1.864414989087249097e+01 1.837575893384494208e+01 1.994464443954692001e+01 1.761126715792807929e+01 1.830731428874629430e+01 1.770931817251524265e+01 1.751085219481906208e+01 1.597847094092347220e+01 1.839279395609757373e+01 1.824128183271935555e+01 1.828378832889947958e+01 1.764914012711852109e+01 1.735283229591585652e+01 1.923669660306315166e+01 1.837034814344027822e+01 1.670920422673270167e+01 1.893130115701436722e+01 1.837116568271147798e+01 1.807710643188713462e+01 1.916871974470424078e+01 1.717048921662323480e+01 1.811972587928388734e+01 1.524383440036246462e+01 1.747079072168899927e+01 1.791652016899816857e+01 1.760866349983252022e+01 1.910172473625760148e+01 1.976661736728652841e+01 1.982161447136697774e+01 1.735521517144611892e+01 1.826750317453868178e+01 1.806852782290863146e+01 1.839118699124440326e+01 1.756916682730103574e+01 1.761524629268653186e+01 1.686547240251772450e+01 1.725841401765542216e+01 1.693122790220382257e+01 1.957297460502330821e+01 1.717559048995101278e+01 2.074761825623737010e+01 2.065447510450892565e+01 2.025036695983171242e+01 1.912032021578907148e+01 1.944063810570605000e+01 1.964857980313330899e+01 2.149060719380273454e+01 1.873710481092613733e+01 1.851820795962034794e+01 1.867267669571388922e+01 1.736428447904507877e+01 2.029431427900346563e+01 1.878320010118272876e+01 1.895848161977674806e+01 1.932007222612174857e+01 1.791952697244925119e+01 1.759591378873191303e+01 1.927697301275818020e+01 1.961455498078787940e+01 1.889875243844684150e+01 1.923193185205090217e+01 1.827398334639977406e+01 1.858785206916673616e+01 1.994908022555083704e+01 2.314622382913738008e+01 1.881047992813736158e+01 1.931953272286244427e+01 2.063683335709848876e+01 1.900207708372474613e+01 1.908026684462350531e+01 1.864395786902951357e+01 1.976524820896300483e+01 1.722274613974154178e+01 1.882243071703754822e+01 1.865817081830174828e+01 1.993431341470473583e+01 2.079351771788972414e+01 1.924702510414226708e+01 2.210672330624836945e+01 1.987048682498252461e+01 1.978975642507138133e+01 1.716864043777295024e+01 2.074272866609675958e+01 1.794868008948973426e+01 1.796533959342983877e+01 1.965212692198485556e+01 2.002060243103958115e+01 1.859472176439382807e+01 1.859667303026492391e+01 1.974349705206397587e+01 1.760580488660946941e+01 1.766667014463052254e+01 1.813749502031856053e+01 1.906180941169119691e+01 1.780461296875919786e+01 1.767205013502106681e+01 1.816872384620359426e+01 1.980021426430749543e+01 1.723921316113948166e+01 1.822129078465548346e+01 1.917913985325208159e+01 1.754956169153068402e+01 1.983619750351108735e+01 1.976013649834049346e+01 1.819881168524832304e+01 2.060353227238525875e+01 1.589715645301324187e+01 1.937103134762032397e+01 1.755016534350760438e+01 1.932677247869910531e+01 1.951347799319661647e+01 2.011309955458238719e+01 1.970383791207435209e+01 1.796338422617866470e+01 2.131092644095245703e+01 1.658472848045923342e+01 1.809190879332264856e+01 1.893116287722731883e+01 1.844093432074001271e+01 1.889248987105521493e+01 2.043128421603644185e+01 1.899756082269270863e+01 1.904164310595363929e+01 1.990672402913488526e+01 1.731735391426724391e+01 1.805334795936043690e+01 1.705092079123476978e+01 1.858929522498821285e+01 1.807702187642101066e+01 1.930507386887921584e+01 1.892717221060363642e+01 1.975235726018973281e+01 1.957628527568834187e+01 1.927339817646614151e+01 2.071341315986965981e+01 2.014156346405284737e+01 1.990501426214239089e+01 1.822785340443600788e+01 1.832931811931698718e+01 1.865029102120728410e+01 1.749347340510880500e+01 1.958376495941943674e+01 1.948499850837279013e+01 1.682570986169424998e+01 1.781913349691151893e+01 2.157168664876668274e+01 1.737366346288242269e+01 1.637094125968852154e+01 1.962078754030068239e+01 1.931029425453031223e+01 1.888448366268203671e+01 1.739852246943988945e+01 2.119772313496214977e+01 1.981898725723683086e+01 2.072705055338949265e+01 2.063238886836413855e+01 2.126019670206522960e+01 1.951157379850100426e+01 2.113870146834740993e+01 1.870127320508727919e+01 1.928958812351404362e+01 1.977977308862948647e+01 2.032517696596083212e+01 2.004809749289925946e+01 2.011983264841407149e+01 2.078300634332710217e+01 1.866826301019245093e+01 2.230491679730468135e+01 2.153450851499884067e+01 1.938503130161687693e+01 1.914496901863914147e+01 1.901098206533428581e+01 2.037390059265939257e+01 1.935081968036626421e+01 2.004739468211000641e+01 1.829709247078542944e+01 1.850399405203232561e+01 2.162576407027328074e+01 1.888706030011546844e+01 1.886068453363453301e+01 2.008540383020722331e+01 1.955309125733469955e+01 1.974976974959477971e+01 2.087633376316517797e+01 1.884288858376525866e+01 1.991278426836429105e+01 2.049753113682673700e+01 1.864139900739704814e+01 2.193130707596036899e+01 2.137532494245166603e+01 2.113989084584691724e+01 1.961799844904756540e+01 2.079968119218018074e+01 2.006312379464590023e+01 2.192728096366896295e+01 2.026154910320488156e+01 2.175538824808052496e+01 1.932256746598536523e+01 1.893890671082245447e+01 1.966012341609472713e+01 1.925488170624116080e+01 1.909267533302983466e+01 1.983798627109317536e+01 2.137937921326973267e+01 2.039823829666963562e+01 2.081086013379196231e+01 2.183140956085819795e+01 1.873972631647793463e+01 1.816023308985549889e+01 1.789707106103876910e+01 1.980310471393791261e+01 1.896978516418206695e+01 1.948418886603580802e+01 1.924473194667810461e+01 2.059886105058746963e+01 2.139655238421310202e+01 1.962924526567362449e+01 2.045037692590003076e+01 1.806321148305021040e+01 2.092974811304932459e+01 2.067791545197309944e+01 1.957200009460089518e+01 1.785180644035822795e+01 1.864624394714250499e+01 2.009207131669540303e+01 2.232727641335070246e+01 2.004923682919199024e+01 1.859757078551225362e+01 1.777230762395089059e+01 2.190850057631309156e+01 1.940660972288388919e+01 1.937497301241906555e+01 1.958727546532449537e+01 2.018735351789782939e+01 1.996430698256033054e+01 2.024009193503316340e+01 2.130767003223642320e+01 2.245139203002105077e+01 2.072132076089799924e+01 2.077342285222801621e+01 1.981197995744842899e+01 2.032228910544598222e+01 2.020509165596736523e+01 1.989982558113449684e+01 2.080487331861406730e+01 2.102837218619833592e+01 1.992856739652236087e+01 2.187299084212318689e+01 1.903774518290345696e+01 1.906417102252619600e+01 2.070156659349435202e+01 2.040739587786918108e+01 2.145053213079381038e+01 1.934500399593576958e+01 2.009667201326312735e+01 1.778471926234758271e+01 2.017929892163016348e+01 2.010938938089221040e+01 1.807347169851998459e+01 2.075187426725727136e+01 2.004027056706186727e+01 2.042283883106798115e+01 1.899158410890695947e+01 1.925197817677929635e+01 2.052788639743085852e+01 2.059909985395717058e+01 1.730230068015169209e+01 2.011902416589558129e+01 1.917506548138928935e+01 1.857881503344541940e+01 1.841219863616702668e+01 1.999982040625960877e+01 1.801489615409866829e+01 1.754260595124037891e+01 2.028645515742700667e+01 1.780203683358044486e+01 1.845538257114755609e+01 1.943485584222110063e+01 1.746003433059804166e+01 1.984923744446698990e+01 2.025118570503742177e+01 1.975765464083302092e+01 2.063292148521589198e+01 1.893676511616204650e+01 1.930985600724410389e+01 2.159104493020517879e+01 2.212742605179951028e+01 1.926200134353966220e+01 2.085703877503049597e+01 1.726792472154599523e+01 2.104754720158079806e+01 1.920095596597396082e+01 1.916180042878190903e+01 2.121446772852502605e+01 1.835427210164891676e+01 2.065072148664655316e+01 1.823294140011561737e+01 1.964393804813771638e+01 2.021809302242052553e+01 1.779413515941427093e+01 1.828586005709981066e+01 1.972110376764999984e+01 2.064743045450883940e+01 2.080103340140959745e+01 2.078973548327781629e+01 2.061076441024798811e+01 2.155902368909888622e+01 1.859742338628626968e+01 2.104864520232830927e+01 2.113301020148712439e+01 1.691329491261128481e+01 2.039649267348679729e+01 2.120276875460206156e+01 2.087102445694895181e+01 1.812309538412787191e+01 1.838911108396132832e+01 1.977826742389511239e+01 1.803909890487264178e+01 1.919486245741412489e+01 2.123077943340306462e+01 2.042751770652104071e+01 1.929889797022644160e+01 1.997770254562469106e+01 1.891456966027626052e+01 1.931643817217642223e+01 1.894660006492681603e+01 1.981033402404239041e+01 1.973453552693312929e+01 2.082726019023642294e+01 1.951218056384566779e+01 1.868440692542641557e+01 2.054038792234411659e+01 2.008549034793222532e+01 1.898249669852361166e+01 2.045878065905474941e+01 2.160796640744876385e+01 2.079388801274989262e+01 1.901852827369732069e+01 2.010873533808369018e+01 2.025159111281838520e+01 1.737080734998268738e+01 2.160490350259726000e+01 1.865748159713838561e+01 1.805993239597836109e+01 2.000299973534770004e+01 2.162252173723713256e+01 2.055689313102628546e+01 2.116357515867728267e+01 2.146970844180323823e+01 2.194259879372407696e+01 1.950880753348400631e+01 2.038499915518590555e+01 2.237100989997293610e+01 1.857860273329955092e+01 1.935651728584512554e+01 1.931292807257917588e+01 1.897404492967180900e+01 1.966041406225893695e+01 2.068122093569605013e+01 1.936038872691359813e+01 1.952214209748633422e+01 2.061841919918056476e+01 1.936020803909795518e+01 2.085125880807617094e+01 2.118854756916911697e+01 2.143877860971003102e+01 1.985452406039944506e+01 1.980039320691291493e+01 1.916224092984431593e+01 1.901143039154114334e+01 1.914919407251809957e+01 1.917669538124079054e+01 2.070142028137894386e+01 2.073279865320800042e+01 1.978374787703368654e+01 2.226619982150381816e+01 1.730005515859080489e+01 2.151443929541326483e+01 2.067637999225383894e+01 1.926283077287792267e+01 1.803247636597122749e+01 1.924641112680044586e+01 1.958526653633181169e+01 1.889191584522675527e+01 1.980711829819353298e+01 2.084741974967668909e+01 1.917856721224667993e+01 1.984761121089861291e+01 2.006742709322452356e+01 1.998422766982601928e+01 1.956340091899388867e+01 1.910525538402565715e+01 2.081884857666987898e+01 1.744617660772068746e+01 1.986971170313191948e+01 2.015430908724184178e+01 1.996198237708458123e+01 2.029069153897921396e+01 2.063216796268694964e+01 2.030810365803568729e+01 1.943327277806792353e+01 1.968215684808328447e+01 2.056711753188069736e+01 1.957902697948635051e+01 1.931724351093756198e+01 2.042074029801541357e+01 1.899486463932893798e+01 2.067154294280922855e+01 2.018233510132300168e+01 2.081597311875649581e+01 1.900865352021663668e+01 2.108158704317142451e+01 1.909079792941858145e+01 2.093761614253618930e+01 1.904986404346222528e+01 1.934544214378147942e+01 2.082351174349216549e+01 2.121647128339618149e+01 2.081898766954171975e+01 1.642893022553383986e+01 2.057974292327338617e+01 2.069784801792887308e+01 2.153978693242105891e+01 2.284928535525371629e+01 2.196733628144430028e+01 2.235507120300024653e+01 1.916272198446313624e+01 2.186175885328384183e+01 2.169364714990412679e+01 2.089027391844482651e+01 2.051420786229273219e+01 1.983161508210198676e+01 2.049203379064209685e+01 2.221882506904850629e+01 2.049860744959527281e+01 2.267555504535948785e+01 2.041100694204074628e+01 2.097854166572026102e+01 2.159309302405074149e+01 2.037389314565990617e+01 2.097779822259475679e+01 2.199936647693871805e+01 2.088360991338869255e+01 2.122124408870050871e+01 2.364374777034555919e+01 2.055425141413507362e+01 2.108295362436426856e+01 2.151213341458494455e+01 2.082322380045320642e+01 2.204273978281914736e+01 2.149716953511936879e+01 2.269672386935382491e+01 2.241034230622117462e+01 1.986578578883738189e+01 2.072759123698572736e+01 2.187148005804650808e+01 2.076485983534747248e+01 2.134072813232204169e+01 2.085458827003059312e+01 2.292590910249045422e+01 1.942372598013707830e+01 2.075343485254378706e+01 2.326744087375106318e+01 2.120494621976235194e+01 2.089416175664425168e+01 2.131629660987145058e+01 1.974671597288766023e+01 2.157985273642284341e+01 2.145915467762868545e+01 2.177635197336912398e+01 2.183723427527155891e+01 1.999439683901185916e+01 2.151648818464146018e+01 2.112822054342495548e+01 2.031045052178687271e+01 1.965068627765800358e+01 2.073864203881686308e+01 2.227503006187168921e+01 1.979797741742861561e+01 2.140920457500859087e+01 2.255905593301750045e+01 2.331281121480076024e+01 1.919857548927807400e+01 2.195074757883551797e+01 2.196854768689660276e+01 2.149693219906907515e+01 2.227024612827029060e+01 2.196042007534352436e+01 2.321882685593240936e+01 1.944322623511516568e+01 1.976612041069577685e+01 2.167465826636265191e+01 2.213832397126237339e+01 2.225195985187542647e+01 2.083787747266216428e+01 2.111205386066515999e+01 2.235473372147782101e+01 2.288544775800093589e+01 2.215056125704390055e+01 2.362364032516533285e+01 1.952744917460659480e+01 2.067708018371095946e+01 2.217590688764322238e+01 2.204962471319960926e+01 2.304246257196363246e+01 2.386455629036031212e+01 2.191118302682445673e+01 2.282346044750805802e+01 2.333114158507292046e+01 2.303479832354733858e+01 2.246317458735818917e+01 2.146574024793670077e+01 2.093929532454092168e+01 2.188454158140280725e+01 2.114902193205594116e+01 2.231675908684523790e+01 2.208587813990868653e+01 2.143390009145124964e+01 2.169971879805227033e+01 2.471921095474896291e+01 1.912468937424100091e+01 2.349187422446776452e+01 2.254680752065874572e+01 2.137049257046444239e+01 2.382336367738833260e+01 2.330538918926838221e+01 2.098012744683449071e+01 2.058078328756313979e+01 2.204471536419306688e+01 2.192376687305360861e+01 2.226087711780472844e+01 2.075637175215102559e+01 2.017722284230334040e+01 2.145011198368368710e+01 2.251513551428329762e+01 2.252969550541126509e+01 2.354771995919390903e+01 2.082990450698304485e+01 2.046796199440774089e+01 2.158809239443903749e+01 2.350609615887203674e+01 2.112384615984255021e+01 2.186667202747393191e+01 2.370134320256843807e+01 2.463545230968654565e+01 2.080081794553143126e+01 2.328469060857005601e+01 1.944187530921706042e+01 2.111293295862395780e+01 1.963117899254843479e+01 2.130968185496386980e+01 2.010917024992440361e+01 2.131753390461241082e+01 2.454214269125948888e+01 2.164658086305530915e+01 2.083053784810491749e+01 2.151972526201462443e+01 2.387099054096053763e+01 2.091786119573377434e+01 2.336947052008760650e+01 2.058040776841254171e+01 2.394765614139196686e+01 2.215228588980082236e+01 2.182171888502538337e+01 2.341686438950263849e+01 2.001060741211384553e+01 2.250013181969453768e+01 2.034920771739484024e+01 2.176265684801732547e+01 2.262184364307346485e+01 2.180810956150962454e+01 2.253096398176142756e+01 2.048121777127592935e+01 2.025609139732718944e+01 2.152678339672770846e+01 2.284181240509714073e+01 2.067519896606208007e+01 2.233878423139712055e+01 2.145877345916580481e+01 2.281624500106713427e+01 2.317282756994485382e+01 2.132801942940315243e+01 2.135123958790920184e+01 2.186173034965938200e+01 2.248659312100241081e+01 2.163690977191468434e+01 2.089182233105534792e+01 2.000846432271822195e+01 2.111075409627761346e+01 2.285055897731646724e+01 2.141962095406315925e+01 2.352538850038728313e+01 2.148916416563474385e+01 2.138341717199078573e+01 2.073723572682416005e+01 2.140703919237087760e+01 2.235087357303437372e+01 2.141860597961141366e+01 2.186503260665035953e+01 2.385926807058992338e+01 2.341555956833339991e+01 2.254307670081001902e+01 2.134297251528369088e+01 2.242002916779415145e+01 2.200872222663616284e+01 2.217727734542879148e+01 2.212382894852941817e+01 2.188893969132092110e+01 2.227598580696032826e+01 2.093867951905859570e+01 2.228765693427655137e+01 2.377424980727774795e+01 2.069917702082542377e+01 2.177297565633568510e+01 2.395614017288971098e+01 2.115602063023010970e+01 2.212146061045304180e+01 2.236539622191460097e+01 2.072889289397619450e+01 1.873470202494431192e+01 2.199481428472831013e+01 2.298557580146932011e+01 2.089622084514030220e+01 2.159362113985777754e+01 2.357256970093810367e+01 2.192899993903709088e+01 2.224996134456126029e+01 2.172833133604841649e+01 2.220115618925913736e+01 2.308569809040107401e+01 2.241690869265969965e+01 2.366238400392401431e+01 2.195046669750753665e+01 2.344176888773405665e+01 2.234985162914869505e+01 2.187829182320456667e+01 2.471581356267600427e+01 2.261699780667268200e+01 2.229471385060611510e+01 2.193738811060024929e+01 2.097857150171725493e+01 2.332188033252248971e+01 2.317837630647562008e+01 2.271641915175255733e+01 2.357655555911123102e+01 2.177042231105608749e+01 2.382365840255151213e+01 2.235134897099534967e+01 2.139720052736681666e+01 2.114194155620859306e+01 2.404055199121921405e+01 2.383030067109106298e+01 2.293726247093303527e+01 2.119884644318132061e+01 2.295542275349541583e+01 2.039648443660996691e+01 2.128175921259453673e+01 2.320599421356043379e+01 2.088475939719579699e+01 2.210755622974471279e+01 2.231075655639745392e+01 2.353279639943353629e+01 2.246587640667532071e+01 2.073959956704673502e+01 2.234703544834261990e+01 2.380315918956554455e+01 2.392450441133974337e+01 2.332380811093868900e+01 2.244611657338269595e+01 2.200320966292872882e+01 2.226216315062364615e+01 2.280232620093328322e+01 2.382548937575656467e+01 2.399345823227069019e+01 2.332231490180972955e+01 2.246974795831864569e+01 2.228998788875507842e+01 2.222977211609832437e+01 2.303173174325835149e+01 2.290739042397508740e+01 2.469472744379514140e+01 2.189733686013497760e+01 2.521596798668960204e+01 2.158717270718951653e+01 2.318235664038904176e+01 2.126488407299257943e+01 2.231112877392310168e+01 2.257636603000137399e+01 2.369729536996669950e+01 2.125145946257943308e+01 2.222642367638742655e+01 2.231999648534127800e+01 2.287943634266785509e+01 2.180234397473885721e+01 2.395692565973330446e+01 2.264517997677307903e+01 2.427982411763716186e+01 2.278297876600203509e+01 2.314048977424701192e+01 2.268501932264680221e+01 2.390232649947949639e+01 2.386397426641092423e+01 2.366100606970859843e+01 2.167023782177774649e+01 2.207746023874151930e+01 2.195608307907499679e+01 2.206343061969741726e+01 2.320705812205207508e+01 2.301869952588243962e+01 2.392777825292895599e+01 2.375877295110811360e+01 2.349057920256492693e+01 2.206339775714138085e+01 2.583829779924798586e+01 2.298924989285569964e+01 2.138458358130986880e+01 2.205599061256838667e+01 2.337618467864043126e+01 2.265304228639813999e+01 2.353598021278804353e+01 2.442094372703563820e+01 2.354707978001823321e+01 2.085325915746749459e+01 2.036085904965869631e+01 2.405624150480311840e+01 2.188327416216775845e+01 2.445357985652482569e+01 2.405793924430721731e+01 2.308578895014539256e+01 2.321625203167248941e+01 2.551048382100136536e+01 2.332622210931338458e+01 2.300070427793445660e+01 2.475240579730915158e+01 2.508684636985731231e+01 2.498466239822865731e+01 2.273953043405196439e+01 2.407407709978416577e+01 2.405066439752740948e+01 2.403971222772139527e+01 2.311586795409712281e+01 2.367653684865363317e+01 2.467095204835546696e+01 2.296602642502661951e+01 2.434645201031554507e+01 2.381427510085790544e+01 2.355591530315750504e+01 2.453650714910617836e+01 2.204775869038505931e+01 2.310873614106746743e+01 2.201412053713717043e+01 2.312347210774700201e+01 2.254745168924044307e+01 2.380159991004181919e+01 2.501972738981359967e+01 2.359290229763883318e+01 2.438122155442062322e+01 2.476981999360401332e+01 2.421195429484018291e+01 2.238008372685574088e+01 2.500491656384398809e+01 2.407688428441181472e+01 2.349850277832728906e+01 2.309051251204383703e+01 2.484848777771489026e+01 2.442290894183112471e+01 2.463673941187106564e+01 2.429672039037195219e+01 2.249464295275040016e+01 2.397829053367837560e+01 2.244479148484386144e+01 2.194815872070623541e+01 2.347524073478734152e+01 2.404273859612456832e+01 2.299779662816679604e+01 2.512287686294396494e+01 2.434373858591761675e+01 2.403512077352700516e+01 2.290399025224748186e+01 2.614928048486894596e+01 2.203594730349980324e+01 2.180801221596150441e+01 2.426464085252777281e+01 2.197936604350510947e+01 2.386265101868387362e+01 2.480346724488047272e+01 2.312676661773810238e+01 2.256202111112382269e+01 2.270250386686596045e+01 2.303044172316612404e+01 2.300294473015797792e+01 2.419399584043433293e+01 2.521618350698237165e+01 2.385225415413049177e+01 2.514441900153347120e+01 2.261082964277997576e+01 2.460940759203481676e+01 2.543615148917757196e+01 2.476621726872799911e+01 2.295915760230835900e+01 2.438747517162888911e+01 2.430220555623801104e+01 2.595759587332486973e+01 2.467727081031382141e+01 2.386952031108514660e+01 2.445240005556919272e+01 2.479687821170926298e+01 2.446911362494008557e+01 2.254838749998314285e+01 2.368084235077634503e+01 2.588570616147152847e+01 2.409552677331758730e+01 2.351236246738139002e+01 2.481906767919703682e+01 2.264343747308971544e+01 2.477150086294209785e+01 2.436622232755627593e+01 2.495612024230536363e+01 2.342530390335609169e+01 2.473650135680787088e+01 2.349084125700101922e+01 2.504682337819189897e+01 2.149978019292761999e+01 2.311528122543603558e+01 2.327839469789061155e+01 2.305335143146278298e+01 2.505938937705311886e+01 2.563600255981593179e+01 2.440367622938116909e+01 2.326571800992050143e+01 2.391218899223670036e+01 2.340655278159031027e+01 2.297573061801267968e+01 2.430204673087401090e+01 2.425357299388699062e+01 2.445576259706495748e+01 2.284437368689993164e+01 2.543394201618339068e+01 2.450708300869475309e+01 2.344833860396841629e+01 2.467816399302473229e+01 2.519393644242080299e+01 2.607430227081578877e+01 2.390860490678376138e+01 2.448808552793208548e+01 2.355895447468898851e+01 2.321678860139553890e+01 2.373987470394789057e+01 2.485945480107355365e+01 2.127369503939115702e+01 2.234259979972996746e+01 2.352784208759919338e+01 2.248743844176916085e+01 2.677769099682256737e+01 2.364772628790893449e+01 2.470758183702362132e+01 2.312302782991967476e+01 2.145866059461129893e+01 2.426616353676855198e+01 2.505123069615888554e+01 2.432391328473533321e+01 2.259615136555078863e+01 2.300329399295143773e+01 2.614631148771590574e+01 2.517183644809647447e+01 2.311144176627196245e+01 2.541149391556058390e+01 2.413435371221617487e+01 2.454445542567448868e+01 2.394116212516985698e+01 2.183661394119730659e+01 2.317170004058253596e+01 2.574323507630788654e+01 2.343840387384231505e+01 2.285013980607709527e+01 2.292458394751353268e+01 2.256561082136305885e+01 2.357862750778824790e+01 2.389544695681838249e+01 2.254829493689874909e+01 2.237173199858288442e+01 2.526991714884225004e+01 2.584087324151082399e+01 2.182902736752302530e+01 2.498309377078303939e+01 2.181484066809835554e+01 2.549843696031919293e+01 2.445217522370767327e+01 2.478679330873693232e+01 2.298781815646168170e+01 2.598670295274438047e+01 2.338270162970478339e+01 2.570553595130958158e+01 2.587966754616996568e+01 2.577744888503247722e+01 2.558600748629029553e+01 2.424303839909936187e+01 2.535908948729696277e+01 2.727843837775781211e+01 2.317021130268936702e+01 2.480895651625663945e+01 2.475205475282959711e+01 2.320975916826766650e+01 2.481608060659364767e+01 2.395514021807796112e+01 2.512865281513203186e+01 2.577295644076742676e+01 2.427092005477000924e+01 2.355659910952788394e+01 2.398672725232484026e+01 2.504857043805506578e+01 2.535767299310969491e+01 2.485817764339002878e+01 2.451455340003405325e+01 2.662115387919333998e+01 2.597676006978176844e+01 2.526925017113402205e+01 2.368193362527070178e+01 2.359429880248293898e+01 2.461175372016874618e+01 2.497852011727166044e+01 2.435117100036631044e+01 2.372457665243777925e+01 2.589515429936803415e+01 2.648389569762479212e+01 2.529352362820064570e+01 2.590204316640953408e+01 2.710170357602977731e+01 2.637474136465973018e+01 2.485679240486310349e+01 2.595879505135335918e+01 2.762809979889866341e+01 2.728884416844000071e+01 2.673994509596229818e+01 2.661523285492095425e+01 2.641355845263109714e+01 2.680224749116137062e+01 2.512420070428564856e+01 2.512867604568354452e+01 2.570042993164699396e+01 2.528512191586012037e+01 2.706843173209162856e+01 2.663719568341299748e+01 2.689527031098368681e+01 2.604942097097756104e+01 2.889713171560551075e+01 2.483035747338814048e+01 2.719528678821442114e+01 2.607837683965810172e+01 2.527181876663749449e+01 2.662063785995063370e+01 2.491137916029761001e+01 2.631363817353012990e+01 2.492344969817294498e+01 2.657268240749062826e+01 2.783217980496738875e+01 2.621860314035990669e+01 2.542674993373510262e+01 2.505833054419345629e+01 2.518512778318289946e+01 2.380220558646844609e+01 2.372974120173404344e+01 2.462187352302743548e+01 2.452220933294045935e+01 2.733859033203260935e+01 2.421986112910258271e+01 2.556967380555833813e+01 2.673957122963549438e+01 2.582557803090649884e+01 2.701174083006187132e+01 2.348841264405505314e+01 2.515713012995199804e+01 2.779383304685541134e+01 2.546293271048266504e+01 2.704030498005147720e+01 2.767784000088629526e+01 2.611377701834782172e+01 2.495166673595437246e+01 2.522175989699642429e+01 2.359217306026999950e+01 2.754483320468850138e+01 2.537110080427350667e+01 2.682681876667874832e+01 2.860219961247158693e+01 2.642866482851159660e+01 2.806881278956434045e+01 2.625812348107171346e+01 2.650860328182931269e+01 2.855087973780561583e+01 2.782777371529570232e+01 2.582971495937883688e+01 2.740468836845462164e+01 2.395590731176862676e+01 2.786532898086882071e+01 2.734816930711034644e+01 2.875910845172872143e+01 2.631909923736160195e+01 2.669637257433607047e+01 2.599059070969931895e+01 2.789025423946115723e+01 2.996252557181723120e+01 3.019951536440580142e+01 3.044261813314519571e+01 2.956295441173839578e+01 2.888181572621382642e+01 3.085767473277293149e+01 3.048145238310129912e+01 2.944218763503172553e+01 2.921966709886564573e+01 2.850137327078020277e+01 2.881817092652699230e+01 2.957607397633542590e+01 3.041532942078781332e+01 2.980871879224962839e+01 2.990957395732610991e+01 2.950514573708754895e+01 3.189390010939824549e+01 2.998093741715046079e+01 2.827696902007296842e+01 2.929794034399666103e+01 2.997445788118482923e+01 3.035341024343403404e+01 2.982588912825021055e+01 2.977999286581022176e+01 2.807693791922521953e+01 3.031482642590329846e+01 2.903223728597958342e+01 3.035899187879192951e+01 2.903116956675190963e+01 2.825205947668889905e+01 2.855700130233211809e+01 2.924465327038911511e+01 2.888713324392317716e+01 2.813086616975260412e+01 2.762559643432786416e+01 2.804248188404223541e+01 2.826772377418354765e+01 3.021238931384456450e+01 2.853363825552263577e+01 2.981258255791262002e+01 2.934661812247178503e+01 2.779234775438826333e+01 2.738322991956426122e+01 2.792784252490010388e+01 2.931457928795344969e+01 2.850971637336216702e+01 2.917176288657716654e+01 2.879147188729345075e+01 2.802261453686648807e+01 2.914581524286548841e+01 2.713845581920570638e+01 2.913066917664237465e+01 2.835032505175286488e+01 3.154250372394052704e+01 2.725125575517134635e+01 2.706367460450987394e+01 2.844895645893926073e+01 2.622743922568065855e+01 2.911698801056115116e+01 2.937547270083964790e+01 2.783928058233882652e+01 2.977633038343318717e+01 2.796776411261596351e+01 2.948592140986248111e+01 3.012232232592987913e+01 2.777300996430053104e+01 2.999878258622161908e+01 2.731067367458351924e+01 2.827392508516811276e+01 2.836401831492539571e+01 2.801166592459764715e+01 2.786079045672397569e+01 2.680776221209008625e+01 2.813086684046368546e+01 2.838801690456846671e+01 2.760883312100897058e+01 2.809395584359858589e+01 2.885113801484920515e+01 2.844073124766381611e+01 2.904831730170065640e+01 2.795702472896726576e+01 2.906426361760792787e+01 2.850883416417519101e+01 2.699501148517455817e+01 2.792295678938602066e+01 2.938293476429315731e+01 2.597207607096641624e+01 2.819458659299887060e+01 2.591452747240861143e+01 2.997806214546837111e+01 2.760569444718691301e+01 2.783666091606050585e+01 2.672711549939923259e+01 2.905174615528828852e+01 3.112310161047124524e+01 2.694728051424159432e+01 2.699359529762270071e+01 2.657030515400373361e+01 2.745862680663029920e+01 2.798981326947058079e+01 3.013078914701502242e+01 2.772400820874344873e+01 2.767001295514815951e+01 2.659725083853852112e+01 2.754142062921973633e+01 2.844360619173414406e+01 2.587887510307016115e+01 2.802086075428287515e+01 2.758702536967323482e+01 2.940399645679668339e+01 2.645004991838311170e+01 2.845508448711824556e+01 2.559943160332494827e+01 2.844640539969448056e+01 2.935365330420381014e+01 2.856757652745659470e+01 2.850307414829691055e+01 2.726298713683389252e+01 2.636067380281597750e+01 2.931168495485720982e+01 2.782825940127901987e+01 2.709808185918446100e+01 2.734056631262537707e+01 2.794526329907233730e+01 2.672965447745992407e+01 2.968466862363712977e+01 2.875697224287494080e+01 2.952829650057363864e+01 2.808897085391279091e+01 2.654606149541813664e+01 2.664650765454147674e+01 2.794866688051346770e+01 2.736087511999521382e+01 2.711465364385976429e+01 2.903583642923204877e+01 2.806218362932714783e+01 2.869715823695208101e+01 2.718551031607014679e+01 2.795864860413269071e+01 2.953914063923395972e+01 2.567044529022394883e+01 2.770678485118490997e+01 2.805344966187816169e+01 2.988176964306883221e+01 2.597420649202131315e+01 2.938909234864892284e+01 2.741798170865833839e+01 2.922341864673987288e+01 2.780726541960336817e+01 2.919348527335868582e+01 2.707598495878298550e+01 2.577106807677866840e+01 2.682998730125810383e+01 2.816137859043245939e+01 2.683647439942824064e+01 2.849644468669781361e+01 2.793024296212199076e+01 2.956396476139626728e+01 2.744487715805772865e+01 3.024512668871734178e+01 2.659633847696123610e+01 2.836010487592500340e+01 2.807010638407811953e+01 2.945051103839650963e+01 2.749684731858538100e+01 2.831515732664572127e+01 2.779972252615389650e+01 2.939364567256061278e+01 2.850417760754277907e+01 3.044923640068556736e+01 2.909253056549713534e+01 2.969420187917849674e+01 2.885158344325571633e+01 2.996950491092246338e+01 2.987085281103170686e+01 2.832842643362697999e+01 2.839322318253897137e+01 3.079634072392116551e+01 2.998048186663018555e+01 3.149974415022296270e+01 2.958319463011596540e+01 2.990213279562209436e+01 2.805105706198452609e+01 2.804097071810242170e+01 2.595574324631260765e+01 2.924596665867266054e+01 2.837550149524004439e+01 2.971063814214958754e+01 2.823664859011593009e+01 2.931947876101115469e+01 2.775727921824536892e+01 2.854833960702814721e+01 3.040063376674236295e+01 2.977894002484247338e+01 3.054881280252927667e+01 2.824119563848358894e+01 3.036146421899056236e+01 3.057246686206055486e+01 3.118967054492670954e+01 3.075953656065144770e+01 2.979988503662499255e+01 2.903411855282869425e+01 2.909421939225607900e+01 3.039173642860922442e+01 2.967085975555638200e+01 3.216420677398439665e+01 2.874266769349307893e+01 3.025903531277085534e+01 3.078180138174035818e+01 3.030402613190471683e+01 2.837423666578440518e+01 3.054480919703958008e+01 3.015761276891535303e+01 3.273095048491600778e+01 2.949487948083065092e+01 3.013822755187142732e+01 3.006258452011544691e+01 3.017777548169796376e+01 2.894613704751452943e+01 3.103234393445615424e+01 3.100337409875500327e+01 2.892565154478270628e+01 3.144051605042056963e+01 2.973804470445552894e+01 2.773661550585670099e+01 3.014465532478807930e+01 2.776037146984685222e+01 3.082220240045550597e+01 3.050617452770461213e+01 3.061478617313510497e+01 2.980222947227034425e+01 3.208824792607938292e+01 3.069773540506141885e+01 3.097611678103523047e+01 2.950970139440853757e+01 2.830595526995767486e+01 3.182413011389947144e+01 3.013658811468237531e+01 3.158446331313032474e+01 2.983667086858105222e+01 3.096877698482277808e+01 3.209498625192368593e+01 3.006050962937601767e+01 2.981918546955070681e+01 3.132745699481509405e+01 2.811681039493996437e+01 3.069938585132510767e+01 3.059278300609442525e+01 3.146890056132818358e+01 2.987324837189013138e+01 3.281296250839465500e+01 2.948204942169983056e+01 2.934705438468555272e+01 3.078005420295606598e+01 3.227435277902856825e+01 3.239328676445400390e+01 3.251195212753064823e+01 2.923058273426259390e+01 2.942814500560514901e+01 3.141201788652529459e+01 3.176457432263427094e+01 3.236828727349431745e+01 2.974802007338651677e+01 2.874734994569173097e+01 3.130627250091145442e+01 3.078587395349635969e+01 3.261578866154162881e+01 3.259155577796596504e+01 3.244739028067101572e+01 3.378830897768649777e+01 3.062312013793879828e+01 3.168013507830557884e+01 3.224724499820354850e+01 3.244482362232832173e+01 3.044642458455079392e+01 3.044169216618890417e+01 3.256750246296864759e+01 3.048152091890425908e+01 3.195123603584677241e+01 3.266026938684209568e+01 3.299435773584107068e+01 3.206870904185293369e+01 3.169748756132039347e+01 3.398135518618303763e+01 3.199154573007713864e+01 3.199833280890269904e+01 3.134898436475133465e+01 3.296075629324897704e+01 3.305680104374973638e+01 3.353498834087321967e+01 3.154635795181979674e+01 3.354536855858849265e+01 3.295310506693373753e+01 3.161808930029849662e+01 3.206478580645755727e+01 3.058967275600641855e+01 3.184434884103897900e+01 3.477342754483301945e+01 3.119002261100887807e+01 3.115676828249211283e+01 2.991163980501598729e+01 3.169561866638587944e+01 3.132794918029062003e+01 3.089394722950822114e+01 3.318391890562595137e+01 3.294980366845427255e+01 3.322321347892754062e+01 3.133494916368356087e+01 3.163203545623066049e+01 3.143701516509059246e+01 3.196905456028419579e+01 3.229145031499887608e+01 3.229166769847309837e+01 2.984795873280850387e+01 3.154292506618949687e+01 3.353138794509363407e+01 3.426617666594907519e+01 3.251454443021299312e+01 3.156125323426802964e+01 3.250444597645707034e+01 3.069913798965788487e+01 3.275119894626902095e+01 3.196305028749907606e+01 3.039140010130515179e+01 3.156229786233361878e+01 3.236971463772272983e+01 3.042355549820697291e+01 3.443780999024023970e+01 3.267599497175596923e+01 3.410711842820004591e+01 3.210112859056071954e+01 3.288147649640145431e+01 3.176054280224479243e+01 3.219440160542894347e+01 3.346520220192440576e+01 3.175472911598726711e+01 3.238374889239426579e+01 3.193970495625844208e+01 3.433174210219118550e+01 3.277527640324682778e+01 3.300671611064962008e+01 3.056423708362758518e+01 3.267156229736633577e+01 3.394234663198883339e+01 3.115696494168382102e+01 3.360905716148882050e+01 3.168711555858107687e+01 3.093363122617923011e+01 3.224907104370116429e+01 3.176399300209273591e+01 3.264453997049468370e+01 3.118490900859755399e+01 3.206262770617036750e+01 3.044038266605596377e+01 3.328373062740062949e+01 3.179788060122384863e+01 3.030397821719209261e+01 3.160644631637169866e+01 3.314477735585480644e+01 3.055254996428462277e+01 3.117558013389913185e+01 2.932002194657034622e+01 3.239084553956254808e+01 3.309029087647284229e+01 3.204134865696975254e+01 3.092647637423821294e+01 3.128539497433416372e+01 3.220342585876209540e+01 3.334455595994253940e+01 3.075852909019372561e+01 3.108812856492173538e+01 3.188497072462791948e+01 3.108343131963435724e+01 3.381344078748866622e+01 3.100331367719408249e+01 3.345247596399482859e+01 3.258513077750389186e+01 3.040992018161607291e+01 3.179964874104294736e+01 2.999470894955466704e+01 3.310453454724249411e+01 3.337027418434789894e+01 3.245229239221350070e+01 3.176460875318411681e+01 3.326950341323204441e+01 3.415544357469642733e+01 3.214404792145496259e+01 3.160300075960820720e+01 3.153294661778016916e+01 2.977818240835348718e+01 3.325705893653918110e+01 3.366136237104355899e+01 3.129534845378404384e+01 3.142391083315001765e+01 3.184584255900081828e+01 3.016480331890630140e+01 3.047416765657608551e+01 3.295306125751431381e+01 3.158491360438267392e+01 3.246823111763276870e+01 3.251101121512402159e+01 3.256609109620482911e+01 3.170062155359109113e+01 3.118626014581457540e+01 3.267833710405664505e+01 3.403343510795998128e+01 3.188434639527098824e+01 3.163231321192193235e+01 3.260395571686522231e+01 3.107474954082721297e+01 3.253722195435373266e+01 3.316609583585776022e+01 3.108497889897344990e+01 3.089267610288164434e+01 3.028213304221009494e+01 3.257272144220380028e+01 3.279881207156010703e+01 3.226529190555831406e+01 3.246572662827898625e+01 3.124939430366527304e+01 3.385036608950306913e+01 3.217707635839335722e+01 3.063658642980221458e+01 3.102756492283545953e+01 3.370159756002740181e+01 3.298072623579888329e+01 3.074660136148938605e+01 3.087363682962421407e+01 3.244423747293584626e+01 2.975422457415521293e+01 2.965057234222675575e+01 2.914544750497726966e+01 3.386613573056458648e+01 3.342034605422114879e+01 3.294127314360579817e+01 3.200458070525185406e+01 3.166292644748563134e+01 3.265162610935075094e+01 3.153643382239176063e+01 3.344457971884519054e+01 3.191492220577201167e+01 3.242628123566807119e+01 3.095696276415626258e+01 3.225306134804545621e+01 2.994604606421066251e+01 3.238308629925465709e+01 3.236524905196237967e+01 3.020725575851241373e+01 3.216187286093463626e+01 3.170476641362478887e+01 3.235001683529254279e+01 3.283977602885654079e+01 3.341353835713908893e+01 3.252605825043371368e+01 3.333109500327149277e+01 3.237793434633077538e+01 3.090959673781448203e+01 3.261483542271832192e+01 3.169915786856665818e+01 3.142024328378187548e+01 3.142766080704985399e+01 3.320032593489110440e+01 3.299435491802366016e+01 3.430507052494974118e+01 3.162485490339534167e+01 3.136000983416808552e+01 3.124412993907434455e+01 3.188213926452236890e+01 3.231358584971381731e+01 3.332369499135164403e+01 3.354435512312249301e+01 2.999633165315989913e+01 3.153700574598203943e+01 3.175149477775291018e+01 3.303387512443187291e+01 3.341651003807250220e+01 3.085956109137831760e+01 3.181460726608125000e+01 3.042874027087267663e+01 3.023609685318207241e+01 3.352331544827359266e+01 3.396834786271915618e+01 3.077680699902930783e+01 3.091186877561781543e+01 3.280484636532337106e+01 2.927090211474181558e+01 3.227552521753640491e+01 3.184800857315673994e+01 3.288871150393024578e+01 3.180527757963213631e+01 3.023376152650450521e+01 2.979735998705747591e+01 3.113763602390019614e+01 3.305213734567409745e+01 3.247995023986060659e+01 3.168151578839113114e+01 3.276240151354824093e+01 3.061846419339441283e+01 3.236144160977406870e+01 3.105510080507421122e+01 3.383221282948959185e+01 3.155834661579424605e+01 3.235980000496525122e+01 3.116130345021550241e+01 3.208280800753156825e+01 3.115403098586878627e+01 3.109364619273591046e+01 3.110608994855139997e+01 3.241568415944020387e+01 3.427572805012343338e+01 3.182198369110211189e+01 3.066174118679198557e+01 3.075322693391314743e+01 3.196140514953977174e+01 3.268042190613260090e+01 3.107647281459428612e+01 3.248739363815669634e+01 3.326914961796155268e+01 3.332551373259195771e+01 3.235862985363360167e+01 3.073098673434653705e+01 3.161654172512800898e+01 3.355240829132757341e+01 3.269342233131157371e+01 3.247821990264389314e+01 3.223687709682408098e+01 3.352089661997433012e+01 3.238569037711220489e+01 3.158420793089820222e+01 3.254654395758303309e+01 3.122066338307708833e+01 3.164408974164193467e+01 3.091836346756211995e+01 3.367985007805900466e+01 3.398052267344595379e+01 3.064137260840714561e+01 3.365149509438850828e+01 3.351021046262315650e+01 3.187021959938925164e+01 3.153283261580032359e+01 3.046261714321427405e+01 3.240961205269226753e+01 3.310216182300186460e+01 3.205258870313004849e+01 3.101727011827222924e+01 2.958887522442887885e+01 3.065637999844231132e+01 3.047503487203945838e+01 3.395290577153624412e+01 3.365105056463124811e+01 3.426709682427424752e+01 3.101268398237482060e+01 3.135764187450672225e+01 3.035962096127233067e+01 3.049686611557259752e+01 3.387259995929215961e+01 3.065380855521826930e+01 3.410869664846151750e+01 3.183026336382379284e+01 2.955964135518944502e+01 3.327855664766168076e+01 3.211464296523103457e+01 3.345277011408413870e+01 3.156162205996120207e+01 2.986901710374354124e+01 2.956610302893245290e+01 3.057927179604974555e+01 2.885293595982297532e+01 3.279302320837857110e+01 3.376235991099733269e+01 3.058468725321303694e+01 3.375970257371748318e+01 3.302104290972552292e+01 3.239473918349728621e+01 3.423301959242429149e+01 3.150484767164170563e+01 3.135875185359923734e+01 3.113317053016285740e+01 3.371392519362338902e+01 3.332866467258349985e+01 3.187361048910152306e+01 3.237333013554740546e+01 3.246360072987537393e+01 3.101345311095215607e+01 3.127775369562042940e+01 3.180253010680876358e+01 3.162357544697307787e+01 3.400058883964957346e+01 3.210631713573413037e+01 3.349937349332916625e+01 3.278176499040709757e+01 3.362369096715578820e+01 3.280281787255150050e+01 3.452218113607403183e+01 3.383269455684461491e+01 3.400718130971076647e+01 3.306445678737384242e+01 3.480992727641216078e+01 3.412225690898528541e+01 3.041927854597657088e+01 3.404812375645531830e+01 3.328919372866118209e+01 3.309461303375090324e+01 3.339970633286957025e+01 3.487617673153037146e+01 3.484095177625601991e+01 3.443970251995873610e+01 3.399856842969649051e+01 3.059530659696749666e+01 3.586162392377862318e+01 3.453766349081573139e+01 3.263889568138208830e+01 3.219052718576141814e+01 3.335533191083231230e+01 3.254292232007150432e+01 3.388571317026717367e+01 3.439455692459756619e+01 3.446306863031596635e+01 3.301253196456604400e+01 3.311808100825702184e+01 3.316389164254197652e+01 3.297566756715684022e+01 3.311505889788953994e+01 3.494351154149173766e+01 3.169758509147900227e+01 3.256746968510712748e+01 3.130340774133567550e+01 3.355174081086374116e+01 3.329796918537499550e+01 3.261813858529102816e+01 3.281025748345880544e+01 3.110727045296569315e+01 3.240912740545311976e+01 3.206080112773607738e+01 3.215913060907341503e+01 3.196630052729961236e+01 3.267148559515026562e+01 3.248961981684479383e+01 3.276821259191301294e+01 3.265033403316236615e+01 3.136400365949549851e+01 3.295634302588586451e+01 3.201016092851098449e+01 3.157823828950957434e+01 3.016941950015798568e+01 3.103376739569503684e+01 3.031065014381435674e+01 3.362367141316474317e+01 3.387508777985765107e+01 3.503652612848006953e+01 3.512959093207509653e+01 3.290819504615628688e+01 3.249909533363140213e+01 3.368182402552177734e+01 3.068343636852999978e+01 3.385179209386101462e+01 3.338404936736083783e+01 3.458365010289169561e+01 3.273048978933343278e+01 3.073789463912526188e+01 3.352110937025936011e+01 3.233859888309671504e+01 3.379849821217059969e+01 3.383804155763247934e+01 3.198773535880142305e+01 3.301650384547458117e+01 3.319792524898520014e+01 3.372062873159035945e+01 3.371471621818285769e+01 3.207092178000177540e+01 3.419596482436016061e+01 3.496741468946319031e+01 3.243583779362530350e+01 3.229535636384336783e+01 3.316235095877685524e+01 3.296617347921539221e+01 3.277091386597845002e+01 3.117056645399487991e+01 3.310214237213434529e+01 3.407747638891080300e+01 3.436769820846468804e+01 3.383449917027548537e+01 3.332388888771294688e+01 3.301556906671138591e+01 3.281587471695842595e+01 3.441131600920281386e+01 3.303051495406617022e+01 3.370722030018377069e+01 3.285487780050809192e+01 3.378479558584857756e+01 3.397545100809262664e+01 3.359194192439844784e+01 3.414146791604787268e+01 3.304965237749023288e+01 3.174433961054629449e+01 3.081861344375689526e+01 3.186582689955811887e+01 3.274730702318943543e+01 3.163942949436165364e+01 3.127583881881893291e+01 3.568086862850068997e+01 3.108544158937538882e+01 3.409359558918911404e+01 3.373685036149599625e+01 3.354763988243736605e+01 3.459481716969468579e+01 3.303360060164049372e+01 3.288508441201047106e+01 3.159423184043995647e+01 3.350167369384980987e+01 3.277067187570217044e+01 3.112078843243401138e+01 3.137851286681141616e+01 3.171922534120185944e+01 3.533392761657032821e+01 3.314873987616142159e+01 3.284476583286320306e+01 3.317252601847798132e+01 3.220990682782253600e+01 3.384890921067120217e+01 3.275992555539453832e+01 3.361741681451265862e+01 3.357098275753648409e+01 3.399945561264743077e+01 3.210744534940658923e+01 3.549642973371210530e+01 3.567157997299092642e+01 3.212177398867384426e+01 3.368447052455418600e+01 3.386081576272570715e+01 3.303876248956214567e+01 3.278129926235773439e+01 3.482933978415469767e+01 3.280842885023589162e+01 3.374388380491010508e+01 3.524848247395863865e+01 3.324889046857638419e+01 3.412365103129468480e+01 3.166095233066672066e+01 3.326724820109656378e+01 3.342166917931341885e+01 3.086173457049890700e+01 3.273394946763616531e+01 3.500499414376437102e+01 3.282334658115171067e+01 3.248449500168923976e+01 3.397618433233655821e+01 3.422116029820679728e+01 3.117623279843867579e+01 3.442974166607334041e+01 3.149316468296900240e+01 3.301438318022799479e+01 3.323307335834989829e+01 3.206252615927621008e+01 3.446232331821600070e+01 3.419719808415424467e+01 3.165771054641435356e+01 3.213369137528869146e+01 3.154577748181050723e+01 3.070298056501904682e+01 3.150576300067595525e+01 3.298380593788952808e+01 3.383287830668184881e+01 3.255789086517669517e+01 3.279007434970237256e+01 3.436982716237272228e+01 3.367131258438453045e+01 3.145606296987279649e+01 3.281287298200309266e+01 3.523917744422394094e+01 3.237192429667270233e+01 3.278496905876635736e+01 3.210036626850877894e+01 3.379485565074752884e+01 3.274279554906349432e+01 3.478551064383481872e+01 3.364655645838170273e+01 3.336387679598882272e+01 3.160027583461603840e+01 3.314899897333054923e+01 3.254975211433323778e+01 3.475148240582424819e+01 3.204747386470713622e+01 3.100496500466776695e+01 3.372850628785664640e+01 3.340903410477389457e+01 3.058396130007506386e+01 3.353019272286297081e+01 3.243929739809760093e+01 3.267703352801165551e+01 3.310846013162864665e+01 3.247040991679774891e+01 3.489139360371103749e+01 3.294837403463327519e+01 3.144635890781466969e+01 3.589178062070626396e+01 3.422981612745687130e+01 3.212574050166252704e+01 3.172659297370072551e+01 3.283573184767048758e+01 3.390431529800872568e+01 3.169011080900182620e+01 3.298020722675275351e+01 3.047656798766319852e+01 3.533313642481125072e+01 2.987988013676452326e+01 3.616505267810312318e+01 3.256543657277419612e+01 3.328095366882362782e+01 3.319327070891330322e+01 3.345528171353713276e+01 3.366705322167172199e+01 3.336036799685434318e+01 3.272656472116086945e+01 3.345527793236722403e+01 3.520128652757374965e+01 3.188968120042057919e+01 2.973195759382161896e+01 3.350163618650773856e+01 3.305658232203384728e+01 3.369193483738869332e+01 3.175629165967222178e+01 3.483203867202744419e+01 3.282602562819098324e+01 3.327383644973190968e+01 3.308821356629086097e+01 3.220656902723251847e+01 3.332262960223218329e+01 3.306597130236641391e+01 3.379022482305463626e+01 3.196285489323319240e+01 3.210522947940287963e+01 3.361073007293348525e+01 3.198792004267816225e+01 3.293412145909950084e+01 3.226079188644951756e+01 3.390218466951441911e+01 3.393288657004244868e+01 3.272366793601403856e+01 3.222144571275773473e+01 3.352057261871542693e+01 3.105805161375412027e+01 3.179917104597138788e+01 3.219830270248798598e+01 2.990255557219952109e+01 3.006800180824409452e+01 3.132276689283704840e+01 3.363639451033486694e+01 3.238438895717502675e+01 3.302314364064630325e+01 3.347933067155611297e+01 3.082792211822170714e+01 3.197407884056226024e+01 3.331029015599457921e+01 2.962800224852347597e+01 3.225500012097950275e+01 3.188633456963367152e+01 3.172809658293509827e+01 3.392878255797346299e+01 3.150254955682647662e+01 3.381989314705538163e+01 3.169013097036341620e+01 3.146615229191045771e+01 3.193329820363863547e+01 3.138500670543923832e+01 3.365941874223403119e+01 3.285496347761984026e+01 3.038471587126742435e+01 3.076502721946217633e+01 3.256255154564929200e+01 3.179548491560208490e+01 3.173372194610405472e+01 3.271158518536610416e+01 3.157539194513234904e+01 3.150042708523137946e+01 3.156308030590964009e+01 3.356487933096182985e+01 3.016412229410314083e+01 3.116286813090809815e+01 3.422682497041305538e+01 3.367553871071355331e+01 3.306705201320360743e+01 3.267456370858185011e+01 3.230185473712659672e+01 3.145671475890665647e+01 3.339637985243398788e+01 2.982357701773612746e+01 3.312950034617381334e+01 3.212124786328413961e+01 3.064784357800494519e+01 3.051602639088997648e+01 3.186761312586983053e+01 3.350968184437997621e+01 3.263237362544416698e+01 3.021139443246311274e+01 3.342111748153755713e+01 3.160568569622380508e+01 3.270091468897242493e+01 3.001007256159353531e+01 3.215624722549276271e+01 3.256714510828683018e+01 3.367110468508681009e+01 3.070461817030750140e+01 3.178990020135670491e+01 3.238971535312128225e+01 3.084958686698247021e+01 3.336624629207704373e+01 3.207481583960374394e+01 3.285711564283861463e+01 3.300897086559107407e+01 3.288462943489275148e+01 3.096145720716245009e+01 3.294945057175271330e+01 3.307209743465521257e+01 3.148157252474032219e+01 3.144517568816243269e+01 3.229527808471287642e+01 3.300544495086842289e+01 3.210043390756333537e+01 3.268816519698680167e+01 3.157106254343516127e+01 3.267813560667656958e+01 3.146781412374856757e+01 3.252229020685903293e+01 3.347809925117966401e+01 3.244825269956553626e+01 3.265172745662573561e+01 3.281582358903818175e+01 3.299266986648208899e+01 2.982333765051251007e+01 3.065171214061273375e+01 3.150569812917894552e+01 3.317315120877757550e+01 3.291696752619782984e+01 3.114904852627158149e+01 3.144546870548792938e+01 3.165894691851471876e+01 3.132870348292613727e+01 3.038989625960481789e+01 3.283203540501917672e+01 3.032180859626782521e+01 3.176337177991648986e+01 3.285090369726270865e+01 3.103442013032844926e+01 3.074823088746371980e+01 3.121173876661230651e+01 3.163709175256972017e+01 3.119292698639527828e+01 3.286680613536795192e+01 3.226788719421680440e+01 3.109464351614580124e+01 3.280652820857058316e+01 3.349197399232141237e+01 3.113443040748348878e+01 3.143976297370104689e+01 3.164738973826294099e+01 3.017928726020913643e+01 3.317892060248318842e+01 3.050889284320080463e+01 2.886993665371693396e+01 3.006284377513105710e+01 3.087754293176332965e+01 3.227521089989068770e+01 3.147860537819455828e+01 3.338962752165365799e+01 3.339807900009752473e+01 3.274340659850148683e+01 3.354253861839409723e+01 3.352036709713530627e+01 3.216863938401068168e+01 3.416470546676517017e+01 3.162824155949051530e+01 3.219546708611672159e+01 3.302921011134125706e+01 3.282937856708171864e+01 3.568713182987777799e+01 3.306125130940054646e+01 3.401144063867180733e+01 3.322238868822216062e+01 3.246009991589123445e+01 3.365317456801955132e+01 3.227269676766104567e+01 3.131512710850241277e+01 3.326151780190734542e+01 3.338604172608955167e+01 3.175012379994115719e+01 3.388768690282202556e+01 3.269746539013800657e+01 3.483520245103139956e+01 3.404072025515696254e+01 3.337159940097966881e+01 3.245804472914259264e+01 3.405592009066239712e+01 3.354820415074972573e+01 3.370171774144166932e+01 3.213451388199833758e+01 3.402459451125783829e+01 3.522774022681009853e+01 3.301777909311094561e+01 3.417070234495367487e+01 3.178829013570889472e+01 3.437319333355729611e+01 3.557824712266790357e+01 3.380173841590342221e+01 3.588026575672139273e+01 3.519221453430727564e+01 3.510529059487853942e+01 3.458138200807237439e+01 3.558697603136024412e+01 3.625718017069821997e+01 3.446387477077254857e+01 3.508844008292641092e+01 3.662238413992463393e+01 3.663920367296604041e+01 3.526704005054143920e+01 3.521567798514372072e+01 3.428550304112460623e+01 3.680034377883823993e+01 3.544718172015740976e+01 3.674696802467955337e+01 3.405558901256384985e+01 3.659029932006851737e+01 3.707018830161958789e+01 3.210097262409424701e+01 3.563384583124157245e+01 3.513198211389850201e+01 3.461962153860513070e+01 3.253688910622827279e+01 3.292710856684882259e+01 3.088661478559870588e+01 3.599015980732884401e+01 3.355806473071235985e+01 3.667898910573255478e+01 3.597702650706334992e+01 3.422789107232503625e+01 3.501330877212337356e+01 3.300445591726389694e+01 3.418270187147419392e+01 3.410328441953301848e+01 3.752256115024272276e+01 3.461796034718403803e+01 3.823818504822501296e+01 3.408603891022446675e+01 3.429846657898051632e+01 3.506815426719319362e+01 3.440983208950440542e+01 3.491838257071594143e+01 3.441182582047045457e+01 3.439956912585115134e+01 3.554850333241986249e+01 3.367390068335686237e+01 3.568550633158133678e+01 3.615183855846532879e+01 3.481743746786738569e+01 3.625761335006014718e+01 3.642017561157151562e+01 3.446962677027278943e+01 3.473642466310054289e+01 3.368814784954688690e+01 3.696303203871556775e+01 3.386284698518218761e+01 3.532438903212423043e+01 3.388804995899918993e+01 3.523904560529129526e+01 3.621010521695594520e+01 3.395424123609316780e+01 3.714271827232659717e+01 3.477969388873397349e+01 3.494377400204171380e+01 3.493413994895553287e+01 3.542192427034873958e+01 3.555898022512036505e+01 3.645886889852992141e+01 3.775975650299300668e+01 3.366623339058203612e+01 3.573873799667789086e+01 3.641087859539161542e+01 3.433258670597216877e+01 3.430144944346778146e+01 3.611016522051512823e+01 3.670940623174833206e+01 3.361789947074481688e+01 3.367787776575563186e+01 3.664864883358969649e+01 3.554927684035700253e+01 3.479810744302724856e+01 3.385889653518182030e+01 3.309770252565579085e+01 3.378241082591098632e+01 3.506779857052340788e+01 3.518485805326712068e+01 3.468717518724611182e+01 3.346620996894002076e+01 3.371970697009569307e+01 3.462935083500443767e+01 3.421118306315184299e+01 3.443485643385545103e+01 3.460518523605197316e+01 3.447184806719731398e+01 3.415764174447438251e+01 3.467925251800070896e+01 3.511096526096068260e+01 3.646758551721108432e+01 3.485235186416081632e+01 3.369127352336482062e+01 3.566093597897912559e+01 3.295384898011992192e+01 3.443023296493434060e+01 3.322342447372713536e+01 3.403562955997341533e+01 3.539220422795479237e+01 3.547207907718642872e+01 3.455620276984144823e+01 3.661353795790397925e+01 3.566510498801076068e+01 3.574291212427623776e+01 3.511883677882889288e+01 3.559845709309681894e+01 3.770808915401354255e+01 3.565178748257670094e+01 3.571256894818009187e+01 3.579528857185912472e+01 3.594871865549470868e+01 3.596558932525975649e+01 3.668158049999369297e+01 3.698158165592037960e+01 3.593723195667288195e+01 3.508114497598586468e+01 3.746067236622614871e+01 3.566654916956980514e+01 3.610646808426346155e+01 3.732346891401204658e+01 3.669776340440284201e+01 3.564698063590270039e+01 3.480707259880521320e+01 3.608140650058902565e+01 3.871063011513701468e+01 3.674814383024168762e+01 3.469528502016247273e+01 3.413787204155268284e+01 3.601767237004038691e+01 3.733279312934958227e+01 3.702215805800845772e+01 3.640988257908987435e+01 3.631488420105859660e+01 3.747397495539196655e+01 3.788801976415457773e+01 3.597437781124308032e+01 3.863059555052247163e+01 3.629355431908101082e+01 3.766226236648045500e+01 3.690457001741177123e+01 3.628794693580823605e+01 3.635663196967239230e+01 3.680242700958758917e+01 3.595197311214040070e+01 3.673155826556002523e+01 3.761251477572459123e+01 3.967068841414923241e+01 3.771317013372620863e+01 3.954480441121601331e+01 3.728490576827753955e+01 3.650122437551788579e+01 3.932087367436209746e+01 3.782086256143520586e+01 3.922831044932974009e+01 3.852494905983648721e+01 3.973287827671910577e+01 3.742731370332724339e+01 4.046104401717428800e+01 3.700851579503304833e+01 3.903175710959120437e+01 4.000846384901336705e+01 3.771352441059210747e+01 3.760986676314578858e+01 3.868191543729163584e+01 3.725583807810832582e+01 3.945910861054519359e+01 4.070311863571933486e+01 3.700416207641394095e+01 3.728773172957967574e+01 3.957630131239551474e+01 3.886205062479579198e+01 4.016107425666194786e+01 3.862754570067217941e+01 3.928761050407803168e+01 3.952405306027344523e+01 3.943942313206165551e+01 3.863774031786230978e+01 3.978791684006487372e+01 3.842322030929774712e+01 3.919336517585812629e+01 3.996341685933312959e+01 3.972321356966428851e+01 3.771834589186562425e+01 3.963325835392862473e+01 3.937108158317012396e+01 3.980240971785807602e+01 3.782400260494704725e+01 3.911780522753681311e+01 3.721568287344299364e+01 4.251019431669256932e+01 3.956205601273956063e+01 3.927841178652809617e+01 3.752034655274015051e+01 3.779166033441965311e+01 4.012816951687976541e+01 3.549247984147019963e+01 4.002552621311063064e+01 3.709510560076956409e+01 3.938292534376969201e+01 4.060032720636108650e+01 3.870576067879763826e+01 3.876563792177724821e+01 3.935989848800851121e+01 3.967167045027159133e+01 4.044347365350862589e+01 3.924643704958392476e+01 3.777473791320979757e+01 3.899594157200731104e+01 3.798675198853035795e+01 3.871882959346600472e+01 3.826855826238782043e+01 3.962753025919132455e+01 3.907438829717744966e+01 3.814505342511566965e+01 3.941429950913317981e+01 3.831991198584635328e+01 3.815955680719140020e+01 3.748170087097883396e+01 3.919308244167168453e+01 3.894755825859727594e+01 3.723559192394647965e+01 3.859571037308126051e+01 3.819203364850688587e+01 3.796376612926974303e+01 3.944655791098571029e+01 3.908056628854558312e+01 3.876041087807492858e+01 3.911555414110865314e+01 3.729062073441213698e+01 4.022410636675398621e+01 3.932051455214102731e+01 3.811504849127579320e+01 3.774202893846157991e+01 3.839295595601062416e+01 3.734515436501823871e+01 3.886797686288755926e+01 3.802618366519457993e+01 3.866999165249043813e+01 3.812586021161491345e+01 3.696009841592206868e+01 3.909736739249920134e+01 3.853922681515496151e+01 3.838095743897216749e+01 3.753133369638695171e+01 4.048397909355588098e+01 3.882899667145709799e+01 3.750949621884574725e+01 4
[truncated: 39,807,682 more chars]
