# Supplementary material for: Bayesian inference of kinetic schemes for ion channels by Kalman filtering
Source: eLife. 2022 May 4;11:e62714. doi: 10.7554/eLife.62714 (PMC9342998; doi:10.7554/eLife.62714)
Supplement: Figure 12—source data 5. [file elife-62714-fig12-data5.zip › current_full.txt]

-2.168962238174036994e+00 5.724976168754734029e-01 1.604677952388628759e+00 -1.344217768829941040e+00 1.420669598763241170e+00 3.453148665686011642e-01 2.156262538637152115e+00 2.007570171914178567e-02 9.285341771798202304e-01 -8.250024298353783037e-01 1.301302239613647771e+00 -1.234160502805799142e+00 5.701719787125365119e-02 -1.167721838161035475e+00 -1.210964990963363297e+00 -9.632860860324454766e-01 3.952687586905508366e-01 1.278536687698807350e+00 -8.866823863261328320e-01 7.459979568168240149e-01 -7.143785516401119917e-01 1.868182024649770234e+00 5.548204826893855524e-01 1.482148364698302689e+00 -7.781071311700937798e-02 1.654888422059380249e+00 -9.960377047604402900e-01 6.444812385967582102e-01 -1.313310014930452629e+00 8.542808376687855976e-01 -2.667323375710316302e+00 5.520355047854366010e-02 -1.463509041363125984e+00 -6.876031566216098678e-01 -1.073897059306650137e+00 2.560485546487472508e+00 5.401551075314222627e-01 -3.306195260790625867e-01 1.396518271268511135e+00 -6.358541882799433331e-01 3.591385711862326025e-01 7.249808692887546036e-01 7.844239310407795651e-01 -5.149361276895354500e-01 2.071270233313817766e+00 -1.506263267631845704e+00 -3.990646374823433873e-01 1.419811339776827275e+00 -4.736082068065743389e-01 6.043246412187471828e-01 8.185535511711223844e-01 -9.334680543316945522e-01 -3.514027593055207843e-01 -8.075924368786612240e-01 1.010906916695909485e+00 1.894491366319486780e-01 -2.715484596079139390e+00 1.073909669728753569e+00 9.426163179747535370e-01 8.321549643986554390e-01 5.733952124469484657e-01 4.421228813591751017e-01 -5.312028934328032470e-01 1.238509571910891172e+00 4.023301920009582644e-01 8.223024866610605388e-01 3.769832800790243188e-01 1.603131000995458855e-01 -3.859419092179545707e-01 -5.569105052532256073e-01 1.706119874608584608e+00 3.581928290848249152e-01 1.309979253522428888e-01 -4.180286110346217443e-01 -7.412873849043077890e-01 -2.179523864670825095e-01 -5.355573396148403109e-01 -6.453781951560385588e-01 -1.549361982903583845e+00 3.150992821253465470e-01 -5.519729257676431189e-01 1.856706664186101197e+00 -7.676148390590530335e-01 -6.714948172531070014e-01 -4.109774153939980690e-01 -2.390051515008188576e-01 1.768775905578005014e-01 7.027617622093549343e-01 1.510985279805495463e+00 9.205646533246364394e-01 -7.418303073735588171e-01 1.218611157118191457e+00 4.305808016713365549e-01 2.462084147800628342e-01 -5.365870900281132228e-01 -1.096201525168693180e+00 7.861620896097299971e-01 4.429744425281250120e-01 8.551764295282568984e-01 -1.902622925730134695e-01 -7.187087827487921299e-01 5.125182778701413699e-01 3.372436646839933605e-01 -1.382706964105514302e+00 -1.127324750035429535e+00 -7.452976476472041867e-01 -1.307283485393813116e+00 -6.330117757682315327e-01 1.703588552881880602e+00 5.931342387735925037e-01 9.499710206206870566e-01 8.263861675606322121e-01 -9.910775122393441494e-01 -3.921282149912953541e-01 -2.242112667584063301e-01 1.576442427631241650e-01 -2.511724730614660062e-01 -9.448315209401563219e-01 5.236990469450139019e-01 4.078418377353099089e-01 -8.806176749995705058e-03 -3.478504900886397189e-01 7.130459319266579943e-01 -9.972070541492984441e-01 2.799975643536266046e-01 7.196208237180476974e-01 -7.772029477397369712e-01 1.899293806175597954e+00 -1.191494450236077612e-01 -1.086838920730421876e+00 -3.114128516208742314e-01 -8.770921953812441663e-01 -4.533930628088109205e-01 1.610830956964759697e-01 9.412813404346922486e-01 1.952401935194529037e-01 6.958134404960646391e-01 -7.769884406788055142e-02 -4.679907428207309983e-01 1.526922649943288912e-01 1.578064791665918787e-01 8.266620279087937284e-01 8.074952275120297895e-02 -3.483938754828616591e-01 7.141683704014319956e-01 6.255231929460912665e-01 -1.626098849244925482e-01 9.721379478103203686e-02 8.492255251600719923e-01 -3.575816156047826322e-01 -1.299449604788291524e+00 1.213431710881448244e-01 7.211812303194000684e-01 -1.094658130190657053e+00 -9.200874513220984596e-01 1.669721429579032468e-01 -1.160210992440575684e+00 1.701287396397518803e+00 -1.231922037752146037e+00 7.038600780954025193e-01 3.891767958186611587e-01 5.797849929923553081e-01 -6.265846403875323656e-01 -9.785145888298576455e-01 -1.052856875571857920e+00 -1.375602725632952827e+00 -1.150551979583587903e+00 2.236151556693169340e+00 4.004713147082800684e-01 7.234620251852479367e-01 -2.016674133539119396e+00 -1.221337882184793111e-01 1.455092137429289112e-01 -1.316821917519716223e+00 -8.114041465811487608e-02 5.785553742338032102e-01 -5.839473082646341462e-01 1.065756651573657843e+00 7.627164387311612392e-01 -1.736280965519167996e-01 -7.344794168238910625e-02 -1.748094747146634598e+00 4.401436140553603993e-01 1.567093589494017003e+00 -2.273714357542208908e-01 1.544224419019992522e+00 3.847462921032159255e-01 2.679439570551359617e-01 -3.064858439078051444e-01 -1.554584119578954926e+00 -2.157785633091320321e+00 -1.073821922897458592e+00 -3.607000907065799900e-01 1.248461951651747448e+00 -1.056653938533531845e+00 5.539385835846433875e-02 -6.014013237204213214e-01 -1.990797430857465383e-02 -1.360332026995125787e+00 -3.494725356321222720e-01 -7.788622054914214055e-03 -7.742936258016660522e-01 2.462417267610761129e-01 4.134642097448025799e-01 8.047272766763677865e-01 6.511371443023576955e-01 1.301164028839636444e-01 -1.169529200815310865e+00 -7.307366452082658670e-01 1.477391477767506511e-01 9.643204815698190255e-03 -8.949198659094262931e-01 1.160387344525031672e+00 -5.376944386412657595e-01 7.368624456834854675e-01 9.046008406787211520e-01 3.009561833523995422e-01 9.708723426990237826e-01 -6.653354358535948920e-01 2.955911968133842493e-01 -2.551696956022398988e-01 3.194391019029756418e-01 5.657745630408113069e-01 5.105453555274221816e-02 5.266997794066493599e-01 -1.363092649187020167e-01 4.478997593815944867e-01 -1.828850068179975530e+00 5.073593861828413765e-01 -2.513086502906501998e-02 5.301840466662284257e-01 -5.302318246769233134e-01 -1.098233603249730295e-01 -8.698761775178610878e-02 -1.754978872256418854e-01 -1.281594849607040842e+00 -5.710271837981664711e-02 1.287244099249851836e-01 -1.211347207201860066e+00 8.698590083531335670e-01 2.159146853173816272e+00 5.870884582126012496e-01 1.411704371621753940e-01 -5.222698452769127808e-01 -2.513180860451849977e-02 6.511297138012364094e-01 -4.467229379203671025e-01 6.652443146020633469e-01 1.302298298286403089e+00 -5.848549811054386954e-02 1.502872637280503687e+00 9.747131494122571183e-02 8.097173507056659725e-01 -2.021833188921023261e+00 -1.712746286569517773e+00 -2.152563859062910645e-01 -7.034518595001751917e-01 -1.259527297991873462e+00 4.560114671199396730e-01 6.672496705875673173e-02 -1.948005409501040175e+00 1.604097420671657170e+00 6.201269581440213008e-01 2.403299977494270656e-01 -1.504704597809047861e+00 3.066928651049354859e-01 -6.077025775475283220e-01 4.993553668999342610e-01 1.511842233242862266e+00 -1.158151163734387090e+00 -9.987378276991017989e-01 1.538832766640782779e-01 -1.877454559287743185e+00 -3.556788567873122586e-01 3.647557272388180505e-01 5.141603443146512964e-01 1.834542298531561144e+00 2.252096516353776945e+00 9.709755184876420753e-01 3.353109405039653712e-01 -1.291522075400838521e+00 -1.283394577847968065e+00 -4.939459118425553186e-01 -2.890681554435166056e-01 4.904835330533791615e-01 -1.555278791894738166e+00 -1.713599743945802611e+00 -8.085351195078325226e-01 8.051892010231543884e-01 3.396129026770914883e-01 4.969723062735645902e-01 8.303035243968930057e-02 -2.780418507341216039e-02 -1.559611892954820278e-01 -3.110220627397695670e-01 1.794969689984394323e+00 2.510685738366329023e+00 7.645718962873460089e-01 -3.902289529896856846e-01 1.077295065200326585e+00 4.173962586054975610e-01 -7.123404538788571938e-02 3.243429709812283512e+00 1.712012295878181600e+00 -5.485233429563258767e-01 -1.401604537480093393e+00 -2.636046402917810449e-01 -2.720868686182169593e-01 -3.300113012891694453e-01 -2.500004334884542878e+00 6.570645252984230744e-02 5.626385837467319240e-01 7.997447197810341191e-01 7.165695928241591073e-01 1.790692758165846499e+00 -2.220990677183661555e-01 1.411040800874951318e+00 -6.837796920558335545e-01 1.838835709294837639e-01 -1.730436758366870054e-01 1.473159332096321439e+00 -9.818752894334406012e-01 -5.642892250889197658e-01 1.880055379457367337e+00 -2.043175893933339538e+00 3.650265252179336894e-02 6.973090630860835359e-01 -3.947003474469023554e-01 -1.098937806455269756e-01 -5.716151444046286834e-01 2.632849513377478745e-01 9.072966120047257776e-01 8.451653188639026704e-01 6.208895485231643585e-01 8.687186430704163520e-01 1.107497355661220609e-02 -1.843062811968788905e-01 1.737070812716560830e+00 -2.151046137360052013e-01 -3.462982155529564787e-01 -9.727708732275144321e-01 -5.728431131458303766e-02 6.962153388643861629e-02 5.676787285115609816e-01 -1.510589491134220197e-01 -8.675170663417777206e-01 8.505534403500539797e-01 9.476020122822911285e-01 -1.090194042796536422e+00 6.890916471952831523e-01 1.226819267288612236e+00 1.213097277860374135e+00 4.744549757567820963e-02 6.790205481430362511e-01 1.414973905043131808e+00 3.128624487702361123e-02 9.378899726584431773e-02 -8.981261577994349363e-03 -1.798779295337106898e+00 4.614927057426027046e-01 -8.138747409621353013e-01 1.859858511273522419e+00 1.300437579300996793e+00 -3.500295851497088329e-01 2.234788662412236171e+00 -7.517677200615487942e-01 -6.323883687569857859e-01 -2.843536607953331963e+00 -6.995230345320505583e-01 -3.355952623590774953e-01 -8.048165068045588511e-01 -1.267826297150006942e+00 1.445813338996625230e+00 3.481078966540405717e-01 1.545567280523273690e-01 2.982740605172859993e-01 1.530208797223109596e-01 -4.164196120764961095e-02 -7.274262105168703973e-01 -9.164643412829990288e-01 2.600918190062611934e+00 -8.104348104812821862e-01 -6.802759595084526545e-01 -1.067201516658135896e+00 -1.014313218882861412e+00 -9.826668615342564195e-01 8.083209491510848776e-01 -6.965855749991372026e-01 -1.909948267785246623e+00 -2.050236646995970524e+00 1.533435623367742862e+00 6.261144486999492553e-01 -9.351327218344086534e-01 1.058548481505666938e+00 7.881241722373794056e-01 7.351677149128418298e-01 -6.500547803618611509e-01 1.968965503054435962e+00 1.729627454211895010e-01 -2.014712158160617328e+00 3.136243773854020533e-01 7.542017694493513558e-02 -1.719291644509193806e-01 2.066564358612681951e-01 8.447611529988088286e-01 3.656425304513719610e-01 2.910682991058208824e-01 -9.844417343484805905e-01 -2.408753203551067534e-01 2.428910516342694392e-01 -1.647151422934826082e+00 1.521935649514640110e+00 3.176869246904180377e-01 3.085139999531902322e-01 1.005061080516339578e+00 4.215036415139205017e-01 1.255295374680061860e-01 -5.360139891126063372e-01 -1.590866638007543132e+00 1.193340101447898371e-01 2.738944156218857118e-01 -1.018314772617029851e+00 2.885284238793147105e-01 6.491332995517338222e-01 -2.006765122982568095e-01 -1.195913176537631850e+00 4.545947748704502467e-01 1.685396532201128839e+00 1.165443592536893780e+00 -2.567964128749746333e+00 4.694083025455552116e-01 3.132564968175138853e-01 5.810579581741400768e-01 -2.530907574272531213e-01 1.493939678113968661e+00 -1.034333418934427762e+00 1.569214790537635240e-01 5.649808807385563458e-01 -1.187095322387166529e+00 -3.703008940364165280e-01 -2.429790010322676608e+00 -2.628135703916374966e-01 -1.177626122384985097e+00 5.488836620178485504e-01 1.148932298919669748e+00 -1.458910877735616118e+00 1.702773569724091718e-01 1.155802105235474109e+00 1.886534406217119098e-02 7.465034861786418174e-01 6.065574978195964473e-01 -1.132245519320548066e+00 9.595571814325369875e-01 1.615834988150920415e+00 -6.630320245556960979e-01 6.527284090851501741e-01 6.590850565594987831e-01 2.063837160494137457e+00 1.300289563614195343e+00 -2.214081652812390111e+00 8.662260741128727237e-02 -3.485729962171645324e-01 1.705470091636268615e+00 -4.333624664011647143e-01 -3.472703556307280004e-01 -4.689670711445523832e-01 -6.392462313197518897e-01 7.789525510784071072e-01 -2.140706503356855639e-01 -1.822975996419624600e-01 1.305902444987487199e+00 -2.256551306653959699e-01 -6.321739510140254037e-01 1.939809018223896397e-01 -2.554435946907537835e-01 -9.713239855876597550e-01 1.615837280706619472e+00 -1.331755130197643730e-02 1.199729395914124475e-01 -3.662620042045807711e-01 -1.665335720625825411e-01 5.303374443026229734e-01 -3.151367701002120159e-01 -5.634834271618599510e-01 8.653625558762662040e-01 9.914330238125738104e-01 2.899846987519327790e-02 1.426547928052875225e+00 2.198603124363781025e-01 -1.255219352016234247e+00 -1.949451923953683108e-01 4.945641610306820701e-01 -1.699766344137554119e+00 1.694195132668115500e+00 1.558569981221423206e-01 3.230526305026127920e-01 -3.136917915174180505e-01 1.572362336773421854e-01 1.475527524885562880e-01 4.039427268156280948e-01 -4.274526058088206626e-01 3.719566550355661305e-01 -2.539586638677478803e+00 6.804877710200660790e-01 1.038162872780391960e-01 -3.208338760396305944e-01 -2.868152162548109896e-01 8.007736699519572010e-01 1.668900337977704096e+00 2.621073444034925926e-01 -3.879067810087601792e-02 2.028621990938403563e+00 -3.495477234084899187e+00 1.299027340686070620e+00 1.443913160570938325e+00 9.712757906717542911e-01 -2.066847071844955808e-01 -8.011048900136753526e-01 5.915507808524370637e-01 -1.431475465267383562e+00 -3.513297510106194177e-01 -7.300977925910541178e-01 1.637338184933814889e+00 9.038206594543944927e-01 -1.574982916393658505e-01 2.823391915221832860e-01 9.910602835056345761e-01 1.532703615623113746e+00 1.755499564915049826e-01 2.593499842205168049e-01 -2.998844451440255687e-01 5.492412211852896187e-01 1.000547242398357239e+00 -6.998653914273972321e-01 5.083863561705670442e-01 4.147163519645571395e-01 -1.097881540908958176e+00 6.399751865734533141e-01 -9.786185403110443382e-01 -2.083658973296690642e-01 7.762009185020415925e-02 5.114396325280067268e-01 -9.216048453043819144e-01 -7.222347534470718866e-01 -1.544435519648257982e+00 -9.431655515610902485e-02 -1.965393498755556800e+00 -4.929441768449867034e-01 8.115626106945377227e-01 -8.983644669880900269e-01 -1.579068072573576620e+00 -1.353353947722194750e+00 -3.629595392049111413e-01 1.300622465575704378e+00 5.915532083938237484e-01 -1.425039702785675821e+00 -7.309887197670852932e-02 1.317906726043510390e-01 1.455178366464112250e+00 -1.211784116408578083e+00 9.235985888718174774e-02 1.931851597829834788e-01 5.207196874459283364e-01 7.985981538044927275e-01 1.353706343589279326e-01 -1.183570451379747368e+00 -8.921713485337132710e-01 8.904902814154166402e-01 -1.338902985292701742e-01 3.749285410620405157e-02 -1.158086202550458577e+00 8.367922598475928675e-01 -4.919162962798004357e-01 -1.611214268831938412e+00 3.753633581025573457e-02 -2.341363354866659585e-01 -1.193235564339255816e+00 -3.797179857386968616e-01 -3.175882481819727876e-01 -1.074447078870661466e-02 1.781832495818606699e+00 1.472525663840363874e+00 -1.104728328607951227e+00 2.746167017870812868e-02 -1.244757489006628415e+00 -6.631708701153828933e-01 5.311520563035239118e-01 -6.770802769042115754e-01 -3.496409368412893848e-01 -1.521308026163517235e+00 8.941902469900977340e-03 1.463807778071800625e-01 -2.962487740873223085e-01 1.334953359919728522e+00 5.450075701697241204e-01 -8.931720316689070183e-01 5.210564164972781853e-01 3.984278687426414112e-01 -9.263182460365778637e-01 -1.214592016249282924e+00 -8.590369830726005684e-01 8.678054147931719697e-01 -1.395658852028617836e-01 3.349764227934951544e-01 -7.726082106708403834e-03 -2.191974321865308994e-01 -1.623335176383864820e+00 1.941865785112415699e+00 -4.497331344766378747e-01 -4.503752819133412938e-02 -1.180052256197823279e+00 -1.003185555083391661e-01 8.379455230665265875e-01 -4.856935213884540081e-01 3.388738757338286001e-02 7.800141055168668958e-01 1.207338228982281159e+00 -4.010306752212303705e-01 7.703037281333526831e-01 -2.378353082937593316e-02 1.486271501905834347e+00 -8.122449454511929678e-01 -1.672009070025044286e+00 6.702507867319371648e-01 9.461685135114008549e-01 -2.693498333934027045e+00 -3.164034223360481790e-01 3.764928238898404556e-02 1.625843278616273258e-01 -1.379523737613605361e+00 -1.478238171930253975e+00 -9.657836095812150079e-01 -7.930854734306653775e-01 4.474477489667566532e-01 1.009736657198198051e-01 6.937111300753764365e-01 -1.842992706327892138e+00 -7.067949958973009927e-01 6.261689410590386418e-01 7.223156182073374731e-01 -4.685321924055323994e-01 1.738324862988261055e+00 -2.842961948486367324e-02 -5.606779716213002029e-02 1.283481014818845800e+00 8.215422580259168495e-01 1.386245583947850024e+00 1.089010762527301779e+00 6.126376774120713131e-01 2.299720173102477380e-02 2.335454107954880176e-01 -6.269739506803428952e-01 1.329565565830817704e-02 -7.423926747533852177e-01 9.888036086727523821e-02 -1.784084387821489315e-01 -4.943491734403964721e-01 2.439221091684618425e+00 -6.654807454188766958e-01 -6.425743344570641336e-01 -7.802304994607256461e-01 -7.043492658186620847e-01 -7.372647820248561246e-01 4.680613688060724850e-03 4.495178853240716088e-01 -1.247027956200055909e+00 2.254815113324385667e+00 1.375624285512856877e-02 -1.142805945702904724e+00 1.019084307876132245e+00 -6.577807414157246790e-02 -1.742619119254548710e-01 -1.733417444141973185e+00 1.394322338998865929e+00 1.721611115015899973e-01 1.425380855535876012e+00 -3.472314487879675227e-01 7.714395660734726934e-02 3.520675010873939859e-01 -5.537134130081867722e-01 -1.317180499487928147e+00 5.888787724538804280e-01 -4.344928836444754694e-01 -9.249478294835365988e-01 -9.204971053819704929e-01 2.014306677415946822e+00 -8.820055298129102495e-01 1.927560131577042313e+00 3.373537459402461969e-01 4.738650968423520071e-01 -1.086820352973361242e-01 -4.487070159805773839e-01 -5.122691665295596719e-01 -2.960836639651560631e-01 -1.909520566149665921e+00 1.325727597337144292e+00 -2.625986019767917456e-01 -2.286875179644837774e-01 -1.315982547043408335e+00 -9.279764182052676613e-01 -1.656571480364019244e+00 -1.396629218030868425e-01 1.554853948902753524e+00 -7.302741560690709788e-01 7.004115037698487312e-01 -9.062961335377135441e-01 -7.527482956116037238e-01 -1.005224215403021537e+00 8.500879461489212474e-01 4.696024086872117587e-01 9.896017660457743226e-01 -1.008948007157877358e+00 -2.054976191919663187e+00 -1.482334053074383928e-01 -8.590551033181643703e-01 2.717894988329931372e-01 -1.247973433948375455e+00 -1.900488812408872796e+00 3.681133044895559259e-01 -2.002253884267600204e-01 -1.601550642141289060e+00 1.108230234715066986e+00 -2.600424775544218914e-01 -1.539717502639084579e+00 -4.258833702228893014e-01 1.426666532963231537e+00 -7.428969575760363542e-01 3.377731518721971415e-02 -6.929848479503982750e-01 8.154442596358636441e-01 6.272896410824996272e-02 -1.509381642197883400e+00 1.880777487547903859e-01 9.725825705921760100e-01 1.695220725125322403e+00 8.368404782082681237e-01 -3.601578828175283076e-01 1.688602472613456529e+00 -4.129485826609705645e-01 1.613618478930844979e+00 2.075136536391122277e+00 9.120182683570704496e-02 9.799619090725952830e-01 1.107192769752835204e+00 2.108326998360269933e+00 -1.966000006993054772e+00 -1.509164502565004895e+00 -2.099426698010626424e+00 -7.329633384002121055e-01 6.298241088254318276e-01 3.756398846766412780e-01 -1.236692928066667890e-01 -2.582390071767625139e-01 -6.748909826087916564e-01 -6.804157373418907584e-01 1.741710754899704616e+00 2.302561629609993332e+00 -7.648524274035036763e-01 -2.019225113641892055e-01 -3.764494771897848313e-01 2.099456047135252135e+00 1.143976721779087491e+00 -5.996955573813919083e-01 4.537820563221623554e-02 4.853022640579147673e-01 6.739345698897979409e-01 1.333320326622308372e+00 -3.375617850787659968e-01 -2.986169373688518647e-01 1.774185420446372063e+00 -1.399180735427202782e+00 7.421527414550499469e-02 -9.343445187974972962e-03 1.211621986477258162e+00 -8.098304140521033201e-01 -1.104795549936892218e+00 -1.321109720637769248e-02 -9.974256806227996819e-01 8.928786729763920071e-01 -1.930730217159845885e-01 -4.020422413179524090e-01 -9.065403220162447928e-01 1.112850655836354896e+00 -1.928404693864275155e-01 1.151411539117994209e+00 -3.225573103179985579e-01 -3.858323700305004711e-01 -2.124707098669513794e-01 8.699841736027457140e-01 1.981157472596024871e-01 -3.210725956915003731e-01 6.993931623799719555e-01 -2.239923453686159804e-01 8.586950524781538086e-01 -1.998345225576494688e-01 -9.910409158754481806e-01 -7.064516717532713930e-01 2.238967767856323121e+00 1.298496492481688303e-01 8.075911549851646498e-01 -3.721849081431726214e-01 -4.764206707432445120e-01 2.036100289900494520e+00 -6.658675634603666849e-01 -6.391828044325827962e-01 6.698801267642489066e-01 -1.490931520996328752e+00 -4.041943439140118777e-01 1.080450229754313707e+00 4.936312311797843577e-01 -4.567146315372535570e-01 1.516609858369293296e+00 -7.174232611283569705e-01 -1.896373524546346223e+00 5.467480034656782006e-01 8.246475224853697661e-01 -1.428657732951984283e+00 -1.458630273330252969e+00 5.360513337509502652e-01 -6.638274343390071497e-01 -2.641881094606959857e-01 7.135119681752003507e-01 -1.340279825402140579e-01 -6.994634485500608179e-01 -5.747950203412253156e-01 -2.413398804003241138e-01 6.078529710916370093e-02 -4.881032120871166002e-01 6.314373898242227057e-01 -9.714367404992333421e-01 -2.526960110270713988e-01 -2.381650193623920053e+00 -1.738600326493769499e+00 3.622935923339642428e-01 -3.316383340543730407e-01 4.048439789381934051e-01 -1.614423597328408511e-01 -9.567143727304145973e-01 -1.342754172097335053e+00 -4.190277111236630214e-02 -3.894937712131926189e-01 4.136808180024782011e+00 7.391872695119872105e-01 -8.730386494303377098e-01 1.119944053820237650e+00 9.160105008896606282e-01 -1.439177723037926127e+00 -5.984820266506363229e-01 9.492892024811006024e-01 3.968487338509082418e-01 -3.406076044440876083e-01 1.373733496490960326e-01 5.021589890375842691e-01 3.218121115258545939e-02 1.148531597327805409e+00 2.417290833401866124e+00 2.436710692964823899e+00 -4.454963041308352412e-01 -3.425768749099932231e-01 -1.686511577751027705e-03 1.053036170672100758e+00 -1.166057264686491290e+00 -1.031154535882753853e+00 3.481645507792468369e-02 -1.208899220763246518e+00 6.253914191461571459e-01 -3.224884527388181127e-02 1.676603708236426016e+00 3.466617285484461797e-01 1.036756410888890617e-01 8.847725482412154285e-01 2.348851648246631230e-01 5.654016052156725092e-01 3.504411150774435768e-01 -2.854970083746325438e-01 1.715283530589886418e-01 -1.752909840421656540e+00 -1.151270415516433943e+00 8.188258809598626675e-02 1.017583255115676932e+00 -7.098993168973838364e-01 2.719185569346763143e-01 -5.457141748347685839e-01 9.622692190098178777e-01 -1.101377884965138998e+00 -2.115876323609111320e-01 -2.956352870931251431e-01 3.966371467985224109e-01 -1.158085437222270642e+00 -4.907273840308779000e-01 -1.982475104983306424e-01 8.057986020654963610e-01 -1.431771005140845876e+00 8.065116089754875706e-01 -1.228885552599979086e-01 3.267697682002090875e-01 3.449238980111996589e-01 4.014530684601538835e-01 1.829122492512136600e-01 -1.234996648840940736e+00 -6.410559357779486156e-01 -3.855409142739410489e-01 1.068869933763429425e-01 -4.223580527034028198e-01 -3.718561755131454261e-01 -1.081515267348535092e+00 2.864144844500584597e-01 -7.365273210668968895e-01 6.343474846184996574e-01 -8.741564641194315977e-01 -9.450795817500289298e-01 -4.760200187954288231e-01 -1.736171236803996321e+00 -4.616875233502501508e-01 -3.723842650849860103e-01 -1.048888180998725828e+00 2.886508700663755964e-02 -3.343421657492554044e-01 5.720418854081469329e-01 -5.955528561562433154e-01 8.236390431841349169e-02 8.374190730925672455e-01 -1.178576253358809556e+00 -4.170110992031837993e-01 5.345568270631877450e-01 5.407675377530504202e-01 3.450971230835104819e-01 1.794059692728852962e-01 7.320375013543708453e-01 7.172133754104799419e-02 -5.133048417146364173e-01 -1.601833727758195450e-02 1.116965991668687597e+00 1.927275722882786591e+00 1.178334095915790858e+00 -3.031273184675204457e-01 6.472786125168796811e-01 -1.893420273017413002e+00 5.393687811819181110e-01 -1.116235628047268946e+00 5.064239561812963197e-01 -7.221912763230652343e-01 -5.184772530190424611e-01 1.335899732968602649e+00 -2.022898793260799355e+00 -1.536636453044676887e-01 -6.922332394404905331e-01 -1.245464634272913207e+00 -4.838720950089486217e-01 6.082945608496067441e-02 -5.225431449783568549e-01 -2.597709113382656865e-01 2.336988598870676448e+00 7.488684643982827793e-02 2.823717180613979916e-01 1.790413326364218571e-01 7.093270204555494063e-01 1.962698029183702397e+00 -3.174571960030386220e-01 -2.246123922825832286e-01 -9.436958597795435111e-01 -1.709401384278061098e+00 1.863042157734303705e-01 -5.909081737011716573e-01 -6.291968802714075215e-01 1.159102847605935294e+00 1.942953553229290087e+00 9.601188189554441532e-01 9.686745557466501788e-01 -1.666672618482591295e+00 1.971090251919109249e-01 1.663825883863200850e-01 -8.563822349443528381e-01 1.286097187138767195e+00 -7.720075634124494712e-01 -1.675474909117413702e-01 -7.970253253201606269e-02 -1.171750351420568936e+00 -4.657252871188843207e-02 -1.659808612695748142e-01 1.934792099326616832e-01 5.240008502044404270e-01 -1.148131531143302908e+00 -1.662974476221292575e+00 1.153366707298542959e+00 -5.072249960257674273e-01 4.469941769439572110e-01 4.130162828983743872e-01 -6.483255360012828428e-01 7.309047366839113713e-02 -4.127479873379510944e-02 -1.127757157133220389e-01 3.281503257443411092e-01 -9.103839298049988538e-02 -5.456917923617455868e-01 8.110004165662224596e-01 -4.594910512693832771e-01 1.135086724727688123e+00 -2.261266798305691772e+00 -8.835083328666082370e-01 2.389745850700084051e-02 -6.391323467493525978e-01 6.027195562562114028e-02 -4.890404483489470544e-01 -1.223364736021494092e+00 -5.731224275875858032e-01 -1.847698903233054635e+00 4.837797116545746734e-01 3.855065801529007907e-01 2.062114358710609996e-01 2.999490380247490373e-01 -2.972312631304506514e+00 1.546946957815776624e+00 -5.151523550753180775e-02 1.161025378251348439e+00 1.709694472626134831e-01 1.834145190163641581e-01 6.589125049972346937e-02 -1.011554854096438749e+00 -6.728501521113371131e-02 9.660068428348548286e-01 -1.887667349512823778e+00 -1.734178413796801044e+00 -2.560929066548918609e+00 -1.753550286374415748e-02 -9.821906587079519413e-02 -1.269771652947318252e-01 3.233422194900569813e-01 1.689370821370852926e+00 -5.698728945715255539e-02 1.876508668423660486e+00 -1.372626920702479936e+00 6.903273119764202770e-01 1.320785977953824686e+00 -1.438704923062041618e-01 -2.563133285937296835e-01 2.658985930850011892e-01 -3.847341338852800496e-01 4.609816658387912852e-04 1.985878108358039906e+00 4.183680677035538920e-01 7.775631178947964850e-01 6.770256983189375521e-01 -1.158546861903087255e-01 -2.429759645052110006e-01 9.008929595683532465e-01 -4.884187898955797413e-01 -2.663330996197135203e-01 8.751029433684262004e-01 9.444830935919182324e-02 -1.119818235495219527e+00 -1.394832023391312514e+00 8.874043853182789210e-01 -4.647259503175757422e-01 1.680998637344175650e+00 9.792689442061668359e-01 1.080935798753710264e+00 9.237930816688442182e-01 -1.701355187072154107e-01 -1.593290348923651623e-01 1.366011618498249147e+00 -9.706264745404575844e-01 7.630264363252520221e-01 3.094779936163438161e-01 3.128574741881294252e-01 -4.761726066976789684e-01 2.649042141638835446e-01 8.635288436630684794e-01 -1.075832693387285960e-01 -2.991731375921753977e-01 -1.557007226487836515e-01 -7.527741314892121283e-01 2.088571032293281338e+00 -1.147703948490490067e+00 9.038084564950487065e-01 3.691985366548898861e-01 -9.989084306601978547e-01 -6.970341705792484355e-01 -1.616769500832922757e-01 7.353442049801730551e-01 -2.263517730798427496e-01 -2.488201881310766472e-01 -4.700188422918329945e-01 4.087745417193370256e-01 -2.069926815252404739e-01 1.165142890740380910e+00 1.426911829295603562e+00 4.345823437939694278e-01 -1.726124812029443678e-01 1.665550560220170784e+00 -7.353022686830308630e-02 -1.525074352412486789e+00 -9.850646384315746573e-01 -4.069180993669292701e-02 3.034315440939633901e-01 2.527118428223084079e-01 5.993337879887798980e-01 -1.708273648025703029e+00 3.704137956172718904e-01 -4.516422143218007390e-01 -5.072146854306748276e-01 -6.032184815536199007e-01 -3.472889522143048080e-02 8.619276717416503031e-01 -1.080284266425548756e+00 6.467208114414117748e-02 -1.217491325713387029e+00 5.511811338505272495e-01 -5.781280651896018030e-01 1.099939620343563407e+00 -4.354513875446923699e-01 -5.755526659307729220e-01 -1.464087916320630511e-01 -1.436049391139870401e+00 6.943598079297155223e-01 1.246102951803747860e+00 -3.727171958776039906e-01 -2.028632267957716451e+00 -4.025061180695849727e-01 1.457478355396171432e+00 5.785044585421914576e-01 1.366058897187809595e-01 -9.149048719217096892e-02 -1.062923023354887531e-01 -7.560654333287426532e-01 -1.176255311737660403e+00 -1.885335513178436340e-01 -4.754484345043269444e-01 1.362268228645362900e+00 -1.100637195104281929e+00 7.364895019075065608e-02 1.142498320480989760e+00 3.628481005637833046e-01 -4.377211353310989650e-01 -2.203126277476108896e+00 1.484337519920273962e+00 -3.511444069631832199e-01 2.517567637232800970e-01 6.063808263584866687e-01 5.713934414963842690e-01 -1.238606150072671275e+00 1.636775062960466265e+00 -5.968317907847446868e-01 1.777159623840558256e+00 9.067204140897434650e-01 1.991849325384313363e-01 -7.837783647770800721e-01 -2.410132502516077135e+00 -1.054759409903950118e+00 -7.299239188574963011e-01 1.682925502388766592e+00 -1.938151559038829408e+00 1.472540304563241809e-01 6.296361333936003613e-01 -1.393625615123508243e-01 -5.455072317602165100e-02 5.722831453421582948e-01 2.373851547966060183e-01 7.406419440261327036e-01 1.727173000845019679e+00 -1.215821020856716478e-01 -1.212132170670933817e+00 7.545210167341055429e-01 -1.524488683684849022e+00 2.335645864351971190e-01 -1.895169024706048200e+00 2.150666955582515527e+00 1.223791109741216188e+00 -9.946236566086593678e-01 2.607786491864316214e-01 1.890294736834331246e+00 9.232210433613963207e-02 -6.225054551154726168e-01 -1.493314607082183887e+00 2.498349311190265265e+00 -1.383316804764580299e+00 -1.914308608765003639e+00 1.873740853584870691e-01 2.474277878233328148e-02 7.456261057297312034e-01 2.378107974420413662e-01 2.430073133345726610e+00 -2.742690424437121965e-02 1.248412053240015807e+00 -2.319889800858183082e-01 2.513646387993473952e-01 -2.933127136652826095e-01 6.151904920891353851e-02 -8.490897751689329143e-01 -9.377813111927281176e-01 -6.128537949230202786e-01 2.942303127763928883e-01 1.642555130173885658e+00 -3.552782642228564658e-01 -9.389368109863314160e-01 3.021487988733617125e-01 6.938793591585027398e-01 2.113924048428817148e-01 -5.474490842203592056e-01 -9.986525116938430591e-01 1.445139355544041493e+00 1.566495535885944701e+00 -7.062577439907848920e-01 6.814492236994879049e-02 9.203277129915433952e-02 4.104672360653141006e-01 -3.108720417778734202e-01 1.073218464860393961e+00 1.209841703374595762e-01 6.390993213189106736e-01 5.039314767164129183e-01 -1.249052571837486969e+00 1.772271778958984578e+00 -4.745168912484728496e-01 2.198702372067592670e+00 -6.795716869890717771e-01 -2.123186459082772704e+00 -6.679323607693979925e-01 7.484075430327130629e-01 -1.047712430824092822e+00 -9.948735185489200328e-01 -3.692327224946790332e-01 -1.308776248272817799e+00 1.558992498258785220e-01 -2.856382489443324513e+00 -2.265416811579334944e+00 -1.032465467171452600e+00 8.397308413210096134e-01 2.928416227437338759e-01 -1.361831441034120904e-01 1.102777346132143954e+00 8.160322415720622224e-01 3.696592182814710803e-01 3.258647571771641771e-01 8.355370046126575634e-01 1.093109160160699922e+00 -1.143608616078680251e+00 2.048121166407931071e+00 8.499180760647071509e-01 6.451559320369264494e-01 1.445468254818712106e+00 -9.868095653529288525e-01 6.974906284078794538e-01 6.764001496155880311e-01 3.008976109254934417e-01 1.084383974996323996e+00 1.717061817857785597e-02 -2.831878488046069564e-01 1.737108407847052449e+00 3.753193281311392737e-01 4.029579033824358114e-01 -1.801903011678860841e-02 -8.140892166078633752e-01 1.492538095287230249e+00 4.094171084595996796e-02 -4.857117465055119654e-01 -6.107166554666270120e-01 6.334397966835174643e-01 -1.157665930781086150e+00 -8.654871092467707472e-01 -5.184308109595745506e-01 -2.543858884001534704e-01 -7.327725893967144966e-02 5.644387206954150082e-01 3.798227507413545756e-02 -7.453313594393188302e-01 9.569540925457922231e-01 2.379380175433183364e+00 -4.045967764572972469e-01 1.209970931882358158e+00 -2.901862192677354124e-01 1.904657417326806490e+00 5.911372287376392975e-01 -3.265861592861598051e-01 -7.792368827305078405e-01 -5.631512415942432348e-01 -1.864974904974515013e+00 -1.610703327245403216e+00 1.616749727731577213e+00 -4.788753453812532035e-01 5.672108391004087036e-01 -2.945586066068079378e-01 -1.020416952530464716e+00 -7.468271285040287699e-01 -9.457938254007901557e-01 -1.408468707699755074e+00 7.998708577213514692e-01 -5.217929977767035155e-01 8.939936993690927869e-01 -2.232616768396870288e+00 -1.823346904425044226e-02 2.699855943521344059e+00 1.682979510937357981e+00 -4.732378459821475758e-01 -2.753073435439310490e-01 7.188187215243976302e-01 -4.356514143489837454e-01 1.247112618439281118e-01 -7.483996569742927818e-01 1.376587681763584703e+00 6.512606548234646242e-01 -8.699930711814107820e-02 -3.920911104539812619e-01 6.033679989057146864e-01 -3.550588851961065107e-01 -8.734067044558028181e-01 -1.153366856171365695e+00 -4.184978324094544289e-01 -7.013117131250241887e-02 1.838371930996655301e+00 -2.550665189995741100e-01 -2.107134074211250152e-01 -3.731784855304829396e-01 8.815691887554074624e-01 -8.980378497344598809e-01 3.559245240473909999e-01 -1.435825879673324312e+00 9.567021429043270908e-02 -1.825406965889541988e+00 -9.660465179789313739e-01 -1.133766028967430284e+00 5.826552205342366841e-03 -2.105945689568726742e-01 -1.118045412078262357e+00 9.074905010101218528e-01 -8.896934997173688853e-01 6.693704389906918184e-01 -1.048480431987762057e-01 4.179278514161324787e-01 3.055085265662180194e-01 1.353517079234540343e+00 2.598142522012593658e-01 5.792266187239084596e-01 2.814008888951077259e-01 -1.097640793420175287e+00 -2.015858055671657101e-01 3.799457948366946614e-01 1.242888216912664712e+00 1.125580582712148114e+00 -9.203080335334486994e-01 6.584052998280872648e-01 -1.464240344353149759e+00 4.683237212569234531e-01 9.744902016107455101e-01 2.893258110740788425e-01 -5.545379210353267307e-01 -4.945059724272959922e-01 1.656175437213546972e-02 -8.968126090999006816e-02 4.265214407907928496e-01 7.049453494682476062e-01 1.192876727956650118e+00 -1.278445746270071126e+00 5.707433198365687854e-01 -1.968307606529432763e-01 -5.710203928510595439e-01 7.194339296692510155e-01 1.458423115248291824e+00 5.502014285316126907e-01 -1.328966244122811835e+00 9.884375500673499015e-01 -1.780106167039668064e+00 1.379005950431771987e+00 -5.472684394116371642e-01 1.285834287176646495e-01 -1.165029245814388714e+00 -2.258160597028294969e+00 3.473503865460144668e-01 6.961059730651824040e-01 1.111178419077645918e+00 7.865286924507471911e-01 -1.213613839164713770e+00 -1.873629048592032165e+00 -5.847357864579184605e-01 -1.357075979089784390e+00 -1.219841359370621214e+00 2.943533127702296914e-01 1.138104569037222680e+00 -9.933329072356010814e-01 6.350599103659371192e-01 1.297396377448187588e+00 2.854135609216875147e-01 4.770248203580009227e-01 -1.943752341606766798e+00 1.755538889155862925e-01 -7.779016379810306248e-01 1.171549078388541609e+00 -1.861169069505855145e+00 -2.240752887742420096e+00 1.702927944568095819e+00 -8.533914470919991002e-01 1.053493148556242653e+00 -3.388359393040445977e-01 -8.304479623214791051e-01 -3.454023341248554230e-02 1.277050484014869536e+00 2.151975267549202098e-01 1.172180464609235973e+00 1.306512754204725679e+00 5.624368826668746379e-01 -1.080889007014967707e+00 -4.989791815836594480e-01 2.132295074294133563e+00 8.812689264393506194e-01 -2.021614673287991604e+00 -1.564680896827052470e+00 -5.440913810386774907e-01 4.680763970780052463e-01 -1.627238982213681462e+00 1.378240236102458383e+00 2.508836621905866870e+00 4.082083474772457699e-01 -3.184868424326806835e+00 1.438952528115609031e+00 7.192246228022274035e-02 4.460570666972357712e-01 -6.402902382524398028e-01 9.710647119599109534e-01 1.828324452363879971e+00 -8.819805316953562846e-01 1.067891938243846067e-01 -6.376474804007440378e-01 -4.892542139581047556e-01 8.273357106260302851e-01 -1.939953183613561283e+00 1.957300871756527394e-01 -3.097614525330071311e-01 -1.097616607907173414e+00 -4.711110362230202381e-02 -2.694024850008850946e-01 2.090154565788346908e+00 1.638442553132343216e+00 -5.980288169453140679e-01 4.862650395794482217e-01 -8.570387688744691701e-01 -9.913039204042940478e-01 -1.424277380353991873e+00 1.324123313912261013e-01 2.659656662185843068e-01 -2.482791346880955652e-01 -9.373993915611874561e-01 -1.740067411494315708e-01 5.196881344508792466e-01 -8.685518725925344130e-01 -5.704052728499029445e-01 -1.227245136408359638e+00 -5.399692593413382147e-01 -1.149524362057569693e+00 1.103194753950704543e+00 6.359606953096421655e-01 1.530753329828002496e+00 8.087145109267687704e-02 8.086127361646195943e-01 6.415736728179204373e-01 1.027035572178667699e+00 3.158899991990838374e-01 -9.330055278760516213e-01 -1.606213890780211040e+00 -1.267772006019093067e-01 1.752121943464970688e-01 -7.227669920149796257e-01 -6.079600091757813018e-01 1.363794131855850855e+00 9.721947017065524221e-01 -1.669355586580594464e+00 -7.636087165205586447e-02 -3.974864290116850163e-01 2.005654032819688570e+00 -5.257006262117729367e-01 5.093704997621097963e-01 2.336348520351990476e+00 3.094627454298748415e-01 -9.649121204168928934e-01 -6.777459925778464012e-01 7.202583444138369595e-01 -3.018945681758997690e-01 8.370912862329107362e-01 5.465004466611378398e-01 -2.114479206126498867e-01 -7.901201641719164670e-02 1.244815924468793300e+00 -1.201583059786995644e+00 -6.855780611293079696e-01 -1.773252114046477146e-01 7.741620915793819002e-02 -3.684028824225633603e-01 -9.976086821921623660e-01 -4.637948917705444485e-01 -7.201411080355021310e-01 -1.098183415335254098e+00 1.784007031035545587e+00 -3.916976882265693072e-01 3.202046117867127228e-01 8.963607681938020599e-01 5.665331295778588405e-01 7.252386846065845827e-01 -5.269953286516493307e-01 -4.111995493035491833e-02 -1.777272028839956275e-01 -7.318722269638895384e-01 1.966765297405174695e-01 2.655346251404323626e-04 -1.709556364642452753e-01 1.573307026806924025e+00 -2.012917981212242746e-01 -3.789656720963297531e-01 -5.681870762910093964e-01 1.402001957313340430e+00 -4.153762953231228128e-01 -7.594576140764269789e-01 -1.508509663118657862e-01 7.391709769410684805e-01 -8.573409280137485045e-01 -2.573027045232132992e-01 7.671698524606807013e-01 -1.427045001919450717e+00 -1.566315922217387691e+00 3.879176049049282704e-01 7.109679641813758388e-02 -2.569552759036189404e-01 1.919150515737334084e+00 8.100237089687951642e-01 1.359609369147352975e+00 -2.405096587496013127e-01 -7.305700345511784155e-01 6.570364293991113325e-01 2.939254616801458830e-01 1.791060687623944769e+00 5.244694118281231221e-01 1.329510976138003953e+00 -8.633318889793304418e-01 -3.140069437349469750e-01 -4.915922227882545403e-01 5.162465978794535948e-01 -1.491336563829086748e+00 1.366494583661723716e-01 2.323321997414261042e-01 -2.681480698766293136e-01 -3.275146489131279537e-02 5.106160699409919568e-01 -2.399693866075583992e-01 1.051207942430399722e+00 7.606929887253531530e-02 -4.508671269106050428e-01 4.070213078746892643e-01 4.601803145930319361e-01 1.026139235657766324e+00 1.345122044763287894e+00 9.058199015082817052e-02 2.474522380081843331e-01 7.426943457364930667e-01 -2.706093343646983063e-01 4.827433370218415787e-01 -1.724679143742139598e+00 -3.510119668816422123e-01 2.651771101330570590e-01 5.509800363268321233e-01 5.485941243621820229e-01 1.250158896883840631e+00 3.577487780214856805e+00 -1.675935965830105179e+00 1.161037897371659966e+00 1.250224349859623052e+00 2.565996708753361943e-01 -7.536590792187661814e-01 -5.426494452326130480e-01 1.260302540429314444e-01 -4.112695700235798335e-01 -3.781112039841851846e-01 6.044836352007293412e-01 3.921500309716194344e-01 -1.601123372753605167e+00 -2.483519954611019265e-01 -1.614114310126917973e+00 1.040228685230139699e-01 1.050995380037289095e+00 2.691992630692375266e-01 8.890194253097727373e-01 1.179660238738231559e+00 4.536336360832000092e-01 -5.148444425341512920e-01 -5.898427963991579315e-01 -2.047822053188772973e+00 -9.821173061047966391e-01 4.407783032343330909e-01 -5.174490233248661974e-01 8.031880524754326789e-01 -1.166000724674536859e-01 -4.447733689175948357e-01 -1.225972581299954234e+00 -2.441417051205085620e-01 2.554713112359410787e-01 -1.553326739853311822e-01 1.360474736222865300e+00 -9.010761973901800781e-01 1.722376903417943694e-01 2.521092792269081229e-01 -6.545585452718423458e-02 1.402653601388773319e-01 1.145088241605674295e-01 -1.507236736389403475e+00 -6.376632694134307666e-01 -1.245838111428437367e+00 1.418706603579392045e+00 1.635175369495854625e+00 -1.873153696220123177e+00 3.553665954408730121e-01 6.899510052745491673e-02 6.664757044528610841e-01 -3.142553363815218659e-01 -3.685613317364440644e-01 -2.138987994543218862e-01 -6.816927766294957891e-01 8.187395926896142706e-01 2.981854790517511344e-01 -1.389516280333806364e+00 7.576469807945043211e-01 -1.256187257410098790e-01 -1.794182938551613926e-01 -4.573097715786969553e-01 -7.075822515891543318e-01 -1.034356846778790695e+00 -1.827302418950252472e+00 -1.134310971347873620e+00 -2.139381698730369874e-01 1.095279315337555071e+00 -1.867637551199980983e+00 -8.638953798643572712e-01 -9.156128627529447339e-01 -7.322231840290478466e-01 1.292918494791801765e+00 3.841543103735077791e-01 7.398336875564344162e-01 6.085169135317907152e-01 5.428310815556783853e-01 3.997113150314936525e-01 -3.936044853610716765e-01 6.933456183451003341e-01 1.402273909802657093e+00 3.236374045852346004e-01 8.736981766173517183e-01 6.968441156639668677e-01 2.899134967205931335e-01 2.639999907199930274e+00 1.179679282344577862e+00 -1.072879408483988772e+00 -1.265826131283494770e-03 -1.126791252566376578e+00 -5.118322769896352931e-01 4.588274308050750427e-01 -2.784631335036491517e-01 -5.645867645401287938e-01 -1.012145162337685145e+00 1.949147881771928215e-01 -6.061514131469757372e-01 -5.297784153598945611e-01 -9.728158376828751619e-01 -4.076491629843416731e-01 7.728092877068593047e-01 1.246101310731172251e+00 1.232949859369192991e+00 9.161604368760084549e-01 -3.276867011488564518e-01 -4.424558394498107616e-01 -3.222730333441224393e-01 -1.547447026932807779e-02 -3.621103478869320824e-01 1.909155795289819713e+00 -4.701768928108321921e-01 -5.355692044553730380e-01 -3.127828006432233909e-01 1.198583189729045678e-01 2.399267138715304448e-01 9.335419492162411181e-01 -5.818655314411209645e-01 -1.914817297341870006e+00 -5.454231975120493736e-02 7.549801087471507133e-01 -1.297749738265871144e+00 6.227726049238420103e-01 2.402289470604191401e-01 6.871123319791729855e-01 1.007936710952689108e+00 -3.494239372697768853e-01 7.242397076187986338e-01 -3.373852951701151737e-01 -2.007926120338268117e-01 4.245652501813534929e-01 1.559496097095939948e+00 6.671402464314909464e-01 5.413049660165109023e-01 -1.160773321225011256e-01 -6.086617307931909693e-01 -6.692608475375724231e-01 -7.089684411426196153e-02 2.399048487322715251e-01 1.398779478598353387e+00 -6.262703464629008066e-01 4.193989795980105351e-01 -1.874699577248608140e+00 1.646638586471872889e+00 6.356366730656710651e-01 -1.781644760943183581e+00 -1.174119622919709505e+00 1.731684633341065371e+00 2.334605876753434117e+00 9.954967527517550874e-01 -6.462560739877762916e-01 7.332055091960275606e-01 9.010286185748767052e-02 4.081556108712616204e-01 -1.676327956859857027e+00 7.161752785682746758e-01 -6.246260811339096053e-01 -1.370161430509388101e+00 -1.015575206058991764e+00 1.325421041833610980e+00 -1.839495129815662766e+00 -1.804472860198257589e+00 5.981676322131963541e-01 1.452900347423657923e+00 5.130743673605426824e-01 1.045198174785058942e+00 -1.539333763595182036e-01 1.281797389875434234e+00 -1.026766370702014985e-01 -2.433246924620028062e-01 1.242270153367347030e+00 8.348154645318698330e-01 -3.606134598093205801e-01 -8.307827998164619698e-01 1.649389028714297378e+00 1.661565265302087369e-01 -4.649512240208721336e-01 -8.440008278110226747e-02 -1.204456605424495175e+00 1.496602498514985724e+00 -3.994722945919035428e+00 5.925789901705234008e-01 1.226170780142478378e+00 5.857238430201733292e-01 -8.469123855239395482e-01 9.162061021548747464e-01 2.569542971780895413e-01 1.278158172328327513e-01 -1.362514980596980063e+00 1.108375952767709949e+00 1.412191518609266783e-01 1.362979495423080500e+00 1.430184290689678894e+00 -2.062493761447405372e-01 -5.679606669989823997e-01 5.110330227828582816e-02 1.965160113683871446e+00 5.342383283748441958e-01 -3.535606975959459941e-01 7.869309143774589899e-01 -9.322016101795324583e-02 8.449587359155352750e-01 1.450863037310702541e+00 -5.321129277495453280e-01 1.240374851585264393e+00 1.200901449879512972e+00 6.243497290172732583e-01 4.348581583003893192e-01 -1.876519138071462423e-01 -8.619409561522117791e-01 9.624414150746712915e-01 -9.166905162644230221e-02 1.856897724113998338e+00 -3.615058157515906312e-01 -4.019227274378579517e-01 6.121868204752641818e-01 -2.570404397571581789e-01 -2.455870830916599967e+00 7.808562193402767138e-01 -8.870125753252066092e-01 -4.858074469073858648e-01 -3.189035192655528927e+00 9.010420409114034968e-01 -1.750801147942231628e+00 -1.291005371056933582e-01 1.943839173092156702e+00 -1.352626833052112287e+00 -1.999881367333984139e+00 -2.940379619703044511e+00 -2.652567501147780615e-01 -6.628953391482262925e-01 -8.796222590069892044e-01 -1.224811448846476886e-01 -6.332798484535352435e-01 -3.373131070906559281e-01 -6.825958634855345819e-01 2.364712693721023688e-05 1.046159101639980021e-01 7.162857260482050070e-02 -1.264376296625690399e+00 2.570952202922733854e-01 -9.753789199747088245e-01 3.947228621570187529e-02 -7.320671751204773647e-01 -1.292238564283365365e+00 3.381323371924134791e-01 -1.888434213956521612e-01 1.775656301549453531e+00 3.202322410586241896e-01 1.713466297452113374e-01 -2.854940829545692949e-01 8.101624302878966677e-02 -7.178236029713247479e-01 7.168504100197261586e-01 -6.312252472539122694e-01 4.019788628300688949e-01 8.470815258142176951e-01 -1.584628134805082134e+00 -7.488356003704135233e-01 -8.014905228148652139e-01 3.375712789933371649e-01 -7.699327928024460865e-01 -1.665459688103862135e+00 -2.248181200647206002e-01 -1.131922062798576684e-01 -1.464939708999160040e+00 -1.441673041400908239e+00 -8.309412039734390687e-01 -1.458697713352491709e-01 2.226472991746355046e+00 -6.464957548120955355e-01 -1.371315396706675127e+00 1.146587263330790085e+00 -6.647668191214487488e-01 -1.323721603147016701e+00 5.163906856082759456e-01 -3.029884040723170302e-01 -4.294013693187012648e-01 -2.645610722120632641e-01 5.133974550788612534e-01 1.229997649507206470e+00 8.685054192756214153e-01 9.556609395362503090e-01 1.372894860490599944e+00 7.527629069101365866e-01 2.696446591643737456e+00 1.338336945839692316e+00 -1.675475289874582829e+00 -2.699018075399500227e-01 3.799667045516855191e-01 5.939091941229380778e-01 1.582495297481942842e+00 -2.077123887178746742e+00 1.349242864541046805e+00 -4.613981250966095460e-01 -1.113003059546286311e+00 -4.741592839522369429e-01 -2.506780093610598281e-01 1.724179800023849518e+00 -1.703338928812270892e+00 -1.498145739459143255e-01 -1.143068991921533328e+00 -1.665229801230398321e+00 -6.621398624176784153e-01 1.214871141086824036e+00 1.516853510326751531e+00 -2.023811474129385779e+00 -9.632048343954070502e-01 -8.578455545831576989e-01 -2.106787997474075524e+00 1.787537805645071920e+00 1.352445146831747547e+00 1.333641759131831694e+00 -7.713597312879754142e-01 -2.191198237689091499e+00 5.560902269037427681e-01 1.012810420398962741e+00 3.075948588319805665e-01 -1.046298847241036861e-01 1.122901750012723188e+00 4.886299419873976202e-01 4.801331238294138243e-02 8.386097468679198919e-01 -1.021106218188635589e-01 7.770053993535691594e-01 3.662987920277292475e-01 5.431604086229127049e-01 4.501889643330991286e-01 -6.724846617909761015e-01 -1.391236828736316600e+00 3.692311926058638449e-01 2.934702418846330541e-01 -2.450957738793542728e-01 -7.773636171941876727e-01 -6.780113759489142522e-01 -2.380747547785916074e-01 -1.390431795480448485e-01 6.073740098761466477e-01 -7.146736329757209516e-01 -1.805888941096030820e+00 4.996536604307729723e-01 -1.399403844540201725e+00 -1.643170743484881902e+00 -6.548411781846654733e-01 5.151742451042067295e-01 8.846829761704934347e-02 5.345547265750376642e-01 6.575973264591319367e-01 -1.870496486043140560e+00 -1.351552333932581063e-01 7.798064191382538812e-01 -2.342596993735548416e+00 2.080292609512932600e+00 -1.130224672216112447e+00 -5.912277914155823766e-02 1.312129131494299772e+00 3.895849125709470728e-01 2.159867909748933515e-02 -3.903128228851776016e-01 1.018830521297428238e+00 -9.131172266890764666e-01 -1.553725644915575632e+00 -9.476145869222997176e-01 -1.173335023412367839e+00 -1.284607225039845479e-01 5.624282321026304876e-01 -1.175162204098304741e+00 -5.405815561444984318e-01 2.840197941707735541e-01 -7.126298494551784879e-01 -5.142154871516011472e-01 1.207808145746351425e+00 -1.510948281071726809e-02 4.213617739754401681e-01 -6.971263342546735187e-01 -5.627899358247827333e-02 9.708366328311200943e-01 1.325385635217394054e+00 5.241605925994754500e-01 -2.669331260663139749e-01 4.255087483421596956e-02 1.326395913164833296e+00 3.046457047193104617e-01 -6.333903032062347671e-02 6.627970344718534523e-01 -2.657173986972300450e-01 -1.857757474335835379e+00 7.914963855246531788e-01 -1.679695170753641165e-01 2.291198745625908362e-01 -1.110542307658858308e+00 6.521148840463223406e-01 3.293197544468574184e-02 -1.035949503661742543e+00 1.912252478324925620e-01 8.187275337108906870e-01 1.265811143662818550e+00 6.303553214622661383e-01 -8.224289880640467398e-01 -3.262855713317747153e-02 -9.642382789147764255e-01 -1.424732040404639077e+00 -1.952266560258553163e-01 -9.820793227305959494e-01 1.668666239785064898e-01 1.265317513205293620e+00 2.173312951130635523e-02 -1.683086797102225418e+00 1.362712016798269143e+00 -5.205834707622724045e-01 7.110765952534455758e-01 -3.458477186687640703e-01 -8.958566613672098722e-01 -9.950821193625161154e-01 2.646739043995111618e-01 1.485622704237395508e+00 1.584090120216182118e+00 7.099950433724367960e-01 2.168748057996588319e+00 -5.761607836586832843e-01 -5.145767542186229226e-01 2.680507680990935546e-02 8.700101125346925146e-01 6.490742655683104934e-01 -6.314083886579906491e-01 5.280918794891440449e-01 -8.211895989661043282e-01 7.623402653889373992e-01 1.343049244282012777e+00 -4.545557757168367519e-01 1.666402863450149319e-01 -1.006975244288833116e+00 -5.655409715204151588e-01 -1.338585985146758250e-01 -2.360009268071870725e+00 1.814492580071186856e+00 -7.374060679125055140e-01 -1.242557710481929055e-02 -1.525598245457024715e+00 1.921555661345237809e+00 1.458583757651820689e-01 2.810423536724855897e-01 -2.084418333139256840e-01 -4.494256164424777489e-01 -2.953589993523589308e-01 1.812590208392933722e+00 -6.872737394647826514e-01 -1.190764296432459179e+00 -9.496441854561318285e-01 8.569425282401073041e-01 -2.277808544165853988e+00 -2.076507964733804307e-02 -5.584344960914425782e-01 1.267129303366690385e+00 -1.138189855845529036e-01 1.738507584991169974e+00 2.139962255972633454e+00 -7.818784820147601788e-01 1.227625303815951474e+00 4.408169472830796853e-01 -6.292369883829370680e-01 -5.542060597868944116e-01 5.610561031808673077e-02 -6.864788766628808769e-01 -5.016901963880164850e-01 -9.084390532192250511e-02 7.156114003224164355e-01 1.324786328090804266e-01 -1.166084023263398217e+00 -1.061923621251017913e+00 6.295236789308926717e-01 -6.062839607409782339e-01 7.419396968710826323e-01 -1.026826551244430119e+00 6.616712227269101465e-01 3.707019956504703506e-01 -5.339148197334823154e-01 1.557428525958599375e+00 -1.432944603490020619e-01 -1.514660245217024803e+00 -4.193092909773893928e-01 1.564794578390878099e+00 -2.619403122361769753e+00 1.817985999365668848e-01 -5.543583474021440693e-01 -1.663947797290106223e+00 1.819844888504453806e+00 -3.381730832105707685e-01 -1.166929005767082472e+00 1.168195663490138925e+00 -3.328885626262938491e-01 7.172252495426820751e-01 2.235099573981975118e-01 -1.044854505943598300e+00 -1.047089779475287363e+00 -5.211635920271787681e-01 -1.672407449328333406e+00 -5.253040869458488471e-01 -1.982605507520243560e+00 -8.185449968568354606e-01 1.604528953676573333e-01 -4.120166222986090809e-01 -1.195009000885320249e+00 -8.320029298576004928e-01 1.492105541190433815e-01 9.357519759185407848e-02 1.384680316786608412e+00 -5.356327852850536475e-01 -1.912783415667192566e+00 1.699423076282396083e+00 -6.438038423711477387e-01 2.066694907937326464e-01 -5.427768935602565736e-02 8.381714998793086957e-02 -1.908405693425334171e+00 1.843812370254509225e-01 1.937524552060752858e-01 -2.107319452854195807e-01 -9.964779167457921139e-01 -1.356181333941648193e+00 2.913913934474638978e+00 9.955678216313483819e-01 9.591513503801897267e-01 1.283176747554719555e+00 3.436758724579188073e-01 3.041580567673289326e-01 -1.236585456285573814e+00 -5.590876444554285785e-01 6.790594027141303446e-01 -2.188575736068421873e-01 1.156139489751421556e-01 1.534960536132420339e-01 8.804974640790492746e-01 6.161697814085653757e-01 -6.865667347398898279e-01 9.323474436992611469e-01 -1.436525713213074651e+00 1.603941966016091625e+00 -1.493195712486384163e+00 -2.548859696382840045e+00 -1.618996748821519560e-01 -8.019622272012933983e-01 -2.099978669780383278e+00 1.520740194287634406e+00 -1.275321087850429080e+00 1.012197416804722083e+00 -3.850756906700909532e-01 8.827379418937043865e-02 -1.039068094732656045e+00 -5.854647257792339188e-01 -2.836720345920585307e-01 -1.582135594417102054e+00 1.511935466446749476e+00 2.875585192365162635e-01 6.000581602188699293e-01 5.419248638338718393e-01 4.662087704473230620e-01 6.413457035769779546e-01 1.260553408377336426e+00 1.207685416926069927e-01 4.757498542720640933e-02 1.201159190401338117e+00 -3.466586461191944468e-01 4.209141808604826562e-01 2.238424125700723410e-01 -5.246572415602120953e-01 1.534194460675396832e-01 -2.186354474366462852e-01 -1.691722465956486954e-01 6.180563563076092448e-01 1.001885615697787113e+00 1.808096731908617194e+00 -1.014196721699642367e+00 5.099371718483708404e-01 1.692201401171215203e+00 1.096848632575406324e+00 -2.898584825119797093e-01 -3.395023440112330260e-01 -1.142316487988110696e+00 3.748202147073255719e-01 -1.239539425932103534e+00 9.817510271134978206e-01 -1.299121393317231199e+00 -3.030078157477079093e-01 -1.562384191628891084e-01 -9.492426751807272467e-01 -9.435847190983596144e-01 -1.284278765245032150e-01 2.043580881821486006e+00 4.819718064655833523e-01 4.128420198323647372e-01 1.341818880382849022e+00 -1.359898965727300624e+00 -5.008784110683649482e-01 8.955735160773732328e-01 -3.600910484568830006e-01 -2.202450220490961730e+00 -5.720040965774598751e-01 4.760060910229715891e-01 -3.213678687293148317e-01 -1.059350667407275681e+00 1.509045212202544395e-01 -6.308892953546386684e-01 -3.961801674711528110e-01 -8.858392654587208259e-01 -8.327104518125798549e-01 2.881705087978764235e-01 1.138564975334213636e-01 2.099294815849154713e-02 5.351413330862803130e-01 6.728068302849783411e-01 3.580848997760422564e-02 -1.915066973586943666e+00 3.549128993262052334e-01 -2.132491849953209506e+00 -2.307447407420896990e-01 1.603287524196844283e+00 -1.343908770727778812e+00 -1.916957775865895663e-01 -5.013895853471799224e-01 1.594038149520403458e+00 4.386914374177063869e-01 1.828555420100166140e+00 5.886123592933317772e-01 5.728527550426166792e-01 -5.698764271955394367e-01 4.652446342651530009e-01 -5.875411957209352165e-01 6.837359776465880279e-02 5.109278929990545004e-01 -6.639359239225083309e-01 -1.900836834706566947e+00 1.721985269852809752e+00 5.525882129043011570e-01 -7.320274073797977676e-01 1.194260600649485332e-01 -3.994020716125352699e-01 6.267711784506772021e-01 1.257882776703623140e+00 -1.059195239709222358e+00 8.732724261203579363e-01 1.186528029490106356e-01 7.413710216388562646e-01 4.390615869969403118e-01 7.746524445625682098e-01 -1.018646573443261039e+00 -6.396081146503891993e-03 1.398487535887604327e+00 -4.905398944441543563e-01 5.702104941931783744e-01 -3.958778349981678657e-01 -2.115671664312862799e+00 7.030321286509156886e-01 -4.221561847639533349e-01 5.325826664430945989e-01 7.397332817902583235e-01 2.482305037006359016e-01 -2.739658543632915721e-01 -6.219173122451131519e-01 -1.450595534910923634e+00 3.840346594284966275e-01 1.081241706111175649e+00 7.035302777750577219e-01 -1.764775566089023195e+00 3.206131334483902084e-01 -1.325911790734324747e+00 -5.820145394411324613e-01 9.711255698788890944e-01 -7.977451749251994739e-01 -1.588323653248241707e-01 -4.425844215000312998e-01 -1.077018942978814620e-01 1.803066883227710526e-01 -6.896779044489979027e-01 2.163644358540227075e-01 -4.946501838244377752e-02 4.860571765510816600e-01 1.883930277466907999e+00 7.059029266333527453e-01 2.564602133536800777e-01 -1.822671823339813424e-01 -1.017010569754200899e+00 1.304464392611490497e+00 1.434097573203809262e+00 2.591512492122673983e-01 3.871657462715201725e-01 1.244974496281936238e+00 4.561838520851945744e-01 9.238967045469360651e-01 -1.878601250110155663e-01 -1.543772631295507347e+00 1.269064784493295406e+00 -4.718394450074988034e-01 -1.537905254509896569e+00 1.331388015886932674e+00 1.171403159107839986e-01 -1.030123024254744557e+00 -3.635879003166389012e-01 -5.930654312707980269e-01 5.580105052433629309e-01 -9.318033869600284014e-01 -1.265093979375979449e+00 1.862684254200071443e+00 -1.591518522659854940e-01 -8.229499644656614876e-01 -1.471285691194663459e+00 1.982195794101793362e+00 1.417114709234536425e-02 -4.884366245962123987e-01 -2.324689317180565484e-01 5.317224318289249796e-01 -1.807783640655397317e+00 -2.396928163241035803e-01 5.814892799167566961e-01 5.100326624860271885e-01 -3.928506136222515988e-01 -1.480605366911014631e+00 4.838593422092297702e-01 1.638741804481079756e-01 -4.335339092991969956e-01 1.891391407636262123e+00 9.611120056888923235e-01 7.806682601383331255e-01 3.542267240410986173e-01 2.062998023789823498e-01 -9.558269373035575833e-02 -8.164670552271998671e-01 -4.659754960377018862e-01 1.106953690908621502e+00 7.524654154504235581e-01 1.219422318650252302e-01 -1.130930603925073274e+00 1.057005280517256673e-01 -2.308211368817823517e-01 -5.272589587102279873e-01 -4.973934664580348386e-02 -1.438893926782669697e+00 1.669681428279633506e+00 6.214636065930870812e-01 -1.753361272063991949e+00 1.410094043601125113e+00 9.340966780855629592e-01 -5.720536196574581567e-01 -4.103480603579564567e-01 7.908382217605333109e-01 1.661751089089927302e-01 3.584319453909359798e-01 -2.947971226744889317e-01 1.252671945169625101e+00 -9.877068660134978861e-01 -6.942155806988608013e-01 1.370537644457186399e+00 2.026757252061542058e-01 2.320495670401224175e-01 -5.697435668734955883e-01 7.743387259396267153e-01 -7.734395912381091254e-01 -2.545036975713731664e+00 -7.856634705006452224e-01 -1.949909719301387900e+00 1.906001294128738976e+00 -1.879333056542509039e+00 -1.962976303158120786e-02 1.485653687779452836e+00 -1.229753363472724681e+00 9.674466220635871139e-01 7.032358130803820773e-01 -1.947383630998433257e-01 7.437291543865730548e-01 -8.317228281897455222e-01 1.054491066811896305e+00 4.905214827131504363e-01 -6.445083087297256430e-01 -1.450210036394650182e+00 2.015482453286802755e+00 7.220216666870570288e-01 -2.200354218422464481e+00 -2.861644348599337029e-01 1.287590598130056385e+00 4.129460528069382463e-01 1.455381947848792379e+00 2.475110661118373051e-02 1.294558374100392324e-02 1.742739428411064662e+00 1.338400295571269272e-01 1.402245081512921043e+00 -8.430381272348266286e-01 1.081459004482801189e+00 -5.114142196696056519e-01 -5.244698577145319174e-01 -3.998676706634606837e-01 -2.846974678984285911e-01 -4.316927360257534207e-01 9.588426929528690718e-03 8.963860783850542413e-01 -3.646609791776723314e-02 -3.513097145278865074e-01 3.374628953852178426e-01 -3.596520862372832306e-01 -1.003934341175832384e-01 -1.559373030246823805e-02 -2.636292429323314201e-01 1.372759362026375163e+00 -8.210526487842737531e-01 4.785600924470987949e-01 9.320098541711739903e-01 2.282335358130855862e-01 7.340632656712005044e-01 -1.199393797841479481e+00 -4.724418609127679913e-02 -1.012953425247454797e+00 -3.339530240965907226e-01 2.715678164686875506e-01 -4.933591355199702308e-03 -1.355546577581829837e+00 3.727503914147555220e-01 2.488128448572265450e-01 -6.149074146308531885e-01 -2.511195327765533669e+00 9.069910674514076732e-01 6.573031088485387086e-01 -5.262142999216086192e-01 9.866184073411818911e-01 -5.805877281411403468e-01 8.339462533832718849e-01 -8.177787332905880335e-01 3.168069858309226494e-01 -2.074427236201080937e+00 -1.044100713652999501e-01 -1.521916047251151149e-01 1.176525874450853548e+00 -1.340426211890961838e-01 -3.804720925391427144e-01 1.850549391826940004e+00 4.170960828464451708e-01 -1.562464585603454914e+00 3.981192702775935427e-02 -9.930804310132492763e-01 3.022237997194601178e-01 -7.051523937737863568e-01 -1.929773965695511073e+00 -6.946059289815957882e-01 -8.565325529914483704e-01 8.310834391708247226e-01 -8.059313424342947618e-01 1.591130767277603830e+00 4.358935573267291308e-01 -8.467965944944044754e-02 -6.458924548406430599e-02 1.049106430547485980e+00 1.673527892462173039e+00 -9.902615129305145647e-01 -6.120065397959485454e-01 1.259244590544663200e+00 1.229422711555562042e+00 2.658587158989691654e-02 -5.592148140883335117e-01 -1.201589378762579541e+00 6.943813438644649283e-01 -1.229828387987712324e+00 3.891771713737154359e-01 -1.058145308627080006e+00 1.276342557509908548e+00 -9.091932003117044747e-01 1.209575486864940430e+00 -9.856849037489816556e-01 -6.303960506558822230e-01 -8.874017135767647835e-01 -4.413364717142139182e-01 1.069838179029324321e+00 -2.022661615968687071e-02 1.097610989572865625e+00 2.349848439724595284e-01 -7.095224035011776786e-01 -1.916413604864150577e-01 1.123886998802061887e+00 3.556686073251315583e-01 3.330724865352984593e-02 1.584835136223389895e+00 -7.584793972623621316e-01 -4.834498361033141567e-01 5.629132735257839082e-01 -4.757918862929801374e-01 2.095112967289545214e-01 -1.446693427439474933e+00 -2.146853389617293217e+00 -1.074722869064629188e-01 -8.852652331847054024e-01 8.033478875285449128e-01 -1.463500201579421400e+00 -6.853993648930588323e-02 -4.560630180858595284e-01 -1.724428373048322971e+00 1.313930527795231784e+00 9.725541182770189863e-01 -4.085773479382733830e-01 3.013598669911324857e-01 -4.501156533574359742e-01 8.351887851135507690e-01 2.324768521240669072e-01 9.981137709578397077e-01 7.866253153859820157e-01 -5.768863038281688560e-01 -1.541539981292468386e+00 9.380128528631496154e-01 1.386611666337333570e+00 -2.920734534359296641e-01 1.107959062362286584e+00 6.808699411212697505e-01 5.914136779924645815e-01 -7.952403571333158672e-01 1.390620693173181266e+00 3.535837932605274125e-01 1.270301972101519405e+00 7.253894672803792298e-01 9.960272114238638563e-01 9.856229100104010321e-01 -9.321826687161305358e-01 -5.302367935223353257e-01 3.841405342900512943e-01 3.092243117413378539e-01 1.177544570961629455e+00 -1.528697189753703611e+00 8.817913697201207324e-01 -2.457789001439100729e-03 1.565415886354793118e+00 -1.726597259102592430e-01 1.006296665783417837e-01 -3.115825280296253275e-01 2.235596800970103715e+00 -1.048209835705137483e+00 2.613150546156257636e-01 1.780361435983920382e-01 -5.088644983627783613e-01 9.591593552906166886e-01 2.137168065444195186e-01 7.531641698794167006e-01 -6.675337831944432553e-03 7.610790280172724520e-01 -2.027274195715270455e+00 4.628265901152678330e-01 7.706321144908169218e-01 1.618469525558168476e+00 -2.676950168741601410e-01 2.095534049757903916e-01 1.122654309467777445e+00 1.173406366970173531e+00 -3.389659439466625318e-02 -1.374794718314699127e-01 -1.411108601349351899e+00 -5.962599441096242403e-01 -8.912721873545221829e-01 3.403242619936484026e-01 -6.654402311615416066e-01 8.518528255582863418e-01 -7.695897461511354010e-01 -1.199052832730900464e+00 -1.018005513589290478e+00 4.471488092166456818e-01 8.987616053090083379e-02 -1.427190225172945803e+00 -4.249046393938762933e-01 5.754549340608943186e-01 -6.525394559696229280e-01 1.521068101625086266e-01 -2.708615012613603823e-01 1.304257896196377720e-01 8.247125483795210155e-01 -7.923846761357566937e-01 6.304328119954361043e-01 -4.683592607001095531e-02 1.254469825689393137e+00 9.672850306708677404e-02 6.381526686615650590e-01 -4.642601801295342945e-01 1.253947344057914748e+00 -1.010671333316847775e+00 1.061870900947918361e+00 -5.057711218989793256e-01 -8.313589066640817427e-01 2.068438650806117551e-01 1.882271608155536180e+00 -2.512831868694504478e-01 2.420400617078504180e-01 2.839903327003451827e-01 2.105439036165875424e-02 1.161170636254813537e-01 -2.067970619970427748e+00 -3.155926294676490995e-01 -5.821329549000484604e-01 -5.434860088963563429e-01 -2.017425257789446036e+00 -1.670729858447912719e-01 -6.218231766924438020e-01 -5.959546511585844808e-01 -8.251681322728523504e-01 -6.164278370339413282e-01 6.753425180098576730e-02 2.581934874213889786e-01 1.162575727213629229e+00 -5.503852776261665136e-01 -1.264209452470126949e-01 3.348586554043807562e-01 1.210328840021427155e+00 -5.290339935330027332e-01 1.743174726170614308e-01 1.054953058466382210e+00 -9.072595635258345892e-01 -1.886120348059433793e-01 -6.226061016357179456e-01 -3.345539721134124234e-01 -5.889494079755084321e-01 8.026740020608023884e-02 -6.695937791891347357e-02 1.114016525044161821e+00 -1.774619937725534280e+00 -5.690448083177950499e-03 1.353573335219059315e+00 2.204217684432816959e+00 1.100592064837184081e+00 5.478610668435842657e-01 -1.731275255961757242e+00 3.062930941390762385e-01 -1.830376142583107213e-01 -2.549176047111720300e-01 1.056639176137244007e+00 3.072656571974541687e-02 1.030267855533117255e-01 3.394172317007360662e-01 1.417686954422659795e+00 -5.874174756784620310e-01 7.290021891860948289e-01 -4.391110365902053947e-01 2.725741443715783974e-01 -4.874161162285096244e-02 2.747818198919675381e-01 5.167689806351920545e-01 -8.608469490097183652e-01 1.153468889474287967e-01 1.374078346621501745e-02 -1.159124209854673904e+00 -9.356278445276635658e-01 -2.185173292106881993e-01 -1.803263841962899683e+00 7.518222890805912328e-01 -7.868988166417441033e-01 -1.595586043716850533e+00 -9.089893143346966520e-01 -9.579023554141314900e-01 -1.071413656280026272e+00 -1.477532804033268699e+00 -2.396244867792943212e-01 -1.544901196100614049e+00 7.901666296874498840e-01 -8.890270229399727109e-01 8.458243474966581354e-01 -1.509601182154010290e+00 -1.899045461092554454e+00 -1.970474660016527657e-01 1.930670686261499736e+00 1.267552043279789986e+00 -9.813089224810991884e-02 -2.003963109424589994e+00 4.527312749023215677e-02 6.555235947640495331e-01 1.563077951469587779e-01 -9.975386034136684010e-01 -5.200579790397175106e-01 -8.315128424109964334e-01 1.273584836172034496e-01 9.281610142248545303e-01 5.635451028399928175e-01 1.611803716210570281e-01 1.538929658137964118e-01 1.103338178657623292e+00 -7.082193757629404729e-01 -7.697131547681852481e-01 1.278618615227906430e+00 7.150619689758733744e-01 9.462531673956453560e-01 -1.286786101713376373e+00 -8.505552856169241727e-01 9.578151239980535747e-01 -5.807430221139876503e-01 9.435593156531707493e-02 -9.922042009500983140e-01 -2.548211550216691879e-02 6.646773699918676614e-01 1.297668134282141117e-01 -1.448963580449280086e-01 3.098126410032652767e-01 8.732727763729472570e-02 -5.610819372941023842e-01 4.134509619064462016e-01 7.973635878698057677e-01 1.075142293595118481e+00 2.904325329564363956e-01 -1.231082234079733662e-01 -9.181950998823006360e-01 1.987857074737438001e+00 -2.190816382590457245e-01 -5.361852163081991529e-01 -6.858511356331516984e-01 4.453308170065272686e-01 1.495276752732168868e+00 -3.258691135699990499e-02 6.283740809475988343e-01 2.778502459841051750e-02 -5.243996321899359048e-01 8.327976887105058290e-02 6.515725528360688523e-01 -8.962720142851651195e-01 1.743086355201612092e-01 -1.651483056717657050e+00 -1.674116891410949159e-01 5.242283003078648251e-01 -3.162673457443106351e+00 9.925042035870971224e-01 2.837049750948924309e+00 -1.930026545837245366e-01 1.737970030633030571e+00 1.216616109383997557e+00 -1.979773130255875480e-01 1.605558466045818200e+00 -2.234811916493845418e-01 3.380974929508748783e-01 -4.603688474605203695e-01 -1.116616849256779398e+00 3.250307687293589876e-01 -9.052126438281631327e-01 2.657318269329017824e+00 -1.762245891505843931e-01 1.546547239584681765e+00 1.626094057341665122e+00 -5.316414978425616500e-01 -2.470790205970615008e-02 9.756258616078908874e-01 -6.908742106211109846e-01 9.355319085509657961e-01 1.171530250685479446e+00 -1.392270009596260349e-01 2.153878297803549502e-01 -8.662312783421572959e-01 6.212314189957234278e-01 2.330909441426855189e+00 -1.852501396400847156e-01 5.898943484708096124e-02 6.953968342730886265e-01 -6.480449622242558938e-01 -1.753517643299336903e+00 -6.755125206808465510e-01 -8.763485488073889940e-01 2.368114075843323618e-01 -6.415297222697754487e-01 -7.204489616097926596e-01 8.871340479642343679e-02 -1.743739294615520297e-01 -5.967608424908341647e-01 1.302676911631963197e+00 1.121710524362874439e+00 -4.779395851195989975e-01 1.818582860290542502e+00 -1.432063433261819396e+00 -6.346221234123500254e-01 9.780299994991130674e-01 3.092036539510606766e-02 -7.934975987307768888e-03 4.705427949488074080e-01 5.148999660432821424e-01 -1.304148872773619239e+00 -1.185637680028369445e+00 -6.115269864473421579e-01 7.582483075438536391e-01 2.577589790792969224e-02 1.075014674805477632e+00 6.826865435598843401e-01 -1.396882533808450511e+00 -2.433942442880771273e-01 1.571104526642717880e-01 1.090144264924325146e+00 5.019176805574282474e-01 3.790065243281464102e-01 -5.881538040556594932e-02 1.721042978318652605e-01 -1.076776781414781725e+00 5.082164563008970681e-01 -7.407452404539092150e-01 -1.382062529758993685e+00 9.335127995227824119e-03 -5.078413319756971411e-01 6.829492776896747275e-01 -5.014280077355580678e-01 -1.329121682999525600e+00 -9.846090466700896382e-01 -2.664763006076252896e-02 -9.229275214774026459e-01 -8.389431356403388440e-01 -2.162803964755670438e-01 -8.182684841252890751e-01 -5.709286615676348875e-01 -1.594586342591842953e+00 2.641043742860395671e+00 -4.412689868898028722e-01 -2.215357516168906526e-01 1.515509366518714707e+00 -1.162258486872154578e-01 3.244736202993356994e-02 7.775928913779321938e-01 1.549514065588520451e+00 1.326616518803783062e+00 -6.428919514036379734e-01 -2.292808420979940975e-01 2.026094581781799353e-01 -8.611721455672701753e-01 -2.198574605896112810e-01 5.261808747749363580e-01 7.959110915988923951e-01 -1.795314719996460306e+00 8.597502925926696349e-02 -4.149254184861261296e-01 1.203622244840822253e+00 -4.452824700627640020e-01 -1.793625595266662653e+00 -1.864044997978248075e-02 9.872866528883700310e-01 -1.948491866830133756e-01 6.654099292393026444e-01 1.146854367417711629e+00 2.121421190592797323e+00 1.951554548860797988e-01 9.568497947910242774e-01 -3.839892211085565443e-01 7.359540327070923649e-02 -1.286239563976126210e-01 6.255640162519453540e-01 7.246749614268573891e-01 7.022129295580816777e-01 2.394094015421599497e-02 1.437977070896775178e+00 -7.676776862080102459e-01 9.866508670507681544e-02 2.015464120382129742e+00 -1.615259656416693002e+00 -1.078562482509804132e+00 -1.513322524451236939e+00 -9.045937641286748709e-01 8.944590076426969238e-01 1.231479657449847664e+00 4.153778427369265169e-01 1.790436334497785831e-01 -5.841542884592391127e-01 3.535362032810291932e-01 1.918629160030507486e-01 -7.624818907837115078e-02 1.852036261085901359e+00 -2.117291228786022661e-01 -1.773445981485351375e+00 -1.744195043400857681e-01 3.218418849553565386e-01 -3.914660090851124763e-01 -7.131866175435879196e-01 -2.491168162565319921e+00 -3.717144062497716450e-01 -7.491103572261139654e-01 7.896923139541650594e-01 4.788680030431735624e-01 -1.072782786447530778e+00 -1.056591919919927403e+00 7.470117725007758835e-01 -3.500402020917872670e-01 -1.978685917453007481e-01 7.000105586857999773e-01 -7.474426456956823062e-01 8.092255325553935341e-01 9.297082872121098518e-01 -8.859589127374965789e-02 1.414829062149888794e-01 1.177221820698076238e+00 -7.311514625133698209e-01 1.518335803790214822e+00 -1.401750472788368396e-01 1.925914430861294546e+00 -4.976663292616789053e-02 -1.352182227081693222e+00 7.355794841335403511e-01 -9.693009904858556069e-01 -2.819499701057417984e-01 -8.357175022732952208e-01 -1.613530995615846120e+00 -7.552260970191760903e-01 -6.938249587499247806e-01 -1.373449004523378703e+00 3.330630804024584668e-01 -9.062799873637150672e-02 8.295021193845708574e-01 -7.546099187944402820e-01 -8.867561987381264443e-02 -5.396324615697934979e-01 4.435551158280953699e-01 -1.655248605883234136e-01 -1.050468964118530080e+00 -5.512449339056481323e-02 -5.759141004087640556e-04 6.378499189334665420e-01 -2.001108148838305123e+00 6.341580037314124008e-01 -9.303257085040518293e-01 -1.016370735474058318e+00 -8.007313607421024937e-01 3.963943376357058623e-01 -7.250911664968278103e-01 7.066027391866218643e-01 1.703329277986455059e-01 -3.353680377811792401e-01 2.956294096508488289e-01 -2.716537945925454056e-01 1.001146237124815042e-01 6.881978536980143391e-02 -4.492987073008485877e-01 -1.557347651939138489e+00 1.258645449739005606e+00 -6.105258256016435903e-01 7.911168565934149077e-01 -6.078662468678783792e-01 -2.978667924689600843e-01 -9.651792950638596325e-02 -8.901895732298183983e-01 3.418195317728828231e-02 8.655315618466666860e-01 -1.196693893450023749e+00 -1.068838757586684673e+00 1.045758827806528179e+00 -1.204890124149122110e+00 -1.106556758766410242e+00 -4.040688339050817479e-01 -5.637040469732375048e-01 -5.168985574631094204e-01 1.891223036817696601e-01 -8.891799598554597228e-01 3.296678189117263624e-01 -5.137817494594629775e-01 5.799236018988953578e-01 2.904535723101250855e-01 -3.489731698706706187e-01 1.179201184730007540e-01 -5.625398997782269372e-01 1.012147951546497615e-01 2.754218317349239054e-01 -2.306949960365004826e-01 1.151395728458722983e-01 -2.286129573540998661e-01 -4.410394023869734781e-01 5.069249635394723619e-01 -4.571884831940621619e-02 9.769032205943430913e-01 -3.637717113859703089e-01 1.019516854420507768e+00 -7.598431150079710816e-01 1.275615039735299883e+00 1.348424299644037871e+00 -1.836592293849030222e+00 1.333475960379690850e+00 5.250974839238575775e-01 1.241309432058505857e+00 3.913278610196966878e-01 8.151912909163867571e-01 -3.165697672798555851e-01 5.462546244091663894e-01 8.427861878507663107e-01 -2.450240432922288658e+00 1.124140205472483167e+00 -1.192308076379136605e-01 1.018538115838855118e+00 -1.662461966499175769e+00 2.039249676790381993e-01 1.447764542838371860e+00 9.808551909366044486e-01 2.271110995583133452e+00 1.146753590617088703e+00 -4.271404254324813743e-01 4.444513944944036843e-01 -3.013731915463270239e-01 7.949381380727670310e-01 5.725710591082819878e-01 1.625265496570554191e+00 -2.324862923159307648e+00 4.881269618703739654e-01 -1.799585829368079315e+00 -2.290647193242469903e+00 1.152138410380417088e+00 5.083459173820083915e-02 -3.874020371134575536e-01 -5.068609214696918608e-01 -3.398487642052031577e-01 -2.339275602476478255e+00 1.400734630621818244e+00 1.032726755726292467e+00 1.846506077889825959e-01 -6.256843578944940587e-01 9.006545540452700616e-01 2.638032151226843980e-01 2.244336791948993437e-01 4.376321513073518354e-01 -5.943067341680400295e-01 5.719903657385206897e-01 -3.998237202377744048e-01 2.523246047521401803e+00 -2.626348733000488100e-01 -5.425786233752040166e-01 -6.851043419164595250e-01 3.022357248365576399e-01 -6.668982297459065123e-01 2.630157018995147623e-03 -1.942414309253928384e-01 -5.655872432868949140e-01 -2.796065392174794106e-01 -4.183784188648990710e-01 8.180761563939938918e-01 1.153459177721990470e+00 1.667199684620545019e+00 5.740582235573913339e-01 3.502312210781557966e-01 -9.665397161171491724e-01 -5.243667861431384747e-01 -1.711424250652222590e-01 -3.018582508228918049e-01 -1.213237885110155956e+00 -1.409914880692701100e+00 3.057844648327851522e-01 -4.763972610147816922e-01 1.159102028696261805e-01 2.344750003096192012e-02 -7.599868069937414095e-02 3.610864599225842297e-02 -1.264567163583791842e+00 1.052301052850669993e+00 3.267682148162022737e-01 -1.456151425692552015e-01 1.113624772951354647e+00 1.692626511989818061e+00 1.237150910316168057e-01 1.389461957855830265e+00 -1.157292895668546873e+00 5.403769806989863200e-01 1.723876849416556833e+00 -5.662224047585410203e-01 -3.336695270446692896e-01 -1.260554261601906090e-01 -7.455128097625818295e-02 -6.134044261044260815e-02 -4.129975911950658496e-01 1.015958256357172296e+00 1.683015871003672226e+00 1.900171470112616001e+00 9.813311674829062747e-01 -1.211245120929449692e+00 1.306184071880071240e+00 1.307235559206501030e-01 1.380417767184408007e+00 9.432837512285868753e-01 -3.809162658735843365e+00 4.069462379695036949e-03 -2.474737108738878977e+00 -1.401587462326978173e+00 1.376123253547618663e-01 -1.967615169019919508e-01 -7.008987982708142495e-01 -5.681028768175039323e-01 -2.035676931301845793e-01 -3.840367238629965319e-01 -1.096536858941277393e+00 5.019127048056228890e-01 1.508942804337225496e+00 -9.006627575303420841e-01 -1.728633579955716343e-02 -2.147238167445064239e+00 1.071783967383820757e+00 4.713110175688621784e-01 5.966573449725498524e-01 -8.615240590330666137e-01 7.881464571862742963e-01 -1.318440672253085477e+00 3.409940426470613462e-01 9.307293297767847973e-01 -4.521051404369785254e-01 2.912343211178918256e-01 -1.692568962320948112e+00 3.236222357378729653e-01 -7.790749099429479241e-01 -6.139018520650801891e-01 -2.024956042678427437e+00 -7.415812909244987594e-01 -1.157490375661070381e+00 -5.163602412133062591e-01 -3.714246500408640572e-01 -4.472195223228662697e-01 -6.972530802855705367e-01 -7.501471443410703266e-01 4.701677576272172282e-02 3.519024670135357802e-01 7.066966921076678343e-01 -8.032015107681104160e-01 -1.900918649714272934e+00 -3.214525755982376998e-01 2.088537370425754824e-01 1.394096872760559380e+00 3.206104169991064734e-01 2.562536204232442327e-01 3.444818208663403825e-01 6.487743956101272857e-01 1.281672644042818332e+00 1.175757271101255386e+00 -2.151439191621973723e+00 -1.217742409256388880e+00 -6.729813953758753131e-01 -5.274659896279841886e-01 -4.193702737012075521e-01 1.243582249048767574e+00 -9.050347641638678553e-01 -2.838758167528248055e-01 2.745518719810930430e-01 1.298461115105530972e+00 -1.153407727677525862e+00 -4.219980297476962350e-01 -1.195873294236204920e+00 -1.020434934942534705e-01 2.586282263640461432e-01 -2.485380982241478243e-01 1.713330666973132965e+00 -7.465000802444545780e-01 9.023031847680668127e-01 3.409997554522137819e-01 9.597192710882684885e-01 -1.681550572337227711e+00 -1.147265442798147905e+00 1.348502997300915052e+00 4.004270850103441304e-01 -5.488698458980488804e-01 1.165899362090456526e+00 -2.345674172842987293e+00 1.252400753893212482e+00 2.182610125548063440e+00 -1.327591836422629679e-01 2.622942600322190065e-01 1.757628540424553076e+00 -9.789328018321120650e-01 -6.724093826378793604e-02 2.021417402860461898e+00 -2.652275499894133359e-01 -1.295672133205317544e-01 -6.143254718949099358e-01 6.989073710937999950e-02 -5.510689983662080405e-01 -5.685735958728518891e-02 1.027566808536997112e+00 6.155554796005239249e-01 5.179522354788274746e-02 -1.317650408237612814e+00 -9.368779711085202244e-01 -5.656672563731713899e-01 3.120045248367234181e-01 -1.215650096783375267e-01 -1.391955542529241426e-02 -1.423086612196738043e+00 1.383554391062007616e+00 -6.161326003631953929e-01 2.955181456772112969e-01 5.236503541210736357e-01 5.887928191462980104e-02 8.784123991995040903e-01 8.508838057913817865e-01 -3.665914675976268411e-01 2.431113754606943900e+00 2.724194438898450699e-01 -1.433027698270567640e+00 1.076651829002490679e+00 8.408361427079239503e-01 -8.208839446358768832e-01 3.117423738148095702e-01 3.046806705669600768e-01 2.124417541612707350e+00 -1.040413318562650291e+00 2.325516114154548286e-01 1.008428472991695246e+00 -1.619811844935638012e+00 -8.496239322172267627e-01 -4.761241653061522583e-01 -2.163190780271482705e+00 2.834866021591414542e-01 -2.694258901254562022e-01 -1.000862453036283517e+00 2.289587031318663701e+00 -6.663849039387145234e-01 1.071616274338026642e+00 -1.194572680467946180e+00 -2.589244321011162087e-01 -4.533838055583878091e-01 7.409290579466942805e-02 -5.828637231540414465e-01 -6.225885616375299580e-01 1.236059263992166146e+00 7.432015810905180375e-01 -6.598616778974527586e-01 6.611271033864792868e-01 1.544036684237156676e+00 9.502830912789020021e-03 -5.052622138419539111e-01 8.042439085195703941e-01 -7.749240634904775993e-01 -3.614951632790268099e-01 1.386728782379549108e+00 3.567668730665178312e-01 2.215759446369209573e-01 -9.781198808556342827e-01 -7.117129540926814268e-01 7.671553634958118151e-01 1.816510685879908937e+00 -1.625710863895291070e-01 1.119408111090100189e+00 -1.005439257550095000e+00 -4.441352188324725059e-02 -1.183991790855941861e+00 -8.088852095006021647e-01 -6.262197930269813861e-02 1.852238441759373799e+00 2.255208416973982111e+00 9.264625360706908452e-01 1.816441113935164164e+00 -1.287723513307526657e+00 -5.965343900284170164e-01 1.752235577333483008e+00 -8.839029633903615346e-03 -2.669643948675221590e-01 1.921047685217472045e+00 -4.997292932069344329e-01 5.581661079226931665e-01 7.730453967628923007e-01 9.118023354303376182e-01 -1.619236879151441766e+00 -8.029509258139780892e-01 1.755628897376515507e-01 -5.776497482007019596e-02 2.179896995702360618e-01 1.165726718320653887e+00 -1.060535739932543381e-01 -5.214344889661611804e-01 -6.747349775166737729e-01 1.127562411468908676e+00 -9.626507290059125310e-01 1.290283589127089847e+00 -3.824850756570887800e-01 -1.003607682189921579e+00 2.688716136163015174e-03 -7.262151085037535925e-01 -1.796780915605104278e-01 1.257264045019384158e+00 8.324341306103755223e-02 -7.703084275563139016e-01 5.704741871602083542e-02 1.779887836899247899e+00 -6.338306031518293748e-01 7.426696941582655587e-01 7.051571108106580166e-01 -2.088933234494246838e-01 -1.411149584937222423e+00 -2.124682057554287684e-01 -1.329854951316529421e+00 -8.603161450914839081e-01 -1.072155534782568642e+00 -1.150897846853760731e+00 6.737756077889799078e-02 -9.754672962910021505e-02 -6.993877117819009837e-02 7.728244539728656992e-01 1.256238986775936040e-01 -7.184306094927168651e-01 -2.218541881233913937e+00 -1.280314728454740036e+00 -1.740040763620450681e-01 1.059336344142658648e+00 1.129106654859456382e+00 -1.857233764885906968e+00 1.931726278723210122e+00 -1.983246896901061485e+00 -9.562092470847969317e-01 8.938162482568552392e-01 1.158129089282356583e+00 -5.750208047252977073e-01 7.203765953907066422e-01 5.586044289551388431e-01 1.130011176679939666e+00 -9.563977529068886652e-01 -4.498949351418374265e-02 9.218592056824672643e-01 1.628635824514037322e+00 -2.633711045649852478e-01 -5.749789563146251448e-01 1.570443534664667684e+00 2.734544934933593741e+00 5.307312234234199400e-01 -7.977841400381076031e-01 -1.423084725135005835e+00 1.554995426141568826e+00 1.749156630616180985e+00 -4.764692756922812023e-01 5.771203407527026874e-01 -1.104937908361845134e+00 1.173603246855554838e+00 -3.478735711290906196e-01 5.278048789963577653e-02 -1.177229165151657542e+00 1.567459466245610944e+00 -8.975687139832141392e-01 3.192874097368862407e-01 -3.476726086014270689e-01 -1.782727429114742412e-01 -4.723346180965217744e-01 4.336523186075854075e-01 1.559357348964389045e+00 -2.113297804276133007e-01 -7.240757381659164160e-01 2.568793864784023051e-01 -2.514464555368670431e-02 -9.537171954801223483e-01 -4.908231769444247883e-01 6.079393707185326567e-01 -2.370346695907679657e-01 -2.410407666422565764e+00 -6.593048075820494291e-02 -1.129401589841802389e+00 -4.305440387237469135e-01 -1.486673387549322989e+00 -8.743884336651636113e-02 4.929507604468943427e-01 1.195651911091424768e+00 -1.532701401559718679e+00 2.166994819483470391e-01 -9.339756972884157848e-01 -2.722232185364498180e-01 -1.292408220920653994e+00 1.806011053294872548e+00 -1.653915459956164069e+00 1.553992345410983855e+00 -6.265795022821434301e-01 -6.905084128542624544e-01 9.094538598273016472e-01 -1.447259221612913205e+00 -1.129832621042912599e+00 1.239920817382837992e+00 -1.493730027287194284e+00 -1.104880193840748426e+00 -5.860342223753965962e-01 2.295424483243373448e+00 -1.523229981843585712e+00 -6.481182920102864786e-01 -5.207651443477500086e-01 -1.369708678080846509e+00 1.733070985476280468e+00 8.622575837658349451e-01 -4.706669770112656415e-01 -4.042751959234270331e-01 1.388838789230651294e+00 -3.175924947047407132e-01 -1.375145362348657030e-01 7.275884538164294479e-01 6.715724211089191265e-01 -1.866938563804191764e+00 -3.881035110348495798e-01 -4.054093943010260714e-01 1.120298845073660843e+00 6.007097131719139060e-01 -4.865812225186083584e-01 1.440155653723783846e+00 -5.852431354175632316e-01 -1.895646400555968780e+00 1.016435503885103175e+00 -8.796359284545068880e-01 9.715323229460468002e-02 -1.681012731687941686e-01 2.185179169986984693e+00 -3.479559227935293819e-01 7.227617403196232582e-01 7.629907205573126516e-01 -5.946194990586145535e-01 -1.290560498098000997e+00 -1.820580518155875183e+00 1.687210138887383915e+00 3.145600043627566622e-01 1.806270673095527357e+00 -8.895475784424616839e-01 6.904924652775540350e-01 -1.691457947905163683e+00 -6.896613945623902842e-02 3.593852105544221298e-01 -1.721195224951889813e+00 1.559466340338169443e+00 -9.511903468141250095e-02 1.001958857234065345e-02 2.612545370136744038e-01 2.228206344270509676e-01 -8.471505566579914381e-01 -3.028749897907120348e-01 -1.271718376152065622e+00 -1.623359815287109376e+00 -8.839749904990226170e-01 -3.602484368742778914e-02 1.625092774908223126e+00 9.784360836880328094e-01 3.751950591438945048e-01 1.178772487013679759e+00 -1.498840283402999747e-02 -1.076935434948218084e+00 1.956600021640931553e-01 3.481600211293004454e-01 5.158939557707606371e-02 2.244704438198416252e+00 -5.483699596451144798e-01 -1.775628286676042444e+00 -2.072802082387104061e-01 3.229208333867590319e-01 2.547936140424627571e-01 -6.947504200888363624e-01 -1.570613593354164284e-01 6.546396210309838315e-01 -7.760330943948576810e-01 5.743483298218648309e-02 1.320915645302594532e+00 6.202196992784806406e-01 -9.591561067678897601e-01 1.015006759643222845e+00 -2.160230880631275330e-01 -2.233457559921379065e+00 -1.248764592709352000e-01 -5.049836748028175837e-01 -1.017669711371826491e+00 2.042420415714555348e-01 -5.141744319348489078e-01 -3.175570194720703787e-01 -1.039523138501154742e+00 -4.028498955311272944e-02 -6.543369273679071618e-01 2.058431131825109617e+00 8.133329314316469771e-01 8.108102350514215795e-01 9.435797309208879824e-01 -2.390541296714341346e+00 2.314286229947033924e+00 -8.323935760773866210e-01 2.896318472797029808e-01 1.074947302242235336e+00 4.788680404282443237e-01 -8.259597233495281632e-01 -5.685462083643531006e-01 1.473876839460438015e+00 2.666696646526656722e-01 -7.768756063137226553e-01 2.367450171771890155e-01 6.067861185593050877e-01 1.152847864343339968e+00 -1.620020650015638886e+00 -1.916580614269858929e+00 -7.427244979802593017e-01 -3.173050023791222363e-01 1.599536313054459091e+00 -3.546716018708863660e-01 1.386277331713757333e+00 -4.918723560758699875e-01 9.533917170272224184e-02 -6.691820845321101441e-01 -1.318741040192358549e-01 -2.272972017102664333e-01 1.946198942111658114e+00 3.276927388809617092e+00 -7.454273947300603664e-01 1.501091958468697030e+00 -9.728721448835492280e-03 9.087031182933154039e-01 4.773917757190456190e-01 -9.789174664362420009e-01 1.061380472432507382e-01 -4.918033026011132680e-01 1.682529939949307662e+00 -1.230126263006571685e+00 5.222839480941871004e-01 6.610106570363994960e-01 -3.869791398765784485e-01 -1.117248322709131880e+00 -9.674927876333925258e-01 5.505662695558802278e-02 -7.629514425257688526e-01 7.218925383266896478e-01 -1.152014429547737695e+00 -4.004843919575329370e-01 1.196702868001045417e+00 -1.222904105112794654e-01 -4.270114665339360127e-01 3.148881475766566740e-01 -1.576196454371934452e+00 8.354527137192833131e-01 -8.111639193199104980e-02 -1.005299249508971204e+00 -4.890508237560866611e-01 -5.820085592319446111e-01 1.759192403921515657e+00 8.821618304847370640e-01 5.424170764644066223e-01 2.608480088107331119e-01 1.742789510848832046e+00 -8.006763898413563618e-01 -1.391466054105245931e+00 -9.346123075980830586e-02 -3.523762310462505987e-01 4.960927572604088009e-01 5.599919433774727118e-01 1.627487192839213836e+00 -1.310219900913729418e-01 -1.369406768438790889e-01 -4.308817377933809034e-01 1.914035270762604934e+00 -3.429246015141283049e-02 -4.335735335110242894e-01 1.279614339849525217e+00 2.374309232178762330e-01 1.794466424456840459e+00 7.710682882282434703e-01 -8.240683030223991956e-01 1.113976988033572590e+00 4.257042507052282709e-01 -4.960126556527907349e-01 3.158751715385087477e-01 -3.592213290039685258e-01 -1.532077977338164532e+00 -1.074230334232757933e+00 2.132063595358472785e+00 1.071722403123609307e-01 -2.086727853140487587e-01 -2.050115787005429013e-01 -1.401472937824649767e+00 -7.481454422005618943e-01 1.005206679262798275e+00 -6.836182883271030297e-02 7.294947576456328742e-01 2.463627888736441840e-01 1.359775631839669430e+00 1.258001089362541514e+00 -1.206969819784209808e+00 -1.383484216140196787e+00 2.753563733026485605e-01 1.257604418181098804e+00 -7.001512521202366557e-01 1.886281552007888163e+00 3.339826657028944212e-01 4.361873831667964496e-01 1.179467558029744477e-02 -1.281184813476171191e+00 2.997902013225385076e+00 1.786299045443213940e+00 -6.780042986168555164e-01 -9.237340481652429602e-01 -1.773275694803075453e+00 1.793663698838139586e+00 1.529882567106033153e-01 8.532087885288874851e-01 -1.724778288727636388e+00 1.751748997893856963e+00 -1.038159435194254132e-01 8.738534642611256453e-02 -2.113091437849405008e+00 -1.177902825370098716e+00 8.036974597220668537e-01 -9.356440808644270746e-01 6.039005291472668846e-01 2.746632839748359700e-01 -1.495834734511222619e+00 6.316897831200665170e-01 7.138715109804892878e-01 2.002494017895382505e+00 -2.638118883700763320e-02 -1.306882147352216750e+00 1.037008775975231778e+00 -4.796323578567446844e-01 -5.593843710917032613e-02 -1.137143600513111780e-01 -2.204171531356018399e+00 6.984040965811292301e-01 9.234420702416371585e-01 1.901441197131718830e-02 -6.226243435500287138e-01 5.095238129788778325e-01 -2.607332412671947153e-01 -2.226998687747302197e-01 5.002670001667011701e-02 -4.128648082761166016e-01 4.758393360018742801e-01 -9.147350259802227157e-01 1.410873091575126859e+00 -2.949702715481893889e-01 1.382344218116402512e+00 -2.171971071181350854e-01 1.709960165098495466e+00 2.012854897358905770e+00 -4.793725581560399074e-01 -3.936034407693414505e-02 -1.617977277081860787e+00 -5.867110644684874199e-01 1.823320263635611616e-01 -1.364288979229106857e-01 -1.282877265306523462e+00 4.371843591960247744e-01 -5.611303842428292388e-01 -6.524989752483969507e-01 -3.247426875751400210e-01 -1.585060136479943482e+00 -1.020414669050978274e-01 2.144628011157609926e+00 -5.290633538408009984e-02 -1.199950410381051658e+00 -4.749704274382979263e-01 2.806041356262266029e-01 2.336685770947650453e-01 -5.844081206179119192e-01 4.873766772317184894e-03 -7.933648970037830983e-01 -1.072146031722136073e+00 1.611496170200539535e-01 -4.370325478400974295e-01 5.213622034912070990e-01 -3.796296527566851431e-01 -5.945038906721801242e-01 6.723015223657466399e-02 -1.609530808175242855e+00 1.897142036687849975e-01 -2.982669523601791717e+00 -2.947631603944622647e-01 2.189879813516530049e+00 1.667839127713101333e-01 -4.364925014516666812e-01 8.738285615597088385e-02 -4.757129980846453443e-01 3.904580229581752215e-01 5.366462030535125161e-01 -5.573541616224352291e-01 -7.248438217812167572e-01 -6.156657573632264846e-01 -8.647251040636620978e-01 2.542506400179521897e+00 -5.164815906647313160e-01 1.466684436177417492e-02 -1.521919456741525734e+00 -1.849460186534521711e-01 -1.776294289480854216e+00 1.726140738973185984e+00 -7.439829052598410097e-01 -1.755312706317267768e+00 -1.089568310939856177e+00 9.782178649168099690e-05 2.183272219959514759e-01 8.077340116861932984e-01 -5.635968366563219867e-01 -4.564158751817541659e-02 3.238730077800662799e-01 5.265220425136418747e-01 -2.341042467762819435e+00 5.305190672845627731e-02 -1.675560119288475314e-01 -9.429998468116901345e-01 -1.003372555377166075e-02 7.515554286061640887e-01 1.247545827612676073e+00 7.615631881304321116e-01 3.941982252007955601e-01 -9.812707024340165951e-01 -5.148758271216642424e-01 2.759692099866264403e-01 1.262848664486642569e+00 -6.963661439517490059e-01 1.315808224651146663e+00 1.701262226133767319e+00 1.722605952430634080e+00 -1.063556572888302298e+00 -7.809202898618431421e-01 -2.234920455915355431e-01 -1.413152025714538684e+00 -1.937470089378531712e+00 9.942487782398038432e-01 -5.833077071704101391e-02 -1.304703574100564811e+00 -7.291144005713441345e-01 2.408768764028799692e-01 8.549738962593699254e-01 -3.746607423658318003e-01 -1.002935021459611525e-01 1.145125535901926339e+00 9.772421374900378543e-01 4.844334986233182483e-01 1.072531917866120510e-01 1.489425125072926903e+00 6.961723118722777937e-01 9.484261179909559969e-01 4.209997295761379044e-01 1.065771016510489888e+00 -1.325318565135416238e+00 -1.319597156289571693e-01 5.376541102735822308e-01 -2.153026273785525913e+00 2.219407200674715641e-01 -4.177818084472992854e-01 6.416319288596076253e-01 4.169550830075193226e-01 8.333729262047908648e-01 -6.188209401876834104e-01 3.085323301809105301e-01 -9.825688269080087300e-01 3.068344091987165179e-01 1.882425111736116596e+00 2.293556667208415778e+00 2.554072764881563096e-01 -2.762389491059222268e-02 3.198613192797645333e+00 3.469368707978425781e-01 1.170286227128416012e+00 -6.801537384076058457e-01 1.643511618018607567e+00 3.684773607659139749e-01 1.650145954635843681e+00 5.650430085556527038e-01 5.561119442611148767e-01 -7.115970734523672236e-01 -1.611072015498745902e+00 9.957424520828439540e-01 -1.050593236299456779e+00 9.240982178666884428e-01 1.002839463019353922e-01 -7.979118149604191856e-01 3.332921625069776295e-01 -1.604092119777076775e+00 -2.737757842594025770e-01 -1.067061323443543763e+00 1.730524476832447700e+00 -1.413710017723159185e+00 -4.263367259926450492e-01 2.811824917764364495e-01 6.559330267860228325e-01 -1.390615999761316834e-01 5.444107390364788523e-01 4.871421434127664041e-01 5.343576131509391453e-02 1.164152289462875300e+00 -1.413846490742747042e+00 2.508170873941263368e-01 7.815282293022697280e-01 -1.679238997870414751e-01 1.036573116543951095e-01 8.224090077846948343e-01 8.405546791749117785e-01 1.178848736194512137e+00 1.286767217494998894e+00 2.347651170892242900e-01 -1.519643751531042364e-01 -5.117906516272825446e-01 1.731305456873022175e+00 3.983243187628399129e-01 6.744233931408598615e-01 -1.760547586311587809e+00 -2.018458828081110656e+00 -9.127476329124334375e-02 1.381739859263412473e+00 -1.156445333101734502e-01 -9.224850799265498225e-01 -1.261906863070596962e+00 1.158923935035504726e+00 -2.025845974960649887e+00 7.159700877898409477e-01 -8.080934207098828814e-01 -2.750343768871272299e-01 4.724466264843114188e-02 -2.360681143825518635e+00 -1.239706862023448874e-01 -2.166023770425882511e-01 -2.736118434069236827e-01 -1.120951174038067544e+00 -9.918191068489380369e-01 3.628803586970507089e-01 8.242383311392657841e-02 -1.675565778508069092e+00 -1.395074943021693326e+00 4.328782092226213796e-01 -6.667636740226956515e-01 1.527985377784486731e+00 6.709409352622177636e-01 8.384920661021717514e-01 9.834798996503326673e-01 -1.391457092301398579e-01 -1.717554925449880532e+00 -3.472810789076118954e-01 2.754120716689252846e-01 -2.654181815516178378e-01 -8.770925230873827250e-01 1.101439359969128340e+00 -1.791364779063083779e+00 -1.228805248137279760e+00 -1.546171803578531900e+00 1.017450626509921907e+00 1.352972032194093233e+00 2.710839561176273893e+00 -1.387214482292436157e+00 5.178666854493972904e-01 -2.938464980800021276e-01 -7.700010960463775644e-01 8.916413110190875013e-01 1.323476997710136827e-01 -8.767988122689500674e-01 -5.572908650143556519e-01 -1.107128529026623509e+00 -9.799434893796790114e-01 8.979057203209234173e-01 -9.071371742955353090e-01 3.872666226613055707e-01 7.402515768871357205e-01 2.987478240571840526e+00 1.013462585820769313e+00 -1.064142855205410410e+00 1.650550126161885123e+00 1.207191393321052741e+00 -4.966402143067736863e-01 1.849820762962560039e+00 1.114470587521026568e+00 -1.115226142423314526e+00 6.453721397322373932e-01 1.102505797971078838e+00 2.037661712925207536e-01 -2.433625201394878090e-01 -3.096681598640846356e-01 -8.587008259961962375e-01 -1.325924533699571750e+00 -4.554213050290330522e-01 -6.879490197060168788e-02 1.296941253962401452e+00 1.188096610048821278e+00 2.154506006266984741e+00 -5.084420270789581364e-01 8.975328753874962651e-01 2.279073059972638038e-01 -5.713194072814575808e-01 -6.567534512255924772e-01 -9.216221205496828439e-01 1.405977218654177019e+00 1.227753139509823788e+00 7.361253516627379589e-01 -8.363064865594539432e-01 -5.205952861067860704e-01 8.414596931748119513e-02 8.381358370095912669e-01 2.833871770962893000e-01 1.616646859584486062e+00 1.378796964292729355e+00 -5.200469040367304840e-01 3.570802623921874863e-01 4.520364732876263059e-01 2.089108177080396089e+00 7.120619281882598628e-01 4.023993883417463779e-01 3.646226560782026005e-01 -4.973550079408933788e-01 -9.875934903558306610e-01 1.187632954468071489e+00 -3.278151353911306631e-01 -8.273508808816364413e-01 -1.231284440238740174e+00 -3.138807704512592278e-01 -4.940386189970574771e-01 1.362050930328082110e+00 2.213028425434035440e-01 -1.067419886309163735e+00 -7.367782779506164559e-01 -1.032826128775921948e+00 1.489840261233393859e+00 1.611853732070786638e+00 -2.326232285652619414e+00 7.330974063119950479e-01 -1.556634488668289795e-01 3.737752835088088421e-01 9.904668328736357941e-01 -3.015694618324230358e+00 6.110853969612451975e-01 6.457412333908172375e-01 6.400133133632194271e-01 -5.653934548448612540e-01 1.227970224574981062e+00 7.531107356803043995e-01 5.902196209813042049e-01 2.869750138177910026e-01 1.375738845538005961e+00 -6.479478521750501319e-01 -9.757728609690684562e-01 -5.369426717049987641e-01 -2.061640006714364759e+00 1.060569871565892219e+00 4.153915072059730096e-01 5.722473259048268535e-01 1.271814042821208246e-01 2.074279126352672975e+00 8.536271908294479349e-01 -6.842323984691863759e-01 4.005593924380204118e-01 1.398911364105871913e+00 5.521465983974859215e-01 -1.271640069529526684e+00 1.098247297432843883e+00 -4.142850046759138927e-01 2.662797834059327240e-01 1.150651247332372007e+00 -1.004369156153378739e+00 6.736176946635774598e-02 5.769597240599594334e-01 6.550434786888899019e-01 9.286953454770818794e-01 1.702975628596220883e-02 1.310858866337260231e+00 -8.485119133725051999e-01 -4.952758192983646723e-01 -2.855399524291046265e-01 -3.045048848247187134e-01 -1.120894356566651401e-01 -2.019895647203764633e-01 1.452794024155285468e+00 -1.026676269111422179e+00 1.573448794195106748e+00 -3.760731466608707163e-01 1.700843074842237179e+00 8.281112739279516965e-01 1.762871832472252764e+00 -3.573723162779382512e-01 -1.540267552302794218e+00 -2.311235415297479889e+00 1.287828670728807356e+00 -5.906579214846594539e-01 -1.380078089626666227e+00 7.476348811399882166e-01 -1.088476011500979723e+00 1.443692594645614724e+00 -8.058240869152503150e-01 1.048339276582644253e+00 -1.143239791897133317e+00 -1.058144494915107980e+00 -1.379327275314410128e+00 1.854956102806588070e-01 3.959611196850690296e-01 -1.194323911537520377e+00 -3.716300130642662403e-01 1.368165154317419585e+00 -7.389557282284762163e-01 2.711282125073921079e-01 -9.728158541702001116e-01 -7.329850453758607332e-01 6.459150223954419623e-01 -1.537570082002520933e-01 2.352404568327078060e-01 5.202942985062228853e-01 3.279373250508620385e-01 -1.231370573044238137e-02 1.740451676622223054e-01 -3.794882663082569385e-01 -6.953198290826994032e-01 -6.942129830829301129e-01 1.447437525268778113e+00 2.171567977035327335e+00 2.084276551536855759e+00 -4.872811733179106541e-01 -1.371660638483166439e+00 8.383840958229936413e-02 -1.329138245964940568e+00 -7.189449262347854530e-01 -4.179382639267517074e-01 1.448605135573674652e+00 -2.224407926912399525e-01 4.041436702724262586e-01 -7.511705712853204986e-01 1.805629915825691656e-01 -1.335408617628050409e+00 -2.736350189677089761e-01 1.879478920781618018e-02 3.616408047610011334e-01 -1.315300450820836131e+00 -1.869768746556131456e+00 2.590051880875572921e-01 4.210084110352430020e-01 -5.462361070811306424e-02 -4.460217041023512019e-01 -1.397167397260176802e+00 1.485124747432393866e+00 -6.529339018339964940e-02 -1.539507564495997682e-01 1.426994365204544979e-01 -5.214041765112495952e-01 1.011635539894514713e+00 4.031312347026111409e-01 1.819581433960554939e+00 -3.764637059239904771e-01 1.114836795907248490e+00 1.977322047101350400e+00 5.479416538533178338e-01 1.206008996428894919e+00 -4.891809748257244239e-01 -2.930885300588904896e-02 -2.911533714069996504e-01 5.670947421247889420e-01 -7.782099415162705425e-01 -2.424995096419635843e+00 -1.317632121507546161e+00 1.140179791365706630e-01 3.661247886502428939e-01 -7.493612747588326295e-01 1.774792277771349847e-01 1.039788205792028464e+00 9.782047865897339212e-02 -3.980603961497760079e-01 1.759825019428661874e-01 -1.452022319069506961e+00 -2.290421328722297145e-01 -3.622379494270215883e-01 1.200428906912158089e+00 -4.135409956980046209e-02 1.550334663584249872e+00 -1.516711899336387948e+00 -1.180146195269174747e+00 3.445491081639015518e-01 1.179114964585177061e+00 4.122171748028528593e-01 -1.808957843884158034e+00 -5.643547515001864356e-01 1.220549456217140616e+00 -7.064756725858321040e-01 2.456649872789140043e-01 -6.471604031571165372e-01 -4.415190268133801776e-01 7.726289877890533120e-01 -4.567210764653918953e-01 1.065491624099769163e-01 -1.891534414067754133e+00 4.415090663488018818e-01 1.406413916106284689e-01 -1.501568106356706123e+00 -5.923848374168954045e-01 1.619041342281906548e+00 -1.436475951385137506e+00 -1.274306160300913815e+00 -4.229900461271600687e-01 5.719404195824380199e-01 1.048489737989110715e+00 -1.632446781873425845e+00 7.225887796738651447e-01 -7.285355492233567265e-01 1.555327301114793226e+00 -2.820532726246218758e+00 7.832692549707015450e-01 -1.112029215674936733e+00 3.501023744132203963e-01 5.460776689965110009e-01 8.750592412466032810e-01 6.895407550476879699e-01 -6.027078306230536642e-01 6.911138784130113066e-01 3.243048604107151012e-01 1.806900321127651088e+00 -1.087789838601772256e-03 -7.841189372943805358e-01 1.874871316340894212e-01 1.441782191210949637e+00 1.959944542057106220e+00 7.834856984914077005e-01 -1.206073041516789512e+00 4.656269516297022459e-01 1.384582578892777027e+00 4.695812419132525117e-02 2.893627966384789141e-01 1.147694523815284695e+00 -6.493703828394060684e-01 4.269363087147611258e-01 -1.259641220509080395e-01 -2.509591096392163601e-01 1.619903556220756657e+00 4.600444126973157744e-01 6.783546309376403682e-02 1.170771106997006150e+00 2.109810968635309758e-01 8.562206248560841337e-02 -4.891606440707511050e-01 3.300348951284610144e-01 2.405629678014069572e-01 8.192358979946370301e-01 -1.546864745837785160e-01 -8.700178197935463098e-01 1.232361831519906525e+00 -6.071350111822132467e-01 1.073394672214669665e+00 3.846577708130931306e-02 7.001243691803740177e-01 1.581005248770789295e-02 5.864683787719900954e-01 4.081264407156600105e-01 3.070745682647995078e-01 1.223323540575415175e-01 1.883096284636201379e+00 2.572906742804692004e-01 -4.784942624458000671e-01 -1.146507221815321831e+00 -4.031730671972049707e-01 9.534227530777595883e-01 -2.062262848059254861e+00 -1.130911713788502748e+00 4.378684514945742623e-01 -3.254349334306085861e-01 -1.751971109819996375e-01 -8.442374343268563841e-01 -1.834105333557932926e+00 6.341893143119130549e-01 -5.292943693476833689e-01 -1.282225469742331647e+00 8.388427111940397474e-01 -2.054541263550024865e-01 -1.636329952131228005e-01 -1.088577002347137057e+00 -4.377170278495415290e-02 -1.156630774835946340e+00 2.123623539059743770e+00 1.224767000450627030e+00 1.978056570423105953e-01 -3.942290160131903254e-01 1.206284337697888676e+00 9.925820074820580485e-01 4.903940744412779718e-02 1.291881074801343843e+00 6.226561718094792974e-01 1.141175056124955844e+00 9.904858182138470690e-01 -1.371595834230747046e+00 -2.069823109259082639e+00 -3.810061656220730120e-01 -2.686624562571284236e-01 -2.123911253606591276e-01 8.863674924161080160e-01 -9.743627449131074814e-01 -1.136670002308698857e+00 -9.317063356970379795e-01 -2.149617984208093358e+00 -1.112352550146722407e+00 9.632118625238624832e-01 -1.175636946535328686e+00 -2.736396750670985201e-01 1.104729629866514129e+00 4.674775689299426329e-01 6.360937677935010193e-01 9.396903094066593187e-01 7.738410121196346303e-01 5.870727677442617171e-02 1.092280079988734220e+00 7.808527521505426172e-01 4.224235874270138025e-01 -1.321140031667105141e+00 1.549383732786197898e+00 -2.212084338307337195e+00 -6.761062615754852567e-01 -8.054404958793563996e-01 3.448518494164624394e-03 -1.993499631993693288e+00 -1.438395143188966774e+00 1.225149665176284541e+00 -1.156537376999886568e+00 1.375521092786307076e+00 1.548187951692180375e-01 -1.458173853868489911e-01 9.665088774509429381e-01 7.620680632100064189e-01 1.222725403039254255e+00 -8.281155189048227117e-01 -1.379605430468782701e-01 -6.642138800928126807e-01 7.008651131541153712e-01 -7.148175506848719607e-02 2.543020266260933790e-02 -1.389051483776458928e-01 -5.080102442321449141e-01 -8.923402181644883857e-01 -1.252261010782765194e+00 -3.334835902764268778e-01 1.505414786903404578e-01 -5.007320675766366858e-01 -9.762698764689726749e-01 9.609104920023143759e-01 1.459784681887612345e+00 -1.359410161821917595e-01 3.843778198438507765e-01 1.770940731627938636e+00 2.265813588657529798e-01 -9.968487468878116653e-01 7.499828620471549190e-02 -4.939209304685136109e-02 1.499755260307919169e+00 -1.280606722141038212e+00 7.978432937514012835e-02 1.827301429130489541e-01 1.744961151666721832e-01 9.238199811887011226e-01 -1.123165030018907495e-01 -2.316509342803191984e+00 4.076950400174139677e-01 -6.569719641861931914e-01 -9.595503968017139451e-01 1.294429904998533498e+00 7.464319137887209799e-02 1.384868569998544685e-01 -5.250019539176902228e-01 -1.158926290220363864e+00 9.471573498257571666e-01 1.932845213228225223e+00 -4.905709764490239211e-01 -2.642866675019602263e-01 2.476626659232327388e+00 1.991242695241803640e+00 2.316320211806318419e+00 8.479695139101637302e-01 5.666190901430601112e-01 -8.664548438825151466e-01 9.673825983318241617e-01 -1.910711340801989122e+00 9.363998523979565336e-01 -2.109944854142017157e+00 5.247730532612217003e-01 -2.988651938762208471e-01 -4.966284992925450448e-01 9.683691451980373788e-02 -2.289412435007392443e-01 4.460162639081046154e-01 7.271997422756534268e-01 -6.982381765169079317e-03 8.399543390353055861e-01 -1.615301973963047422e+00 -1.766651568035820130e+00 7.371822603112855310e-01 7.451428696778114036e-01 3.608295377196402143e-01 -4.841474143609791336e-01 -1.506235186500337164e+00 -2.081906540244517767e-01 -2.133029239337334015e+00 -2.140873117858485220e+00 2.919384832661068852e-01 1.307235146774421874e+00 1.369863389160557610e+00 -2.103054415131731858e+00 -1.713628239239843198e+00 -1.937568833038611160e+00 -1.865516971025225290e+00 -9.548202787201248709e-02 -2.024036517473701835e-01 5.957013615003798890e-01 -1.053898742982702030e+00 4.669666582414356837e-01 1.379452515298644100e+00 1.586906677758264550e+00 3.206310492637342024e-01 -2.663817045913893011e+00 1.022219902427429883e+00 -2.422538843607974890e+00 -1.234644205787538196e+00 -1.657190324733374132e+00 1.005681962397502849e+00 -1.983669981733606091e+00 1.288085339745663305e+00 1.870993848573087315e-01 3.763701236313474752e-01 -3.114456197402381554e-01 -1.154767000229084267e-01 -1.627590133295609753e+00 2.878363916290975766e-01 -1.156061618812592062e+00 -4.801458163260309830e-01 -1.564219815564962701e+00 -1.414202954508942678e-01 -2.195066235130859855e+00 -1.002230191087712941e+00 1.623759029958847577e+00 1.052786775279535680e+00 -2.657394792567821518e-01 3.486361322720378242e-01 -3.152827346713001355e-01 -1.576605078318586761e+00 -1.413030483950116878e+00 8.654805127436181467e-01 -3.714700962253024430e-02 -8.228607946700854381e-01 1.263516653043540439e+00 -5.216227853749222376e-01 -1.196835662696413394e+00 -2.166331757598728647e+00 1.150467305953960961e+00 -1.232663500343277457e-01 -8.388853648979002209e-01 -2.261275012265389350e-01 -1.162931010659722375e+00 8.744614064123786834e-01 -6.512666895181844218e-02 2.765124246545609843e+00 1.703919603512481951e+00 3.060214242669575743e-02 2.688693586428821947e-01 -5.922773878554417060e-01 1.029976927707231038e+00 -7.475213364727693044e-01 -1.135105944379234622e+00 8.230945795166112466e-01 1.833925556900140696e+00 1.168629481202578368e+00 -1.342603755898138740e+00 2.544102314309456769e+00 -1.644007919175942689e-01 1.685437152086066925e+00 -1.880679820011371128e-01 -1.478857872132708140e+00 -4.236771557072828154e-01 -6.690066755942208898e-01 -4.079434502103961302e-01 -5.250619624111208666e-02 1.190416712119005460e+00 1.370784069062609134e-01 1.231990438408285371e+00 9.054908827434584584e-01 -1.537645498542493216e+00 2.190353416042544188e-01 5.441695444465513010e-01 2.105678931485625294e-01 -4.617255215892358544e-01 -1.004312468325266439e+00 6.618538045207895681e-01 5.420886907240639596e-01 -6.745215819378010957e-01 -9.761940990835857868e-01 8.969149531597610248e-02 -1.394163774077042395e-01 -1.360885820852778094e+00 2.551653610147019413e-01 3.873965754044564891e-01 -2.134107975292230286e+00 -1.446609505559537157e+00 1.437948332441487398e-01 5.713865018188645228e-01 -9.493897836598506057e-01 -5.928934050753303930e-01 2.806664838812658047e-01 4.926256839898083828e-01 -1.039172430612173681e+00 7.372410708334480312e-01 1.673871035825025277e-01 -5.034478901096973713e-01 4.259091053161443985e-01 1.328549349131943558e+00 1.012622939395219968e+00 -6.155972829768967536e-01 2.787056003275988347e-01 -6.315540956505945047e-01 -1.442976072968170931e-01 -1.247916944788580951e+00 -2.112291645784637684e+00 -2.238060448665360469e-01 -1.369058328525785795e+00 1.246307065332655561e+00 -9.344735392672257057e-02 1.156575199660709430e+00 3.183928422849906237e-02 -1.647431717573566434e+00 -6.200858455599530528e-01 4.458149434317970061e-01 -2.421998624832265801e+00 -6.834061649348793788e-02 3.388904688338168492e-01 5.979607832307710646e-01 3.981495662595017082e-01 -1.771482394007067029e-01 1.220149760987536469e+00 1.572408351031602702e+00 5.671226722978470747e-01 -3.632245940913996773e-01 1.860442585026158779e+00 2.536495650546921055e-01 -2.199478336725696308e-03 3.697524416444452067e-01 -4.111103016066059435e-01 9.037759740926468721e-01 -1.140130218403762052e+00 -3.731275908139863873e-01 1.107390424881655511e+00 -1.704879219722669204e+00 7.858676024361124224e-01 -6.556402655361012188e-01 1.101642455322036779e-01 -9.555825298318288974e-01 6.306729862676865306e-01 -1.597050319169758037e+00 1.399871992772183660e+00 9.638274650022331524e-01 -1.371855670106990333e-01 3.420847348842027680e-01 -5.480677887083631461e-01 -2.016002958912022969e+00 -1.754864309122132315e+00 -9.671238725531814406e-01 2.030004832792652036e-02 1.499610659793488177e+00 -4.448258121223033074e-02 -1.033638267301020264e+00 1.022756111417519653e+00 -3.843405566506226112e-01 -1.352055764952460604e-01 8.935013922331070946e-01 -1.186020086875063884e+00 -6.247748456874362422e-01 -1.166819498244384828e-01 -1.104770434895663733e+00 1.981911041770955784e+00 2.107153875932974985e-01 2.163779028545537997e-01 -7.519523975785250558e-01 8.246923899851900108e-01 -1.439009573707826117e+00 -7.924409804026919524e-01 8.198169093626596071e-01 8.776421528032520847e-01 -1.132818391425269189e+00 4.957415100042864009e-01 -3.535767246425478710e-02 2.772938326620935645e-01 -5.007036438014388358e-01 1.327252773721421253e+00 1.337403446752717315e-02 -4.072255214295593673e-01 1.330222280492417086e+00 8.852102348634245665e-02 -2.163692982915630392e+00 1.311317560035167418e+00 -6.655145504719464089e-01 2.844387875264129395e-01 1.376399419684622316e+00 1.501848096935137766e+00 -1.130639956860769013e+00 1.330607491594665848e-01 1.023109578418181648e-01 -3.702087001433444491e-01 -7.952192125247899979e-01 1.389628624713704408e+00 -1.933620533852049295e-01 1.590818497106634699e-01 2.648116461557326606e-01 1.294089264425544172e+00 1.085440451846948040e+00 -1.075097526881952259e+00 1.303872270749336648e-01 3.900543987283437708e-02 -6.527028624537148938e-01 -1.218435913742927701e+00 4.166070533532464926e-01 5.224297299988327481e-01 -2.761468624867574051e-01 1.271047967850549520e+00 8.741336509945579758e-01 -5.938665629769028786e-01 4.680450148762926865e-01 2.669517152038780039e-01 3.373727873265692789e-01 8.154405843490296624e-01 8.355062579214067586e-01 -4.245667088669962119e-01 1.759812135399673627e+00 3.255176626989376709e-01 8.095400718101010418e-02 -9.912398887301401285e-01 4.466479182747227772e-01 -2.204696964528879977e-01 8.768744890526093405e-01 -1.072567524191830657e+00 -9.227135424782173523e-01 -4.142427683078845901e-01 -5.219807093075000681e-01 -3.585691409744554137e-01 -5.833403790794911004e-01 -3.290706994774262872e-01 8.036200845606866761e-01 -8.631808543340145912e-01 3.150708475966945143e-01 -1.938758684423887546e+00 -1.088213154028427665e+00 3.639008699597857943e-02 6.465855719946643765e-01 2.171229710511702216e+00 -7.975460220166911141e-01 -1.353409582854924187e+00 -1.834297951308229369e+00 1.617559362082179319e-01 -1.754944426717388151e+00 9.507418964352791491e-02 5.414482112075993392e-01 5.716482199159947930e-01 -8.207977769070675667e-01 5.606413337314523071e-01 4.457338082947998048e-01 3.651004815520554336e-01 -2.356897028243998826e-01 2.988672391502855685e-01 -1.898282482604193966e+00 -2.637881539143344667e-01 7.446496897064051046e-01 -2.356249366053918826e-01 -7.447418664624910756e-01 2.463467408702344763e-01 -1.595085467992696682e+00 -2.841094790342342802e-01 -7.381936383519358547e-01 9.190473887569996503e-01 -6.456351448016678374e-01 -1.156334984139290700e+00 1.265748259880165316e-01 -1.107960942811657468e+00 4.459266550350496905e-01 3.133351087224494069e-01 -5.117493259498356872e-01 8.563759405694181259e-01 4.134346818467832252e-01 -1.538752027945901490e+00 1.034615168621829451e+00 -3.138663027040232700e-01 -2.152979236295217980e-01 -4.293370175010156609e-01 5.881633475503219577e-01 2.614262216206558520e+00 1.723452413011889783e+00 6.931646427180547798e-01 -1.296273792242173650e+00 1.105558909201655560e+00 -8.595531261190367811e-01 -2.307024375725233334e+00 -1.554848348742839281e+00 -7.999662070775677147e-01 -2.263896347220710203e-01 -2.070120614788638402e+00 -5.921717664073077314e-01 9.067059050218458927e-01 -1.539421531159565204e-01 1.064318792937619662e+00 9.836587392266961105e-01 1.408526224412655174e-02 -1.973184736524295213e-01 -3.371941083522689286e-01 -1.583266158486845931e+00 -5.110677780753961619e-01 -5.684185287788845464e-01 1.935333604983384914e+00 -9.778625359396250216e-01 -5.802644333975016666e-01 7.183148772727772080e-01 -1.357455958375938909e+00 1.317100205490222775e+00 4.265355132137992888e-01 6.287150828131315983e-02 8.508255676317771909e-01 4.810346526452269900e-01 7.218649079819954295e-01 1.208848396497022470e+00 1.041708521739518778e+00 -2.684444438626621299e+00 -7.655121652377566699e-01 -4.302701987312721466e-01 2.681285519107580395e+00 -5.762183958582559606e-01 6.211156951566062512e-01 -2.942259018208730550e-02 -1.080325514633083461e+00 1.857634873764600902e-01 -4.965790859059725504e-01 9.619416543962990007e-02 -7.497726620107836304e-01 -9.386068379694311181e-01 2.661992160660247436e-02 -1.800733942725388559e+00 2.233170335334905054e+00 1.127625803662017515e-03 -3.168534375211093934e-01 -1.146142711143207871e+00 -4.029104732674547440e-02 -1.409568925619131274e-01 -1.345196612490541677e+00 1.386803097836568854e+00 7.046460166759328514e-01 -4.199205716125900545e-01 1.807450477490167018e-01 -8.460120825015380319e-01 -6.196437909142563649e-01 4.102786081437921895e-01 -6.365030100338557872e-01 9.536144779040504060e-01 -1.268100696665070415e-01 -1.710548300716842940e+00 -2.821021713347294790e-01 8.573848188238014645e-01 -5.980023355609034863e-02 -8.712675327455073060e-02 -4.175423446933559934e-01 9.414888451282604764e-01 -1.227361485267120189e+00 -2.099746704465962122e+00 -5.777418329933879937e-01 1.075033932357600586e+00 -1.314362828758292245e+00 -2.456784420263013469e-01 -6.806663061889594024e-01 7.051794994208928635e-01 -8.589748514735144891e-01 -1.419364296964406469e+00 -1.329248721285645418e+00 -1.174445932375024620e-01 5.426075048005900570e-01 -8.823161052751229416e-01 -1.584741312536930291e-01 6.177473911358718484e-01 4.036411341834624661e-02 9.130023038749929265e-01 -8.393440200525412176e-02 3.996982373789625398e-01 5.103900768798654841e-01 5.976087592578473995e-01 -5.265053996943568348e-01 1.082071815572747564e+00 1.478548245220920654e+00 5.380996574736481852e-01 1.436994487816483090e+00 1.120493024748359517e-01 -5.790822018820460659e-01 1.000926003741045678e+00 -1.125404891936627516e+00 -3.161600642172113784e-01 1.336064446244358828e-01 1.591383047647960014e+00 1.182715852406956092e+00 -1.194337648525394480e+00 4.932150656562550584e-01 1.612464245123037543e+00 -1.140164182635358348e+00 -2.064321016352840932e+00 -9.183934516790049907e-01 -9.573717825164529405e-01 -5.311889137835904551e-01 -1.269595581267732198e+00 2.315436015519837909e+00 6.731193760687445016e-01 3.386263131312500785e-01 1.531278764910743995e+00 -3.624816742930084823e-01 -6.982242247911191191e-01 -1.586499400639119761e+00 -6.967815742946680269e-01 8.156500701679472165e-01 -1.389044827946225968e+00 2.529351900168561040e-01 -2.342701403947609951e+00 1.190049486321740124e+00 -3.462402982151506214e-01 -8.357099193870221043e-01 -3.190762274695984613e-01 3.529739501745076113e-01 3.312384257884473104e-01 2.470597626235211675e-01 3.019193068316551876e-01 -1.484472366617305195e+00 -8.294776603300575424e-01 -9.717895066948578631e-01 -5.339416848526222781e-01 9.170524424708056399e-01 -1.036478783449840541e-01 3.976723511946385625e-01 -1.359802316668654865e-01 -3.127381625530731291e-01 6.921401704767176088e-01 -1.494488549821499701e+00 -1.408446154293128805e+00 4.400171537285394452e-01 -1.016219011522017102e+00 3.121561008767949619e-01 -7.303995012850520441e-01 1.924525561083177738e+00 2.090661684076867033e+00 -6.607462113207001053e-01 1.765909125080304731e+00 9.204750168460463788e-01 1.637350900029508893e-01 1.174380057947390643e+00 1.987121705665168547e-01 -1.016822186378183224e+00 -2.243750319820479178e-01 1.286133395551102732e+00 8.987312606671981063e-01 5.133165509776083102e-01 -4.146459150478626343e-01 -1.193869100432542796e+00 -1.142432855157655025e+00 1.159904312905946311e+00 -6.304772761442212214e-01 1.963603517691488443e-01 -2.111195051518743315e-01 1.109330883247682031e+00 1.624816281830518128e-01 6.760691251051311745e-01 2.633695695308355122e-01 1.623712300948943144e+00 3.327065757871550677e-01 -7.432618163212044715e-01 -1.559311629849222669e-01 7.335423744146646330e-01 1.711943900179519584e+00 -7.350301779296392057e-01 -1.409692855258707078e-01 4.480881235199405399e-01 1.366151173515801176e+00 1.955139942299360722e+00 5.520182378222361352e-01 -2.796730721291931232e-01 -1.623952734579955148e+00 1.028183847003012907e+00 5.673485281961906934e-02 1.768361504258690875e+00 -2.036349761242223444e+00 -3.680680834897688269e-01 5.295551121414668883e-01 1.928971888556891390e+00 3.457933541846109904e-01 1.363446797778432584e-01 2.226421074007663703e-01 1.955699471359536312e-01 -4.789747536244725046e-01 -1.245290610643551732e+00 7.025269682928791948e-01 2.257488025973868329e+00 1.778783656735836827e+00 -4.623370160506343751e-01 8.170734318845511712e-01 2.274122779865014543e+00 3.251571013922079784e-02 4.802068590517283853e-01 7.125662196764778189e-01 -1.349429652507554200e+00 3.149570201969857930e-01 1.608882984705130248e+00 7.713295551786173432e-01 -1.362108651216610511e+00 8.640351605729581497e-01 -1.319823553273777872e+00 -1.588079189265214852e+00 1.553870969681797165e+00 1.614413061532548599e-01 1.606016675497963009e+00 5.856543706139142325e-01 -4.134166780077409564e-01 -2.838580296827252769e-01 -4.545689633059560308e-01 -1.958528839123104687e-02 -6.825486342851678871e-03 7.559395148391383490e-01 -1.316525946529762403e-01 6.472225612386103277e-01 -2.339894213713617610e+00 -4.569359200431889478e-01 -6.535935848943177362e-01 6.124447523783296266e-01 -1.005781789310713270e+00 -1.608199328267672368e-01 8.780654760018596905e-01 -1.431507704794112490e+00 1.808346153835634240e+00 -5.686655808660467937e-01 -1.622456090723991329e+00 -8.043653535913122266e-01 5.545722608349769045e-01 -1.061781581596391133e+00 1.387059408227475199e+00 1.021555189137049346e+00 1.258312022061264690e+00 -1.272669841542630076e+00 9.728510221108345180e-01 -4.667072696115271424e-01 -1.856011465449353137e-01 -1.971157879785478295e+00 1.077054298517218678e+00 5.531338684518616322e-01 5.319548390059771759e-01 -2.535928091834759868e-01 6.936164633715451444e-01 1.236580966544428284e+00 9.781884497954594637e-02 2.144934710449153847e+00 1.657803764779933464e-01 -3.245123744368323404e-01 -2.147299584747424550e+00 -8.783136002642137896e-01 6.367313044006543965e-01 1.466473991209514827e+00 -1.735518459029140315e-01 5.894801655085990522e-01 1.258116663841804650e+00 9.924790498079297807e-01 1.232526258424549104e+00 1.394133027971543148e+00 -2.264984180522014778e+00 -2.320926341699245665e-01 1.958919811735258809e-01 1.011003286564775339e+00 -7.358051754888920160e-01 5.186358235218172519e-01 -2.279764868088779650e+00 -4.447902483531632756e-01 -1.394236925329845667e+00 -1.562907001471826707e+00 8.742464018043318852e-01 2.047984170727554787e+00 9.860565608084282951e-01 7.712967524533338448e-01 -2.177130109148277537e+00 6.291452377774472415e-01 1.195031435830535171e+00 1.142481283929243974e+00 9.528748497983473564e-01 -6.253113461528702066e-01 -8.424487121841588155e-02 7.508525169402989752e-01 5.570931608678757474e-01 -1.699773629776765160e-01 3.327238063922250411e-01 3.759007002631704619e-01 5.376874571241810896e-01 1.682038139136125432e+00 -9.769487579445850223e-01 2.723082618309855540e-01 5.684576938701422222e-01 -5.295719334805735340e-02 -1.916511857636249649e+00 2.308680165487408120e-01 -7.665063826124998148e-01 -1.385824291139796882e+00 8.183343413135989175e-02 1.853855354700983948e-01 -2.143806976512815377e-01 -8.880116054037909268e-02 1.029620212399803142e-01 -4.086136374249962205e-02 1.104049697266487717e+00 -3.953192114786510669e-02 -5.170759362342624010e-01 1.568705214804307690e+00 4.640387857084480872e-01 1.589703295206759959e-01 9.682840677702231336e-01 -2.569684263262924651e-01 6.923351501326571178e-01 -1.035569962197632865e+00 -6.905084819468235158e-02 -6.222931545806041909e-01 -3.941728512326928002e-01 2.775367735878364162e+00 1.261471501680882623e+00 1.164650092092028633e+00 1.191081666646709003e+00 -6.370097886571131074e-01 6.306375828930014249e-01 -2.055144798624872760e+00 2.368026445438466521e+00 -1.591940682976596078e+00 -7.640839780270765047e-01 -2.091932916064976056e-01 -9.469331133678595691e-01 5.695295267347963430e-02 1.577007988567100227e+00 -9.101411896038644755e-01 5.634671612148278719e-02 -1.305282580048726437e+00 -1.799042483228824540e+00 -1.145329513021567491e+00 1.942772315105350811e-01 -6.750933291984028140e-01 1.135203362054451187e-01 -2.450507884702071593e+00 3.421719005152522031e-01 -2.140276587163710165e+00 9.674889374873065773e-01 -1.499806904900764959e+00 7.563710327962428481e-01 2.002154549126466065e+00 5.891722149892654192e-01 2.099039222236407820e+00 3.591974161447084035e-01 -1.243586170354119697e-01 3.992200460164270215e-01 -8.421388482691573307e-02 2.532594928793158173e-01 -1.588184506890133463e+00 2.520023898994441236e-01 -1.804357503238971927e-01 -2.043114860228319341e+00 1.413500782794383515e-01 8.907216981525339916e-01 -1.801196800839041101e-01 2.333534767115156949e+00 -1.038340690979281167e+00 1.481030506437808869e+00 -7.470014787254760646e-01 1.493373994107195513e+00 -5.940473924876604750e-02 6.703041502972296728e-01 1.444840151200107226e+00 1.630749859767366861e+00 -1.460937231792306945e-01 -1.040700424075992947e+00 6.791884537520606613e-02 1.163136262004384802e+00 1.049173753275641913e-01 -8.178358392077375028e-01 -2.860859694913850948e+00 -9.740496316519915432e-01 -1.744520877624033517e+00 2.146113629857745175e-01 4.345464060425815456e-01 -5.159856085595856401e-01 7.103674162985723628e-01 -2.684151133437007175e-01 3.417444166761206548e-01 8.484082182460248589e-01 9.082548015025097010e-01 -1.016276346797668095e+00 6.849940917899014492e-01 5.161594993420279831e-01 -1.511916321018336617e+00 -1.762820873294812740e+00 -2.096439089632377295e-01 1.674724217933491799e+00 1.158988100883405536e+00 -6.192662546639322585e-01 -4.017161156503310515e-01 -2.628230821483605428e+00 8.281016940009875427e-01 -7.733635038067859790e-01 -1.067247488366716901e+00 6.210915337940368097e-01 9.461647089103233377e-01 2.771489167631527639e+00 -1.068109839354333124e+00 4.023773129961844552e-01 1.631338564320640797e-02 1.361745070039314776e+00 2.313664631643276071e+00 6.814092769746392664e-01 -9.838820730225731337e-01 9.470147929057565195e-02 -1.964838552118616466e+00 3.098856590059783089e-01 -2.092348992282651032e-01 -2.477284537207375681e-01 -5.650866461848409461e-01 -1.011162754734983515e+00 -1.159408116369142761e+00 1.373024941905705676e+00 -1.239734225873466489e+00 7.164266748939951412e-01 5.217305788734634131e-01 -6.744504910232671513e-01 1.015734717522487562e+00 -6.102508955564101001e-01 1.901587890988338581e+00 7.808447834231947438e-01 -1.794317112972397821e+00 -4.586589302244963307e-01 5.536203810972282202e-01 -8.493097184122784249e-01 2.879767266091676770e-01 5.606628208038458849e-01 -1.376254658685079235e+00 -1.608229295920560742e-01 -4.154147442458919204e-01 -6.182190588140639154e-01 -1.013454345159787162e-01 -1.224316187987436688e+00 1.216131521622736189e+00 1.313740634953338482e+00 -5.012428891356391913e-01 -6.113828099420790529e-01 8.220331867812187276e-01 9.211134222116004744e-02 -1.679142750527244654e-01 2.193447944595621202e+00 -9.731939557378687100e-01 -3.851085484795805369e-01 1.025759561973462741e+00 4.193981790290952083e-01 9.698420268162153413e-01 8.932950234400608425e-01 5.278022897101114497e-01 -1.974593437205749424e+00 1.074440952458230569e+00 -3.476602522145962326e-01 -7.107370003412970538e-01 1.325857047209996864e+00 -3.870881472782553619e-03 1.583412309340911373e+00 -1.621206658447226223e+00 -6.560460650741649635e-01 8.938221251445945814e-01 -4.743188689947889225e-01 -1.961463258660192388e-01 -7.577243427573430168e-01 1.208325605488717869e-01 2.968872517333652761e-01 -7.988244496197030586e-02 -2.032721363807309167e+00 8.913899562920672703e-02 1.116743716016878885e-01 -4.057758832025715634e+00 5.743056714883550962e-01 -2.184983996368017045e-01 -4.688333291157082972e-01 7.384234580710494211e-02 3.935505962189322915e-01 -1.216344678287066411e-01 2.509291858383163598e-01 2.896831722197240611e-01 5.883634925261914672e-01 -1.158654994686449058e+00 1.610483818006593904e-01 -7.914479219008240252e-01 -4.820419672538484024e-01 -1.982208419934433918e-01 -1.143323305538257673e+00 2.107475403047882612e-01 -3.473716244087445837e-01 -5.507003117193528530e-01 1.899089764819955395e+00 2.012948917157234785e+00 -4.044002996773091163e-01 -1.259382190693962844e-01 -6.628837376876315357e-01 -6.555044767688544827e-01 -2.163373573065983546e+00 -4.678930038650288559e-01 1.849087737675903398e+00 3.930155007318292953e-03 1.059994813999751484e+00 7.877552309215410942e-01 1.030492737651333979e-01 1.100766449039782158e+00 -2.001230123742911537e+00 9.158478196571273600e-01 4.077407945622391061e-01 -1.239493376483180143e+00 -7.166761579430731832e-02 -5.771547564656770435e-01 -6.149042557529812436e-01 -2.460044805171325011e-01 1.359500213118600920e+00 9.941995324665624523e-01 2.558652789208722966e-01 2.710701146824243679e-01 -9.449365315722955128e-01 -5.330805482602432033e-01 -3.211613120979147085e-01 -6.401098020087476748e-01 -3.909131058949953941e-01 -7.729703028082286487e-01 -2.015407620094523011e+00 4.263498114029746766e-01 1.008368469698846803e-01 -7.856448085444827090e-01 9.666220351606547023e-01 -2.038675313601970296e-01 -3.893658867174117078e-02 -6.242245560408576921e-02 -5.206053179521532570e-01 1.297684539576981821e+00 7.816034465673731280e-01 -1.660327821257515435e+00 -1.011991769704753130e+00 -1.047284432333256826e-01 1.947926447386145732e-01 -1.537088024997460112e+00 3.103714577948623043e-01 7.690081857298221649e-03 1.708952847184439072e+00 1.635774536746388952e+00 1.212128794263051645e+00 -3.530545930889352757e-01 -1.031550262459681733e+00 1.206445513608430886e+00 2.751277755175344231e-01 -7.026249835723203940e-01 1.235849280310070908e+00 -1.389642781591494680e+00 -4.692826630001957211e-01 -1.604150252022013001e+00 8.787453435884170494e-01 2.306223202256219573e-01 -1.003608286308999009e-01 1.126155473124298645e+00 -5.358995355707059094e-01 -1.229372088482632686e+00 4.026587200129294053e-01 4.331563228086738326e-01 7.151975640373963161e-01 9.340608708627443635e-01 1.676006205712036845e+00 3.473233072563782220e-01 1.168393938417291222e+00 -1.044603601144285854e+00 2.647805754620397578e-01 4.795964998497353471e-01 -4.508819321296879679e-01 1.901582290202572523e+00 1.816101502816662161e-01 6.402261411536473990e-01 4.246410493159422650e-01 -6.043392303382641995e-01 1.178552117671680444e+00 2.158254688395878640e-01 -4.060022235083731168e-01 5.212181566651188230e-02 -4.974630516036354089e-01 -6.983510607444023410e-01 5.571799006031091794e-01 -5.396977255043631239e-01 -2.408343464333044803e-01 -3.064356537443524986e-01 1.589357723945432177e+00 -5.799438904106454240e-01 -2.560805326627420553e-01 -1.376421326575733906e+00 -2.165270682567933314e+00 1.773046989307110188e-01 1.875671645756318839e-01 1.318192856986661221e+00 2.446286222481258710e-01 -4.059131817440125856e-01 3.148715576677950656e-01 1.321388187343150333e+00 -3.207085609379131119e-01 -4.210016316827913663e-01 4.002913933284969472e-01 5.710408918877597495e-01 1.651528388052102836e-01 -2.749056393562704925e-01 5.662492083975290136e-01 -7.559058764848060052e-01 -3.853467363204718388e-01 -8.922959357741122588e-01 -6.916963897190115951e-01 -1.019438874634709835e+00 4.135479738712766196e-01 -1.653862837648614637e+00 4.926997303845149778e-01 4.090620814964813778e-01 9.555877524471417805e-01 -1.147849141588010324e+00 3.140860001791619116e-02 1.811566137801779997e-01 -1.969721078722023178e+00 7.471154905284865810e-01 -1.058579790313476376e+00 3.458194984028047370e-01 -5.564739212901000931e-01 -3.426610905193530066e-01 -2.887979599134527509e-01 -1.944886045689933285e+00 1.118527918297756329e+00 -1.620373442093434313e-01 3.162938424275534843e-01 -1.423382391535092273e+00 -1.879479205558952204e+00 3.226826498601285120e-01 -3.923701068381382773e-01 9.577242159082611783e-01 -3.699401355068407393e-01 -1.174600202381042457e+00 -2.173194389740581989e-01 5.346794711489420981e-01 -2.288819357256991760e-01 -1.947748194081966089e+00 7.228127067658784988e-01 -1.612841157934961744e+00 1.649209564902107683e-01 1.444952627828079539e+00 -1.820926389367793774e-01 2.759696286754251826e+00 1.262752866580043820e+00 -1.384819937804126155e+00 -6.302481429232124066e-01 -5.817565005196859707e-01 -1.948496267812034999e+00 -3.910293222326989282e-01 9.091789890084182035e-01 -2.544997469026235581e-01 -2.920291729050632501e+00 -1.176770042256795712e+00 -1.914539520690662633e-02 -1.258827158803207391e+00 -5.135970523375999602e-02 -9.278888493736775489e-02 -3.166802036850785984e-01 5.428760944996456894e-01 5.469334884941474684e-01 6.819770092771381131e-01 -7.286806043622541251e-01 -3.692045485173522379e-01 -1.025731178182085257e+00 3.988815487042496333e-01 -1.291767371344834769e+00 -1.422433506089254562e+00 1.606693028984971017e+00 1.468546309525690929e-01 2.865882043672172697e-01 1.006131199501507645e+00 2.239902384127831159e+00 -7.379999086391130225e-01 -9.055911408824868225e-02 -1.318237000646328427e+00 -2.984008374620867876e-01 -9.258552313873155137e-01 2.539786190165804758e-01 3.804861853480538958e-01 1.005389141860247415e+00 5.600761814787500459e-01 -7.830603480370277314e-01 -4.601146462853951125e-01 2.166176183478207562e-01 1.753437900680488160e-01 -1.525638825134693288e+00 -1.710213339740093597e+00 -7.658906632268692727e-01 1.188858936346772976e+00 6.747746785591807184e-01 -5.539034314690783889e-01 2.328143017318166919e-01 3.193665822938640542e-01 -1.737172054933559640e+00 7.969475408624060453e-01 3.341387229877058385e+00 -2.400376152619176917e-01 -6.720962074374363660e-01 -8.229755564789763556e-01 -1.833114048743560986e-01 -2.811238283779358138e-01 -7.604719831906928684e-01 -6.168720242456202651e-01 7.868035900280263562e-01 -1.147213693052506089e+00 1.524305428511945726e+00 -7.446562067973146182e-02 -1.235717094485707934e-01 -3.628193340437874670e-01 -1.354584228164123605e+00 -7.493385400604519742e-01 2.797645806366511945e+00 -1.627458969536436761e+00 2.611435771796851046e+00 2.924482864158239707e-03 -6.109965050374569495e-01 1.376529329552464764e+00 8.889374732653727573e-01 -9.042541249902592837e-02 -9.420071382818399064e-01 7.726917782022250936e-02 -9.765845295137011162e-01 1.344965976041267330e+00 -1.294799202257362891e+00 -2.978098113838831967e-02 -5.353992929072590723e-01 4.074226436256664918e-01 -1.732125495302109686e+00 1.218327470135022850e+00 4.278862334089532371e-02 -2.709764640566482363e+00 2.011330051560057119e-01 5.792260228888228557e-01 -5.289102951053935575e-01 6.550038029378544291e-01 1.158125522756786596e+00 -1.597113993410637089e+00 -8.496471175525498465e-01 8.787249898594541309e-01 1.623211630003378536e+00 -4.059895905620056200e-01 1.049031433865440510e+00 2.500386978839062913e+00 9.593131365432999713e-01 -2.788973390961981269e-01 1.860599813416705661e-01 4.912309060603858857e-02 -1.619458449567953595e+00 1.444639283494830728e+00 -1.900319318530628632e+00 6.631916966506981037e-01 -1.021820892348217269e+00 8.839710434122136085e-02 -1.486647990797835828e+00 -2.676875497732600362e-01 4.823350305609483413e-01 -1.398755741452883949e-01 7.624687733078572283e-01 5.338248922877730784e-01 6.875204751797745484e-01 1.347384098033179711e+00 6.603489282069978650e-01 1.015241014907252604e+00 7.550236822728635389e-01 1.408979793822794813e+00 2.026768468658412647e+00 1.621425173317296853e+00 4.252046309996798668e-01 4.518028008510682203e-01 2.939236819884253893e-01 5.095115678824165828e-01 2.868085982791462873e-01 7.574018357032058502e-01 -2.093887182221691456e-01 2.399365721287480546e-01 -1.887806081749073606e+00 4.626165536091249586e-01 -1.020345065296004300e-01 7.566474211108257242e-01 -1.020846877472928682e+00 -5.118657247042538438e-01 4.645875045961010974e-01 -2.496199515462326879e+00 7.977481979124257938e-01 1.025728587780294188e+00 -1.689806120926512500e-01 -3.503304586935154230e-01 1.631616781219419554e+00 5.655042210200016406e-01 2.057437383682383381e+00 -7.868975954695945907e-01 -7.999074182802048405e-01 9.949025327941825037e-01 3.113045523223674782e-01 -1.402956289685497016e+00 8.139069442552225864e-01 9.487976261537177658e-01 -1.106384298956974765e+00 -2.686879346857847572e+00 -1.402855418781197017e+00 2.893907942462471183e+00 -4.130059662439461432e-01 1.780957462081496967e+00 1.140790157593035481e+00 -1.867281439526690401e-01 7.681246223486535296e-01 -5.891709845787583832e-01 9.963234073072933794e-02 -1.041753301721387581e-01 9.581158204751325513e-01 6.037224070932649678e-01 3.857659119576401507e-01 -2.393354187961948210e+00 -7.097296885893276119e-01 1.114131373987879009e-01 9.878239827574415710e-02 -2.083388142464144555e-02 3.508973518857316093e-02 1.037562038206732540e+00 -1.144632711565825467e+00 2.749269663772140049e-02 -1.099772715210978635e+00 1.725890961150267910e-01 8.664291751288413224e-01 5.752601190147497295e-02 1.456784102377157053e+00 1.387274454244213695e+00 -5.409526147958090836e-02 2.101807773002834168e+00 -1.746697240035883558e+00 2.688909067789975182e-01 1.099824778137577397e+00 -3.646409149240618652e-01 -6.510453950522059330e-01 -7.741581481300013889e-01 -6.231550028545125297e-01 8.548207027561981475e-01 9.059438856792086936e-01 9.055722671099230014e-01 -6.585171084308631961e-01 -2.315064524699983473e-01 1.263304057849520934e+00 1.049103949934315771e+00 -2.547706828651121747e-01 6.124856393861880521e-01 -5.795639238741499000e-01 2.352912348547328225e+00 4.185945720096247158e-02 -4.648373728603070743e-01 2.550276062141831890e-01 -9.246122394516925747e-01 1.194847148542293347e+00 -1.565522880690728202e+00 -4.753045682845723485e-01 1.712468503071409853e-01 9.562758692682730155e-01 -7.090938552801197003e-01 -6.416414616241913338e-01 -1.072185716395900990e+00 8.828000817478387496e-02 3.969760748162602382e-01 -1.325936593408320929e+00 4.528956977180821908e-01 1.649313765463794323e-01 2.018201424631344665e+00 -5.900340851853756036e-02 -4.732105738816095447e-02 6.445432613168734781e-02 1.249056731158487032e+00 1.497520752072521555e+00 -2.197803571883716778e+00 -2.926983005005375782e-01 -2.002109411085700952e+00 1.126718625678031716e+00 -1.168063297941117185e+00 6.453153307250112380e-01 -1.268959557247914427e+00 1.372608800207318624e-01 1.338999202384454357e+00 6.772275863443856236e-01 -1.414356965205262884e-01 7.323531511778892389e-01 4.247044104795488217e-01 2.588633456789685705e-01 -3.394019578747942134e-02 -4.366401560556510408e-01 -1.307849269210839216e+00 -6.499323572461908061e-01 -1.422197251403962470e+00 -3.241255253325626029e+00 -9.593068478081573369e-02 1.235093600934241920e+00 1.627946645855098851e+00 -7.889836521061588392e-01 -5.801823761578379646e-01 5.153108390666427674e-01 2.677141242316215530e-01 -7.535470142532983973e-01 -1.291338452766454425e+00 1.682223174734005289e+00 1.118731964837551551e+00 -9.463045424493353730e-01 2.030168656929747240e+00 -2.231601491546931992e+00 6.861171023311987138e-01 -2.697857086478675503e-01 9.159435654139108651e-01 -1.500609961874721288e+00 1.490440253332706355e+00 -9.558203417812234370e-01 6.754139644697640943e-01 2.935602870325800140e+00 -1.475886417661359973e+00 7.373532868737610046e-01 1.377087818884646264e+00 1.433558166512430843e-01 -6.150224559466948432e-02 -1.411062093743235879e+00 1.200200232713259041e+00 4.006060706359556023e-01 1.163141104449726404e+00 -2.176188506846824300e+00 1.363665037399360402e+00 -5.025140043018667679e-01 1.018514260676270267e+00 7.281081297547439268e-01 2.557209290082171904e-01 1.487330222874013064e+00 4.627627053560436909e-01 4.751777858319822245e-01 -3.911643856936846686e-01 1.231628674865209438e+00 -1.107875819038808940e+00 -1.533774144803982421e-02 7.570983796233508034e-01 -2.006713916153548827e-01 -8.524758398754404831e-02 5.867434316802024874e-01 1.365611314267106025e+00 1.630259647859193251e-01 3.327854687810840040e-01 -1.694610246488300609e+00 7.543000297417022937e-01 1.773975384060323957e-01 -3.714572941476850243e-01 6.368919960803421931e-01 6.707642875662894744e-01 -2.062479213706965714e-02 -1.044973898118458866e+00 2.260818715079115637e-01 6.742351627113150059e-01 -5.982630708490287441e-01 3.738196945431784268e-01 8.526478901193318416e-02 -8.965403793794345377e-01 -9.482792221974642999e-01 1.119245021332834655e+00 -1.336659118345153718e+00 1.398341978200997315e-01 -4.287213077092099089e-01 5.253585083832645886e-01 1.177817506839439893e-01 -6.029843967717778419e-01 1.091688651785476805e-01 -1.403934611916746622e+00 -3.656595762966171614e-01 -7.954278197004284179e-01 -9.774328800330139844e-01 -8.445165369941037836e-01 -1.155899356408633505e+00 4.160466881845200637e-01 -2.987663805930582117e-01 9.314450875243714956e-01 3.072390822880783912e-01 4.423816844100612045e-01 2.038595997502851809e+00 6.501080806935769507e-01 4.708730709627420574e-01 -2.550860538859579529e-01 -1.470362341690043817e-01 -2.537561634474275740e-01 -4.839988535958614779e-01 -1.311254858482208911e-03 3.330353645552885933e-01 7.013373019303813516e-01 -1.216922329841552353e+00 5.707614507044851404e-01 4.181092991190815122e-01 -2.213164314795399712e-01 -7.071133431747287368e-01 -1.120436145690541396e+00 -1.283730617492578219e+00 -1.421608436260462405e+00 -6.465061151642194082e-01 -1.424519028664313590e-02 -7.540690848221760501e-01 -8.704807896671398204e-01 9.726244774607222254e-01 -5.387829605314146952e-02 8.806199798232054732e-02 4.241385867566212498e-01 1.593627184562498744e+00 3.519378933894646844e-01 1.010714916842366806e+00 -5.892045042046970549e-01 -1.144064243529333114e+00 -5.471376543344868004e-01 1.733627083382460965e+00 9.825866801698505126e-01 -3.166826281740873217e+00 -7.432595774116855791e-01 -5.754023528365672657e-01 -4.193218967699520461e-02 -1.430157669651091146e+00 2.161511785080876713e+00 -3.272488303993422165e-01 -7.971972994126748091e-01 1.174753370222310078e+00 -1.773923252102422854e+00 1.409915626249268472e+00 3.768107678424848506e-01 -1.455541480441960189e+00 -1.520039934633381495e-01 -7.673098323773434003e-03 2.610380521689101840e-01 -1.145467101102866508e-01 -1.084573948084147199e+00 5.674843397026655412e-01 1.828741543634346614e-02 -5.504687197811847232e-01 4.294331990369043561e-02 5.954309715882863951e-01 8.391954866731062834e-01 8.048838324670285482e-01 -2.470616797585793167e-01 1.652901075144002918e-01 3.364064408213767732e-01 8.786060446275063551e-01 -1.425380348023029820e+00 -2.491634269299848048e-01 1.564851717156388877e-02 8.306039953828608935e-01 7.573782704393416942e-01 4.113153289241554544e-01 -9.083700551031918813e-02 6.394322498198505844e-01 6.726407617986164267e-01 -2.010671004555678820e+00 1.351638724561847971e+00 1.110762406302713945e+00 -9.112901571261423639e-01 2.409176071959968357e-01 -1.772229104162002411e+00 1.768479409913853662e+00 4.611592431344193055e-01 -2.357414820507452990e-01 1.654693868671005985e+00 -1.055122432439346003e+00 -4.906226300205167312e-02 1.300943249577608762e+00 -1.217666866773803980e+00 -8.049439101553950149e-01 -1.388725251756517953e-01 -3.196184212065939501e-01 -4.924468553740861121e-01 3.802091250932569944e-01 1.206379820958839666e+00 -9.350996747171308465e-01 1.202838413536556406e+00 1.109706762980900097e+00 5.841124384999101249e-01 -3.094486195006312390e-01 1.509395865799753045e-01 4.325839658633253149e-01 1.313377330391478637e+00 5.785480744989940360e-01 1.073737634626984905e+00 -1.959570423376049142e-01 5.341146758862068689e-01 8.244700416980577096e-02 -1.712616653516224330e-01 -1.232787875085307405e+00 2.789550213750499608e-01 5.159477614915559673e-01 -3.740495571653473239e-01 -5.073427208447860159e-02 -2.397825979906484106e-01 -7.724287373686581359e-01 -9.756423142379079261e-01 1.461396219572223432e+00 9.754214704647744538e-01 4.429158533390350483e-01 3.766175423414382384e-01 1.937588327137393651e-01 -1.406730899745922247e+00 1.731242960843898671e-01 -2.696976358076794145e-01 6.455783437464122088e-01 -9.407461010276233493e-01 1.440097930054047015e-01 -1.487963234593092654e+00 2.849484607161106853e-01 -8.240876003460911869e-02 -3.152596698912699114e-01 -9.088264873340788919e-01 7.311490368678378315e-01 -1.238758794811276598e+00 2.497258256896533191e-01 -4.592811596455300682e-01 -2.018998746427787955e-02 -5.098504428622835372e-01 -8.689342069732975959e-01 1.964344158897577408e+00 1.566711024553264942e+00 -7.347086566440712563e-01 -7.283286078649916506e-01 -1.542388873559395579e+00 -7.770745945542215649e-01 -1.900051248701267737e-01 1.689713528190649877e-02 -1.236248968740973231e+00 3.590381580633481007e-01 4.374026421321363517e-02 -6.510001335658419652e-01 -3.037635538836783722e-01 -5.981841801822729288e-01 4.123362669748371623e-01 -1.027332544651105684e+00 -1.655096261180417416e+00 -1.128848692991050451e-01 1.180793720312223877e-02 2.428388130352698848e-01 -4.806870951871282660e-01 -2.718747396033687758e-01 -6.219745425971041630e-01 1.883161048552962902e-01 -1.165069697366727830e+00 1.077827648121586490e+00 -4.545993279804498854e-01 -9.683985689245259154e-01 -4.324716163018287318e-01 4.717904422518587881e-01 1.271129269145333307e+00 -1.235233161783405809e+00 -2.036570664308680723e+00 6.337647099872731893e-01 4.826446961157985216e-01 -1.704746393357670753e+00 -5.339175320876793363e-01 -8.687793795678313558e-01 -2.308362433696442909e-02 2.360728370971519663e+00 -7.146294653425744325e-01 1.058916537743643665e-01 -1.530684460517274914e+00 7.919133325774026233e-02 -6.907168796986995485e-01 8.687959183692942622e-01 3.180515191835388000e-01 1.521084067413554924e-02 -3.336945411212572932e-01 1.410420716440249800e+00 1.446122190128972251e+00 1.089430740211676296e+00 -7.016024754564643695e-01 -5.271183853633858440e-01 -8.771798885273277557e-01 4.652187424437874141e-01 -7.199408297257726685e-01 3.410460267777289112e-02 5.678841586725128510e-01 -5.507631168089246465e-01 -1.990446105880916194e+00 -1.882238967341434699e-01 1.514196991821603389e+00 -7.489376336573704274e-01 -8.468312361993433901e-02 6.469803327532825943e-01 -1.266643200922379808e+00 1.022542886239074411e+00 6.689955786095523882e-01 6.197060654450536887e-01 2.119634392478040100e-02 -3.571657442835426410e-01 2.983400251840234718e-01 -1.465236024223628197e+00 -4.071348683454923401e-01 1.479414366639420608e+00 -1.074503289963531782e-01 -2.996766199313871670e-01 8.021430306962913370e-01 -4.606469394015684504e-02 -8.426355676311246823e-01 -1.266143335314847240e+00 -1.435358682743601122e+00 1.783403700826345639e-01 1.506176660225304387e+00 -2.864479106262314834e-01 2.198201814715700753e+00 2.007223426796826526e+00 -4.284201914314111348e-01 -2.589948611262859329e-02 -9.157656152160499330e-01 -1.017568709157629536e+00 2.399494832323819937e-01 7.599055407078973978e-01 -6.264441631120943876e-01 8.560309120253297710e-01 3.485765887964869386e-02 -9.938740048265960469e-01 3.243516819555042341e-01 2.537263451608541831e-01 -2.512773234718207460e-01 4.192990727543364771e-01 -4.123631761946954244e-01 -1.230027516473614774e-01 -8.052701542770718257e-01 -1.352790943968089854e+00 -2.112573791138438128e+00 -9.860003083593824602e-01 -8.539611044108154081e-01 -1.342019287785811255e+00 2.142511702288722730e-01 -8.938235435576183940e-01 -1.623339445150482341e-01 -1.075768606437444014e-01 7.112014212477737463e-01 1.735058093664041401e+00 2.334670096418740293e-01 -3.961933322584279549e-01 4.608082368370233772e-01 -5.950325227782660154e-01 -7.785940060674098606e-02 1.289443779179588301e+00 9.798300587750317092e-01 -4.361877444361652034e-01 4.103522620334879578e-01 -7.820095345284908683e-01 -6.898256979158953195e-01 -9.195471066154566886e-01 -1.295418309093736009e-01 -9.651206148207102098e-01 6.100462828296313589e-01 6.525537683185468618e-02 1.703413533286832982e+00 1.467726542458014150e+00 -8.502621577739677416e-01 8.836621809076661282e-01 -1.273704007762257673e+00 -2.271397873868484574e+00 4.305061768476917128e-01 9.332570533809241287e-01 -1.611162501095464439e+00 -3.286742155928191966e+00 -6.806639000023727570e-01 -1.161295265504548535e+00 -1.661682560385154550e-01 -2.495052510565105852e-01 1.273009304540001940e+00 -1.621238393285592549e-01 -4.824842392759235987e-01 -4.673819824697910130e-01 -2.322879264111887276e-01 7.143336607401475913e-01 1.733912769011254795e+00 -2.941708986705450779e-01 1.063146523433183832e+00 -1.146651609121242421e+00 2.995795297791617462e-01 4.551823688575087345e-01 2.173570987734512738e-01 5.410385362104745965e-01 -1.408227312120075014e+00 2.680331969875551779e-02 1.047498739266437690e-01 -1.076561867518085913e+00 1.712917113611294451e-01 -5.292913995989565468e-01 6.127352527378618352e-02 -7.192231082099509454e-01 1.844246247385766813e-01 1.243218737722512762e-01 -1.606848594834020760e+00 1.103399121724023324e+00 1.859527694565712430e-01 1.219053583629150089e-01 -8.952157811503672624e-01 -8.455348158229643030e-01 -4.017016691020353636e-01 -1.258611197488820055e-01 -2.196347472518950905e+00 5.133919176295201892e-01 -8.800856646524763960e-01 -6.120818764643427556e-01 -7.649085762674057154e-01 -1.960428279199112556e+00 -7.643101359144101048e-01 -2.315769026190930002e-01 7.129681399314110601e-01 1.212121743367390592e-01 5.437990840993156549e-01 6.565241878109719931e-01 -5.437283835530072329e-01 -5.531679784873282379e-01 5.027458256474503367e-02 -1.191093177645481532e-01 8.802925237129436420e-01 -8.487403869264598111e-01 1.409397561325331116e+00 -5.664483880920282433e-01 1.148085015893023808e+00 1.405638908784117604e-02 1.321921239973235407e+00 -1.075137237524683709e-01 -4.873053746864733915e-01 -4.395913671897486719e-01 -5.222400664414352800e-01 2.273780024125502119e-01 2.563702339295299559e-01 -5.042059734294798146e-01 -2.739242160529494541e+00 -1.174368178967169357e-01 1.054791332325734077e+00 1.546680510098899397e+00 -1.318016796052450673e-02 3.029196996858933844e-01 -1.059480887339476485e-01 6.608608606687400577e-01 -1.927787163180270102e+00 3.751488654338772100e-01 7.111785422116292388e-01 -6.823398797969328911e-01 -4.850033527884661799e-01 -1.248142159932453810e+00 2.335784722911583566e-01 1.057542708987331270e+00 -5.068521938015241313e-01 -8.650305211632862701e-01 3.375017720526479192e-01 1.329951694333183776e-01 -5.453563061932275025e-01 1.745351039067750021e+00 4.995526591867689992e-01 4.454162883983954213e-01 -8.163262937719122092e-02 7.836830430121769497e-01 4.768201795458523046e-02 -1.119030576651001363e+00 2.199572988825156283e+00 -5.872314842416503922e-01 -4.575368239295868333e-01 1.707928144293691108e-02 -5.779779569808620732e-01 3.225125361041851768e-01 -3.283491873324608235e-01 1.108259730587652647e-01 -1.977801801542012017e+00 9.813213699079943453e-01 -8.199604891247261884e-01 2.467072606219583852e-01 9.691534020472819533e-01 -7.697229103039533449e-01 1.476740184640003672e+00 7.120911144364965306e-01 -1.938801480949192690e-01 -1.192852523640006268e+00 4.988494770255031963e-01 -6.273163839141151499e-01 1.247370805913582181e+00 -6.300907751425675052e-01 -2.334231202099038782e+00 -9.521124335903466962e-01 6.974949680666823193e-01 -1.703106086659520679e+00 -1.509904709907591291e-01 2.514410656849307979e-01 1.289638969004743840e+00 -1.171298810146542246e+00 1.641582516080512644e+00 1.098262525731172667e+00 -6.191291359746949885e-01 4.318485406248312453e-01 -1.120738772244398440e+00 -5.858208064011592997e-01 -9.505017444171143248e-01 -1.027624235593616042e+00 -3.334646914929598083e+00 -1.665325200670948025e+00 -7.470071492984049488e-01 -6.844503955250084148e-01 -1.261268561568714031e+00 -7.809952440714889033e-01 1.367216460707505021e+00 9.806388417252920320e-01 4.508002673781109082e-01 -2.480222436628712335e-01 -6.734021955337847753e-01 1.722988114861611519e+00 3.610266814195928209e-01 -5.221152008646927356e-02 -1.269002359370916266e-01 -2.470902423650648827e-01 -2.386792645562371418e-01 -1.011150109906346906e+00 -9.318733605979913071e-01 7.124160366663375710e-01 -6.410269503089806031e-01 2.110795056155015947e-01 -3.685952283376892624e-01 2.343208830479344140e-01 1.480415807209402912e+00 -1.233559839612532016e+00 -6.265023002808578489e-01 7.323312462820270596e-01 2.282283425747060057e-01 -8.920220741789516850e-02 -9.436392649007337985e-01 -2.591867950162111134e-01 1.904048358439077493e+00 -1.785120044883289625e-01 3.802487191506574438e-01 3.163526549335434757e-01 3.286758713323660319e-01 1.265142555982220252e+00 -1.401628577470566350e+00 -6.168218290514980717e-01 8.877304910604880694e-01 -1.290135199129651133e-01 1.364374541988023770e-01 -1.717280418377049367e+00 1.315839692238262026e+00 1.474161111914025879e+00 7.665535847389091106e-01 5.439866549877101498e-01 6.780513979609673614e-01 -1.782532734583833489e-01 -1.215185014301986444e+00 5.393617723834893685e-01 -1.174616521385646761e+00 -7.090349063960899034e-02 -2.651555720674084737e-01 -1.260236156144279196e+00 1.246452995045570278e+00 -5.743092434565675447e-02 7.089857077051876511e-01 1.206519239308797564e+00 -3.534561196529054788e-02 1.011471082381220965e+00 -1.916263439351872655e-01 8.988817686482089564e-02 1.339021908831638519e-01 -8.248559890744734391e-01 -1.195599300298162415e+00 -1.459608074674439093e+00 3.628109225256981873e-01 -2.616382608919360031e+00 4.463020123589974131e-01 5.404175000949320434e-02 3.142581980246811901e-01 -1.776556874359209726e+00 -8.604266041204299276e-01 -8.822899436593570899e-01 6.547219315441540344e-01 4.733187751939167964e-01 -7.408515772621117046e-01 1.095861703141769894e+00 1.151412214677504986e+00 2.096209565936520969e-01 -6.431277214256454489e-01 -5.638757294868032011e-01 -3.150353636283507619e+00 -7.300354139548730359e-01 1.224759420702574264e+00 -4.217272189108527969e-01 7.268591957552723581e-01 6.716974580141304996e-01 -2.857853535981962345e-01 1.286377729282482674e-01 6.329626474130496394e-01 5.942892312501415475e-01 2.112154379681614014e+00 -9.139085921512194455e-01 -8.063157782240295557e-01 -5.837149293933929783e-01 -2.339037921401518005e+00 5.785085308695560036e-01 4.439062544106049391e-01 7.285520914652774405e-01 1.425712567018727395e+00 5.824343380576739726e-01 5.192937531491899072e-01 2.207172068080888394e+00 7.734644517732294777e-02 1.941374442230614950e+00 1.252343144070936720e+00 -5.727379018033175173e-01 -1.055075872901902745e+00 1.129210158399219371e-01 1.054208472808092489e+00 -2.382846706204446718e+00 -7.410243422440426775e-02 -1.499537722179351995e+00 -3.905774358716426753e-02 1.524384184805476772e-01 2.258417299233993203e-01 -1.776550059011415161e+00 -5.184762882226256336e-02 -1.332703959696787677e-01 1.222994391399847419e-01 -1.263759140476127252e+00 3.378497141227679301e-01 1.049578129772257062e+00 -6.406604078615801834e-01 -1.643002483920859902e+00 3.501104347982534337e-01 -1.071452067512083550e+00 7.963612589277661025e-01 2.328945504316154158e-01 3.150771288554778948e-01 -1.395687215170941631e+00 3.124038372714432188e-01 6.068674254035103521e-01 1.006928384572957080e+00 1.000786349324031682e-01 -1.355196610901191201e-01 2.978446529072679150e-01 6.255243502949331402e-01 -9.817639016912667049e-01 -1.244923370966878773e+00 6.820958175526822265e-01 -4.804773867738917348e-01 1.464963181159790323e-02 -1.011121386103680075e+00 1.398953909655291372e-01 1.604746431495273074e+00 -1.574734188867453533e+00 -1.722593634304263377e+00 1.373622996595518675e+00 1.051213504822633871e+00 -3.828342490924432351e-01 5.016962088818633925e-01 8.086791236742899569e-01 4.958067938862186635e-02 -2.943806499452139569e-01 -7.300181809162004098e-01 7.899070350047985301e-01 -1.244135632494830085e-01 1.442812824590535170e+00 -9.894960958978228360e-01 -6.908296585647821786e-01 1.183545136075085713e+00 1.995353156122744442e+00 -2.875600936416819575e+00 1.474314848882953388e+00 2.035249048707752084e-01 9.262271771100957785e-02 4.380228508830685263e-01 1.821730798225573489e+00 -7.161236415461356142e-01 1.340174780326854664e+00 3.753115788593314739e-01 1.261160053691790850e+00 1.180220321507353815e-01 -5.126939402609057561e-01 -1.206763516950437376e+00 -4.184274434168995249e-01 -1.563103035010556807e+00 1.341145229767979896e-01 5.853191587339897639e-01 -6.888147323705405556e-02 1.229969128379750698e+00 -3.273407959691854718e-01 7.558701586382633730e-02 1.304323525408171314e+00 1.436745394531819819e+00 1.221388902622090253e-02 5.095961796070214156e-01 3.167597587901024164e-02 1.134664127832237135e+00 -5.949742704815221828e-01 -7.023798891635066877e-01 1.030375382007940432e+00 4.496965608385584956e-02 -1.514763272774788172e+00 -2.838267901605019961e-01 -8.213340637173603964e-01 1.980051206966600086e+00 5.494210104218272273e-01 6.448487843887750204e-01 -6.118586788519237984e-01 -7.042871472761544904e-01 -3.478123388729640331e-01 2.302653634053212439e+00 -1.021466039249175672e+00 8.825589464380494131e-03 -8.463771397143168285e-01 -5.731836693399081639e-01 -1.680369522667845561e-01 -1.968502467573186143e+00 1.447841109816703442e+00 1.545091899941915869e+00 -3.799816153548505326e-01 -3.744906325777651313e-02 -3.776627097246579301e-01 -1.401300565487050287e+00 1.310449534211476363e+00 -7.008597121839420518e-01 1.249009151653401650e+00 -1.673143262959220501e-01 1.171231730790987635e+00 9.251130937734049209e-02 -1.059255768574014045e+00 -1.336859152271101747e+00 1.133570132182570855e+00 9.741326689105207493e-01 2.532045913740707532e-01 -1.796881755701145833e+00 1.703063323831564224e+00 8.254782183554689734e-01 -2.345116687229335528e-01 -9.116179263246202424e-01 -8.779326767422175326e-01 9.384232537395420515e-01 7.000026424108811707e-01 1.223122737553939077e+00 7.492656194720057616e-01 4.941017314066156740e-01 -1.750251051682394809e+00 -7.949928596470374753e-01 1.159065158509818616e+00 -1.851477365095540728e+00 -1.435243657891118518e+00 -1.624181426681094553e+00 -6.417243313977935015e-01 5.554791370576348530e-01 -5.433405073085444403e-01 4.444693390320249016e-01 1.279458801819986086e-02 1.279491983294678281e-01 -1.053631566864452335e-01 -7.067139782083927679e-01 1.181622144949524333e+00 -1.602966120920446269e-01 -1.349242042840891331e+00 -2.244678134134482084e-01 -5.262757089028623492e-01 -1.157427158018222935e+00 5.027734920843144328e-01 8.125832924669411650e-01 -5.870261109818519785e-01 -1.021437774450404623e+00 3.272834888650870688e-01 1.462897349448895934e+00 1.124563514614109749e+00 -1.028024542523914286e+00 -4.829716015455582379e-01 7.576832968148479175e-01 5.763546740570613114e-01 2.522555078084744995e+00 1.616239155372590997e+00 9.928363541691120897e-02 -2.038114621250219027e+00 -4.494611804191857574e-01 1.185526032290092013e+00 -9.739455170073714196e-01 2.729346795867259590e-01 -9.171690159277144927e-01 -3.368422186180013156e-02 -3.310633814621071758e-01 -1.380445933829786087e+00 9.322359038631398143e-01 1.032185947092773448e+00 6.640383605447319759e-01 2.346151257493396258e+00 -1.478605566033172503e+00 2.253003923361610372e+00 -1.549406406864151098e+00 -1.022453734712939433e+00 2.396454143284241223e-01 -2.676458295292188705e+00 3.632114729304650180e-01 4.527267151706601545e-01 7.014857658782738259e-01 -4.663242029119332166e-01 -1.502210894204902836e+00 -6.698387656773312215e-02 -3.375723302399381009e-01 -2.138226265998188325e+00 2.918726479396346551e+00 8.421484054411398912e-01 2.124958161896800535e-01 -1.766567709234740657e-01 -3.481588908649171366e-01 -1.077467438265100386e+00 6.296102105339019817e-01 -1.997884082539192807e+00 -8.487461788534145235e-01 1.712037925643413283e+00 -3.562605535657045741e-01 -4.644793851725763645e-01 6.933156279206674766e-01 -3.127203676015639089e-01 3.759057891968698439e-01 5.482652017878966166e-01 1.828296659138687330e+00 7.825924959342691611e-01 -4.180742640607220117e-01 -2.246033951045846300e-01 -1.173413606471449988e+00 8.964329090966329794e-01 -9.764188440182559603e-01 1.743706376604849284e+00 -1.971057307326036900e+00 5.736429508425161528e-01 3.969515988292052766e-01 8.819132574641762590e-01 1.371667374226464675e+00 8.719960147570354758e-01 8.972926697834811005e-01 -6.791679245306986301e-02 -8.580544043849114288e-01 6.543000336381007975e-02 7.665121480147838451e-01 -1.120576497307579800e+00 7.958809833987030569e-01 -3.827797865139484501e-01 4.398705061964885976e-01 1.386509640297067247e-01 -8.036372807672111929e-01 -6.876583205676338739e-01 -6.698787585630903985e-02 -1.583699603465121619e+00 -8.975028833739595591e-01 5.249450599576482857e-02 1.042418384042287371e+00 2.726464161682827236e-01 -3.371970797576770984e-01 1.353929546983545729e+00 1.834421603502511600e+00 -1.388780853255243697e+00 -9.442754019636537821e-01 1.868804096544372240e-01 -2.408746667676444908e-01 1.399291054950657420e+00 8.362754048377302185e-01 -1.420498172778402457e-01 -1.087114215553714736e-01 4.191954169227711802e-01 -1.023956100565986960e+00 -1.183198713606923302e+00 1.815608139511749874e-01 -1.172919715856170830e+00 1.802861537196660639e-03 1.081595794174140091e+00 -1.131362158584838795e+00 1.053599952690731589e+00 5.255155502330486339e-01 -5.753409474253270428e-01 5.803073559407803117e-01 9.155495674100545545e-01 1.487517457859101333e-01 -1.791785848892482880e-01 -9.542904518516465151e-01 -2.125855193975226598e+00 5.180384991790897287e-01 1.642108102684947668e-01 -8.691873754710358613e-01 -5.221709917848007532e-01 1.505197035677082518e+00 1.824953024337866714e-01 -1.369445155649744866e-02 1.006136787668757693e+00 6.222990159056542847e-01 -2.241835364395934338e-01 -1.731106252007179880e-01 1.078379118550387039e+00 -1.642607520790031916e+00 1.699371865780828550e+00 -1.490574047391076240e+00 2.516846151096029383e-01 -1.626261529156510566e+00 -4.642415137049256124e-01 5.249897081989592929e-01 -8.736978007840141558e-01 -7.221450290513072856e-01 1.477467482991672021e-01 -3.318693905055351001e-01 6.950885981644915335e-01 -1.290624021713239422e+00 -4.180602188822809540e-01 -1.758425519636137857e-01 -1.146534457365079307e+00 4.325119060240861235e-01 1.051290089361766489e+00 5.390730296005870059e-01 -2.412662325878520420e-01 1.289550411506370509e+00 7.386097102565288841e-01 -8.406137531081583347e-01 1.005271785829413123e+00 -3.568857553476613709e-01 1.765332588109984335e-01 9.835758767799824831e-01 -3.458379737347564431e-01 1.953467356375730435e-01 -4.078980786291644955e-01 2.374769981662153029e+00 -1.363117072077930925e-01 -5.428858691270262993e-01 -5.338425916991028641e-01 -1.647556655450513441e+00 2.021244725291377886e-01 1.341239094996306225e+00 2.031113006989344161e+00 5.963437020718923565e-01 4.814973157358097833e-01 -1.281354754488908787e+00 1.578919986552043131e+00 -9.748765346140338128e-03 1.268819457355269797e+00 8.987434347524264622e-01 -9.392353862762772287e-01 9.133928891935496619e-01 2.690503415859204495e-01 -5.859676091663779118e-01 -3.984249039396419168e-01 1.612755960300495950e+00 8.315699580489269715e-01 -6.832810178738163431e-01 -6.851426651838053716e-02 1.794419250385043796e+00 -2.300862189969801630e+00 6.680093493451362274e-01 -2.933352294514166569e-01 6.129930038412431115e-01 1.031521630800664058e+00 -3.935578178676205074e-01 1.085603284242611100e+00 -4.275476196217982694e-01 8.956837046413304027e-01 -2.222617257529173607e+00 -1.383158119924854601e+00 2.177903281082092246e-01 -1.055047855791077627e+00 -1.321188269530817472e+00 1.719399015766163163e+00 2.239477375230891909e-01 -1.657915988554758080e+00 -7.627864378700960346e-02 5.516145771253018193e-01 -9.561142835175354682e-01 -1.242140682269657903e+00 1.424131552549070756e+00 4.793974566271774762e-02 2.657097418283803081e-01 5.464788682254925201e-01 -1.029102711180684970e+00 -7.098958028523812969e-01 1.215769040936746981e+00 3.056358784480225216e-02 -1.789647245296304978e-01 1.436340939578585996e+00 1.039067474222054477e+00 -6.829612838669405495e-01 4.222880775187791598e-03 -1.970397217587140093e-01 1.286208831085340787e+00 1.073535802656842009e+00 5.290592712627690819e-01 -1.296199604518578852e+00 1.756951973197123928e+00 1.453982617268376742e+00 -4.354136092081102305e-01 -2.982340265532849033e-01 -7.725622847645869928e-01 1.027453803828479520e-02 -6.416530447891037880e-01 -2.604348128743752544e-01 1.118168611136775459e+00 -3.341292461345747866e-01 -7.790382910982653897e-01 -9.901463387610984768e-01 -7.089697105342935846e-01 -1.934129370985730789e+00 -1.178418603580970947e+00 -9.480813622349992809e-01 9.436440137119235239e-01 -9.023780308383866355e-02 -1.004899545284373863e+00 3.277320128298057966e-01 -7.414317214279753099e-01 -3.520329444868450230e-01 8.348452366906072841e-01 1.976121886542148501e-02 3.238474592306700428e-01 3.989432226766767564e-01 -6.336258829815475391e-01 -1.004336937324371348e+00 1.544422208537640007e+00 5.342627374717576760e-01 3.498057551879459326e-01 -7.581311704294121379e-01 9.088794937145515396e-02 -3.926555577924019658e-01 1.661252101446759388e+00 1.764404489248619035e+00 -3.448502320018563272e-01 1.089186613243509516e+00 -2.977067175328585447e-01 -6.297320697736581430e-01 1.038759246250339427e-02 -5.698596679597259795e-01 6.762498792840866413e-01 -7.995192821278142015e-01 8.538850172081063894e-01 -1.350556622703415810e+00 -1.456502197165718604e+00 4.600897773709706762e-01 -1.011172410491812057e+00 5.460248968134207015e-01 -1.638836629626681418e+00 -1.100861060740230268e+00 -1.719549785747532145e+00 5.525132570661257514e-01 7.606928420717944395e-01 -3.900061901516472807e-01 -1.311652128740608436e+00 1.187478134314825740e+00 -7.936061730988367424e-01 1.707349101174460981e-01 -1.261823194332209574e+00 -9.356667449603882636e-01 2.060147460566400301e+00 -1.421354980737882689e+00 1.284607045559543081e+00 1.712910347995564075e+00 -3.636063722603748993e-01 5.714108699313879408e-02 -4.247708572898786228e-01 -6.919752065313868883e-01 -3.060566537764583886e-02 -5.668113138275012730e-01 5.804352787078530529e-01 1.012906698696571656e-01 -1.304102451863224266e+00 -5.287809774558424603e-02 8.655392494983187301e-01 1.294250854271307372e+00 1.083107855645719791e-01 -3.497650902050876698e-01 -2.519977261618509545e-01 -1.374460229104314535e-01 -1.485001862411480911e+00 6.486133006708139082e-01 -1.450883384534183085e+00 1.485310262872762355e+00 -8.128831504448251755e-01 -1.655207014693298007e+00 5.073340250086523229e-01 -2.037456177745517738e-01 4.478670397986074247e-01 1.013774160266991631e+00 1.251920084238222541e+00 5.413401543374147806e-01 -1.275622841010586761e+00 1.985618881658108625e+00 9.148755230755239998e-01 -1.202668614001900366e-01 6.532362959097760546e-01 -1.115297744877795871e+00 2.653025135174460036e+00 4.017898349116802437e-01 1.251306547844168282e+00 1.706342820702810181e+00 -5.462891968958830113e-02 -1.930061131909305561e-01 4.755035184425529526e-01 -1.759633391519123569e+00 4.246232571747652895e-01 -3.033219148527204756e-01 2.936756204167684237e-01 9.145735574086109043e-01 8.060327631555863626e-01 -8.986678926732080130e-01 -4.820002454773084088e-01 1.140133471633209217e+00 -2.912489324107200850e-01 -9.382012637584178361e-01 -8.330486881276258915e-01 4.986127828393800976e-01 -6.011898438179443804e-01 7.456341022574048960e-01 -9.218657467795930982e-01 -2.122285403230111278e+00 -1.906761983323987719e+00 -1.389942654883049578e+00 -1.269255500447495244e+00 -7.937893291502834403e-01 -5.791530657737026244e-01 -8.567877448627698733e-01 -4.757146460626805046e-02 1.268112724277009384e+00 1.645832343806182374e+00 -1.102419738037601293e+00 -1.733151682676319083e-01 1.345768786663647798e-01 3.636135976458791941e-01 2.096617508994452539e+00 -8.066171661436452034e-01 -1.059422392164726112e+00 -3.104136040308650424e-01 7.887435635133037692e-01 -4.441614474295949022e-01 -2.257357671510969332e+00 9.044399344999739521e-01 -8.423881696212137671e-02 5.872346749094681240e-02 -1.966601561755099703e-01 4.234611618808183375e-01 5.061311748650564324e-01 1.627984542214860539e-03 -1.252922773580127380e+00 8.358378778813497778e-01 -1.047833220013240529e+00 6.494930147106950935e-01 6.305653157027284461e-01 -9.955330824580629900e-02 -3.132156136757554554e-01 -5.316247810480575486e-01 1.708141093780064956e+00 9.810366250047801440e-02 2.633684233631027327e-01 -3.336575736896512101e-01 5.117810621934648641e-01 1.560761571238344914e+00 -1.928320932930892573e+00 -6.039413233234332962e-02 7.913695383097595348e-01 3.305137343405308847e-01 5.948147257919500497e-01 -1.702083286854754407e+00 -1.057297543095407244e+00 -3.026746540891506188e-01 2.354895266549151156e+00 4.527695476806937180e-01 -1.184434305880759597e+00 -8.301853356369933712e-01 1.778981495457788942e+00 5.079216231952928817e-01 4.838325177607504801e-01 -1.613753579993669085e+00 6.646693439151777349e-01 -5.524542673316158448e-01 -1.652992455376656733e-01 8.160701941557510497e-02 1.496656005211122464e-01 -9.625917623135534784e-01 2.373852276632063552e-01 2.378493872381956357e-03 4.278436952298335649e-01 -2.771277046214386974e+00 -4.939484539120309603e-01 7.796856556725343390e-01 -4.020139527975639671e-01 7.961488247584403988e-01 -2.317662327792262000e-01 5.894737627490297394e-01 -6.204499732226492759e-01 -6.000136100101762793e-01 1.348625357284396475e+00 -7.693578011169850406e-01 8.504152464650098497e-02 -5.071932567175699846e-01 -3.752865537374492910e-01 -7.367924780018846320e-01 3.824209497278288072e-01 3.248172904775335490e-01 1.958091977190524302e+00 -2.749817516936937101e-01 -1.476659827307211514e-01 -1.308490566434669544e+00 -1.086384758320890320e+00 -1.167455190605215173e-02 -1.008306226974832409e+00 -7.196768805203033192e-01 -1.604133783846710903e+00 -1.852773719022263066e+00 -4.299783646980515073e-02 -3.717630590287346881e-01 6.701285292729811660e-01 -1.370719504465179317e-01 1.045035555640812408e+00 5.478036373103559731e-01 5.971826013962666657e-01 -3.674028607024442672e-01 -4.124787329015142112e-01 5.295595169448815698e-01 2.693431075260223739e+00 -5.967114871610159632e-01 7.502350212200570301e-01 1.191132428547045263e+00 6.949588346518918991e-01 -1.458918870041349569e+00 -9.995039257837822211e-01 -4.348051068028721544e-02 -1.016015190108703337e+00 -5.514402385790340144e-01 8.489941409326412503e-01 5.117548958703684869e-01 -1.181358703359754181e-01 -4.621300343219362783e-01 -1.175670356968609553e+00 -1.530541362636528513e+00 -2.740180003103333539e-01 -1.441542962958805851e-01 -2.205095489322003832e+00 7.705297845268942458e-01 2.454067943005072139e-01 -1.625877268577155532e-02 -1.788094278688029670e-01 1.541525950020961266e+00 -1.296855315208691906e+00 -9.149403816453368643e-01 -1.004597899297243746e+00 3.422138751450934935e-01 2.616884772642648072e-01 6.243990681322659775e-01 7.124286388756784216e-01 3.391604068826217233e-01 -1.624551761205834666e+00 -7.496383086434492693e-01 -1.265567749442908729e+00 -2.089945516314345664e+00 -8.830944877239572666e-01 -3.679202681078368453e-01 -1.087012663781372845e+00 -3.647282774892958712e-01 6.991634275561298129e-01 -1.044643873062475470e-01 5.831039626546158372e-01 1.392631719783752643e-02 -3.059070961027233193e-01 -8.660859833394379814e-01 1.485481251860096608e+00 6.714821706249339828e-01 1.630851144056774560e+00 1.396378205854947874e-01 -5.784652775741806474e-01 -7.160757304339022689e-01 -9.492582347254001629e-01 -1.413346970624678178e+00 3.224583161257408848e-01 -2.116894786782378551e-02 -1.202394030680641324e+00 -6.402583153375038805e-01 1.599582729509324563e-01 7.467175581207392554e-01 2.693659919775119871e-01 -2.721863714473246043e-01 -1.404493476374438776e+00 1.250144120825644967e+00 1.441976099068127626e+00 6.292107349166576880e-01 9.164445090009618045e-03 -1.104716097665585511e-01 -1.638448655036212287e+00 1.910452599900875681e+00 1.157266583616598649e-01 9.273126504796809222e-01 1.973752331002463389e+00 -6.118997877338647751e-01 -1.878679737870158739e+00 5.981399626280595738e-01 -6.742719503763016098e-01 -2.638935398686546169e-02 -8.213472734936844155e-01 -1.342796891242080459e+00 1.352720381207127121e+00 1.126607986528495919e+00 1.125466568466397810e+00 -2.023638567136845368e-01 4.775834522781905456e-01 8.745931553416871340e-01 -1.120327792893332397e+00 -4.673847980794417767e-01 -8.115327174741152616e-01 2.068949660894740639e+00 2.148920424538925733e+00 3.190380837332467689e-01 9.121847259200221991e-01 -9.615566699622678515e-01 1.407359485188324766e-01 2.163235088967259578e+00 3.436595051417004054e-01 1.098445058664026419e+00 -2.219819302960456264e-01 9.807367418781337554e-01 7.832882244434526131e-02 1.183328014557823993e+00 1.757884848397698041e-01 1.188268391494876619e+00 4.662315233330974751e-01 -8.580206474569975761e-01 -1.152545380126028585e+00 1.346971921484664048e+00 1.982269750066053271e-01 2.282231295939626814e-01 1.992790968112120975e+00 5.940075303885654634e-01 -1.157066785446297708e+00 1.148567144701928777e+00 -8.624621080320833688e-02 3.159651282087636570e-01 -6.207962860288770424e-01 -6.750511281485072068e-02 4.401375010531987098e-01 1.580614605975296350e+00 -3.366362280083328162e-01 6.674141475983984551e-01 4.320170945798172957e-01 1.632043193548152304e+00 1.158713714525169580e+00 -1.173261942085088050e+00 1.024212040021844183e+00 2.719579571575305721e-01 1.978093061489909932e+00 -3.605124417978874396e-01 1.449979719956582258e-01 -3.363274296459409229e-01 -1.126543966831456745e+00 -1.157967808749204019e+00 -1.325337360662034447e+00 9.877182559967693232e-01 4.300252763549354262e-01 4.054572202595798092e-01 2.011756719463003940e+00 2.403087964192727188e-01 -3.687556704467774282e-01 1.631666717697226876e-01 4.742671770137746323e-01 -1.131595959746397151e+00 1.453594643566612721e+00 5.005135041328382384e-01 2.406184631433772869e-01 5.753875807922911312e-01 -1.106907537577373146e+00 1.611273588486586972e+00 -4.226209297945666271e-02 9.872412484545578515e-01 -2.870243114584255517e-01 7.673558208492149424e-01 -1.833854152152369910e-01 2.284345013083964204e+00 -1.196526139353785823e+00 1.376857023238778621e-01 5.081643372426738470e-01 1.646759457754239042e+00 5.662743975780486494e-01 1.047932880861660143e+00 1.129110526768929007e-01 5.826777493319476031e-01 1.449512027102080713e+00 1.132231460394465650e+00 5.497828168340375132e-01 1.055891191128747630e+00 4.785439018666126088e-01 1.936694488555807947e-01 4.259505870262847993e-01 -1.660995004171071043e+00 -5.750840282447140517e-01 -3.165684129319856766e-01 7.455556612609134937e-02 6.137436389887409582e-01 6.513149552311348067e-01 -6.400010983593377167e-01 -1.003316797399975924e+00 -3.047051468169095223e-01 -6.185502479014367561e-01 1.116162906174301250e+00 1.117080646971387176e-01 5.559142498169884761e-02 -1.970765246267711213e+00 1.012441122023537005e-01 -1.787151941340651695e-01 1.278877724394503312e+00 4.344901235585250654e-01 1.127388064979945037e-01 -2.966970175468452431e-01 7.964391106184028901e-01 3.319922242800370071e+00 2.392449191755063320e-01 -4.843112469712580470e-01 -2.807086236642242771e-01 1.260705363145859570e+00 -3.918908208554384154e-01 -1.175704219028848585e-01 -4.275150984967667211e-01 -9.075817089312826491e-01 -3.110262844192157039e-01 2.433939804710549826e-01 1.953517310403226626e-01 -1.385184205162877547e+00 -8.070919288630946931e-02 -3.536617985216470306e-01 1.415242131611490262e+00 -4.411615627444374632e-01 1.507569774779015992e+00 1.023839770123761150e+00 1.114998780639567255e-01 -1.155844200401194621e+00 3.687880532891409380e-01 -1.193315907952391841e+00 1.010638274509770840e+00 7.606999450503157956e-01 -1.007580501607316270e+00 -1.727529059140942014e-01 -4.623591882921865848e-01 7.911424248114751201e-02 1.329966046840844962e+00 1.695948863943482765e+00 -2.348509716590741481e-01 9.233982965983358326e-01 -2.581547597633073177e-01 1.748102632088343045e+00 3.463881370026844486e-01 -3.422081006805552383e-02 -1.915992889091051310e-01 7.104185345329051549e-01 -2.147971077020320863e+00 -2.410199108942972027e-02 1.215582703205323689e+00 -5.058549562325317384e-01 1.228303013938234711e+00 9.540653073971291365e-01 1.743185917612473101e+00 6.853144138301556776e-01 -3.559600689125410611e-01 1.660812214220920013e-01 1.818256115203009393e-01 -8.217104253341077635e-01 4.070884387312947439e-01 -1.786481673853291818e+00 -1.034188045597032451e-01 -3.577101449497268465e-02 1.123155805313765576e+00 -2.606819463351008892e-01 -9.430765862846809400e-01 1.131954235564530259e-01 2.256284235218738998e-01 -5.401874368419479211e-01 -1.078915643239389960e-01 -8.336530321205604110e-01 2.021816120873600298e+00 -7.448294295420577749e-01 5.234586906658088568e-01 -3.615487679246388031e-01 -1.731523913009018534e+00 4.609758150172022506e-01 3.307490003409437884e-01 -1.188693091566048965e+00 1.311809578812603572e-01 -4.129797656250011606e-01 -7.719611444084990559e-01 1.930118449691196614e-01 1.181212185682317228e+00 -1.079824220230753973e+00 -9.266813139208622541e-02 3.666124074628091534e-01 2.929256644631039186e-01 4.904298766583068403e-01 -1.054717936418662516e+00 1.192766314110757842e+00 -1.726154407312653627e-01 3.409073219167110258e-01 -2.490140992232909023e-01 -5.372957235731766756e-01 -7.836357595012570787e-01 -7.725632765201208008e-01 4.562211047584203150e-01 2.636827154160173770e+00 -1.534702145929350170e+00 -1.377023015170719721e-03 9.209912663994317128e-02 -2.299851906011111335e+00 3.347257975723814116e-01 1.035812169271346006e+00 1.804221901800106886e+00 1.824034088753396343e+00 1.347713356098556581e+00 1.586081273977514527e+00 -3.518576079147094915e-01 1.008970198893821973e-01 1.175256435399818056e+00 -4.754395693330237815e-01 8.887955102679462316e-02 -1.210306190021946282e+00 2.328645178949829475e+00 9.842019714720330326e-01 -3.337998200657423253e-01 -9.321238257537397542e-01 1.495026178558793939e+00 1.174284948025780956e-01 3.606447762909428256e-01 -1.138103601097945283e+00 3.152929775417398495e-02 7.006753749527184771e-01 1.128518691288249221e+00 9.641814256775822489e-01 -6.192848349485522430e-01 -1.239366995742699151e+00 -4.067679276622169215e-01 1.747318931124704378e+00 -4.160298681937712462e-01 -4.680196856074859690e-01 9.254730788346494652e-01 -2.138366476523774207e+00 2.715602753589749230e-01 -1.895712871495664364e+00 6.718616010874265410e-01 -3.004615119425809167e-01 -1.944205003232532647e+00 6.753748873578790425e-03 1.224345664114142140e+00 -1.053275688319559089e+00 -1.748616715720167636e-01 -1.810226475633036625e+00 2.405044102512150506e-01 -1.126152309893506009e+00 1.665539614054077910e+00 1.122346611295464536e+00 1.291501815824007138e-01 -3.480649964907485128e-01 -8.920940940154320486e-02 1.040533336609939852e+00 3.447477964157664165e-01 5.128913780457483584e-01 -8.382482653195597599e-01 -7.535358786809801535e-01 1.085687167151730748e+00 8.121085260668917671e-01 -1.567581796622486090e+00 8.819419256309680710e-01 -1.842896153734118470e-01 3.182748335231280756e-01 1.110675334323025787e+00 1.974750703133591467e-01 6.790827332208232425e-02 1.046460981287043568e+00 9.219367407606720022e-01 -1.226991884873301630e-01 3.448716775372235310e-01 -3.843909158025406447e-01 4.223011237904300221e-05 -2.011530196901218509e-03 -4.612031432176845192e-01 -1.166252713363847615e+00 -1.796890012433183595e-02 -7.839707292832448493e-01 6.378235890008643327e-01 2.807528972580955462e-01 6.717593588532232429e-01 7.361157685583369359e-01 1.343122029970237885e-01 1.778509952426807761e+00 1.625099945765328791e+00 -4.074927459483676517e-01 1.721850914652400810e+00 -6.165855610286858912e-01 -4.617249288164698706e-01 -6.595963710868884000e-01 -1.083833702873535865e+00 -9.382526752035593720e-01 2.716409370985106708e-01 1.060715411917221740e+00 1.531773568238733896e+00 -4.110962507556994439e-01 -2.535368356448658211e+00 -7.797882857528253275e-01 -8.453844917659808500e-02 8.254122181400228575e-01 1.009552687822927064e+00 -4.273321415238620635e-01 1.286514978100090856e+00 1.100237004708286559e+00 1.304020452847257094e-01 -1.466713407653906565e+00 6.091552658348255989e-01 -1.066136492292240612e-01 -1.398755556040020442e+00 -1.145954548948905360e+00 -2.387487520955987597e-01 -1.589716488516063952e+00 1.626427743936607273e+00 1.718659868416014591e+00 -1.212297203015840097e+00 -2.269035760517372213e-01 2.580703976938381938e+00 2.030780872670498560e+00 1.516542486805941836e+00 8.508575105690805440e-01 6.761266729625377003e-01 -7.354449292241496128e-01 1.755057236762138650e-01 2.232428996874611105e-01 -1.181667693554070864e+00 7.485317352148497250e-01 4.564041132702123527e-01 4.284276371816537754e-01 -8.889254936479122904e-01 5.729485746000501784e-02 6.762349418136555101e-01 2.404182047001816869e-01 1.758491313415887491e-01 6.525960743097173333e-01 -1.761018852561772263e+00 -5.635444614470379587e-01 -5.825320920859130558e-01 1.000870327527995984e+00 -6.855567294312384652e-01 5.402180286988554903e-01 -1.352864651613295610e+00 -1.598319327041262394e-01 -2.557420447309129430e-01 1.264672437364519619e-01 2.647126535211799872e-02 5.854701447867637354e-01 5.823024139204956429e-01 -3.025849862619998110e-01 -9.369648513516627419e-01 -1.354610244723022161e+00 8.593775323494203811e-01 4.169113187771949502e-01 9.641248410380257594e-01 -6.863240136994959162e-01 -1.112094618466181517e+00 -6.209898157738575480e-02 8.814941375512693744e-01 -4.423441079764267037e-01 7.842475070300776174e-01 2.122290170524150643e-01 5.951530356049872239e-01 -4.345448054117964087e-01 1.011983539141428468e+00 -2.301896974318227429e-01 6.049576936932949955e-01 -1.188148275471463400e+00 -1.361288440085148377e+00 -4.631598362234490979e-02 -3.051121324962121628e-01 6.877748826771288293e-01 6.530109595554453028e-01 -4.806147699740636048e-01 -1.200812709528123134e+00 -6.029039337334539672e-01 1.023373220798816874e+00 -1.279432979470848331e+00 -6.363959891793216084e-01 -3.789296625177429045e-01 -1.789512956781143638e+00 8.922386144969910449e-01 -1.182218624028786191e+00 1.045379528971307925e+00 -1.559653004551077693e+00 7.189271466874453953e-01 -8.053296747927027877e-01 1.415427949042867617e+00 -6.470437984921124652e-01 -1.991682003009342949e+00 -7.929082810568747197e-01 1.429557030386461314e+00 5.529212053815024674e-01 7.477524843037901790e-03 -2.744508256406871238e-01 3.732325167237128816e-01 1.339087948322825961e+00 -7.841216798059632564e-01 -8.082046295873097641e-01 2.626847831346466600e-01 -2.727777713615499700e+00 2.319528231518600325e+00 7.805996228218321509e-01 1.620259444417497530e-01 1.484126061760509874e+00 -1.553817350177446377e+00 -1.642946076327347626e-01 1.200332681854689998e+00 -8.499626364612300478e-02 -2.311007819434301169e-01 -1.033523462899690770e+00 1.023015216391698345e+00 7.557584149720060207e-01 5.747454092176004226e-01 -2.232192380565481304e+00 5.111029030627758374e-01 1.640459008982965428e-01 -9.312958235818736830e-01 2.368480495732740165e-01 3.059531225226898021e-01 1.261867249277848213e+00 2.491730222734268307e-01 5.977221301104247431e-01 1.166888499578872945e-01 -1.560737984206234774e+00 -2.544131535965696855e+00 -6.537881496553128204e-03 -1.162755571106733610e-01 5.091435613674918370e-01 -7.874509345049823805e-01 1.398076091735343640e+00 2.728701464552070743e-01 -2.743988605240764156e-01 7.456283524606939217e-01 -8.116447361567964425e-01 -3.558368988384178477e-01 1.365677211795760071e+00 1.434074486788616154e+00 -6.422569387552708176e-02 6.664226733292535343e-01 -8.568948141802772422e-01 -9.960432921122776007e-01 6.666052273240989923e-01 -1.932908795570026719e-02 -1.993625945491887208e+00 -6.183707813749760307e-01 -1.601383287206318284e+00 -1.927687012667907429e-01 7.580478851758577497e-01 1.046320740016734252e+00 2.794486503221640938e-01 1.669684862844215800e+00 1.073843701090472891e+00 -7.956757133148484318e-01 -2.223836728651683026e-01 6.752152013540178022e-01 -1.353436756378073369e+00 -2.387224746587452151e-01 7.443635469771434643e-01 -5.423077773918814071e-01 1.897588102136260835e+00 -1.277315553439551277e+00 2.772238227605004074e-02 -5.266224362113821611e-01 -8.363336300135769674e-01 -4.277313103202634581e-01 -1.091884446057848290e+00 -4.849881251346774280e-01 1.332052301221011703e+00 1.069753332360349418e+00 -8.352698305032166814e-01 -3.806481960558219524e-01 6.792443461223167667e-01 -6.535224072882396262e-01 1.358157111453575094e-01 -2.134071421405988600e-01 -4.775039797778986017e-01 -1.449482856696624244e+00 -6.977844682178269142e-01 -7.199130917764420268e-01 1.495521322192464586e+00 1.240818809891905961e-01 -1.986262869900828065e-01 9.550754919406633237e-01 2.220231125350413670e-01 6.914003488757251015e-01 3.416198225892378426e-01 -1.059081231994491334e+00 1.142227623777404721e+00 -8.419875597469926864e-01 -1.048715014500565257e+00 8.760988257692070569e-01 5.851653620683335832e-01 5.060575901010847533e-01 -1.289464327034820501e+00 7.660462070446806548e-02 -5.606454810545082879e-01 -1.480608715281271637e-01 4.112310186196904693e-01 9.727084568321821001e-01 1.000986307546802401e+00 9.837974408142051708e-01 9.253895287302891237e-01 -9.341233058894436725e-02 1.419756136575653471e+00 1.570842011378957570e-01 -8.912317603486666906e-01 1.729815788066883242e-01 5.892691229479454090e-02 3.394513774078262991e-02 -1.068452370772971172e+00 5.071097715141162920e-01 1.114468814897783489e+00 -3.908537392376069675e-01 -1.823313207198530073e+00 1.113224083926547481e+00 1.081130187231729822e+00 -1.315134588304872620e+00 -5.066914574300377394e-01 -8.792122036772156424e-01 3.838510879859743929e-02 -3.242313491800789815e-02 1.240105924694982154e+00 -6.169805410922359901e-01 2.946931596952700350e+00 -1.694559835382114743e+00 4.590221175232374606e-01 7.477265759912242737e-01 1.261159046475093692e+00 -1.072809556031117273e+00 9.979773922313623924e-01 -1.693629254140001317e+00 -8.153861185400824718e-01 -5.653612014318191159e-01 -2.726042807935949441e-02 5.693755858133131564e-01 2.314905598678868373e-02 3.678429761638881690e-01 3.302888146103611922e-01 -4.214106494876508902e-01 -1.378584344583123844e+00 1.832731894480462143e-01 -2.125256159542024736e+00 -2.849770624926485918e-01 5.105190390177340859e-02 -1.175430204249047206e+00 4.185569523491692867e-01 1.704131190619224689e-01 -6.474735972791242355e-01 -8.640346989664692279e-01 6.802722605158714186e-01 -1.908788944890129902e-01 3.984729589876963018e-01 7.415521170992607214e-01 -7.220413910602690999e-02 2.448155877488301657e-01 6.181194374471755265e-02 7.327954787537426240e-01 -1.186009528293006987e+00 -8.355694144606118368e-01 -1.025724064788462231e+00 6.315956320249763167e-02 -6.195131946627902009e-01 3.636766157589583215e-01 -3.905191578278725817e-02 -8.507993857314551933e-01 -1.130834050870448415e+00 8.390733788517190650e-01 1.893786449959977025e+00 1.319227217570875021e+00 -1.107031586498241210e-01 2.615940878489334542e-01 -3.294088767043538146e-01 2.880216302656992897e-02 9.964455163260055315e-02 6.302541553935933072e-01 -4.546535800725801657e-01 2.338392721372863914e-01 1.277184192046820765e+00 -2.137046779763851490e+00 -4.906792598997702370e-01 1.433288962982427694e+00 -1.883340879017125769e-01 3.749661611488648849e-01 4.558541567000452127e-02 8.237759583874372238e-01 -7.370085564455054750e-02 -1.325641289479211338e+00 -1.077876962940508054e+00 -4.126187199448331233e-01 2.055952228222660549e-01 -4.503384359010985660e-01 -1.765712986684572883e+00 -2.043546914806693149e+00 1.884552443518169168e-02 1.953530141246557703e-02 1.797582297429158427e+00 -3.483117920067637097e-01 2.229668354047025236e-01 -8.186313160138426470e-01 4.630002304380723133e-01 -4.488789427380168728e-01 1.474905605842977696e+00 -2.626742656469902126e+00 3.444673461425344918e-01 2.074490762345670702e-01 -6.208606219836246970e-02 6.689346011553436444e-01 1.356962158876699576e+00 -1.134787685830463744e+00 -1.392453632518214808e-02 1.149633711837946937e+00 6.071562057332262619e-01 -1.561094415232254229e-01 -7.098143566956609529e-01 -1.739817449639867453e-01 3.553151299566177923e-01 4.273267817904402577e-01 1.868516453493408003e+00 -1.558235043113559426e+00 3.569720499312555861e-01 -1.173768373556524525e+00 4.960378076953391169e-01 5.033252855737043729e-01 -2.151577256526242543e-01 1.626289923733338583e+00 -3.085981024946135576e-01 1.486507373821465416e-01 -3.247956226429084547e-01 4.002472148084873504e-01 3.841198897280084235e-01 -8.208713817471204877e-01 -1.331152592513873856e+00 -2.100548304953970824e+00 -5.538711972809506889e-01 2.123502831989111161e+00 -1.861550912801876345e+00 6.411578180632671042e-01 6.246284249916557452e-02 3.610815301509517350e-01 -1.985285708086686474e-01 1.491858222893585939e+00 -4.561199976793471889e-01 -5.100731156273389383e-02 7.748883873536730471e-01 1.689761221682106740e+00 4.329061124586174314e-01 -5.908391206191692530e-02 2.914529511869826117e-01 -9.814245265171248622e-01 -7.884421006880465432e-02 -3.202182686955895030e-01 -8.223329767478392283e-01 8.628401895597379023e-02 2.693774957934171432e+00 -4.299621235620022519e-01 -1.216053708475713480e+00 -8.407463770186409668e-01 -8.799569014305048675e-01 -4.421662759143587529e-01 -3.777703946451647643e-01 -1.257908416185708811e+00 8.774299648260758255e-02 1.884124195424117243e-01 8.133304047743530329e-01 2.345495518097929111e+00 5.594867699155489094e-01 3.398941825224922608e-01 -7.419435479348960305e-01 4.016248729306932663e-01 -7.362579160927054112e-01 6.326955231245728895e-01 -9.478677384166722675e-01 -1.588783470153119382e+00 -2.015531791703388254e-01 7.555450793365657836e-01 -1.568775437868478395e+00 7.333903115047303300e-01 3.082919026994360712e-01 6.577069468937115637e-01 3.611852699098613284e-01 -2.943303064663525467e-02 1.068162266920267056e+00 1.254161519388427681e+00 -1.058828845392430607e+00 -1.104727108559883098e+00 1.312704271102458797e+00 -1.177980886184302411e+00 4.627581312874620711e-02 7.132556089831824098e-01 -1.741770605193955213e-01 1.512404699886416681e+00 -3.420813280586054717e-01 -1.935037205732172527e+00 4.938641123039730907e-01 1.314774872498995384e+00 2.165793486535060874e-01 2.227294342955477013e+00 1.191107236823105264e+00 3.875434535729861962e-01 2.626485425024082110e-01 -2.769305926953725905e+00 1.046498506638965376e+00 -6.720826442022097280e-02 6.512497522396282212e-01 4.570930487707086098e-01 1.383076156949729629e+00 1.452083858219521406e-01 3.377329208629655799e-01 -9.619504189737170252e-01 -1.456165623639006923e-01 -1.131507011099281756e+00 1.364824345810297102e+00 5.023067444028397333e-01 -8.950652624739174890e-01 5.421627301502568441e-01 5.408398925321733497e-02 -9.312841872459670656e-01 -2.711641537756245279e-01 -9.167341565803411862e-01 -5.793926786578883492e-01 -2.783222207311450980e-01 -9.632452450358592877e-01 -1.123961231854950560e+00 -1.396418098294869070e+00 -1.067969686014779818e+00 6.119088742765690370e-01 6.115844874046209023e-01 -5.264859310076871468e-01 -4.972877461350477257e-01 -5.573685368976974974e-01 1.498062489261680730e+00 9.597395539476557547e-01 -1.027403030800439598e+00 -1.547859029073368697e+00 6.026745048968324969e-01 -1.412948564562768461e-01 5.957523529603104828e-01 1.278274787814603242e+00 1.710281420770864425e-01 8.886588721326325047e-01 -1.467664481420132727e+00 1.243853779520923686e+00 -1.295263433967101530e-01 -5.054096573007006432e-01 -1.740305022198897378e+00 2.541148196173931839e-01 -7.036945105316737559e-01 5.262010197251607568e-01 1.284283351538866969e+00 -1.109699696750855002e+00 -1.502862239333288885e+00 -1.968978478694537682e+00 1.453903884157325688e-01 -5.417962143783709994e-01 -1.372311640148709211e+00 -4.445908312021258357e-01 3.623832737208258492e-01 6.551420537245072895e-01 -2.906770490989825095e-01 -4.294149235686441912e-01 -6.051406378846913015e-02 -4.479134372817695775e-01 4.674297573004940753e-01 1.109563519666207698e+00 5.682628564464254906e-01 1.288941177296290264e-01 1.048683727577575331e+00 -6.024279849179624557e-01 -1.315779664301635732e+00 -3.928236972936092197e-01 2.646735318162196648e-01 4.997691334526496165e-01 3.206128570279551671e-01 3.612269529617427866e-01 -1.426948290318883483e+00 -1.328149446587902460e+00 1.008994682186561409e-01 -1.034804510185265425e+00 -4.903268640696043512e-01 -1.390101734450493121e+00 3.316409542984875558e-01 -1.524431882334887023e+00 8.999866960469535826e-01 -1.345855032916620564e+00 6.391984116496917112e-01 5.245468737958737249e-01 2.458370739916210801e-01 -4.353366060255881576e-01 -1.431908445362022997e+00 -1.017976631113587382e+00 -2.675065961500623368e-01 -1.342386173302934360e-01 -8.564009655033587298e-02 3.047452419785887656e+00 6.906953413287437726e-01 -1.107250567872661184e+00 -9.769614291337047618e-01 2.115874130772736339e-01 -1.361054735120739156e-01 -1.065768994354359400e-01 1.785808093303026256e+00 6.734700716000227017e-01 -2.446337238965929639e-01 5.903350495313083868e-02 1.224179458824319555e+00 -1.203614277941444932e-01 7.434279963642401734e-01 1.013703766997855693e+00 1.957742384145636283e+00 -1.676003893514260490e+00 -6.376308281661845490e-01 1.673015117130908447e+00 -6.626830866332219724e-03 -6.162822399953719055e-01 1.648809221852037377e+00 7.480222014271280528e-01 -1.728495502722197652e-01 -1.535147491830531619e-01 6.770830221769371660e-01 -1.945825338891911671e-01 3.620336858666291513e-01 -3.823736701024084694e-01 -2.305781551341983260e+00 1.186077823004261234e-01 -4.218245905508216653e-01 -6.661439046163933897e-01 2.039097641664549876e+00 -3.291414083515541433e-01 1.430982233475879550e-01 6.639028905489449128e-01 9.586801987505888523e-01 -1.006235221009565084e+00 -3.101350602142265434e-01 2.448991121493423240e+00 -7.004423906134595867e-01 -2.317319447923126940e+00 -1.844805208835374355e+00 -7.604087523140484479e-05 1.251273891397857829e+00 1.075680286484403281e+00 1.592271012730135660e-02 -2.143498062158240014e-01 3.839012491543070116e-01 -7.165354548869744267e-02 4.590268558599532311e-01 -5.601475122776360394e-01 1.079628004626961291e+00 -6.038797018859447530e-01 4.997507054250705516e-01 2.726769985015989883e-01 -1.440521101687983752e+00 4.172665018019328653e-01 1.408664574736836483e+00 -1.767891890515927988e-01 -1.076688558418593400e-01 -7.799202472030200006e-01 -1.087662554923663372e+00 -1.580362998393138388e-02 1.204334432140980571e+00 7.343478185056325769e-01 -7.207824147911171542e-01 5.793504003217425646e-01 1.348527702697261077e+00 -2.325321979266939676e-01 1.515637096495985991e+00 -7.240573473471263455e-01 -1.074054075124944108e+00 -2.112097692644417102e-01 7.571741462620913410e-01 1.491566851224184198e+00 -2.402996114111949577e+00 -6.162680341868559397e-01 -6.500403263736114212e-01 -1.051218498533294798e-01 1.753311908897605409e-01 -2.096929410533864002e-01 -9.163420320261462804e-01 1.258622200161200466e-01 -5.729511632611752336e-01 1.258347202953348010e+00 -7.780803999494784184e-01 -1.776456235447863463e+00 -4.134007145941123174e-01 -1.463952414702896165e+00 4.846993184643912933e-01 -4.066822458635763193e-01 -4.994304387622462427e-01 -1.105210937721794018e+00 1.752284870513495019e+00 -2.308973392184173523e+00 -1.565970170909273262e+00 4.748625832589503104e-01 1.167352872236101513e+00 -1.786383983893982785e+00 1.532029974725765964e-01 3.662493452391228366e-01 -1.136217110032782696e+00 1.045624852553605627e-01 -7.457148323456996852e-01 -1.350934907617564518e+00 -2.790128666689000725e-01 1.801822743075974231e-01 -2.848777959751657152e-01 1.232806437998618554e+00 -1.611756165350123560e+00 -2.596080477925266639e+00 -7.511486463761072319e-01 -1.051363434787365714e+00 6.243586138816951125e-01 -1.121104759287018915e+00 -1.303270346441912919e-01 2.181604701779336075e+00 8.885587981996583284e-01 -2.284705944914256770e-01 -4.132137596643393751e-01 -7.563043497287239014e-02 -7.475317808164687605e-01 -7.383983266376190069e-02 8.813421068546229975e-01 4.045526386141451436e-01 4.081339383819913846e-02 -2.113653528298858886e-02 -9.620977881123645714e-01 -1.182989467560770391e+00 -5.966989027854078254e-01 -8.219277864543352019e-02 -1.836580012282506280e-01 -7.918327294964980778e-01 -8.395800723507206298e-01 -4.204325317371737647e-01 4.447382603596404804e-01 -2.444700266027956204e+00 8.823434878067675236e-01 -8.771851346331192012e-01 -1.096107670278303692e+00 1.036432122839634068e-01 -8.123493239215473505e-01 -8.209753458857120823e-01 -1.832450370255913397e+00 -3.229324167919903066e-01 -5.346487596140504506e-01 9.355476428815016066e-01 2.628230764499416838e-01 3.467031309827061092e-01 -3.812462495139902208e-01 -5.305645994566656753e-01 -6.402178817514958542e-01 -1.015759812593155953e+00 7.706828011031333081e-02 -4.112427477386324526e-01 -1.445621070638185124e+00 -5.570009655070369270e-01 -4.073767140606268100e-01 -1.816496804674193055e-01 -1.425808370463244268e+00 5.153480898977120805e-01 -1.178930472184246181e+00 8.223952199258816043e-01 -4.316148344704510142e-01 -5.946353417741471192e-01 1.498651132918453199e-01 -4.265814103719225980e-01 8.651541411715944763e-02 -8.040046576585306859e-01 5.056255078303354411e-01 -6.042212855848713149e-01 6.596296368462667425e-02 1.776450649552369532e+00 -7.102030201503477524e-01 -9.342363805208846461e-01 -8.799060800210600775e-01 -1.206837320853821449e+00 1.541344934705677128e+00 -9.435877710026672194e-01 -1.136675910234692527e-01 -8.369380038564150359e-01 1.134509143631609485e+00 8.997512933332396656e-01 8.592726072215316202e-02 1.865090892996509098e+00 -7.480093663223943978e-02 3.236785252144546710e-01 -3.048492035588535876e-01 9.079178754012181551e-01 4.716694456135380742e-01 1.478751448870129492e-01 -6.466311332923198041e-01 9.601285220720694458e-01 8.341591073505492115e-01 -7.856917378631319560e-01 9.658285369250930730e-01 -1.117699996234877702e+00 4.758602575325956430e-01 1.944376973049256052e-01 1.505813477797556699e+00 2.311563009128783541e+00 -2.045997191998651654e-01 2.322838297642665140e+00 -1.492953410675911474e+00 1.281296972272214063e+00 1.155220568931520031e+00 1.479871375684085777e+00 -8.870729743427332448e-01 6.286336014482765133e-01 -1.455205323888490998e-01 1.396771777208466236e+00 -8.260821289780536647e-01 1.110193681255692066e+00 1.481390002831679986e+00 2.102218933228405529e-01 -2.160278098894987953e-01 -2.188469466159792542e-01 1.680872604281764104e+00 1.282045074372254734e-01 8.943556971258247168e-02 1.849625499910978244e+00 1.388003480923505117e+00 -8.691044970680212867e-01 -5.602449883469170500e-01 -1.056688727488680701e+00 7.861650426170346817e-01 -1.124155405681247721e+00 -1.122887489475722589e+00 -1.066256470517292332e+00 8.503985135446251453e-02 4.789048033156190209e-01 8.631280100645388753e-01 1.279824290987357172e+00 -2.101495213480001567e+00 2.560570225032776648e-01 -7.656083021388914167e-01 -1.327132155249266754e+00 1.009880809365675924e+00 -1.912163649618755956e+00 -3.715702953875882342e-01 5.926606815470771839e-01 -4.755504740420732901e-01 8.170037521659653246e-01 9.195700169239117150e-01 -9.738261339125279248e-01 6.727074646896089583e-01 4.305279426696542039e-02 -1.628041224745318261e-01 -1.295978576339061883e+00 3.171724411158239887e-01 1.564907248984134913e+00 -9.063484090077374988e-01 -5.924171307353581772e-02 -1.906039597425807308e+00 -2.137485616694568158e+00 1.959891797583182216e+00 -1.586573059189005652e-01 -1.677430294322834303e+00 5.509042104920566785e-02 4.175024549975446808e-01 1.140241397904305787e+00 1.923889232628506751e-01 9.200548311949743874e-02 -2.302892545923183043e+00 2.044067077404517541e+00 -2.375631979662353455e-01 -1.166511958569543594e+00 4.256166125192419325e-01 -1.627048114814451996e+00 -1.127149016954219068e-01 -8.767200420668233574e-02 -8.542858315846992845e-01 6.946126470764562022e-01 -2.298654149708647232e+00 7.219420900968971377e-01 5.790257082650936971e-01 1.372608158097532671e+00 -1.098749954593906564e+00 1.740471552591231985e+00 -9.499116775389270240e-01 8.402413870363600878e-01 -4.850821125495367037e-01 1.244868180598099006e+00 -1.756222354321756773e+00 2.199008924487797778e-01 -7.007740710670262718e-01 -1.457982764363346284e+00 9.218781313801687194e-01 3.795552884395201332e-01 3.500785440995460296e-01 7.766026116540797331e-01 4.374697110972139424e-01 1.359085726690914542e-01 -7.104344827734753176e-01 -3.657669398269030037e-01 7.033043928302251668e-01 -1.390024011174624263e+00 1.095073269726981602e+00 -1.914140980537348602e+00 -5.741638770269276160e-01 -6.051302570601112540e-01 9.727063253121926989e-01 4.940935443216126766e-01 -2.261190200407292572e+00 -2.382023672807875025e-01 -3.028729945828640968e-01 -5.441424653412840762e-01 4.826776993534097060e-01 3.731074758773237354e-01 -7.550556278958895362e-01 6.293178124412968089e-01 -3.315720775604494297e-01 3.454275396435677048e-01 -9.402466707682101132e-01 -2.130259953238312076e-01 -1.941215918689768172e+00 -1.039968784085673947e+00 -6.865616304241626278e-01 -2.093264214116688504e-01 -1.970521380399435293e-02 -4.564918660774182624e-01 3.764585240615856976e-01 7.913340890016128393e-01 1.791360817732716049e+00 8.658174515412988548e-01 -2.102061631391722418e+00 3.750387567209437778e-01 4.904170265653908789e-01 -4.909245685206906074e-02 1.714683450213476956e-01 -1.446110935678646570e+00 7.112953118031960509e-01 6.735612422551231493e-01 8.747388997721121662e-01 2.696413505829459156e-01 2.123460230618948952e+00 3.910930328627637564e-01 -4.913490538153181264e-01 1.349836100410916506e+00 5.893363824145738672e-01 1.192247290365507917e+00 1.649538057353424625e+00 -1.855257884584671446e+00 -5.004212368372914499e-01 -4.699471800472491134e-01 -1.322663007957849191e+00 -9.554929055071024191e-01 -3.627472557727521307e-01 -3.387929590896727183e-01 -9.875784434674976867e-03 2.034090126496861106e-01 -2.008608113125650352e+00 -3.510535725010779373e-01 1.268594756166539161e+00 -1.397988582032439475e-01 8.847633554137144252e-01 -2.688726126713530395e-01 -1.233809718066011696e+00 -5.029977371487593940e-01 -7.467849098709086197e-01 -2.274400534182640932e-01 1.039911023684166436e+00 -7.959394220255366914e-01 -7.951292429325254041e-01 1.222185935832288184e+00 1.316677962687410552e+00 -3.802129234545129632e-01 -3.714705591447042821e-01 3.275681030069294702e-02 1.074030118034459580e+00 2.099646146908584476e-01 4.318846551245815735e-01 5.462766917776475939e-01 2.720157685746147913e-01 -1.442165865262647229e+00 2.566912782449335961e-01 -1.137999905375352450e+00 -6.097066683413553401e-01 -9.627216941453402566e-01 8.390315958824208220e-01 1.354680466714744735e+00 3.321856300890525526e-01 -1.337562887649209387e+00 -2.096261744107566383e+00 -3.896982257967167018e-01 -1.514878251302012313e-01 -1.841907725787146122e+00 -1.623587197334893650e+00 -1.382327432916601317e+00 1.862285506039174310e+00 1.401854311600442049e+00 3.612359975586872940e-01 1.504175767288359333e+00 -1.304571911398426209e+00 -5.069382341357815402e-01 -4.601320223979797341e-01 1.463583282627789695e+00 1.070386546132743311e+00 -1.211574426018721562e+00 1.205241543572911134e+00 -9.665627191433558973e-01 1.843273292012292397e-01 4.103853973540088490e-02 -3.738233299887759875e-01 -1.232519126448298863e+00 -3.993226886753264981e-01 -6.330852279712753106e-01 -2.169803207990009530e-01 -3.302559749827786439e-01 5.243524668893634333e-02 5.879316841194882626e-01 -6.861474468434941576e-01 -4.457275183460503859e-03 -2.440057458189503481e-01 -5.836613756673621894e-02 -9.038513259983678161e-01 -7.322308892680020609e-01 -9.573317752987418050e-01 -8.859591389172976061e-01 3.163384807032982859e-01 -2.355887859632598558e-01 -1.321121954343948524e+00 4.075157817325822940e-01 -1.425187118993051172e+00 -1.629142817429788878e-02 -1.039472584190664683e+00 -5.741475417269175097e-01 4.279966561992632618e-02 -6.864474145051612242e-01 -4.967858455127869832e-01 5.572068818323971939e-01 -1.378657024860169056e+00 -8.480358415016975293e-01 -1.135585782011935052e+00 -4.662010989053554932e-01 -1.111594296026009898e+00 3.306154834658764363e-01 -1.094362328117119088e+00 -1.982923520860773392e+00 -1.942946613164743819e-01 4.501559328681692396e-01 1.343508773061132588e+00 4.328832383072138690e-01 -8.702090639602862998e-01 6.408871052178115590e-01 1.264070056841549050e+00 4.857876517277146672e-02 1.036272732657062878e+00 2.511706040096185477e-01 5.465128884236464257e-01 -3.498625142028683466e-01 -1.877864669019621235e+00 -5.534038367529092728e-01 9.653161743893712288e-01 -2.501147978943770167e-01 -1.694256679337749483e-01 1.232967542814990880e+00 1.345442354786399841e+00 1.656780615851080718e+00 -1.435211656104813827e+00 -7.554923645428602841e-01 3.779089910363546689e-01 -1.038797394118167627e+00 7.225591601204155445e-01 -1.953445183543911501e-01 -2.137621195693634180e-01 2.079460952798045881e+00 -1.217161430567476471e-01 3.623965317945542775e-01 -4.285067447603406743e-01 2.830419773044950960e-01 1.952402651409513412e+00 -5.912363371174257365e-01 -1.505699832743374600e-01 -1.503500400427927541e+00 1.886422220802971728e+00 -7.131633109453088259e-01 -1.273924013526554599e+00 1.124685029832896005e-01 7.072377189551311005e-01 2.316221390080731579e-01 -4.061121123148864753e-01 -8.715172631191869801e-01 -9.097867606408487351e-01 -1.097958207376507955e+00 1.022855835354814946e+00 -5.629345882016300040e-01 -3.955203256090282782e-01 -3.725116917772783864e-01 1.111145238469018359e+00 -1.766104234027527697e+00 -1.446916399037654122e+00 2.900618495839489830e-01 -2.576872905518290957e-01 -2.122516453700694417e+00 1.498945499645168322e+00 -4.347478025132165969e-01 -1.504520348471370950e+00 1.302030326734565369e-01 -8.178292417528209013e-01 3.865376161350025375e-01 -8.609904248467397520e-03 -3.590530879282043952e-01 5.009652852429226089e-01 8.935274679980519386e-01 8.937792952842823491e-01 -2.049847532923719129e+00 2.391988056212279279e+00 -1.198019982609372702e+00 4.048352913318412627e-01 9.514194734343288662e-01 7.758293195164031042e-01 -6.787137784949409669e-01 9.584693281208658822e-03 -3.729261020189515025e-02 1.965130724617689228e+00 7.686806947316827676e-01 -8.694107739514550515e-01 -7.167857804570539892e-01 -1.910876152880641721e+00 -1.057263228444991210e+00 -1.832425316959777728e+00 -7.005170997338767691e-01 -1.202739777416951927e+00 -4.545159646009056531e-01 1.261755978395777689e-01 -2.075993488542191567e+00 1.069531068457604484e+00 -3.470589141392861343e-01 1.689447459289753262e+00 8.020575021276314942e-01 -6.334700567910526159e-01 1.950947562117738343e+00 2.974329401560220076e-01 -4.731529821687666115e-02 -3.654876993732186080e-02 1.761106152526644264e+00 4.199113695129303991e-01 9.100010560530716885e-01 -3.215029098921486916e-01 4.640013269350168890e-01 1.008199982800441763e+00 1.259992282162623711e+00 -1.710592884478590869e-01 -5.237793745117633737e-01 4.236247033461109091e-01 2.581964593982439826e-01 8.103383149782350525e-02 -1.985135721970604505e-01 3.821672572202675644e-01 1.343141852326469543e+00 -7.236475087915102966e-01 -5.217401778764063636e-01 3.945289420910168543e-01 -1.720916349208883256e+00 2.632263420261480857e-01 -1.031508970881930276e+00 8.642423416751416898e-01 -1.591794167661061188e+00 -9.441244108018822523e-01 -1.323485121240507212e+00 -2.522664341184923109e-01 1.236899138749269156e+00 2.260013269400904523e+00 4.805190721582882629e-01 -2.171639141054918787e-01 -3.520844897417111374e-01 1.669196456501937931e+00 7.573327266493139476e-01 7.105585783780720144e-01 -5.156547003500264736e-01 -8.974121160619899507e-02 -5.983482805872689658e-01 7.885141313498716942e-01 -1.285356175932469425e+00 5.738536638635817477e-02 -3.984007173350697650e-01 -1.251266530788204490e+00 1.711829045882470091e+00 6.464041138999733205e-01 2.203885851079579350e+00 5.756281169559001043e-01 -1.739771593103389247e+00 -7.984660425191451860e-02 -1.046083504541289733e+00 7.598173522447303208e-02 1.458433832534658248e-01 1.706898787740429135e+00 -2.068639853673543971e-01 1.548954273241871515e+00 -1.636265989035377455e+00 -1.238687486230914958e+00 -7.453216942638426490e-01 -1.060779573937768339e+00 -1.699355382678452153e-01 -2.931819208916293107e-01 4.353585429462599257e-03 -3.762905810549752594e-01 7.124905658631370819e-01 2.554716916535716420e-01 -1.188100360607629469e+00 -1.814732868872125815e+00 -6.954732675865596958e-01 -3.428507509032956424e-01 2.709428264513395468e-01 -4.165342124460849615e-01 -6.484467551463644064e-01 8.031716974365880057e-01 -3.585626197643421165e-01 1.048582187657013942e-01 -1.880512832168365955e+00 -7.239887614395874582e-01 -9.981856101275530246e-01 -1.215586981377309250e+00 -7.771705149644696498e-01 1.110182398198333642e+00 8.197469965090325994e-01 -9.484276428482085741e-01 -4.681263836551193269e-01 -1.345513351458991202e+00 -1.736420972463472046e+00 -8.815112802846087892e-01 -1.287321556963574865e-02 -1.180078415758453847e+00 -1.723808629242078672e+00 2.927688102568242745e-01 -1.281946610999664227e+00 -2.425740831389329610e+00 -1.012525489328743644e+00 1.638003900731737517e+00 1.190884972914047824e+00 -5.415318479592581280e-01 -1.435825343845967383e+00 -4.098601586021238252e-01 6.700239465527238480e-02 2.768607732106160846e-01 -3.430928361802000337e-01 2.151642304796877347e+00 1.495579961612303610e-01 5.900314817138270218e-01 2.141376869190902088e+00 -2.620229338188265977e+00 -4.085455947611481009e-01 1.835159115816936415e-01 3.579016135767154605e-02 1.994349561320591047e+00 -4.620281074857381792e-02 9.382912291232409219e-02 -1.352081409075693852e+00 5.348048362009791834e-01 -1.150349951589383357e+00 -4.372082604601308375e-01 3.899103897015480658e-01 -4.936519395503964347e-01 -6.234846911451392693e-01 8.987965384915668210e-01 -1.061532923174149934e+00 -1.751935732530139234e+00 3.453325979324078920e-01 1.575332374495432286e-01 2.370909438674141612e+00 3.965639250516891923e-01 -1.682652337823914213e+00 2.517159928174788508e+00 -4.817068770557497159e-01 -6.939091844558883393e-01 3.383600119139840157e-01 1.662463003845724430e+00 -1.166797480254161856e+00 -1.059322741475624552e+00 1.327415263769151421e+00 -7.204904782807005637e-01 -1.767952074477317087e-02 1.101770443791600496e+00 7.132826132245215223e-02 -3.452679236446365429e-01 9.107468322537563832e-02 7.760562798610756152e-01 -5.854951541005890547e-01 1.114558073508526315e+00 1.464776765158687377e+00 -6.563055102791804929e-01 8.555636266381878574e-01 -4.192233403252304536e-01 -8.822670558304993582e-01 -2.857886823522973185e-01 -7.807297758252567110e-01 -2.670933050617620430e-01 -2.100192107597967026e-02 -2.527969076540856896e-01 -1.714386314974564840e+00 2.564889216727337384e+00 -1.107247437216701380e+00 2.913164078545212379e-02 -1.096046235976437383e-01 -7.691247437232117123e-01 3.891113154742482649e-01 1.925721393418309002e-01 -3.756852901125100064e-01 4.787094861752875796e-01 -9.591647072320159950e-02 1.060132392044417005e+00 -4.695435734587247167e-01 -1.679203381875937762e+00 -5.232286439344008278e-01 1.034760930037635251e+00 1.332557484566456063e+00 8.533935709091522437e-01 -1.031677111961248228e+00 7.217740985621656780e-02 -1.082212777330203046e+00 7.606586167632293227e-01 1.455989521541538378e+00 1.179757257710008611e+00 -9.982306567220945448e-01 -1.081093362759397269e+00 -4.314475133509984017e-01 7.799626210916850155e-01 -3.650143056554451815e-01 -2.139254002663721899e+00 -9.047440246686299092e-01 -2.858726899431181523e-01 -6.501495512991934955e-01 8.420083861266681735e-01 1.009072738916939604e+00 -6.775729193715295251e-01 -4.930553501775732927e-01 -1.135037020525708318e+00 -1.344690534768878454e+00 -5.164999508524428795e-02 -9.288209592844327567e-01 1.626076948573772496e+00 -1.065537282234781946e+00 -6.380053870610128408e-01 -3.819245471827088512e-01 -5.500139034584231590e-01 2.412184202058019977e+00 -6.001523082413995347e-01 -1.504124515305593990e+00 -2.834633575849677678e-01 -6.792448119354086433e-01 -2.862226357114438180e+00 6.987212881926554986e-02 5.326823039906343205e-01 1.255239526376655368e+00 -1.639315492131195429e+00 -7.038040592160587083e-01 3.585701916553404867e-01 -2.324161982050511610e-01 -1.341182655889359365e+00 1.010923514288596614e+00 -1.754991080742619447e+00 -8.449124400821483860e-02 1.744835884907958989e-01 4.048541541109665354e-01 1.416392544336888992e+00 -1.742291984108343517e+00 3.895874053658714420e-01 1.174396390037295346e+00 7.829274674517568977e-01 -1.307736266277364834e+00 1.283889264734243252e+00 -7.085264549055212413e-01 -1.693708075302670091e+00 6.960352085550686185e-01 -1.111158663174217187e+00 8.004818819524882612e-01 -1.001714412916909325e+00 1.760117531301944593e-01 -8.015074078227414633e-02 -1.629522918615532667e+00 1.094983616210594590e+00 1.007548507427905582e+00 2.013606751213286472e+00 1.406010928019637785e+00 7.382373829133160870e-01 -9.707002484461176861e-01 -7.386683080017525382e-02 -2.646670502947114922e-01 -2.381081970740077103e-01 -2.995709975276803806e-03 -8.089473142312031406e-01 1.455983540333603277e-01 4.819433254843213388e-01 -1.139266158561772935e+00 2.448134023928533409e+00 -6.250134367024919868e-01 -2.084187919545176515e-01 -6.350190280859386860e-01 -1.210719839505533191e+00 -5.035313942314453839e-02 -1.219525715095140406e+00 2.262335446350111079e-02 -6.545009334863696182e-01 -1.310036654907881681e+00 6.136465958355125094e-01 2.418894060402708712e-01 9.200738522613527426e-01 8.553143656821696195e-02 -9.977030110688638320e-01 1.810373726812109618e+00 -5.496771607451886865e-01 4.203948131337486016e-01 7.705281702921378262e-01 2.750129877955010405e-01 -1.096417983416041020e+00 -1.383269558228094498e+00 -3.776413185183517124e-02 -9.788542474979165797e-02 -1.569790029660681707e+00 -3.464985296183157870e-01 -7.449545704279495473e-01 -1.264725374469691799e+00 -1.196259553166229228e+00 1.080322188756995594e+00 -1.480708674410472048e+00 3.316298735086519178e-01 -2.494259227684378910e+00 -1.068175076889838149e+00 -1.177576503160673749e+00 -7.007466240804898217e-01 6.597014495498653153e-01 -1.382862365313140218e+00 -1.566864387295968664e+00 1.481125216312696669e+00 8.694904270254534273e-01 2.281844580118297383e-01 8.701417591850005850e-01 4.972610556654799563e-01 -9.929166426661452383e-02 -4.513046464317954087e-01 2.782807851163703328e-01 8.420824431179017855e-02 4.274406687665466276e-01 6.230197113193070013e-01 -6.701754044550949085e-02 1.175273994298149383e-01 3.549301408506268934e-02 -3.700598882164827241e-01 5.516672393340665836e-01 -1.968067404324001846e+00 9.639790826470345797e-01 -6.534959445030413816e-01 -6.604205875652304769e-01 -7.787040796057246306e-01 -2.100156800939139146e-01 -6.217748394975192161e-01 8.673373629618736924e-01 1.371032847653567144e+00 -1.264792784052973573e+00 1.851401930472271751e+00 1.130042633631768600e+00 -1.083194944464650922e+00 -4.829652449628706740e-02 -1.132089797705773337e+00 -1.597093947995462809e-02 1.110181600450838024e+00 -9.962217391147011603e-02 -5.586961361489373168e-01 -9.451664365088165154e-02 1.354349777028311275e+00 9.149568147699779219e-01 -2.976712665163573288e-02 -8.017358593561935143e-01 -2.409270969305912780e-01 1.117301533271735536e+00 -1.678795211971336965e+00 1.444864099938283630e-01 -1.085885294494648434e+00 -7.859841811538854917e-02 1.128329200614817118e+00 -2.417305053392085235e+00 2.093115793985898809e-01 3.937238030241654307e-01 -3.164181975989285855e-01 -1.190291638721383549e+00 5.336333426459759499e-01 -8.276524490417621616e-01 1.453477989296616535e-01 9.026286871876423867e-02 -3.419707908908411476e-01 -2.999806384351819122e-01 1.283540821038743118e+00 1.870914687013782052e+00 1.205462043571884134e+00 -2.684365599630149091e-01 5.760680046576038826e-02 -2.357361322385602254e+00 1.591728323532991540e-01 -4.373706981150309869e-01 1.866259945284543420e+00 -1.514228235811566847e+00 1.142170100274799038e+00 8.160323132787891121e-01 -6.937606457684497574e-01 -4.947572624180269218e-01 1.647005382678502272e+00 4.095893723417226573e-01 6.034605332032988434e-01 1.468291471206094601e-01 2.875283561144515235e-02 1.412381186457839943e+00 9.319210409536434758e-01 -9.546434289168083398e-02 -2.578801686508045421e-01 -9.527297506335868915e-01 -7.850542454270305059e-01 7.165059391775525643e-01 1.461122005111875177e+00 -3.584649360044046551e-01 6.455815687961467819e-02 8.979417863414718148e-01 -5.800028307851702591e-02 2.082747202652115881e+00 6.173300388577849240e-01 3.354033392961712767e-01 -4.588581436837526062e-01 -8.870977078759982870e-01 -1.420673352999655137e+00 -2.410287005047681563e-01 1.452805633390181539e+00 -7.392637180140320119e-01 -3.230047864825412729e-01 -1.186283777320008337e+00 6.861721840583215881e-01 -4.668873790574996074e-01 -1.910514313102806283e-01 7.541144532528601951e-01 7.228298785878475852e-02 -8.545383574552857242e-01 9.860175049138453218e-01 -2.755077545064847921e-01 -1.826434414708025256e-01 -1.174245932087710463e-02 4.140233049891807182e-01 -2.345255268971672274e-02 -6.957420545953263424e-01 -1.020601458836945197e+00 9.967777811811721067e-01 -4.170673017575263763e-01 1.110890277687437422e+00 -1.405333887223131073e-01 5.750954727242754694e-02 1.947275412352547364e-01 -8.008477398629555433e-01 1.082050100891094768e+00 1.148645029174644616e+00 -9.339606511344360484e-01 8.110136522449012952e-01 -6.038456150456468219e-01 -5.547619669643983897e-01 -4.686334380070436012e-01 -2.505569876570983290e-01 -7.273203876357005049e-01 -2.125702324670516747e-03 -3.476333280392515102e-01 -1.115601806266614426e+00 -5.303759576893596339e-01 -2.012096386875128207e-01 2.141624061357014219e-01 1.786225598390765112e+00 6.797391898274193212e-01 -6.339293970290134084e-01 3.867281569874828628e-01 5.037236373752798091e-01 6.232438630489552933e-01 -3.504038017868168486e-01 1.497071852247186641e+00 7.041975399175313122e-01 -8.674686490510956638e-01 -3.986050748235148711e-01 -7.214080408106425535e-02 1.582004026175286349e+00 6.778319724170834837e-01 -1.489197900243010242e+00 9.140442833803099631e-01 1.680253861485159761e-01 -1.075875027056867883e-01 -3.069260241148271881e-02 1.085906514220654318e+00 -1.093057439933108999e+00 9.772313403538741838e-02 6.432223202643880255e-02 -1.478037484161941473e+00 1.602356242746410198e+00 2.404469970337915985e+00 -2.577507393118384726e+00 2.018209048596763644e+00 7.294806624173036935e-01 -6.103107436351953297e-01 8.953824757063723050e-01 1.138351352545584394e+00 -2.573488246376038346e-01 4.474336873164119766e-01 8.023768330708891394e-01 -3.340563030916990916e-01 -1.263499759437083148e+00 2.217257229143759778e-01 -5.245625288461784885e-01 -3.013287786204570384e+00 -2.705308414838079600e-01 7.477894180499377041e-01 1.024640486965989750e+00 6.315657715003240025e-01 7.925030199533491526e-01 -1.164176497189058634e-01 1.273806990174022769e+00 -2.405199350161052685e+00 -3.612336917528544827e-02 -4.785544307075361159e-01 1.445477016477469068e+00 -7.949151484287436675e-01 6.242500006129908519e-01 -5.978569701555104254e-01 -7.821861688975695337e-02 -1.129765345246335650e+00 2.396462250557150619e-01 5.214108091263810474e-01 -4.525485042642388711e-01 -2.374882621482993228e-01 -6.582756944157071022e-01 -7.623873925977130428e-01 -7.194444413704664809e-01 1.320218841666354059e+00 9.606708212337301545e-01 -1.342948680802273032e+00 3.624177153128181339e-01 1.534150258285068125e+00 -4.530454022808441672e-02 -6.329733189837056795e-01 -1.395903395855941254e+00 -4.181501651736323488e-01 -1.278713675820336793e+00 -4.408958502549562009e-01 8.547002553805412017e-02 -7.412312272631352839e-01 -6.185528382196114894e-01 1.131998912961227566e+00 -3.368453090615795009e-01 1.184850385812531437e+00 2.708195334480706928e-01 -9.041206466607213388e-01 -1.901583582592637767e-01 1.654832372336290547e+00 -1.480550011434373037e+00 -6.786512744011534704e-01 -7.032561812247924982e-01 1.061851060824518633e+00 6.280528501246500361e-02 -2.343421951467100417e+00 4.207986859428641813e-01 8.405802390236282173e-01 -4.570233443017845398e-01 -1.644467099919202813e+00 -1.031477196685220088e+00 -1.271998486863423983e+00 6.765506220736825505e-01 -1.969280843386024049e+00 1.330817116276941992e+00 -8.680188685763694512e-01 -7.160849206606097195e-02 4.495281644701389911e-01 -9.097938294124315872e-01 -2.539287264670750388e-01 -4.700181758610720573e-02 6.307958778020444912e-01 -1.406622109896249917e+00 -5.086286362945126038e-01 -1.002459605397594711e+00 1.413188682990095327e-02 4.979784091436370574e-01 3.231496169561282744e-02 -1.511058577430281380e+00 -6.373997517236724697e-01 -6.907090367678171416e-01 6.085396707504485692e-01 -1.647564535254496310e+00 2.702727270651174574e-01 -2.663029816331799471e-01 4.693005868431238126e-01 -1.501530551046303952e-01 9.587486796054356386e-01 1.125913069152830293e+00 4.220422886540236562e-01 -6.319636168739898308e-01 -3.310369258211535159e-01 5.350564842354620376e-01 -5.709815133336749726e-01 -1.500345255936156308e+00 1.496409615492186596e-01 -2.345051353265661831e+00 1.084414263979241316e-01 2.559332971704836313e-01 1.404437964172476683e+00 2.070501296085987819e-01 -7.074003550145236963e-01 -1.181132395790940537e+00 6.089453669474942377e-01 -7.165143314629722759e-01 -7.350182865851819791e-01 2.278529453383704995e-01 1.250815506627215024e-01 -3.071186694688760599e-01 4.325693565901297943e-01 4.323140055474256060e-01 -8.005333970923730336e-01 -3.993148004627838921e-01 -1.031613550338988938e+00 -2.209001666569828881e+00 9.657674109984458743e-01 9.239823009733547088e-02 -8.983588308193849459e-01 3.796768641589726712e-01 -5.422529899208367032e-01 1.948288969607391063e+00 -5.239490363295958852e-01 5.939759919980825975e-01 -8.966117811173573982e-01 4.002628332966323699e-01 -6.621587817940471909e-01 -2.346356867922474998e-01 1.421127911646559161e+00 7.164334062879436082e-01 2.003450894528709392e-01 -2.296527969845220223e-03 1.227735982251516589e+00 -5.595724353919679928e-01 -7.067701736826038639e-01 9.765302460397871087e-01 -3.672872463693047096e-01 1.033445418600668519e+00 5.541184335282635098e-01 1.230599686583685237e+00 2.294606517095219900e+00 -1.676954731606641325e-01 1.356576447663988549e-01 -3.835374281628612519e-02 -1.538993100581904860e+00 1.335271653853912666e+00 2.361888127364877299e+00 -1.137917410824049735e+00 1.797243627120014842e-01 -2.001532828859342583e+00 -1.804294812027105455e-01 3.858761716285401544e-01 7.409175676186189122e-03 8.777628224163706028e-01 4.094558345931062493e-01 -2.401952692228393471e-01 2.628449678684852686e-01 1.929109539382520611e+00 -1.545173073870713898e+00 1.276047044441678047e+00 -3.827012758356940214e-01 -1.056164737004197551e+00 9.080657100025733008e-01 6.377951291223781238e-01 -2.239268318904545474e+00 -5.126774509667521018e-01 -1.990331315702324189e-01 6.907999924472374431e-01 -7.649087544197498145e-01 -4.724027601362469353e-01 -7.169510453057980071e-01 1.512626523057858385e+00 -7.074854872644354975e-01 -7.180399219287002532e-01 3.275031552197298912e-01 9.890106117158395937e-01 3.811154939101103478e-01 -4.602587285440033482e-01 4.030498320602931561e-01 1.174397379493959948e+00 2.196778734434188252e+00 1.147391823150681445e+00 -1.056280665526801554e+00 1.778132684112410933e-01 1.974425668730890981e+00 1.283741116994360221e+00 5.494649445630011009e-01 1.706773084406766894e-01 7.507256376734414149e-02 -2.934977264014015930e-01 -1.342353933544389699e+00 1.296644311053783971e+00 -4.267012905744353019e-02 -2.341358960431280334e+00 -1.346383776426179901e+00 -1.534945966316535459e+00 7.495069973593647683e-01 -9.643106627681398146e-01 3.538144234458018844e-01 -1.528310949108434125e+00 -2.586036988766585942e+00 -5.765885961946266569e-01 -1.612051726989604805e-01 -1.044211126899625031e+00 1.776675389165088381e+00 7.518840842603445873e-01 -1.636354925480143496e-01 1.691348997994493730e-01 -1.062582597837004705e+00 -1.440576861571225109e+00 -9.586321051984977304e-01 -3.168787801238125423e-01 -1.329788517744001863e+00 4.560212310795822011e-02 -6.938817409503293954e-01 9.791402690903951989e-01 -1.361123818392746543e+00 -3.827210270105056433e-01 -4.450451248205110344e-02 3.358126058809700609e-01 -8.975603873072440786e-01 -1.154501463177610043e+00 -9.637219173295793473e-01 -4.103615748683233089e-01 -6.156679670595409659e-01 1.050169117791293294e+00 1.766597950576169529e+00 -1.182057259702247620e+00 1.491821394558798808e+00 3.086134431502914333e-01 1.096541889741029820e-02 -3.560825403656032728e-01 8.842526836066775253e-01 -7.157988731145069616e-01 -1.215723613122768221e+00 -5.384093305589777723e-01 -1.175830185733559796e+00 -1.307860665689999369e-01 5.405477773131234231e-01 -2.608192129420109584e+00 -7.081579397825127353e-01 -2.741603861050541546e+00 -2.018090102215157167e+00 -7.434394308157614706e-01 1.464246683485299405e+00 -4.798311766275039636e-01 -1.402096953561896564e+00 -4.469215605286451787e-01 -1.311597231303947231e+00 -3.959399713773891633e-02 -7.916175252466282064e-01 -2.636484940061255555e-01 -3.307200514013214909e-01 3.934345613694328336e-01 1.158557958361582374e+00 2.171980567618490843e-01 -7.670891987915280374e-01 -1.119269328797412699e+00 -1.555603229275741017e-01 2.221022407968688217e+00 1.729677410743254207e+00 8.760967675952949785e-01 8.119436096335532760e-01 1.345766253975970272e+00 -2.007335149026751253e+00 -5.016109011947659235e-01 1.309475766667338170e-01 -9.605332517763135458e-01 3.549113836431279645e-01 1.057396250603071408e+00 -2.828136964418265786e-01 1.830121680625063751e+00 1.992987283688282041e+00 9.149569512979183195e-01 3.730017162965256206e-01 -7.227852478876811704e-01 -1.322854654126768559e-01 -2.129628181195489134e+00 6.351964849273963321e-01 -1.746151108372507421e+00 9.119908859819438884e-01 -7.464584379466921993e-01 -7.481305901174168937e-01 -2.997709254744927998e-01 -1.246126272148838199e+00 -1.624176880866460504e+00 -1.418671258578145578e+00 1.010490588588402572e+00 -7.437956766410752651e-01 -5.403340836408809800e-01 -2.169050354120832524e-01 5.664975096705306967e-01 9.641626391681110686e-01 -4.634582994599558692e-01 -1.081259052552306643e-01 5.206717654746916280e-01 1.818567110218943794e-01 7.091972273749249656e-01 1.750755299730942793e+00 1.003122391882464992e+00 -1.254017590500069224e+00 -1.848127944568008330e+00 4.655528730514266189e-01 -1.043069789496546163e+00 9.202087544604889979e-01 2.103951175366399529e+00 8.386649016388270095e-01 1.358933674161410643e+00 1.013755320678854321e+00 1.280757525925577955e-01 1.015047530559249456e+00 -2.475065244003616383e-01 6.804105143534984190e-01 -2.370085529084617004e+00 1.905137275505980998e+00 7.548799904294166696e-01 9.181475478672471713e-01 -1.136844840689861913e+00 -3.569588978209835006e-01 -1.627856103161318124e-01 2.301278135653730406e-01 2.384153560546710959e-01 -3.708044846296449371e-01 1.183649647628636670e+00 -7.504301789049165894e-01 -9.027867026282708762e-01 -2.420825803920863439e+00 -8.896567900688971686e-02 -1.315464830467983015e+00 7.013256294069496188e-02 -1.004481747856132756e+00 2.276665364777275546e-01 9.957354345552649200e-02 -8.335175314824260218e-01 1.461103821049389122e-02 2.220976466496415447e-01 -1.880580882237261331e-01 -7.170781239663814866e-01 1.157029918858335060e+00 -7.481850737237121240e-01 -1.835046259993942386e-01 1.083827384127375781e+00 3.721647649522220602e-01 3.030393715711177105e-01 -1.429132610339818754e+00 -1.217993890112791799e+00 6.630176664780217388e-01 -6.148316385981527077e-01 1.727332815096219054e+00 -6.552884253766272371e-01 4.950875604952748588e-01 5.028012676072853848e-01 -4.751710411450859595e-01 1.075321584117683527e+00 -9.604143290586324433e-01 9.355500777551815084e-01 -8.128707039864129236e-01 8.281169804360112574e-02 5.908850105111990159e-01 1.490541572034456586e+00 -8.050544641283051694e-01 -9.816201353643155825e-01 -3.099106681149927378e-01 -1.165595158673724319e+00 3.403024903438308657e-01 9.460228608800747008e-02 -1.332223637829950791e+00 1.748820830912552193e-01 -1.549544591930562376e+00 1.191414969446206590e-01 -6.416542442723144335e-01 1.657258892348895785e+00 1.264487265301430075e+00 5.601694593268637945e-01 1.125980093864520803e+00 2.693539282395130741e+00 -9.234083477825405506e-01 1.927542079095060368e-01 -7.554300195471458368e-01 6.575216385657043361e-01 -1.188769918099302325e+00 -9.091169890478273397e-01 1.123921995909309857e+00 3.287242599728687487e-01 -2.815808868814480004e-01 -1.020676441963684900e+00 -1.877984559578406154e-01 5.921235550756793753e-01 -9.627018004294043974e-02 1.570289257388233772e-01 5.514613300158895948e-01 -2.626568523897146457e-01 5.396029709340125491e-01 -2.785280308289062923e+00 -1.007203754994725697e+00 -4.593383893794911743e-01 4.884435881709277005e-01 -1.020780822462554610e-02 -1.151289068743161170e+00 2.065342231991136868e-01 -7.888787660515954592e-01 -6.724262984319442360e-01 2.674986346158764183e-02 6.607799765771957268e-02 6.490874647827208355e-01 2.499182859146953373e+00 1.467232727717225682e+00 3.953937297611598289e-01 6.549149173338946195e-01 -2.194584016860050113e+00 3.500404845837722934e-01 6.989790418545370754e-01 1.821530162005279729e+00 -5.261539148839509128e-01 2.254887298488162939e-01 2.422152109554055466e-01 5.687157402740029566e-01 -6.852106212514535999e-02 -1.408977001548305630e+00 5.526542903058385692e-01 4.913195210358979326e-01 -7.031421376199174789e-02 2.292850658393721375e-01 9.423530102891759519e-01 -9.741497614341534383e-01 1.552267706838254435e+00 -2.118414933150327972e-01 -1.464493652588218398e+00 1.710710686893793242e-02 -2.000197178098874484e-01 8.454641709625928536e-01 -1.413734295574817779e+00 1.014739996666042643e+00 1.255688814751765747e+00 9.358287670385148083e-01 -1.525691698560509568e-01 1.796607966929629485e-01 4.530758128730338896e-01 -8.791733193144469771e-01 2.936095074939613636e-01 -1.491512182101278894e-01 1.028137873450417406e+00 -4.656202499060402289e-01 -1.733085130985759226e-01 2.883512462701997570e-01 1.681825015206559248e+00 1.641275611346742824e+00 3.781777538693433249e-01 -3.637954278295850163e-01 5.199083914522136807e-01 -4.905159276582025663e-01 6.445246035420475472e-01 -7.383393366028911942e-01 -2.169763842813785537e-01 -1.436237088490623259e+00 -1.460811241917874259e+00 8.485570741304307996e-01 -7.631100135767833192e-01 3.106929976633531765e-01 1.027875892091347776e+00 1.193131278965416264e+00 -1.104242881538543553e-01 8.646420268936811926e-01 -1.752978167789263519e+00 7.412746342972138525e-01 1.891208524308741090e+00 -7.958589948832806016e-02 2.059074497643718638e-01 1.763345107766313979e-01 1.143063088574607145e+00 -3.056675409833336521e-01 -2.842647542505430391e-01 -1.675709473678211436e+00 -7.871532898453605931e-01 -3.594829136494968047e-01 -6.173295182427970262e-01 3.333339326819124149e-01 -4.710911774956821341e-01 -6.971765775893215555e-02 -1.643303561130283752e-01 7.288004975913322525e-01 1.894192105697127815e-01 8.341007035282697046e-01 -3.462616393128042369e-01 3.014961825118821492e-01 3.265583375755514717e-01 -9.617366244719758317e-01 2.294031432878860244e-01 -9.103520065316915710e-01 -2.062785040045660157e-01 6.012159170295922062e-01 -1.620808696620145706e-01 4.547220786288946881e-01 2.651645668274790424e+00 -4.740247479051820090e-01 1.035471097914247629e+00 -1.090611748064740594e+00 -4.801516457334297772e-01 2.001814451325026667e+00 -4.781401596198964210e-01 4.973608436547608536e-01 -2.540613866955715450e-01 3.836731298496214859e-01 -1.633359577014808606e+00 6.505628012859937526e-01 -3.108016063919275540e-01 1.236828662830543324e-01 -7.954975010751460518e-01 9.895360475375862830e-01 1.411620423874730523e+00 1.229589947592704346e+00 1.008812437301835896e-01 1.571050183528306388e+00 2.493234909482970607e-01 -2.156838050421788222e-01 4.965051050333768035e-01 4.952793129108979397e-01 2.036871468439449551e+00 7.254636702632240031e-01 7.134557817969041649e-01 -6.131858805988020800e-01 6.494716651046826827e-01 -8.382729941156795705e-01 -1.608017972328499301e-01 8.228844332939325712e-01 -7.795026936066152823e-01 -8.649988224481419685e-01 -1.292634576136270530e+00 -5.775177130594785213e-01 -6.288292363888482450e-01 -8.789792298437391072e-01 1.059726217715899033e+00 -4.169352929374023908e-01 -1.698515597248206055e-01 -5.920804093513905991e-02 2.584633888693123049e-01 -2.755031820230290140e+00 -7.012723042738555623e-01 5.583089748968647070e-01 1.550893393984935642e+00 2.247127101749248901e+00 5.529362656593663772e-01 -9.987224958205588310e-01 5.506516802769041430e-01 -2.130660224259638691e-01 -3.720251764679190498e-01 -8.976249874596836653e-01 -5.238740711660360150e-01 -2.072528197109597403e-01 2.514360787319095958e-01 -7.818412645768073599e-01 -5.204579956762210857e-01 -3.571358974305259837e-01 1.250270692850261378e+00 2.269597384335411139e+00 -2.376083130733977478e-01 -9.422537374318066261e-01 -1.015328177450461195e-01 -9.668651626186814951e-01 -3.109314455715508907e-01 -2.423759597904907359e+00 3.740224522282541986e-01 2.055204160592371543e-01 -1.491376075683139790e+00 1.495499479561841261e+00 -9.833741970771994745e-02 -1.017380793964593133e+00 9.002804552929228876e-01 8.567798999375749736e-01 7.631056903399021651e-01 -3.020580317208635401e-01 -1.261557877821582796e+00 -1.242697920996820304e+00 -4.729427312349290258e-01 9.734845625956173309e-01 -5.548774546158180554e-01 -2.426400510499390872e+00 1.671914401065986322e+00 1.054928867495964484e+00 2.125827147193569910e+00 3.141382957067812565e-01 5.682955328358165747e-01 -1.136054660111315506e+00 -2.722478762234582739e+00 4.702323851864728677e-01 9.114843753495979750e-02 5.449920960794737423e-01 8.116966173146076234e-04 -8.984525786660126911e-01 1.317335186547381243e+00 1.132728874393708951e+00 1.327060975318807845e+00 -1.411428882186006373e+00 1.513612362574284997e+00 -9.905706035059610448e-01 3.422684415413013159e-01 9.133240238061981486e-01 1.347169968867484524e+00 -2.211742522733267435e+00 1.512312896617519664e+00 8.118415985123383916e-01 -5.717630157406757008e-02 -8.257469020307917074e-01 9.984932141759499391e-01 5.928326818125830011e-02 7.503391390073421707e-01 3.586072396390998507e-01 2.011534588372328874e-02 -8.212049621169805746e-01 6.220926325252015276e-01 1.000004715012060563e+00 -1.324437184907286014e+00 2.576924581419840266e+00 -9.008870078207724674e-01 5.521632607580905239e-01 1.025295458715094643e+00 -4.575798516906481317e-01 1.645583364473332866e+00 3.643919760826609955e-01 -1.677226377397163515e-01 4.355356004230624967e-01 1.161769395262928217e+00 1.104323274888039164e+00 2.845565524371530541e-01 1.704985829733618452e-01 2.604079359697771268e-01 -2.262104181115258128e-01 3.231340809698609595e-01 1.975561934475297043e+00 -1.230507659057094860e-01 -4.675242570019298993e-01 -3.298938605314912231e-01 1.092565878116381173e+00 1.109353745869193358e-01 -1.465523418847296977e+00 -1.555366326130574843e-02 -2.825972447245660435e-01 5.024649232316559244e-01 -8.850167617276340215e-02 1.091933301863282191e+00 8.078588931979284737e-01 5.590875839578817175e-01 1.012434264802875461e+00 4.411184084011359613e-02 -2.070486695708482205e+00 -6.150241124413351468e-01 2.819175161784541195e-01 -7.921932663744943870e-01 -3.031628636772235597e-01 1.482536423200373932e+00 1.062700778386836298e+00 1.309916743618395163e+00 5.319200763343555627e-01 1.770627664150446590e+00 1.443547770372768158e+00 -2.191396869596371477e-01 -4.663105759499998060e-01 -1.216470066805877659e+00 7.130389947773041470e-01 8.512805695607321699e-01 -4.487132957967753244e-01 -6.968013516555845444e-01 1.459209814550470885e-01 -1.150356285305425663e+00 -9.645655349167921999e-01 2.617053752938321987e-01 -9.196729249163334563e-01 -2.834041744414847463e-01 9.002023389569430156e-01 -2.600696822818389653e-01 -1.287042692995782112e+00 2.622375868426939927e-01 -6.562720962151387116e-01 -4.446145166184640174e-01 -2.454173622587588977e+00 -8.740252678405215914e-01 -1.090194919083182556e+00 -6.774391725089308203e-01 3.975079680754234346e-01 7.212720760728997815e-01 9.550905051814775337e-01 -1.732339731300259755e-01 -2.077230246528060320e+00 7.422606693253963606e-02 2.336004289083615792e-01 1.303276757031514466e+00 1.199133431241959036e+00 1.586568558811253249e+00 -2.675068256797919486e-01 3.084696919400099421e-02 4.542677289791828277e-01 -1.041585207957949732e+00 9.222802970275933987e-01 -2.811538189950277267e-01 6.943830808248130371e-01 2.268541656138951812e-02 -6.311029052877449308e-01 -3.662890105710497890e-01 -5.549093471087136464e-01 -2.322741880948391846e-01 -1.362655466914773239e+00 8.195950481969684898e-01 2.033322493562186861e-01 -9.158476334747478464e-01 -5.105029611289518821e-01 -9.139086114377171777e-01 -1.622651553065114438e+00 -1.137983585072349868e+00 -1.119233349040527070e+00 -4.426614434624412397e-01 3.797463169117496484e-01 4.499201929669041089e-01 -1.459964638183170772e-02 2.294088308590325753e-01 -8.246600032054191010e-02 -1.658128218835327239e+00 -1.005332628483529334e+00 -7.775765942801237118e-01 1.815259954819405275e+00 1.784131232069956940e+00 -9.496931886815386248e-01 -2.226877726275362512e+00 2.071027952136733075e-01 -2.009859530138818073e-01 1.689104418090982662e+00 7.438430766535774064e-01 2.245597551829255356e-01 -1.830893901491929654e+00 1.263085914751212568e+00 -2.840815750600675038e+00 1.318144982750675487e+00 5.473062449526746587e-01 1.532183567676911329e-01 -5.663045583691239671e-01 6.037444681755375075e-01 -2.730592142712501835e-01 6.256371062774652714e-01 -2.192337561705024473e-01 3.995688652615497216e-01 -4.162436596161719904e-01 -1.067516556840418657e-01 -1.168175949087364440e+00 -5.305806538175193987e-01 -1.264298112432623133e+00 7.836382405722625011e-01 9.236237507782503187e-01 1.456374747307725537e+00 -7.771640882423128671e-01 7.909566013932389783e-01 -8.605665175064953765e-01 -1.584362002956004156e+00 6.689041862913289171e-02 -1.792656934194238216e+00 -5.488331117597310405e-01 8.428477766694992823e-01 5.153903845851686150e-01 1.606872044657436716e+00 -1.088096694489740779e+00 1.183197505678231343e+00 -1.258228848529771848e-01 -1.715821340729716704e+00 -5.526753133933698381e-01 5.190050307463013324e-01 -1.747644090929900029e+00 3.106226306618357080e-01 -1.735671493375524177e+00 -1.477424402339647114e-01 2.285792963267467393e+00 1.830877694284042345e+00 7.502479617287178826e-01 -1.109977203002803225e+00 8.485519640694009214e-01 9.706825816304761601e-01 1.502510354847611973e+00 8.213149884949633162e-01 -2.174525289023010455e-01 -5.336170349371169852e-01 -1.514032707457745097e+00 -8.555480043921848132e-01 -9.901643110118547586e-01 8.359455119273047352e-02 5.757490615866994732e-01 5.746672872011914235e-01 -3.706422472481831765e-01 1.591590723703632327e-03 -2.030733977765756482e+00 -3.837139851324719575e-01 1.878534524071614753e-01 8.482229070825035855e-01 -8.201799896007707646e-01 -1.693570952286238107e+00 -4.537543311269847668e-01 -5.300531719809354891e-01 -1.108272375235977297e-01 -9.506119888250487149e-01 -8.363747441101555546e-01 -3.892421796436337789e-01 -1.435789263086270751e+00 8.894582509785639024e-01 1.477893655438110354e+00 6.041389832405419380e-01 1.365568193203616776e+00 -7.793511711595024760e-01 -1.079288702555785573e+00 -1.134039752971852444e+00 -1.063138325193432321e+00 -8.485821081008444455e-01 1.476677671836930994e+00 1.191057092568217762e-01 -6.695444588930491228e-03 2.312612195554303973e+00 -4.620933089411128902e-01 -8.842219689192564180e-01 2.212829609002354037e+00 -5.173297927036883959e-01 -1.853668583017849258e-01 -1.276678639695143724e+00 -4.933166966952207133e-01 1.882226352362506905e+00 2.591822652518216863e+00 1.437451890574644064e+00 1.226057926158296008e+00 2.655057372023486018e-01 1.647783469782767574e+00 2.760917646217684873e-01 -3.806208288916266835e-01 2.212776081504277612e-02 -8.764327088670876842e-01 2.255022498087659422e+00 7.696215552445249131e-01 -2.991336063785293015e-02 9.707703054528040720e-01 -3.424641926854493645e-01 -7.382930983013040738e-01 2.099701745581744383e+00 -1.546405133428259415e-01 1.081303044492293752e+00 1.231452559022006010e+00 -5.230209478384357791e-01 -1.992920179246738255e-01 2.413395524411713344e-01 -7.485608221281000452e-01 7.277031649892402587e-01 -3.844722445228179047e-02 -6.371897058395684654e-01 2.044396013139750501e+00 1.887692040561669060e+00 -1.874372308407763255e+00 2.049886097947249686e-01 -1.036688682764564939e+00 8.875326971000336851e-01 -2.116073483539262223e-01 -3.509582622056325318e-01 1.114441562401879748e+00 1.507314799630588009e+00 1.500088238269069896e+00 5.669018346598171665e-02 -2.122644716461094649e+00 2.220711792241820415e-01 1.074917237407833626e-01 -2.542963954015209915e-01 3.716188680313390336e-01 3.383264890271224790e-01 1.305878899037097529e+00 3.262841929735539326e-01 -4.035323528223034861e-01 7.257926843715624132e-01 1.178460977704241408e+00 -8.444735767999491660e-01 4.364065960293507795e-01 1.482037324788297639e+00 -1.027901998739138900e+00 -8.998263849465097941e-01 9.812869450360687251e-01 -1.338574025598234130e+00 -4.516402120223584893e-01 -4.769838156029564402e-01 -9.882406794831456454e-01 7.349563684797826291e-01 -1.656718785757470558e+00 -4.943434445422135726e-01 1.899542568095396122e+00 -9.783302411362451156e-01 -2.247000489351255459e-01 4.490641614001336657e-01 3.254541765391475994e-01 -1.115836070055061802e-01 5.615902614778789381e-01 -4.356692000813608412e-01 9.756786673368446350e-02 7.938760123561489079e-01 2.291022384447800597e+00 -2.216435411302863367e-01 -8.000164674700781242e-02 1.140420574095084350e+00 -1.875411857527128578e+00 -1.316924647238849166e+00 -9.435038928646570788e-01 5.735812975188668839e-01 -9.251721205288830907e-01 -1.611572306028455692e+00 -1.373703690988027359e+00 4.097036769347845997e-01 5.452785971906796980e-02 1.519120048834574188e+00 -1.639744679957103046e-01 -1.947945120673238995e+00 2.009438406729233684e-01 2.768015916283450117e+00 -1.498624588084292775e+00 6.975980086065522445e-02 -7.328332913171141660e-01 -2.888943447461300718e-01 1.353709651374081224e-01 -5.293569783870009093e-01 5.038609404787099955e-01 9.415281561053492898e-02 5.222118368080648221e-01 4.487340816017316714e-01 1.027047465548769356e+00 -9.029080857725555465e-01 7.718692546794908571e-01 5.765481198663536810e-01 -2.284228617703238484e+00 -1.552349314233315791e+00 -2.821993472298904293e-01 -5.869589029947280823e-01 8.520101167878280091e-01 1.217444539292227512e+00 -6.323893074431079508e-01 1.379203842748664366e+00 1.493836847538502523e-02 -6.965009030462332440e-01 7.725670664410410060e-01 1.088830601563689493e+00 -1.349999432231019592e+00 1.193564138270271524e+00 -4.157837879479285847e-01 -1.290321533681004995e+00 -1.753398737735820001e+00 4.818008055598991257e-01 5.038884846791961136e-01 -5.858850424824793013e-01 -1.417183600231463059e+00 -7.803133776015156453e-01 6.368104743428647518e-01 -6.818828787755807364e-01 -1.911867283546589691e-01 -2.058049033229985003e+00 4.053773328192173953e-01 -6.609540128868876541e-02 1.107464274410554506e+00 1.379828641195048222e+00 5.345675252501914249e-02 4.525689048731916797e-01 9.185428015630610066e-01 1.132742509313361956e-01 4.212341960463433232e-01 -9.154806121310443690e-01 -1.309285512537688989e+00 6.341610112788851339e-01 -1.766357096431766305e+00 4.951671795220042860e-01 -7.551787367259864547e-01 -1.538512879146645418e-01 -6.601653415700227123e-01 -1.139515082903076015e+00 1.296894052332556946e+00 -9.333450426465568217e-01 -5.224579820488670645e-01 1.331561081246781797e-01 6.506611801150002927e-02 -5.959708168378357040e-01 3.263290549285668418e-01 4.097752302640231270e-01 -1.419119607495107349e+00 1.650101101924286717e-01 -1.148260995505567678e-01 -1.229720763417831320e+00 -8.602097824100671808e-01 1.669178593008344036e+00 -1.417904282198501731e+00 -2.796087492311882250e-01 6.888454226944431547e-01 1.360523682574972026e+00 -3.664818249717939347e-01 9.706528152031138612e-01 -7.310355487080625325e-01 8.132911395067752292e-01 -1.479789467209138065e+00 -1.367101673161179365e+00 9.420364559148340644e-02 3.178189434676954028e-01 -9.972946773632240802e-01 4.264654924015003901e-01 -3.785951412624270485e-01 7.200126337527762432e-01 2.451036274434786055e-01 -2.076640963921007887e-01 1.190218382283621257e-01 -7.326792922703914690e-02 4.529777336108845032e-01 5.561107993218822321e-01 2.164791155949832291e+00 1.074908513411014788e+00 -2.294036807731654748e-01 -7.432800237646398633e-01 1.113714125527766496e+00 -2.437944855223812990e+00 1.945488237920903456e-03 1.453126557387639795e-01 -7.036097985214386785e-01 -1.854338758063758030e+00 -2.240696533472167629e-01 3.902865738956998731e-01 1.086798031482832938e+00 4.374986328615363407e-01 1.010835179925779342e-01 1.027002441441994929e+00 -1.019911876725866140e+00 -2.223365533399155047e-01 1.010039234735602837e-01 -3.279469478615738010e-01 1.150960931003838228e-01 9.111035707380202853e-01 4.905713709958886559e-02 5.608837037617106502e-02 1.000475196108396636e+00 2.975593359044247932e-01 7.025461917538559087e-01 -2.187940095616363489e+00 7.378975109330085935e-01 -3.032209153669236934e-01 3.935017773650843764e-02 -7.448387440420874972e-01 4.479335103085311798e-01 -8.756113823338886881e-01 1.516317620837859925e+00 -1.135331217838848383e+00 5.175429660210180138e-01 1.024837641446421754e+00 -3.004702439592026320e-01 -1.681395675702019199e+00 1.408531545592455192e+00 -1.488904335485456351e-02 -1.039532645382324372e+00 9.292707278616113564e-01 -7.496820570888208628e-03 -7.037660145658408695e-01 -1.009181727926688588e+00 -2.280041641807439401e+00 -3.613991722086419278e-01 -5.112675650901474800e-01 -9.645730278900960242e-01 6.349715658813213093e-01 8.717083989888137208e-02 1.567083229279303103e+00 1.111208044994260957e+00 -2.393005873378251103e-01 1.100475054922648077e+00 -1.121803540379195524e-01 9.067547399249074047e-01 -3.439268317413923248e-01 4.568099466209222803e-01 -6.167270245348218660e-01 9.217853134424517370e-01 -3.506692728160096251e-01 2.456305307980388708e-01 5.413614588549598983e-01 -7.689996040879905348e-02 -1.179168136549267887e+00 1.450288043419473705e-01 -1.282335827741041046e+00 5.372999355162428881e-01 9.967053672465899794e-01 1.737628596325132113e+00 4.379795679810103981e-01 1.296136315593536148e+00 1.466334268947588448e+00 -2.851662617926536969e-01 -9.066867836450311913e-01 2.300143701138656738e+00 -6.011383044040703449e-01 6.448759202975946625e-01 1.066138715321162778e+00 7.976104975296384458e-02 8.642541477348439916e-01 -2.817668356631817805e-01 -2.226656437927106436e-01 -1.388221726331213324e+00 1.400791148451342449e-01 -5.608536934802372809e-01 -7.222242154354505672e-01 -1.424606431054172562e-01 -1.549412104688773495e-01 5.631165962810575909e-01 1.640395402792029333e+00 8.668161059162782234e-01 6.142612175505742789e-01 1.168415543376321697e+00 -9.680287665122265794e-01 1.955257461387874540e-01 -1.655396355252323426e+00 8.772774086069010102e-02 9.137762840861055058e-02 -5.504332569306015221e-01 1.522569843349081742e+00 -3.678970223037434928e-01 1.748198912888309753e+00 2.011498455654006978e+00 -9.301922448971680080e-01 1.342444679147970499e+00 -1.216639025663633022e+00 -7.643318231591098022e-02 1.367272825059127894e-01 9.918639773616376720e-01 1.938532114455988054e-01 1.587560258210081621e+00 -4.104004819500591816e-01 -2.069072605144694155e+00 -2.054570566826625921e-03 -5.240953106269299333e-01 -3.118072075248780606e-01 -1.436088606993581873e+00 -6.389496022526650609e-01 1.157420825631385285e-02 -8.789601043086266996e-01 6.193009002433949584e-02 2.451762561771545501e-01 -1.691541598302018778e+00 1.056118660848104351e+00 6.084744841880715960e-01 9.400546005029259966e-01 -1.136301084510138004e+00 -5.307305803748246786e-01 4.951066727367035153e-02 2.993072372154984562e-01 -6.304176822622636900e-01 -6.480568182529780064e-01 2.836467026006567749e-01 4.266919799021333670e-01 -3.153394777091763079e-01 -1.258239330156180946e+00 -1.494066865134779931e-01 9.082252103752075367e-01 1.423749484463258996e+00 3.155610260379296261e-01 8.440669988949093261e-01 -2.630383467928172347e-01 2.059351666847077489e+00 2.577182924487352866e-01 1.337995064020542246e+00 1.288656559980130734e+00 1.277700444673818714e+00 -1.992355069149025937e+00 9.458571862837953370e-01 -4.048428583759605126e-01 1.158982565876950144e+00 -1.792754136286988098e-01 8.096578178481553811e-01 -1.444830130256258283e+00 -8.835865644601688107e-01 -4.470689562208806644e-01 4.715345308507536415e-01 -4.640181210777877263e-01 -6.804199572976652455e-01 -1.724209670273340461e-02 -5.378930957357499487e-01 -2.215658695648464072e+00 1.399528424080807021e+00 -2.404364915204874331e-01 7.471606225542483104e-01 2.861374579012952446e-01 -1.150149814987721841e+00 2.046320281337673741e+00 -1.685235734506834948e+00 1.494658791101101669e-01 1.916531216602000098e+00 4.154105608934468008e-01 -1.990147375470854296e+00 2.246072235906500847e+00 1.852142308385273384e-01 1.017429141617946176e+00 -3.995125747317982978e-01 -6.393577529857594755e-01 -2.258932759955757152e+00 -2.442244078578497124e-01 -2.602287114735753470e-01 -1.218095739558327395e+00 -7.448858949544766572e-01 5.425035496984836891e-01 -5.855181690062999378e-01 -2.372487318881943530e+00 -1.475374275070920893e+00 1.016870289097453695e+00 1.259274352667507424e+00 1.525434199754998055e-01 6.313128271073215059e-01 1.753592570073322365e+00 3.191156843054828718e-01 5.428724708752652450e-01 3.085044984312130256e-01 -1.704703687944386870e+00 -4.936650202004830290e-01 1.340783290662602711e+00 4.169759054719991975e-01 8.920230465006058207e-01 2.489336920851523416e-01 -1.584116611523867624e+00 1.297193270545403010e+00 -4.354963919444196363e-01 6.863523936802782277e-01 -3.178520585909148238e-02 4.249545931717550462e-01 9.787490537433377602e-01 7.991378252507626290e-02 6.979975233812595325e-01 1.030850754930038971e+00 -5.735495914231039105e-01 5.200457585967940277e-01 -2.672457940032469392e-01 8.032449963569253670e-01 -7.470469558568560986e-01 6.226353716832105922e-01 -5.535823132468322555e-02 4.781355854630981450e-01 -6.171231394563599926e-01 -2.658993200367902321e-01 1.250045432509297449e-01 2.716700851997772226e+00 1.400736247333893292e-01 3.153615814068919110e-01 -8.992448297541968394e-01 3.311796108987551390e-01 -1.872572070120687160e-01 2.519801492350154382e-01 -6.024330934375263791e-01 7.923086571487009122e-01 -3.332045203335997491e-02 -5.597930845172307546e-01 -3.828201032168444123e-02 -3.740486202916468716e-01 8.929482960067444131e-01 5.127287340628573498e-01 -1.178848382894917279e-01 5.553947529109653364e-02 1.239633210448757961e+00 -1.234135797561550341e+00 9.274324538972253951e-01 2.201769815862905655e-01 8.192900488536145609e-01 1.272687218712237778e+00 7.263252316242954087e-01 -2.137522653340602485e-02 -1.535232333787655890e+00 -6.970373764547176387e-01 1.405388241025166574e+00 1.879332309285957903e-01 1.051145537688963350e+00 -9.246933989627855732e-01 3.619467497846118875e-01 1.739354677280052996e+00 7.018630746662205544e-01 6.696086205014836201e-01 -8.877044467669185090e-01 -8.527336487199973503e-01 -2.160113293410606428e+00 1.270473976104090852e+00 -1.306288818273937169e+00 -1.285134508403680931e+00 -1.580597080224087625e+00 2.065231124183110611e-01 6.433586429184603439e-01 -8.795138272561511261e-01 -3.846552986187237178e-01 9.588259731147319789e-03 1.885165866288164571e-01 6.194583795564684303e-01 -2.088353346495993357e+00 2.363027463045387577e+00 -7.211252816710366220e-01 8.125305951061845278e-01 1.503194079896464919e-01 1.118094239422594977e-01 -1.121497338080995165e+00 7.988381666212845955e-02 1.034598618280224702e+00 -5.874094508757422561e-01 -2.465943165822743754e-01 -4.998796943021792671e-01 -4.472754356253358377e-02 -1.942451507348412140e-02 -5.927669497008047905e-01 -1.409116021211222591e+00 -7.895503534956888059e-01 -1.816552406249266172e+00 -5.447214654793297584e-01 -1.388181346962673590e+00 -1.248365156179269547e-01 7.380235355818640652e-01 7.413117935296420491e-01 -1.063908923209442081e+00 9.806937596372903299e-01 8.529814444691914410e-01 -1.947790600754815804e+00 1.444765001438353957e+00 4.680015955100628178e-01 -1.091731760583136257e+00 1.880409337326328867e+00 5.200701469550422784e-01 7.106859290260545414e-01 1.094215999955202356e+00 6.280580424699030440e-01 9.908733833627297871e-01 5.085073112981224330e-01 -9.961110526393485154e-01 -3.541296688125675773e-01 5.207372657994733256e-01 -6.825081062281738165e-01 -1.263313281204750060e+00 -2.899620408320633946e-01 -1.949843756806120876e+00 -1.245823225733946105e+00 -1.023358050981989231e-01 7.196740330278457165e-01 4.107713172200262997e-01 1.194747754498628023e+00 5.038034184976072360e-01 8.278859652198929941e-01 -4.358332311889076549e-01 -7.728336959638218984e-01 -1.763719171137781760e+00 -1.160501281677828844e+00 6.407678927886557574e-01 3.626076739578180663e-01 1.099391863806240988e+00 1.127473866027685512e+00 5.710426910199759565e-01 9.495871815772850555e-01 2.709207211047320207e+00 7.405973030726324957e-01 -2.062864009485368300e+00 -4.677007479121779165e-01 -4.738965577305306875e-01 -2.175305605951513233e+00 -1.238238825171264823e+00 1.033746933901745102e+00 -5.731363428366700319e-01 -8.405331335708408069e-01 1.102445219623389816e+00 7.786401825976988281e-04 -8.020168170990289447e-01 1.003121599028454991e+00 6.433582944119832225e-01 -3.890104037950400939e-01 1.746701945863353922e+00 1.748593025064352491e-01 -2.259846949859983800e-01 -2.538168600435925515e-01 -3.568755565253988182e-01 2.582005499114272684e-01 -8.352860538357471665e-01 9.300246023728904188e-01 -6.303794553418475832e-01 9.694132416538181474e-01 1.102183168283893622e+00 3.812260723699962828e-01 -7.903775810123998824e-02 -7.642349207730293470e-01 -4.030683816039961620e-01 1.067046735986356243e+00 1.402993722623659123e-01 -1.507219934819471252e+00 3.592063906028608034e-01 1.437658049858866333e-02 1.247586981782021542e+00 2.735288054277291714e-01 -4.815673514618397100e-01 5.007135019037750601e-01 -1.051623504108501139e+00 -7.886078943588576973e-01 -4.358286464183815934e-01 1.137468263105240185e+00 6.853845924280099755e-01 -1.449152077203363920e+00 9.802228606775614805e-01 -3.398128388942026623e-01 -2.876307844873926545e-01 7.604220412079631952e-01 -1.779957652794554868e+00 -6.480313639153504335e-01 1.789856256385603459e-02 -1.586814961050043271e+00 5.804009009354813564e-01 1.192148922686553592e+00 -1.973534431236670939e+00 2.176708515430159085e+00 9.058882869546811545e-01 -2.342788468704092963e+00 1.891787048500835455e+00 -1.199518966606582193e+00 -9.560474290834076738e-01 1.673643804535390467e-01 1.970376595520038077e-01 7.905345325008572566e-01 1.025854696553528123e-01 -8.394138954962195864e-01 1.083230778530695160e+00 -4.640684333969555819e-01 5.341119441637249832e-01 1.555898219633075508e+00 -1.670986639215594094e+00 -7.615567447242955756e-01 -8.787894804048874686e-01 -1.183757793489669918e+00 3.058476506393382088e+00 7.477047274127858190e-01 -4.788695659467082089e-01 5.589146918501662897e-01 1.898168687872244182e-03 9.852797752234557227e-02 -1.277962838607182183e+00 1.176910890835836776e+00 -2.649482933604668133e+00 6.703762523604056556e-01 1.115010999503557754e+00 3.932253931235970557e-01 1.774602786718907810e+00 -1.405076773046777472e+00 6.578693427250550396e-01 -1.394248076558997962e+00 -3.428486888619888262e-01 -3.957867059029394619e-01 7.188819523739480299e-01 -6.785831092557962352e-01 -7.015128741588951833e-01 5.323154155401647047e-01 -1.505765575796924383e+00 -1.867484254274807687e-01 -1.132360382447415548e+00 -3.166692980013025016e-01 1.649895679360370293e-01 -1.371038638070067428e+00 5.190684751485128423e-01 -7.334896711387692836e-01 -1.291050627700057962e+00 1.858517483810645965e+00 5.800875483351444206e-01 -2.032701230626293432e-01 1.286230440565844790e-01 -1.299060204805213781e+00 -9.600980850186319193e-01 3.999898984838030080e-01 9.071662714070745370e-02 9.920313435243613420e-02 -7.116221547876716569e-01 -3.703886933995864106e-01 -8.295503134635842102e-01 -3.288903599736952565e-01 -2.410170704570382266e-02 2.502627301774146967e-02 -1.803335623674297450e+00 -2.450697053291745961e-02 -5.026425348391591053e-01 8.569509930516528984e-01 4.163244612574860670e-01 -5.366353817096023437e-01 5.558491360483488325e-02 1.900985803236160121e-01 1.104091659631264433e+00 -3.149992903000268241e-01 3.649397642221661187e-01 2.155934253118003963e-01 -5.566296326365166580e-01 -1.075748408674120027e+00 -1.541817978703141190e+00 -5.122795826762056581e-01 -1.790899886649302830e-01 -6.287534389944368085e-01 1.449198887471884190e+00 9.290235520821474857e-01 -1.163120258761000114e+00 -1.274687740951706116e+00 -3.512881354779147092e-01 -5.076187430065416395e-01 -3.442754121951996815e+00 -1.065283842539713977e+00 5.356314961747524889e-02 1.873217307142095167e-01 -1.740604566087487814e+00 6.287671529734080167e-01 3.814359429014571035e-01 8.733618431556349204e-01 3.864659865144651207e-01 -4.086890255806902572e-01 4.804785440408633201e-01 2.321471580304496629e-01 8.129895633127141030e-01 -1.135887466030456761e+00 -1.506549636090195987e+00 1.203819206205104075e+00 8.575982585670258174e-02 1.707836392954178439e+00 -1.361717895303424575e+00 1.975270580467411996e+00 9.541896136038855447e-01 4.904821012257443713e-01 -4.630554002849767564e-02 -7.293632105398953902e-01 6.067717668620752347e-01 7.135315775406192440e-01 1.178946296940537763e+00 -1.353325808072204151e+00 -8.448412114248334825e-01 -2.401188090166464228e-01 7.116395031363818013e-01 4.809127185222240031e-01 2.052591526591840687e-01 3.417643885085371869e-01 -2.730650700832166003e-02 -1.506294095172478364e+00 1.090592765717063040e-01 -2.367120471454721375e+00 7.507223081703412459e-01 1.830535664189018030e-01 7.048970227755096962e-02 1.894646530905433446e+00 -7.550291092198286869e-01 -2.176815150479534389e-01 -1.080758366369878987e+00 -1.242444719527167507e+00 -1.569072999400886292e+00 -1.351093647943639064e+00 -1.807005691102929745e-01 -2.841507909165899223e-02 -5.306030524881225757e-02 1.520751691542873985e-01 -1.255380641352230819e+00 -8.347627921994094091e-01 1.246240189008326338e+00 7.711370354604579758e-01 -1.278753083057788675e-01 3.218796896213249603e+00 1.138069829669055150e-01 7.919934446414860219e-01 4.130679975780509605e-01 6.223517327988836723e-01 1.382364423113557339e-01 3.300564840765879970e-01 -8.357069302969312163e-01 3.804534586126645523e-01 3.146976802323685485e-01 -9.842545550679028254e-01 -2.357227402989787279e+00 -5.307956035078725820e-01 3.097132362072261835e-01 1.804388080709583980e-02 -9.854066696498597899e-01 7.726374338569837186e-02 1.204187073589717549e+00 1.328281930148776935e+00 -1.862885805277340601e-01 -1.581913624076324520e+00 8.332410399610402640e-01 1.818083551044697321e+00 4.501907516916469065e-01 -7.935433823609697734e-01 7.736926757868957116e-01 -5.111564368358968435e-01 1.991890762091914402e+00 -9.467931232626926041e-01 -1.326424678691668690e+00 -7.586038401530709185e-01 4.251351343633837931e-01 -6.952140799103367907e-01 8.116339179542291227e-01 -1.021346972158484245e+00 2.272549986417808365e-01 -1.230460109398233914e+00 8.470527730800455624e-01 6.056160290640081323e-01 1.936821418580339405e+00 4.185875447771152946e-01 3.994524021733299457e-01 3.094434365867322900e-01 -1.601333631555482917e+00 -1.539129285400809621e+00 1.371036138301005236e+00 5.326545936069688736e-01 1.955165433664495245e-01 -7.577061402081035624e-01 1.901273366640948703e+00 1.851170829674169571e+00 4.997950880793297634e-01 -9.157218452518285368e-01 6.204554505166900991e-02 -6.761138281181908738e-01 6.870819838530259904e-01 8.684278474282416393e-01 -1.030663729871740042e+00 -7.242599308032000582e-01 6.895040827289956875e-02 1.865176520510588021e-01 8.493209949334079578e-01 2.477086127943288196e-01 -2.149008617025990997e+00 -1.133039937546450826e+00 1.776365848968420869e+00 5.202794098931572409e-01 -1.445639852713364482e+00 5.433283598864303565e-01 2.015743497472951284e-01 4.412153681332265515e-02 -6.365857160121692893e-01 -5.802201524370964592e-01 -1.275993108972315326e+00 5.715338767054504165e-01 6.577297334796867734e-01 -1.651020750923715141e+00 -1.659571662800237268e+00 2.522161267083161129e-01 1.489704857278695282e+00 -1.653969263472302720e-01 -5.856788687498716284e-01 1.131239428191891827e+00 -1.691827468187714206e-02 2.655636632928979335e+00 7.262368796685925165e-01 -1.222206708055132207e+00 -1.968487471187997828e+00 1.248354295839958494e+00 -1.043031073562065592e+00 -2.811708079185204490e+00 -1.664704974162808604e+00 -7.398967996030604288e-01 2.559675864491195996e-01 -1.198921874218271816e-01 -2.011792572956291991e+00 4.016389949575813190e-01 9.789205472756680182e-01 -9.835697254437191228e-01 3.254310767496905732e-01 6.959375327407383294e-01 1.310666742940879370e+00 -1.072578545850617182e+00 -3.680848946115867770e-01 9.630370285791057805e-01 1.327624760758852718e+00 3.819885729347641951e-02 1.524606172315686958e+00 -1.544510711980457973e-01 -2.888763095717031826e-01 -1.279805730642304476e-02 1.748161613982066320e-01 -1.193976870112374966e+00 7.614965361663637022e-01 -3.619659543621786546e-01 -9.132568284697711869e-01 -4.086371873535707966e-01 -2.192708936984015880e-02 2.342405681081121960e-01 -8.339475179937035076e-02 -1.739944862197064512e-01 -6.519769193828185427e-01 1.092483133445088184e+00 1.073876990557683271e-03 7.548387504975830886e-01 -5.952267678022438169e-01 -3.130465097078852788e-01 1.656107951817311907e-01 -1.852267977990448011e-01 2.015494486763802939e+00 1.030721264253034120e+00 -6.301483786894562789e-01 3.888648695870576266e-01 6.007494325073968744e-01 -2.493447314102710533e-01 1.035068318937256038e+00 5.905157703191658003e-01 2.689206731408947393e-01 1.100224526316387674e+00 6.633766982065477658e-01 -7.308791998756728470e-01 7.679936550747284985e-01 -1.073959800041374008e-01 2.488336929147603738e-01 6.524537370890973742e-01 8.572012569606256571e-01 7.417252015186160952e-01 1.688743208543246888e-01 -1.515189656334958501e+00 3.730897010867368913e-01 5.985541503451661249e-01 -3.122790488841648560e-01 9.597109677487536405e-01 1.144466197968713184e+00 -1.744939706522761202e-01 -9.643190565670753944e-01 1.705153592607647539e+00 1.585077562623531389e-01 3.518279716541238944e+00 2.361219470052314806e-01 5.505347001600786605e-01 -2.658756626293132808e-01 5.396135471336808154e-01 -1.048903102695489808e-01 2.053490882109274107e+00 -1.034057004096133658e+00 2.537012338780407550e+00 1.574687308806006047e+00 9.040216557776141748e-01 1.508010379498096576e+00 2.381286525525284858e+00 1.190782573242524123e+00 2.797499918189637835e+00 -1.847721878954419195e-01 1.281229360860115074e+00 7.122707213950371097e-01 5.910194796177642429e-01 1.446404371454808491e+00 1.115730392862814169e+00 1.732361288212231232e+00 1.956611853795278133e+00 1.738783743890112365e+00 1.605220658296587111e+00 1.157935283549515804e+00 -1.960278266800927205e-02 -6.839805219628554145e-01 -9.757215963532862579e-01 1.784484248610544777e+00 3.543784278881662031e-02 1.045984523632541574e+00 2.474519157255176793e+00 1.642757057561411216e+00 8.332514734764814301e-01 1.705051431680327800e+00 1.370789554031517810e+00 1.197507007607362395e+00 -1.514410641220041431e-01 1.999486490601657396e+00 3.181695118800345501e+00 2.770594522881328348e-02 -4.184419906073691964e-01 4.621391715634496355e-01 2.170336107737991682e+00 1.591341853817150431e+00 1.460704528638732347e+00 1.993954183361021260e+00 1.236247840955519317e+00 9.800281017803472716e-01 1.262327573257986169e+00 -2.679713903549959531e-01 -1.540281242734882206e-01 -2.396120968665506057e-01 1.752795631436173007e+00 4.463831315422975288e-01 1.637205088780433249e+00 1.993336403903655407e+00 1.188902385882708135e+00 1.814773061306657276e+00 -1.186811386419334813e+00 9.116838906760994510e-01 2.341476212197707019e-01 7.489212134957727862e-01 -2.942580042211967450e-01 7.348387989840625689e-01 2.594298910719931683e+00 -4.782485152992078659e-01 -2.465711280551357021e-01 -1.485721008385387787e-01 -1.752584410641688351e+00 -4.999634725717325145e-02 2.137435216646674796e+00 1.055355214169062972e+00 1.092900470290656845e+00 2.207329556968950168e+00 1.079035661319573070e+00 1.335237306669432300e+00 -7.382566976694363015e-02 4.145747959927237880e-01 1.549852962591458327e+00 -2.688515808008753449e-01 1.960658932883605488e+00 2.075329475657647915e+00 1.140465299758054163e-01 1.967628158403869953e+00 9.627627950896984199e-01 5.903725799563565024e-01 1.878693840300158957e+00 -3.089929542377288785e-01 1.413508259861934180e+00 -1.271192480084194054e+00 -4.240788771803449264e-01 1.209727263314084089e+00 1.357819364145008922e+00 1.072752479120580582e-01 1.000484870569048113e+00 2.201121151544332299e+00 5.747768663537330402e-01 1.696359437330825726e+00 1.297046772369335521e+00 1.599902706468854796e-01 2.868782641423029967e-01 1.279660841455997566e+00 1.405594178584594012e+00 3.406833976474787917e-01 5.875917433388727629e-02 -1.297424334459605255e+00 1.098244212077234883e+00 2.066532737156201727e-01 5.773421894622802197e-01 1.300984565457872666e+00 1.587635851782779328e+00 7.721984023765483540e-01 2.088332383102625700e-01 1.453660311368601965e+00 -2.072294754907453851e-01 3.210768073869658679e-01 8.182791180584579882e-01 2.303585547286264745e+00 1.155316640447368259e+00 5.831229597681117371e-02 6.363320071113268694e-01 2.689797717132285992e+00 6.340489418508858666e-02 2.461673952212138694e+00 2.025377628113928630e+00 9.495824245856023804e-01 1.051326025855279234e+00 1.379331565352114763e+00 1.849354825363188848e+00 1.140607778858323762e+00 4.997272605396370637e-01 -4.424308867997789330e-01 1.267428166860738781e+00 1.212050001122823684e+00 1.542641594938135130e+00 1.352096653238212376e+00 2.349607374606612620e+00 1.331383654869428224e+00 -1.961010686655567659e-01 1.899625991951205684e-01 2.905904771472325177e-01 -7.587365587252582477e-01 1.693529086501709635e+00 6.216744641212280653e-01 5.272743685851437601e-01 7.986798416717084681e-01 1.596756880463343409e+00 1.509330701928631446e-01 2.543249101919190513e-01 2.085821544691515705e-01 1.765117922660135896e+00 7.493703343668188799e-01 3.544686141184990813e+00 1.185694135536651705e+00 2.812054961412985943e+00 6.448058557495893739e-01 3.186882653523792075e-01 5.396568609360731239e-01 3.315865187452314178e+00 8.863050057993079878e-02 1.771276933952323496e-01 8.382727657531928722e-01 1.930292232751851689e+00 4.581443422562514467e-01 1.576890509416225328e+00 -1.071541437652041795e+00 6.907101234839156945e-01 6.057029178349631060e-01 1.468844383338091530e+00 8.556329643525472095e-01 1.933336626512492051e+00 2.023034932829025134e+00 1.994154989961388624e+00 4.994130755807634769e-01 1.420803137260265414e+00 1.522581683695443999e+00 2.490497244075220440e+00 7.354202293839176008e-01 1.031236436654872968e+00 -3.271427964024461454e-01 2.425502550557478099e+00 1.992186963686883860e+00 4.788741669354805164e-01 9.084369790259509969e-01 3.173938968317768783e+00 3.118097959141907349e+00 1.792434128398424420e+00 2.144426480466989915e+00 9.963945388461824537e-01 1.198179140967096545e+00 1.924753293446203051e+00 2.275780900775236759e+00 1.734357570754564648e+00 1.256511399033266141e+00 6.263681805592197227e-01 3.769685699084493802e+00 4.346764764270488968e+00 2.513005462054787031e+00 1.135160879195933559e+00 3.025805309940707288e-01 1.211782486446779217e+00 1.558092823548731021e+00 7.864790192889856701e-01 2.502782552948350947e+00 1.415417317531860508e+00 4.438933749247486737e+00 1.322662487726963043e+00 2.170909704412609997e+00 1.169427737422284785e+00 2.683204476779339487e+00 1.611985938051288647e+00 -7.486462009203009860e-01 7.540581541858570880e-01 1.299172294849258558e+00 2.195616111481373700e+00 2.825580011406168879e+00 1.439232081308234434e+00 3.688575396041609000e+00 2.877357908415874910e+00 1.304644862605931710e+00 1.727415056574072461e+00 2.226367359702905446e+00 2.143293737629734963e+00 1.038124074282414711e+00 3.023645941167289131e+00 1.580312478537562404e+00 1.337437314861044335e+00 3.818943059768318715e+00 2.353272165854657594e+00 1.444783548103644177e+00 1.315531727763404879e+00 2.055973927159140846e+00 1.386643549509818163e+00 1.503960509807112267e+00 1.443587186930250121e+00 2.791701125995183386e+00 2.457289942289781148e+00 2.220493594625226663e+00 2.618326319457231488e+00 1.150088483438603815e+00 1.444853562071035880e+00 1.876469460412063084e+00 2.472099231800712893e+00 2.534790737443237685e-01 1.496217748493896549e+00 2.022482591322938728e+00 2.516336758116088923e+00 1.617906445652992353e+00 1.597192852353612080e+00 1.106119457862086541e+00 2.633254382483580791e+00 1.865427544010229921e+00 1.424931890277165492e+00 1.836840147793511457e+00 2.412294440530543316e+00 1.625668938285808274e+00 2.704456935249125671e+00 1.765617931970729027e+00 2.071439019118152647e+00 3.668954124267927330e+00 4.636258678285527512e-01 2.746452026344327724e+00 3.369415808348211083e+00 5.820616660172399648e-01 2.038071533076501574e+00 2.836083169827167794e+00 2.637146226084295719e+00 2.225290573750724032e+00 1.587314256539562596e-01 2.460685069595985208e+00 2.191065950996400336e+00 2.566846360163397289e+00 1.231718694932300462e+00 4.685983979865611104e+00 1.417891370923254790e+00 2.565910555409405339e-02 2.691225107408005801e+00 2.929740818826081394e+00 2.070895640018418860e+00 2.492486418846761254e+00 1.781006117331194849e+00 1.970257657215591207e+00 5.596208898322252434e-01 4.333145844911060252e+00 2.089031545550073421e+00 1.873584903315370864e+00 2.570723514434909873e+00 1.973612562567351292e+00 1.596254775595062458e+00 3.822832646103618170e+00 2.640822279943396467e+00 2.386088728108222590e+00 2.335164132062330644e+00 1.641693161929875799e+00 2.861909246469154677e+00 1.746328357584985280e+00 3.126516349215704871e+00 1.102638236679100547e+00 2.368276936490029350e+00 2.527116579354670822e+00 1.517105918598885772e+00 1.888805776204885323e+00 2.395386027831521325e+00 1.307012448607815847e+00 3.928738749014968334e+00 1.147388495067511505e+00 7.034024869825388215e-01 3.079269189400206219e+00 1.805104079775474490e+00 2.486423397490366671e+00 1.835704350734603585e+00 2.647437562880891271e+00 2.872217284866954046e+00 1.280297770081050057e+00 2.591234583994994178e+00 1.884142063758094787e+00 -5.509661144739941285e-01 2.760008276470330646e+00 4.655221986499269993e-01 1.802357486919700769e+00 1.545719141085204695e+00 1.129943626613178598e+00 1.361282070134754107e+00 1.723443003440234822e+00 1.622439719868734587e+00 2.069238782280617972e+00 3.861650874216223439e+00 2.409560082027677463e+00 2.252483282334268644e+00 8.314399648103487639e-01 1.757536192105271011e+00 2.053065175888787675e+00 5.189132858485615563e-01 1.092223760840597357e+00 1.044081074021196320e+00 3.456262569708698607e+00 2.273675951008419904e+00 2.491132372610631585e+00 1.060172719715422041e+00 2.760416096526425278e+00 2.312262911590591496e+00 3.911547080869674176e+00 2.578945083460511878e+00 1.620686603582141672e+00 1.854971484806396731e+00 2.618455342542555186e+00 1.834075611687141949e+00 3.090431190050069166e+00 2.035091049670536112e+00 2.345336781541943694e+00 1.971161008306048235e+00 9.423474163467386866e-01 3.950772968823974107e+00 2.658550027641595204e+00 2.152464897551118472e+00 2.184711120050411459e+00 1.750616384170494699e+00 2.101367714583545876e+00 1.413990911194685340e+00 1.094935183864588435e+00 1.860785691157646360e+00 2.066846530047928621e+00 2.006018785968874951e+00 4.095559899125628789e+00 1.097212571992708163e+00 2.371536852159578768e+00 2.201332007118558920e+00 2.865982956400790815e+00 3.948623727662956551e+00 4.989010562253923253e-01 1.007617577940039366e+00 1.240521071169786049e+00 8.198780738121176637e-02 2.553357561669070019e+00 3.089892550364635060e+00 3.880606954621148019e-01 1.447727310244064203e+00 3.810628469375042515e-01 1.458712377905427626e+00 -4.769895276975249510e-01 3.772910396036951997e-01 2.519212822267018481e+00 2.676986034958985350e+00 3.367177408836941499e+00 7.955740917424898306e-01 1.658605880495428231e+00 3.781166346215873553e+00 1.726258865781546969e+00 2.671565819826413613e+00 9.903555639000597433e-01 2.393670854918929169e+00 4.334781990150811559e+00 2.928038546796785102e+00 2.617555314099947683e+00 3.176074743181281690e+00 4.823961356679966173e+00 1.681513769539830339e+00 2.895572820054701957e+00 3.098445912948998959e+00 4.093381743893475644e+00 2.853523106907212892e+00 2.983358808037209986e+00 2.413418273933614522e+00 2.104269022664896571e+00 3.548276604927685263e+00 1.915905362904489095e+00 2.698335829349626902e+00 4.883983833759360849e+00 2.420633643463782736e+00 1.965942543728192771e+00 9.351045752804865163e-01 1.596979412214488914e+00 2.890745002070708392e+00 3.107924279676004264e+00 4.240398992840860970e+00 1.661606429634900683e+00 2.437166614633906381e+00 1.663399564580494205e+00 1.597601221456247167e+00 2.225450273219928388e+00 4.842541159866136091e+00 1.938413976911394609e+00 2.907525766352530017e+00 3.519567694496327004e+00 5.598944969156029572e+00 2.533725215604944125e+00 2.434968820294883152e+00 3.236686286032958382e+00 3.069184494322774626e+00 3.408371678353092626e+00 2.144819970037607160e+00 3.510728111487123826e+00 2.419343030083014767e+00 3.804690157293016739e+00 3.209574716593973420e+00 3.248028615867220026e+00 9.814900540161998199e-01 4.134270229015810649e+00 4.224376873331474158e+00 3.246404545510925832e+00 2.326950776471736315e+00 3.756019844743768488e+00 2.700238366327467610e+00 2.813531083889192264e+00 4.001267085815682023e+00 3.850961644880995571e+00 4.156744985950817650e+00 2.126749642871935908e+00 2.129354676672007951e+00 3.415247604980832019e+00 2.471663331490331572e+00 2.348200014224443688e+00 1.882548639799884294e+00 2.123382836373421512e+00 2.355956250992130574e+00 3.102272023354901265e+00 2.831135529461867417e+00 3.995489709285620972e+00 3.572840330681120946e+00 2.343248117166053301e+00 4.045758496443113472e+00 3.291190931785255458e+00 2.783604507780159221e+00 3.152396108921726281e+00 5.118176245754526121e+00 3.032346123803115301e+00 2.594888284703283254e+00 3.137100932804630649e+00 4.520627073544947194e+00 3.975333662271230750e+00 2.284204158122111306e+00 3.549048664875509740e+00 3.648402582866963506e+00 2.649560544252814953e+00 2.048666331997259782e+00 3.196203398604998025e+00 3.898535587338858299e+00 6.057379087459320299e-01 3.440425966017472081e+00 4.664790444733551311e+00 4.191815081595047232e+00 1.073336170459715078e+00 5.882957571176046230e+00 4.101785520286647113e+00 3.705226118165489524e+00 3.364581101386857842e+00 3.383431876960062645e+00 3.359424086052827274e+00 1.586641524432503392e+00 3.066254037405393706e+00 4.987091090429148998e+00 2.303342226582267838e+00 2.112933491980598877e+00 2.972302336586703397e+00 2.266055599345907723e+00 2.460732355252461812e+00 5.354872799258755478e+00 2.788708466335511282e+00 4.468732119082638121e+00 3.617603856806013152e+00 2.043680098719940830e+00 1.522409377538630704e+00 3.487565264891912875e+00 4.187161834544287586e+00 3.084323876141891851e+00 3.147987347009384429e+00 4.053988555285963358e+00 3.450626578785481513e+00 2.825399706423668000e+00 2.605791116227205162e+00 1.510683531421243675e+00 2.266628266129763425e+00 3.224661943007555376e+00 1.490073447844205035e+00 3.146994990595507247e+00 3.638875568368435509e+00 4.002197644831235301e+00 3.740483156769697892e+00 3.879285353931696712e+00 4.078529723514591865e+00 3.923083292535439970e+00 3.213226061819171253e+00 3.364837531648357416e+00 3.843180039108973656e+00 4.384169042023287055e+00 4.087054171791644208e+00 3.831412153969561807e+00 2.550763316796975655e+00 3.571295483822190420e+00 3.230877429798689970e+00 2.191804851303452040e+00 2.385493682223525092e+00 1.245566700317278563e+00 3.909026408868198299e+00 2.931192014839307802e+00 4.567528583641059292e+00 1.954488598187633430e+00 4.249315065289783533e+00 4.387002772357150526e+00 3.031005917772391811e+00 2.274590239732297459e+00 4.569517268682670164e+00 3.096139944633369279e+00 4.791014188094421478e+00 3.553899233841716132e+00 3.541283702178411374e+00 3.367826192712093825e+00 3.483843987099819905e+00 1.530395429407644059e+00 2.986380546390261959e+00 2.410243255330516199e+00 5.892247531680061101e+00 2.589744759755993275e+00 3.070473886131150021e+00 1.421248634172563641e+00 5.185739664633794099e+00 4.507233021416252150e+00 2.365693534049732705e+00 3.314657391588050839e+00 1.472757356643605631e+00 1.432236381690361382e+00 2.808055124484128307e+00 4.256114600758945876e+00 2.021261247906301683e+00 3.483907072797281401e+00 1.741366917297593853e+00 2.192452603006404210e+00 3.331286417558744439e+00 3.885716182484442616e+00 2.128353794423845979e+00 3.632997943700810861e+00 3.204079208537851109e+00 1.966575688216854356e+00 3.661085126208790896e+00 3.099768978481277415e+00 4.790088879331553251e+00 2.841983094315793323e+00 2.179597386480785381e+00 2.099265804995908979e+00 2.837682580994599579e+00 4.165789954875421586e+00 3.144564982775629680e+00 3.506984937561050675e+00 2.340045301005193590e+00 4.516766284548596744e+00 2.971447676011692351e+00 1.054303241892893706e+00 2.556387546200422634e+00 3.228055644740239316e+00 3.931155302378217087e+00 2.801640994867842682e+00 3.925468659386686099e+00 4.666226988635005846e+00 3.512065951411405873e+00 2.854784046909056183e+00 3.003283344497837071e+00 4.263141197953463468e+00 3.837548437805791579e+00 2.901401292333721571e+00 4.720090552405106443e+00 5.065901023386531143e+00 2.800743297919908947e+00 2.498339846072376247e+00 4.350097835263785129e+00 7.958654630436851063e-01 1.585113051148068442e+00 2.513449804371998830e+00 3.100852651216467137e+00 1.305943792321403230e+00 3.217205181388171020e+00 4.673247948827187415e+00 2.193527593660826280e+00 2.771293159593425148e+00 3.065849773152974134e+00 1.807811326025979826e+00 5.539112386536912069e+00 1.815612884392361126e+00 2.912159275803412939e+00 2.584497316379439802e+00 2.005289221053152993e+00 2.524148416634797165e+00 2.987670969119680109e+00 3.659220022090009294e+00 2.710672914491436991e+00 3.143432063677269905e+00 3.330006420248875720e+00 8.292266012999309766e-01 2.747211909555490550e+00 2.246603881492745813e+00 6.559833178364223194e+00 3.698527585395318340e+00 2.949914611928656338e+00 3.556027604699063982e+00 3.234680634142151234e+00 2.831714005871528883e+00 3.659860365626870227e+00 3.714367953335565797e+00 4.097512742786063589e-01 4.102635530762254845e+00 2.484590419865090993e+00 2.959934257995521900e+00 2.711331042226532873e+00 4.732158713220894874e+00 3.570009634408344290e+00 3.724868739390126304e+00 1.308300688056891037e+00 4.005551140870029059e+00 3.347145633139287035e+00 2.745034319468270922e+00 3.970134023548475888e+00 2.624601231331713524e+00 3.333269482217606328e+00 4.665394665946496211e+00 3.353755534958409612e+00 2.766125742595084258e+00 4.887273416454547714e+00 2.867675018812718690e+00 3.567050511954489078e+00 2.958015665862232524e+00 2.570885465843617546e+00 2.940191062459722282e+00 3.407419298810395958e+00 2.130261128558350592e+00 1.041030102695019277e+00 3.706418510061037175e+00 1.139721425196847715e+00 4.345776693930660350e+00 1.659544694512276930e+00 3.888743241544609930e+00 4.048776356211854832e+00 4.143359836832397392e+00 1.253896083395031003e+00 2.077093182183292974e+00 4.236487173017391861e+00 3.287734438569326123e+00 2.769244786377392575e+00 1.922077452218165394e+00 2.988693953381393431e+00 3.302323421019312644e+00 5.206266434686081190e+00 2.917868230858747136e+00 5.549626169115648544e+00 3.734080453625467477e+00 2.058119748658038706e+00 1.065083527590708457e+00 3.127048114577567706e+00 3.820992788062948620e+00 3.562495979594900497e+00 3.180217234588454733e+00 3.096477865605355095e+00 4.198717384789903306e+00 1.861707927059712775e+00 3.557475529410349058e+00 2.395343558419025243e+00 3.524769746239369006e+00 2.029980985135156679e+00 2.685147694202415281e+00 4.079937366114865682e+00 4.642871657878647973e+00 3.687040420298158594e+00 3.291827458300560671e+00 3.395416681237875878e+00 2.381004123140584294e+00 1.845597087612265153e+00 2.480172031467134719e+00 1.678554004105035746e+00 2.307978682047088004e+00 3.443431311675823725e+00 2.104325367264585189e+00 1.267204623518255691e+00 5.366297203969079277e+00 1.677838881909031077e+00 3.803299810225439614e+00 2.912545205419908356e+00 3.130885125379894607e+00 5.917983312505930016e+00 3.684585096587034592e+00 2.023234166642486898e+00 3.770246751895351967e+00 2.610704822441989315e+00 3.168259251992346925e+00 3.997809319118574845e-01 4.037250107697197166e+00 2.255240328841023434e+00 2.009925932294566397e+00 3.952108925469148826e+00 3.907123035636763664e+00 2.691118234300593937e+00 1.782202017907815961e+00 2.494060770928935078e+00 3.498816128983952112e+00 2.615202564926388362e+00 1.142476391130611058e+00 2.752490266043557288e+00 2.472277658443659654e+00 2.833476896858146965e+00 3.849633191664552090e+00 3.509811724688819634e+00 1.714602446940916458e+00 1.243797300742897960e+00 3.356154053215956612e+00 3.321805915156616607e+00 2.581750722692610633e+00 2.768641648751796414e+00 2.971381058534953379e+00 2.859585586275501967e+00 2.894251994571153119e+00 2.195786182938851194e+00 3.855058499188340093e+00 3.208389335063739356e+00 3.084302642228160085e+00 3.320925906528549909e+00 3.359739849360240171e+00 2.453782700448560838e+00 2.605060680472988111e+00 5.062494216849933171e-01 3.534060950466702877e+00 2.484238967085954375e+00 2.236772781758039841e+00 2.369580447476566487e+00 2.809408033424528828e+00 2.091757148490879903e+00 3.439640874962222927e+00 3.659780814882267475e+00 1.598413087395405441e+00 2.297141453801065936e+00 3.101048026788082890e+00 3.350495838032823137e+00 1.901619644870491177e+00 1.466165930839323561e+00 2.232275558593544318e+00 2.904780606199070636e+00 2.651074582313968531e+00 1.957223552684804746e+00 2.351428224767026620e+00 4.193972376948521763e+00 2.583722791288029619e+00 2.848177088604918250e+00 4.238957520910180854e+00 2.284627164851621650e+00 1.748238645185833606e+00 3.468331938737672981e+00 2.602288856535376560e+00 3.877812576607119865e+00 4.393406326802185902e+00 4.951949790672272478e+00 5.814536349053493147e+00 2.220020595347424575e+00 3.784620668730653836e+00 4.443665168841256730e+00 5.804883575993629030e+00 3.894012812820729863e+00 3.501206322107140778e+00 3.337201111785375929e+00 3.568322463223529528e+00 5.296878030352372591e+00 3.766562536200176226e+00 3.981227059961127690e+00 3.974955764408868220e+00 3.413925230601005723e+00 3.929910328206034809e+00 3.823815552292888054e+00 4.718450326707190001e+00 3.392546935249343143e+00 3.134392561986250048e+00 4.914326089852244728e+00 4.014797596725809825e+00 3.159720537109969918e+00 4.332473125578023776e+00 5.067880655132666057e+00 4.442512973655557751e+00 5.757306825000920725e+00 5.126798453538733646e+00 3.223748994020462000e+00 5.408452743362963666e+00 3.745919412995022846e+00 5.334530453257366744e+00 1.894668038343285676e+00 3.736099799536055421e+00 2.967315872814083821e+00 3.024921903797539002e+00 3.254307921015480609e+00 4.497876153094207297e+00 4.246742497142996342e+00 4.505638469975003169e+00 4.629635340747729977e+00 4.262823917239508376e+00 2.694875531020436199e+00 2.865007140531953045e+00 5.028162598406606953e+00 5.727465155203868008e+00 3.230384601955174517e+00 3.968417366768453025e+00 4.389393536601552626e+00 4.097462064086007771e+00 3.894797616123388817e+00 4.589782320299388374e+00 5.200694480167975087e+00 3.965556055145269987e+00 3.232192948175946157e+00 4.447538354769793756e+00 6.170263601413068955e+00 2.653294274513178674e+00 4.053830511886436838e+00 4.687084222747460061e+00 4.362693823844387531e+00 4.150763749433418859e+00 5.336278537554800749e+00 2.998741197451170404e+00 3.754456831670629491e+00 3.518068763886577521e+00 3.527957053604476201e+00 2.980822500733995462e+00 3.207331116564909657e+00 3.408518458551422547e+00 5.765752791852666981e+00 5.489782300853382146e+00 3.582530634061111829e+00 4.151537631968033715e+00 4.654299006547809370e+00 3.278761890320224026e+00 3.569908132149604008e+00 2.531140230216904374e+00 5.720590698230966886e+00 5.317611282395836803e+00 3.141214629798367852e+00 4.352718613244188184e+00 3.573594390280341759e+00 4.859978073495768491e+00 3.055352252622146381e+00 4.524095739710817909e+00 3.563576500863110397e+00 3.968676785005257557e+00 3.883890796381480826e+00 6.620918349650882995e+00 3.260568675791549964e+00 4.056009866040772849e+00 5.327497029931215877e+00 4.613015993498666312e+00 3.851196013996229350e+00 2.982395555940283938e+00 5.413132590326049431e+00 3.418904060049162474e+00 4.128285688044472046e+00 5.623343220696979117e+00 4.104989789131941791e+00 3.467659335826204448e+00 4.238448319039404666e+00 4.507760207309519096e+00 2.532381492725286787e+00 2.091329746284111835e+00 3.170865024682239852e+00 3.120585380609561810e+00 5.324136109561049324e+00 3.735187929919812966e+00 2.156924491815689571e+00 4.392184002232149886e+00 4.517996928426119219e+00 2.804528821575542175e+00 2.616455978099006874e+00 3.066452020974159698e+00 3.573429911380328505e+00 4.644761317375689202e+00 3.221444700463539590e+00 2.886128972049953667e+00 6.267506912974196709e+00 3.928941165861109308e+00 4.642176342481812767e+00 5.136901672634256677e+00 5.733064115763217394e+00 3.052661952258689304e+00 2.005274785352434197e+00 4.671583732076240558e+00 5.288179438657802933e+00 5.823196121486297727e+00 2.931814240954409456e+00 2.689758788527921940e+00 3.150641773470858276e+00 2.449317653269179829e+00 6.257461825813869893e+00 4.623065401130723728e+00 2.811843811767241519e+00 3.826433588442812450e+00 4.110660299130337592e+00 3.758612098518566036e+00 4.701928387488305106e+00 4.977872044741726398e+00 7.162337148001176601e+00 2.857336278663253459e+00 4.967210409585534947e+00 4.470398447899488481e+00 4.489775640744241514e+00 3.947461484632573292e+00 3.577926005183519553e+00 7.004437038297209206e+00 3.978537437291055134e+00 4.597602513254502199e+00 6.478394483538508553e+00 5.360695216434040233e+00 6.454241750977729453e+00 4.665583050042143576e+00 2.552904177082159443e+00 4.786927979923382814e+00 5.059686151997217607e+00 2.772156708886556853e+00 3.650478514765949978e+00 5.162801080940702114e+00 5.403184286031518901e+00 4.062608509397985124e+00 6.009558447044926588e+00 5.233521354794779867e+00 5.901041848009204394e+00 5.323968058353051092e+00 3.261502464599698836e+00 5.358317802029012533e+00 5.480048587601269006e+00 5.002704117584528376e+00 6.423554824461342960e+00 4.693099592737212333e+00 6.108035875988688801e+00 6.433511456196386646e+00 4.883382931409130379e+00 6.748476195203622297e+00 4.607454459672101876e+00 2.784599490031936853e+00 5.422679773095529399e+00 4.966868059027593318e+00 4.267029813659726223e+00 4.321206794792847639e+00 4.315942521577850854e+00 5.259597495721934024e+00 4.867366015006366453e+00 5.451043779840111903e+00 5.534641463048062704e+00 3.883969833559811846e+00 6.141139383081826608e+00 6.502022028827927791e+00 6.783771607365181922e+00 5.296790874086211964e+00 5.459447533127642416e+00 5.010128271739602290e+00 6.092190968691224562e+00 4.390162716032037338e+00 5.565464430884745184e+00 5.415701559964790412e+00 4.343848528037849377e+00 5.239294147442379312e+00 5.329005122865612343e+00 4.667135225393013620e+00 4.407435016410157225e+00 6.447951239217464270e+00 5.144958737236677848e+00 4.867495769152013985e+00 3.287413966084905326e+00 5.252727672706741124e+00 4.226299012321579340e+00 4.877686183680026488e+00 4.816980994660214677e+00 4.660470030379206818e+00 6.768133005474821218e+00 4.636711721039708856e+00 5.404352498768441926e+00 5.370040668212328505e+00 5.338351306732598722e+00 5.459614372791386394e+00 5.129662082060802319e+00 6.781704984444489881e+00 4.550968581417323300e+00 4.748970431436848827e+00 4.905696064034537507e+00 5.043170455532125729e+00 3.418997337517502011e+00 4.673024548042518767e+00 6.288028684317707118e+00 5.481121957207262696e+00 6.266794695766372492e+00 3.368710168247147418e+00 5.795689632545218295e+00 5.270680026722493139e+00 5.338571542387673396e+00 5.881478777422533000e+00 4.921015756212129943e+00 5.782064461667641986e+00 6.618145616270722620e+00 4.924399880339143110e+00 2.987969820200579996e+00 4.546550866039752670e+00 4.857020780252463865e+00 4.989348727100688663e+00 4.014042714066740736e+00 4.479734843177087811e+00 6.023451264328135046e+00 5.525472838590207658e+00 5.313803711560300513e+00 3.593988643292429952e+00 4.757528925051981439e+00 5.042558931214997209e+00 5.177151868230223108e+00 6.920328022576105909e+00 6.515565101745826482e+00 4.625154405652956768e+00 4.097772096817625886e+00 2.027405712635047319e+00 4.772841881742669656e+00 4.199852143938614724e+00 7.073462812048045834e+00 6.265228004765163838e+00 3.747987282434870782e+00 3.241747866831120373e+00 5.987033399665653732e+00 2.524208583514280235e+00 5.340261589334013514e+00 6.275156202326386712e+00 6.180421530220826298e+00 5.746281377428143600e+00 5.845039936435932226e+00 3.785999896486155869e+00 5.783693063180252558e+00 4.617211830093094882e+00 5.406830585798085842e+00 4.000666148568150504e+00 4.541987286242588517e+00 6.943630227941551603e+00 6.996887420225766263e+00 3.106772041600202261e+00 5.827893948515163736e+00 4.112186215746034712e+00 7.005572251184747579e+00 5.155645681508953970e+00 4.099697418331948562e+00 6.623117398657544008e+00 4.278670264333707784e+00 5.432130215883096191e+00 4.436050655691546218e+00 5.289615664282075080e+00 3.998074610627671888e+00 4.860145083089974172e+00 4.634578493777034680e+00 4.204788568843975227e+00 4.567756346461714578e+00 4.532090668027197289e+00 4.279459265928078793e+00 6.528833370480834120e+00 4.092583505434468805e+00 4.644711700542774047e+00 5.711301791421290019e+00 7.334488746037070683e+00 7.006336689005308038e+00 7.090047822879654404e+00 7.203762712484681252e+00 5.198103131677836330e+00 6.066885347122272343e+00 5.336486994010135376e+00 6.798737393367944470e+00 7.456888809709644406e+00 7.398152888439206265e+00 5.334327533126616672e+00 5.495283781857069449e+00 6.180048838337297568e+00 7.890531907837422310e+00 5.052818464650497887e+00 7.358053372573784223e+00 5.614184502130097343e+00 5.097201116496375306e+00 6.397758293007852259e+00 6.400003643047172730e+00 4.849254957417449496e+00 6.009018411031116003e+00 6.589099880668028320e+00 8.153285538577048186e+00 7.578911925160740637e+00 6.595008868326487139e+00 5.078021356499805350e+00 7.757080683124179643e+00 7.185713223593430676e+00 6.496019180799964765e+00 7.280596131275467009e+00 6.620112946027635559e+00 6.656678068489459754e+00 6.951415209401046624e+00 8.565579195750158803e+00 3.418284806230212247e+00 8.266745404096603522e+00 7.207397078055095108e+00 7.260773161216117266e+00 6.726881088404480735e+00 8.099866924723826855e+00 6.390051340985168693e+00 5.446347398354512315e+00 7.256904588508413134e+00 7.821090360910083916e+00 8.530427336974486963e+00 8.178837635729470534e+00 8.017178692869455503e+00 7.174141901680700428e+00 5.108882644077948676e+00 7.298812149303093300e+00 7.407624396374559161e+00 7.859574038610216640e+00 8.823137042383775608e+00 6.817335636326511406e+00 6.771161780705599043e+00 6.963684493293332167e+00 4.856543795538420305e+00 5.755742252434995265e+00 7.581521832513868020e+00 7.802835597265852741e+00 7.222082207939289233e+00 6.514951995705270171e+00 7.934722979285802502e+00 1.035812180808734873e+01 6.397854439661665893e+00 7.842444859680409941e+00 6.449590600777155736e+00 8.081857510138515721e+00 7.613532820636336851e+00 7.857808826680189540e+00 7.702482831161290733e+00 6.244052652216898203e+00 6.089648232950767515e+00 5.262281923494565028e+00 7.233465870026402733e+00 8.560864759865644658e+00 9.076272377084334764e+00 8.278220038122830360e+00 6.728090423802812303e+00 7.865065655126137756e+00 9.321522465022539450e+00 8.070335507514551310e+00 7.385591971821259705e+00 8.721675210173632564e+00 5.608028411651432954e+00 8.862303572426819542e+00 8.496552385316292089e+00 9.487523426268900550e+00 6.979954686667231734e+00 9.191387149350278563e+00 7.777734780732330933e+00 7.748773038230234889e+00 8.044769636396786439e+00 8.433990746540873218e+00 9.359448632673354140e+00 7.431810896157388768e+00 6.890085536821194623e+00 8.257097272806429800e+00 6.674290146373787813e+00 9.377676900567983864e+00 6.819185618929234138e+00 6.771033762095383324e+00 7.394825403249553730e+00 8.813124890957586999e+00 7.685900503240988613e+00 7.765837541385175236e+00 8.501477384371735724e+00 9.997486819138373448e+00 6.425739623731150374e+00 7.454559919860050066e+00 8.466414839740741272e+00 8.111921022998444641e+00 7.029198846727120475e+00 1.131600932426072248e+01 8.002441373761518761e+00 1.055466165759386499e+01 1.070705575096252460e+01 6.794111880867081510e+00 7.952355547818439341e+00 1.044304751401736553e+01 7.699797942965474817e+00 9.738752738171356782e+00 8.278526506348397263e+00 9.339063769652115710e+00 8.480110020619857636e+00 9.109552593129222942e+00 9.208077014361535362e+00 9.286798502086190510e+00 9.493433954865219349e+00 8.182594954211991123e+00 8.445063302362537883e+00 1.028863102953293662e+01 7.990961591281835474e+00 8.583885679666511948e+00 9.521112263402748965e+00 9.299358270224594492e+00 9.322957114088762154e+00 7.904709676517568617e+00 8.633658682351724067e+00 9.108138510492359785e+00 8.777678549615535175e+00 8.896876133606372861e+00 9.693141740690158770e+00 8.655666921285156690e+00 9.238437203922480023e+00 9.470999980966734455e+00 9.891403585988037150e+00 8.090541493584369803e+00 6.588664142422778092e+00 9.148673619673257207e+00 9.360390969915348691e+00 8.100787850655228439e+00 9.984707642366785763e+00 8.859631361000895211e+00 9.372110194981669196e+00 1.099564752573514959e+01 9.881271958732142480e+00 9.856344194661801339e+00 7.939366380240292287e+00 1.028205514808313481e+01 9.425635070845508778e+00 9.053447586918538903e+00 8.465144538383816197e+00 7.361481859909122072e+00 6.065815036115282055e+00 6.699544202383215463e+00 1.056685913668585464e+01 8.393065751899003502e+00 8.391000668134665830e+00 8.930418596935462361e+00 9.394252407042664288e+00 1.020715348169910364e+01 1.002924487371963913e+01 9.833821898626437630e+00 9.291108769957389768e+00 9.483366334930014574e+00 9.509351495212978733e+00 8.143933763746481702e+00 8.185657322696062721e+00 8.005121660196072853e+00 8.505093610453560160e+00 8.097210670272444233e+00 7.867020311787436881e+00 1.042836521928229487e+01 1.043028356562115100e+01 9.734962054280869026e+00 7.911708084590855172e+00 9.613159420135126254e+00 1.002160237587677116e+01 8.905425231313969903e+00 7.618159580022942023e+00 9.432324289200996859e+00 8.674901434166194747e+00 9.049170709638337584e+00 7.467812339536279431e+00 8.478919286841534841e+00 1.025638479007693427e+01 8.638190931642782289e+00 7.649561226051246443e+00 9.078806115464415072e+00 8.477769142622213039e+00 7.036913108255729021e+00 9.022219592270440458e+00 8.272173553954008440e+00 8.269049795381651080e+00 7.901498548755182760e+00 1.011437142290171209e+01 9.095242565696871395e+00 8.938583655393324889e+00 8.461659550104497995e+00 8.789305059215710259e+00 9.725247185529944716e+00 9.270033905839143884e+00 9.867502526709545307e+00 9.116356155649482318e+00 7.896772528262764546e+00 8.290234796297330178e+00 7.986323761137048116e+00 8.138643423801438459e+00 8.893945741755953094e+00 9.977179107265001790e+00 8.838355226884072380e+00 9.337927938520612869e+00 9.506984762517923571e+00 1.070368423090321741e+01 8.147450103007720656e+00 9.950519050978289926e+00 7.895445216533976129e+00 8.717468934095819577e+00 9.876463079753717622e+00 9.326908978064606615e+00 6.893860069139725155e+00 1.049718711199639820e+01 8.289884174493064251e+00 1.085645948416462936e+01 1.018043089583196803e+01 8.708777038479684762e+00 1.005351269565106342e+01 1.183299878345483158e+01 1.000191632274962394e+01 9.899260860459428102e+00 1.069532786401772739e+01 9.055066301735806178e+00 9.710521942560241371e+00 1.147476093266456409e+01 1.208088031416110475e+01 9.822807674374658404e+00 1.096281688772402951e+01 1.157489759474204938e+01 1.119741626375901511e+01 1.074693245204923997e+01 1.163073913808568349e+01 1.009676995324545601e+01 1.161046381149852813e+01 1.170552626806223984e+01 1.045929735274140882e+01 1.050855434657604626e+01 1.051353253579040725e+01 1.115023376454672643e+01 1.173423391447244590e+01 1.255502110052816178e+01 1.134996635842907153e+01 8.444182993524773195e+00 1.026728857339285739e+01 1.169971029650515426e+01 1.073406521742882269e+01 1.073646913908271117e+01 1.092348265239117922e+01 1.215589627586213339e+01 1.067752748168808807e+01 9.917875166157470446e+00 1.178914054992105065e+01 1.087861822061722172e+01 9.144367137825298641e+00 1.042316309498331428e+01 1.230294829003995893e+01 1.029913599810403113e+01 1.120062105224532623e+01 1.144327575113788953e+01 1.036754670321447058e+01 1.186837028960721518e+01 1.258618777369806629e+01 1.094169130545734170e+01 1.103928575108918331e+01 1.238828233443253879e+01 9.331566017366819565e+00 1.131624049111693431e+01 1.167317086656659875e+01 1.023669101485957533e+01 1.078979379493562085e+01 1.120350534585084645e+01 9.641886034784949544e+00 1.086798946535693311e+01 1.002637276422398216e+01 1.211824441563160271e+01 1.272198390206744811e+01 1.239531897378823722e+01 1.024889777609002017e+01 1.322987892976674296e+01 1.198093403640244325e+01 1.040015514813122799e+01 1.183637641055757506e+01 1.135183957653974929e+01 1.232318637640993586e+01 1.198449359893242949e+01 1.155620703099593349e+01 1.010736616355333872e+01 1.031346201103669991e+01 1.104607038143503317e+01 1.057299719731575571e+01 9.457564323791819660e+00 1.125543324140322632e+01 1.052558708226486495e+01 1.173101374143284126e+01 1.223873162464442821e+01 8.764118047778172382e+00 1.101378488134425204e+01 1.220462897944687519e+01 1.238301489625898100e+01 1.019039080558255250e+01 1.145708676164899487e+01 1.010163970231404029e+01 1.171491063039522729e+01 9.205371396487596058e+00 1.337932415582307577e+01 1.000609693912491238e+01 9.638838546572475963e+00 1.178580077489419686e+01 9.668600393922220704e+00 9.913181550370168793e+00 1.088324904072720400e+01 1.083225513367622383e+01 9.106045145217445125e+00 1.043887188758476370e+01 1.255297848665127347e+01 1.025854813927369769e+01 9.674014408151160538e+00 1.132302091059197124e+01 1.284074283067571720e+01 1.040725900913503743e+01 1.071730527024516100e+01 1.185887728785636241e+01 1.130544561466150455e+01 1.227693955913470703e+01 8.582250528655420041e+00 1.059448111901835077e+01 1.268162355799818819e+01 1.134140652676518890e+01 8.940826505952946590e+00 1.090339110271156287e+01 1.268732047874294899e+01 9.264928813088953774e+00 1.006654092826925684e+01 1.143616144101237353e+01 1.025313186369818119e+01 1.260975352830613794e+01 1.173536732248706471e+01 1.090988519997634754e+01 1.278903368241718397e+01 1.252374100498680853e+01 1.114751644351930793e+01 1.009302721098244859e+01 1.090950411165055911e+01 1.065922593513758443e+01 9.010601735349162311e+00 9.679620952896483388e+00 1.196763446587809732e+01 1.014265500211300797e+01 1.085737606266567390e+01 1.035442321430821266e+01 1.004670267723624200e+01 1.187292130881258778e+01 1.174120676355630088e+01 1.111743801925222286e+01 1.136349276912784312e+01 9.582275790819906547e+00 9.878056210352673006e+00 1.238657667333264989e+01 1.242970231373853451e+01 1.094336927788798874e+01 1.177476218236771999e+01 9.984964342145536520e+00 1.150662616512282987e+01 1.106085800583150736e+01 1.209466481510735747e+01 1.037138571648048391e+01 1.141778005034317367e+01 1.179107789261601091e+01 1.115916910094506598e+01 1.238133644230945229e+01 1.094200337090628494e+01 1.144929565733644417e+01 1.077773201534895975e+01 1.151027041586320188e+01 1.216368834514497266e+01 8.670862891533944961e+00 1.031036013687357666e+01 1.125824570633770527e+01 9.504932660058106109e+00 1.092784859437779943e+01 1.189984624642329436e+01 1.160305834606787911e+01 9.985508997987018631e+00 1.000222232934113720e+01 1.062565702234959808e+01 9.267883184673330277e+00 1.237095508369312746e+01 1.209289582408334418e+01 1.232761555910172824e+01 1.162760412572258240e+01 1.106203274319413765e+01 1.078418103931617544e+01 8.898264632700206178e+00 1.131482138798915749e+01 1.147976005445388203e+01 1.184264520382204999e+01 1.002784248586717730e+01 1.090282390125847556e+01 1.133908742499440159e+01 9.452970713653757073e+00 9.806510632117440451e+00 1.103932405159563857e+01 1.059131933122360536e+01 1.060959259973991209e+01 1.162325933658087074e+01 1.112340861006915915e+01 1.091279873949624957e+01 1.126970944595178281e+01 1.441747502789006319e+01 1.083777903501531625e+01 1.042342145202899317e+01 1.080666959086851620e+01 1.288174504087719363e+01 1.061417088463451464e+01 1.072224726217819502e+01 1.142911956196727807e+01 1.171028371171819771e+01 1.256055508756146821e+01 1.201602796523288319e+01 1.014525668143702752e+01 9.182641013606334113e+00 1.236769111958136236e+01 1.199118303209812808e+01 1.106112449923826802e+01 1.037432660839083098e+01 1.177935687736842318e+01 1.069793624474589677e+01 1.187739063187487965e+01 1.094488192813676619e+01 9.770515790011881307e+00 1.221070574698313216e+01 1.055398793215394804e+01 1.101769130739083913e+01 1.221551039007010253e+01 1.006543622999925702e+01 1.401525548388813824e+01 9.577752377791471261e+00 1.108132363838818257e+01 1.285982921707269711e+01 1.132152437726690586e+01 1.084307966771302389e+01 1.025984792650098676e+01 1.042109801518756740e+01 1.227824216918673095e+01 9.874072345944906459e+00 1.045353243990792436e+01 1.007246499202723022e+01 1.230926942698262927e+01 1.065077236745958444e+01 1.040260758335182167e+01 9.072465073656241330e+00 1.010509975743182487e+01 1.080960354059848960e+01 1.032129913142217248e+01 9.458748278884769434e+00 1.244051527570440818e+01 1.068142761516908834e+01 9.451310132802170472e+00 1.029877773490237836e+01 1.235133762148150183e+01 1.143159304869847581e+01 1.158428338251462364e+01 1.041396605814388288e+01 1.069435829830443296e+01 1.042755009451505543e+01 1.333590507732131591e+01 1.153940624840951479e+01 1.177474105959549888e+01 9.906493878622333327e+00 1.179677987531097116e+01 9.628748654182359701e+00 1.067921325558782009e+01 9.359621395702806268e+00 1.316812980151048151e+01 1.183894679980196507e+01 1.134422548373850859e+01 1.164547080261161227e+01 9.840093052854250288e+00 8.135188958637682433e+00 9.447055817085564300e+00 1.110230896882840490e+01 1.026975049505487014e+01 1.193212869871098292e+01 1.248154976686276640e+01 1.043501019687082731e+01 1.230097490166818908e+01 9.838929169571242639e+00 1.244952926738429966e+01 9.941036660762669896e+00 1.054521452529491476e+01 1.224358938704188837e+01 9.480754741530608598e+00 1.232233848809246091e+01 1.034200375276671657e+01 1.168373108255731196e+01 1.131824094979355344e+01 1.096097190739253868e+01 1.166623085861629150e+01 1.115720435049438919e+01 1.046917164838284009e+01 1.058000364662719228e+01 1.114159837553186527e+01 9.496204932994425363e+00 9.465829774514174844e+00 1.178251923835401094e+01 1.180226676215356640e+01 1.181394725857965788e+01 1.013580711739060192e+01 1.179247898200087441e+01 1.229675942584559856e+01 1.058188274875637624e+01 1.347266336636319828e+01 1.095757399777621011e+01 9.561570455717046002e+00 1.030453532530517080e+01 1.323937221980609458e+01 1.104219206803828790e+01 1.057982797193614566e+01 1.180666520153702947e+01 1.114867172897997882e+01 9.940483042626077292e+00 1.146756040003480237e+01 1.119544628678092302e+01 1.032257552286990254e+01 1.041595698628009536e+01 1.103493054908057047e+01 1.213819162821234698e+01 1.053763250156282183e+01 8.776121721663537656e+00 1.184546398460967787e+01 1.120377507880161971e+01 1.261204692664583327e+01 1.063958313918362641e+01 9.668411358548665291e+00 1.111478208060271555e+01 1.108522459918626168e+01 1.169069822776030421e+01 1.074394548289268592e+01 9.701338551552868950e+00 1.244459164858924716e+01 1.149403349226423465e+01 1.185539828975842802e+01 9.969869288386101758e+00 1.199816566623802672e+01 1.176160149836026214e+01 1.074940010676247404e+01 1.122930776957058363e+01 9.941539285084695976e+00 1.049042278454908583e+01 1.114501855884976145e+01 1.087768605496067487e+01 9.914800970131201652e+00 1.055936769384378060e+01 1.021410822430006071e+01 9.209370741265754390e+00 1.218756605295054563e+01 1.035811854219082306e+01 1.142337552330065442e+01 1.071979643073086130e+01 9.852904424712455977e+00 1.074182244430572375e+01 1.109289336205499588e+01 1.348341057052254932e+01 1.133325933555615528e+01 1.136150498484730242e+01 1.023167151530038410e+01 9.761648101825306512e+00 9.430246819175689410e+00 1.081248245927599960e+01 1.114478402568220261e+01 1.186211971072094329e+01 1.117354433901340194e+01 1.131959191103275053e+01 9.147115959100110771e+00 1.157046523892562462e+01 1.162772897878946665e+01 1.306784542278939298e+01 9.797586157132700535e+00 1.294621879478071591e+01 1.046464416216619675e+01 1.374160691978607574e+01 9.980311232935118682e+00 1.255397015950273243e+01 1.283228928099538457e+01 1.102703231462026956e+01 1.116630608013876191e+01 1.082696007104850899e+01 1.033155962561299646e+01 1.155592731439258536e+01 1.057146199488650318e+01 1.067082624485140663e+01 1.003251342792683687e+01 1.240731740864028154e+01 1.083918521854561057e+01 1.060375370927395799e+01 1.083282798498556687e+01 1.323872934879428165e+01 1.100629624628331804e+01 9.492914699790857114e+00 1.076226011918367931e+01 1.160931288061503608e+01 9.972181811270546703e+00 1.216719049388953344e+01 1.017108352286176221e+01 1.007518097936710255e+01 1.270108524886289203e+01 1.078193317556072373e+01 9.881738047865111341e+00 1.088002534775608865e+01 1.194235710529613570e+01 9.950703095907867279e+00 1.069852738466896547e+01 1.007160593332197429e+01 9.633281803460267412e+00 1.198720671923718939e+01 1.282581307163619400e+01 9.663055652852451161e+00 9.649144640440230347e+00 9.280704554328002232e+00 1.101157091985951730e+01 1.158584610973945317e+01 9.026382221876456668e+00 1.141657835163214685e+01 1.087862203755057422e+01 1.129282764890283808e+01 9.304046509745802496e+00 9.269879535863580600e+00 1.143294201811513489e+01 1.250228198735471530e+01 1.151921496403027412e+01 1.086282560614556303e+01 1.165066623475134833e+01 1.176931992417833150e+01 1.185603524301629363e+01 1.209619352229778144e+01 1.258560461511248363e+01 1.091906264891950684e+01 1.079483777423245705e+01 1.317597707850202582e+01 1.102466393502715114e+01 1.068515318002823911e+01 1.160544072704856156e+01 1.063585905358234385e+01 1.004268835601212118e+01 1.134431572979083569e+01 1.113460203846980789e+01 1.141629182232801831e+01 1.150898996303017974e+01 1.023085102543634406e+01 1.239348967973370108e+01 1.243299000703129309e+01 1.156772654512693599e+01 1.015492078714606983e+01 1.045893653009220614e+01 1.197540417460659867e+01 8.862213494245173351e+00 9.754620223040905813e+00 1.174686899165198106e+01 1.188961465561431297e+01 1.046043670273142823e+01 1.157138289854245450e+01 1.225590294754587894e+01 1.190189359990384332e+01 1.122046094418321616e+01 1.166130047132753944e+01 1.076597293014109624e+01 1.183711787459023412e+01 1.104237805199999656e+01 1.146275446654590979e+01 1.225716540778621599e+01 1.025899235845567148e+01 1.064875756711850663e+01 1.112721232741075994e+01 1.133715200091628361e+01 1.162298477427165899e+01 1.117474029219719611e+01 1.088496124874175841e+01 1.038768758377946178e+01 1.338772488433774122e+01 1.176585182636354965e+01 1.050852321591946392e+01 8.846078247416828688e+00 1.141814142379324437e+01 1.090299167404123537e+01 1.121709407116850343e+01 1.015706404572751964e+01 1.187990883422268595e+01 1.116830324004848940e+01 9.262585782714245042e+00 1.029775203524761018e+01 1.159715221956539466e+01 1.158024578245681191e+01 1.142108761812754025e+01 1.097503951995518356e+01 1.069143103635886938e+01 1.237310510135945307e+01 1.200858784278704938e+01 1.030545490975120160e+01 1.137890189984344502e+01 1.127599508402436612e+01 8.330045474185386212e+00 1.062918210720061829e+01 1.077429234304983297e+01 1.155277384437111188e+01 1.006038916282143347e+01 8.891992597250993668e+00 1.084153982538772709e+01 1.098038395568013392e+01 1.048410361228862975e+01 1.095096092082191142e+01 1.078080116294684743e+01 1.311544517094809237e+01 9.078592299292711942e+00 9.804993719522867579e+00 1.291052504967473169e+01 1.223266113896783125e+01 1.230681033342398223e+01 8.956735255693070386e+00 1.053411728658230651e+01 1.192284103884635194e+01 1.170679464681441928e+01 1.051197800588843734e+01 1.190784067874860774e+01 9.963444977317127638e+00 1.121953167494563530e+01 1.242904150520943496e+01 1.064538606674207699e+01 1.136705447375951650e+01 1.201526686756775497e+01 1.018742145542547028e+01 1.188501592361668813e+01 1.108433806011687395e+01 9.864891868864054558e+00 1.095457188342927246e+01 1.106491346588096114e+01 1.220507642171631169e+01 9.412803865391886404e+00 1.124081164921958020e+01 1.140730176998193990e+01 1.046436016984932849e+01 1.110094237996106870e+01 1.118102523919343838e+01 1.042658786964998008e+01 1.062377336074851897e+01 1.095674638268918244e+01 1.097326260687701271e+01 9.604970210248787055e+00 1.046709095890472696e+01 1.096895431501006257e+01 1.292908309145503587e+01 1.064160896737198136e+01 1.186090829370512445e+01 1.028692774716107827e+01 1.252416278617975998e+01 1.105641239540450549e+01 1.187392275220833682e+01 1.038924971228133387e+01 1.106827003179362023e+01 1.232335473744814003e+01 1.175466561562856427e+01 1.264441858002876096e+01 1.169759583755990917e+01 1.189420329085755945e+01 1.487304585670687018e+01 1.136488854389389580e+01 1.133104657205958610e+01 1.260696943354600741e+01 1.294959505422322721e+01 1.095313131866576839e+01 1.081270288932565826e+01 1.279682626665928602e+01 1.133415008932850476e+01 1.338997900758802473e+01 1.234519086074237215e+01 1.096268331051443212e+01 1.220956206881003148e+01 1.162014070913602737e+01 1.185518160668345544e+01 1.125868005432258379e+01 1.173481360956452768e+01 1.346572980324579483e+01 1.456733818710392292e+01 1.298270285115429523e+01 1.324549660350250768e+01 1.340310174543131794e+01 1.305213142812827520e+01 1.194091856203005442e+01 1.377357217490773067e+01 1.283102518394978020e+01 1.298539414820302795e+01 1.281474900343068946e+01 1.181748012677618398e+01 1.342581315863257707e+01 1.627206459983503350e+01 1.409698153148617727e+01 1.486817999248934896e+01 1.253465675658924638e+01 1.279139896489022021e+01 1.213163972140390712e+01 1.155624209991248286e+01 1.308975752514360735e+01 1.232296316893105548e+01 1.308802076640288092e+01 1.471499528639635024e+01 1.329455072548299199e+01 1.374521397113398891e+01 1.221119646238259016e+01 1.309695367859402815e+01 1.257799874097511328e+01 1.428242360299205238e+01 1.203228771552957532e+01 1.362948263290790329e+01 1.394380937317726499e+01 1.488951988373049851e+01 1.515968030590288684e+01 1.261535975650010855e+01 1.085100248544156187e+01 1.317910843927524489e+01 1.389867878075185814e+01 1.300577462810350760e+01 1.618265293425565332e+01 1.426745149561300430e+01 1.343208427982017561e+01 1.205271203347154518e+01 1.371350382342523133e+01 1.492211227449375244e+01 1.237684357624465292e+01 1.182165420271044631e+01 1.047223443452896596e+01 1.438105896125678740e+01 1.325788643002172584e+01 1.318814809668330845e+01 1.162225280910358549e+01 1.382716259927260616e+01 1.270655696647465938e+01 1.288671841711186872e+01 1.404346508866388810e+01 1.263117268708349350e+01 1.356952825928325268e+01 1.290654853845055783e+01 1.148897497826989067e+01 1.215680346628774799e+01 1.249713466055989386e+01 1.309918241979823250e+01 1.313447769367347284e+01 1.078820496004513707e+01 1.139335742895445414e+01 1.425965379752648410e+01 1.213929452309180235e+01 1.382937504670576345e+01 1.394513291264135368e+01 1.398639762163420563e+01 1.360059523672346593e+01 1.213547877179354018e+01 1.312391249834392326e+01 1.255790004043307206e+01 1.225489862116436868e+01 1.282686412272807885e+01 1.181236376164418012e+01 1.357147040467836874e+01 1.491557762005877663e+01 1.236715756054371873e+01 1.326735806665067052e+01 1.070397950535895504e+01 1.427307685234471712e+01 1.057571853797806938e+01 1.190473904680226447e+01 1.405475497681686825e+01 1.225725852130084803e+01 1.375209425625790516e+01 1.423226531062755740e+01 1.172337052167875093e+01 1.477826269884221055e+01 1.195941721695167992e+01 1.386516457330891505e+01 1.255574544095117417e+01 1.340149093589392670e+01 1.534698079194049036e+01 1.345866984065140137e+01 1.430176480621910606e+01 1.186763947955743781e+01 1.357117872934360747e+01 1.388860337277857226e+01 1.259955595688329488e+01 1.397004808044428259e+01 1.357815915412916397e+01 1.366819689555372896e+01 1.311398403403265789e+01 1.269434871025311118e+01 1.263683536837172205e+01 1.338841196353322260e+01 1.354978821764044206e+01 1.389757524821118473e+01 1.284560218710104884e+01 1.432848669283290377e+01 1.280336913758181971e+01 1.365125491232994470e+01 1.368171665118923386e+01 1.435047411652465321e+01 1.150908701902860187e+01 1.430817914398518553e+01 1.251115402381018349e+01 1.156467523496657002e+01 1.080087783346962205e+01 1.315999105190511109e+01 1.292609723729893823e+01 1.441434216473643026e+01 1.293069345278028237e+01 1.290548281187213142e+01 1.073579790010799506e+01 1.266044851121028714e+01 1.342562990029243331e+01 1.275852325353806016e+01 1.223857513401792652e+01 1.129083838889316915e+01 1.163826495803532524e+01 1.334193241850450917e+01 1.187068084612364771e+01 1.254773556394759737e+01 1.168197360083508940e+01 1.236014724572596712e+01 1.265888385993074650e+01 1.398546089008398141e+01 1.271357306126893860e+01 1.435905139440956901e+01 1.402953124613585345e+01 1.361243275609499648e+01 1.287542798010710321e+01 1.363606659013877653e+01 1.450168623746692909e+01 1.157143258152291132e+01 1.350253841141653943e+01 1.258273090806384253e+01 1.532054613803401466e+01 1.223043909925581296e+01 1.252020734781882361e+01 1.381563799112724666e+01 1.192964505465574376e+01 1.538545903169890572e+01 1.394352819967436830e+01 1.130592973742649399e+01 1.304895758209459444e+01 1.392690873944268759e+01 1.354098386518284336e+01 1.564452549621512034e+01 1.191059301706701845e+01 1.177024870860165073e+01 1.239124793138726943e+01 1.321647714008330965e+01 1.502009531017379196e+01 1.222303100017229660e+01 1.226403047183493022e+01 1.311475478399850658e+01 1.322976944217640316e+01 1.267415106291266191e+01 1.424975683264997173e+01 1.197022433355211746e+01 1.389027509908442148e+01 1.522118389502246316e+01 1.256842606390329742e+01 1.460800635047170637e+01 1.321274163983977701e+01 1.305273425289288625e+01 1.305137218475721994e+01 1.488950437628754209e+01 1.509591682137230428e+01 1.500845214210917078e+01 1.324461776836743354e+01 1.382275544718173954e+01 1.434455943397743027e+01 1.395803101796414403e+01 1.445043989796528017e+01 1.411045539485956191e+01 1.418969617966081920e+01 1.359477182434090992e+01 1.416050286954084036e+01 1.413121558756779628e+01 1.233461002031019049e+01 1.446780769475723538e+01 1.509856976402550544e+01 1.159457173233219862e+01 1.514097318062921183e+01 1.371749224965722114e+01 1.525274548588371637e+01 1.626515807522612178e+01 1.442191195228349798e+01 1.507914034304817008e+01 1.231118840043424179e+01 1.289830111071761642e+01 1.461310808942612915e+01 1.409854050891430255e+01 1.322610635851882321e+01 1.477693270498640743e+01 1.500897958238721230e+01 1.340644454426558418e+01 1.398755982960349264e+01 1.362918591118491740e+01 1.244806449879181187e+01 1.499167174532587055e+01 1.388983159653645316e+01 1.268778601401196582e+01 1.331895887814114410e+01 1.258622520585452520e+01 1.555404299002183244e+01 1.374754623462632352e+01 1.476361137328178508e+01 1.630335634950880319e+01 1.471219129158928851e+01 1.410364777728508479e+01 1.349347344484799471e+01 1.253447336049734950e+01 1.323475381762365188e+01 1.507930713348620877e+01 1.437991633322223173e+01 1.463935685360453043e+01 1.207234918183707606e+01 1.350641546990489061e+01 1.517896161363916185e+01 1.285435120609255222e+01 1.300637632412607125e+01 1.463352358521182239e+01 1.402969746575871035e+01 1.329594805090202492e+01 1.253192990538362039e+01 1.386448670367940039e+01 1.448285395958866140e+01 1.310079610962448804e+01 1.307989664299602950e+01 1.249725157229611483e+01 1.307058646267743818e+01 1.551052598614428391e+01 1.366070877438308173e+01 1.485544007636548791e+01 1.487460249325009798e+01 1.494402741170487481e+01 1.355132440440819330e+01 1.430636215837409253e+01 1.317560754690629210e+01 1.645789960895407589e+01 1.374185574738770832e+01 1.562176387229871644e+01 1.258112164582608017e+01 1.552747860083477072e+01 1.559188599980207712e+01 1.325666690525837055e+01 1.220549244498019981e+01 1.276848671594404117e+01 1.387571403518555435e+01 1.238776029408549384e+01 1.474987899493389065e+01 1.364619343756817926e+01 1.560806895777212233e+01 1.600779257981676551e+01 1.261291319913292064e+01 1.538463370992927892e+01 1.487167881217437504e+01 1.548329958278459095e+01 1.638021130736155229e+01 1.536346802467903494e+01 1.401309169975801794e+01 1.460388903274505346e+01 1.409887963387089016e+01 1.489654231629650916e+01 1.463366995179626961e+01 1.541644458485062330e+01 1.735142468601869936e+01 1.652151742782509913e+01 1.581393904191139654e+01 1.629371552347732077e+01 1.728253388693818593e+01 1.700976666312502772e+01 1.676862772689947079e+01 1.507719323646379017e+01 1.550219992193346030e+01 1.582628631116666362e+01 1.525059238937947548e+01 1.735847724615529586e+01 1.523357869851862034e+01 1.645624487883286591e+01 1.397528767199339583e+01 1.556698760877384480e+01 1.614620552270358900e+01 1.671248807997019625e+01 1.405783764652289136e+01 1.729810909930131757e+01 1.461318933680106369e+01 1.497382469652139036e+01 1.570979878779940719e+01 1.528497305285385721e+01 1.639356524749517519e+01 1.567962344538078057e+01 1.610738859573136139e+01 1.612193195759120812e+01 1.657996397775593422e+01 1.499117469606931330e+01 1.336337402007910491e+01 1.555879118519559867e+01 1.669373316701414112e+01 1.484197850754947545e+01 1.689358941737518549e+01 1.517962588033107885e+01 1.603899631587366414e+01 1.524156851955373426e+01 1.677654129065986410e+01 1.838849862890063136e+01 1.577617152446356741e+01 1.715772408704193808e+01 1.547565937177324713e+01 1.530700841403126233e+01 1.635779664784000431e+01 1.502225925211589974e+01 1.527793193023500429e+01 1.827570510793254144e+01 1.424033168327228438e+01 1.583337350687238043e+01 1.617117307390902425e+01 1.509505208343720284e+01 1.526211459488493816e+01 1.459114431611795304e+01 1.771357276879293963e+01 1.632246035096347114e+01 1.529299863360989775e+01 1.508565043503679703e+01 1.510977676608791143e+01 1.490757373297692823e+01 1.605877794922473711e+01 1.771799976367159957e+01 1.906881818931480765e+01 1.633949384059813426e+01 1.638634677987806043e+01 1.497643564738432786e+01 1.524465788847171055e+01 1.566540865109629799e+01 1.685751432236693148e+01 1.598729651805918373e+01 1.428286775389674013e+01 1.568018091150961979e+01 1.596895623494194538e+01 1.427423858344022989e+01 1.461352956016126470e+01 1.381578588073769787e+01 1.622959428181824038e+01 1.615568314918930426e+01 1.690549206528103099e+01 1.614750985025937524e+01 1.638902165209382744e+01 1.626434314770254019e+01 1.580930351715930549e+01 1.683547302477695595e+01 1.681013222750021896e+01 1.562447054655605960e+01 1.605385806794005887e+01 1.597472014253167316e+01 1.699216004512323863e+01 1.407076926357406421e+01 1.481255843220512425e+01 1.670391222626761163e+01 1.659544110074123680e+01 1.667033678854767587e+01 1.535852279746585936e+01 1.508517085280075953e+01 1.454265826667952055e+01 1.910565581327819018e+01 1.314985683351617141e+01 1.547173493411507295e+01 1.542458527502198073e+01 1.516829596253958989e+01 1.522702128374169384e+01 1.464671068943592225e+01 1.487560293919472443e+01 1.492123329975229851e+01 1.352255210369515126e+01 1.454842923123084475e+01 1.287802699492224789e+01 1.498864733519155834e+01 1.434803562187763326e+01 1.642336637702997848e+01 1.548383713016051111e+01 1.435793012389084566e+01 1.760879870293052463e+01 1.379982705455068803e+01 1.489492940055635017e+01 1.345383820456783042e+01 1.367219202915194565e+01 1.436546207399072372e+01 1.495481753751909082e+01 1.501178071934621627e+01 1.595589269500166552e+01 1.294519559200867853e+01 1.595290107708059146e+01 1.401620807715525174e+01 1.426738783599218685e+01 1.337663885499899763e+01 1.494948949925679216e+01 1.470564815698345207e+01 1.492890153245492257e+01 1.611395765434040683e+01 1.611970093980621499e+01 1.519504099818889920e+01 1.608489658264064914e+01 1.418838770268442318e+01 1.593090578116512113e+01 1.411387103973428481e+01 1.503816320125559258e+01 1.436830259761915585e+01 1.489632533061393893e+01 1.485907090272577591e+01 1.460065370844387900e+01 1.527410232754627550e+01 1.500120912609737545e+01 1.351830627825740905e+01 1.476603752227319077e+01 1.575906581701137021e+01 1.428560699235154985e+01 1.671404887392248639e+01 1.580489610864223060e+01 1.798454904643991270e+01 1.598005309817601649e+01 1.529041223407049088e+01 1.758960987460375947e+01 1.606227213505181695e+01 1.683933837363250419e+01 1.443295322962834959e+01 1.568205785926242157e+01 1.690862412716674257e+01 1.840643711569511964e+01 1.681138124285707391e+01 1.655842274779177004e+01 1.612682200778503727e+01 1.572277984776691895e+01 1.565603312614041442e+01 1.378704918193231421e+01 1.924352778916547990e+01 1.453976773092632335e+01 1.633849184485296746e+01 1.593858823929314106e+01 1.510346859431652966e+01 1.662927922955577031e+01 1.536505870257765238e+01 1.711222468501679472e+01 1.676095406377199026e+01 1.589639677158590914e+01 1.837060682882283658e+01 1.606333720585663372e+01 1.489867128423505704e+01 1.435610119741504498e+01 1.555821056482814946e+01 1.450760913308671185e+01 1.743381066542562507e+01 1.690335471765934727e+01 1.765810541377797094e+01 1.670516843831934395e+01 1.447545143589309014e+01 1.412344244571084495e+01 1.677002814089784977e+01 1.642434455011116512e+01 1.663704903614490505e+01 1.514069451480492390e+01 1.644616976709448863e+01 1.647419662060184820e+01 1.355526244483915477e+01 1.738311713006011416e+01 1.596623562457756229e+01 1.512584681572893075e+01 1.658611849578452180e+01 1.635653712569693852e+01 1.533588584047157788e+01 1.696655767669179227e+01 1.675134048705826473e+01 1.655268449250012708e+01 1.605545296756902829e+01 1.502186966279778346e+01 1.639176516077120738e+01 1.612396561765842407e+01 1.767136349766441583e+01 1.743238917538446131e+01 1.610929327814574918e+01 1.703931626429569235e+01 1.492586235152985985e+01 1.602942430362373116e+01 1.618557437647644548e+01 1.551848911652515106e+01 1.378756083300538293e+01 1.682899303278873404e+01 1.670247290997328804e+01 1.424133778399717798e+01 1.410123871479177637e+01 1.621298074420006330e+01 1.701121227344866327e+01 1.682285165416696415e+01 1.214547539302457224e+01 1.712645020251751760e+01 1.535317534152178531e+01 1.487933047598945535e+01 1.494654389982041387e+01 1.667150507483816213e+01 1.671622362200839618e+01 1.651240924649266262e+01 1.748899247296311898e+01 1.465692676326850474e+01 1.469178804457645704e+01 1.512965443611669514e+01 1.654536352698042023e+01 1.650630882835767821e+01 1.544430457282911817e+01 1.649461237887004472e+01 1.566012778684207163e+01 1.418989062584442351e+01 1.433677121436695323e+01 1.604277329336797209e+01 1.666858849223094197e+01 1.598310254549903142e+01 1.821054771681248852e+01 1.653055949936773317e+01 1.683534924381132925e+01 1.581793241296567132e+01 1.650093914167000264e+01 1.625630358017046362e+01 1.636791817984653008e+01 1.553257303968696768e+01 1.721933120556256824e+01 1.606840067391732418e+01 1.552372541162391784e+01 1.720305839547663140e+01 1.646323526073824084e+01 1.581107173544130440e+01 1.678550111010009971e+01 1.434885422770696728e+01 1.506624900340132811e+01 1.665271123793782237e+01 1.483822889061400474e+01 1.582225591398907483e+01 1.623583882962493163e+01 1.546124976639156756e+01 1.558012840897583828e+01 1.439567157912333251e+01 1.505827033688981054e+01 1.534189853472268616e+01 1.414631834723972403e+01 1.392869376366193457e+01 1.561593746732470400e+01 1.555224644895969632e+01 1.624296980571181237e+01 1.708919260644090699e+01 1.560186520626110962e+01 1.756033141680829601e+01 1.422599983396123058e+01 1.803475070520985568e+01 1.579936061622038324e+01 1.580127645101104505e+01 1.505186406505995578e+01 1.662046353094201123e+01 1.622557149208366312e+01 1.599460118992177549e+01 1.482930217512444493e+01 1.495473747470492754e+01 1.642015542382327098e+01 1.808226565654488027e+01 1.567184278615124526e+01 1.684651000104679142e+01 1.678624026940557101e+01 1.327921892614877031e+01 1.821012074503667932e+01 1.522156344805201478e+01 1.750849593002342175e+01 1.470764775864920537e+01 1.700070193926701734e+01 1.427227009764664878e+01 1.668492449151377954e+01 1.679839320689788096e+01 1.574549021413990602e+01 1.611302106625302244e+01 1.724383947927277561e+01 1.704853423175448057e+01 1.693781005983771948e+01 1.570105957827179743e+01 1.577019341346351311e+01 1.727861191499237137e+01 1.645774004153890147e+01 1.559451908729220015e+01 1.646195860789982746e+01 1.500201990803508423e+01 1.541118128817673849e+01 1.700336005130493078e+01 1.561005342919135508e+01 1.574051443523790894e+01 1.559398604409949307e+01 1.669346174732736543e+01 1.514748482247891026e+01 1.582120669410421776e+01 1.558702768986345433e+01 1.513169652514303820e+01 1.559638079821997003e+01 1.251157371076874369e+01 1.593994038885000997e+01 1.582517036886426887e+01 1.670717482004230092e+01 1.635816197899762514e+01 1.833480112188132694e+01 1.543883407888007575e+01 1.600773847169908848e+01 1.358715976856659502e+01 1.664535872751469370e+01 1.669690766599519449e+01 1.559839422427206124e+01 1.749848487236684491e+01 1.627779342049670319e+01 1.473818992058729549e+01 1.454722629028649550e+01 1.621650716152546678e+01 1.553370166491163573e+01 1.645067501350791517e+01 1.473459119418448715e+01 1.722289725467514643e+01 1.578715622231338145e+01 1.720492437794329277e+01 1.592975244320835948e+01 1.733688999720950719e+01 1.417608441096116501e+01 1.742780130231952640e+01 1.551158115076973587e+01 1.530711667864101422e+01 1.530931050362951140e+01 1.497700268855436256e+01 1.608574708675198295e+01 1.516821722266019457e+01 1.508377557166000393e+01 1.443649512981898120e+01 1.380015509920093919e+01 1.470329796055303540e+01 1.502217402594716056e+01 1.580126419159630480e+01 1.432189455438444803e+01 1.577519619190024081e+01 1.725994561836720820e+01 1.556566220784941024e+01 1.512910689584335344e+01 1.616275338168316722e+01 1.549351453223283315e+01 1.548985307290635483e+01 1.738051723069605714e+01 1.732187471389660161e+01 1.747306631417135847e+01 1.583075868233578554e+01 1.348654965345039614e+01 1.419250904106307765e+01 1.627900318862263873e+01 1.413051405943492078e+01 1.526014665594063935e+01 1.837594870276315717e+01 1.567188608853951770e+01 1.674421412259383501e+01 1.390951596459374073e+01 1.497462301686403130e+01 1.576538773916570157e+01 1.678303431003067558e+01 1.572529142643603173e+01 1.778543113406234255e+01 1.413549277912437496e+01 1.560964427771877183e+01 1.476188313920849637e+01 1.732284043535561224e+01 1.742821443612924526e+01 1.443136312722534065e+01 1.496312547848247476e+01 1.814482411964179676e+01 1.636731217698865137e+01 1.576221214286659311e+01 1.598153851717327889e+01 1.724651313121078999e+01 1.748111238000405265e+01 1.555753190638743888e+01 1.456206313567600752e+01 1.577637848592915581e+01 1.580193353415241120e+01 1.481852615299909104e+01 1.645188199583632382e+01 1.409621010146048903e+01 1.742432900272899943e+01 1.643152503385128682e+01 1.591408293912278538e+01 1.631743818970176463e+01 1.726557516730789388e+01 1.581636960855070306e+01 1.595694039729944258e+01 1.745956708942290803e+01 1.572644166765921092e+01 1.660546556799647178e+01 1.644449268852489254e+01 1.454436035016488127e+01 1.612679535080554061e+01 1.480015593748971270e+01 1.565190581400580250e+01 1.597770316132611157e+01 1.723053151521597215e+01 1.597460215700065156e+01 1.881766296677609418e+01 1.694539813206487366e+01 1.562333811326984012e+01 1.652498357455436917e+01 1.857544588984739420e+01 1.638621336071518186e+01 1.814878287524305378e+01 1.676172176575381911e+01 1.650615679992132812e+01 1.883474600574772850e+01 1.719348647014044218e+01 1.741569074205367329e+01 1.810338972804231261e+01 1.622214494590667755e+01 1.490865795099492352e+01 1.789314581729880871e+01 1.650513210130495168e+01 1.682783777224701893e+01 1.649740495523743178e+01 1.692251437382520862e+01 1.625632682709757404e+01 1.525697154823643942e+01 1.591266085505389150e+01 1.541332247757917528e+01 1.547508198784175981e+01 1.561660249430676473e+01 1.579307790948734436e+01 1.707771977487693249e+01 1.516238864678409470e+01 1.551920448899317506e+01 1.720473482750809779e+01 1.531961649740327758e+01 1.571035908810739379e+01 1.525712822115846734e+01 1.751861363064855581e+01 1.596629884521141385e+01 1.783230228890860758e+01 1.656435734248775304e+01 1.700876235451084995e+01 1.661310850151723173e+01 1.853911472564526974e+01 1.871111927964713573e+01 1.728348003960715573e+01 1.703960943567796704e+01 1.940460113228555983e+01 1.694896247544805234e+01 1.528580024854181296e+01 1.767388384748304020e+01 1.811363437973735202e+01 1.729205076094269344e+01 1.782078394906435292e+01 1.666704371023145725e+01 1.778680318997949428e+01 1.904585760869963806e+01 1.622431324531744323e+01 1.769273390412525870e+01 1.614913287317910573e+01 1.605809539359404425e+01 1.696345338465065211e+01 1.586178454925117798e+01 1.769021737365678604e+01 1.638036650629207713e+01 1.867623928720724535e+01 1.785428550158206562e+01 1.931422671270635405e+01 1.889249610963269888e+01 1.605583802243709357e+01 1.616506279043078109e+01 1.711171747572404911e+01 1.910230686345434847e+01 1.675010002372554041e+01 1.867114719161767056e+01 1.679703799329902836e+01 1.552160895800592399e+01 1.691019254370838709e+01 1.560363597642138345e+01 1.799745375929455449e+01 1.611435812944032619e+01 1.763113401795439472e+01 1.871688774464303151e+01 1.851273010134053365e+01 1.754870987735133525e+01 1.793529897530212480e+01 1.772718014843227508e+01 1.582284647915399844e+01 1.504295309964195937e+01 1.755171343478818358e+01 1.639814832218342389e+01 1.556359228821233387e+01 1.826670108613894428e+01 1.750342837113577588e+01 1.726582554048255602e+01 1.612018597510961726e+01 1.952303586999127560e+01 1.636768804461181759e+01 1.774959110045652011e+01 1.620152247272574542e+01 1.833301365017567619e+01 1.830204148007257814e+01 1.635701578019392244e+01 1.601682570089225877e+01 1.854231176359129663e+01 1.524073483330134771e+01 1.628516547720566621e+01 1.826900255671631967e+01 1.552454995881187294e+01 1.561868811977909388e+01 1.582283073583694488e+01 1.575473731326055749e+01 1.669697626907301213e+01 1.660147442799042850e+01 1.826754374602281672e+01 1.830694601279651579e+01 1.783179859292358316e+01 1.877079634967602217e+01 1.673429656012199374e+01 1.720299888246409381e+01 1.782477548939134948e+01 1.650007719942312789e+01 1.760679505198951134e+01 1.723710814755413878e+01 1.614232489935369230e+01 1.649478198818736985e+01 1.779276128520351108e+01 1.610567307854435271e+01 1.727300758742627806e+01 1.609084267459762074e+01 1.609743482617152921e+01 1.760612153804581226e+01 1.658363970320824166e+01 1.949490968758000164e+01 1.834910566558440692e+01 1.580398620075465743e+01 1.487029510191405457e+01 1.677657424400653952e+01 1.576841365207579670e+01 1.773073861367686632e+01 1.608741166227450137e+01 1.611362148563013363e+01 1.573487918117078621e+01 1.639476411370301534e+01 1.526374672872425187e+01 1.911378062785014365e+01 1.905814829579074399e+01 1.830233203991951640e+01 1.706816487577822272e+01 1.609756276692983334e+01 1.830439232099331903e+01 1.624314190521515400e+01 1.566025904967500004e+01 1.695579771571224015e+01 1.736039058771130073e+01 1.741254944980595454e+01 1.610590332000509406e+01 1.757403673911191078e+01 1.698443331723062499e+01 1.788423049065612247e+01 1.710973440484329444e+01 1.744377818256328183e+01 1.726793039535789021e+01 1.682936332879082997e+01 1.898535841088445153e+01 1.589162920364248954e+01 1.569505084901914316e+01 1.841532760918508416e+01 1.834275217531017432e+01 1.736370362737722672e+01 1.756533755379642159e+01 1.717607207940562830e+01 1.616588685650263812e+01 1.598307318476377148e+01 1.643830244127967788e+01 1.757630298311071471e+01 1.635593827903076658e+01 1.707417702427419215e+01 1.896177884311871509e+01 1.713874762803983032e+01 1.677722429261494952e+01 1.710996868832335949e+01 1.762179222269251611e+01 1.829368700731962960e+01 1.729902705571721810e+01 1.642363157646872551e+01 1.757560574611696680e+01 1.829403171048441834e+01 1.458968538952714944e+01 1.719547128683576886e+01 1.474494823930109000e+01 1.641868238280212111e+01 1.567108202716357468e+01 1.550752608964365997e+01 1.637542211305973439e+01 1.626975206658594431e+01 1.914878249332606686e+01 1.707705186989662494e+01 1.843843979959511614e+01 1.925021446901785538e+01 1.850485028228907680e+01 1.911197710756091439e+01 1.563399104735008471e+01 1.727542580548118067e+01 1.741369885959314701e+01 1.590326591464968331e+01 1.753136814420936318e+01 1.690061140608978008e+01 1.899315999325260051e+01 1.800887768059270400e+01 1.794941810420285933e+01 1.677442790658702165e+01 1.831967214930594423e+01 1.778953063420207314e+01 1.764354100492884214e+01 1.629896461984483480e+01 1.735834877872661863e+01 1.587056544571645667e+01 1.710772844972436246e+01 1.593202859753268186e+01 1.761271898791319401e+01 1.840134242801928366e+01 1.534059193627107476e+01 1.718849123648791277e+01 1.710690286633000312e+01 1.657326467694660010e+01 1.701243044101740054e+01 1.731279520020810381e+01 1.619355165055295487e+01 1.690706793581003708e+01 1.851127624307211406e+01 2.053119364511965728e+01 1.762173556273399555e+01 1.850882007189358092e+01 1.794800797508082013e+01 1.853500863853206226e+01 1.995448333944890962e+01 1.856194230733749961e+01 1.748591209283200953e+01 1.878145634510715922e+01 1.942997336093167604e+01 1.757943698261644627e+01 1.571087582481975353e+01 1.654858784274647832e+01 1.840309961593606047e+01 1.772217966915879472e+01 1.619961605738305011e+01 1.656773319730815786e+01 1.821855079044206605e+01 1.731527276523961234e+01 1.849415653078538924e+01 1.882259744687642211e+01 1.880627362144136683e+01 1.826788429774540035e+01 1.647074617898720916e+01 1.853710782669917023e+01 1.814187591282793832e+01 1.912332815372003481e+01 1.810830740387902082e+01 1.754590429923550232e+01 1.826551975195603106e+01 1.792922372368845885e+01 1.804896132783884255e+01 1.683877544846987107e+01 1.780996399867616020e+01 1.809519053419188594e+01 1.782017449328764869e+01 1.692960512760912906e+01 1.699990022507190801e+01 1.881895521381133562e+01 1.822891529167842606e+01 1.854124195831067823e+01 1.736403765798135268e+01 1.672568617541528013e+01 1.848249007213906836e+01 1.759323024940634284e+01 1.739778882173614249e+01 1.779722401800925979e+01 1.731045265129851174e+01 1.709617404072696090e+01 1.822826590317594508e+01 1.737406324012086145e+01 1.630670984510609145e+01 1.936809696332635156e+01 1.817979919223073892e+01 1.718649344351183217e+01 1.979625629206560689e+01 1.715163117431007578e+01 1.868724927735271990e+01 1.859596508181149943e+01 1.738449181242103947e+01 1.660159945609256482e+01 1.727100108275123347e+01 1.907217230324478763e+01 1.717129213455598347e+01 1.666932723812435668e+01 1.688420443611629906e+01 1.756774696575637762e+01 1.780835505167258148e+01 1.871255967309793888e+01 1.930822493602170553e+01 1.726008985434884124e+01 1.913969416211394758e+01 1.877157821224818690e+01 1.724961074318873244e+01 1.813375799791271703e+01 1.847024083372882330e+01 1.776472571933521039e+01 1.559113848887410114e+01 1.869217740963994601e+01 1.655387245324738643e+01 1.728487357841780891e+01 1.666171177483361276e+01 1.858382062287328651e+01 1.766672277142219372e+01 1.728269173662418012e+01 1.985361024766921645e+01 1.957826454004401029e+01 1.783032782216870515e+01 1.909792944065876341e+01 1.834401003964039845e+01 1.650946770967886579e+01 1.802963707817334793e+01 1.717400781802429677e+01 1.844784095387865008e+01 1.854063192884111544e+01 1.799645703938983488e+01 1.708951409841440139e+01 1.940216208140840592e+01 1.682437385353620130e+01 1.900841191568497379e+01 1.777239380090847476e+01 1.566275485166682913e+01 1.778362259190194195e+01 1.941265099220869317e+01 1.776964298014307886e+01 1.880073753939657522e+01 1.821018764632469100e+01 1.759136149436815444e+01 1.785751587901207316e+01 1.739063483459560189e+01 1.788979761406305258e+01 2.047133390671423570e+01 1.895671958755328035e+01 1.717004869259167421e+01 1.928030841623143132e+01 1.693811232141702661e+01 1.780364177982144369e+01 1.798240584116197383e+01 1.788798172575845769e+01 1.725743348629557516e+01 1.883993723099860063e+01 1.785344898319789309e+01 1.754482684509233792e+01 2.030367812912908931e+01 1.887509293645458186e+01 1.703715647721115545e+01 1.682548826264198993e+01 1.778569933191782582e+01 1.798480393651014353e+01 1.678012207632388453e+01 1.755169067364328583e+01 1.876669348580630725e+01 1.845756396247644915e+01 1.688077775439146677e+01 2.009779741771884076e+01 1.815084396974359393e+01 1.839841806655114453e+01 1.710552123237016886e+01 1.845599619497763655e+01 1.706905976690720195e+01 1.789933505326085594e+01 1.933168846328967660e+01 1.703935939280176015e+01 1.934892906634863508e+01 1.889885188928426629e+01 1.828951258794744916e+01 1.845231656961204081e+01 1.614543130937645188e+01 1.784639540971527083e+01 1.821616798363920253e+01 1.839911993123424594e+01 1.735042967648617918e+01 1.946740686326631575e+01 1.876726432314309534e+01 1.763206206242686847e+01 1.980352851389497104e+01 1.783546905510187131e+01 1.917968859814774873e+01 1.766323955365210807e+01 1.956321563624625171e+01 1.826376307233020313e+01 1.818311939777228758e+01 1.600252722377803138e+01 1.668714449603858796e+01 1.717100976125594514e+01 1.765628631863230780e+01 1.914746271266697519e+01 1.744171796176398459e+01 1.716589453633815410e+01 1.949910552877630110e+01 1.937752267331297773e+01 1.698095319868169994e+01 1.881494128787903009e+01 1.886453897002780167e+01 1.895583802388063077e+01 1.777768060425514207e+01 1.756119437090590907e+01 1.927882917622062919e+01 1.726029317629654258e+01 1.746093892188879693e+01 1.804813202612863066e+01 1.816440995398411573e+01 1.805034586329151836e+01 1.776667921609293543e+01 1.848772192558407923e+01 1.722252289777822298e+01 1.725885493660598513e+01 1.596436917703377389e+01 1.809851548716649106e+01 1.902636675028824698e+01 1.684486477231962809e+01 1.938458331159759496e+01 1.998863201717785998e+01 1.930592750918134826e+01 1.689694899870984202e+01 1.752072053382240213e+01 1.754081569740995405e+01 1.842828439353282732e+01 1.743987706751835276e+01 1.865781909420569207e+01 1.802329600836660006e+01 1.805389114535327977e+01 1.753335672137863099e+01 1.702105274609630570e+01 1.952609338859035759e+01 1.935905344658039695e+01 1.827242049991236073e+01 1.927649424722716986e+01 1.938288859375609263e+01 1.791435646728915643e+01 1.835881480892510709e+01 1.912474468753552870e+01 1.783836360083868655e+01 1.950269766827523910e+01 1.713871590485460317e+01 1.636185548526768585e+01 1.637052553557352041e+01 1.903488047293734553e+01 1.716786012176688558e+01 1.856189414501677604e+01 2.061856518860695076e+01 1.908172897645808419e+01 1.773836892736048299e+01 1.897984818825361231e+01 1.776170590934510685e+01 1.770747120625559035e+01 2.056067148146882317e+01 1.878738367145868082e+01 1.666083409014596839e+01 1.665462089882803909e+01 1.802330505897341695e+01 1.736526435178421934e+01 1.582511987615231952e+01 1.856819630321514580e+01 1.729020388625598770e+01 1.900258768871606563e+01 1.884335118012226928e+01 1.668218166199824282e+01 1.752943455420883723e+01 1.626202474975807277e+01 1.726759973321398434e+01 1.799732993169102002e+01 1.754805782803290626e+01 1.884411656806369706e+01 1.759580978360647308e+01 1.623582863141129451e+01 1.811749115352374417e+01 1.656855852345340452e+01 1.766992732947358746e+01 1.649564582742375762e+01 1.838282771477161504e+01 1.829395991395172416e+01 1.846185735246535131e+01 1.808375318716721125e+01 1.787368164888770750e+01 1.785618372531670772e+01 1.906174970892906018e+01 1.568013739504843862e+01 1.730117235564832257e+01 1.769974792078348003e+01 1.696676016684563137e+01 1.770540340438011739e+01 1.925102010359541183e+01 2.016908821461605683e+01 1.788030779214820498e+01 1.769788343674299824e+01 1.806827185545660797e+01 1.871027596547778771e+01 1.792781106951103709e+01 1.814669283098671926e+01 1.794185414247527532e+01 1.934365544023014394e+01 1.886372032289175493e+01 1.792446642202233775e+01 1.885940460813849739e+01 1.868143985537708929e+01 1.857905012933629152e+01 1.734735665479265521e+01 1.693310717139022614e+01 1.893267731411568633e+01 1.650887365172717125e+01 1.879733402800870934e+01 1.904021147816337489e+01 2.038459827636154387e+01 1.776587024784460667e+01 1.923967818104328842e+01 2.044404310078768816e+01 1.915444011819996462e+01 1.741055402016892018e+01 1.865433210451482537e+01 1.835053014685951212e+01 1.814404410067150408e+01 1.882722267450246179e+01 1.957008689597761730e+01 1.735184166603023925e+01 1.794615925364238862e+01 1.823969695004342739e+01 1.896406943011093560e+01 1.650487018145057760e+01 1.852118256911453642e+01 1.789879746672655969e+01 2.022703815804525718e+01 2.052401619247731546e+01 1.972822398802288291e+01 1.597035792139099364e+01 1.745383187015348980e+01 1.984990755048104205e+01 1.919376564989081402e+01 1.869996341743971513e+01 1.765629422300322560e+01 1.995952687562777328e+01 1.889668094033968870e+01 1.852917818479775747e+01 1.836744994739352421e+01 1.832725851058575728e+01 1.942359374155835638e+01 1.951657904105206853e+01 1.879111412102516709e+01 1.995088521812445848e+01 1.901580414689468768e+01 1.743074140115012938e+01 2.041027286582149003e+01 1.885913553689321276e+01 2.006113798876182486e+01 1.808442630514225158e+01 1.801127298132376708e+01 1.920993671917360857e+01 1.696008069320105704e+01 1.922877480735196087e+01 1.795557016494102598e+01 1.858598708772005992e+01 1.844635807511286529e+01 2.085550838836781296e+01 1.802107033401823344e+01 2.029082513189456094e+01 1.962803539342125703e+01 1.946389363192689359e+01 2.005378429881828950e+01 1.881481055895877574e+01 1.958379084411931714e+01 1.762043955805311768e+01 1.844278070252340029e+01 1.974993365432240111e+01 1.985632279348975970e+01 1.739234920541515095e+01 1.905932214228470301e+01 1.982896595929597083e+01 1.911612256992112790e+01 1.972804389816776194e+01 1.746390690972772219e+01 1.907095222450296745e+01 1.754032064283061132e+01 1.969857717316291357e+01 1.687838109887018234e+01 1.864686595927268087e+01 1.837099264636171725e+01 1.961201144937933805e+01 1.836899284101873775e+01 1.844024845289192882e+01 1.871922510571204512e+01 2.001112569460007151e+01 1.957453577072816131e+01 1.771137837855155794e+01 1.874993663530237242e+01 1.913018145559777139e+01 1.922277936131195020e+01 1.935121947514478435e+01 2.042545381630154111e+01 1.774488669380935590e+01 2.033486500523181206e+01 1.904981114573627465e+01 1.856487569003970606e+01 1.874494501803665614e+01 1.798133004663518619e+01 2.031257720927279564e+01 1.796501335127288357e+01 2.073004769280278126e+01 1.914527585101366824e+01 2.052163824572967243e+01 2.124936295548190657e+01 2.061693060893754748e+01 2.021044215630473317e+01 1.880622861957896674e+01 2.027402115340814959e+01 2.030700635214356709e+01 1.815112717668662512e+01 1.720707573479835872e+01 1.955199506671115728e+01 1.988853070035156634e+01 1.956664924984695020e+01 1.880077906982959135e+01 1.927724418099786519e+01 1.970167109635853109e+01 1.689593494628033454e+01 1.976088358326409278e+01 1.834853203352885487e+01 1.977678397207156635e+01 1.916167188241835717e+01 2.002076875738667994e+01 2.087441563273390344e+01 1.939532670093416300e+01 1.766232459497042839e+01 1.892655297334072628e+01 1.724633291611236530e+01 1.821540298767233423e+01 2.011894403687360366e+01 1.903267040220530504e+01 2.059380797649778572e+01 1.877668921758218090e+01 1.974570992190798080e+01 1.829117123684297397e+01 1.884110141262663163e+01 1.712884028258948632e+01 1.994119227346959278e+01 2.026105974736698201e+01 1.861167488746271559e+01 1.688471698225911766e+01 1.817204658640167736e+01 1.981922242292198177e+01 1.926412325356354316e+01 1.935086825759122675e+01 1.923484156542273738e+01 2.081243009767451113e+01 1.991938027362477470e+01 2.025099468588101814e+01 1.965096140937114200e+01 1.870439668799604860e+01 2.125772630496662430e+01 2.028543109834482294e+01 2.084468294284740608e+01 2.018814365000971378e+01 1.856405355145895086e+01 1.870448657369016843e+01 1.970734879356172087e+01 1.970579276166732541e+01 1.863412895542689540e+01 1.971274247537922619e+01 1.838461816706439222e+01 1.954263095317294585e+01 1.836098796161213897e+01 1.991708350935843796e+01 1.942627724577827308e+01 1.824691862631417649e+01 2.071184485617921212e+01 1.775159094156814632e+01 1.940946332373471250e+01 1.640814824298469787e+01 2.099181713580460951e+01 1.834188361882245744e+01 2.001165619874349844e+01 1.950348296471150178e+01 1.937059743082306085e+01 1.894956951543455403e+01 1.830883097877977761e+01 1.774484973878586658e+01 2.038685502819758000e+01 1.946536710221049660e+01 2.019658629620116841e+01 1.784335039086484898e+01 1.895872518776888782e+01 1.886525723793893405e+01 1.883147928565223239e+01 1.992799153932483591e+01 2.300879631993642249e+01 1.989497214944413983e+01 1.882917754619845496e+01 1.867994150826600475e+01 1.833208913408939011e+01 1.863225454179215035e+01 1.830664732186946253e+01 1.817990267742250055e+01 1.871544017060171683e+01 1.895065351423215105e+01 1.803284823497046929e+01 1.841714538118072042e+01 1.899704887524470820e+01 1.809186080645658024e+01 1.779725691407930910e+01 1.780827205978373229e+01 2.101511996463933230e+01 1.753417996322033545e+01 2.036721053093657474e+01 1.906921314126504186e+01 1.878762902288383430e+01 1.933516572589857319e+01 1.743430557317108409e+01 1.925411134485532116e+01 1.939517137959339266e+01 1.870372954963707812e+01 1.819932227874378228e+01 1.797342674594554524e+01 2.123343797996792759e+01 1.872999245405026159e+01 1.696719070483234404e+01 1.997138811044082018e+01 1.657100844146264862e+01 1.823744597036272097e+01 1.997039893839597724e+01 1.730374633134883311e+01 2.055103070350633487e+01 1.934320173578044333e+01 1.715238790089958698e+01 1.857199939192027571e+01 1.843054710955364683e+01 1.922597284240989168e+01 1.885885018680291481e+01 1.702591806367103189e+01 1.757233594225677464e+01 1.733497235535600822e+01 1.884279737558739143e+01 1.693697093033892997e+01 1.618124175434083512e+01 1.630746052384954581e+01 1.716718035759396344e+01 1.943759115990038566e+01 1.839830219890466978e+01 1.669664299684152198e+01 1.993550039329430135e+01 1.852325633188885234e+01 1.831666179066046141e+01 1.806099448882006442e+01 1.775282497032675977e+01 1.576605761527915917e+01 1.985758122491281341e+01 1.523653382870879014e+01 1.757626536487616420e+01 1.919504082573674708e+01 1.964885598193581018e+01 1.703773307538342507e+01 1.912235082341063830e+01 1.739372634845139842e+01 1.654986254958647862e+01 1.966025136149706398e+01 1.915730588825804759e+01 1.950369698167122223e+01 1.755949287034441042e+01 1.532274369967200478e+01 1.818597768277486182e+01 1.669448356604096162e+01 1.835147995989851211e+01 2.042712916426160419e+01 1.646722569801359626e+01 1.829361792748188265e+01 1.791261913938902595e+01 1.714624145938660504e+01 1.572542544985200585e+01 1.791668091180403266e+01 1.889707848454602868e+01 1.821085102465834638e+01 1.651944033393171551e+01 2.023849018653538678e+01 1.921744192047083999e+01 1.793741932004743234e+01 1.792560027084536500e+01 1.801287307518647651e+01 1.860518235666809872e+01 1.827393226106431712e+01 1.937385758143889092e+01 1.936733117596295983e+01 1.770763595716681493e+01 1.693526359327006503e+01 1.812586236170263021e+01 1.972304456688953067e+01 1.976626081426092796e+01 1.928905312593148835e+01 1.992849243879498644e+01 1.629523532615555936e+01 1.787157028857872731e+01 2.044797861394831173e+01 1.988349247388385876e+01 1.731961029132234486e+01 2.036515751051055290e+01 1.828182368865483554e+01 1.808496855462318109e+01 1.880947791349752407e+01 1.829961472283758539e+01 1.616507819807585378e+01 1.824664799548974514e+01 1.817142228933111170e+01 1.935440624574175672e+01 2.126844093553950898e+01 1.837516412666072085e+01 1.706403657189952128e+01 1.913135316796740781e+01 1.866831215297355229e+01 1.725270223832172434e+01 1.842147545170928069e+01 2.029721610284123656e+01 1.806356458276799160e+01 1.886421367062918364e+01 1.763678492477919946e+01 1.919651678539158013e+01 1.790083536076424053e+01 1.727281215966590722e+01 1.919040555158185768e+01 2.013276828929917173e+01 1.868893890158610205e+01 1.785961696821877354e+01 1.838972094503815669e+01 1.940615609155992871e+01 1.954326530278189011e+01 1.895943493736230678e+01 1.819588418242622652e+01 2.053166663497293243e+01 1.806183492610264452e+01 1.871309223163597579e+01 2.061259260901118751e+01 1.979183169155539446e+01 1.760185776532245683e+01 1.941739629290410107e+01 1.881514546415872857e+01 1.724873172595216886e+01 1.833711324940449927e+01 1.897645464544020655e+01 1.833537779413869018e+01 1.766035819566247156e+01 1.800712042453223560e+01 2.061824991745039526e+01 2.196419681308581673e+01 1.990366556349858485e+01 1.728908434514031711e+01 1.849549532144622788e+01 1.644271036161293154e+01 2.016305717482169158e+01 1.899625203237141591e+01 1.981345026482254568e+01 2.004119095176550402e+01 1.981049280626159970e+01 1.928613370753268441e+01 1.907527198839182958e+01 1.816236545415119608e+01 2.052258437794398205e+01 1.849480168720385720e+01 1.906017847446630142e+01 1.918779589136029884e+01 2.051783353856041003e+01 1.689179153902175301e+01 1.977373755680422462e+01 1.766901716527966215e+01 1.839851214599358897e+01 1.964251448423793178e+01 1.751343285856638232e+01 1.945848042040292114e+01 1.951755464659468586e+01 1.863362732007753664e+01 1.924876602604796361e+01 1.900918993989629158e+01 1.808385654950344090e+01 1.866209026723409892e+01 1.959612249791700833e+01 2.020292082668594702e+01 1.852872291062133314e+01 1.952540519314526080e+01 2.075703577901924746e+01 1.762793538753439293e+01 1.942000968363947422e+01 1.902692510340252241e+01 2.003424681010867303e+01 1.721604235952082362e+01 1.825443979677596928e+01 1.944027059886966669e+01 1.864087682682251668e+01 1.802772946745851357e+01 1.902804827611271676e+01 1.982963409916356667e+01 2.019433485437727427e+01 1.739609785909075512e+01 1.995115948884560098e+01 1.880228644438419394e+01 2.006660387375513110e+01 1.971270370310991282e+01 2.025387507133857312e+01 1.762951622447057076e+01 2.080067771354246986e+01 1.735615275416464343e+01 1.987725364356879965e+01 1.952367634648935990e+01 1.886181003079591534e+01 1.929424924108066008e+01 1.904625864856654260e+01 1.963023616661208237e+01 2.173435155539225860e+01 2.127628378021970690e+01 1.938543020054330768e+01 2.047899924732057642e+01 2.107841792286610172e+01 1.979374755308857559e+01 1.895268487033347071e+01 1.875251753035459146e+01 2.172408092415519576e+01 1.861264894123422309e+01 2.058622599496807482e+01 2.057309394902843991e+01 2.104345918261452653e+01 1.965638043127914258e+01 1.943187368584252539e+01 1.826567508011889629e+01 2.065364372315891117e+01 1.900829699082150626e+01 2.016636407667495945e+01 2.238131631951458544e+01 1.985433393119235745e+01 1.921964204180196845e+01 1.912975344628153351e+01 2.099822730117409364e+01 1.983147213357607797e+01 2.090113421043105646e+01 1.953866492643713926e+01 2.034975299948382244e+01 2.112709222709522550e+01 1.920706578531266473e+01 2.128759385247051483e+01 1.905899522777264110e+01 2.097787550251812050e+01 2.077259764794737507e+01 2.097089373484520181e+01 1.849765343903857229e+01 2.076704064329466703e+01 2.026948696345807477e+01 1.938658425155761478e+01 2.188958197862416810e+01 2.179352581241239406e+01 2.128134843106902707e+01 2.177197971345989558e+01 1.969526273113403647e+01 2.121552400605130728e+01 2.048859089012285395e+01 2.051185043274735165e+01 2.222456416121816503e+01 2.109524093327566874e+01 1.926828771486332670e+01 1.969870091125609690e+01 1.989724653619630956e+01 1.949213573767757879e+01 1.747474618113696820e+01 1.973921421303213108e+01 1.880143899036801614e+01 2.055959181490075594e+01 2.004971270169207287e+01 2.160500254151182986e+01 1.932647858254546236e+01 1.823933226348942682e+01 1.847882392980149291e+01 2.124785178218454718e+01 1.890563403104331996e+01 1.993669876046319445e+01 2.024924638571834734e+01 1.963716341187632963e+01 1.892602464839582765e+01 2.012637920438354300e+01 1.961199042428845374e+01 2.111349408559363638e+01 2.029667863119599502e+01 1.962203219692634448e+01 1.957548182835690298e+01 2.104006073014931033e+01 1.945694886239709476e+01 2.112139133504851429e+01 1.942467192206494175e+01 1.743435930586661797e+01 1.994159771450364360e+01 1.956939090031187689e+01 2.069328162287428441e+01 1.989287328245111297e+01 2.070814057650687801e+01 2.023269765376513973e+01 1.921696089244146322e+01 2.092719735856921304e+01 1.915588033687439662e+01 1.935359766422585892e+01 2.106759918366936546e+01 1.830038946184700421e+01 1.842577165588847166e+01 1.925130734623026996e+01 2.000151062283460490e+01 1.832245905600014879e+01 1.869736148815993815e+01 2.070213601750269916e+01 2.025975349049842578e+01 2.091380565056732266e+01 2.095043972916712960e+01 2.176323136220402787e+01 2.103157076424924554e+01 2.057672265836100323e+01 2.033118771535981750e+01 1.923639298591151103e+01 1.836698635385096878e+01 1.931530743236235992e+01 1.585671651697824913e+01 1.988088918256068993e+01 1.917200011675470250e+01 1.816535930468393900e+01 1.971302628036455218e+01 2.023502384768061191e+01 1.669510701638165884e+01 1.891998966043084707e+01 1.996192203146770439e+01 1.971646887966394956e+01 1.990496470980347254e+01 1.964974103813313278e+01 2.020460764425124012e+01 2.086936894800706810e+01 2.015336161913109336e+01 1.657536863296856566e+01 1.943915001054373448e+01 1.922096472737858619e+01 1.871814392680465033e+01 2.055337616079065910e+01 2.110761808694049790e+01 1.874612506913411281e+01 1.937480805744016976e+01 2.084998024816509243e+01 2.218625312275608863e+01 1.960695152856343171e+01 1.971214578107007043e+01 1.891273933279973107e+01 2.015849360404759594e+01 2.085284787931513506e+01 2.033668311754214741e+01 1.805654624230406213e+01 2.069023971353864155e+01 1.925036051927635583e+01 2.046243381921333437e+01 1.902535768890200174e+01 1.967851581096583047e+01 2.018390309448041364e+01 1.936019639584356966e+01 2.004195325691168250e+01 1.894587123150296648e+01 2.135758637525396963e+01 1.984942969148203318e+01 2.052519113256159144e+01 1.956896229022583711e+01 1.991110875561945193e+01 1.856394787263597834e+01 1.984449131256358356e+01 2.116931756472248338e+01 2.064317588588566110e+01 1.883999737221235193e+01 2.183934657751732900e+01 2.050220358637413653e+01 2.039853426968273098e+01 1.974430968110862494e+01 1.889197463385874087e+01 1.881613172612006579e+01 1.987536598369115382e+01 2.123394200417354227e+01 2.039763048173858451e+01 2.112511035750617694e+01 2.006912587845453544e+01 1.894848126309934955e+01 1.945201561347734298e+01 2.019681376576352960e+01 2.007673889571848846e+01 1.739611881565145879e+01 2.136632526275683119e+01 2.017841934694119033e+01 1.955109831192555703e+01 1.949995121291646782e+01 1.985772322892646358e+01 1.842154320299715309e+01 2.018339744496336152e+01 1.948068165582711941e+01 2.113250597165509959e+01 2.108919825780613522e+01 1.983619081203525880e+01 2.060304870573765612e+01 1.967243419422016615e+01 2.097508780640540493e+01 1.939045402721188083e+01 2.092431780898337479e+01 2.100462862626619653e+01 1.939419409019015106e+01 2.091981578794214869e+01 2.003464544799650682e+01 1.937567020650006810e+01 1.974205799166331232e+01 1.891829207261842427e+01 1.721970195623514499e+01 2.114166887844150011e+01 1.895667585281083234e+01 2.171106481017005763e+01 1.870048660710601496e+01 2.040171929180961286e+01 1.817279723519468959e+01 1.962732073371670793e+01 2.072547612364694558e+01 2.171728387188531784e+01 1.908443087876107924e+01 1.950350910908242952e+01 1.956298509505473149e+01 1.845566262043037042e+01 2.178540918801165915e+01 1.988024217455437537e+01 2.018755294316306959e+01 2.081720083280617573e+01 1.899462174762473410e+01 1.945304799056095035e+01 2.015837247487003481e+01 2.101880492536784928e+01 1.985812082817023594e+01 1.821455221618748155e+01 1.922403249849522666e+01 2.224908161537881668e+01 1.911787933853774391e+01 1.900419459270330336e+01 1.928769935861969032e+01 1.993586073017003812e+01 2.198752768872574848e+01 2.042160712982607507e+01 2.136822351115531049e+01 1.945916968377867207e+01 1.796993361661792221e+01 1.943621547326116072e+01 1.910191524628290693e+01 1.888348424860884833e+01 1.870131785323763296e+01 1.905718273087111214e+01 2.043893011016096395e+01 1.882463411264932773e+01 2.079375917536164309e+01 2.112179486499749359e+01 2.067376485257633334e+01 2.111997018054270825e+01 2.071449725895541505e+01 1.969262018620666765e+01 2.011871375859966449e+01 2.046494592340772201e+01 1.862538312744820956e+01 1.974675606995253929e+01 1.958338389807268598e+01 2.099613280835342621e+01 2.054004893377016572e+01 2.027164785275070358e+01 1.952213910848972134e+01 2.002930324445752674e+01 2.163392378971914454e+01 2.106026791282388189e+01 2.127103420334473327e+01 1.988229488089868369e+01 2.084571626779318620e+01 2.115221252790368567e+01 2.048864513099127649e+01 1.954375116998183159e+01 1.783167622885856574e+01 1.917104101678797434e+01 2.102967601616651194e+01 2.298979141796853654e+01 2.061746717241977223e+01 1.987929201091836262e+01 1.986777928855559949e+01 1.976969240092566338e+01 2.013882934135720504e+01 2.331031442885603866e+01 2.246500778905489781e+01 2.123572776280825991e+01 2.082566258864433451e+01 2.100405622086554658e+01 2.009193577954557242e+01 2.039339736961749594e+01 2.112137351711718480e+01 2.185915123985810027e+01 2.284373432899912970e+01 2.163376105954912987e+01 2.193635679053272369e+01 2.009131191747670542e+01 2.121725187947428637e+01 2.057138343352325194e+01 2.196395064213980319e+01 2.111534426591146030e+01 1.993437461919119968e+01 2.181077588925031918e+01 2.205708731271800715e+01 2.115137982499510372e+01 2.286484596440108419e+01 2.055917652081989289e+01 2.081759234790474267e+01 2.060339028991852217e+01 2.102231727629091651e+01 2.122001212547463211e+01 2.228462885334975141e+01 2.053441572552467065e+01 1.962315900062460017e+01 2.212937818904434195e+01 2.144779846490922282e+01 2.156635990275740866e+01 2.235299538671215558e+01 2.203908269986074231e+01 2.233518985109060750e+01 2.115610937652608925e+01 1.890970664274263413e+01 2.105288536194606053e+01 2.055404560503908939e+01 2.110067519479932585e+01 2.008838578371141992e+01 2.087207278727509774e+01 2.261868584451499231e+01 2.107199328283512685e+01 2.104819324053360319e+01 2.289377198711998673e+01 1.980641328566168013e+01 1.968888914202424800e+01 2.065339692624957380e+01 2.069866566864860857e+01 2.170712987937289284e+01 2.288906762451380672e+01 2.090004756921488038e+01 2.091432225142335355e+01 2.043310803609708159e+01 2.258460765836922235e+01 2.366345270582480254e+01 2.225332148749264505e+01 2.174245405176085555e+01 2.152853117906663982e+01 2.221275814875174959e+01 2.235677472186584680e+01 2.167679250536995639e+01 2.311155815746471021e+01 2.292237374880558320e+01 2.046546569915976832e+01 2.400106634423078589e+01 2.116053790090609610e+01 2.177933844702582888e+01 2.367805046459708507e+01 2.256190906376064120e+01 2.372196721408407782e+01 2.394070624975142536e+01 2.124862123123049429e+01 2.191855477293711729e+01 2.049084496900707109e+01 2.268207440576703604e+01 2.173177040688051065e+01 2.079243178016599103e+01 2.232177956917998785e+01 2.342259844801601787e+01 2.295313576997959260e+01 2.125320597901712816e+01 2.100122328264854588e+01 2.336988665127368847e+01 2.121117998858765930e+01 2.306912180786425282e+01 2.269447781962549016e+01 2.194442705390567383e+01 2.345480574049456379e+01 2.251440890231765479e+01 2.409237736270300800e+01 2.165497329274258576e+01 2.201852624111177192e+01 2.141327266785164696e+01 2.078000415516532229e+01 2.239009668312104395e+01 2.203806872977919440e+01 2.080257587322879331e+01 2.192916152501196336e+01 2.124224403359242785e+01 2.303082132501949175e+01 2.284934969536754679e+01 2.344195799204422315e+01 2.238022184206250742e+01 2.199651334033744021e+01 1.943865642927159598e+01 2.262436348361582006e+01 2.225113269276426919e+01 2.140955445101756638e+01 2.259064621244479554e+01 1.934200081487477263e+01 2.212822331230200845e+01 2.117049992642711942e+01 2.282744444295465414e+01 2.021565342598155013e+01 2.282849148223335334e+01 2.206820303548582984e+01 2.115256088815519320e+01 2.306465857016381094e+01 2.145938233302317144e+01 2.125925473691540546e+01 2.222906627139535729e+01 2.049875712196827848e+01 2.222732888515377425e+01 2.147850735901524644e+01 2.285033335025390855e+01 2.177154004870267201e+01 2.198534147672538097e+01 2.114080063171597956e+01 2.173544279918157329e+01 2.204881972953572955e+01 1.961440624965143442e+01 2.209186635575695945e+01 2.031810983434863260e+01 2.185779684689478231e+01 2.269925311834962045e+01 2.029128616681669683e+01 2.394949044203992372e+01 2.331382730047199203e+01 2.206048279601642648e+01 2.328050112053034226e+01 2.240809559519048832e+01 1.998930846678725715e+01 2.229946928725624389e+01 2.388110814480673483e+01 1.912826612409602234e+01 2.056292183075832014e+01 2.308136609527434047e+01 2.250923133542569587e+01 2.259842669220792999e+01 2.028522982555645271e+01 2.413039342355228456e+01 2.038889397031390160e+01 2.196342258128316516e+01 2.178708798867346275e+01 2.337012032102058967e+01 2.147197538492127222e+01 2.155541497874116530e+01 2.295522994214389811e+01 2.160346936200245693e+01 2.095622768712319228e+01 2.261052592986354526e+01 2.086812981993503513e+01 2.274894584228917438e+01 2.301992668456727387e+01 2.196946365543699642e+01 2.299379315437019500e+01 2.036718255123816590e+01 2.460597867584334608e+01 2.101400406727800174e+01 2.244292694903897001e+01 2.168699804038240941e+01 2.167198911350314106e+01 2.311440829536451247e+01 2.147662798964548969e+01 2.211519172768597130e+01 2.092588413617775345e+01 2.192422947954188928e+01 2.308378896888548937e+01 2.321241479575235545e+01 2.228515221193262263e+01 2.137968828391553444e+01 2.420900023690736447e+01 2.238939772684796736e+01 2.185545052972919677e+01 2.255946355109017532e+01 2.104365979465325509e+01 2.096657990919965897e+01 2.238472535284496345e+01 2.220138360386252074e+01 2.255028348249370751e+01 2.081486056198422929e+01 2.138904896843438053e+01 2.367679401643325932e+01 2.277523136421335792e+01 2.115669522789481860e+01 2.294069679101602333e+01 1.903308690268562486e+01 2.144976386150288050e+01 2.153345638840812626e+01 2.392373364358918764e+01 2.155894452099525083e+01 2.089242149449595942e+01 2.154076005724630605e+01 2.119030158617387727e+01 2.032613573452010414e+01 2.233999541611368045e+01 2.144071449582369837e+01 2.125229127657215855e+01 2.218982677429502814e+01 2.267904018192551874e+01 2.336196750513834886e+01 2.259890721473217567e+01 2.099653726786336350e+01 2.024390993936398431e+01 2.255562543254628594e+01 2.132590875297739075e+01 2.197863285280721612e+01 2.067667911151488269e+01 2.218471601639857838e+01 2.131538829355552167e+01 2.236115968932335463e+01 2.298443150734780005e+01 2.080264444345956321e+01 2.243308915425293648e+01 2.154110773113761113e+01 2.219551591679645952e+01 2.314558302450620886e+01 2.020743873413887570e+01 2.077032382003983813e+01 2.303505924238546498e+01 2.229216453671442366e+01 2.133083515090364912e+01 2.280460198462029098e+01 2.338546533655733128e+01 2.385373124744690543e+01 2.439259070725104905e+01 2.199730904131562070e+01 2.510336683743312847e+01 2.262874868005834372e+01 2.235679624538101251e+01 2.236337935518010411e+01 2.340791837675922338e+01 2.328079254165610834e+01 2.296922318805957985e+01 2.428796249709719035e+01 2.310542318016351615e+01 2.386907663146874725e+01 2.037067474455957239e+01 2.191244612724584684e+01 2.449010969625568279e+01 2.214618082537218058e+01 2.441902142982167589e+01 2.182658687271860387e+01 2.368980489316688676e+01 2.376645282045011243e+01 2.369784827992114629e+01 2.254190063209118122e+01 2.311402773830283763e+01 2.384901637599177704e+01 2.337393763544612924e+01 2.446316144595180475e+01 2.229884763458534991e+01 2.384056917507796314e+01 2.456949454318687032e+01 2.334038026093021756e+01 2.542068472746079877e+01 2.327688718071113172e+01 2.453324538992528758e+01 2.139856370991365964e+01 2.298191663337875923e+01 2.224907799263946373e+01 2.393212917668319406e+01 2.245907237243056187e+01 2.268596607517928376e+01 2.148324409531389989e+01 2.230862906523700673e+01 2.272563012240446056e+01 2.294729002177913202e+01 2.216234867464645930e+01 2.270843767967316396e+01 2.283757393750573783e+01 2.447833962951668596e+01 2.351196668795496336e+01 2.285841742329948545e+01 2.256852156305195223e+01 2.491130995514372870e+01 2.222863563330015779e+01 2.489768934816017421e+01 2.316242136307072741e+01 2.303390713844540727e+01 2.300649745413382163e+01 2.081813312490422163e+01 2.181812911027966706e+01 2.111670478446970733e+01 2.273675202773331705e+01 2.455885359281791480e+01 2.203256656312943917e+01 2.422021841892970428e+01 2.453521147730565133e+01 2.527211863083671162e+01 2.293444972943556337e+01 2.583010342843311946e+01 2.387732332057180784e+01 2.562849822722962045e+01 2.539148651969766490e+01 2.347881264880091479e+01 2.556002761824910152e+01 2.330055046562263144e+01 2.523591698662265159e+01 2.484684035383529022e+01 2.318876812592323233e+01 2.584269255515977193e+01 2.377044450840397616e+01 2.605021511781916743e+01 2.384228212964225690e+01 2.378449230195791486e+01 2.367004435351555713e+01 2.512311684766811481e+01 2.491945921512298767e+01 2.496779777065451711e+01 2.438636488649423129e+01 2.416750734966304393e+01 2.562195506985244009e+01 2.295942391627270140e+01 2.373014180535167839e+01 2.284061455430784449e+01 2.587132369215460059e+01 2.440437539785718357e+01 2.210935315125547618e+01 2.421896709134659531e+01 2.083745208476928923e+01 2.486651993414256623e+01 2.353068293078559137e+01 2.211109249424157142e+01 2.592593620616702310e+01 2.515322013386853328e+01 2.271356922804931955e+01 2.149437044196432112e+01 2.434447392923420495e+01 2.249924739419146036e+01 2.250751565177631619e+01 2.420862414919596972e+01 2.296401185513613896e+01 2.360716208432574703e+01 2.415586851367931231e+01 2.418648238631913117e+01 2.384843221207371045e+01 2.351689199891514903e+01 2.497292332907662527e+01 2.334008460490782966e+01 2.300916478981391222e+01 2.299580030934384567e+01 2.163949518415856232e+01 2.315483983765792786e+01 2.411805152966460852e+01 2.511933808810044866e+01 2.498438381432984201e+01 2.530190533864143276e+01 2.549913247138183436e+01 2.524316635084317184e+01 2.298092692681658633e+01 2.434219732205551878e+01 2.465897645560554707e+01 2.273939700716889334e+01 2.394043707941646915e+01 2.169335506919057366e+01 2.452705423148720598e+01 2.479316153411093993e+01 2.393814079469139600e+01 2.457120857414331994e+01 2.455162959595607575e+01 2.251936169511623831e+01 2.564362934893859247e+01 2.139991001991761976e+01 2.327099943312273922e+01 2.378641641287852337e+01 2.468218099887968719e+01 2.474740059109976542e+01 2.573518358336843903e+01 2.428142238471686198e+01 2.537980540441551369e+01 2.401201359350077169e+01 2.335752994292721496e+01 2.265421119912793557e+01 2.594309416184605865e+01 2.518763257734105210e+01 2.206345298430411361e+01 2.283187829132764080e+01 2.376564905613995293e+01 2.465181256327825565e+01 2.387360978558543678e+01 2.388954804028780998e+01 2.314765491791925101e+01 2.369595051007871334e+01 2.408149872159561511e+01 2.253112388270995226e+01 2.277220320387522889e+01 2.341518354397965140e+01 2.251755817196452014e+01 2.509937220637899813e+01 2.260643872012990840e+01 2.538539638259959119e+01 2.235758850532153019e+01 2.352601911488148900e+01 2.368203389898364009e+01 2.470961665417574693e+01 2.474723735996512275e+01 2.463112797894342876e+01 2.329405739727735636e+01 2.397156414836983274e+01 2.395958958639495151e+01 2.367313477541923916e+01 2.436928307599656307e+01 2.378379414674885339e+01 2.528947360857521076e+01 2.449044835361235073e+01 2.319445796673491245e+01 2.316772485368291612e+01 2.381370096980516493e+01 2.475688209578149213e+01 2.397263834217070411e+01 2.288352316113569884e+01 2.532079745082082312e+01 2.654951631405231893e+01 2.392048629043926411e+01 2.400928343790649322e+01 2.449798733540964335e+01 2.310791907988565086e+01 2.451793516892489322e+01 2.221737242624346109e+01 2.352369380547494870e+01 2.340405547189934410e+01 2.395432727091882441e+01 2.481300804433580609e+01 2.416755512282242790e+01 2.527516418063343906e+01 2.419612686471481311e+01 2.362525362134458007e+01 2.353992345471597858e+01 2.324056703203787677e+01 2.546195838770596609e+01 2.408347504680589068e+01 2.401550060758000527e+01 2.299952225494048363e+01 2.344404657528170688e+01 2.363038486186588472e+01 2.673146869279630877e+01 2.461105447205265762e+01 2.605122030847831383e+01 2.270786038631723969e+01 2.414255482856539103e+01 2.318135455306300230e+01 2.336442239966252643e+01 2.429511985573950028e+01 2.624543601696582940e+01 2.256922389138790308e+01 2.376959100435288263e+01 2.216937036529258620e+01 2.431535991634793348e+01 2.613113248141439371e+01 2.456221025461513108e+01 2.568223661760319487e+01 2.417536713675053761e+01 2.552534919845659900e+01 2.511500010137616812e+01 2.603380975800440567e+01 2.589753026932799429e+01 2.483289892282345690e+01 2.505359511248888182e+01 2.663309251505605957e+01 2.576782277890719897e+01 2.437713205368714142e+01 2.362960197498108172e+01 2.370188701352785898e+01 2.360281803255450583e+01 2.533046759201273801e+01 2.352408672683814572e+01 2.513127479165281741e+01 2.618118686887929769e+01 2.561551876084426738e+01 2.596289632898948341e+01 2.466004797842208163e+01 2.451597096984473723e+01 2.518361665070399269e+01 2.534661158926449431e+01 2.306229156883301812e+01 2.217236826872899869e+01 2.527649097885582563e+01 2.718006473404429002e+01 2.441221547183129204e+01 2.399389527155000579e+01 2.436448743944416151e+01 2.407739699758833751e+01 2.598671932587031819e+01 2.508211574067140504e+01 2.510562659391187168e+01 2.499726019698574930e+01 2.433905608995338099e+01 2.441215747700404393e+01 2.585907187697040399e+01 2.618682201433363943e+01 2.804454338091547072e+01 2.743732082106766867e+01 2.579270059311163266e+01 2.543766938901213237e+01 2.461968937787316136e+01 2.574338224376775486e+01 2.617496337844233167e+01 2.660684376168397947e+01 2.779770527573630901e+01 2.579672015726703549e+01 2.639203378268885558e+01 2.514235700491170178e+01 2.678905154576673198e+01 2.592941284485410591e+01 2.373317023903139145e+01 2.458093891355895266e+01 2.441511946609895389e+01 2.586762359671538647e+01 2.692039579677001981e+01 2.619821679152499883e+01 2.750820505321409115e+01 2.284555172696540026e+01 2.400316783160949896e+01 2.693948970390644249e+01 2.530876317126807962e+01 2.662472206533372443e+01 2.557981517843461106e+01 2.705359627490377505e+01 2.581165572984615153e+01 2.569059791814546401e+01 2.483425889949402077e+01 2.538268083127854169e+01 2.800473347293110749e+01 2.650751401657996098e+01 2.549109284557039246e+01 2.510284424865893627e+01 2.535864933082096684e+01 2.745305688151522716e+01 2.643752633930356666e+01 2.848698590939312325e+01 2.582635326018246857e+01 2.626877614424746099e+01 2.630216331218772297e+01 2.647901660989201034e+01 2.570938901458028525e+01 2.555910560705930479e+01 2.572370196275192100e+01 2.640726487257743571e+01 2.354881754508587122e+01 2.825089240890642373e+01 2.675792137012866689e+01 2.927063098130714991e+01 2.685300920731041430e+01 2.624283713479649194e+01 2.753253331246035884e+01 2.856878975591965286e+01 2.800378627412941412e+01 2.669946344861277865e+01 2.661036054516761595e+01 2.874463639595803244e+01 2.713838664104893184e+01 2.731912491190644943e+01 2.791737218367121187e+01 2.685485664529496219e+01 2.778311364370229697e+01 2.697144242949979542e+01 2.843711371680252142e+01 2.898805220768541702e+01 2.964863368059849336e+01 2.777332733803087095e+01 2.931791135005385840e+01 2.920447904125830618e+01 2.837135643193637335e+01 3.009703725070456315e+01 3.064190364835524605e+01 2.742822269222932263e+01 2.771914706290170827e+01 2.883753661519229894e+01 2.784011688479984414e+01 2.870898988087210313e+01 2.914260514342539565e+01 2.976180612149135030e+01 2.796257687227777566e+01 2.945104795575297274e+01 2.940637992041470028e+01 3.091487543516124603e+01 2.936035537450529631e+01 2.809535514887074470e+01 2.848162619240569171e+01 3.041086055161410329e+01 2.892687495275406206e+01 2.811442914982562868e+01 2.919998099225775690e+01 2.899281964365746234e+01 2.879401236374456730e+01 2.970604316479374774e+01 2.938476149202762144e+01 2.812392971056680224e+01 3.074506337140132572e+01 2.949393720539027086e+01 2.964758528286025552e+01 2.832244779279672642e+01 2.823024262508546656e+01 3.023588073521150932e+01 2.795082091178259986e+01 3.032800717071950203e+01 2.891576857730257899e+01 3.024764677603372220e+01 2.851382484985915866e+01 2.929216159361457272e+01 2.822449861906553537e+01 2.802708387085463926e+01 2.775336498981167210e+01 3.031944378459901657e+01 2.853925777601413571e+01 2.887864515545442856e+01 2.732971732712006485e+01 2.969597427852864868e+01 2.872592167231561078e+01 2.940120025382760716e+01 2.736759420094416839e+01 3.039064353861336087e+01 2.848245549630393825e+01 2.942140024296167411e+01 2.904532188867988651e+01 3.020617137202922109e+01 2.788540129036002568e+01 2.785409223870850681e+01 2.939574812400684678e+01 2.969183630144857133e+01 3.093680930567010634e+01 2.902938730891918695e+01 2.675556369158542935e+01 2.833586483304921089e+01 2.794352434005896768e+01 2.680594647952830911e+01 2.992352974564214918e+01 2.675840016212827877e+01 2.812555221239979275e+01 2.775533638040988293e+01 2.886346628827063654e+01 2.742629468517846547e+01 2.859057814898073602e+01 2.568693221938097793e+01 2.736430238414370564e+01 2.979510955486078316e+01 2.872041866574109292e+01 2.869422595809189502e+01 2.751215668637470912e+01 2.825048448285919633e+01 2.781736478483126973e+01 2.761178828349504855e+01 2.856936830641323510e+01 2.916980692868165193e+01 2.857026387619512420e+01 2.719565156493515445e+01 2.730380052963655402e+01 2.885525692658438857e+01 3.056758256408865293e+01 2.865556547085601480e+01 2.669812747075881987e+01 2.859829699581194618e+01 2.909510370924301270e+01 3.070354792377920106e+01 2.819986639166399556e+01 2.957538280101070427e+01 3.039115996299316080e+01 2.771950572883143948e+01 2.795544692694468125e+01 2.736647010469925334e+01 2.746287173579746366e+01 2.826141441827946110e+01 2.827887238032712958e+01 2.722569911459827807e+01 2.812603464332310566e+01 2.752418791418502408e+01 2.820703295531036403e+01 2.869544719065600447e+01 2.880047285423940906e+01 2.984858087930233239e+01 2.814419597981386545e+01 3.019926001175161190e+01 2.821313919344985166e+01 2.698017211436548379e+01 2.725361555369897104e+01 2.756277168321942739e+01 2.748926548148969573e+01 2.962715984473112485e+01 2.835060722421497914e+01 2.948415778414354449e+01 2.810512257057657237e+01 2.701891644620385691e+01 2.946353467518225244e+01 2.848331647941934719e+01 2.825767762328797872e+01 2.985454460285374978e+01 2.820739685519098217e+01 2.740401127841262152e+01 3.048277878547272479e+01 2.739790983192888518e+01 2.683980906809128442e+01 2.705994266309404850e+01 2.750397049046678077e+01 2.659618322143371216e+01 2.748992769135810832e+01 3.044669207445402748e+01 2.790371766146619237e+01 2.953739219623734158e+01 2.783404916647828742e+01 2.767437966251340953e+01 2.798460547964133838e+01 2.900583338865991223e+01 2.900701630834155509e+01 2.796359611735705641e+01 2.820090477951765706e+01 2.688875855630225331e+01 2.767104269449706777e+01 2.798894909177233714e+01 2.635385498659918113e+01 2.769292849838644699e+01 2.705598532680207668e+01 2.809648648942964755e+01 2.786109674150738158e+01 2.824539258093126293e+01 2.744671284144304479e+01 2.862114765484779610e+01 2.739208427127608658e+01 2.656286755426284074e+01 3.136780177256211388e+01 2.919833290445257035e+01 2.854691872949273801e+01 3.041257052781232773e+01 2.875381245756694781e+01 2.632639614439572995e+01 3.031186851545502492e+01 2.875081553904486142e+01 2.864722442585544115e+01 2.929878928278121819e+01 3.007558989474527777e+01 3.168296508081810003e+01 2.985836504624741750e+01 2.974179566587531554e+01 2.983660576595208624e+01 3.013317293680813336e+01 2.822563537536724354e+01 2.792235551771148394e+01 3.120553846941379561e+01 2.773115534192765352e+01 2.780614100889858165e+01 2.576928825190731231e+01 2.883689297126006323e+01 2.977318466031645272e+01 2.916848550672055751e+01 3.059089714740433052e+01 2.972953801562258391e+01 2.930421386047132160e+01 2.885121208996829267e+01 3.046980469530934243e+01 3.012934281939783077e+01 2.865578063891453908e+01 2.819607777921682867e+01 2.893991278752873342e+01 2.869453502552492452e+01 2.844654613508060592e+01 2.775914858437070265e+01 2.933844458924238907e+01 2.993563247210215295e+01 2.914644880572654628e+01 3.076553237483940961e+01 3.036104832043806923e+01 2.958288681987627200e+01 3.167321315668385395e+01 3.111724654498888754e+01 3.125955697262261168e+01 3.164579020899340733e+01 3.108883375039075148e+01 3.253768655978923618e+01 2.855376583477173824e+01 3.012666502872444241e+01 3.198830598538746273e+01 2.975088075018857126e+01 3.323430798070541670e+01 3.142126775404284800e+01 2.880563690264963839e+01 3.202579908137752085e+01 2.932750542451491782e+01 3.236793968508536778e+01 2.909201442223299239e+01 3.065805434582268774e+01 3.019707695585278273e+01 2.965349814816357821e+01 2.947606986593209655e+01 2.840460726852844076e+01 3.042433754800766366e+01 3.063112213690550334e+01 3.047860706510661544e+01 2.971271758505306693e+01 3.076955931172910041e+01 3.095314120380173506e+01 3.112985153765751178e+01 3.137942430077377409e+01 2.829207268888046301e+01 3.256166548440042874e+01 2.845389725916362877e+01 3.077072224662546418e+01 3.114014928323449638e+01 3.101693265690446921e+01 3.012413258937549543e+01 3.161986756080032990e+01 3.100582628225575377e+01 2.952797890927459790e+01 3.039893143529277708e+01 3.151625025337365216e+01 2.874690284319799360e+01 3.149496205525198889e+01 2.969655623746145778e+01 2.923596062981470212e+01 3.074345310031960210e+01 3.157302854583445750e+01 2.993527130435959549e+01 2.857137001838761492e+01 3.001689087032595893e+01 3.093929773827912300e+01 2.976675982955108068e+01 3.044281636747923514e+01 2.911541681995872466e+01 3.121877933763849455e+01 3.189879068751131541e+01 2.975586532684868502e+01 3.103532305961389426e+01 3.167245778464839390e+01 3.166173266821564525e+01 3.067892365313333158e+01 3.227757663236294405e+01 3.217585557294266607e+01 3.062878409469042751e+01 3.189195636624069863e+01 3.331668798092021433e+01 3.135125174376272383e+01 3.188994917461199563e+01 3.226342280423584441e+01 3.173404025087600289e+01 3.371198387848649958e+01 3.488214339212039761e+01 3.243964707701891115e+01 3.054849356299323659e+01 3.319378541391407822e+01 3.085131316827200720e+01 3.175172444787545345e+01 3.185051188539057421e+01 3.462962477871733569e+01 3.172301116763913242e+01 3.182850190578917093e+01 3.375771152915164919e+01 3.184010230305029765e+01 3.063083281489245024e+01 3.273072400083730571e+01 3.296221365379459201e+01 3.123307805775543500e+01 3.262996997754866157e+01 3.057634295734139585e+01 3.233228411089899623e+01 3.225546262717632828e+01 3.134604877690993519e+01 3.106955332840555783e+01 3.048977188599113575e+01 3.057759631717273408e+01 3.035873842225631591e+01 3.382558428660921379e+01 3.084982158953186016e+01 3.323593631338098220e+01 3.126535545641444713e+01 3.353912233922892483e+01 3.310916340109694289e+01 3.392091286445241138e+01 3.282681522473807689e+01 3.305682603791220231e+01 3.102651483639426999e+01 3.122415336078576331e+01 3.231395386156959404e+01 3.099665070594932104e+01 3.285439485318041619e+01 3.108715052974498505e+01 3.323614020703632121e+01 3.106053460547997602e+01 3.129043336822231680e+01 3.204110778858211006e+01 3.098696775832606320e+01 3.213471047992285179e+01 3.345724698237427219e+01 3.163923259148110390e+01 3.213676028540779583e+01 3.191852012501265534e+01 3.202874536063649202e+01 3.246191208064416145e+01 3.349885465425701625e+01 3.029975088670607875e+01 3.258656957577695579e+01 3.157807588016239819e+01 3.271473258401158546e+01 3.421086949013309209e+01 3.378820972753441509e+01 3.191014631565898085e+01 3.302740693187137566e+01 3.248522466504859096e+01 3.196941425137953630e+01 3.112496306820449377e+01 3.177553667106715451e+01 3.408997877110964936e+01 3.561244564808174573e+01 3.143010699368803529e+01 3.132880331295358900e+01 3.187647868558147835e+01 3.162686223135915853e+01 3.189073873513236990e+01 3.098535111052498436e+01 2.877099013667677241e+01 2.857398906785818582e+01 3.183749149509811716e+01 3.171094378321760132e+01 3.005356529489534267e+01 3.180877151203453579e+01 3.132994500024042495e+01 3.374544497746244076e+01 3.065526387768769112e+01 3.010554514640990575e+01 3.296059835415245232e+01 3.255505027183409794e+01 3.185378871022795977e+01 3.246643327587302252e+01 3.293377974180688739e+01 3.210271039953473604e+01 3.323097484408300772e+01 3.300967115752906977e+01 3.250190059167418610e+01 3.017951456074997552e+01 3.258845552491614228e+01 3.373356103362220182e+01 3.136136713849352731e+01 3.280354512979610604e+01 3.174737683836375268e+01 3.175807918955554499e+01 3.304377037635011050e+01 3.273821852425302836e+01 3.139493559185734028e+01 3.246250791418886905e+01 3.071299347304580962e+01 3.322697828326511171e+01 3.073295706726728582e+01 3.550575152621300390e+01 3.040147741757374789e+01 3.109917029104613562e+01 3.298756495417917733e+01 3.167537822084675980e+01 3.251869585595759560e+01 3.252374927634679125e+01 3.364636654385351022e+01 2.999389397041063177e+01 3.311804311726147176e+01 3.252620168056360228e+01 3.249492642074824289e+01 3.193320349940099234e+01 3.548825895297137833e+01 3.288708946385450105e+01 3.261364400004681841e+01 3.353243978744369969e+01 3.038971530210840655e+01 2.961295252249584919e+01 3.233065129199863463e+01 3.242728959691462620e+01 3.284808218464121410e+01 3.074679233059200456e+01 3.372694580661558206e+01 3.259720908784908744e+01 3.308498517751193191e+01 3.123550784455600748e+01 3.109619705157682290e+01 3.264653543028265403e+01 3.292698197644035929e+01 3.310161152583322774e+01 2.991428787932575517e+01 3.117601868615082594e+01 3.202161097324628258e+01 3.045696062125831816e+01 3.232314612954581179e+01 3.023392328804577289e+01 3.082532504855695876e+01 3.193928546281900083e+01 3.261953155091789824e+01 3.308401076045891642e+01 3.205942660069361239e+01 3.263621804845421792e+01 3.101469137101678086e+01 3.153533742906868653e+01 3.222507058905718935e+01 2.921894662262550924e+01 2.994057004728416516e+01 2.886860015306106675e+01 3.207854448827816185e+01 3.140088637100202718e+01 2.931809237230634579e+01 3.413627008969069010e+01 3.149849324632060998e+01 3.199642675648672352e+01 3.178157416507952604e+01 3.181727678366292622e+01 3.336874021315804129e+01 3.285445210543120709e+01 3.103410738244373945e+01 3.010976182027270909e+01 3.317049513560981922e+01 3.189745597529884336e+01 3.287005659353390286e+01 3.168311640377006100e+01 3.124902412397117502e+01 3.195356851429744438e+01 3.205613601960885006e+01 2.999384639361764826e+01 3.183106336231060141e+01 3.310637906553372289e+01 3.279952631742646929e+01 3.234125993351796780e+01 3.325879520426485669e+01 3.211065094965690747e+01 3.074801085547065327e+01 3.109546210265311927e+01 3.144699325653729005e+01 3.148410163496700420e+01 3.119841048969555786e+01 3.092242001637488613e+01 3.435650236461257379e+01 3.170287905746375756e+01 3.242050877832369338e+01 3.249343703375949133e+01 3.287705617685119108e+01 3.195673656871525381e+01 3.197015637348369665e+01 3.205447128123346090e+01 3.218654434031106604e+01 3.214498018307706673e+01 3.097877385837115227e+01 3.345030793223295973e+01 3.136521079780857590e+01 3.346931826152513878e+01 3.046480546451840610e+01 3.244206242578933086e+01 3.017422048071403395e+01 3.349069984083644869e+01 3.321117203998733203e+01 3.364169940984345430e+01 3.223054371335955182e+01 3.016859310473194711e+01 3.263436256134927049e+01 3.026916151343571926e+01 3.050545151202534200e+01 3.202212070249883169e+01 3.419676379018527257e+01 3.215038502216796701e+01 3.274512001076258372e+01 3.353399872960556394e+01 3.402843974387189974e+01 3.157094291328435531e+01 3.317202360359505064e+01 3.336805812184443454e+01 3.015612736375291902e+01 3.193813714034453710e+01 3.005717132937395775e+01 3.116802987608405573e+01 3.078585642813153811e+01 3.199945341170005975e+01 3.305111372771391842e+01 3.206820664790127040e+01 2.974760792931812503e+01 3.335680874359180592e+01 3.112249815479907156e+01 3.114577431833178167e+01 3.108575209200902023e+01 3.282390367139207399e+01 3.139626675178627480e+01 3.207480038148123924e+01 3.034092229027275778e+01 3.191017896596079950e+01 3.155123001410690620e+01 2.964828488777378368e+01 3.346697332068531239e+01 3.147302159203852767e+01 3.302902396807330376e+01 3.209646326409590245e+01 3.367830839080526317e+01 2.984497096645130654e+01 3.454184764971089550e+01 3.167450342135822083e+01 3.237253264867661073e+01 3.219225327875312814e+01 3.207985618613253109e+01 3.012282144401091344e+01 3.223627735549408868e+01 3.128398192758883667e+01 3.420600708703915416e+01 3.039258954495722875e+01 3.249065198277061484e+01 3.307115106598394050e+01 3.161837466176374534e+01 3.188054918178244890e+01 3.129275700864928211e+01 3.303192685249729266e+01 3.145112982024103587e+01 3.172519034087512324e+01 3.342974928662907530e+01 3.021935494949723022e+01 3.037602065969191756e+01 3.329967135968842484e+01 3.017484421771357717e+01 3.016051311739377638e+01 3.169454556984880611e+01 3.258478654665648833e+01 3.189766631267311325e+01 3.005654831462833343e+01 3.149138148719884711e+01 3.422066972532788753e+01 3.081828497541878775e+01 3.269155802133676758e+01 3.301512757969115341e+01 3.294023583049293080e+01 3.170230164841600384e+01 3.064320045313674257e+01 3.199841562707766940e+01 3.152651555145131113e+01 2.992404294316555635e+01 3.253563489608688997e+01 3.335001595038757927e+01 3.259082591590506439e+01 3.104829538567909708e+01 3.295299387642340605e+01 3.289773945495061014e+01 3.009346847605225506e+01 3.062238769705062680e+01 3.266800249401357803e+01 3.198213684331948770e+01 3.136385196407163534e+01 3.226661837571318614e+01 3.097906457009177927e+01 3.126620539659238673e+01 3.161903245740691659e+01 3.165786247321029023e+01 3.155373880296287936e+01 3.208010464312517485e+01 3.112390673135040231e+01 2.945786197028096254e+01 3.228463968288833286e+01 3.256970746028512309e+01 3.238424074770968275e+01 3.082384288106857539e+01 3.273141159668198696e+01 3.190513077542633980e+01 3.409373523279806761e+01 3.256415731955170401e+01 3.327307264057396452e+01 3.362254194383812944e+01 3.406943356408534385e+01 3.320283457569920671e+01 3.103124262868363559e+01 3.221170022645458886e+01 3.335901476406406374e+01 3.481211268800735326e+01 3.350386584564883918e+01 3.306455828620471493e+01 3.347317593548105208e+01 3.099057189516195265e+01 3.167952994264541289e+01 3.028210776717346420e+01 3.175064022340207259e+01 3.513046442776746403e+01 3.458311847755199153e+01 3.342614830430088801e+01 3.375940874723333707e+01 3.208923315545568755e+01 3.351426266523419173e+01 3.206896195550707063e+01 3.108053007497827736e+01 3.384822977246620468e+01 3.147106008701149449e+01 3.223083949160485417e+01 3.111869322688716721e+01 3.178812170260848546e+01 3.334983634641148598e+01 3.439332438223073751e+01 3.185794198760737572e+01 3.218862737386479722e+01 3.222393339828405345e+01 3.195442676144564942e+01 3.298163801799546491e+01 3.283625498265423914e+01 3.196966879152056151e+01 3.464721843120191380e+01 3.310273988828684111e+01 3.254568414274022814e+01 3.352518613288390270e+01 3.346313834083453997e+01 3.470081245344970000e+01 3.194454471798410822e+01 3.025517499146003786e+01 3.310376874216143506e+01 3.428181891243938395e+01 3.274096702107454604e+01 3.178064349397550714e+01 3.216890972511031777e+01 3.249525305891617677e+01 3.362619866544017100e+01 3.269128775190054625e+01 3.323191204017702205e+01 3.610530086826886276e+01 3.220341209122227610e+01 3.140912954724439388e+01 3.331011857489912131e+01 3.127937824933324151e+01 3.224916529501361140e+01 3.507744737416701497e+01 3.349514591473851510e+01 3.231111362522327113e+01 3.374783711941918796e+01 3.484804140153997309e+01 3.266005195686220475e+01 3.197431703417372972e+01 3.325391621677112397e+01 3.085401391255569692e+01 3.519497615763661003e+01 3.496170689921375896e+01 3.275878448151649991e+01 3.205124683973436817e+01 3.513685358847025952e+01 3.373108901572971519e+01 3.430462977302705951e+01 3.513715834310620068e+01 3.324730352424446522e+01 3.357672049894583211e+01 3.319165361020465355e+01 3.324066253114795444e+01 3.143493284827371781e+01 3.232371095053569832e+01 3.251012595164577590e+01 3.354462991332997035e+01 3.260226187711478474e+01 3.281822040129453910e+01 3.264776543894209482e+01 3.470264798316258492e+01 3.361486054757956055e+01 3.320046861802016736e+01 3.251696983441653543e+01 3.267522533840156740e+01 3.301520440397106171e+01 3.144069389004782877e+01 3.423230094970829640e+01 3.234526678151294732e+01 3.231187310588561701e+01 3.392279165341766145e+01 3.312897484298207473e+01 3.327433484072324177e+01 3.295939733841382235e+01 3.293424513660077935e+01 3.163350009211764657e+01 3.289858152633044597e+01 3.280277117676677534e+01 3.233214342744713576e+01 3.334393075683529162e+01 3.416734136034810376e+01 3.342077195389981625e+01 3.252161473302227535e+01 3.460547492353317267e+01 3.333241822670451882e+01 3.273402253247002136e+01 3.394838245823977729e+01 3.389267222310029126e+01 3.042367251491125302e+01 3.046345834749400439e+01 3.392315882767767476e+01 3.138414138005857623e+01 3.245167428279178523e+01 3.196528652636779455e+01 3.348522769182160630e+01 3.321340707722245611e+01 3.291257121205339331e+01 3.239464764134456232e+01 3.376210687325135495e+01 3.229797461219512655e+01 3.246759751063697763e+01 3.331130474949268461e+01 3.441755521853361444e+01 3.284845255593480573e+01 3.245908271488679020e+01 3.310446124871874218e+01 3.396340979056429177e+01 3.285523449999987378e+01 3.228911417617549517e+01 3.257522148285729457e+01 3.416451146975629172e+01 3.248676350156871706e+01 3.334216285338192876e+01 3.269071190223129264e+01 3.233003112778990129e+01 3.296645376881133416e+01 3.310948701181664688e+01 3.199837579432574586e+01 3.237809602434362688e+01 3.365157520223224452e+01 3.237409074212529703e+01 3.498591186704326361e+01 3.349639390258332838e+01 3.348217320219400506e+01 3.134086900191758929e+01 3.247110403010340463e+01 3.269190906199442992e+01 3.255049580528744002e+01 3.186821233885951798e+01 3.263188112777162786e+01 3.351180648845882359e+01 3.242548377214275490e+01 3.463098240550368700e+01 3.306876265144798310e+01 3.246174328129825426e+01 3.252602654404750382e+01 3.529180865000982692e+01 3.143321341821780379e+01 3.135092474062673062e+01 3.145267289523511067e+01 3.467507556807620972e+01 3.164191250705441760e+01 3.396212893189026971e+01 3.388410625478010729e+01 3.528839007085224466e+01 3.414784225550463503e+01 3.067322833965801010e+01 3.277531252379670690e+01 3.163710772951987948e+01 3.225179291830066575e+01 3.246255057657175058e+01 3.389618872878734379e+01 3.114076727644234666e+01 3.268417904638619120e+01 3.299204474364974260e+01 3.186201180983472980e+01 3.312551408477593640e+01 3.344776377379343302e+01 3.306991963950689239e+01 3.388064713670387107e+01 3.346193575589487068e+01 3.577452139358723571e+01 3.229188665716517193e+01 3.453594143499994118e+01 3.315283108999906858e+01 3.298163906587148375e+01 3.183735339993980418e+01 3.109297127826291174e+01 3.479059155174594054e+01 3.188002875268052705e+01 3.351705545473395631e+01 3.459062713301606351e+01 3.527965948533628193e+01 3.312098508546469589e+01 3.195561859164569896e+01 3.251523132952963380e+01 3.485269242055679939e+01 3.274855171904467710e+01 3.185496242482741636e+01 3.237004931146654485e+01 3.224720629505380032e+01 3.150062837713669950e+01 3.329712963709035733e+01 3.023277032326959812e+01 3.352742879844965529e+01 2.977432278401320431e+01 3.293583797696143023e+01 3.290473934980198578e+01 3.425856343075621169e+01 3.347855707099579803e+01 3.347733144509937375e+01 3.133606365408548200e+01 3.362246685898110599e+01 3.170280428464073097e+01 3.150024913848644559e+01 3.374627304804967309e+01 3.246222190721617551e+01 3.098018262430019831e+01 3.563532887575345853e+01 3.364779018865198879e+01 3.347538372141200114e+01 3.396408556315991945e+01 3.236484434574816760e+01 3.206482276938709219e+01 3.141949487399687158e+01 3.339029138427043364e+01 3.154628099663455743e+01 3.447851924571462234e+01 3.269817938304280602e+01 3.361515931138112734e+01 3.300239781633563751e+01 3.228438890204062517e+01 3.341400350198958336e+01 3.469747263479735011e+01 3.326631956550387770e+01 3.502732257348090172e+01 3.105067236101274020e+01 3.593023752330631027e+01 3.310607923506728412e+01 3.560819567300715249e+01 3.217754076738387425e+01 3.536794684124949129e+01 3.407865766324476198e+01 3.256709832611802113e+01 3.406992151590438311e+01 3.182273222854208328e+01 3.456367011513451359e+01 3.156863146842787771e+01 3.317231030680922998e+01 3.159329828494889725e+01 3.177186364485048387e+01 3.266293161910798659e+01 3.189396854768051526e+01 3.282446188390589725e+01 3.272402906925457700e+01 3.009482319340109768e+01 3.327897343062056734e+01 3.324365139201802322e+01 3.231841240993977493e+01 2.938975652201700584e+01 3.113263133449448716e+01 3.033940082614405753e+01 3.020081877737189657e+01 3.323790971911778058e+01 3.060052962928950393e+01 3.326995389959691352e+01 3.114718563004439034e+01 3.142254501542442569e+01 3.277521547060477758e+01 3.140889245842369348e+01 3.097715752281913737e+01 3.317910636828474225e+01 3.206456611389830158e+01 2.992025573237286551e+01 3.449948158953395705e+01 3.324817539759391849e+01 3.320356413244653737e+01 3.374457208955425358e+01 3.304164214522338483e+01 3.312554946655954780e+01 3.366889360957220845e+01 3.096638220738206826e+01 3.020874111710712739e+01 3.362869171754765318e+01 3.248806839647004097e+01 3.325764570026827016e+01 3.036297857015858526e+01 3.255898390345603133e+01 3.229886605976439995e+01 3.152720349715374581e+01 3.238139463352207059e+01 3.212646667223052788e+01 3.160322317734902597e+01 3.225859913108619281e+01 3.360010146669553421e+01 3.116617850251339661e+01 3.300814171426721089e+01 3.222350555286385543e+01 3.331137925996267057e+01 3.047450719608250580e+01 3.243736721559276504e+01 3.195413409021833928e+01 3.092914489279700518e+01 3.228772688013896186e+01 3.132577573377970381e+01 3.052450001609276242e+01 3.266951115611473000e+01 3.097753085881457480e+01 3.290612712256837114e+01 3.234673210570519331e+01 3.200861801067403434e+01 3.253374957437575432e+01 3.196935611893515983e+01 3.180811928616529372e+01 3.174823319310348779e+01 3.360440113733634604e+01 3.108120456103207374e+01 3.411579592084424917e+01 3.321673864992468594e+01 3.177415405114372859e+01 3.221186569326614091e+01 3.163566633172082021e+01 3.070773844910778294e+01 3.223410983707140787e+01 3.179321126566961198e+01 3.105303607190898063e+01 3.391369002153886214e+01 3.032870328212575828e+01 3.121453268950592275e+01 3.291901919711933289e+01 3.028696596154902210e+01 3.199281185104921477e+01 3.434258258416709708e+01 3.068271619005689033e+01 3.056362209480098358e+01 3.131131796926520039e+01 3.033376471735058288e+01 3.309382882591680186e+01 3.371993842623663085e+01 3.358326129842382102e+01 3.319642944708455445e+01 3.124307601643918986e+01 3.235432419025385542e+01 3.204718774545838755e+01 3.379713933219882449e+01 3.170352534328831595e+01 3.345402427428085446e+01 3.279689944050542749e+01 3.117108331972152868e+01 3.362212974228643958e+01 3.349541022776771371e+01 3.227768677499754091e+01 3.265708076823069206e+01 3.456185317808505886e+01 3.114779742588247657e+01 3.146667366449861447e+01 3.239969883863564348e+01 3.221425369903021618e+01 3.202748936991302031e+01 3.033444037196067100e+01 3.363186612097001671e+01 3.219490688919587740e+01 3.301534635337019097e+01 3.209675082681960134e+01 3.110987929436704391e+01 3.363982029147818764e+01 3.228309746726087326e+01 3.322593718722545475e+01 3.029456519040040874e+01 3.456911149495332580e+01 3.539729926332797305e+01 3.511660229198967897e+01 3.337198981670648124e+01 3.289246693418235878e+01 3.333313397250532262e+01 3.347316207994006731e+01 3.275642037589334166e+01 3.418859132714903382e+01 3.449152779750644271e+01 3.352680204666227581e+01 3.363107316604790498e+01 3.374834331086202610e+01 3.282767309510663978e+01 3.480318564058352848e+01 3.342255523313718868e+01 3.410170589176726708e+01 3.073161634066030246e+01 3.225868136199580505e+01 3.451417467683481988e+01 3.439631920354385386e+01 3.237658232834726846e+01 3.169605577979626077e+01 3.395899231449423183e+01 3.318724229053861308e+01 3.311762654077661949e+01 3.370897939770976137e+01 3.224896659966318424e+01 3.435554913663202825e+01 3.467571110225261322e+01 3.413509977008913410e+01 3.420330901110050092e+01 3.261444237963845438e+01 3.400743144180578525e+01 3.458300072885020171e+01 3.397645169886052230e+01 3.262998433334450255e+01 3.456525413032797189e+01 3.226903055407508703e+01 3.339578912522557630e+01 3.601071851201956520e+01 3.648082281189875431e+01 3.393117882799495533e+01 3.504722433953505600e+01 3.434372898815247765e+01 3.571148984809690319e+01 3.480682575970458004e+01 3.282322766807968151e+01 3.584132439706212381e+01 3.567552152622454287e+01 3.485605697858513707e+01 3.366334869137850205e+01 3.397958714501745447e+01 3.489439137977404926e+01 3.352918918639944934e+01 3.524144770343431787e+01 3.589799877605224765e+01 3.589568143525185917e+01 3.634603785448270230e+01 3.390994605476188184e+01 3.548531870449730263e+01 3.332623876377368788e+01 3.365149918103932691e+01 3.620169920685691523e+01 3.412428309058611120e+01 3.493226100500619680e+01 3.575440478630014240e+01 3.402810582008979168e+01 3.537761889602231236e+01 3.405082077411926633e+01 3.315983747993620767e+01 3.544414106294612310e+01 3.269671115596157307e+01 3.566361636297354210e+01 3.595203950272937732e+01 3.538268516313582523e+01 3.593069573789215809e+01 3.482611880196385812e+01 3.566661729104942680e+01 3.478396755000886031e+01 3.611991745463505765e+01 3.411986005533388777e+01 3.476535416113702581e+01 3.635975202600721445e+01 3.502846547798087329e+01 3.139546387844588082e+01 3.446023809184860198e+01 3.361614295741770064e+01 3.437245574946329185e+01 3.209995633337567966e+01 3.723337706954185933e+01 3.503267533264929767e+01 3.318348509180967199e+01 3.735581449825015454e+01 3.483429248705609638e+01 3.645525838711862576e+01 3.484145855564787553e+01 3.582307657382446564e+01 3.546107114207039501e+01 3.446792842064841267e+01 3.450220038554186175e+01 3.393552086189153982e+01 3.596826000253971500e+01 3.252044366222460781e+01 3.419144855184951837e+01 3.779685411252314253e+01 3.321670133734696151e+01 3.581324583474248868e+01 3.398897108486070806e+01 3.733759078818178523e+01 3.487201004755978317e+01 3.591553801962651704e+01 3.454154900741892220e+01 3.601396323340892280e+01 3.674164938449820283e+01 3.293860327919203002e+01 3.457272203915877640e+01 3.570425118974431911e+01 3.297586756265825159e+01 3.579661512919602018e+01 3.431495950713104293e+01 3.586217051652811705e+01 3.393397590213125170e+01 3.571676443363151066e+01 3.598633632275794980e+01 3.623532143991948828e+01 3.568700786223012500e+01 3.348383934686967933e+01 3.685739056358075771e+01 3.609831618169469891e+01 3.617180311454836072e+01 3.513291556777431168e+01 3.319995606794196163e+01 3.237852091784942132e+01 3.501599881236742817e+01 3.386911924206285818e+01 3.669244480352954696e+01 3.488909394017994714e+01 3.410222821399069915e+01 3.693167923663258989e+01 3.723158571241437897e+01 3.638701609846865637e+01 3.522696079606956232e+01 3.510292422831528114e+01 3.525267036910150154e+01 3.407736314228032626e+01 3.539607345504860092e+01 3.406635940399744555e+01 3.362580348052647139e+01 3.511784759806364065e+01 3.614359604785428104e+01 3.446059444083421397e+01 3.554695894048932558e+01 3.642696840661943014e+01 3.591386357762425519e+01 3.577843827597553883e+01 3.626085093362050316e+01 3.500953637148428044e+01 3.755769363253953941e+01 3.610985868883197014e+01 3.504952230275898017e+01 3.653924994860775399e+01 3.581719404344698177e+01 3.472489911358498205e+01 3.429532118596067392e+01 3.565768346116806953e+01 3.505421849215490226e+01 3.525573688240476145e+01 3.691091342046549784e+01 3.677693892010438503e+01 3.455877911469879393e+01 3.542581349634912158e+01 3.411547257164305336e+01 3.573584518615449923e+01 3.625202224392722172e+01 3.604030766410804176e+01 3.829814904206742199e+01 3.789203917548854150e+01 3.780788570116833114e+01 3.520216057700650225e+01 3.813801764449216591e+01 3.479362699513726653e+01 3.649847833043444467e+01 3.659346402346127292e+01 3.595647924105642801e+01 3.613564497589311486e+01 3.629185172105737678e+01 3.747403938514386113e+01 3.734379832812433619e+01 3.800538605630205780e+01 3.604793104769819934e+01 3.838927564913855406e+01 4.036381726898699185e+01 3.555143979794041087e+01 3.844158527779660517e+01 4.012036263866824015e+01 3.749309215425171971e+01 3.688338318500234436e+01 3.841437609687381638e+01 4.000397838318521337e+01 3.635957897892618007e+01 3.776014662843297032e+01 3.761098206482049733e+01 3.738094393290565876e+01 3.819679790090607696e+01 3.750136771103574063e+01 3.695171327858037102e+01 3.643470565018688490e+01 3.883824390670328341e+01 3.668939809832181709e+01 3.982848841290495301e+01 3.746160215409103245e+01 3.480067585693064558e+01 3.681447573647473348e+01 3.762634778074563968e+01 3.838013247147087270e+01 3.929075110628487977e+01 3.646551143116568738e+01 3.795114978627571389e+01 4.091720079647902253e+01 3.870867663918753721e+01 3.787004355973575542e+01 3.822955793308288719e+01 3.933894059480931560e+01 3.990502579147424456e+01 3.790693273132350782e+01 3.984771325791613350e+01 4.036289278954819792e+01 3.694840159021922688e+01 3.871664519309865682e+01 4.004144809646200542e+01 3.823802529164345287e+01 3.914367230621437699e+01 3.876001650162451995e+01 3.700734411868471341e+01 3.933962239751217993e+01 3.947748732655781367e+01 3.685987387256325576e+01 3.958719144856602412e+01 3.927714148872471611e+01 3.896674355679233770e+01 3.824568491688276595e+01 3.906530796085063884e+01 3.754294803845349549e+01 3.878395036401716567e+01 3.995294646234706448e+01 3.914506186075728067e+01 3.849252073018410414e+01 4.039946264877136883e+01 3.857804207147460573e+01 3.715678588393505777e+01 3.691550176458517285e+01 3.846497790675483941e+01 3.841219024062540655e+01 3.823306720378386103e+01 3.659699048934653121e+01 3.945718330939998708e+01 4.084849302592978404e+01 3.968261354398332230e+01 3.992887861615110978e+01 3.882410876529111476e+01 3.696681745937860342e+01 3.982985563315090616e+01 3.932098511814800901e+01 3.968728283180302441e+01 4.023144247306074561e+01 4.034169783971968570e+01 3.971350529099311188e+01 4.130575764576951059e+01 3.737463784402086020e+01 3.970206678488769114e+01 3.894394285027629365e+01 4.026691473547497679e+01 4.045154490546384096e+01 4.038126368316886783e+01 3.970220912920784428e+01 3.824360403366740258e+01 3.882324999419453349e+01 3.979813497536865441e+01 3.893215025781881877e+01 3.695044271390626989e+01 3.885369925773773758e+01 3.861652851290504884e+01 3.700367204824544132e+01 4.007758528597702963e+01 3.968746964025576318e+01 3.717670621248429796e+01 4.169255241373954846e+01 4.026927631186811851e+01 3.884939871082000451e+01 3.912352147926672785e+01 3.810783920761173960e+01 3.942457167371667737e+01 4.124263928108784683e+01 3.862474946614426585e+01 3.8666211872886158
[truncated: 39,819,807 more chars]
