# Supplementary material for: Bayesian inference of kinetic schemes for ion channels by Kalman filtering
Source: eLife. 2022 May 4;11:e62714. doi: 10.7554/eLife.62714 (PMC9342998; doi:10.7554/eLife.62714)
Supplement: Figure 12—source data 6. [file elife-62714-fig12-data6.zip › current_full.txt]

-2.062400306758931379e-01 1.864983328001254659e+00 8.398699635097411909e-02 -3.212360526310752418e-01 8.180438409528731913e-01 1.069535122745036926e+00 -9.088868152783483589e-01 -1.095547285512655344e+00 -5.374885247909385599e-01 -1.097109054066077505e+00 -4.938845822058102186e-01 -3.700053861483870166e-01 -3.793712337863305861e-01 2.126033161129788240e+00 -8.057192338272589627e-02 2.999595060030753046e-01 1.925259492015026330e+00 -7.829511705284118994e-01 1.270796391759518862e+00 -8.397324193320832020e-01 -1.549294972355136135e+00 7.831090343552562505e-01 -8.758145096700507004e-01 -2.463646260340867922e-01 2.322890762957785793e-01 7.285294022201023179e-01 6.097938925327541781e-01 4.899945411515256311e-01 -8.861589449828569665e-01 5.140724600521356935e-01 8.127191356832059732e-01 -2.797600489170797098e-03 -5.553233505002039827e-01 8.114384683795607955e-01 1.874325988249770925e-01 -1.486287656874627938e+00 1.145836805380846757e+00 -1.855197496078516028e+00 4.043167786406293707e-01 -1.083777755849044233e+00 -5.396607142908741439e-01 -5.271334178626927436e-01 -9.021900078178151094e-01 -7.422352377325833750e-01 -7.110611837873246355e-01 2.527363943728959672e-01 -1.257663529168530969e+00 -9.847229204940413649e-02 -1.604677517579638391e+00 -1.114272980075572544e-01 -2.941876043244724404e-01 1.065574705709512404e+00 -9.599905548827734059e-01 1.365713636662753805e+00 -1.132247749884974120e+00 6.292861601344990063e-01 1.391001245804970865e-01 -1.574559239926973220e+00 2.163060215490560267e+00 -1.936802991709941635e+00 -1.690635439245458671e-01 -2.699640401909815246e-01 -5.402078296961768111e-02 -8.207712337157684335e-01 -1.571436749206940320e+00 1.315374468689337828e+00 -1.218365923227215264e+00 1.289747728838740226e+00 -1.547861237156716863e+00 1.013212201679869029e+00 -2.342339674814484796e-01 -9.699382600630888085e-01 2.732671344444951300e-01 4.516188589194070069e-01 1.284450511964956576e-01 7.224637964871426232e-02 -6.062133484045301168e-01 1.884744384044101384e-01 -6.376000186951313875e-01 7.341484353876644997e-01 -9.776652761178022955e-02 1.105997606865148475e+00 -8.593059067157761133e-01 -5.194722890225331735e-01 -7.651393937720317451e-02 -1.280895732261683739e-01 6.630511527926908899e-01 -1.525688508893343620e+00 -6.236196067809567367e-01 1.217214294707704703e+00 5.579553623649010641e-01 9.400497027185427124e-01 1.144428592096442987e+00 1.041386283551875153e-01 -5.527738353518181214e-01 -3.739587644392455279e-01 2.792710945254139876e-02 3.412782013396474801e-01 -2.469377635387786984e+00 -1.347183339848181172e+00 -6.687569985781215420e-01 -1.312333046259664071e+00 1.704968015183750962e+00 5.487519911394678207e-01 7.700922836754379164e-01 1.207749641960802922e+00 -1.323700114363969907e-02 -6.623769292858157076e-01 -1.143911647081414351e+00 -3.793273650047688794e-01 -1.016337915226040778e+00 6.864148100590926616e-01 -1.482823707219465270e-01 3.575002552979791859e-01 3.311102632682787483e-01 -6.581915976630368093e-01 -1.431268124641631889e+00 -6.183909810550641817e-01 -1.305649397087032870e+00 -1.791877320056846912e-01 4.957506006155517064e-01 -3.085091705185052380e-01 -1.036906386235968980e-01 1.766210281380164560e+00 1.864798293448222344e+00 4.439363239453292254e-01 4.561911179541139338e-01 -5.536097434007704043e-01 4.395011286723261024e-01 -5.591357461575302557e-01 -7.560807577182171446e-01 -1.588643791097631985e-01 1.132683353586916741e+00 1.249716709782040525e+00 -1.286233830316118043e-01 -1.291512080281516095e+00 -2.822321268127602756e-01 2.598972730592671865e-01 -8.642589929545417549e-02 6.169691997960975449e-01 3.837602708167632826e-01 3.101127964140207860e-01 -6.554328279727072992e-01 -2.450249665062984583e-01 -1.857458541312229094e-01 -1.692154369865422892e+00 -3.233628783066034434e-02 -8.372448647270211985e-01 3.519623201143240898e+00 2.238209459397272061e-01 -6.828821690707569392e-01 -6.382095743140708821e-01 1.400081818312928217e+00 1.250031227360848263e+00 7.938868040201297882e-01 -9.095969061024037350e-01 -1.007945292133080262e+00 -1.186210553309025695e+00 5.386159524866351855e-01 -1.440427509403200412e-01 1.096033058768698609e+00 -4.231593780319303777e-01 3.324133995421646448e-01 2.822230902848980594e-01 -3.096980964962275928e-02 6.521907845692552774e-01 -7.983304800079367436e-02 -3.115364956102236738e-01 -2.107924228292554325e+00 -1.938267399540296365e+00 -1.709858045585375130e+00 1.152631142471199022e+00 3.014023233747855496e-02 -1.043364371026917203e-01 3.664282052487812247e-01 5.406140226633706636e-01 4.552171531137516047e-01 -2.157182207129308971e+00 -1.209262696944439774e+00 1.457775922338513386e+00 9.681119842467126313e-01 -1.690877807217050721e+00 -1.231567193233573665e+00 1.406454960909907737e+00 1.530441387546159548e+00 1.408649476337252127e+00 -2.536597515389910074e-01 1.264912394339337220e+00 1.296687147227857828e+00 -1.457432970245089887e+00 -3.256213322512095387e-01 -1.589764131229916833e-01 5.522365701668193738e-01 -2.614108076746901599e-01 5.292067317294608664e-01 -7.615618045799918967e-01 3.245959055702171692e-01 -4.911717239375614774e-01 1.598940858719469560e+00 -1.091362641326852900e+00 2.294304660760330794e+00 -7.010168434713057728e-01 5.367694609768630665e-01 -5.623836012761793679e-01 -6.152030257152862891e-01 1.093794918845027553e+00 1.942408242017341413e+00 5.671948192987018578e-01 1.438668420838109974e+00 1.997802718173320169e-01 1.276983612731704409e-01 1.554808249589804570e+00 1.077090663056409214e+00 -1.272940037799927537e-01 -1.303539390551474719e+00 7.107380046582758570e-01 -1.765222104627266753e-01 -5.110454830043591468e-01 -5.362218479290775663e-01 -6.510388257170810489e-01 7.240977321480633888e-01 -7.029005213551925424e-01 2.940853176076003717e-01 -1.933724978311285758e+00 -2.513848534757574971e+00 4.032588177845751465e-02 -1.782570754422613257e+00 -1.920543321714272000e+00 8.606913961054527551e-01 -7.452208952939560760e-01 -2.403215959225456222e-01 -2.617790576415341519e+00 4.350475954726871694e-03 9.827428113329749193e-01 1.188503022300215761e+00 -7.168281868416903624e-01 -5.551561797254674913e-01 1.480557157641206878e-01 7.377375827931410557e-01 4.758987856738035593e-01 -8.772542794648813258e-01 -1.730746408458549324e+00 3.212804146556458296e-01 2.693615978302885128e-01 -5.451578750992610578e-01 4.935079947758980734e-01 6.407750741050638466e-01 -1.331166208453219646e+00 -6.537186816244937582e-01 -5.588368783729189548e-01 1.527330295597020271e+00 1.466725936937105290e+00 -3.932519484985921299e-01 -1.710020240717662066e-01 1.688671180199593280e+00 1.394652214014809044e-01 -7.332837891198559221e-01 1.415695369356551714e+00 -2.898892004354919116e+00 -3.493261365416452380e-01 4.866406877022090294e-01 -2.699124671873942005e-01 -1.341467503225082680e+00 4.134579212944922144e-01 2.112649360008975741e+00 -5.362775670117402305e-01 -6.910497262444088573e-01 1.079439512608598495e+00 -9.291975155081350080e-01 4.485961939548135380e-01 6.894975965730748557e-01 -7.948223475292083562e-02 1.490897847277405652e-01 -4.016518957507856924e-01 5.279347618832026523e-01 -4.804711882865219108e-01 -1.411222020700313884e+00 -9.514208939435179202e-01 -1.589362764162094654e+00 -7.125208899165242915e-01 1.082782350841158703e+00 -1.354826697810377789e+00 6.309495514318195220e-01 -5.507704465044015452e-01 5.735186643630111325e-01 -2.347091006565512131e-02 -3.075121315239903730e-01 2.255292429532221588e-01 -2.085391352545223231e+00 1.808271660143703441e+00 -2.086227690200925355e+00 -3.817327519308045813e-01 5.301750423454316685e-01 6.840078372716630328e-01 1.038370242200889804e+00 -5.364114646964505961e-02 -1.053262568433833035e+00 -1.253967231988384778e+00 -6.150716467415078270e-01 3.196616411778414601e-01 -5.168819243120056361e-01 -3.468922484907418363e-02 -9.299854041386438341e-01 -1.152846230491343160e+00 5.156347879594758848e-02 -5.385209751868451633e-01 8.204943767221144491e-01 -9.444827700953182248e-01 -6.026013390238590395e-01 6.086471024360181614e-01 -2.261338886076265986e+00 1.227830422332358395e+00 -4.009213012668106507e-02 -7.054781740532105327e-02 -4.970122781477982477e-01 -1.242723121712481005e+00 -8.408579627508614429e-01 1.025482221685647621e+00 6.311885770384519923e-01 -1.090202340900025130e-01 9.970520419220140207e-01 -2.172712664997544091e-02 2.763967008877849518e-01 9.331717650851092394e-01 7.694926600775270353e-01 -2.381621387294456049e+00 -6.354042260677542631e-01 -3.993947821738611514e-01 -2.153607412349380912e-01 7.079066331244576737e-01 -1.037151866245701992e+00 8.303474224168739815e-01 7.549151292690209347e-02 -6.578956834110477603e-01 -1.202484658207242818e+00 1.913946486109516343e+00 -3.509481945176020079e-01 1.015868287592610386e+00 -7.363514335151378765e-01 -2.651324779524417696e-01 6.633298562289813294e-01 9.763409427327257584e-01 -1.118199821368094149e+00 5.482177268835121131e-01 1.245525055650405832e+00 -4.210599291786120135e-01 1.080288204539732844e+00 1.108003176109820381e-01 -1.820678557086381932e+00 1.981278456221624573e+00 2.479337024263152500e+00 1.237782148780692149e+00 4.509488077976079312e-01 -1.750607598943310306e+00 -5.562966572160024104e-01 -1.029195332441640742e+00 -2.359574078362385585e-01 2.199779163614112298e-01 6.488068194977921754e-01 5.690598559193666972e-01 -1.070150144262794090e+00 -7.759535073259137272e-01 -5.798018343033034538e-01 -1.879139981923322322e-01 6.470604505053965255e-03 4.095020181523520431e-01 -7.228641669831702421e-01 -5.660002918748422568e-02 5.909454575922371555e-01 1.448394811262967985e-01 -2.032007636827150993e-02 -1.006760601931478760e+00 6.607436357846373232e-02 1.031214816718374117e+00 -1.303337331856633252e+00 -1.543301857859709525e+00 1.701413733082991042e+00 -7.693258797329786125e-01 -3.755174830516293527e-01 1.115597246864931558e+00 1.530990903262723801e+00 -1.834350655687621456e+00 5.042340686079364170e-02 1.852045698726782375e+00 -8.047191527549178991e-01 1.246860662616454007e+00 -4.164664345923284605e-01 -6.751213782926164253e-01 -7.880214885929111290e-02 -1.629945632959529433e+00 -7.633189470593263470e-01 -5.281499737873004419e-01 1.337693057538818620e+00 -1.085304014184364396e+00 -1.339615290175533602e+00 -8.568748198869746702e-01 9.283078783849529891e-02 -1.059657223349355082e+00 3.291891034116193326e-01 1.701037181741308579e+00 8.725797555045682052e-02 -6.313097928479407539e-01 1.728283910586508654e+00 -3.440559864747094188e-01 3.295542633284881950e-01 -8.016118046387035179e-01 -1.346848785508730995e+00 7.748531690416766704e-01 -5.294080460916950059e-01 5.154625755055075587e-01 2.032347536547326333e-02 -1.060869093640372796e-01 -6.100407353452782511e-01 4.951965666442703640e-02 -2.705053131186256010e+00 -1.363375108266037250e+00 -1.206014883749540134e+00 -6.282884461993444303e-01 -2.650481191292190508e-01 1.612680019798402364e+00 7.854674511017258887e-01 2.113047813932027896e+00 -9.834440455330646369e-01 -5.893839192668448579e-01 4.803108674643016829e-01 6.796407530145832654e-01 6.141491915532632136e-03 4.817674379347355318e-01 -8.372155437955535184e-01 -8.967723428768743510e-01 5.977471175836204242e-01 -1.844187134995181943e+00 -6.196851201568192025e-01 -1.591982022327868673e+00 1.604138183045628496e+00 1.179613969409044394e+00 -1.094260851703936499e+00 -3.167255754686808950e-02 -2.091696425131096826e-02 -1.049708350937346601e+00 1.372339318520073626e+00 -1.092119712993650654e-01 -5.129121049061030613e-01 5.121657474024152723e-01 -3.517215117917341094e-01 3.523063325334285234e-01 1.440287993510461773e+00 -2.894168800817263354e-01 2.223002555471944863e-01 7.038942270007066959e-01 -9.623825310460264459e-01 -6.197390803672900988e-02 -7.545511538701072871e-03 -2.515960984667348077e-01 1.716659437553727796e-01 -2.369633038414507009e+00 -9.650062952513855929e-01 -4.695268408786734127e-01 1.516206848484714431e+00 -2.024605390490751944e+00 -7.454910082616238443e-01 1.629182394111279519e+00 5.731709968589907556e-01 2.656884088627268770e-01 9.714090715988377145e-02 -1.481984489597961141e-01 2.617054455260418855e-02 1.926225858127116108e+00 -2.858796010178363822e-01 -1.650305075295382062e+00 4.015900236027993286e-01 3.711544053799035181e-01 -1.218180793726331146e+00 -3.513116066931164516e-01 1.913578879267972266e-01 -6.912414163408004963e-01 1.453634302584851490e+00 -8.003507558474115546e-01 -4.782454048588344331e-01 -2.156954014435374101e-01 1.109350157612490673e+00 -8.125883937984035299e-01 -2.811573421108135573e-01 7.168521370724598718e-01 2.066988006179857340e-01 1.099319915203954556e+00 -3.630782331035778965e-01 -1.007851940450805506e+00 -4.934151540402413882e-01 7.628600334756201473e-01 2.359291806135325853e+00 3.607323447785074078e-01 4.343956191857123450e-01 -1.100178905152447539e+00 5.818159352936237427e-01 5.125955400313232380e-01 -6.952044025064193500e-01 1.160765100956965279e+00 -1.352488329350077345e+00 -8.233591277131957487e-01 -8.617960313229641178e-01 -1.376146789009855098e+00 -4.975106148097241943e-01 1.338816546989863188e+00 -3.296885742033746625e-01 6.853208904810524915e-01 -9.486150747229050717e-01 -3.065197854020868529e-01 -1.002206792505492494e+00 -2.657641308038249384e-01 -7.595302544333912831e-01 -1.569863328291467353e+00 9.609709548820800640e-01 1.293151160652191711e+00 -1.644943728981858477e+00 -1.306204326542885541e+00 -1.551495285278214231e+00 1.330051529721883785e+00 1.747871500923150023e+00 1.953167484759914752e+00 7.035674680918116985e-01 2.362123672075381542e+00 1.562851878910157755e+00 -1.275229001169028376e+00 2.295093160163713009e+00 -1.350907163852138382e+00 -1.306738171769606716e+00 -1.509746993839909734e+00 1.041732240472389215e+00 9.545571155866371393e-01 -5.674354535124105370e-01 4.933590378128886456e-01 -1.404449584027431142e+00 1.180534099715184304e+00 4.707806649390517961e-01 -2.250362480672134957e+00 3.680962287562168367e-01 -7.381385203055443878e-01 -1.919028743710754936e+00 8.695584368505355766e-01 -1.593202623486035474e+00 -1.366751345043454080e+00 -6.577820342008353638e-01 7.316475197569941580e-01 -7.146153991533653604e-01 9.045011270767450151e-01 -1.375287235882510339e+00 1.759945013914716139e+00 -9.777287146442933952e-02 1.064505652471227748e+00 -2.192357010661445393e-01 -2.509062445563770560e-01 -3.374654449696851355e+00 3.487775166176514396e-01 -1.086059986136588495e+00 1.348991796327821735e+00 1.722296765669303620e-01 -1.268721293557205920e-01 1.594015779258973475e-01 -1.623555562673783204e+00 -1.954064171355180735e+00 1.416501625264017239e+00 -5.379005302418602419e-01 4.731231653327473419e-01 -5.927174419525237381e-01 2.098312265164523349e-01 8.052758716919327098e-01 -1.124638842073427236e+00 4.887685045151449748e-01 -7.078736243120196947e-02 6.002880576394118428e-01 -6.388424975893702840e-01 3.051757754106516618e-01 5.268767755501111427e-01 -1.670297870262128059e+00 -8.392348554367624613e-01 -6.348976896203124554e-01 -1.560856744998925238e+00 -1.293031345876851645e+00 -2.672357544214595815e-01 -1.844681595966595200e+00 -4.170532079709136086e-01 1.281340370517697114e+00 -1.435719357375932814e+00 -2.291364258967210077e+00 -2.051784782084387082e+00 6.106977279203913422e-01 1.982276433991982723e+00 4.883731377799552936e-02 7.752157522193019457e-01 4.015391390736024468e-01 1.327953294248231275e+00 1.073790939145345957e+00 3.433126053593887894e-01 -1.278628543736040735e+00 1.074173731840912527e-01 -1.732890172541211138e+00 6.322051625140973075e-01 4.375250154377935408e-01 5.703414324204582053e-01 -6.474559424528373297e-01 -1.888629932218549856e-01 9.102446404577552164e-02 -3.120574024632329913e-01 9.980040305523678323e-02 1.597253687884039097e+00 -1.497325321087935146e+00 -1.731928938734115242e-01 2.274821073458995535e+00 -3.172077223514854216e-01 -1.595022804142610107e-01 -1.216228622157337735e+00 -2.892467528564109380e-01 1.431074752075501166e+00 -1.335361008471090738e+00 1.503349352425383976e-03 -1.722407286913849367e+00 -1.094797492220600521e+00 -7.722947192659821436e-01 -9.774852994796838779e-01 1.361500516076275202e+00 -2.753844244215490455e+00 -2.175200973678055039e-01 -2.379466744492759467e-01 -1.495240391663415824e+00 8.624007523383925289e-02 4.609009866318340420e-01 4.882819363088633513e-01 -6.790420075729333149e-01 1.132329089808207012e+00 4.337894121538848902e-01 3.184801429334103151e-01 1.139853272412332252e+00 1.580646646213678119e+00 1.628441962092495032e+00 -2.066454023721482791e+00 -1.008805498907011211e+00 -1.782697172987899314e+00 2.741424204366521566e-01 -1.070539687464589496e-01 4.060860048741979922e-01 2.042495424939454185e-01 1.455361885748369444e+00 -2.272377841813199240e+00 -4.122787000355748743e-01 -1.194664808421905366e+00 -1.388449845541676719e+00 7.299360494101676533e-01 1.160595364214350445e-01 -1.854237347511880074e+00 -1.962993042779863084e-01 -3.034023826010149860e-01 1.141217422656112923e+00 -1.602485670838393605e-01 4.232606690117663994e-01 -1.934318458854443756e+00 -1.200563759822339815e-01 -1.144487238707951215e+00 3.646813299863099767e-01 8.816749599895049583e-01 -2.979500108771845554e-02 3.991841867204762306e-01 4.909438447510126036e-01 1.505342680527104460e-01 1.066794892360640734e+00 1.236242876513327760e+00 -5.477477853601045998e-01 -8.426339390496124793e-01 8.639008514827355434e-01 6.591699034466627638e-02 9.515403219643132904e-02 6.031155936757914837e-01 1.214456067956734220e+00 -5.517143206709040903e-01 2.165032895730921170e-01 3.346053048932396967e-01 7.037608726516635382e-01 1.101439671481164284e+00 -7.206178898059384386e-01 1.899326664267009912e+00 -1.776151512522683884e+00 -2.172221187068202608e-01 6.612387501284574531e-01 -8.846817373362999559e-01 -1.556546375050148034e+00 -8.108781005621479299e-02 -4.303485678600743047e-01 -1.689993338881321971e+00 -3.709277246533770889e-01 1.499594180542999089e+00 -6.797233633197700131e-01 -1.463686212255159991e-01 -6.741928330430330130e-01 3.651873673172618684e-01 1.409361832217956634e+00 8.449016312759333180e-01 1.454098451062498354e+00 -1.710779892514779466e+00 1.657454209722203364e-01 7.844776713769570087e-01 -1.268244197300366465e-02 6.310449444378946060e-01 2.921927161868287035e-02 1.226720884878533369e+00 1.727620361214478262e+00 6.931787624475403975e-01 -9.543851685409431296e-01 5.523281136746290843e-01 1.454264854582940081e-01 -2.747869928458657185e-01 1.029114442843865440e+00 -2.021152737833007140e-01 4.531148800658049702e-01 -1.599241565878311427e-02 -1.056087172048282063e+00 -3.899953246189911127e-01 -7.494746263851679302e-01 3.620462930391399325e-01 1.224673653092270387e+00 8.386633404158017058e-01 -1.315696103798026373e-01 1.701962504865569326e+00 2.860132023043386873e-01 3.488339985429831508e-02 -5.714016972910305192e-01 -6.116721493700114642e-01 -5.471547276233948987e-01 5.838562105764481813e-02 1.115031031568979536e+00 -7.480999060853525950e-01 1.537299713883186092e+00 1.593452300653023790e-01 -1.528028652365968632e-01 -1.706544977732983748e+00 1.921460743631207446e+00 7.491514306991440275e-01 1.593539530725061049e-01 -9.952012045762324011e-01 6.802720755479251258e-01 9.115034456316131184e-01 5.965952532030217581e-01 1.099693563131050489e+00 -1.509638750280759778e+00 2.335627312492798147e-01 -1.283350436177035148e+00 9.049222204030555883e-01 -1.593958435090961245e+00 1.409377834384535344e-01 -6.031546577708513102e-01 1.661641607571141099e+00 -5.655655263286818446e-01 5.405805066705838824e-01 -1.042196935412268849e-01 -6.492097428038379192e-01 -1.574569584392134569e+00 5.676766853025019266e-01 1.917488578340874161e+00 -1.377324023187507240e-01 -2.286020187872097154e+00 4.067738856149885063e-01 3.413349273922774985e-01 -2.636586087224911390e-01 -1.740029707856490804e-01 9.344313830342304561e-01 6.967044132293461756e-01 -7.317581008568588841e-01 2.273627400473576810e+00 5.026810917416717900e-02 1.033516698111129450e+00 -4.772106530708702388e-01 -1.166457857374235907e+00 1.272163830601061640e+00 5.697885927584049881e-01 1.538829688266349471e+00 4.643571675943463095e-01 -3.762439926292104886e-01 1.921780326603364841e+00 6.177103944548969494e-01 -2.027023298586091204e+00 1.010589313570035674e+00 -8.807988074833652536e-01 5.825552887213777398e-01 8.784030161563877170e-01 -2.136432933113022958e+00 9.405512433698169639e-02 1.204415189893789373e+00 -3.202669824839414203e-01 -1.220044521257251935e+00 -2.983931591413943041e-01 -3.926958983184917762e-01 -8.770821709189807747e-01 -9.166644213258137164e-01 5.616168569852051339e-03 -8.682027620072519936e-01 2.092597416594062579e-02 -2.993229696463337031e-01 -1.369730815052613293e+00 -6.669344954773101519e-02 -1.196027518519879873e+00 -1.054444235044656120e+00 -2.244094360245793673e+00 -2.377829802768685941e+00 9.013392897409436832e-01 -3.762715736143816825e-01 7.594012684767301735e-01 -1.062067251828213488e+00 -4.924730149429256132e-01 9.921414646398130088e-01 2.637427357940587136e-01 -3.706804446475579495e-01 1.521483414137341228e-01 -5.937901352538037525e-01 -6.691056215031742083e-01 6.033343786518540197e-01 9.515613849831672244e-01 -3.159179314424446217e-01 1.309254655926727295e+00 9.598479583206235080e-03 -1.461685845275821072e-01 -7.946155541085798690e-01 8.378231638907093215e-01 3.102408166041528692e-01 1.186683603446771151e+00 1.140935747509182141e+00 3.953556268479799241e-01 1.841532266841300891e-01 -2.042266659717995037e-01 -6.739930934809796881e-01 2.166843464272302011e+00 1.261126869094721104e-01 -1.738481607500717896e+00 -1.143993219290510011e+00 -4.958941543764585486e-02 -1.314307317763636407e+00 -5.491252564133798364e-01 1.800252762148466523e-01 -8.783715459806168413e-01 6.654675773004116446e-02 -3.363681862481537332e-01 2.424706384705183071e-01 -5.261451733719715307e-01 9.418234401204157447e-01 -9.133788328013303648e-01 6.061489277236746798e-01 -8.229215100433950880e-02 1.031050327257346577e+00 -9.336203232262579865e-01 -1.018449815184579110e+00 1.115104078566101498e+00 -1.532521717820092555e-01 7.303817795397105073e-01 1.349752438689158618e+00 -8.789765526326392964e-01 -2.750655423250149556e-01 1.847508432349604102e-01 -4.238069788418323269e-01 6.451064681337560502e-01 1.221487910962381074e+00 2.819954018622645719e-01 9.212705740618566397e-01 4.595599851500973831e-01 -2.506434014034513158e+00 2.065186726115445515e-01 -1.293443376345865259e+00 -7.828829756299727771e-01 -1.749338104392018090e-01 1.147440631613896977e+00 -1.714781350517487368e+00 4.231165762947796533e-02 5.857614688114777257e-01 -1.899401937509654470e+00 -2.925768956878527671e+00 7.029222936397446775e-01 -4.978631881509635870e-01 4.413895443475943092e-01 -6.411331241825520832e-01 -1.639095870205233285e-01 -1.147316186942701766e+00 -2.652976799221925308e+00 3.504494711938982432e-02 1.351002809900947454e+00 3.618434944295490507e-01 4.276750503245391188e-01 -7.608739271766719048e-01 5.651367174845137731e-01 6.855279144804785618e-01 1.066186212905358310e+00 -6.185654059435249374e-01 -3.726381129236409628e-01 -7.704021489501297060e-01 1.804809509504721188e-01 6.928270697856718785e-01 -2.585665312289561757e-01 5.386719650793495573e-01 5.207862399822706934e-01 5.784338890530112964e-01 7.213474990725425862e-01 -1.608899562002584327e+00 -2.441038427155101775e+00 8.265171952531780164e-01 7.369650928951361202e-01 1.981701176949473897e+00 8.827765613066186345e-01 1.840331055546917324e-02 -7.118819225576386023e-01 3.029403335276508180e-01 -5.841304974437324660e-01 5.004086221188347450e-01 -6.386238914647531795e-01 6.082283254326117383e-01 1.495609449949517167e+00 -2.127890376192672850e+00 9.977892773623829870e-01 2.669030800427380501e-01 -1.091427621475407617e-01 -4.397375532057410386e-01 4.124087374330174249e-01 1.811033767876823464e-01 1.154551766917647715e+00 -1.160829698232551443e+00 2.102701054269150993e-01 2.662926855681899685e-01 9.658477197966309769e-01 -2.719826517580143377e-01 -1.785356585461590484e+00 1.233778701065587624e+00 3.081834742680526484e-01 2.091732176426321033e+00 -6.776604195951564380e-01 -1.341351253784701936e-01 -2.278253286191037841e+00 -6.604942800908097933e-01 1.667806193857992003e+00 -1.998061523042459625e-02 1.776562502321448467e-01 9.029032883138371490e-01 -5.034954480057102222e-01 -2.058773902082450924e+00 -5.885470406525185050e-01 -1.323366123195814925e-01 -1.908897874103997194e-01 -1.468526754436895621e+00 1.464121214617640110e+00 -1.160503784230566104e+00 3.227420400859832839e-01 5.838067567093622179e-01 1.028677975255919419e+00 4.196229597322531091e-01 -1.243217262061691253e+00 -8.065032690398743487e-01 -1.863891924765221697e+00 -3.738854727858755278e-01 -2.139002667346129094e+00 -1.359000346168436346e-01 -3.453671082587642660e-01 3.276996615863143059e-01 -1.686999730306405265e+00 -1.594874285215035048e+00 -5.621326064060365724e-01 -8.861296097278283934e-01 2.135019846604956917e-01 1.041272245743928959e+00 -1.923759244143590993e-02 -1.014456541836889825e+00 7.405109423694483661e-02 6.293916226792735102e-01 5.578706317709586360e-01 5.717609271021540929e-01 -7.606735347273994863e-02 5.083679599650408054e-01 -9.310356093448873827e-01 -3.689448560693786572e-01 1.596454333319483831e+00 -8.043465520145448577e-01 6.412015532076284496e-02 -3.126218475990464318e-01 -4.781810638824690041e-01 -4.298019694467550833e-01 6.176253661373705128e-01 2.410890195899650035e+00 -1.044330759760473404e+00 -1.640541752386470709e-02 -1.976179274930827019e-03 -1.195708896001205362e-01 -3.280628731013958688e-01 -1.294163644986601192e+00 -1.506845829737456788e-01 5.867006424927891928e-01 -1.824820353645076443e+00 -1.317622064054791986e+00 -1.194817361071196515e+00 -2.068150427876438435e+00 -1.010959721196020844e+00 -1.429659237296175611e+00 2.624717457585795444e+00 9.851623562972272596e-01 -9.477206192185068379e-02 -3.996434518113102796e-01 -3.362946650720076147e-01 6.864741276957385674e-01 -2.699573940920314552e-01 -2.492975260820309014e-01 -6.811433752175217737e-01 -9.845651550934249041e-01 1.814518833090127181e+00 -1.730590620486976317e+00 -7.185853552577385894e-01 8.412773074565015330e-01 -1.057024469696493663e+00 8.752492126189688193e-01 1.375395159941019019e+00 -8.531241616004738848e-01 4.755813769270677005e-01 -9.091239635269642017e-02 1.297727725906029361e-01 -9.191497216445336793e-01 9.000455454445986936e-01 5.392105687467775299e-01 9.154305407781910819e-01 1.323569617393735465e+00 1.023151970290984369e+00 -3.159773443856157549e-01 -1.874513395650367620e-01 -5.077647664803475874e-02 -6.568323635672858041e-01 2.064881589724103961e+00 4.371045764633728070e-01 5.262213682564348405e-01 -2.771749020971910893e-01 -7.189383133407324378e-01 -5.661702259357761502e-01 -2.876389110764553170e+00 -1.562523646076614314e+00 -1.903126979455846080e+00 1.054005888890478193e+00 1.688994245411239992e-01 7.797697678607434790e-02 -5.332201567350878246e-01 6.487221210266538307e-01 -2.590852432706510222e-01 -1.404237691805417798e+00 -4.159245885838715462e-01 -6.040170709662672222e-01 1.522977376131019689e+00 -1.413385621665914915e-01 -2.323553449476730565e-02 -1.823112999039212978e+00 6.528676753981882408e-01 -8.705715149151311838e-01 -1.274350878441494306e+00 -1.529784248372433098e+00 -1.181803738973733475e-01 -4.764853738792216853e-01 3.463180243934586011e-01 -5.780651590777085014e-01 4.480393428958659441e-01 -1.369708997963803521e+00 -6.917334944864200752e-01 6.671915174747236055e-01 7.486509319523303452e-01 7.787979127684454550e-01 -2.140621764883257061e+00 -3.603647533443851136e-01 -8.152632883760901894e-01 5.486610258034382293e-01 -4.390821281651503538e-01 7.760388976795360438e-01 3.730231746094309683e-03 -1.139649778018072102e+00 1.753927879003629009e+00 9.859751757005627004e-01 -1.315135122291844372e+00 5.720961113817264465e-01 9.665600236468815387e-01 -1.144799832997549727e+00 6.114942331258271802e-01 -1.135774868954045225e+00 3.958560872103035200e-01 1.336803885751900012e+00 -6.285555238408764567e-02 1.342272501250888483e+00 -8.445583015851489961e-01 -4.454397838675180910e-01 -5.315058078076579512e-02 3.276339725428103339e-02 5.495508495793877124e-01 3.171523329374987377e+00 -7.845972401646272854e-01 -1.351620502998222673e+00 -5.132980798612183371e-01 -2.165700964302755965e-02 6.654270372749784279e-01 5.996579241998604981e-02 1.442187509852899785e+00 -5.469608900043255728e-01 -9.061288577692466761e-02 -6.398269713548816462e-01 3.844505700771088108e-01 -7.210010915569838030e-02 -3.057307546502464612e-01 -6.505517146590811262e-01 -8.850543440148315177e-01 1.042777145992383803e+00 8.844184336466196505e-01 -6.075811452886835662e-01 3.411386965162976348e-01 2.044136681719786186e-01 2.361585300660861697e-01 1.147484354410150287e+00 -1.730898297432362121e+00 1.559473044100474048e+00 6.878250374668325451e-01 1.630642933930659622e+00 -3.507016853429058556e-01 -6.592585477849042253e-01 1.530403498307566501e+00 4.739318841926100090e-01 2.955848598105179081e-01 -1.441152929402900629e+00 1.204779352647962432e+00 3.708592590454465321e-01 6.236431232026983240e-01 1.067518211612928924e+00 3.183164694603004108e+00 -1.297927504853753744e+00 -1.718312929215624951e+00 8.459743867837462572e-01 5.578081167013252406e-01 -1.955363420831093269e-01 4.487834492629400596e-01 1.367723140455646691e+00 -2.534919389147420876e-01 -1.100906961485256019e+00 1.543555896134272354e+00 -2.027412539465230701e+00 2.769870804838863165e-01 -1.232685635887380116e+00 2.846797592480874162e-01 -1.117745402203076166e+00 -1.795322303864166802e+00 6.072719247868673537e-02 1.730855132086409620e+00 -7.932794790045933908e-01 -1.858831052729386979e+00 -1.300107727191097018e+00 4.852759302097971461e-01 -9.495019600353638012e-02 6.930112837045514507e-01 1.280211621416946222e-01 1.746772078768234815e+00 1.476170841318753091e+00 -1.817177922223050190e+00 -1.087663620086407379e+00 -1.560014851456658302e+00 -6.482318935370141588e-01 7.595042268522571582e-01 -1.186805937900835550e-01 1.682609962988316887e+00 -1.118923110711829372e+00 1.564898136007008445e+00 -3.387684971099302333e-01 9.623925415329952493e-01 2.435391902238291106e-01 -1.027920804586645920e+00 8.825552262886944277e-01 -1.160506891218955783e+00 1.035411776681417484e-01 -4.600365286391555619e-02 -1.184646182196744446e+00 -9.675272873642081217e-01 -1.073642232439872890e+00 -1.352927162717550424e-01 1.988983705595658291e+00 1.025021928623539580e+00 7.546098128754566252e-03 -9.421416605749148854e-01 -1.120554911693392830e+00 -1.497777878866026091e+00 3.458466687598074074e-01 -3.664742123237908489e-01 -1.126531012603706472e+00 2.437144318943162691e-01 -1.919432512563539861e+00 8.398154894748103283e-01 -8.613362282971335215e-01 -3.529016887300523431e-02 1.061191713756557187e+00 2.081291167739376946e-02 -8.625872543679927729e-01 1.513531449374570403e+00 7.384119524124354017e-01 6.172709266602486311e-01 -6.933134419902907686e-01 -2.609379285427101958e-01 8.757190881252452375e-01 3.756318097826784608e-01 9.256936695340587384e-01 2.153324783738541914e-01 9.766286877283433254e-01 -1.508124279912661292e+00 6.733840609529462284e-01 4.451880543234586207e-02 -1.204411202698536965e+00 -1.049119072765894778e+00 -1.224950844346502088e-01 -9.780076575580666509e-02 1.514547376381309152e-01 -1.347121828034109070e+00 -2.540904571254853361e-01 -7.334455691854712134e-01 4.422700711538723461e-01 1.926428319073658635e+00 -1.811860775278006930e+00 -8.678490488559820193e-02 3.020692759693328622e-01 -4.984544197311618352e-01 3.307106964944709487e-02 5.415111805637033981e-01 -2.733133265991154470e+00 -3.565391565635893656e-01 1.072144113781188235e+00 6.816675489528070120e-01 4.938936309690999948e-01 -5.336763379704606569e-01 5.320302294620005146e-01 2.583791127759368922e-01 -2.577718196392371208e+00 1.055231264512711764e+00 -3.534972953507636295e-01 7.857289276409996637e-01 3.532181558759273643e-01 -1.395681557195804112e+00 -4.637652206496249985e-01 -4.873249401682009929e-01 -2.118333670257391624e-02 2.332433216404559417e-01 4.680553940437001681e-01 2.196810657114554033e-01 -1.967431958276333326e+00 1.919587072817388884e-01 6.678253409315283440e-01 6.958622482757867433e-02 5.655080274640772453e-01 -1.501026999859185196e+00 6.438055721057076020e-02 2.225630119746348612e+00 -1.568918523339471349e+00 1.257345698791605848e+00 -6.043150121272153896e-01 -3.193493647166127658e-02 1.002944867585366662e-01 -2.316772905543605265e+00 -1.103201401988252561e+00 5.704555074534738424e-01 1.261170052043211198e+00 3.813951773795666300e-01 1.150684335989917484e+00 1.102221381272266765e+00 1.062344958695950581e+00 -4.434529123387850880e-01 2.943510081111467280e-01 1.641103097099483765e+00 4.574353495437246675e-01 3.740243112468016329e-01 -1.207261771741338308e+00 5.085360440888260225e-01 -9.626537674481738804e-01 -7.524159628610900263e-01 1.548514121108379937e+00 8.639584905570051321e-01 1.401996412844487949e+00 -2.212364741549165681e-01 -1.446135675906081053e+00 1.179699169018728483e-01 -9.161654826468030866e-01 5.430669722271673772e-01 -7.349499314952215867e-01 1.015041714037133058e+00 1.217713878608365441e+00 -2.261575606630824353e+00 1.346269050409097723e+00 3.640806864596270453e-01 1.655238422403076948e-02 -1.273623995315488866e+00 -1.460686806997184339e+00 -1.163277686767314190e-01 8.630017998016858982e-01 2.598791505316164208e-01 -4.547664050970584571e-01 1.334111166258669989e+00 7.878788163456155180e-01 -1.914807491008373441e-01 -2.152822495838346561e-01 1.573768314951866421e+00 -9.665649562268033845e-01 6.875085465493077086e-01 -1.493533384137523345e+00 -2.184985226727553520e-01 7.286775739147499653e-01 2.516346461965326964e-01 1.284031203114567088e+00 9.550963591545204023e-01 -1.225178977671192548e+00 6.078105920611238666e-01 -2.820895577392566467e-01 -1.047260419267732168e+00 1.040407265222881072e+00 9.734161964455826377e-01 8.846839381470804620e-01 8.099183334677323431e-02 -1.989309780122742177e-01 1.306817608027866784e-01 2.249545778768055726e+00 3.250235332671144173e-01 -9.906271254221385436e-02 -3.007408511890534708e-01 2.670722725261414521e+00 2.580292004239808978e+00 1.780621892909462378e+00 9.479950531535634717e-01 8.795184888173643856e-01 1.009955220087979111e+00 -3.416717526895736157e-01 8.842387754271209266e-01 -3.504149531398365602e-01 -1.667822562901944972e+00 -1.905128752445288121e-01 4.171288357510844480e-01 1.035239809082820983e+00 -7.926884587337755805e-01 1.893706216313483015e+00 -7.321185475275179266e-01 1.691334276640647172e+00 1.673649070574198428e+00 1.270848047972674699e+00 -6.143434242668698309e-01 -1.388360315043656312e+00 5.560327904329650517e-01 2.400547908469179426e+00 -5.299643299523788820e-02 -1.886331099330606706e-02 -5.129255937091903306e-01 -7.205828567430488940e-01 -4.042861020870192612e-01 1.343859433525000369e-01 -1.374023097190995246e+00 -3.917153017202115728e-01 -4.661946510153343604e-01 5.658738881823357492e-01 -4.015088104954552817e-01 -8.320122589973777405e-02 -3.735662138963064538e-01 1.206464890466002471e+00 -6.394046520281713164e-01 -2.739803858422985572e-01 4.324000364451865974e-02 3.965489433467890290e-01 -1.550827330831601736e-01 3.543806004753600747e-01 -1.018877953200009401e+00 -9.204920456080620816e-01 1.447100940330204200e+00 8.295144768256753620e-01 -3.756703973296048882e-01 -2.830762537338265550e-01 1.035940317067108429e+00 -3.262528894083553399e-01 -8.219871234107196667e-01 7.737210417378170835e-01 -2.906513016725640330e-01 3.315904249340287380e-01 1.329931616899888924e+00 -4.499315232637994266e-01 2.338767104241774308e-01 2.581538707523876597e-01 1.789075683832723473e-02 1.153263604756378236e+00 -1.146730414828198263e+00 -2.511788889269172653e+00 -1.354379925671400642e-01 5.192021313731789434e-01 6.680873507318784155e-01 1.762422643726553995e+00 -1.742420325754663546e+00 7.668735755200118964e-01 -9.124621043527758601e-01 -1.807131867392215208e+00 1.001363351037495436e-01 -1.101153955550906893e+00 -7.021818392432617184e-01 1.323665581470837571e+00 1.209200907923631663e+00 -5.041424156469996865e-01 2.503540920689101834e-01 1.871414767389944833e+00 8.544532783061473680e-01 -3.753516851602825555e-01 -5.421662065576192679e-01 -6.300205318363391038e-01 2.196883059450751782e-02 -3.011223734829391319e-01 -3.850621457490145949e-01 -8.254251140470129089e-01 8.412795315315763078e-01 -9.504759881355684392e-01 7.405292181153121378e-01 9.775221912366545141e-01 4.383875993708347130e-01 -1.911980235953579133e+00 1.264661846366062381e+00 -8.363869407833708636e-02 -2.005750900741120057e-01 -1.349467532841157058e-01 -3.446533825555246899e-01 7.318126184119126965e-01 8.709019406458176071e-01 -1.306212399638723154e+00 -5.620721477421104784e-02 3.822238678734167228e-01 -1.266264396696749062e-01 -6.405056022789449299e-01 1.019470255373771339e+00 6.147559019702145827e-02 7.191429981040270425e-01 2.037023998441654715e+00 2.830932734599084233e-01 1.965732762792732347e+00 -2.009181120647472785e+00 9.160572726255072906e-01 -5.573394041903700913e-01 -1.257823807542800543e+00 2.788785769310063722e-01 -8.523002225351253847e-01 -2.433680365318306560e+00 -2.884129492623309643e-01 2.452864822657071786e-01 7.377474244959544292e-01 -1.568383617407727859e-01 -1.559237920979319146e-02 9.537122644471511812e-01 -5.008528083015661991e-01 -7.267864586832675222e-01 -1.187667724571203731e+00 -1.061089272355118629e+00 -2.128111742157057784e-01 5.863551871113440450e-01 -1.060791655885489293e+00 8.846599988067784803e-01 8.571643108156657975e-01 -6.106912420742112158e-01 1.000685295001616654e-01 -1.106941803078788783e-01 -2.630453271239762691e-01 -7.486048617998293242e-01 4.911188357445192554e-01 -2.702140842905270679e-02 7.356001595019699968e-01 -7.930650696087070406e-01 -6.539436990135905070e-01 -5.913344503909490069e-01 -5.128792527684781222e-01 2.076668349919095213e+00 2.501121579660884109e+00 -1.427347211259760940e+00 -3.677939810784732200e-01 1.403573740834025863e+00 1.295230888324854002e+00 -9.885089503246879961e-01 1.601918070242238923e-01 -6.111453307874086249e-01 -9.266125257346660149e-01 -4.906640327040056593e-01 1.044859931619704696e+00 7.161448287808618307e-01 -1.972854505920933255e+00 -1.001065542727279434e+00 2.672566933830270663e+00 -8.792289308066838505e-01 -8.337427062886507700e-01 7.837623803545933354e-01 1.896448624621903389e-01 6.119327934967960791e-01 1.627062573548476943e+00 -1.743794975319910012e+00 2.698383968709112679e+00 1.049630544405866006e+00 6.701024032682895148e-01 1.198045782245825003e-01 -8.048660125793022369e-01 -1.715635022355736783e-01 1.480846807680010091e+00 4.782637305047727772e-01 -1.528194062106986439e-01 -1.146684358561310541e-01 -9.842434046352643850e-01 1.544685720361933301e+00 -9.975391408023833728e-01 1.812127166872319617e-02 -1.875315550728640535e+00 2.817256092872182371e-01 1.237895926138262048e+00 1.143934539753601820e+00 6.856573432947378199e-01 -1.563843041836741499e+00 7.344615235491590566e-01 -1.405540602943147421e+00 8.547914060977349626e-01 -2.039989243436917565e+00 1.436708394542770773e+00 3.662047717885161813e-01 7.109261631992784825e-01 -1.835085711566850852e+00 -8.983732929445352733e-01 3.488846916013807475e-01 -6.817061122191340194e-01 2.166809715558288385e+00 4.823300238542416185e-01 1.226128046660149629e+00 2.389674852464134802e-01 2.144702194535523521e-01 6.925041295603704405e-01 -3.752447582155861161e-01 1.277353644544036326e+00 5.102319409077681334e-01 -4.720068117537580821e-01 -2.315163368401506050e-01 -1.347539045816829484e+00 -1.380880369667347174e-01 2.883649450727842067e-01 8.219368047932340549e-01 -1.670932319335853011e-01 4.019320730688403231e-01 -3.167752002154091695e-01 -3.595154326313035331e-01 4.392678381972787149e-01 1.612982170821017025e+00 -5.240204186763725014e-01 1.309325131501305695e+00 -2.317567174494176374e+00 -4.926387584467131209e-01 5.226634137915739942e-01 -2.539109243758137513e-01 7.857623940485847225e-01 3.412504131870195967e-01 5.242998899499674570e-01 8.898427924241668341e-02 5.597506713929895072e-01 -1.788141655214732451e+00 4.850309403920818885e-01 -1.156670683071093997e+00 6.110592969994774887e-02 1.008544465279300306e+00 -1.390978924329001387e+00 1.220809146207824769e+00 7.312839165920949069e-01 -5.097502975374881840e-02 -9.449570569475553850e-01 4.171300542545200996e-01 4.227105380802126389e-01 7.697923672190869482e-01 -5.592329780308028520e-01 7.193213536036877631e-01 -2.186017766752075819e-01 7.373643151949113572e-02 -2.302183546220584187e+00 8.721104401536553530e-01 -8.063483607521088059e-01 -1.158110235857076509e+00 2.052839302658365561e+00 9.717831142183938065e-01 9.053913298088853701e-01 6.015127389179845130e-01 4.681994464410199064e-01 -8.160674678248864833e-01 -2.871448493985527262e-01 2.811197215320596632e-01 -1.086724720569134828e+00 6.873139104626242446e-01 1.105996737430654075e+00 -8.884188863786516288e-01 -4.509333083583583202e-01 -5.809835662795943545e-01 -1.369150571955408680e+00 2.971994935855009623e-01 1.463950334392840391e+00 -1.102185556484653661e+00 -1.134524155555500124e+00 1.857654654416299511e+00 -1.634424484591163740e-01 -1.743917027449924273e+00 3.008886946514858218e-01 8.089980415739153052e-01 -1.019732883468628559e+00 8.189968881195881512e-01 8.894609601977860880e-01 -6.750791051181436186e-01 1.102901266509639155e+00 -7.728058723132200103e-02 -5.722227815321268007e-01 -3.689538554691362826e-01 -6.936330360568686570e-01 -9.544187052204925470e-01 4.892228120702697969e-01 2.165080084759367363e-01 -1.031788898261293275e+00 5.380875088378955784e-01 -1.495111327474518248e+00 7.721029821196469245e-02 -4.588463577232018697e-01 -1.834021462002124903e+00 5.964882053349274821e-02 -1.023684467150535848e+00 1.775271979693446023e-01 -6.938035317277603531e-02 1.345863368451586162e+00 -1.268252454601317192e+00 3.061924636131684085e+00 -3.240494516815138337e-01 6.327676347258259781e-02 -3.707997878458899610e-01 -1.117682865115121604e+00 -1.665425652309666438e+00 9.369080942554486313e-01 -1.208483227496734758e+00 -1.150101055735067851e-01 1.059405157702460576e+00 2.378381183343669214e+00 -2.120439261224364547e+00 -4.249474383278549761e-01 -1.209879577928990174e-01 2.384685831920972277e+00 6.361691271753046051e-01 4.977616145317390606e-01 1.403121606801287780e-01 3.959038446220312091e-01 -1.465962527596814002e+00 7.725606944795454512e-01 1.242021595054356498e+00 2.912763979744236176e-01 -8.745657463811810917e-02 3.418679405856140385e-01 2.546284881667310707e+00 -3.845513676062547320e-02 -1.354061516935098908e+00 -3.657897668002637048e-01 7.467097370875794837e-01 4.804345807556492098e-01 2.505553368536977299e+00 -9.199021863919784048e-01 -6.451692522987895195e-01 -2.642739918646767716e+00 1.105773190338059653e+00 1.051946689299250615e+00 -8.685808251673090563e-01 1.247790929514784208e+00 1.171117718078824144e+00 -1.209786651114350020e+00 1.099265120597393786e+00 2.546297583989398650e-01 6.176567006132296367e-01 -6.497918269458721197e-01 -7.267295940787191766e-01 -4.366922547594448978e-01 -8.703479362387317453e-01 -1.651984614798465006e-02 -8.566134470010038360e-01 9.278314301729024827e-01 2.149792501885035290e-01 -8.690947403183091335e-01 5.602063533333384582e-01 1.273979589773722054e+00 4.596105259234373741e-01 9.483924577267838218e-01 -2.359303989112873534e+00 2.410166583713575950e+00 1.010763763989212416e+00 -1.027902826189892815e+00 -7.638064025481851316e-02 -1.523970640900434326e+00 7.654098657456401833e-01 4.269572808663271712e-01 -2.404601841203228563e-02 9.833081925132728385e-01 5.361244722576860022e-01 -4.817256080719735656e-01 2.195901685757740029e+00 3.640223811684510369e-01 6.737614712606706524e-01 6.030676874679545829e-01 -2.002443363779654317e-01 -1.161175916385470241e+00 2.061279843277946000e+00 1.094757907815133491e+00 7.351541581968130956e-02 7.624361754863465679e-01 1.635988763350607389e+00 -2.649678448932659552e-02 3.176024241655027169e-01 -5.679267228606198481e-01 -1.182052766658826082e+00 3.172560436113681659e-01 -8.203418559540105459e-01 -3.159026458446185792e-01 9.720564300511479461e-01 -1.183518919270500014e+00 2.075990618128792098e-01 -5.944313890660110067e-01 -1.586355709112167445e-01 -1.736151090204690828e+00 -1.300224843180997070e+00 -3.311076005304571801e-01 1.894555519641989427e+00 1.431140585796621956e+00 3.906721278988226631e-01 -1.351750437125906146e+00 -4.282540297643667171e-01 -1.082352491253343540e+00 1.006487616335972390e+00 1.984376213820618240e+00 -3.526631322901644938e-01 5.656872180264266303e-01 5.525794613494964258e-01 -5.824667825913592001e-01 -8.207889777787012731e-02 6.391537919990492034e-02 -4.220979876599307845e-01 -6.304234482000290463e-01 -9.461567615877114479e-01 5.676732699058765208e-01 7.122026381632443615e-01 -4.517107182516788555e-01 1.855687352191138367e-02 2.249416567214029161e+00 -1.882300237157740197e-01 -7.148495063978820285e-01 -7.314509052565552026e-03 -1.271126066477917593e+00 -8.484592715466651169e-01 -8.234968795883665371e-02 -3.600190037112175889e-01 -7.870634541287800934e-01 8.993721112889681013e-01 2.481890191714070382e-01 4.962819061094038142e-01 -1.705515135391501458e+00 1.122131937254471357e+00 -9.524312831695233572e-02 7.914639778256214731e-02 -1.240957731779109174e+00 2.696409109815585126e-01 1.107952004916318067e+00 4.697816001009722658e-02 1.500370531280857678e-01 1.243087435565079613e+00 -8.814083079033829815e-01 2.241495409262538319e-01 -6.293316122049961159e-01 1.669508650306899433e+00 -1.409589007445244846e+00 4.905933827965623939e-01 7.402705668123802374e-01 -1.504038240676464744e+00 -1.607037492272243573e-01 1.255062160530824311e+00 1.191530820022052711e-01 1.033656564361055574e+00 -2.378930939017014634e-01 1.068072240587784744e-01 7.244419750992560081e-01 -8.951639263989512596e-01 -1.352599851777192885e+00 -2.611029148942483502e+00 9.057920598665081258e-01 6.070306690976809971e-01 6.741499828280430595e-01 4.640272675913177380e-01 -6.068011188286276392e-01 -9.496009097255453391e-01 -6.448029857597955550e-01 -8.528808358625364905e-01 4.952897235724513236e-01 8.091386768692527820e-01 1.695154260958768200e+00 2.662055963028713279e+00 1.639975418972936749e+00 -2.844732110715694762e-01 -5.977494670305588675e-01 1.178314613470828609e-01 -1.745376505582721727e+00 9.555704621537273180e-01 -4.416470557149947962e-01 -1.089084003124461075e+00 7.909840011490685274e-01 -2.034735113809907237e+00 -1.179055230710628344e+00 1.625638211776122000e-01 -8.908850288500067549e-01 -1.702904813551094243e+00 -5.450626832818284973e-01 -6.895907741107820677e-01 -8.258671071411828324e-01 1.273142069628887318e+00 2.020868239833637503e+00 -1.790797603912739122e+00 2.616108171397975579e-01 -7.936453258321837234e-01 7.591120409367139166e-01 2.753267776498983244e-01 -1.293569825031894716e-01 6.835115867839894888e-01 1.045118022028227900e+00 4.480408632252497192e-01 -1.235469196705884842e+00 2.850164437762830461e-01 -2.000581455843162715e+00 9.417415446071677465e-01 2.456682103620388968e-01 1.669187616498470916e+00 -2.642661543562550008e-01 -2.171500408658795234e+00 -3.206928703447013418e-01 7.946293656003305950e-01 -2.901947327832219425e-01 -3.109480164704893079e-01 1.143721027028691717e+00 -9.879599340662609253e-01 -4.567571669355355857e-01 1.463075897668503489e-01 -2.016426758594895396e+00 -5.083410390527702549e-02 1.654320932323978699e+00 5.842250591296377360e-01 -3.466267528292361622e-01 6.107395650373823592e-01 -1.762986584003334301e+00 6.174765857961268811e-02 1.231984717095795656e-01 -4.634576073907390459e-01 3.952208464914754305e-01 -1.726285752641962823e+00 2.442019018445692247e+00 2.260183352055800676e-01 7.132077459836888567e-01 -1.606364576327588445e+00 -1.075353268948433749e+00 1.681847514810384636e+00 5.061090300726737157e-01 6.168899802652942910e-01 -6.144614690590453066e-01 -1.036221824050280516e+00 1.200650643277393570e+00 -2.539708768416286677e+00 -3.070222901844995023e-01 7.733316501121865194e-01 3.899900011230871266e-01 6.123783217240151844e-01 9.388136860865997635e-02 1.574465725639740965e+00 5.013318347809060382e-01 4.636139258480655445e-01 1.315794141058976408e+00 -3.159568249124866113e-01 3.828458720825649725e-02 -5.898621553367171533e-01 -8.999050746106723730e-01 4.076342325542241518e-01 -1.353562621878639183e+00 -5.931713765551090978e-01 -5.838676583131081621e-01 -2.784522531557635447e-02 2.662141620009703669e-01 1.352120698274020816e+00 1.331062072108842198e+00 4.936880622773017618e-02 -8.781874582813649077e-01 -6.644729674245674067e-01 -5.727099500015857547e-01 -8.084682651938683851e-01 1.812872921780463331e+00 7.985529898646686053e-01 -1.831597486864444235e+00 2.340513981839068003e-01 1.361667241802206663e+00 1.126967462779898455e+00 9.471522659709264991e-01 -1.439679352471215090e-01 -3.314251137733996710e-01 2.507484361096690238e-03 1.630034038737549762e-01 -9.323147911967404333e-01 -8.883363993465197561e-01 -1.079501890140695863e+00 1.603369549416751583e-01 8.521762016813440033e-01 1.600280314897408518e+00 4.514225203173784506e-01 7.444069753135597045e-01 -2.284982525260825237e-01 -1.189640479694929587e+00 -8.645151379517429513e-01 1.151030171419683557e+00 2.293072454431818397e+00 -1.031072658956267096e+00 6.365191450057781919e-02 1.427749684182089140e-01 1.084098622139805235e+00 -1.055303791122521817e+00 -8.748700201091442752e-01 8.129421631376987367e-01 -1.763471338139293465e+00 -1.005136646679463563e+00 1.156070054352372756e+00 6.648193381779745614e-01 -6.528948032170559523e-01 1.658561563136538297e-01 9.668086938503700489e-01 -1.489250180456315742e-01 -1.215516756575221846e+00 2.894803777637464104e-01 1.372966910673622198e+00 3.057102006096461544e-01 1.148844699456034180e+00 -1.282096761332577328e+00 1.505757483450959056e+00 5.917973586385123497e-01 1.173959050811403726e+00 -7.344986152676030722e-01 2.922851332486229789e-02 -1.262576487399700964e+00 -7.918279748522722983e-01 3.729509686230997323e-01 -1.336087605909085652e-01 2.641093824382718114e-01 4.921442057632624545e-01 -6.906775747447319036e-01 -1.212042172371467386e+00 -3.038545126896336157e+00 -8.292456533487081449e-01 4.293570330059570672e-01 2.416762822180368087e+00 -3.593149806660829448e-02 7.755185191995980776e-02 5.123128071663350935e-01 6.822275864345784813e-01 -1.310503980122412759e+00 -8.856638281330311280e-01 -2.199067393378129953e+00 1.077810272900699279e-01 2.064432776591580865e+00 -1.160707383385509300e-01 1.067569487612921142e+00 -4.487312131459876841e-01 -1.054025886917840715e+00 -2.589070335885746365e-04 -1.139536884999029720e+00 -1.433716300327965987e-01 1.959337699655907317e+00 6.504531919943776774e-01 2.108404780419995683e-01 1.353366668276168028e+00 -1.784123337877369986e+00 1.871458962845582663e+00 -5.867382417661559657e-01 -1.097974112705299321e+00 4.392435977036142081e-01 1.151217730270497119e+00 1.177130218945748208e+00 1.851451867597933010e+00 1.595417352942888112e+00 8.510012733448288902e-01 -1.855845567779182692e-01 1.253895028687415758e+00 8.115386832735854705e-02 3.836977138275369237e-01 1.168597467791052003e+00 8.620851097325671342e-01 1.818053568709451506e-01 3.704099063846432172e-01 5.769365776264575585e-01 -9.268202829831678757e-01 1.119652659082957413e+00 1.465567268060634865e+00 1.462678879517784747e+00 1.633801180277420606e+00 9.760841817225746064e-01 1.147392642749551994e+00 6.477409183610824406e-02 -6.282039366623904941e-01 -5.963015020076654071e-01 -6.302938108780881121e-01 1.126802004528496992e+00 4.554929424668864302e-01 6.083921194591142001e-01 2.370141770232392919e-01 -1.096032096612362894e+00 -1.045403306648862829e+00 -1.115717889623774939e+00 -1.035360425513045968e+00 1.333987974471927407e+00 1.891807351196938214e+00 -5.680713244750884572e-01 -9.313729656440818960e-01 -2.462248726664197362e-01 4.216143761218031638e-02 -3.514727710443848463e-01 5.277733906944290787e-01 1.259520088072330624e-01 1.137454711940909302e+00 4.638374757507401358e-01 -2.615507243144841620e+00 -1.356163983790462435e+00 -1.426042091559648339e-01 -1.229046326372265519e+00 4.744939282516876800e-01 1.502998539418594348e-01 -1.896181291947397263e+00 -1.044324142686657853e+00 5.967337946947785798e-02 -6.548778776099858367e-01 2.491750148457870517e-02 -3.811763453493714482e-01 -3.970115308771307583e-01 -1.000701773312773435e+00 -1.425874295602860720e+00 6.415536966686310461e-01 -4.669772689785147146e-01 3.699917401168638653e-01 -1.104022637160613662e+00 -4.144269759456666313e-01 -5.265655922494298924e-01 -2.121652178738000494e+00 -1.448405370395497549e+00 -1.594661324119081569e-01 -1.435927233248367185e-01 -8.531794451368818200e-01 2.068190350450812343e+00 -1.671596125063535832e+00 -1.928375093008108498e+00 -4.375912573061232491e-01 2.427419993684685473e-01 3.849280703655652558e-01 7.893510405208110647e-01 2.523986940434611026e-01 7.945758012436657802e-01 -5.285629213630183010e-01 9.454328953836477201e-01 -1.048884301796749602e-01 -1.981667794643185987e+00 2.084170062150430547e-01 2.301420568679769296e+00 1.383374643092724954e+00 9.235103062912118910e-01 1.262684780591909250e+00 -1.253194146050179425e+00 6.497428679736073631e-01 1.319450882499196620e+00 3.561481066807952178e-01 -8.573920018170987367e-01 -1.390877529353673703e+00 2.675301668803988786e-01 -6.899838692977956489e-01 -2.148530181996656796e-01 9.380255305776847852e-01 -3.903935393661767117e-01 9.312254780641389118e-01 2.559974869171081080e-01 -1.985254168025028187e+00 -1.482096846850021188e-01 -5.603031636804074456e-01 -1.132638477983722858e+00 9.073974356123201690e-02 1.237639800383666944e-01 2.874141977010370372e-02 2.741981408631538053e-01 8.191225236814432265e-01 4.696801819249301485e-02 1.462982243146589534e+00 -1.552557600493911782e-01 1.383336828098744142e+00 1.716885236977162832e-02 8.927329386007475109e-02 2.408659129852179226e-01 -3.437192954093968300e-01 1.192313503914050887e+00 1.842773318852472642e+00 7.949086305006307640e-01 -6.970829341837857240e-02 5.263929351982675753e-01 -8.314943398659396800e-01 2.489805060555458360e-01 3.239698958970098075e-01 -9.063388649363908200e-01 1.667134134364558262e+00 -5.039113451383734482e-02 2.240854393898381147e+00 1.713666572744220185e+00 7.650578087696171536e-01 1.089320543197412672e+00 -2.108779282227574825e+00 2.412734382949827783e+00 9.436879963819303496e-01 3.345723143415623158e-01 -9.277849871672823323e-02 2.447558111168823269e-01 2.715480136779678186e-02 1.262227086150219835e+00 -8.137121965651333833e-01 8.260155101875999994e-01 -8.431257699481590207e-01 -1.426590771008174885e+00 1.218891360771492183e+00 -1.322469244779348019e+00 1.653458063166653558e+00 -2.218589105822673935e-01 -8.868440591303620169e-01 8.879663464901330627e-01 1.473006074522272002e-01 -2.376736088944505221e-01 -7.498686338233324644e-01 2.591939161531063629e+00 6.083720749234056147e-01 -2.140871343812388972e+00 -3.666768409730465916e-01 -2.657461496509572196e-01 7.350801325483857784e-01 6.074521885595159931e-01 1.189220947447596544e+00 -2.205234337184218241e+00 -6.335333880244657934e-01 -4.715989979755123157e-02 -4.818653345951217637e-01 -1.826833869520511522e+00 -1.771362772118408646e+00 -7.499470372997723011e-01 1.271515510007479755e+00 1.410528398091069335e-01 1.211000900940659486e+00 -4.004795551365038508e-01 4.638042035831878018e-01 4.987549767893456609e-01 5.305193984986068534e-01 2.637400491887421650e-01 -1.032009815174080858e+00 1.113471979840777948e+00 2.400660637365352290e+00 -1.376098064874794191e-01 -3.366620981095543308e-01 -5.708258499882765680e-01 5.244333530610930660e-01 -1.218963189664407309e+00 2.404255860994103655e-01 8.482056439052447772e-01 -4.937870948261231518e-01 1.548014994212975504e+00 -9.478385946611448398e-01 -2.343465328493772315e+00 -6.066800592272537651e-01 -7.391897579913150329e-01 1.273144275817015503e+00 -6.509560568014810533e-02 5.183716228169391593e-01 2.390213638450219835e-01 -2.103684399546692951e+00 -9.881240082684507042e-01 8.142327169318356317e-01 2.089588479547019872e-01 9.388875737735067339e-01 -6.553812378542774875e-01 -1.624730089878004380e+00 9.452076008992496003e-01 -5.474156420483851093e-01 5.835741156843566868e-01 2.171031134985255573e+00 1.416255841677890315e+00 -6.663502418826812157e-01 -3.304751272484121039e-01 1.980340938531906514e-01 1.291694182768490018e+00 7.182054380315422426e-01 1.145016043142425222e+00 5.898494576223248798e-01 1.168339787818869269e+00 1.984912274601669802e-01 8.514368166458851084e-01 4.125140872767497080e-01 -7.959847007442203415e-01 -4.221982395371758900e-01 1.045455089449198460e-01 1.183939651198313570e+00 -1.739474554933682748e+00 2.075615870725624201e-01 6.242168648473677139e-01 1.215574890583107859e+00 5.447657098531558661e-01 -1.697114210594241612e+00 4.748604798747421696e-01 -1.925722266783296721e+00 8.684912710322070239e-01 -3.143995007263872821e-01 1.197367751226930399e-01 -1.169154350883145455e+00 4.830971526244750569e-01 1.361124871431793837e+00 6.755124142698946121e-01 -2.918118555240800313e-02 -9.259525473800662709e-01 -8.439454862591077022e-01 2.947557556670806211e-01 -6.546458484895829599e-01 -4.222610220031629558e-01 6.724226880440614673e-02 3.486986222063382379e-01 9.070328015878412753e-01 -1.684863028854484357e+00 2.285974275564043534e+00 -4.772142343365768369e-01 -1.882353409638037878e-01 -1.091972047897754594e+00 1.625200426899477968e+00 6.085565121542915179e-01 2.036348041759259431e+00 -1.789298559050455095e+00 -9.092028867121242364e-01 1.168815235093912053e+00 -5.669043216273393637e-02 -1.267786600961217536e+00 2.375251500273545605e-02 1.567246223327941168e+00 8.710493115009868559e-01 -7.595503235393750996e-02 1.744867144574779871e+00 -7.977523945506539427e-01 1.486092856939007945e+00 -5.268796926177743423e-01 7.510553402368097542e-01 -1.308438366036946299e+00 1.105177529619209231e+00 -4.805944954833352156e-01 1.287659802517293062e-01 3.081863285200039382e-01 7.529522692071362044e-01 -1.997606423975847034e-01 7.791325455006503642e-01 -1.215939647947512414e+00 1.064606199723367341e+00 4.186331866878311714e-01 9.319948705414040635e-01 1.387027564778807953e+00 5.700309409038842867e-01 -6.049647326031600825e-01 4.604633358847012303e-01 8.006625787460056598e-01 1.173617428470042023e+00 -1.924967182432242851e-01 1.530219363819798617e-01 1.150334254448068139e+00 -1.451653121444582917e+00 -8.762004906915031588e-02 -5.396181771796507709e-01 1.176344604650715109e+00 -1.351843454581538539e+00 -1.160263655647910008e+00 -1.091349333348753836e+00 -1.151794565603478926e+00 -1.790462166064289651e+00 -1.319848227809142349e+00 -2.923061345874155004e-01 2.257090011836709209e+00 5.262567596315091967e-01 1.396547872109870081e+00 -1.137349909818270027e-01 -1.586177346273805133e+00 1.867007971175124625e+00 3.965946740144007387e-01 4.132560446800880548e-03 9.745194502895010435e-01 1.308674148009468796e+00 1.246863288042102891e+00 -2.274444415049523827e-01 8.930678743313578138e-01 4.804420442094918531e-02 5.242310429787248038e-01 4.415401689387088435e-02 1.803615112591513414e-01 -5.568641240915275237e-01 7.738318452473914588e-01 2.549504655674130760e+00 -1.386945302346262343e+00 -9.192852451663111601e-01 -6.938270314891068491e-01 -5.588253251644067499e-01 -8.497094185891449492e-01 -1.587428236544085047e+00 -8.363108517949422449e-01 -1.979415115816268445e-01 5.430760647133707764e-01 2.849744733387988838e-01 -1.347379634604523035e+00 -1.479416580015145755e+00 -1.245037366023436176e+00 -1.621179229432400337e+00 -6.534207901432043109e-01 9.289110388252360684e-01 -1.048116585870550566e+00 8.716296672532951595e-01 3.192904945746536383e-01 7.324164665283038333e-01 7.032560365664859425e-01 -6.275892309147157455e-02 -6.134823182822574106e-01 1.485106093599257937e+00 9.313666922741659082e-02 -1.165669215412907134e+00 2.084736295951864979e-02 2.115265947440188032e-01 -7.763523421946014746e-01 -4.189672221328908375e-01 1.728921736909962759e+00 -1.810143124609906229e+00 -1.841454840457702691e+00 1.377070322581835038e+00 1.751343894238976129e-01 1.013236714794452986e+00 -8.179259282765592998e-01 -1.169341911176333404e-01 5.174017479948530562e-01 4.301370036646252060e-01 2.768488608993444067e-01 -7.934241732237019562e-01 -1.765632036893799994e-01 -3.731900564703281020e-01 1.615030637294677940e-01 -6.907954714930567564e-01 1.416592820991820600e+00 -3.763829999345186944e-02 -1.596686880597661506e+00 5.797753008883593795e-01 -1.047598237043526337e-01 -4.774846748788377782e-01 3.387221689559308246e-01 -4.460749557935758669e-01 6.203692465257686361e-01 1.766255412677932624e+00 -1.246875205990255302e-02 4.268475118203990393e-01 -2.840523198083509393e-01 -3.381202785235268848e-01 -4.588891942129444956e-01 -1.039407481311916071e+00 3.895256718071349322e-02 -6.776499265402322614e-01 -2.705573744965613647e-01 2.276768153685675977e-01 1.385544231784208824e+00 -2.322414634790445076e-01 3.310524937768402065e-01 1.959341400331708893e-01 3.217418592726702387e-01 -1.320455354977825069e+00 9.438949188506667864e-01 -6.489910293548005749e-01 6.559594523908039987e-01 -1.651606155834012934e+00 1.909481640926690593e+00 -1.060575514700404787e+00 -1.674430378709869938e-01 -1.197466002470793489e+00 -9.110978424096091155e-01 -2.604251875185136456e+00 -7.746167602928859530e-01 -2.186018342779265655e+00 -8.468571082039700881e-01 2.173685026714063717e+00 -1.394503749859503872e+00 -4.284850504125171655e-01 -5.633911927133581354e-01 -7.652381574384387042e-01 -1.311639275953965011e+00 -1.418548789655546871e+00 -1.942021154955579088e-01 1.249648095982067275e+00 1.552473970021775174e-01 4.221901329112121570e-01 -1.225432404345332182e+00 2.668699446295414557e+00 -6.402697398727917877e-01 1.967444282945263856e+00 1.971501557661580639e+00 9.593714298536337726e-01 1.129855325660364812e-01 -2.440899939590211731e-01 -1.443899642844755915e+00 7.207497629961743257e-01 -6.933475807557921700e-01 1.001461342546061672e+00 1.739420545553750919e-01 1.443829277643827735e-01 2.047496657275683918e-01 1.654314604582975523e+00 2.785627779729599185e-01 -1.282667792117657468e+00 1.083113445850047540e+00 -2.320966203202651013e+00 -1.215882350832374892e-01 6.395082928538108058e-02 -1.803208546604053719e+00 8.489211295980563232e-01 -7.727864507839063979e-01 -6.953274890102667527e-01 1.150324788398834563e+00 -5.435443588329247344e-01 -1.031787205743859070e+00 -1.227385760072868592e+00 6.246616635919719496e-01 2.684117474067970743e+00 -1.354130547614106408e-02 -8.720914474684880735e-02 -1.641151981922623682e+00 -7.257284072944912845e-01 -8.061441172907702901e-01 3.770881022660126924e-01 5.102271021457081834e-02 9.807486937646368030e-01 -5.750757078481741891e-01 6.345958897178644031e-01 -1.161450047578112432e+00 -3.875736121562458614e-01 2.172714545022259358e+00 5.919693987661333451e-02 2.504694920252001911e-01 4.142901010856253619e-01 -1.089480771719604890e+00 7.018324618986340191e-01 7.807970914396769047e-01 1.443751043442203397e+00 9.174042757623906974e-01 6.581972224547655292e-01 8.069655207734103275e-01 2.615658918772945096e+00 -1.425701768312088724e+00 1.747962253698213342e+00 3.390519646437386014e-01 -1.298681393649411264e+00 -3.361567339591261527e-01 -7.230044086111985235e-01 -3.343180733994464693e-01 -6.023365057860329275e-01 1.831185463817786574e-01 -1.662526617225409953e-02 4.910345303814968587e-01 -6.681069265793445622e-01 9.989223518354166664e-01 -8.492143602538352321e-01 1.804791953689156792e+00 -1.151350724611496373e-01 7.338756872938549669e-02 1.364824917288881556e-01 6.743022541339903364e-02 8.507662879829358538e-01 9.159404034686379203e-01 9.436796647442571295e-01 3.097649670425335344e-01 1.548211152727167472e-01 5.903814182708543301e-01 -5.836336638596716364e-01 8.169467834214407809e-01 5.176394159163388853e-01 -4.672846670643207578e-01 -1.125771363867762026e-01 -1.972717467330771024e+00 1.052339421468722502e+00 -2.339691760981804126e-03 -1.195264276829602346e-01 1.099975677361708648e+00 1.405968155547644149e-01 5.112271968078371254e-01 -2.641100067164929843e-01 1.672379270482152736e+00 -7.704940951713044051e-01 4.188082505929215382e-01 -2.925759890536149266e-01 4.396410114502014577e-01 2.137308424549123842e+00 1.734171927951347891e+00 -1.077133806998043397e+00 7.646577905749217807e-01 -2.951189313677183845e-01 -5.585662316138173544e-01 1.351800931340299661e+00 4.497094368441943990e-01 2.151490426877454176e+00 -1.253878843631725248e-01 1.539801781063232511e+00 -2.974658732556403340e+00 4.957179787251370096e-01 6.809681383200840710e-01 -6.219241869797318412e-01 1.307233718916321896e+00 -7.378531369570461296e-01 6.296897649289112664e-01 1.456889979252021572e+00 -2.801619405316475020e-01 4.749651275592944866e-01 6.193933213338616017e-01 -1.262639769827150760e+00 -4.718475117013943843e-01 1.687011520895126127e-01 9.105490235504513086e-01 5.495377819649003293e-01 -6.091924710373871621e-01 -8.153480630796566819e-01 -2.971803698427851869e-03 1.764372958477459785e-01 2.931824356933401265e-01 9.470511519361080044e-01 1.442351602357853979e+00 6.321876761065645667e-01 5.038263236357818364e-01 3.799531162603456136e-01 -1.632968393358750214e+00 6.539085427889355095e-01 -2.051733918808306967e-01 1.345902201786819630e+00 -1.720827546379330109e+00 -2.436528100039756506e+00 1.816952441931868334e-01 -4.567024730730976922e-01 -8.503686789025630688e-01 1.279665523786213122e+00 1.642296644054963339e+00 -9.802915862490385601e-01 7.865308878877937948e-01 -7.272847344135011660e-01 1.501635112818259898e+00 2.834506164829701524e-01 -3.683780368258333104e-01 -1.218777994002869125e+00 3.993532225748092634e-01 -1.136664943017272833e+00 -2.875217158089084235e-02 -2.293881993835926170e-01 -2.697352344039087302e-01 -8.037369442727909652e-01 -2.196057766510472742e-01 -3.732214174127454487e-01 -1.165937672767353162e+00 -9.463707454826757459e-01 7.690397784593936414e-01 3.399279116801458001e-01 -9.838611885766944676e-01 -8.148955625540701408e-01 -6.095455768801827379e-01 -9.133426509458335563e-01 -8.374306740955413941e-01 -1.322724579397192013e+00 -3.502626396870945485e-02 -1.922352014805880360e+00 -4.316087079023234740e-01 -1.304969015216810968e+00 1.312216070792519285e-01 8.374711622014410217e-01 -9.130502703487325400e-01 5.899726685153430239e-01 6.230473050854516970e-01 4.510568304312981280e-01 2.955080707101214732e-01 -8.791082175912944274e-01 3.883848777378678951e-01 1.490134528948770853e+00 2.108013670725800981e-01 6.410446645061911308e-01 -5.154768765686266185e-01 9.278266995011811083e-03 9.695047901921072242e-01 -1.553938354811621902e+00 -5.557532773285358552e-01 1.143739139269478011e+00 -2.806886416357222913e+00 -7.366035903631759640e-02 -1.396131495665370759e+00 1.811230451193124313e+00 1.251472452164114957e+00 1.464938549548675147e-02 -1.371607506949366895e-01 -7.145046702184234544e-01 -1.070538727383244959e+00 9.725087037595838702e-01 -1.926422476852396981e+00 1.306691071503237822e+00 9.786450825132110287e-01 -7.153473287421966420e-01 8.230009200015174775e-01 7.468401505064821144e-01 -2.531955396701506822e-01 -3.097866271507530023e-01 6.105689826724878255e-01 6.316411425151939874e-01 -3.571316241133199593e-02 1.520743829354061605e+00 8.201259156662663585e-01 7.992147880147172645e-02 7.093693698399929914e-01 8.474519497413401936e-01 -8.562237552110545380e-01 1.293459316038504947e-01 -1.540559741175198338e+00 -8.718832190272070015e-01 -1.914853598185663475e-01 7.642218495928887467e-01 1.838252717533654490e+00 -1.172809028463752234e+00 1.128998156631538130e+00 1.681256684711600613e+00 -3.144013823693047049e-01 -9.420653597790636935e-01 5.942215396909313052e-02 2.249648888209167197e+00 6.848653958910476680e-01 5.038166731854840652e-01 -1.154864042861630136e+00 1.511066287409327469e+00 6.481325458658696581e-01 5.051142608202666695e-01 -8.219567283245978739e-01 -1.700346029609632881e+00 1.813994191622104735e+00 -6.776590992759817800e-01 8.079964228879873422e-01 1.381626229926518068e+00 -9.239065557824468478e-01 -1.024453245943567570e+00 4.024586184062465821e-01 -7.692077022852494839e-01 4.186652763880677891e-02 -2.038941819821527890e+00 7.011558866776125276e-01 1.316617324151883039e+00 1.186041179900883646e+00 4.922358162051988506e-01 7.202910106075571806e-01 -8.909190976250692673e-01 7.267505273952308276e-01 5.445850948998911534e-01 -6.725393807588727624e-01 -7.083285637907870136e-01 -2.291527123388468201e+00 1.525565717144919675e-01 -1.004523896632024821e-01 -9.393024801198504026e-01 8.604520388124506924e-01 -1.137764270912288822e+00 1.300161721663424252e+00 -3.942244801613177252e-01 -4.586010286050710705e-01 -7.318718851182072216e-01 1.229142503883460025e+00 -6.072880181681113987e-01 5.598907634268083244e-01 -3.332937753930346747e-01 1.192173091461777412e+00 -1.990740446487944570e+00 1.205159215327899380e+00 3.462307188777344336e-01 5.972935875202245448e-01 -4.510102364727903712e-01 1.638990414456109379e+00 -1.573084496454109527e+00 3.452402942751691128e-01 -1.257742283511021075e-01 4.359596653184601434e-01 -1.051211815019675200e+00 -7.764860760174994159e-01 -2.987703536286049344e-01 -2.463489873049302670e+00 -1.144728295646473271e+00 2.502870730262964916e+00 -3.263043951306066753e-02 -2.562753977915134193e-02 -9.630209460198970728e-01 6.801264445674200243e-02 3.447511440192683740e-01 -1.813316016154134847e+00 1.309626450923460084e+00 -3.600248531152295262e-01 1.124278028125366147e+00 6.202307624472515046e-01 -5.621671959558114384e-01 -7.015174432746625888e-01 -1.247813798772399396e+00 3.689738404151276518e-01 3.124742839085519197e-01 1.602527042788147726e-01 1.002680628448755051e+00 -5.359342794738097826e-01 -3.409241071530220712e-01 4.314924031605263388e-01 1.120183067729409343e+00 -1.236365632447678164e+00 -2.077425073338421413e-01 4.469893168496322233e-01 -4.268314243123352142e-02 -3.931720151888081771e-01 -1.157877073603063911e+00 1.413025313327363586e+00 1.028785565058681462e+00 -6.996483023543697000e-01 -5.983823206007814477e-01 -5.655317189034024805e-01 8.217110226642232451e-01 -1.087977993729279502e+00 -6.991185392644204688e-01 8.977587373630223633e-01 1.777043408954291470e+00 -1.034460451691353144e+00 7.013251333256290687e-01 -2.030444968756233148e-01 1.904413693996879764e-01 6.307065765818826719e-01 -2.761901461820340797e-01 6.588822248588179775e-01 -7.663122356462167550e-01 7.498485470931025576e-01 6.875664850497472669e-01 -2.818853001355891563e-01 -6.839109330022139499e-01 -7.300792232695851869e-01 -3.593175919881751446e-01 1.755622575506771976e-01 5.606156246499449658e-01 1.355112175611715430e-01 -9.670569411728443532e-01 1.861450171235075723e+00 -2.268114759819631843e+00 -5.526877603270694550e-01 4.757272257936082660e-01 2.031842466015344240e+00 6.744725854638320417e-01 -7.611551285231722419e-01 -4.179174267922198260e-01 -8.804824034895516460e-01 -2.065433223640746441e+00 1.593573928644277660e-01 9.683159726932112632e-02 1.438740197171005653e+00 9.669320810152533252e-02 -1.169204179653366538e+00 1.009647770579034765e+00 -7.629746911236349183e-01 -1.147263538860960816e-02 1.505327201775971346e+00 -4.421445955920826343e-01 6.641819931007141298e-01 1.061205461710531317e+00 -2.055181071824813799e+00 -7.861065820139083726e-01 4.442566971944869048e-01 1.515620490700164691e+00 3.783620712604311431e-01 -1.553820678056815341e+00 9.745551094706748074e-01 -7.946774839885586417e-01 -6.323438667031234806e-01 -4.431546380069317781e-02 -1.101485396348746704e-01 1.817306819583560440e+00 -1.037486549562635973e+00 -1.768761429322385670e+00 -2.039969418241231180e-01 1.914937759617596491e+00 -1.989572460534199116e+00 1.331601377007687548e+00 -2.719112227239999791e-01 1.314982977082680637e+00 -1.677844448761505736e-01 -9.007073925155563432e-02 8.492823102838524818e-01 2.182732536057132855e-01 -1.744275736540827348e-01 -1.427021075809813633e+00 3.867559059287519196e-01 3.517138547312286673e-02 7.815747351413517841e-01 4.205087180320770668e-01 -1.013456955449706154e+00 1.199225799194232556e+00 -1.230288034248046142e-01 9.302131332418716037e-01 6.961705390094684587e-01 1.702287846391359105e+00 -1.095838219865433283e+00 8.594777343928065028e-01 3.521078914174430863e-01 -5.700660414481285576e-01 1.917364351219600638e-01 -5.012999285222011908e-02 -1.085925082550034171e+00 -4.426148501198094998e-01 1.545212743151045842e+00 2.001868370675610187e-01 -5.836171669593544047e-03 6.550653949556002331e-01 1.594444552329238096e+00 -4.501574681084146157e-01 2.661048478237074133e-01 6.764573386303438518e-01 -5.190774769548345269e-01 -4.190886547598533518e-01 5.789486318423385791e-01 4.657465434578305086e-01 1.032061791322760103e+00 -3.393635305556502724e-01 2.363890147735044356e-01 -2.932263395327249778e-01 -2.295066693508182598e-01 -1.068169279616568046e+00 -3.009520585440880747e-01 3.297352411587350374e-01 -1.185838979194915078e-02 -8.790852930929953235e-01 2.045662418002438532e+00 7.117565659587253846e-01 2.922713011076676429e-02 1.979377940651712853e-01 1.542892832842479300e-01 6.608625555319469491e-01 -4.597944088939810992e-01 2.882140433939897606e-01 -5.554431551731429106e-01 1.196859306166229153e+00 -1.113533490833799933e+00 -3.940250529658565481e-01 -1.643659307063883634e+00 -5.117486595258460280e-01 -4.486149395801649065e-01 6.602736918086711260e-01 -4.139100663379277067e-01 1.477963504837667141e+00 -1.169376746901640424e-01 -1.324569365348259531e+00 -6.295560442523888689e-01 6.349127665601117521e-01 9.111025050896692790e-02 3.550234711281850530e-01 1.347825016753284144e+00 -2.020849475826208830e-01 -8.710367260018720970e-01 2.656719178702945938e-01 -1.988697377923740600e-02 -3.146952515447224985e-01 1.498742375710231611e+00 -7.098186766621888966e-01 4.974287369054992136e-01 1.384263439143183172e+00 -1.963643405862082469e-01 2.006035462673808056e-01 2.209797798183062711e-01 -9.268023980687450925e-01 -3.657432279727317326e-01 1.481563957182585878e-01 3.164921872167598127e-01 -5.412888836763511957e-01 5.670222173670778076e-01 -3.073173325468294692e-01 -1.385242092680429860e+00 1.601710576042655987e+00 4.199784164189490077e-01 -2.705473640448086692e-01 1.386842994532198947e+00 1.230659786269328482e+00 3.041269401222665980e-01 1.094345120307618491e-01 4.252221810578007966e-01 8.162892903912969400e-01 -6.053989579017413636e-01 8.359280293875024359e-01 -2.318210476403924636e-01 -5.855730372399169381e-01 -2.180117109875854414e-02 -1.495663741249442680e+00 1.909776296512252503e-01 1.566028219315641179e+00 5.079580028452705953e-01 -2.483297159178347258e+00 8.640935368483563736e-03 2.234185116517706682e+00 -1.356728386365302352e-01 2.075512078384305070e+00 1.275124623689650072e+00 -1.710689340480407439e-01 -1.913208306656213553e+00 1.196721661465721009e+00 4.944500374038794388e-01 2.534864933473447990e-01 -6.731016004024009680e-01 -1.890499941925621874e-01 -1.473651343621317444e+00 3.118699196338862167e-01 -5.863491750328402308e-01 -9.912526311614721503e-03 -7.090834414183766476e-01 1.235182405873238798e+00 -1.258551526347900129e+00 6.163650578906511024e-01 5.890334533913481677e-03 -8.267750816091233856e-01 -4.756046212364214987e-01 1.041336597784833784e-01 5.208352829235759485e-01 7.694627865445368142e-01 1.769414458923397548e+00 1.245861994109175308e+00 -6.547676934037151009e-01 6.537737466751211701e-02 -9.915527818841193275e-01 4.689489343196565629e-01 -1.204226211622076548e+00 5.533711976922598419e-01 -1.325167051621493508e+00 8.102990275637652617e-01 2.192157045103632740e+00 1.574650432380498399e+00 1.002559444702194824e+00 -2.757267431320570283e-01 -8.692641245359800095e-01 -1.222094358149382165e+00 -3.104077313069544819e-01 5.915455927030285332e-01 3.583159147941343270e-01 -4.591690957110983740e-01 4.882283665618601942e-01 1.210405878090770493e+00 4.175508476467458263e-01 -5.422833185565444358e-01 -2.623664315314183648e-01 -3.298800071862771910e-01 2.884003450516552380e-01 -6.897915425721502514e-01 4.809149319183565474e-01 1.060730414387167864e+00 1.119886615044040745e+00 1.555547387793953407e+00 2.387484450475816644e-01 2.439218525623048639e-01 2.868803159464667907e-01 5.561299086021196381e-01 -9.726467122745178218e-01 5.320387180385179882e-01 1.175131426653097222e+00 1.113330698064188384e+00 -4.488248810275926592e-01 -1.104361310679755404e+00 -1.486340525714357208e-01 3.127175719832585576e-01 -1.287145248813398091e+00 1.343473098847628888e+00 -8.727135368416784056e-01 5.109166469910944031e-01 7.443684178576807087e-01 1.292035722945764853e+00 -2.051181463852204956e-01 -3.932697199549722300e-01 5.366557026060734259e-01 1.643668634038273790e+00 -1.214655401276583779e+00 -7.274287628777120762e-01 1.278598188372760625e+00 -1.330107370130018674e-01 1.522191514017789959e+00 -4.318474148699470994e-01 -3.794889902943844873e-01 3.151945961349777448e-01 -4.947041188696583713e-01 -7.351781713297282916e-01 3.674974663116687967e-01 1.897852828206060549e-01 5.529863302161227567e-01 1.722483155769596541e+00 4.329713143179951262e-01 9.331924844310665046e-01 -1.493882822325097059e+00 -1.176310003424008599e+00 3.798473949023751794e-01 -3.269680401246428669e-01 -7.016925476771853631e-01 -1.097335205170510308e+00 -4.995734440057950088e-01 -2.755409126144641174e-01 8.349888317986945419e-01 -4.882212145583291196e-01 -2.533258957703338754e-01 -1.416086972355842688e+00 -1.382595454865686690e+00 -1.180532326392639941e+00 8.316782304143917059e-01 6.521319746989261423e-01 6.305680386992439379e-01 -2.797762323984942956e+00 -1.466910994954534253e+00 -9.713244770287573493e-01 -4.318059810780026098e-01 9.413538829618907366e-03 9.823365561038856220e-02 -3.539903141251620755e-01 -9.007172928389393929e-02 -4.445024285008661313e-01 -9.734990390090179080e-01 -9.920104367193152139e-01 4.105716241262918897e-01 -2.663773479402817279e-01 -8.881955474538444362e-01 1.115813859277760445e+00 6.706080470552355788e-01 -1.316247949388052452e-01 3.420944424343580481e-01 -1.728215650731685926e+00 -1.067271751462354867e+00 -2.722369770573053849e+00 -9.873242449507410590e-02 -3.574481105725043073e-01 -3.061718598032749372e-01 -1.104695548162058616e+00 -7.095133008549960874e-01 4.714280261286100948e-02 1.589247741172052253e+00 -4.992579941820984857e-01 1.601818906248423519e-02 2.424764691588714716e-01 -1.273223177202806644e+00 -2.032032186230524617e-01 6.175731752582551692e-01 5.106073495088165465e-02 -1.652315899185491654e-01 3.343139251326411321e-01 -1.611259433605300995e+00 1.807779128228861776e+00 -1.675531393743591391e+00 5.903819268601286918e-01 9.837005845014762384e-01 3.447528071880935907e-01 1.680930314240345613e-01 -4.759166033992943967e-02 1.060862299653351437e+00 -1.544411155707448247e+00 -2.775951173829478980e-01 -2.422281244188621840e-01 4.083951156168748042e-01 1.552916308675813095e+00 -9.944922253489590913e-01 -2.994822516165897563e-01 6.993784024462382787e-01 -4.222726301523632708e-01 -4.808885390834650164e-01 -2.272250537423649575e-01 1.007347592277587633e+00 7.496853256302502544e-01 -5.062365728125038933e-01 3.198210335426008855e-01 1.232027791488403468e+00 2.494015346390878185e-01 1.554346343515005335e+00 -1.212933432111201304e+00 3.818185851519574348e-01 1.115407367415273798e+00 6.845212466405034002e-01 -4.070567444858848583e-01 4.544175726713660657e-01 6.155580992928124662e-01 1.410735275017031665e+00 -2.984331958517716932e-01 9.434502850786135042e-01 4.303577871960849732e-01 -6.684145117798134805e-01 2.180244213384277874e+00 -9.091678044151139115e-01 2.525648207408531798e-01 -4.469590251366812317e-01 4.180774750778268878e-01 -7.491943447352876484e-02 -5.390388567064884340e-01 -5.744329202009800239e-01 5.543520574028986125e-01 6.061756015958034288e-02 1.792141309475294708e-01 9.010024812668262495e-01 -5.335519532504823248e-01 -1.026280068706586279e+00 -1.869295056697167778e-01 2.613594397449716181e-02 1.356865582435203166e+00 3.789049567920917405e-01 -2.165044026898456653e-01 -5.475962288815169332e-01 -1.587143851350971968e-01 -5.011133120140867092e-01 -2.658946765961529568e-01 -5.346493386077924015e-01 -1.704099475948815667e-01 6.669544962918109166e-01 -1.447536849868339637e+00 1.590295437505711673e+00 8.913460109768210626e-02 -2.983650727870542085e-01 1.801605537666988166e+00 1.401763889961934906e+00 7.498335805377109864e-01 -1.788131791145223914e+00 2.832616435071662608e-01 -3.161438386519155319e-01 -1.398915775233206205e+00 1.037458785972430325e-01 -1.244278166846676248e-01 4.120260716790231648e-01 1.331658843402677928e+00 -8.473842690304084213e-01 -1.840032679121653691e+00 -1.000990144010113492e-01 -3.110094798269742444e-01 -9.023238935868083122e-01 -4.356370570655245800e-01 4.853201291005671547e-01 -1.349570832293320199e+00 1.412087665020591132e+00 -2.473676984179374871e-01 9.598117747997437776e-01 1.139548260339404040e+00 -9.068714455472087418e-03 -1.641265924439640811e+00 7.563169980862293196e-01 -5.023072002752556608e-01 1.424070139754455289e+00 1.969495259475914362e-01 1.613720113592443273e+00 -7.961585204235661628e-01 -1.389223590877885828e+00 3.449771888613422099e-01 -1.786256169930762749e-01 -8.516937083283198096e-01 -7.461287631344590832e-01 9.526557994398168194e-01 7.089690757779557595e-01 1.399773219112545597e-01 -1.485211155909964553e+00 -9.393877752155314065e-01 -1.322524260686919417e+00 -6.111975419453383740e-01 5.519833581208420936e-01 3.381912902940521493e-01 -1.677572908559510134e+00 5.013108970508125539e-01 4.623944523754500713e-01 -6.574617981989547832e-01 1.367545082377783938e+00 6.526532431072304408e-02 -1.594216890510947504e+00 1.416525737012725772e+00 9.236298018765740081e-02 2.253005446611903717e-01 7.207838060015474557e-01 1.126842863824296243e-01 -2.781758171601383389e-01 2.033314030662003891e+00 -6.776884327194639956e-01 -6.198324563667028109e-01 1.357313848443628679e+00 1.020082018725610717e-01 -1.092463279697744705e+00 7.706536656231284255e-01 4.734988261418301980e-01 -8.068229103187849471e-01 -7.261320827447821369e-01 3.435596312847148948e-01 1.157195004311966230e-01 1.138825615420225645e+00 -5.410332315210404364e-01 -8.840120498521971681e-01 -8.560630361057627313e-01 -6.356303802248244317e-01 -7.479909064260057416e-01 1.005185737628049525e+00 1.411696425166966140e+00 -8.293923584040031605e-01 3.913769143204784418e-01 -8.347963028616729453e-01 8.456508285666651803e-01 -7.910189507207774362e-01 -6.029859744144454581e-01 6.890348490602702380e-01 2.961686926253813690e-01 1.352694957095497363e+00 -8.797237672305528999e-01 -3.290538044390692862e-01 2.945492012950400376e-02 -4.514698885540556761e-01 1.147356916392320084e-02 8.255526253414645632e-01 7.840954393626716756e-01 -6.869616345261673196e-01 5.997100038086395912e-01 3.996521468482473471e-01 6.937444433664085031e-01 -4.722546636153530653e-01 1.603786448112567986e-01 9.448997081326069303e-01 2.131385036038125680e+00 -1.926759147911794035e+00 4.089747429829242165e-02 -6.293332162251463746e-01 9.434874251676643453e-02 -1.136321610382403202e+00 -3.768237025085133807e-01 -1.481250631737961010e+00 4.213651126492895527e-02 -3.101581269801556018e-01 4.554084169845263874e-01 -1.511282700432932113e+00 -3.286671970233048801e-01 -2.334358018147491831e-01 -1.401317841384365881e+00 4.882578461571497885e-01 -4.768595624150702081e-03 4.114765979922667682e-01 3.157187326574763531e-01 3.488024012930237561e-01 1.092046981177328124e+00 1.196075830587169708e+00 6.747013305336094779e-01 -3.747975104155139570e-01 2.382546250422844514e-01 1.835037162204266714e+00 2.940996506773094210e-01 1.382120900572594291e+00 4.337807976844667568e-01 -3.257838680491144667e-01 1.012451055517614940e+00 -7.442444703668429362e-01 2.113875200952743505e+00 5.496377668901837321e-01 2.722141769557668844e-01 -3.489686073173753345e-01 -7.152386883819122909e-01 2.796178775891511870e-01 2.307888714745314970e-02 -1.202025551662398439e-01 1.608351884793342235e+00 -1.241472848729260892e-01 -1.213140959745414138e+00 1.440164115292426272e+00 -6.093380243123421858e-01 -8.573379983068891708e-01 8.458765294844829974e-01 -2.750857532222727442e-01 1.009899736931560321e+00 -7.319690400155899335e-01 -7.684547474713974147e-01 -1.814437761427876827e+00 7.727777153132664445e-02 7.630229261436557442e-01 1.334801675117505582e+00 -2.212044425671750414e+00 1.124584524680298347e+00 1.169162313175198253e+00 -2.515529579373337654e+00 -8.310042358939278007e-01 -1.803556198202745708e+00 -8.505089297469579090e-01 4.603415572353777852e-01 8.293251306156919356e-02 3.316668274993954668e-01 -2.063810271926748374e+00 -2.413402209398824549e+00 2.661594935047163490e-01 1.143776258483541586e+00 1.212295969059457690e+00 5.077852242672884486e-01 6.478548152687334527e-01 -4.457056796174270752e-01 1.393648605111286187e+00 -1.699744509428531059e+00 2.688619466572624295e-01 4.125216125362881070e-01 -6.851577719479168271e-01 -2.373548357698199496e+00 5.856047819233666241e-01 4.088286645825384702e-01 1.102213076350657905e+00 -2.516435589063868369e-02 -5.218797250516602620e-02 -4.665599160201192031e-01 1.240730680417499343e+00 -5.241810669866540096e-01 -9.218158549784806199e-01 -3.636077557185311560e-01 1.315791851199629159e+00 4.622052158597790839e-01 -1.319788156180195626e+00 1.288121235294562128e+00 7.050249529607667265e-01 -1.280058349102552784e+00 -2.494506602300523568e-01 9.891545181809260345e-01 1.242435400101640219e+00 -5.329483737491240714e-01 -1.327585767541742678e-01 5.793151788682430192e-01 -1.180347895874805264e+00 -3.702420400301145720e-01 3.042940753975968415e-01 -8.249139209364952929e-01 6.734526963960267565e-02 -9.848733155543663020e-01 -1.341177090787703252e-01 -2.304883997833064024e-01 -2.956444353518572044e+00 -6.199500553991693641e-01 -6.726657010145460358e-01 -2.057059562819429477e+00 -4.315092891634420558e-01 -1.076011242182350447e+00 8.540038453913606498e-01 -4.279647740269404976e-01 -5.265329553918983718e-01 1.008150448618064132e+00 1.222655974512130150e+00 1.143960091321289063e+00 -6.321300389508159867e-01 -1.085961413946218146e+00 -7.420470977689135050e-02 1.360925374879526015e-02 -9.305697845603132234e-02 2.260616384930655420e-01 8.285590157831871361e-01 -6.755649238961042302e-02 8.576059128684712096e-01 7.481592971427990235e-02 1.215946796207759278e-01 -1.106301855570659631e+00 1.232377784964132861e+00 1.988282135893211233e+00 9.561907715610117320e-01 -1.058490820727555182e+00 -7.172764399916097267e-01 -2.347717322785482785e-01 -2.335551354972547344e-01 1.274990638484448449e-02 1.635305775084927804e+00 7.975774593344505670e-01 1.328978750190993319e+00 -2.122862733132462598e-01 5.175743254299174367e-01 9.682835254785192303e-02 -3.000780712230962100e-01 4.596135973124226282e-01 -1.185705635529088031e+00 7.063926514860120465e-01 1.706622491564609156e-01 1.761572774937340213e+00 -2.126385483215399164e-01 2.318110043553652577e+00 -1.907871375445113482e-01 8.903615565526154518e-02 2.163687810789686750e-01 3.092480570142404697e-02 4.542590715314599459e-01 -9.094313222691396970e-01 -6.319954827514725482e-01 -9.842976353674095513e-01 2.632216805145332628e-01 -3.776785021223647010e-01 2.187943008084610452e-01 -1.928660921195935352e+00 3.421181796729447222e-01 1.140698780845439853e+00 -8.705916593151125094e-01 7.445302737202815768e-01 -3.012017903887702075e-01 -1.065879720334089314e-01 2.738323301990877034e-01 -3.227814081681051328e-01 -7.479018839145432640e-01 -1.288131940734881242e+00 -3.743195675888046914e-01 -2.885476690412066558e-01 9.671813023501922846e-01 5.396742723740887149e-01 1.264095671888623595e+00 6.032351483682792115e-02 -4.429048208510528162e-01 1.919256970112924954e+00 -9.562533630451635069e-01 3.591663946108042960e-01 8.625176465140310667e-01 4.349878001883576428e-01 -4.487775219534020366e-01 -1.368001171348113276e+00 -1.991951070205080443e+00 -2.755206242532869609e+00 -1.277408769389251297e+00 4.396201434842896272e-01 -3.873413606964948297e-01 1.185604562258237626e+00 -8.150854917187955184e-01 -1.186266802117592833e+00 9.767025834548450636e-01 -9.842289844465921256e-01 -4.285371539535436092e-02 1.807306530842929693e+00 1.862070198820301170e-01 -1.129698047013019568e+00 7.453711808661565019e-01 -1.811007275362251923e+00 1.983013859861812445e-01 -1.801655443631046571e+00 -7.351021198893906705e-01 -4.364800871974187646e-01 -1.418854316399101201e+00 9.722126457393756027e-01 1.661306850515121836e-01 5.986620216040724474e-01 -1.637762973534196975e-01 -3.548622966981708204e-01 4.228481643324257799e-01 1.205190687797399018e+00 1.628617050507936037e+00 2.371214230708155402e+00 -1.866143860131981927e-02 5.109337023060478433e-01 -2.381913554436938460e-02 -5.742305298438414862e-01 2.324836038042674247e+00 9.391684753652490558e-01 3.421942204697738243e-01 -2.128635748781166903e+00 2.000963237652955348e-02 1.561745786826872262e+00 2.153007190933951875e+00 1.616104611531097579e-01 -7.640321675942732815e-01 -8.440855686005868663e-02 -1.297177895825371241e+00 -8.328607472349819352e-02 -1.174546544382741864e+00 1.216998568733734354e+00 -5.677061837839848524e-01 8.991079732493317822e-02 4.889532823055466881e-01 -4.980415991450809488e-01 2.239502457237859193e-02 1.194683849183518776e+00 -3.541211187517673831e-01 8.687411871344328240e-01 2.865061844029622717e-01 1.571597105621248547e+00 -1.698088536841075580e-01 -4.069927621217785813e-02 -1.527937436952809813e-01 -2.268231193865209716e-01 1.973710818624542784e-01 8.326804608603139979e-01 -2.387311789684808949e-01 1.254935028886426315e-02 -1.127766048787024689e+00 -7.785815859366918001e-01 2.834927258047258425e-01 -1.376881401465883892e+00 9.830214258463149113e-02 -8.061447212209514879e-01 7.149190100815577820e-01 7.834628021538716514e-01 6.134460915827532057e-01 -1.493013000982436944e+00 -2.324877731703507353e-02 4.222722554951682632e-03 -7.497394243029760208e-01 -1.461499563155004289e+00 1.283948411270759538e+00 1.240172419394631076e+00 -2.482602200157554950e+00 -6.082776852173339410e-01 6.612588478528441671e-01 -6.408487660632734562e-01 1.126771179396533373e+00 -3.890849997798604409e-01 -2.569068271719706864e+00 -1.857559676346915545e+00 -1.500101131933325727e-01 1.286603199287137400e+00 2.398432695221090594e+00 1.560834477973263468e+00 -1.036875884335870801e-01 -1.491180527077436535e+00 2.089609346084506936e-01 7.878914824556924046e-01 1.034667835158915805e+00 1.594520273617152206e+00 -8.326203015348345726e-01 -3.280415026717801164e-01 6.104629056001771303e-01 -8.566900894881944450e-02 8.255946346013778303e-01 -6.874026615618307190e-01 -9.479614316493034654e-01 -5.493193029763698831e-01 -4.481758500979386994e-01 6.360887106926860213e-01 -8.981477875038069714e-01 -6.805638650746475005e-01 -1.345740582846974620e+00 -1.933046929130761704e-01 -1.353160746822181570e+00 3.432465432131001082e-01 2.656389321222415445e-01 2.878940582645552748e-01 2.865593089740946509e-01 -4.583654941232696567e-01 9.192842250340040877e-01 1.006614549187633934e+00 -8.949353150128079859e-01 1.563119082468867882e+00 5.517173137712863551e-02 1.019763082327028503e+00 6.921084487857112055e-01 -2.059180268063130814e+00 -1.484840663729655175e+00 9.560592770602681367e-02 6.452566568339942465e-01 -6.499662721130511356e-01 3.624036012360464243e-01 1.302440168398737164e-01 -6.408454859911045798e-01 3.734480595571353367e-01 4.656207514330705233e-01 6.921411183604232464e-01 -2.825354343563388770e-01 -1.484222413844785982e-01 -5.086836450709197877e-01 9.976816119929285409e-02 3.412371549536108439e-01 -1.508419653342724320e+00 3.158497021240114777e-01 -8.086404745167245778e-02 -4.822172001066447611e-01 1.991590628143824926e+00 1.038520911672407676e+00 7.163361729517548904e-01 -4.586763287694886615e-01 -1.222694741588772338e+00 -1.301912975661623006e+00 -1.537285878946625495e+00 5.634762381043066926e-01 5.406443952461115199e-01 7.798835577162419597e-01 2.174181743420871005e+00 4.457134960347362007e-01 -7.148092138273953733e-01 -1.111249660517577675e+00 5.887492065455923740e-02 1.229790385872253422e+00 2.598196997034968869e-01 8.566810067344923230e-01 -2.925585843840595501e+00 1.026748663133148165e+00 -1.616802038522376028e+00 -2.306978745589607915e-02 -2.523581634169738686e-02 -8.357527734029552846e-01 1.373618601742804535e-01 -9.864824658372032262e-01 3.283788814770836617e-01 -6.766679914387697947e-02 2.942800917627605428e-01 -5.168976561483581977e-02 1.095639235721647675e-01 9.327868997214150415e-01 -4.269909670651137468e-01 9.031410701529561935e-01 1.349209514835485901e+00 -1.303501744259858208e+00 -1.608922779802356429e-01 1.325884275229815890e+00 1.901394476652814580e+00 -2.355116663284692879e-01 1.128025475280877821e+00 -9.451003833325919423e-01 -8.341996792935262306e-01 1.067882792128880265e+00 -1.148365363308819553e+00 2.747418959166730845e-01 -1.432647712206040147e+00 -6.565748537700539789e-01 -4.088444034136528016e-01 1.181585513133098231e-01 -1.017941421608145047e+00 2.486901044714007636e+00 4.328031389754219971e-01 -2.772559358311488809e-01 -8.037094733058931517e-01 -5.537866537281780355e-01 6.708474074548155253e-01 1.810203525171354855e+00 7.579934469165771072e-01 -1.604403851313142004e+00 4.419496995500046266e-01 6.560568526680443657e-01 -1.398859067043532745e-01 -9.166991815749025996e-01 -1.243694210315057225e+00 -1.282049420676013352e+00 1.312187373857023609e-01 -6.385158298981946645e-01 -3.329760258693139074e-01 -1.247851412714957586e+00 -3.453757389553329671e-01 6.248025000206045565e-01 -1.554540139386000108e+00 1.639286240037002573e-01 4.336914116028646182e-01 4.361901364743887011e-01 2.262543571319862792e-02 -1.345646284084334177e+00 1.633566845192102823e+00 -1.447449385204056638e+00 -1.147431087272103856e+00 -1.792399683627895701e+00 5.201792510083712573e-01 1.209516956533970955e+00 -9.716220120410606897e-01 5.320010321834716116e-01 -4.780146538970655445e-01 7.975226082266330119e-01 -6.110321505430122979e-01 1.444581656553198257e-01 -5.726793599865812601e-01 -9.093713488860510896e-01 -1.825972617310074764e+00 -2.003377048582847930e+00 -3.855342618174617542e-01 -2.555963350849359994e+00 -6.739014236824876214e-01 9.962390172038180225e-01 3.043661925666947821e-01 1.312967397100560651e+00 4.848629785468319686e-01 -1.935259855542014851e+00 1.382560661014322623e+00 2.379495173100693584e-01 -1.076597301637623572e+00 1.424643374890854353e-01 -2.601251801407589159e+00 6.231168681510718121e-01 -7.992625604502960890e-01 -1.478640322528582240e+00 -6.313245434759506836e-01 2.621556584466358530e-01 -5.220984942090010072e-01 5.223772300280796754e-01 6.149326623432304073e-01 1.292574746861110846e+00 -1.873069932022678741e-01 -1.102127908848672622e+00 1.396874586196348522e+00 -1.736532767594106963e-01 3.144511005615731047e+00 5.883688466413288243e-01 -3.042745787387318712e-01 -1.121762718971353934e+00 1.481866433103376846e+00 1.168590032623289199e+00 -3.335363477955851641e-01 -2.527683831374443746e-01 -4.887925774499235487e-01 6.399363475561995473e-01 3.182862393420232694e-01 -1.460169321895120054e-01 -1.378341811447279852e+00 -1.056439591142566803e+00 1.740275469151961074e+00 1.048415987541819888e-01 -5.844261847900255047e-01 1.485514919747568663e-01 -2.131323633421855768e-01 1.192388326128938636e-01 4.723317341181135776e-01 5.785488566926715315e-01 -6.680988513209557000e-01 -1.795489095361025023e-01 2.052693047450404595e-01 2.503886609164873267e+00 6.713067912821374383e-01 1.780402849384554731e-01 1.518227596055602736e-02 -6.225383242664299654e-01 1.660000430205030852e+00 9.580837061113034459e-01 1.978831139167254616e+00 2.004203738212155805e+00 -3.355926359451098517e-01 -4.651482951359580120e-01 -9.326230755700313235e-01 -8.218213498917573689e-01 -9.423072887541872333e-01 -4.373911843652861786e-01 6.800236094471766579e-01 -1.088325647028811627e+00 -8.781231438239377463e-01 6.164549489396720094e-01 -9.787772645483896472e-01 5.774616097372176071e-02 -8.971487150521419984e-01 -7.890799527639745792e-01 3.075975777978915970e-01 1.544388783744312654e+00 -2.425023832587298034e-01 -1.114872938347238052e-01 9.554090806494637267e-01 1.511168088980119784e+00 -8.996272090394759058e-01 1.234106173852517863e+00 -7.395814489917245105e-01 1.383672251724460844e+00 6.066294036309894944e-01 -2.247678417600692757e+00 -7.918685454519340805e-01 -2.970090470530516447e-01 -1.923698967574177798e+00 8.666664984273201311e-01 -7.574490924456982466e-01 9.507933219345605647e-01 8.516162679965453286e-01 -7.470579737233853379e-01 1.047745529180723834e+00 -3.367901709376634467e-01 -9.076919111900442205e-01 -8.619112056588564830e-01 -1.577987927392229262e-01 -3.379237268713447540e-01 5.854199779266504589e-01 -1.580424388524183543e+00 3.101141851815673589e-01 3.557132259320374135e-01 8.563587191305455093e-01 -6.650725971120540203e-01 -2.848816886204549315e-01 2.711612736075959429e+00 -1.215766324864027803e+00 -1.123634854586798903e+00 2.568093373517085776e-01 -1.582664377591542104e+00 -1.447945986791596029e+00 -5.561152784781209224e-01 5.775304374204910385e-01 -6.488452092994089204e-01 -9.610186744762406752e-01 -9.807082040594365946e-01 -6.209850262696525736e-01 -7.109162206685373242e-01 -3.310954600510249146e-01 -1.084068327720294489e+00 -1.255734552405240567e+00 8.537429498939559380e-01 -1.584996314347616009e+00 -8.671256725994481718e-01 -7.162842610510484764e-01 -9.723205986663586708e-01 1.713576748475743816e+00 -5.428822100594469235e-01 8.283150201576914284e-01 3.750971997464738750e-01 2.095179208582459152e-01 4.465428898328373530e-01 -1.638176872161902983e-02 1.368342432436506328e+00 -1.688623658775738168e+00 7.785705730056077245e-01 2.736036949608952051e-01 -2.584285887313517334e-03 6.355488428542693802e-03 1.339415078378452639e+00 -8.292042220264939090e-01 -1.260597398755745890e-01 -3.599856542959542494e-01 -6.195256707109946248e-01 2.975020761289559265e-03 1.781008417868160665e+00 -7.503818872613496893e-01 3.130238085557062733e-01 -2.148977171195869118e-01 -8.107254853637753111e-01 1.311027226982345972e+00 2.637637448066318391e-01 7.474648451008308880e-01 2.866884791150280942e-01 -1.696666385095247032e+00 2.583393241235638071e-01 1.303156543093002551e-01 1.083820073719168997e+00 -2.135990503828338216e+00 -1.646014457484114013e+00 -3.414979229592853827e-01 -6.980220360395837931e-01 -5.646735919466185916e-01 7.987861350065306176e-02 -1.179029879125321978e+00 1.463924322166116010e+00 -3.009505152359863711e-01 -6.987336401649644202e-01 9.522168566385332822e-01 -3.860464294939734975e-01 1.181599074194081167e+00 2.921356515036845902e-01 -5.751172627437649565e-01 1.003667996173624788e+00 1.234617958301681195e+00 8.461342680867527388e-01 -8.071439909209129349e-01 -8.938868410654746688e-01 -6.217858278239049019e-01 -5.426110303286569847e-01 4.171903273583307259e-01 -3.495943352507853152e-01 -1.345673767869421944e+00 -1.702493501049223479e+00 -1.083358232333339943e+00 -1.247669848383448965e+00 -8.993200207167217908e-01 5.950056290425173033e-01 -2.429285327610065437e+00 -1.317015235880609758e+00 6.833070415960761368e-01 1.166942890732445420e-01 -1.460867279040312106e+00 -2.111554772905799737e+00 -1.051250822993673451e-01 8.002231328165712032e-01 -3.579416136336389664e-01 -1.615034660160617586e+00 1.773687796647717807e+00 -1.540266623300239779e+00 -9.030594635857039920e-01 -2.216774551086314604e-01 -7.311298154661122206e-01 -3.562874558268697700e-01 8.283227847931350363e-01 2.755947539985973416e-01 8.890456285693274507e-01 -5.616753839272139448e-01 -9.098384246570277722e-02 -4.317333689817302589e-01 3.293475177890997085e-01 4.837221914404886136e-01 -1.530947557331010955e+00 3.290111682370771007e-01 -7.739401336518150210e-01 4.721531493553418612e-01 -1.076469398123095056e+00 1.929049792788815720e+00 -1.175240893043758561e+00 -1.773955930361806210e+00 -1.054992834114422351e+00 -4.125347606822812874e-01 8.462269476033073001e-01 -8.911434743820251247e-01 9.587035928002493601e-02 -1.088628251469264230e+00 -1.209138269719252312e+00 -4.970915176269030678e-01 2.697857608024060161e-01 -1.147626165328800851e-02 -1.728393766101170792e+00 3.831727523133109936e-01 1.026248418029288789e+00 -1.931991382307887140e+00 1.218286068852950876e+00 -2.498111203474127351e-01 -1.162881989777752478e+00 2.444481410658945642e+00 -1.049897394263429762e+00 6.786295645007971444e-01 1.166835088105782514e+00 -7.286677898232404305e-01 2.302319289559600635e-01 -2.149405140850427998e+00 3.740800476628902693e-01 9.437701469872840088e-01 5.292257856815413275e-01 -1.001979960445970708e+00 1.286783315835718089e-01 -1.777661072297148370e-01 5.369974519579190364e-01 -2.257880044860227642e+00 -1.437870644847248913e-01 -9.531935070327344217e-01 -1.313536734903779424e+00 6.953388295733332614e-01 -6.317824277665735622e-01 -1.068301827150185401e+00 7.937690432623234482e-01 7.120188756909049399e-01 -8.452090639653551118e-01 4.680703236958098090e-01 -1.347621731150141500e+00 -3.996456741850568095e-01 6.469455308194635990e-01 -4.653623463758388423e-01 1.026430753455949807e+00 -6.766376193810526019e-01 2.029336404790130222e-01 5.193997713332668686e-01 -3.952519518390961717e-01 -1.458615965432130901e+00 -7.498099951521106643e-01 3.275526053783789360e-02 4.361336403307136123e-01 1.215659889139788952e+00 -3.443171473498812807e-01 1.236636371158896353e+00 1.432884506486837850e+00 -3.328782210072471215e-01 -3.995428317082495018e-01 4.995410202141036815e-01 1.917892958363348166e+00 8.813881384283611675e-01 1.651256925512305518e-01 -6.870166909364066044e-01 1.283069364986774819e+00 4.829904527105290390e-01 -8.134597065817591455e-01 2.303259407944329151e+00 -1.272982536133483888e+00 1.209826704147547449e+00 1.121647475370119329e+00 -1.051004971793523257e+00 -1.057252966638837721e+00 4.668327329508444867e-01 1.616564713294263544e+00 -3.720513829405820427e-01 6.084256818689710578e-01 2.261419336013836379e+00 1.846571171632875874e+00 -1.219247864733577602e+00 1.741035164448439532e-01 -1.127806686204566811e+00 -1.481969048973854841e+00 3.411014500990973697e-01 -6.737936414128363749e-01 2.655009632261811636e-01 -1.038133123082229492e+00 4.575098522912924293e-01 2.251914038317759936e-01 -1.318960096991766973e+00 2.376565821229989606e+00 2.768688991869595051e-01 -2.052409985035164475e+00 9.645187757884122748e-01 -1.123934979791345157e+00 -3.976509707079081690e-01 1.390780022730298660e+00 1.099487964361431702e+00 -2.237221464480300126e-01 7.172242375379737078e-01 -8.202948336892691428e-01 -2.339656438462069110e-01 1.191781019931464347e-01 -9.221633755864085957e-01 -1.180574707907396048e+00 1.367433218254757499e+00 8.416295628515743088e-01 -1.112374358990663170e+00 -2.817183587026502067e+00 1.605619709380228521e-01 1.384378667254791001e-02 -9.694396340881340501e-01 9.500572847484326511e-01 -2.427185370283502230e-01 2.232319877240174666e+00 7.310632322290857577e-01 -1.082547177660274640e+00 4.775747250938872090e-01 3.539289156457325891e-01 7.563007604924260052e-02 -9.101280591977879419e-01 1.355696843847752575e+00 -1.906417877850531684e-01 -1.404027311307087800e+00 -5.123597433082679453e-01 5.751998120287898052e-03 1.023414952803505029e+00 -7.043287950262097086e-01 -6.243607852460273389e-01 -8.597665930893250152e-02 -1.412035997462435244e+00 1.555605859965851212e-01 1.358130724997000938e+00 -6.334804594183232052e-01 -2.466161045124665163e-01 4.981334314559039966e-01 1.596565362983775049e-01 -2.519686026895803010e+00 -4.875278337825312835e-01 -2.565469164560023607e-01 -1.057749236766754697e+00 6.670606307811121072e-01 -7.922163945027604903e-01 8.042462183718805946e-01 1.882381001941153265e-01 1.612262033133156969e+00 2.758520961272699704e-02 1.009150211327803692e+00 1.059429015668861829e-01 -4.346658857480373839e-01 -1.634937373618376155e-01 -1.344156256113954395e+00 4.427588277211573220e-01 -6.711013439319966079e-01 1.921993907967385562e+00 -9.033930844689300743e-01 1.029742982562641185e+00 8.017785204645512254e-01 -2.528353117529835714e-01 -8.035230760440704723e-01 1.600063615969964825e+00 1.405859211287160127e-01 -1.742569519508238018e-01 -2.015914934074637677e-01 -8.919977460764390020e-01 7.630014796292446944e-01 -5.516204357268527092e-01 7.024250335700048531e-01 7.723393790691588379e-01 5.781589782675927713e-01 -8.666921282894577416e-01 -7.959037958590498008e-01 3.024389989815155499e-01 -6.432652985430640236e-01 7.361292324024784062e-01 9.370788265314219379e-01 6.326605819019330557e-02 -2.259211245964190817e-01 -4.074939003570783869e-01 -1.001430150809636127e-01 8.739540635241823674e-01 1.516666521458907013e+00 -6.783027783863734284e-01 1.530338605178934719e+00 -1.145951053250632290e+00 -5.062569990945297027e-01 1.218784397349083726e+00 5.810395338321888703e-01 7.432594124214548792e-01 2.870883116554171499e-01 -9.548773150537874510e-02 2.580868052747293251e-01 -3.167200077359304977e+00 -2.697107508606294557e-01 -2.520143764309509815e-01 4.442463321969443157e-01 -1.482007684110304924e+00 9.809588217893476791e-01 -9.681453214831200471e-01 4.681883280919858503e-01 3.757686933571731669e-01 -9.837992341185822776e-01 -8.883767013001703239e-01 -1.919373785974157531e+00 -3.143820409823029904e-01 -4.312228061152988956e-01 -7.532710719973234603e-01 -1.155295808038016014e+00 -4.614085420039847896e-01 -1.274151004245869689e+00 -2.315056704851744307e+00 1.045170663014496126e+00 1.164773440430009632e+00 8.042217994446062557e-01 -2.244957063442376000e-01 1.199265004083026165e+00 -1.635714806077123162e+00 1.982308679776558225e-01 -1.188295168180331096e-01 2.001932605832972556e-01 1.710881172668050176e+00 -5.385190807933956103e-01 4.162027637529825408e-01 2.897768243641392627e-01 1.057062534672193799e+00 -2.905422277518758811e-01 2.895397748105895674e-01 1.710617558379854408e-01 1.384772337698867872e+00 -6.293385868322868282e-01 -2.550273303838648808e-01 -1.877757276310949797e+00 -1.283584480335208999e+00 1.695520746811765234e+00 -1.192712602126497629e-01 1.302516536395391666e+00 8.162599054129894283e-01 -4.979099941814175700e-01 7.232385664164954209e-01 4.839844236431486424e-01 1.223983988626688335e+00 1.577055845160197922e-01 4.380074712704831036e-02 -2.378182016425854917e-01 9.708041484364976492e-02 7.722963965873930192e-01 1.367990555961968946e+00 -2.296420934886412302e-01 7.043994878323914799e-01 1.154846217695004590e-01 -3.652030489190958851e-01 7.880100708108905838e-01 -4.590083994756302688e-01 9.639618129700719962e-01 1.549328121643172684e+00 7.029669610565907334e-01 3.027898745120096158e-01 -2.444465373733783753e-01 1.672716052333032832e-01 7.681949556017919623e-01 -5.722146569745069078e-01 -2.269281013560046356e-01 2.005744312250128836e+00 -4.787739178252950478e-01 3.816248607665739256e-01 -1.819580971837281735e+00 -6.751019702450512527e-01 -6.817465612926215668e-01 1.245138398550227121e+00 -2.007481116117801334e-01 -1.246703174771293332e+00 1.720785649865348654e+00 4.438838746060465579e-01 6.656421476610192567e-01 -1.251388011593434380e+00 2.006326351896307258e+00 -8.758598869966693901e-01 1.578708954483831056e-02 4.424224963688386247e-01 -1.584245299057936762e+00 -1.960606840004213425e-01 1.193872213153167161e+00 2.226153268552581443e-01 4.020476133530383189e-02 -3.696299986632935464e-01 1.025109499288172216e-01 7.244977236169495294e-01 2.756255528218789497e+00 6.295860402709390069e-01 4.397139931137740154e-01 -1.302649099513570663e+00 -9.741010449702783847e-01 4.617470171401383827e-01 -8.740094501812306627e-02 -2.103646078298040401e+00 3.814517680857428816e-01 7.119506221868343197e-04 -1.100899270865415724e+00 -8.451817177494443944e-01 7.027868460797396244e-01 1.348685766915701301e+00 -1.681325343310721421e-01 -1.579648166315135827e+00 1.149588832231032143e+00 -1.032797508780635698e-01 -4.437641365717301389e-01 -9.378037025347432110e-01 -4.059252280655021305e-01 -8.120283013338399636e-01 8.096931076286765228e-01 1.372530795301292739e-01 4.871313664744147953e-01 9.640797242871090855e-01 1.245614285469166305e+00 1.023879865920789500e+00 3.228233004730685640e-01 1.191665965968813801e+00 1.312121584441887867e+00 -2.335559053351978775e-01 1.167515059717687764e+00 -8.706513265031213811e-01 3.710926050537282500e-02 -1.041852431783276467e+00 -5.175398988898969321e-01 -5.046639167505917456e-01 -2.430353954641509606e+00 7.569016228755048870e-01 -5.747329787288073533e-01 -1.253212986503885240e+00 -2.859827268182179791e-02 1.959054666074691253e+00 -5.942208503256610763e-01 1.440269283930690758e+00 -6.765186020771248865e-01 3.994813343273654893e-01 -5.789308716706028646e-01 4.888553654790544489e-01 2.431849843947651024e-01 1.278761491480271406e+00 -1.316465131878701844e-01 -1.759897273615304902e+00 1.607372165978085410e-01 -1.531175612306351907e-01 2.917216848578898514e-01 1.798244503474146216e-01 -4.028479194102142502e-01 -3.445959131945295351e-01 3.106247234636845267e-01 9.804338480052093852e-01 -6.376538466293580898e-01 -1.687173459432047329e+00 -7.037002662700856392e-01 5.701883891170452801e-01 1.366222815931135148e-01 4.518537260934082367e-01 -2.602011182227265129e-01 1.252947215811601289e+00 4.792505170246029178e-01 -8.075103311601782297e-01 8.387451578588396295e-01 6.202828548574211842e-01 -4.990427067036416475e-01 -2.815038423696837544e+00 -3.546118361078376968e-01 -8.838082239638574977e-01 1.190570377250701854e-02 -1.613778654144008562e-01 1.753520592674780776e+00 -4.209334345340040584e-01 -1.184349358022523724e+00 -6.963416082563126386e-01 1.373401317992182236e+00 1.312424636638793496e+00 9.736331480339026623e-01 -5.708587926620541930e-01 9.214843622453842142e-01 1.336737145117257830e+00 1.231590094051053574e+00 4.655576630811595340e-01 7.326069338687242194e-01 -1.151928151642763076e+00 -8.390019488453781538e-01 -8.904679297600517351e-01 -1.221276375345912435e-01 1.421750148907030553e+00 -2.034817913454654459e+00 -3.483510347502706828e-01 9.299205629330766776e-01 -9.587724532013064405e-01 -6.693729165106464540e-01 -6.879249860263000893e-02 -5.277262851210567929e-01 -1.554663241907235482e+00 9.251422840273367809e-01 1.607632558986407556e+00 -1.400135754087041384e+00 7.403759850146055532e-01 7.117761947722887894e-02 -9.818270562337408913e-01 1.030656892338535746e+00 -2.160718230105929116e+00 5.467858998501653467e-01 3.149268948136056956e-01 -6.430603238850430836e-01 -2.646786832110108456e-01 -4.540393276318069327e-01 1.147331854108522675e+00 2.545085809686623346e+00 5.404109653610434938e-01 4.196940133949570995e-01 5.031640487476086721e-01 3.243928667072289440e-01 -1.603111929419973603e-01 8.479301104920380361e-01 7.919493285517120729e-02 1.418249438436788079e+00 9.285387189484214376e-01 -9.286861949415216033e-01 1.739847435812971188e+00 -8.797489718969941919e-01 3.321379824034300654e-01 1.363422521719237279e+00 6.129004217239280017e-01 7.217755948415361944e-01 1.041829106072234445e+00 -1.013408403818395476e+00 2.577334657046901900e-01 -8.814760493282867149e-01 1.120801717869971847e+00 4.051313917713046941e-01 5.351960994994243714e-01 8.246861387236954777e-02 1.249681040051479286e+00 -4.643136712544763678e-01 3.041127670164040619e+00 -3.419238539899281948e-01 1.376852663644880570e+00 -1.763324354655259607e-01 1.802984134129110183e+00 2.487979852988751794e+00 -5.084104314777995182e-01 -6.645985610814856281e-01 8.315198601536344380e-01 3.747703027574597057e-01 -4.811824248029801798e-01 -5.004019766334564245e-01 -2.118363041456442220e-01 -2.250873747193078978e-01 8.217210272223235412e-01 3.017252728958590424e-01 -4.443459409285696604e-01 -5.924335357091741194e-01 -1.192435826226911244e+00 8.123180207791913521e-01 1.840254093272986280e+00 -3.379303841559547772e-01 1.278782271733825748e+00 8.333246491819964463e-01 2.384676954571705865e-01 -1.993601691333959591e+00 -9.481914956876164036e-01 -2.117244845925578822e+00 2.166534384810043790e-01 -6.649293441790613546e-01 -1.797116820967561868e+00 -6.535788206933788036e-01 8.604463122146542853e-01 -1.089290113944161309e+00 -6.347632898527182099e-02 -1.259660420624413857e-01 -1.317903684831359001e+00 1.469985908765384375e-01 -2.854172344781005233e-01 -1.510112990205117800e+00 -8.130121239609047201e-01 1.402902967263493395e+00 1.637403197347212735e+00 1.387621769135086724e+00 -5.384758269360242489e-01 2.169200548577829846e-01 1.125165952359702265e-01 6.863767409142407239e-01 -8.148102859713225454e-01 3.390047046771344497e-01 5.863471794274484061e-01 -6.376793466592310944e-01 1.088864064702585566e+00 -2.405258515316556767e-01 -9.854294671165864106e-01 -1.139913396180911143e+00 -1.148604142771487979e-01 7.996916749357385612e-01 6.310464862025924049e-01 -3.444110317296286694e-01 2.620890501546636053e-01 5.799444148358798290e-02 -7.241417193766744864e-01 1.206816415833424472e+00 -1.410092894386175966e-01 -3.972670392005355211e-01 1.401937458867163810e+00 4.113034590840530802e-01 1.981672043273250208e-02 -8.875005764606000436e-02 2.196662108588995022e+00 3.274595157994991124e-01 -1.237171341569989425e+00 5.531880185476081291e-01 1.380764711733022121e-01 -4.139203939435917579e-01 -1.174509657244426908e-02 1.310084958076821904e+00 -1.756811460211566533e+00 8.422709782356059272e-01 1.066593553377084280e+00 -1.591511983030073685e+00 3.888198519491740113e-01 -2.694101271034042289e-01 -2.528951082652937110e-01 -8.497640913300550380e-01 -3.035944118938140035e-02 -3.089239980073694158e-01 -2.430909884883547187e-02 -4.134378356392877651e-01 4.898756800083084451e-01 -5.302342306086553769e-01 1.062272051318589705e+00 -8.177464991388130322e-01 6.288368528454544304e-01 2.738211768892743758e-01 -1.167978149839213220e+00 -5.942591881232331952e-01 4.001540019263630232e-01 -9.677702837101260780e-01 -7.795447075657634395e-01 -1.061189832219024964e+00 1.215169252562072977e+00 -5.915752546520997024e-01 -9.247197679335683596e-03 2.050246667080076954e-02 6.331946689815536045e-02 1.136972010399024624e+00 -3.464321727108811699e-01 -4.589046797851668580e-01 -9.392073473067702460e-02 -1.066443485355096144e+00 -1.654335258566287381e+00 2.223403641898918370e-01 4.312883346606309343e-01 -3.792436543155511819e-01 4.589830326007312555e-01 6.707037297006028798e-01 -7.232349578756183117e-01 -2.578031609265263868e-01 1.154906324385864338e-02 1.173498769742006731e+00 5.502617832846327106e-01 -7.536278469645081302e-01 1.276926312234974992e+00 1.083633120620773216e+00 -1.051269024091539217e+00 -1.527271080528866398e-01 -4.513436090559367897e-01 -7.580275511536658239e-01 -8.235402333014243403e-01 -2.235609519897686082e-01 -1.817734740566153973e-01 6.559170540497156754e-01 -1.152078173065384847e+00 -1.721475388817954366e+00 -7.830053334186645730e-02 -1.032846017240158926e-01 -3.033195668881912277e-01 -4.091884893255763878e-01 6.411176963721400002e-01 -9.985670471840880635e-01 -1.715009541586442143e+00 -6.056947235228731241e-01 -1.087156054438050301e+00 -1.158253361796865555e+00 8.341416494916455149e-02 1.445495916204607489e+00 2.539092820642970261e-01 1.080315464723314189e+00 -1.313609244954896393e+00 4.537733864360832259e-01 -1.477073035274497181e+00 -1.365331369599360078e+00 -1.502955954067231314e-01 3.548447054191133931e-01 1.556734681114660512e+00 7.825024522845227537e-01 -2.071740768445132108e+00 -2.282440034917328775e-01 2.351543469500115835e-01 -1.363987793147235061e+00 9.174678179139806877e-01 1.714743939223943192e+00 7.530994499330846415e-01 1.077543553743735005e+00 7.437776584466085916e-01 -1.630442384493634711e-01 -1.140392702837877748e+00 -1.732317412767763631e+00 2.035103738559984610e+00 2.378997678441619190e-01 1.056752578252846186e+00 -4.798483275362938061e-01 6.263574782941654373e-01 -8.020218719945688690e-01 -8.128681650849970408e-01 1.293962814538793360e+00 1.975846425686195174e+00 -3.573476439557041751e-01 -3.702358723627704462e-01 2.613625406183321398e-01 1.737168655875757362e-01 -4.124364655139761693e-01 1.797105087179903027e+00 1.401813919821471299e-01 -1.296181618351401443e+00 5.382290225350803148e-01 2.081226348944133608e+00 -1.297683161183907696e+00 6.065883796288052965e-01 -1.240776590026478332e-01 1.183462651722025694e+00 3.250944922678439958e-02 -7.305236266926946609e-01 -5.571739229973358132e-01 1.336911206842825939e+00 3.279821537641859908e-01 1.457336104158713619e+00 1.811762622122694122e+00 2.295495729376836547e+00 9.758603122239190020e-01 1.599177735491006114e-01 -7.614385746820026002e-01 -1.114156232782249401e+00 -4.198093608743805327e-01 -1.884952928759923430e-01 1.402045717254980062e+00 1.278578119523331447e+00 -1.084462919165931405e+00 -2.143694694170017456e+00 1.355047522427465401e+00 -1.246853379108544546e+00 1.953250088622470182e+00 -9.544703985118224709e-01 9.578915066759148278e-01 -8.770844830866804109e-01 6.383566134153597638e-01 -7.448892217399167848e-01 -9.327220935809759084e-01 -5.004760581590272928e-01 1.523503907630042287e+00 -7.112137180047866103e-01 -2.584444111052339177e-01 -3.925455478509875529e-01 7.203628495844209834e-01 5.251139166684712922e-01 -1.517791528319033745e+00 -3.026938260927278593e-02 4.782063452040310469e-01 5.264380854421554234e-01 1.645364648274756592e+00 1.375736590979679708e+00 9.090265593143588285e-01 2.713939638890122946e-03 -1.557760906611556972e+00 -1.782291463790225058e-02 1.267306163706648947e+00 4.412060136331649174e-01 -3.027641281599841028e-01 1.295107599571976520e+00 -4.164241056442438138e-01 4.564294642950173508e-01 6.111282586086662638e-01 -7.148763992344650542e-02 -1.815084189185676988e-02 -5.487587386405936435e-02 -1.612971784263147024e+00 1.143278363269539577e+00 1.231291447097436764e+00 7.163254317214483580e-01 8.614722758189522489e-01 1.135434337026655777e-01 -9.744612062986440781e-02 1.502018963118642469e+00 1.208035413243959688e+00 -3.552979088370596950e-01 -1.825812713637640305e+00 9.421946082419548896e-01 4.334636475343936479e-01 -1.583060361750264100e+00 -1.068869644643835937e+00 -1.911503338289451737e+00 -3.488429736270676207e-01 1.423365784619646524e-01 5.430035860494287769e-01 -3.912909973129453933e-02 -4.580012127642775210e-01 8.408658722578710165e-01 -1.360480409618102682e+00 2.624567401552684864e-01 1.426913126617855021e-01 -2.379311179608010640e+00 -3.554744231859729986e-02 -6.541708754663458913e-01 -6.510978876153992179e-01 8.258766863880366849e-01 -4.492348267303638565e-01 -6.676162445541475865e-01 1.982671423016160034e-02 -1.568416680841795419e+00 -1.295498435337596177e-01 2.176231414852977664e-02 1.057523485303246469e+00 1.291519332529923236e+00 7.612642459604030964e-01 -2.795899641439490435e-01 -5.891053921856390652e-01 -5.219367375211565463e-01 1.475055982695016921e+00 -1.270607689981805066e+00 4.118619531435846470e-01 1.292775026802939431e+00 6.565374904549702191e-03 -7.937876941739242520e-01 -7.774676419074383338e-01 -1.286384024508319346e+00 -1.301707980219487970e+00 1.731620126792727588e+00 1.407476991289032142e+00 5.927011547035661021e-01 3.850641392273133623e-01 1.211116161747503472e+00 6.456656051547625674e-01 -7.842432560163226096e-01 -4.192482395888840752e-01 -9.738877852213355668e-01 8.016881043974312115e-01 -3.223695715221903679e-01 -3.182109876368149903e-01 8.876281007948631785e-02 -1.279701532109667417e+00 8.192145522204734576e-01 -7.837518346142688941e-01 6.049144614240367090e-01 -1.584388277765038433e+00 -4.530272477510680629e-01 7.397641291657974794e-01 -8.091027573412064022e-01 7.637542119919725481e-02 1.321573518751741894e+00 -1.397793182186090055e+00 1.711968652544247238e+00 2.617902814313978865e+00 -3.040150607551241890e-01 1.402877814398688860e+00 6.519664830804084987e-01 8.135831934041540259e-02 -5.242773438439826128e-01 -1.036150646346111343e-01 -6.409261348994254037e-01 -3.619028240385835926e-01 1.116819150321701093e+00 -1.637865674723230636e-01 6.590539386815762457e-01 1.324965912519508793e+00 -8.111838000417670447e-01 1.161827288566547711e+00 1.019925591712169954e-01 -1.234882199800966696e+00 9.851329962933554063e-02 -1.497044968132977161e+00 1.588339488610559957e+00 1.950873389265678215e-01 -1.134364261029634724e+00 -2.459252501808183999e-01 5.214798643464524375e-02 1.968438359108833025e+00 7.540467368956138561e-01 2.220555594826738144e+00 2.127565125026001647e-01 -2.012733636009511606e+00 -1.452172274527235851e+00 1.367306987176996058e+00 1.102805541530207600e+00 -1.656040570465314277e+00 7.711271355374257341e-01 3.234037521129093373e-01 9.350764556368916791e-01 1.657760658417350319e+00 -1.584107674188321990e+00 3.315881532328838199e-01 6.339404067806875265e-01 -3.152358725342963020e-01 -1.612579507183515282e-01 1.880003131855489951e+00 -5.474209930022233550e-01 3.250138763967966860e-01 4.153633348240007295e-01 -3.292614959587345513e-01 3.797573220657435300e-02 4.388720431079055073e-01 -7.088891219067725569e-01 9.378558014675326682e-01 -4.994785839056821442e-02 6.874936306232651839e-01 -1.101654919687074186e+00 -1.899321762888807275e+00 -9.887410669183023249e-01 -7.254526503132701087e-01 9.187484544222108696e-01 2.098905017517578298e-01 5.505132249754813856e-01 -5.478012860589751704e-02 -9.531981106748728116e-01 6.292907890582403185e-01 8.782768984835527259e-01 -1.493974657729550071e+00 1.396108389904463731e+00 1.568840732844751340e+00 -3.958181429490485043e-02 -2.395313111939317841e-01 3.914266629635561601e-01 -5.656218613818830843e-01 3.205737310007801266e-01 -2.028057247901232873e+00 6.923370898365649451e-01 2.879290015793461444e-01 -4.637823560059566308e-01 2.041565799271387316e-01 -1.111769352774778952e+00 1.672563316107647394e-03 7.813697486559624261e-01 1.072533607538086464e+00 8.631278179543636631e-01 1.912757791747290215e+00 -6.870253434023088079e-01 -7.517638826451137346e-01 1.903986321636311096e+00 -5.708526654854292337e-01 -1.455778899269775661e-01 5.578863383484652383e-01 -1.023681023722362138e+00 -6.403238114473668308e-01 5.658235492219694518e-02 -1.231414160065691099e-01 -3.281278801400632217e-01 -1.563769572873857427e+00 -1.142970452507248824e+00 -5.343130260837776480e-02 4.398821987799906852e-01 -9.051059595650193801e-01 6.609157460121923844e-01 2.525544846553859024e+00 5.213428633558915282e-01 -1.530025128823264913e+00 1.864730280750881430e+00 -1.682575226191512119e+00 1.142232166432102680e+00 8.535646468655878616e-01 4.590619260799578827e-01 3.414693195960802896e-01 -9.108269861193900585e-01 7.586124841371010286e-01 3.810747753733744747e-01 -4.292991378620492071e-01 -3.797627465056502283e-01 -6.301917014943130280e-01 -5.637840862210360404e-01 2.311666302848147225e+00 -5.768386377852832148e-01 -3.378738794498390430e-01 2.496265099359327166e+00 1.084661071836807045e+00 8.984234009853959702e-01 -3.286212008559748821e+00 8.539643064582798371e-02 5.866304177735032210e-01 1.588737330542784876e-01 1.214475005392075202e+00 -1.446795826832501630e+00 -9.176394380736834222e-01 -3.076770605830916883e-01 -1.967333128700343159e-01 1.079197350955235640e-01 6.591655827280694657e-01 8.883035306094998473e-01 -1.792315392328864554e-01 1.503015913408667359e-01 8.128791026037728296e-01 7.948335244151082113e-03 -8.609445599241093428e-01 -8.591450702211096413e-01 6.198120251665395486e-01 1.515243497575832245e-02 1.412603941290762721e+00 1.106915423818370048e+00 6.180833031291254054e-01 -4.157466053652064120e-01 -6.889349911713857910e-01 -3.573627638415178276e-01 -8.062980592180906125e-01 -1.774361052116618875e+00 6.366277930345461966e-01 -5.741144716449850804e-01 1.901537325253106481e-01 -9.070056501421619455e-01 3.452071639439275308e-01 -1.592814149323631273e-02 1.148358186944940851e+00 1.376898307725038961e+00 -2.965637967043009970e-01 4.319769506902919054e-01 -1.332091730539907815e+00 1.154670254490367753e+00 -1.834901204521824702e+00 -1.175104303440047238e+00 3.206976038079747959e-01 -2.465797978968856885e+00 4.838328210263935780e-01 3.645401855611017927e-01 -1.121047203445997287e+00 2.320866989012040804e+00 -6.934083815789993110e-01 -4.098253256642064857e-01 3.318773017756905808e-01 -2.901297783198008018e-01 5.449108902852992653e-01 -5.751050901531710169e-01 -1.119568950723720258e-01 -1.016735768953404895e+00 -4.578402947843554505e-01 5.893996217205579313e-01 4.391507230064754519e-01 5.678961567062429383e-01 -1.552833199466343850e-01 -9.435086539150061569e-01 4.782369180202332704e-01 1.304305960186302737e-01 -1.785007626257665736e+00 4.349141891911690871e-01 -5.395355376943165027e-01 5.085423465948087918e-01 9.702532643656873734e-01 -5.395558195848830785e-01 1.455574814408932882e+00 -3.238213748241079992e-01 7.558822701207623847e-03 1.044214217849061876e+00 4.966747860465451359e-01 7.131438327846497671e-01 2.952704558084777164e-01 -3.157323008241728068e-01 1.271322487057335415e+00 -1.446835579603068800e-01 -7.843228451587790362e-01 -6.131512864741184288e-02 7.335297175264893221e-02 -2.063826173148220477e-01 2.098139828873446078e+00 -4.435283678401081772e-03 -6.104297987179224672e-01 -1.247216005738851718e+00 1.369656277747970163e+00 4.098173842251721100e-01 -7.851319847127171681e-01 -7.527680181422875538e-01 1.881412221098023974e+00 -1.591941953218558581e-01 -1.028419993184610748e+00 7.191749789552720484e-01 8.956684316755355590e-01 1.462052542179355985e+00 -1.238945014854444526e+00 -2.799853826877335639e+00 -4.729071472365525830e-01 -6.227411174708821218e-01 9.141660925860387588e-01 -1.292641395523745684e+00 -1.404836057246968972e-01 -6.366575363807853716e-01 6.380466871027313802e-01 3.174506506826875185e-01 -1.005136288814664658e+00 3.116786835970566938e-01 -7.840540865433696105e-01 -2.419084492859880919e-01 -1.346549697977006410e+00 -6.568232188115905590e-01 3.380369544374748902e-01 -1.073755873951710155e-01 -1.596652509595493097e-01 7.016801921661711683e-01 -8.552419341843293665e-01 -6.713643064903900004e-02 4.994003400838235018e-01 1.849965207151502922e+00 -2.171664033827168883e+00 -9.548793591584742169e-02 -2.487851362745318318e-01 -3.865198972620799700e-01 -1.142769872801707498e+00 -1.212307030531170948e+00 3.245038133263244418e-01 6.647732041787027812e-01 1.306334868163573804e+00 -8.630876073715161301e-01 1.757705101424098526e+00 -9.498358778146562958e-03 -3.595485725539214195e-01 -1.109971263396352381e-01 -1.808541504974390701e+00 1.612500258048260360e+00 1.002535813027874978e+00 -2.491604605400522754e+00 2.914256992502062826e-01 7.005370859160651165e-01 -1.049641853617825221e-01 9.293371624986587198e-01 8.582435078272673268e-01 -7.531988212521851557e-03 -5.305194951597907993e-01 3.922755408389586584e-01 -1.141463427628293337e+00 -8.198682978683914380e-01 3.417974804848083331e-02 -5.685161030304004548e-01 -1.773945614198575882e+00 -6.975694003690097178e-01 2.138683604848179431e+00 3.388980214419389236e-01 -1.401744042186771511e+00 3.641653251086713339e-01 8.490978285729241515e-01 -2.140046575645729587e-01 -1.920104715650625127e-01 -1.544238991837107722e-01 -1.272468413552551914e+00 -7.467519384282572670e-01 5.926896255229614496e-01 -1.784669258782695944e-01 -8.549758659501581759e-01 -1.286802601033750104e+00 -8.986793333060230093e-01 2.467952345472234355e-01 -9.508827497243274030e-01 1.509188960720556916e-01 -1.350098013714609246e+00 7.568077389948928424e-01 5.324692499135762480e-01 7.041741603260922577e-01 -1.281030278322923932e+00 -2.695769880074156966e-01 8.020708209899795049e-01 -1.212326801950528443e+00 -1.947273571752828669e+00 2.535770710619918988e-01 6.557293434516541231e-01 4.472025468141540006e-01 7.180380032472669094e-02 8.905668729975699804e-01 -1.254659668756812563e+00 -6.258798405543345433e-01 7.002067726929874780e-01 -2.025366534176848088e+00 -1.220535767963820906e+00 1.173493706411411486e+00 -5.171309943480102422e-01 -8.166044288391637318e-01 -4.327262472259753023e-01 -8.739019749987616548e-01 -5.353663137652924231e-01 2.113434871331306697e-01 -1.706202359810680413e-01 6.065840928102419483e-01 -4.181766175560982512e-01 -7.554935074050804777e-01 -1.321096340099220834e+00 -1.765130755965687914e+00 4.873966310820272985e-01 -1.292244164378762772e+00 1.451093537412871726e+00 9.271100331676283834e-02 -1.697843368292305088e+00 7.692366318711167661e-02 -9.169255054651245240e-01 5.360569147151685726e-02 -1.234056909005784020e+00 -8.356735870140444833e-01 4.827461026125445809e-01 -7.600556089485327460e-01 9.284810784123095351e-01 -1.561862892620422688e-02 1.013157780062960089e+00 -1.207374649658967458e+00 -2.358300986522393339e-01 -1.889307709949342162e-01 5.188843955420578968e-01 1.986614600838659594e+00 1.445280920552552084e+00 -1.742146898798818899e+00 1.048752605076095579e+00 -1.516187215962690127e+00 1.150586112090909108e+00 1.066193411301965099e+00 9.175596259092393403e-01 5.133279236709165083e-01 1.940930833454656890e+00 -1.214725943315473830e-02 3.698550398929835725e-01 1.090274769471262450e+00 -8.390549865496799153e-01 4.136773132158089172e-01 1.099070846437102400e-01 4.070557942003191210e-01 -1.205584459912633744e+00 7.407454231620337337e-01 -1.249952814921290178e+00 3.821291794842172629e-01 5.266302365941686325e-01 3.030839542404915599e-01 -7.191073596802409762e-01 1.072522651373790215e+00 7.308397778363581176e-01 4.445321370070098310e-01 2.868688766485064101e-01 -2.042514244107829224e+00 -1.440185800257774096e+00 -6.968023702395256813e-02 2.184990161242001128e-01 2.307562193470967526e-01 3.314840009583377989e-02 1.164570650217439801e-01 -1.258854677772909270e-01 -5.066246879143113113e-02 -2.699287095396126768e-01 5.264168038182414494e-02 -1.174487054357978622e+00 1.203818933262819302e+00 -1.362848223529012248e+00 1.550976600803334327e+00 -1.349138196420149871e-01 -2.301771903155935550e-01 -1.697277654396470992e-01 5.101499274910606951e-01 3.107247924794736549e-01 -1.610691252776464133e-01 -9.888669762581577816e-01 -1.502121450611922093e-01 -9.065913274212701323e-01 -7.239379149527177537e-01 4.308288313982202578e-01 2.697447255717276282e-01 5.330596498415548501e-01 -1.325659755455394721e-03 -1.342429015855350349e-01 -9.554509463307782058e-01 9.425299670012369235e-01 -2.558268055926560813e-01 -4.069294616818450172e-01 4.392661062108004222e-01 -1.341398543500444740e+00 1.555161840145939056e+00 -1.080632177988617437e+00 5.864537514186314582e-02 -1.546773762823007825e+00 7.652761716330012121e-01 1.886434760154792889e-01 -2.787064212053113610e-01 6.483815099260605008e-02 1.578480168599761813e+00 3.411350744466538631e-01 4.478120568073225005e-01 -2.146863644354864764e+00 5.819758747656177400e-01 -1.804428599519632137e-01 -2.227779649409299956e-01 2.835358703318354712e-01 6.365420322267698605e-01 -1.092223785226942995e-01 -1.976121970975776909e+00 -1.374806012843227565e+00 3.041138285404653696e-01 -1.871718903764630626e-01 -5.968148871834022540e-01 -2.035715572979093779e-01 1.913102274380374057e+00 -1.272605071422855838e+00 -7.322049871800906384e-01 1.355088002379768730e-01 -2.757145692583873320e-01 7.930678621050843424e-02 -1.326613004880036861e+00 1.097538849969262209e+00 2.966038414339720597e-01 -4.590405848933817867e-01 1.705532232536252080e-01 -1.991788016654406412e+00 -7.544041460831055756e-01 3.072759655137479728e-01 5.646128558444515333e-01 1.906062330974148677e-01 1.474009569063894354e-01 9.607201299820404550e-02 1.290607261448345477e+00 4.218778296875052430e-02 9.842822519225797109e-03 8.347590374934583946e-02 -7.509611703430976171e-01 -4.752062344933906113e-01 1.139246561175674410e-01 7.187224233883988678e-01 8.271686414922208019e-01 -2.169392981761487871e+00 -5.058483170424866726e-01 -4.186346078324699738e-01 7.355584738098004671e-02 7.186311352085574811e-01 -1.167977394807625524e-01 5.696105741300383496e-01 3.124014568024970906e-01 -1.489145525222042910e+00 -1.526889420800741914e-01 -1.159712142004270641e+00 -6.170703143817749536e-01 2.274658070710904756e+00 -1.776462926009173771e+00 6.890050386036853380e-01 -8.233832281564649191e-01 -2.930597479196599409e-01 9.024116558291132018e-01 -4.346190809728698312e-01 -1.440335797709232590e+00 -2.975936202828892707e-01 6.443887466540961784e-01 -7.656489452982438992e-01 -1.065109050510433669e-01 -6.803005594593006800e-01 -7.083253308148190763e-01 -1.114240668462900707e+00 5.769729749118529538e-01 -5.999696092989003082e-01 -1.456453003538559221e-01 4.788202068627785413e-01 -1.159362606852566868e+00 -6.509017865439928885e-01 -2.143522700782833912e+00 -1.162938294619797919e+00 1.304719664581925231e+00 -7.270907036632955345e-01 1.284745355578213122e+00 -1.964751332360519465e+00 -7.860582843725787416e-01 -7.189844885928597940e-01 1.458730820404241069e+00 2.063623809721619462e-01 -5.828868415860491980e-01 -1.651022646014674411e+00 9.103220773416456635e-02 -8.277065899049891595e-02 -8.942900341337035597e-01 3.216559218926852426e-02 -3.717006348140259875e-01 4.008051341274406626e-02 -2.919128486575228720e-01 8.275166114484555635e-01 -5.022207470530450912e-01 5.035508467512956887e-01 1.556824444367220506e-01 1.765479597408676549e+00 5.595281447372899564e-01 -6.533578565194132493e-01 -1.193849134390689015e-01 -5.501695082553595406e-02 3.670951229999839249e-01 -1.313270606305467492e-01 -7.642760760673919518e-02 9.880759893119686055e-01 9.222493718378015348e-01 -1.446474238490732811e-01 1.347339097090954230e+00 6.534711280891508656e-01 -1.198653331365804875e-01 -4.220810462862877865e-01 8.582289762872700178e-01 1.247469240188806422e-01 6.794496480260464599e-01 2.539362026778283710e+00 1.401417332483966494e+00 9.508169998991104765e-02 7.448195696478104866e-01 4.691624025211487137e-01 1.022433795919746258e+00 1.373685188449078831e+00 1.326518017461905341e+00 -1.415653069260960628e-01 -4.397740493794973782e-01 2.140971777798867492e+00 1.125505995252823022e+00 -1.682511637361269408e+00 6.187508344809344168e-02 6.656988324014488922e-01 4.815912947428627189e-01 4.759922376417415890e-01 -3.587550848268129117e-02 3.726397500402712781e-01 1.508950930731418838e+00 1.562184450755144394e-01 3.727094417248933422e-01 -5.630553342301343189e-01 -1.088632599205446194e+00 5.743073364668553893e-01 3.214081487724396724e-01 -4.369982713114844985e-01 5.349734593696344742e-01 -1.598312092947717367e-01 -5.915530020979034020e-01 -1.416509553121091614e+00 3.587382288600913238e-01 1.433941459994617862e+00 3.230667000405838540e-01 4.604174833935245070e-01 -1.206281160371736050e+00 -5.505012218366608368e-01 1.334268541264329033e-01 -1.856246327788584338e+00 1.123776407440193248e+00 -8.451333599659087703e-01 -4.410984332544097830e-01 1.333172119940261968e+00 -1.443700542934674980e+00 -5.726834054029118493e-01 -7.240256072855939529e-01 -4.755603773685092572e-01 -1.469009297161123717e+00 9.269770363117683099e-01 -5.764040948326828451e-01 4.514428006653790071e-01 9.763198824279126775e-01 -1.262868018945243476e-01 4.021292709387805919e-01 4.759686406274010184e-01 3.021822653121723073e-02 2.409827201302459088e+00 -3.227566281055736508e-01 -6.841296543582262579e-01 3.855551520606484983e-01 1.100038311792437273e+00 -1.860129146759881502e+00 -3.077542958406498941e-01 -5.492533480658283729e-01 1.443578877966591012e+00 -9.847555415541824342e-01 -1.765614150858322018e-01 -8.896992114249621109e-01 1.025460354673708996e-01 -2.701481106124324350e-01 -6.743608852708922186e-01 8.464201816296824665e-01 -4.007802545050247467e-01 1.387170007815375916e+00 6.569912886167479371e-01 1.143066440513833104e+00 1.444478794897531726e+00 2.081639503096091304e-01 4.691334565047929339e-01 -4.562245502228351457e-01 1.949558858493167790e+00 1.397751396141504010e+00 1.020596001735591729e+00 4.984211887988778678e-01 6.567512489034468270e-01 -2.686747964789581999e-01 3.804547407243498158e-01 -1.366466842184260733e+00 -1.074789643918888427e+00 -4.407694590643855825e-01 1.180401505398905426e+00 5.149865363224854775e-01 1.101541822122609621e-01 -4.860695987271153595e-01 -5.140615209453505141e-01 -1.730389663695157676e+00 4.473068815349475619e-02 2.039594084811974517e-01 7.382366193765310669e-01 3.008180401034463713e-01 -8.791774146770336973e-01 -1.672342938865674089e+00 -7.839394790494025322e-01 6.734151863981627795e-01 1.074490152219345296e+00 -1.127025976495859005e+00 8.056805793874838306e-01 2.899840340551436690e-01 -6.753868602577995928e-01 -8.991686561490168650e-01 5.478939355565336511e-01 -1.768696978914888474e-01 1.908412742471733703e-01 -1.384850194054745853e-01 2.723549575948169821e+00 9.973950592070944809e-01 -2.906838148748747130e+00 -2.052361108476061347e+00 6.755285620455139250e-01 -5.637147942988952609e-01 -9.986331422620661202e-01 -2.431226244579737517e-01 -5.644809332627684917e-01 -7.386889571930654874e-01 -2.102860898575672002e-02 8.084909240357496252e-01 7.309929707710847158e-01 9.734747638985421503e-01 2.283198109203377069e-01 -4.404675934185456887e-01 -1.220914836414316307e+00 9.293044359968404278e-01 2.366799905575278917e-01 1.513483361226727331e+00 1.124161154002073282e+00 -6.171537989913157274e-01 1.434883687881246817e-01 -8.690803199366237131e-02 9.376221259577449674e-01 -5.457932141059673725e-01 2.416150931410675717e+00 7.115497212966441776e-01 3.792258443670811219e-01 1.461828960378294684e-01 -1.013717106566903947e+00 -2.155746683781719353e-01 3.320023966317157127e-01 1.094563442919948004e+00 1.282440705948020288e-01 1.785256883173098830e+00 -2.345115363764644467e+00 3.654461468064389151e-02 -1.959734798688052226e+00 4.418569999800076031e-01 3.111342711495722058e-01 9.984778679208091701e-01 1.623195700646185680e+00 -6.992822798850882871e-01 -1.659656445521709989e+00 3.124550118040891444e+00 -2.065899277987114591e+00 -1.328503823994957367e+00 9.907874138113005325e-01 -6.355278450129628887e-01 8.824237142575880322e-02 -7.730219352171104896e-01 5.332126076263142903e-03 1.015324421808563526e+00 -2.004879067865154851e-02 -1.657236537757354355e+00 1.960462426583690521e+00 -4.287872516922834332e-01 -6.772778742780242167e-01 -7.597526169739164947e-01 3.044743181352436157e-01 4.427353362603490827e-02 -6.351916169757440001e-01 -2.522045136609274985e-01 -2.387121938261496101e+00 -1.288492734167528964e+00 -3.650469760416930609e-01 1.371521520514089598e+00 -5.757665070244567529e-01 -1.882438384517513552e-01 3.285088552340993950e-01 -7.974948292937487082e-01 3.914267457662012895e-01 5.136116650827857733e-01 8.185414010094933523e-01 -1.101579981112070117e+00 5.225507278090164506e-03 6.340480497552852812e-01 -7.050036503502404850e-01 7.084643249413817845e-01 -1.390782116599677876e+00 2.251132632238569686e-01 1.499989200069922424e+00 3.142167305412206235e-01 1.546294843548539300e+00 -7.952190668759050451e-01 6.311889184700133493e-01 -1.511339145773147763e+00 -3.528846091996329370e-01 8.301774055213489989e-01 -2.156449714837875398e+00 3.217667342657133389e-01 2.155854243700330575e-01 2.819522236761285439e-01 -5.800931517622638367e-01 5.178256544811269402e-01 9.137382730813843335e-01 -5.243551266320263249e-01 -8.891371738661953961e-01 -1.531404791617565486e+00 8.342293056359240122e-01 4.914828402554717868e-01 4.561163254115530585e-01 -4.324222947684326912e-01 1.357515634329625520e+00 -8.416739466695969396e-01 -1.276770351475455811e+00 1.369829611798779601e+00 -3.339213667065224489e-01 -1.267899270377661036e+00 -9.522772763733505785e-01 -1.883855233149842393e-02 8.132329438834255964e-01 -1.011455260857228033e+00 1.368081738621276688e+00 -1.268973527010916591e+00 2.213868194921006505e-01 -8.001447085614938892e-01 3.724456855880236561e-01 -1.887773964092806178e+00 1.003419233158086232e+00 -1.868815048551579483e-01 4.903657491934276802e-01 1.397337565269567428e+00 -3.167014006700206608e+00 5.364254169419082618e-01 1.456707184805792199e+00 8.260179407956652620e-01 1.879581681943349736e-01 1.770945232741212072e+00 -6.302161378501766054e-01 -3.962263142140332595e-01 3.786883450106588445e-01 1.488910291978536582e-01 -5.167418605795504050e-02 -3.636425121090589574e-01 1.420871526713154198e+00 1.017924911547490430e+00 1.151641236303344362e+00 -1.171265901123246245e+00 -1.383630102930431205e+00 -1.407750228219514899e+00 2.694138313297065115e-02 -1.385415480364001473e-01 1.785392466349370322e-01 -5.074814592441965200e-01 -1.125766827591021757e+00 1.732661196723549457e+00 -2.674100792079772346e-02 4.235714795152379919e-01 7.166694155014264878e-01 -1.649931038288241725e+00 -7.168243056572760896e-02 -9.443594586927351875e-01 -2.502995175083694956e+00 7.016482933773202646e-01 -1.539069321137982227e+00 1.713295712406693871e+00 1.097579325814802137e-01 -1.312539816933932402e+00 2.504178688647227258e+00 -3.086221137685063454e-01 -4.348534818339336305e-01 -6.169298248577018695e-01 -4.319036411177952783e-01 5.617936639742582283e-01 -2.087733297332293514e+00 4.557352147320214986e-01 7.986161604605499509e-01 1.172181696529227324e+00 6.198253955190361486e-01 -1.650867148708561327e-01 -1.968869168724046714e+00 -5.821166067246826836e-01 -7.365777006634715018e-01 1.070037739434675839e+00 8.505381858543793472e-01 2.600641346637588835e-01 5.303331752103458696e-02 2.944723533454275954e-01 2.320714278153742371e-01 7.836411470389258449e-01 -9.568934609055666785e-02 -1.183739848486927038e+00 -1.677155089051715509e+00 1.615628957942283783e+00 -9.447102919472023796e-02 6.383008334134028239e-01 7.644908952596361773e-02 1.116731155939236553e+00 -1.539950229173618679e+00 2.567642342394238053e+00 -2.176362321630838093e-01 -3.193167529630896340e+00 4.317943370389350222e-02 -1.096041756511678900e+00 6.199719517157696869e-01 -1.559807741923697533e+00 -1.105942912958660790e-01 -9.276490924687428308e-01 -7.032405497861871080e-02 -8.747364440571299138e-01 -8.615752608444067207e-01 -2.154633654777251411e-02 3.487670101286775570e-01 3.503462317187528985e-01 -1.980175499415668394e+00 -2.503781913984785668e+00 6.752932932908563002e-01 9.722390598009701401e-01 1.664917717202861525e+00 1.952892679053798375e+00 1.187965023695151251e-01 -6.357902861790407645e-01 -2.725337343386329270e-01 2.106503406113372723e+00 -3.027142547738807532e-01 1.377869414685515270e+00 1.032936299440900596e+00 -1.042580478812313416e+00 -5.407616180409751117e-01 1.357099578592078748e+00 2.636959429974574110e-01 -3.708018288621877366e-04 -4.688500475567103920e-01 -3.016816688717817718e-01 1.134392203079694461e+00 6.524569072580155282e-01 1.866106397380169923e+00 4.904331133862367409e-01 -2.910805113178140946e+00 -1.082931456910644075e+00 -9.248826582760264481e-01 -1.961213781731822592e-01 2.480780804941069562e+00 -9.534863541876233972e-01 -2.119936767388716170e+00 4.657243088181808321e-01 2.227519306254952675e-02 -6.153147795895866912e-01 1.158975315290554198e+00 -5.357331831385830911e-01 4.501943672845704070e-01 -4.449359974091238734e-01 -7.622911222150352550e-01 2.381847990905807677e+00 3.426816939093291770e-01 -1.511002748899619608e+00 7.564056143723975056e-01 -1.358008773890440057e-01 1.369809802123739928e+00 1.510167651414479950e+00 6.433181787911484983e-01 -1.044225009442330876e+00 3.226383140757459467e-01 -4.663791347076791660e-01 -5.334602783648038915e-02 1.908450672332940634e+00 1.425348165438552028e+00 1.522953997992007591e-01 2.463053472689103740e-01 -1.253635952873835890e+00 -8.621787365296087469e-01 1.126565487197187243e-01 -1.261509463988240265e+00 -2.966951680810778758e-01 -5.320610036239405150e-02 4.419026185759792891e-01 -1.876477758272211138e-01 4.148717157548655332e-01 1.095235824168967698e+00 8.423553641150794968e-01 6.865441879030963479e-01 -8.992156189131188526e-01 9.706397887761006316e-02 -6.752675739376873265e-01 6.668515144964676233e-01 -7.790018185436892173e-01 4.829993081174561165e-01 3.892446207355363952e-01 -1.796098989538170487e+00 1.164291050289665702e-01 6.738626694320859478e-01 3.954171708881489833e-01 -1.307204135842296777e+00 1.485581287684157037e-01 -1.058791950077606847e+00 1.928240935799869701e-02 5.493387513809911971e-01 3.489738532914692937e-01 3.710241451581332561e-01 9.457956261240344498e-01 5.622296999152205377e-01 -8.995056875710554234e-01 1.523062464057715892e-01 -1.843396556383022356e+00 1.060449005145658541e+00 -2.542574386842503809e-01 4.760910065005124481e-01 -1.815061667147745528e+00 -2.973915370386376877e-01 -1.461245105311749226e-01 5.604776727234226374e-01 -6.402668595325168299e-01 -7.036448184223173530e-02 -4.704621444141520586e-02 -5.259149754694515400e-01 -1.075141885691866861e+00 3.968524403951145807e-01 5.515894563525901295e-02 2.664260447656989772e-01 -8.794581745648746285e-01 9.024792339036776800e-01 6.438809451434487352e-01 -1.771182741625213053e+00 2.966032568639174749e-01 -9.494127889190239200e-01 -1.435883246598211871e+00 -1.756520277805717178e+00 -1.362508673046961771e+00 4.889940608055188820e-01 2.235415731992027311e-01 6.485374411759774471e-01 -1.106013663728231539e-01 6.631610714429170272e-01 7.551612768649565988e-01 -1.255463462165675281e+00 -8.018629592859657373e-01 3.331717456930969878e-01 -2.120302528432907341e+00 4.043361080197453439e-01 -2.689392611437857905e+00 1.013074596414815343e+00 -5.147645316243444347e-01 -1.221743518119910776e+00 1.359905898092030219e+00 -1.271122280947614369e+00 -1.893004708545789949e+00 8.372045377733164928e-01 -1.500451659940132965e+00 5.957866294230904636e-01 4.297712530312001178e-01 -9.339199878217335771e-01 -8.217313368260648065e-03 4.100811600374364985e-01 5.091032079159584223e-01 -7.158948658156701894e-01 1.527833633194152774e-01 7.161058674009724845e-01 9.637969570146779352e-01 -4.745923269043511028e-01 -2.259900989233962487e-01 -4.348336721294398521e-01 -1.215789700479015689e+00 -5.563356476914327331e-01 -8.665922706834018607e-02 1.363674755285050777e+00 3.653310622273371888e-01 5.645678798600538562e-01 -4.732140151463950506e-01 1.101921453915448268e+00 -1.340089292882589822e+00 2.844240697977995502e-01 -2.667990092535615920e-01 -2.206317499522771342e-01 -2.121471348381081534e-01 -1.856916942668187298e+00 -4.434046163204840782e-03 8.546023968975534346e-02 -7.344563372883033958e-02 6.613330389162095369e-01 -9.661297460207860510e-01 7.001833066004506945e-01 -1.372761310450109518e+00 -1.322495392032210004e+00 -1.052792065010969225e+00 -1.132328263295719450e+00 5.354578857972208672e-01 4.882766712739972093e-01 6.054614107572821036e-01 -2.158792576567692745e+00 5.554156867569453454e-02 6.841179846261291608e-01 -1.250426576542711665e-01 6.809912861559169750e-01 -1.829662135019915814e+00 -1.136333091166708220e+00 -1.192566491912971482e+00 1.038646712892300705e+00 1.483372709948092838e-01 -2.767370019763906175e+00 -1.036596093250768291e+00 3.904921677798768864e-01 -1.184190130798132845e+00 1.796866839744578392e+00 3.918449538106322239e-01 -4.019218081631722450e-01 -9.236005664208933874e-01 4.172274665398910121e-01 -2.983854937248767158e-01 -4.144966772175248670e-02 -1.175378827142390614e+00 3.325935563591762567e-01 3.925487230898873636e-01 3.580939160146497380e-01 -4.791392730826866120e-01 3.626837382207025451e-01 -1.560173009014468981e+00 -1.067188451566435797e-01 -4.206721114318659471e-01 1.361188737298192342e+00 -2.677090438384448906e-02 -3.790762726540006233e-01 -6.175669114442884355e-01 1.074570659040410048e+00 4.255424022037516685e-01 7.239379294652847907e-01 1.980832114752040907e+00 -2.841574766315244083e-01 4.155975731783126403e-01 5.104579652951909408e-01 9.617024076878268879e-01 -6.616061444933093449e-01 5.519848263545640288e-01 1.374880927961600552e+00 -5.411183758938252764e-01 -4.124229264629073466e-01 5.687391035363302816e-01 -2.228431746678566708e-02 1.703326633740829266e+00 5.814399439205308884e-01 -1.122845876011746347e+00 -3.953648870752112798e-01 7.190383258337906813e-02 1.682393299560167588e-01 -6.412773134078252335e-01 -1.151163305103048762e+00 -9.476867146872265391e-01 -1.045799755756412486e+00 -1.780786540512018234e-01 -6.748791235468069860e-02 9.381120494930694775e-01 2.061108109534019128e+00 1.222185858191132457e+00 -7.928216638128733340e-01 2.479767896551401396e-01 3.485521839048462134e-01 -5.185351077684283716e-01 -1.741021368492975840e+00 1.169285470815714545e+00 -1.624782232941071936e+00 3.441392298626299029e-01 -1.918897587291753970e+00 1.356413066460620653e+00 -2.210021124877122212e+00 -4.328990436387893381e-01 7.443869756745002952e-01 -1.725620216277865993e+00 1.181848858938026048e+00 -5.068760475848247404e-01 2.971239397598384735e-01 -1.578018290871584295e+00 -4.544912427680658507e-01 -1.333312593649609856e-01 8.306240223883583351e-02 -9.420007121274535100e-01 9.772072355149278300e-01 -2.360522957791721665e-01 -2.106464237006044626e-01 4.330994355998753487e-01 2.885332065021172787e-01 -7.039613038096290687e-01 -9.510055107611744551e-01 8.617929006209938958e-01 -5.043192727328096175e-02 5.854652024177653402e-01 5.335061568472596605e-01 -1.033383403152567714e+00 1.265093447601385312e+00 4.438027926662148348e-02 6.200912742122167698e-01 -7.611380497257949074e-01 -5.683263514149309303e-01 -7.432422244845783288e-01 3.903079358057148229e-01 -2.696675050528000717e-01 2.138735279474183459e-01 1.397927333742142064e+00 -2.136178577776588761e-01 -1.231087235015621895e+00 5.442294640609993683e-01 -4.182351957396596709e-01 -1.532366475693231200e-01 -1.235538227880793816e+00 -5.775328068398537518e-01 -1.609970103018742549e+00 -1.540380246904750339e-01 -6.190326463234794296e-01 -2.857738275017361662e+00 9.972815393192143718e-01 -1.141090564139493724e+00 -1.715070466836271235e-01 1.854350753840376953e-01 -7.048973263700630820e-01 -5.432833960951719554e-01 3.200790193999828448e-01 6.042144324135854117e-01 1.962808665793468743e-01 5.792965879787471684e-01 2.086363333388562058e+00 1.649815213086443522e-01 1.291872547392305393e+00 -1.456076408279179391e-01 1.260411142954268149e+00 3.329592303462187708e-01 1.110230345485958114e+00 7.902796237806453128e-01 -5.086478855336449278e-01 -1.539062773686758367e+00 2.137785987404698940e-01 3.756969542251809013e-01 -7.042115236011757817e-01 -2.654875813452656441e+00 -6.496066754359380857e-01 5.563998486631690499e-01 6.334873069946307389e-01 4.721134807318719262e-01 3.896869568803870143e-01 -2.484254175560997660e-02 -1.597818881991523110e+00 9.404407975201951597e-01 1.193449374261855017e-01 2.603199442902945915e-01 -6.764818214437395838e-01 -1.702012558005219223e-01 8.885363096277172357e-01 -2.444214353404194906e+00 7.523592718901861431e-01 -3.564246323325688803e-01 6.018689148335043537e-01 2.346633429050843933e+00 8.691636014627762696e-01 6.620923610101013823e-01 -4.257305434466775451e-01 8.803569215059742215e-02 6.936404766629734597e-01 -1.894745509986183851e+00 5.221528418444449926e-01 1.165345163942139495e+00 -9.750705942253767855e-01 1.323168561569879609e-01 -1.094172207760566728e-01 4.064964148976789593e-01 -1.238642935456779615e+00 3.655497323201962745e-01 -1.047676863743889797e+00 1.863133588017489295e-01 -8.876028108892858315e-02 7.700145055830022178e-01 1.772832240643047674e+00 7.389377226995531567e-01 -1.125194982893941376e+00 -4.775645145560482585e-01 -1.658320001061164284e-01 2.610616529379158113e+00 1.022075682338958069e+00 1.560737844405171826e+00 7.117172029682411472e-02 9.060509812595505252e-01 -1.386777825835201483e+00 -1.698551364749258497e+00 1.743474255760643077e-01 3.947565831413752946e-01 6.203121049139057736e-02 -7.700062777262686176e-01 4.208462540656455753e-01 -1.930866758667421523e+00 4.438201886222301606e-01 -6.328548495370729388e-01 -1.337909390919223229e+00 -6.708140681959007257e-01 -3.979458772037949288e-01 -1.119266472278332314e+00 5.985724685956317348e-01 -5.766159805608479100e-02 5.458680044630958017e-01 -1.491567099778333905e+00 -1.534575637806901705e-01 1.391544305740914034e+00 8.218138133817520785e-01 7.238126597196030687e-01 1.114366132134893661e+00 5.321155148102576504e-01 1.458138339792575344e+00 -1.199669875604175928e+00 1.193859248454505195e+00 -1.430702942716162718e-01 2.320872454084806635e-01 1.750793830635776205e+00 1.870712063155081928e-01 -1.145463085749245380e+00 -3.266216551653988165e-01 -3.730702480838097856e-01 -8.429297125508979915e-01 -6.082058390357775179e-01 -1.680700002667460113e+00 1.403992824979878318e+00 2.137502026897113716e-01 1.570770785553654125e+00 2.904420676639954402e-01 2.549199051002968841e-01 -2.565520743122394753e-01 -1.295024101990064347e+00 -2.487271302063008283e-01 -6.545993105907090825e-01 7.737602430101583884e-02 -8.405939762935185078e-01 2.001704994878839017e+00 8.324399596180751537e-01 -2.234487386670636511e+00 -1.330329222980696668e+00 3.718035032674276708e-01 -9.101303459557637254e-02 1.174146750421790841e+00 4.725581113774143804e-01 1.775230903699291374e-01 -9.295284664668232999e-01 1.013793414786603453e+00 2.403128142280764212e+00 -1.248845597608605029e+00 -8.334643468317219916e-01 -5.115344259295321327e-01 -1.104824127489199226e+00 -3.263239236822528810e-01 9.314531878228916595e-01 -3.512386169278149117e-02 2.093795454216017815e-01 9.020848202398346061e-01 -2.603855585318624044e-01 3.620570621514900278e-01 -2.026306988872371928e+00 -1.773485065601697386e+00 2.121457990246324865e+00 -1.037602407137719229e+00 4.219695899931253380e-01 -4.775069845716009564e-01 1.046811361497983484e+00 -1.013574328137314851e+00 -7.519547321407159257e-02 -4.622392461845896416e-02 1.045282601152084156e+00 -1.269442175585460353e+00 2.179603628227882783e+00 3.305405688277762155e-01 -4.798217770000684501e-01 -5.671450816693716090e-01 2.390817323222067525e+00 3.648299876106660400e-01 8.896913965913236244e-02 -8.673647531851448322e-01 -3.431858622367005007e-01 8.235082377570143164e-01 6.775098824778714723e-01 1.310635317200299355e+00 -2.428400797706898040e-01 6.570158284382860980e-01 -7.979357216342146397e-02 -2.028783717958600352e+00 9.566490484917901105e-01 6.532545887495978532e-01 -1.076080283541047233e+00 -1.586889707787597636e-01 4.569272540588268927e-01 -3.954995911275781539e-01 -2.415888271868357404e-02 -3.818674179285262010e-02 -1.107754294268315842e+00 -1.127071321214633715e+00 -1.500933166418867426e-01 -1.786797882022435335e-01 2.139545837754575908e-01 -1.692628315590146704e-01 -1.620443828112449136e+00 -1.404526683990933444e-01 8.985635676164699381e-01 4.986027037977227017e-01 -8.445491117667464076e-01 1.092945659094273658e+00 6.994038020846063963e-01 3.230667657987569830e-01 -1.971016263677994429e+00 -2.188272560482527496e+00 -1.552616185097172918e+00 3.150117593370637681e-01 6.054345170294709311e-01 -1.208917866436345134e+00 3.483856514413354866e-01 6.897317517826448974e-01 -6.913903278110905548e-01 -9.384978586715840843e-01 6.193091864606128372e-01 1.935441560978247710e-01 -6.950770064682986193e-01 -9.210490192977544011e-01 -5.300542855663401554e-01 -1.275320522937702705e+00 -9.137743608071862145e-01 7.580726126150425515e-01 2.134467664916510632e-01 -1.188187663616103729e-01 1.167439302361849451e+00 1.875410409956196567e+00 6.738442173487547704e-01 6.085353470503064299e-01 -1.426065187181125779e-02 -5.827081111563146010e-01 -1.400283492962099308e+00 1.719253281865077865e+00 -1.663996768201014165e+00 6.335323222332505111e-01 1.420734124653574737e+00 4.681391193603555712e-01 1.225009342532892065e+00 1.377600900022382557e+00 1.979789454670441540e+00 3.476810405772763901e-01 -6.942450590821619416e-01 -4.745299704472256686e-01 6.210780637471619015e-01 -2.557099740438756097e+00 -1.505564801866887903e+00 -1.113456416628628487e+00 -5.075457808322215714e-01 -1.321985610791176935e+00 6.121247364272183189e-01 1.239809986505464812e+00 6.734841016387485002e-01 1.163541397930066168e+00 -5.731978192803732775e-01 -1.378413226116627088e+00 -2.760043503992839486e-01 -1.474071320251252759e+00 6.685344899975500521e-01 1.021299518461094458e+00 2.306778055433137686e-01 -1.341122151709242871e+00 6.519072295578642873e-01 3.195079108557815628e-01 1.430321647109092653e-01 2.039825782586712766e+00 -9.006643753273083086e-02 -6.827881283283282476e-02 2.035365095710489403e+00 -2.216084941786688467e-01 -1.373516528543574922e-01 -7.808792471464660878e-02 -2.188282664846378234e-01 6.687680616639861408e-02 -1.838950143808643301e+00 -1.277953812434099223e+00 5.098315635203359841e-01 -5.102215690256233227e-01 -2.273012140467103870e-01 1.289693045206338207e+00 5.277553956493111764e-01 5.832515382732247344e-01 -3.663947200273969806e-01 4.303182344589389641e-01 -2.518077458930583212e+00 6.877980148407790706e-01 -1.323159826550612816e-01 -5.289535248480932150e-01 -5.112937156456707211e-01 1.067886476981902089e+00 1.135477628478792286e-02 2.501781085846021657e+00 -1.865039634105819744e+00 -5.980074793536289679e-01 1.090385691301030580e+00 -2.468478236778759993e-01 7.368351117692089058e-01 -1.748671714433301050e+00 -1.209668136058903443e+00 6.515078647998540085e-02 1.376677928258875028e+00 -5.453836883350458020e-01 -1.156649032308111336e+00 -8.006497476443736883e-01 1.139362397276380223e+00 -3.812427404572840128e-01 2.651758880408507935e+00 -4.311956093324229022e-02 -4.950852600144221571e-01 6.413416378767405890e-01 3.885851968011819202e-01 2.223066534734705335e-01 -9.904612542088271354e-01 -9.061603570069071134e-01 -5.781748868565426136e-01 4.815619951089584738e-01 -7.245019041103945012e-01 8.079079539995025483e-01 -2.825587143811203905e+00 7.015646293363131392e-01 -1.484890988812558321e-01 7.073782491359587032e-01 7.298314376828195504e-01 9.354477685059533476e-01 8.057849184842180712e-01 2.296322805858893590e-01 -7.959088301800967269e-01 5.253563961135914590e-02 -8.313184951648880938e-01 -6.642420300001870004e-01 -1.210860788539185551e+00 -9.396680933381220679e-01 -2.325940239281918398e+00 -4.951907817639383813e-01 4.758311714771967793e-01 8.722421907794907225e-01 -3.563336556315260112e-02 -1.386669874927831447e+00 -3.721268086332522179e-02 -3.885022690158304037e-01 1.545142508898567746e+00 7.272143468481762074e-02 -1.209465419392185215e+00 6.621796888457424923e-02 -1.552767657204659812e+00 -2.295575241077515427e-01 -4.700415074859722320e-01 -2.952737363357529898e-01 -1.464984545814229655e+00 -2.280073268060621494e+00 -1.813007831343959875e-01 1.541036724804963232e+00 -3.355330319773349168e-01 4.849431706095520545e-01 1.750577156385692446e+00 -2.755051610663439288e-01 -1.868222841430400072e+00 8.224765442169132412e-02 -1.300271203820593025e+00 -1.351216253479984086e+00 9.951939960347711001e-01 -5.586682387702756047e-01 4.943666998655456557e-01 2.151855153278947608e-01 6.353268887461999137e-02 -6.245835545355327145e-01 1.028304955529393307e-02 1.145459232293325608e-01 2.514509449400957330e-01 -5.537257451570062328e-01 -9.425351962993293586e-01 2.765059973736187504e-01 -2.185465769561888705e-01 -9.854717359409734811e-01 -4.120671652775873550e-01 -1.155346491951703802e+00 -8.059517766523073279e-01 9.248100707384394603e-01 -1.448101294522086802e+00 3.734399555236693757e-01 1.282985106863926861e+00 2.198229019879467394e+00 -2.561580164341800692e-01 -2.063222031809250012e+00 1.851145039755591748e-01 2.168644900225916938e+00 3.528556030301840396e-01 -1.629204425406280299e+00 1.905655707477710015e-01 -1.568748232861217617e-01 6.225213760275689623e-01 -4.671841917622669427e-01 -1.001661989656131180e+00 2.478951858430969435e-01 9.807314994576694644e-01 1.569247196572556069e+00 1.568788946938409756e-01 -9.561086958976205974e-01 -1.206646423595206130e+00 3.063299650873839153e-01 -4.273415012886711550e-01 -4.695240818011788275e-01 1.552516665277882346e+00 5.225939064356970309e-01 3.131590743191695614e-01 1.589432280217761617e+00 1.857983129772805775e+00 2.165231872826938186e+00 -7.162211158547648893e-01 1.300424416844618847e+00 -9.673184706579499581e-01 1.258362466835782553e-02 -1.231942476403752540e+00 -9.709713761493831141e-01 1.240172331059022470e+00 -1.044310838845051492e+00 -3.460807983324267201e-01 -6.934208119022138295e-01 5.450519719159906407e-01 -2.311009991621769455e+00 1.799844343492675192e+00 -1.273582712854133270e+00 1.510645418845124599e+00 -2.690102796826943643e-01 -8.504837378448650842e-01 9.236910553707587956e-01 -9.227738081376258839e-01 2.870915254042880616e-01 -7.112386443033996697e-02 -3.199973231904080784e-01 1.209426586541322513e+00 1.073746376070240816e+00 1.255493684776338936e+00 1.146768700213793402e+00 2.164733358973780497e+00 -2.808835479034972327e-01 2.428463639919363481e-01 -3.072835522240150996e-01 7.212112196288031907e-01 3.706398394358759729e-01 1.272238316160219984e+00 -1.373486693731101660e+00 3.286189673236944997e-01 -4.564517369346997033e-01 -1.003953078559775225e+00 2.843027687205857745e+00 1.564294641090959948e+00 1.436006219367998327e+00 -5.073121639497049085e-01 1.251759114311310928e+00 2.244686148229586120e+00 6.285359224510945753e-01 5.333903008321725370e-01 3.777534464915324186e-01 -3.491904522541146583e-01 1.393785996989604925e-01 -1.361189120522253715e+00 1.531446513866476344e+00 -1.020371026401190484e+00 -4.373811710634235017e-01 -5.201077294049153421e-01 -5.715377357627152710e-01 -1.084665007419716165e+00 -1.288958902401178497e+00 -9.561517150755739769e-02 5.463773531429623187e-01 -3.041616563020040354e-01 2.256571326569393465e-01 -1.507257532883347351e-01 -1.988760596731722063e-01 7.729807279993549107e-01 -1.294921741108860935e+00 -1.021690032317029706e+00 8.250659264519657476e-01 2.749585950746851748e-01 1.139237907962756813e+00 4.253016381785096889e-01 1.724453699519691297e+00 -1.134508477143281180e+00 1.932830346192696835e-01 9.700805125974116816e-01 -7.664421077162695273e-01 -8.639712444671802105e-01 -1.026696187722535569e+00 -9.248472485125716278e-03 1.460461987706848097e-01 4.460267323759861680e-01 1.462187447920660632e-01 -2.038814728036223156e-01 -1.785420488463897726e-01 -1.052420222882278322e+00 -6.822088726933824843e-01 1.460593786849085474e+00 2.698102814805041771e-01 1.485813336523626460e-01 9.075213782758275727e-01 1.007564566259390615e+00 -3.213022356125919132e-01 -5.385493760946103992e-01 -1.359404081161397881e+00 1.399614178179554580e+00 9.053512776959864450e-01 -6.384514306131059413e-01 1.855554725096444590e+00 6.085763725244071054e-01 -3.734963416728905861e-01 7.408034567798683634e-01 2.897090284746069444e-01 -1.086185923058721858e+00 1.217082197883189720e-01 -6.559431420289043579e-01 -1.367140015658604213e+00 -2.945698859593119390e-01 -2.318510913064747436e-01 2.347784332053029832e+00 1.785010793092724146e+00 -4.147125066700118601e-01 7.105105503350021001e-01 4.307121350751385441e-02 6.872304857313881188e-01 3.305970002872433144e-01 -6.761909345272997252e-01 4.861151222077248479e-01 -6.559036021618619428e-01 4.986038071126480675e-01 1.476257797472755540e+00 -1.276692207328273376e+00 -1.041950087488072579e-01 1.103143825116612131e+00 5.043697541618520352e-01 -1.463493009816857926e+00 8.362364602737487607e-02 1.415199254638189741e+00 4.741959775531939814e-01 7.300337570481618688e-01 -3.442476847836047904e-01 6.799718675589369772e-03 -4.489219378644394021e-01 -6.808326078310354967e-01 4.531703824539827785e-01 2.202958970438979314e-01 -1.700241724911873753e+00 1.533678526432648015e+00 -1.512096106594361666e-01 -2.734787365957451311e+00 -9.857767196373452556e-01 -1.509766721096538422e+00 1.644893605437684592e+00 8.967928519907124585e-01 -6.045881442727440991e-01 -9.410768878712804097e-01 2.916658812482273988e-01 -8.340799619018283151e-01 -1.761702754693987849e+00 4.795762784335288464e-01 1.204811704662169136e+00 2.140762522182260985e-01 -1.073444004536482810e+00 1.490792749688768515e+00 -7.476601173494610286e-01 1.197452809832281334e-01 -6.077790893018460983e-01 -5.476097996305265836e-01 -6.257896831572888896e-01 -3.512806674041228927e-01 1.102324322520110922e+00 7.665487781511981513e-01 -7.001401842304659784e-01 -2.019296081659155973e-01 -3.679699220037593865e-01 -7.723997699310756193e-01 -1.507337439167582005e+00 8.970803880332334224e-01 -5.767542919646003741e-01 -1.525804299993045010e+00 -2.870633334873409770e-01 -1.455162405105296264e+00 -1.304080877098362068e+00 1.807152463038517315e-02 -6.991970831367249062e-01 3.350313291529301574e-01 1.497166414987546046e-01 -9.635380944381164436e-01 -3.367991548813993596e-02 -2.779402286249807119e+00 -8.054600920312043888e-01 -1.894542632207814048e+00 -5.955093894506321428e-01 -8.387339305688338298e-01 -5.920938011906397014e-01 -1.786205068617238434e-01 -7.245694509453350918e-01 -6.139895749353863064e-01 -1.166800599223290158e+00 1.277944953416686458e+00 6.948353025057080190e-01 -4.946266864252137907e-01 7.916185147396892496e-01 1.322546096638876900e+00 -5.258283974103246106e-01 -5.739332159946025635e-01 -1.275047203838027166e+00 -5.923899568714994235e-01 1.953093300698243384e+00 5.049507470324757774e-01 -2.072148737042815714e-01 3.481811359059763800e-01 9.818135464049057570e-02 1.268209013059142798e+00 -1.863371003091636446e-01 2.191612523550031666e-01 -1.136861395855184531e+00 -1.533922659697837476e+00 2.559595120080362385e-01 1.453466138994832013e+00 -1.734876624539427370e+00 -1.722597107271046923e-01 2.441065518634391307e-01 8.054447986297856854e-01 -8.884751434743609622e-01 5.026019691526143474e-01 -3.654078201404392656e-01 3.732284819663757580e-01 -2.971775161013022470e-02 -8.096614273726647770e-01 -6.185629387627793185e-02 -1.486784618915829137e+00 -1.361878477796577780e+00 8.237209536843232982e-01 1.078798085851545574e+00 1.312896202613224927e+00 -7.920268729994970336e-01 1.208070109583671420e-01 3.284006872306208941e-02 -6.361243864506808121e-01 1.490634828425454195e-01 -9.653035596203317636e-01 -3.800661532242839424e-01 3.454118209132938100e-01 8.708064558631269936e-01 -1.113584437031651220e+00 -9.854895844291368112e-01 7.690674062624553997e-01 -1.960323642128857013e+00 -2.116444798706157149e-01 2.671073973813527846e+00 -1.124044652569575309e+00 1.777171321509711133e+00 -1.256308058416972795e+00 6.907454173910226869e-01 -9.519738980119035743e-01 1.384969296702903696e+00 9.432045114600652314e-01 -9.117043287741015689e-01 6.036229096957884677e-01 1.148324665466477379e+00 -1.542860857123756091e+00 1.386191448416823346e-01 3.423917266402082826e-01 5.244603082139726036e-01 1.244467600498892379e+00 -9.105636635003629131e-02 -9.767132666641502314e-02 -2.555074005872915999e-01 -7.213416032566876135e-01 2.002473567762786733e+00 -6.010650820554326070e-03 -1.452430423597584674e+00 -3.391128628858633975e-01 6.395235196443355141e-01 -1.502244712818464167e+00 -1.161545368007795842e+00 -1.378500755100063591e-01 -1.119532980403668887e+00 5.337434019131250817e-01 -4.008838869737406108e-01 5.967740131315880658e-01 -9.728074707821368072e-01 -6.921772516639672634e-01 -6.240303150914325858e-01 -1.404273369374970715e+00 -1.197525958993467254e-01 -1.574326289499883569e-01 2.795727745464811620e-01 9.501497616784790878e-01 2.151946997454774024e+00 1.036391213280015267e+00 8.830134808979921424e-01 -3.096448063601968115e-01 -1.583354204941621379e+00 6.159333845540992947e-01 1.076148437910378133e-02 -5.959260261707228779e-01 2.327586688381099833e+00 7.566897778762047277e-01 7.404822505684895972e-01 2.438537529404342097e-01 2.258672538633765270e-01 -1.143211193333654174e+00 -4.623900150875135950e-01 3.316023036662295309e-02 2.185650310697873078e+00 -3.138442897596668835e-01 -1.187943638431878945e-01 4.188660006272997838e-01 -1.243964721731173784e+00 -3.134780332705442984e-01 7.673832779646001523e-01 -3.305507136254084433e-01 -5.299051328041112230e-01 2.089139504340175313e-01 3.131233717698616026e-01 -3.613342302940864559e-01 1.304291829554277116e-04 -5.333915534117820156e-01 2.928125495951632296e-01 -9.445274102675101924e-01 -4.259860105238053585e-01 -5.888719263911798563e-02 5.908725796176333978e-01 1.464217033056707029e+00 -2.218916851795818268e-01 7.344767183945172251e-01 -2.801586761140874016e-01 -5.967096919908156938e-01 4.248029623143798235e-03 9.864974283382067499e-01 7.711608506975395905e-01 4.012391574594323385e-01 5.384831104537750601e-01 5.434540647526622248e-01 -1.537939161417422262e+00 1.237271877897423988e-01 -9.678582282592982367e-01 9.610073000862513481e-01 -4.130476469801721562e-01 5.398792097415096025e-01 7.038429806655738252e-01 4.036944390783809289e-01 1.041807913191923118e+00 -1.143720817437566678e-01 -6.538264538148056415e-01 -4.348796220189932171e-01 -8.980624872239375556e-01 -9.100856985308395375e-01 3.786671689906493388e-01 -3.847716752108135685e-01 -1.062375426726721583e+00 -9.858107727889516836e-01 3.127155627844956376e-01 2.978357019081644408e-01 -6.475300746545648023e-01 1.015671072360845029e-01 1.346074035014220849e+00 6.306156623682229734e-01 4.794588465638269931e-02 3.538785373130275413e-01 -1.043460531134621228e+00 -8.674875540333928381e-01 1.198810901907775145e-01 4.491759424374764387e-01 -1.000535461808827575e+00 3.996798606534551213e-01 -1.317293009518962776e+00 5.207084079429583623e-01 7.053284833324716674e-01 2.977467866200541047e-01 4.889586001957221262e-01 -5.613047741719765504e-01 -6.482740090939591582e-01 5.874521659177283084e-01 -2.259919089343993548e-01 -2.649663182163985997e-01 1.833099390751116609e+00 -1.454933285781898178e+00 1.375071216288568099e-01 -1.148786079903237889e+00 2.325255749315412679e+00 -2.203614242741962936e+00 -2.516955596398049444e-01 -3.587329333120127250e-01 3.698286556686774529e-01 -9.281402843384410281e-03 3.290977618990131859e-01 -1.223241704159550691e+00 -1.749890174818473199e+00 -3.746041814442546691e-01 1.835455683721777809e-01 5.420735598032311309e-01 -1.207522594142628858e+00 1.168403253872083880e+00 -8.673062753649439793e-01 2.786980150266000766e-01 1.945366718811549989e+00 -1.526240310154129975e+00 -9.133411446680514412e-02 1.947575765890842581e+00 6.696127826890344581e-01 -5.357080932190955158e-01 9.745021955248595047e-01 1.794079030826949639e+00 5.673811841114689836e-01 5.455830422585754569e-01 -5.157544867449983528e-01 7.271128480462087929e-01 3.063785711477470031e+00 -7.289275777536398382e-02 -4.929209705047392087e-01 3.747076943709561347e-01 -1.437460697713563995e+00 4.566655392468734614e-02 2.043742936215818817e-01 1.303009177857929135e+00 9.144184750626078717e-01 2.012879172539381034e-01 8.832841771569132083e-01 1.521394321887766132e+00 -3.907884916149153565e-01 -1.100309089215281810e+00 -1.731917500876810179e+00 7.091530847059391851e-01 1.192719924975668810e+00 1.548006026538127022e+00 9.500675577975267183e-01 1.047779755618072128e+00 1.343757299676225259e+00 -1.289935857739483271e+00 1.768917432279994095e+00 -6.912438637709536482e-02 -2.303348776440955703e+00 3.105005454431404299e-01 -8.782282501298903366e-02 -1.458318780485232447e+00 -4.895909844770693353e-02 8.551833745348476068e-01 -1.780385387721600710e+00 2.098340425541232734e-01 1.942417920731485781e+00 1.646985035806124875e+00 1.669558986017102564e-01 1.899987498378312434e-01 -5.105864916609057502e-01 -4.523551188925256650e-01 -2.173914749438161209e+00 1.330813015532525956e-01 1.016102602577567016e+00 -1.620655285297839976e+00 1.412760226152902199e+00 6.248904046455143746e-01 4.389316430585148976e-01 -2.123083672612524175e+00 -6.464027032291874697e-01 -1.561659331372232895e+00 1.180838072579038611e+00 -1.980607850324265021e-02 1.261405180053078334e+00 -5.077082409221661541e-01 3.451106446116131155e-01 -1.091545292094660002e+00 -2.694238769421433144e-01 9.731264824192946694e-01 -2.326292096340691895e+00 -4.232903166453195198e-01 8.281658427615414819e-01 -7.989607960163105371e-01 -1.389914075417096662e+00 1.285781969265434199e+00 -1.249186172250728921e+00 -1.135996789113041139e+00 -1.254154596208221673e+00 1.407972861408605780e+00 5.946125536772507020e-02 -7.918122920086859695e-01 -4.094141215808735218e-02 -8.248623706833340119e-01 -1.865365639618919158e-01 1.030604104753624517e+00 1.263254565351785041e+00 1.959086806748486786e+00 6.873794632154178741e-01 5.151248915418981111e-01 -2.539662455726893864e+00 1.211195385836666416e+00 -2.155233801754952161e-01 1.865773813160926053e+00 -2.105900830550209296e-03 2.557757861293149748e+00 -2.011468682553627652e+00 -3.093273738336754231e-01 -4.311971367082076401e-01 -9.985581996003241312e-02 -1.527035562751685838e+00 -5.343992405671124102e-01 -1.294095694365820018e-02 1.293443895213690631e+00 -7.646563172029371414e-01 -1.330610515405950878e+00 2.464560039716256756e-01 5.864469869360342535e-01 -1.469033784299226930e+00 7.137218375129407433e-02 6.506647382024385307e-01 5.576735557003967836e-01 -3.777319042875778576e-01 -1.027252491900420450e+00 5.312761239998283758e-01 4.690537621148727077e-01 -2.550285017290045420e-01 1.885572873478625677e+00 -4.043511262953746743e-01 -5.395533706347759306e-01 -1.780761715228354136e+00 7.538819034850424705e-01 5.888258416453808763e-01 -2.463458229799051213e-01 5.214116658981815533e-01 9.821122014707730496e-01 -5.056159428048920268e-02 -1.375166892157720699e+00 8.400254399780149317e-01 -1.639296261239051811e+00 1.369616926409414237e+00 6.319100651765231502e-01 2.326360745559764798e+00 -7.517686825230431857e-01 4.430094350587618357e-01 -1.509955172924677624e+00 -2.225810751220824169e-01 -7.570793010046360516e-01 2.215825414336775712e+00 -1.461159659971809077e+00 -1.328465903872113829e+00 8.334565530533702415e-02 3.061892685125953140e-01 2.137431435474226316e-01 6.856311742942944321e-01 2.178772166522453813e-01 -2.864759366618031475e-02 8.995255913981070606e-01 5.477837860274102910e-01 -9.496130429792311034e-01 -1.234365519499722730e+00 1.274680011543293690e+00 2.341519235413827893e+00 -1.147472556655540821e+00 1.092597844519502814e+00 1.727847308848876606e+00 8.736275386130422371e-02 7.816077252591042690e-01 -2.317997264293456539e+00 2.387328427124378594e-01 2.004920741792515226e+00 3.869550630827703341e-01 -1.764588138726735922e+00 -8.257992250551913216e-01 -5.829744533990424138e-01 1.029144693497179713e-01 1.205564245941340928e+00 -4.287166755392163853e-01 2.902949025989949305e-01 3.194359356260169092e-01 -7.672203917387526717e-01 5.576317871257659986e-01 -1.759203323456375312e-01 4.926879522153795876e-01 5.120899890322875292e-01 2.466883012825927146e+00 -8.142917304953590785e-01 -1.301740155021743561e+00 -1.309279713301374937e+00 -6.965949516205182102e-01 -2.115434398547398676e+00 1.815858068547620885e+00 -2.642078736164626268e-02 8.278395126666203696e-01 6.162074084473035951e-01 5.605547245738874418e-01 -6.204671140580373390e-01 1.487131682523366027e+00 6.242173652235140091e-01 -9.396945899426852877e-01 6.613751648284545981e-01 -1.083271038210621873e+00 -5.141130945698827448e-01 1.158008859453899669e-01 -7.602387191633886987e-01 -9.527241116488252004e-01 5.520457858012983721e-01 -1.028898326726218615e+00 1.532311260367852368e+00 1.050206610465410861e+00 -1.380794962472300158e+00 -1.562359276798049867e-01 -1.252667397766397128e-01 2.532726412586023823e+00 5.033891335830018576e-01 -6.836563464195347661e-01 2.826584614924783079e-01 -8.024809514256678877e-01 1.299241458591234855e+00 -2.465581827376794433e+00 -1.148505831756606810e+00 7.237452752427467884e-01 1.791607858027178146e+00 1.034168077412054298e+00 7.810917402885200200e-01 -2.336246751604443006e-01 4.580355507511623681e-01 1.023568942171303231e+00 9.142578450796878808e-01 -8.497369162950174637e-01 7.913000662922903272e-02 1.203767459377292903e-01 -1.802879009610156569e+00 -1.243516266928889280e+00 1.493659410282717204e+00 8.279440634875842031e-01 -6.473326843881435644e-02 -4.261367318894579426e-01 -6.484918345060944889e-01 1.321685706533285654e+00 1.473080807705454687e-01 -2.023562647944102399e-01 5.770989780252782086e-01 -1.646619217301062754e+00 -9.285814193895706170e-01 1.267039972466645015e+00 -1.121610859769992974e+00 -6.391909216243564229e-01 -2.919081615468774316e-01 5.490467159826238897e-01 7.451565030748664720e-01 6.715342246038766838e-01 1.526175565085763908e-01 -4.620539838517672138e-01 -1.319365491281765834e+00 5.225658381621535176e-01 -1.472887552031433955e+00 2.351601138859398255e+00 -1.959213701121280682e-01 9.672847552970931240e-02 -1.521516992395049117e+00 -8.237586895791371155e-01 -1.027412672323863463e+00 1.600846135465941122e+00 -4.205218815523886766e-01 5.566053448392473818e-02 3.453758303021700615e-01 1.641852862862347440e+00 1.641418806111372974e-01 -1.561547816899421015e+00 -3.325928298160418795e-01 -6.555007862681666575e-01 -5.751700740393300704e-01 -1.428242289306276384e-02 6.001121044857249398e-01 -2.820014674422159473e+00 3.744175810710804742e-01 1.216737939125033030e+00 3.995232273290892921e-01 8.255244389131136673e-01 2.741365166850988633e+00 3.314480992433261330e-01 1.028749588302468210e+00 8.021152437071027430e-01 -3.965103671618677161e-01 4.024665870894780784e-01 2.170222747282824827e+00 4.187227342496634974e-01 1.302841915845271759e+00 -3.463133442169524789e-01 2.431215019170801739e+00 -1.801700322258753983e+00 -2.126987251308330162e-01 3.806896542128802574e-01 -1.871410791194220158e+00 1.491952521238048557e-01 6.826563889182493128e-01 7.275836410487226402e-01 6.246144759957441561e-01 -1.843233308117232294e+00 -1.504792107244874722e-01 2.288869906660489228e-01 4.605224145126498025e-01 -1.264249449754759169e+00 -4.686087387601747117e-02 3.503894692215505646e-01 4.413359144844146709e-01 -4.655660556575658138e-01 7.422067865138125276e-02 -5.375684743336828220e-01 1.775237029051191850e+00 -2.181131605388793915e+00 2.949046893352231802e-01 1.784332174299443130e+00 3.022206472169004787e-02 -1.717018644215679180e+00 -1.382806253901515681e-01 -1.101688333218013849e+00 3.795122646142720657e-01 -3.421411234385555722e-01 -3.681084922297543360e-01 -4.365745263165368151e-01 -6.780410346968375190e-01 -4.306006276080481254e-01 6.304453722376341940e-01 1.404165524509769947e+00 -1.785049665818039255e+00 1.710525541145267336e+00 1.738437379056983589e+00 -2.298186549467884712e-02 -4.446052134608109441e-01 -5.353764641627388743e-01 6.928699663163624400e-01 -2.764181998465597978e+00 -3.186734658330986902e-01 8.939579953020783121e-01 -4.384994588186357234e-01 1.138511787278723153e+00 7.800583245484734585e-01 7.777690895015590966e-01 -3.908510192286977492e-01 6.504962401911025260e-01 1.191143312113200903e+00 4.074289714295856180e-01 1.149610364702802423e+00 7.964039561829744374e-01 1.140064100271299230e+00 7.543530595925327376e-01 8.140963884052182520e-01 2.600797005728744171e+00 1.295910704234723987e+00 -9.795177225021438616e-01 6.438937048870831958e-01 5.958010208380702943e-01 -1.053746597434063847e+00 9.121423225305053117e-02 -9.832969949558161005e-02 -5.591483158884854587e-01 9.338564471306378678e-01 8.592409731867257650e-01 -4.249597422560827953e-01 -1.192416301000199574e+00 2.790096536602973409e-01 -6.707429025317360738e-01 1.201834612320668461e+00 1.016530765321446594e+00 -3.448757566231854810e-01 -3.846382704324787793e-01 -1.471656355631730362e+00 -4.711322764757592818e-01 -1.388207507298063609e-02 -1.170689760327408679e+00 -7.600984315437590011e-01 3.754479447484468380e-01 -8.190139433428776927e-01 -1.395755651842309764e+00 -1.141403015259292442e+00 2.678471976935531185e+00 -2.965922438053816834e-01 -1.487564286089967380e+00 6.461070308508243265e-01 1.779677757060580179e+00 1.415147455945828803e+00 -2.489920557343447083e+00 -1.184862865667798693e-01 8.789943291595775365e-01 1.014604889717498182e+00 1.010477146997168951e+00 -1.316381691175829260e+00 1.360374198034458408e-02 -1.089492057004671999e+00 -2.882342632390043069e-01 -9.410762447393437036e-01 -1.109470097925616683e+00 5.179088699215249614e-01 -2.709214585779998741e-01 -2.803806108405270670e-01 9.000296373166736252e-01 -1.000887126277266059e+00 2.785521931416317098e-01 -4.961112997699260174e-01 -4.729528820975053005e-01 7.865225669495908845e-01 -1.926825547183785847e-01 6.925358757233671669e-01 -8.114334422319786633e-01 -1.521538073689728821e+00 -8.196147360063044118e-02 -6.875215890229187110e-01 3.831788965645615552e-01 6.876075189468284776e-01 -4.093813959811958836e-01 -8.108571715524730550e-01 -4.288422404427568169e-01 -1.500260465954905920e+00 -6.741836786932405845e-01 -1.000372351895607137e+00 1.098627833762612083e+00 1.918157830480084369e+00 -1.600649650182212613e-01 -1.629841207631991917e+00 -8.949151056592834219e-02 7.706775091976660885e-01 -1.576678840679596183e+00 3.556463349914704697e+00 -4.846164094683304002e-01 8.335397006010796250e-01 -8.286331620457308977e-01 2.146346775717124622e+00 -3.799960886793083970e-01 -1.036142491788801578e+00 -3.609098830564704263e-01 1.605913111648119784e+00 -1.287936686183651203e+00 -5.027300429822582073e-01 -1.751283404458742643e+00 8.123860234026957228e-01 -2.221316842596162133e-01 9.067415158394023234e-01 1.716650697584686247e-01 -2.830892586976870851e-01 9.725807332981681874e-01 2.076028812230711063e-02 1.075439137302768078e+00 3.087567441673689794e-01 -1.219149123479998653e-01 -8.754482918480138709e-02 8.708122040241537132e-01 2.047287836706007114e-01 7.956213482798112080e-02 -2.144747270905002223e-01 -3.530618239187170992e-01 3.030664802771314559e-01 2.301410769545299662e+00 -7.667882107370765921e-01 -3.659660941775088050e-01 1.435962897317140774e+00 -1.479136150607895273e+00 3.593160935824354918e-01 1.758074695331693360e-01 2.310115731421562846e-01 1.569864806879168739e+00 -1.154788182051897927e+00 -1.632859391724347020e+00 -1.250111092047471617e+00 -1.698555184826429088e+00 -3.205653730085383790e-01 1.006154999177089282e+00 -1.047904176651456742e+00 -9.593623533839588102e-01 6.742637214901971154e-02 8.670449344169994799e-01 7.609796037273550695e-01 3.414899078890470951e-01 -1.591793743503662206e-01 1.280968892663402858e+00 4.511563737658825235e-01 3.626798794575432361e-02 2.578375884370596172e+00 -1.224990758552680914e+00 3.409592222333656109e-01 -9.971154969690386727e-01 2.405118408774144234e-01 -6.071080844511265173e-01 1.232710700462563563e-01 5.502016535531161212e-01 1.955045240972699938e+00 6.094695483574376071e-01 -1.384363283987897209e+00 1.117234209854365071e-02 -7.399717476611923639e-02 6.582120922532784801e-01 1.053570547527407530e+00 -1.320105296630774250e+00 -9.050266726487367075e-01 -4.435574200275765322e-01 1.526508450844369147e+00 -4.701684078193855698e-01 -3.909524019439634124e-01 -1.510658051869315510e-01 5.277890186985321197e-01 -1.149987514688870949e+00 -1.656679100323505960e+00 5.647503261895216869e-02 3.459362812073378535e-02 5.181094234626489881e-01 -8.072008128981954245e-02 -4.316147121063443337e-01 -6.749423120291185851e-01 9.187017775668301356e-01 2.295605325770371241e-01 4.399885643019113557e-01 1.627289405880789908e-01 7.872249630221485328e-02 -1.570179866894648946e+00 -2.041387877242259563e+00 -1.663452469566871206e-01 7.824875267415016822e-01 -1.344013635969186549e+00 1.109759935138608045e+00 -8.222243471321128983e-01 -4.627712259175076337e-01 4.812301946298541688e-01 -5.491037121072204208e-01 -1.421126697470332489e+00 1.075865228714297100e-01 1.326081135172090919e+00 -1.111687947726528874e-01 8.899106952548366811e-01 -3.546402406981519762e-01 -1.001502613537642805e+00 1.375615502914665778e-01 1.435594944248306470e+00 -1.484455341995365218e+00 -8.062384798280090026e-01 4.219962218634197293e-01 1.903591197707291238e+00 9.805429139493240798e-02 -5.037085388029846067e-01 -5.499092099799918198e-02 -2.998791285129979722e-01 9.270556943689868268e-01 8.230375692003699672e-01 1.023965642498069206e+00 -1.628605712904457103e+00 1.298495081734643009e+00 2.867655115565783119e-01 -1.873074843367942555e-01 1.710500997858607874e+00 -1.089871255567718578e+00 1.776915953451899677e+00 4.939843192408538974e-01 -6.438649048535105557e-01 -4.957404214779569385e-01 -1.518148190245584450e+00 -1.236742044184511391e+00 -2.938972307624105884e+00 -4.125730827720873184e-01 -1.189067069661594145e+00 -6.954729932432568429e-01 8.262670339377251594e-01 5.196345851660496562e-01 2.412299237796645457e+00 -1.084539591960815397e+00 -7.652450931219725340e-03 -1.807691058877440859e+00 1.718969097611451613e-01 -1.202546997509592874e-01 2.054887412240035127e-01 3.477075986916582928e-01 -4.249015014026361614e-01 -6.462389772780626762e-01 3.928382727500965288e-01 -8.296481768657252287e-01 7.318414730230884402e-01 -1.188276058902602461e+00 -7.141312021608242633e-01 8.879081276641834219e-02 3.366995262503953978e-01 6.887822362010111998e-01 6.459489853654982738e-01 1.056475998194803326e-02 -2.435835184774144846e+00 1.298815349126394014e-01 -5.246034812377546874e-01 -2.182113807879117462e-01 -2.722965721461104507e-02 -5.427623980394510328e-01 9.885277666152580966e-01 9.033890931823248538e-01 1.012371899363424310e+00 -1.056600358857978206e+00 1.024832985296343590e+00 1.348479867119499742e+00 6.626253883916154441e-01 -6.768176662583138548e-01 -4.651324467512934491e-01 -8.056550639575246198e-01 1.087754815287300891e+00 -2.372208815835864515e-01 -4.306569766012215417e-01 -5.818483915358398928e-01 4.956340480822295502e-01 5.528159322482999460e-01 4.723139865452866681e-01 9.162048417178680904e-02 1.463358937955922867e+00 -2.084269296879510402e-01 8.175787742999504060e-01 -1.804861458719861367e-01 -1.205734281086286996e+00 -1.008718862828679869e-01 -2.742588542973978250e+00 -1.724495035836123069e+00 1.178098665093146175e-01 -6.105702378616536530e-01 3.254386281894315891e-01 3.203457163085066672e-01 1.767180565545541371e-01 7.073888524561574576e-01 1.461345497911670011e+00 -7.629357543882590020e-01 1.053331431941338714e+00 -7.714533141918021864e-01 2.492011094517222747e-01 -8.094207668560549074e-01 7.361969938723424978e-01 -1.034405941302282805e+00 -8.894227486405844596e-01 -6.243770078613748442e-01 6.327418482177655790e-01 -3.036652981020740438e-01 -2.911707268697045214e-01 -8.183185097258140195e-02 1.093114192881641911e+00 1.267073922722527612e+00 1.611823024653410430e-01 3.521030932403274027e-01 2.156457128422624159e-01 -5.125631211981546143e-01 6.552279481188293120e-02 2.299849569627432366e-02 -1.064788482034445982e+00 2.775980297500951766e-01 -2.320553138997452636e-01 -3.503912662302729325e-02 5.318340022049198312e-01 1.464067567364896183e+00 -1.035652901414535698e+00 1.069626476410958371e-01 1.006690898121839650e+00 -5.592793215044991051e-01 5.684547229828958992e-01 5.926120803017542737e-01 2.013121458301904143e-01 1.272107214883176629e-01 -5.474042500120260835e-01 -6.991716767846084535e-01 3.014798176989000877e-01 6.737535050314469309e-01 1.134365583274733247e+00 -9.404430839565435241e-01 7.726591290152542424e-01 -5.537117501546057197e-01 2.105994168570275160e-01 -3.159118474166126567e-01 9.712512474112715288e-02 -1.842591447891968492e+00 5.888868849448094522e-01 7.150011008510611665e-01 2.656074612020348225e-01 -1.405111382942494658e-01 2.091999577188474735e-01 -5.125723474099603827e-01 1.032483781172307234e-02 -9.029714408185852623e-03 -2.358814265032703084e+00 9.013766860646944545e-01 -1.726179925288018335e+00 -1.480867043960063523e+00 -5.213112440040146289e-01 -1.956144975790688578e+00 6.910196853167953623e-01 2.733417984486494201e-01 -6.384274409109067516e-01 -1.352867920254129386e-01 1.041603051724513618e+00 -1.841948173138381994e+00 -7.379459314310472806e-02 1.151156799054890323e+00 -5.225351143817770216e-01 8.157488289801043679e-01 1.883898718987225551e-01 3.364170990174469855e-01 5.300570227910881282e-01 1.283022099116571946e+00 -1.211090189358154712e+00 -2.516111072066244514e+00 1.189304296100213154e+00 -2.089947631087718805e-01 3.315636432955972879e-01 6.289415174049094448e-01 -8.334043193045258535e-01 5.021083846507632398e-01 -6.941991224098532920e-02 1.883377425495633029e+00 2.279231328081133157e+00 -5.973960967349567497e-02 -6.616355477748740999e-01 2.969495915706983347e-01 -8.499333833943977234e-01 4.518028099746203563e-01 -5.161536500417357454e-01 2.446485193477183351e-01 -4.994900542426961576e-01 4.458429415597074397e-01 -1.400871519367057561e+00 -8.573878981802309784e-01 1.045612669584182974e+00 1.220379948920756963e+00 6.949430547776470624e-01 2.704512454382778097e-01 6.154280182649249920e-01 3.475947107495367394e-01 1.212505680512572459e+00 -3.846039909442633409e-01 -1.658910820676961162e+00 3.603644515124381220e-01 2.904708397306961509e-01 1.632252655854787626e+00 -6.323137798695487033e-02 1.759945800087822088e+00 -7.803906009514923747e-01 -8.389349216914308849e-02 -1.637737684131836069e+00 6.272914230565233840e-02 -8.505414341645947118e-01 1.155155217914665133e+00 -6.152278033912829402e-02 7.400752339126903667e-02 -5.986898382188241552e-01 9.927515364035756074e-01 4.002298455899971907e-01 3.845148585796415164e-01 -3.617241106205613677e-01 6.792514382736644096e-01 1.328671561897192044e+00 2.321770935474012920e-01 3.677584845813788306e-01 -1.218186823994205525e+00 1.596252565927066769e+00 1.336272798768946668e+00 -1.891079456534406622e-01 -1.821038721138054373e-01 1.070496980294069367e+00 -7.999653630462029152e-01 -1.321944686143689873e+00 1.535699086644789935e+00 -3.860650740822301752e-01 3.754681314923776769e-01 -6.541276044530313083e-01 -7.551949468558901701e-01 -1.732038812788941895e-01 -5.513575489069078017e-01 1.423448833018500226e+00 -1.832191317636313599e-01 5.689776570683086065e-01 -1.010714499234886654e+00 2.475257094448457540e-01 1.428797987429722749e+00 5.021672977418815131e-01 -1.052731012701060065e+00 1.791667005366960330e+00 9.001599556242749767e-01 -1.883024150636049443e+00 7.330796474398901807e-01 -7.673221569399673037e-01 4.131073412150076507e+00 -2.898924925940748465e-01 1.423285309053421877e+00 2.713159331467847601e-01 1.845238927379685201e+00 2.097027315751255561e+00 9.721101109389459483e-01 2.993307341183195081e-01 -1.608572103642487150e-01 1.397943320238487219e+00 1.750010829338543850e-01 1.978277017995516918e+00 1.193486725353274797e-01 4.953108972170338631e-01 -7.503969475566699687e-01 2.916182154315957731e-01 -8.088716646218543360e-01 4.490033143186454578e-02 8.307422341198004156e-01 -4.479549153003036660e-02 -8.679079081499237180e-02 -6.420679126231741973e-01 -1.780925001495912818e+00 -6.418360501172321042e-01 -3.876797652292525154e-01 1.669705461952679937e-01 -4.545612986648948084e-01 -2.774222239502673881e-01 -1.594206258145003607e+00 4.957715703101431837e-01 7.157450434850960441e-01 -2.648214425934142247e-01 -8.522241428453859458e-01 -1.733695727891093052e-01 -7.431773298431659401e-04 -6.551406974545519457e-01 6.330016084291829603e-01 7.664762368066810883e-01 -2.034739023055881724e+00 7.762256028406441244e-01 -4.088891155396184862e-01 9.249258819176942037e-02 -9.228812239883169566e-01 2.440413642171113950e-01 -8.581418449592249642e-01 -6.674343415573844585e-01 1.961493477208050562e-01 3.434814662959067566e-01 -5.050843453652135162e-01 1.071108389216581136e+00 -2.826271330369248269e-02 -5.457624072927501624e-01 -1.168205556626330077e+00 2.402537643075740359e+00 -8.026414319296379385e-02 5.244949468599720971e-02 3.752979880690315295e-01 4.663548182384092966e-01 5.910177513455789899e-01 -1.111246931929468662e+00 -2.916564946765972666e-01 1.118116547217556267e+00 -6.124516047407194685e-01 -8.035341477788044973e-01 -2.491923619313501648e-01 2.752465558006791380e+00 2.050470269048092931e+00 3.677561826589835769e-01 1.296800908878517955e+00 1.731126406346505053e+00 6.966234068706245175e-01 -3.120331584595100738e-01 3.563438478079465899e-01 -6.388670127679899058e-02 -5.620051418105812546e-01 1.405805814268280995e+00 -3.357327074160941227e-01 1.275213702885814371e+00 2.458313797361576736e+00 3.904158091410271925e-01 1.433418756074502642e+00 8.883648246867229537e-01 1.443397769849076973e+00 -1.048054117830192089e+00 2.508150029178915830e+00 3.565176250527988810e-01 3.451854493359549081e-01 -1.184408701453417256e+00 2.179296843842124964e+00 5.465582740352099567e-01 -3.391786173868788223e-01 9.071600568142278165e-02 7.088164694978076330e-01 1.144902004181655331e+00 2.845774635684914511e-01 -1.446727701702259061e+00 1.507403573934354979e+00 -3.446470745321080220e-01 1.456163512188410059e-01 -1.273289614708376316e+00 3.871772254608239483e-01 8.991892214370523773e-01 2.666942375093972473e+00 7.179519673025576143e-01 -7.037772749916499926e-01 7.194550161503658892e-01 -3.800638224800229059e-01 9.660175099306396174e-01 -2.733876320815780692e-01 -9.430013093412163705e-02 1.415582171652649768e+00 -3.062752538370570599e-01 2.659459795282828054e-01 4.804151504483712420e-01 -5.949698945838861608e-01 -2.018990465638577092e+00 -3.493500211481977424e-01 -3.879571982679311248e-01 -1.375357404660223215e-01 1.416175247512002355e-01 1.790567913839362868e+00 -1.149350494680237755e+00 1.699515796087776254e+00 1.297768055687522182e+00 1.401541780649283808e+00 -1.568833196285621234e+00 6.996602526448286730e-01 -1.717577818952149782e+00 -1.197119381790658077e-01 4.828413670854853623e-01 -6.717354464615239440e-01 1.993541865864944251e-01 7.763429855563072080e-01 1.293266519013723581e+00 1.606928772413452444e+00 1.854003255384135240e+00 7.766887858955069390e-01 -6.650378246603695365e-01 -1.407824528466132596e+00 -7.048216473559515416e-01 -7.669440774347789924e-01 3.371634312220471719e-01 -8.596166344727923514e-01 -3.836088417621053570e-01 6.106765497132974341e-01 5.818151862994996870e-01 1.098230099069329224e+00 1.071594017702683699e+00 -3.409382673934844288e-01 2.465606865729721431e+00 -1.000384909282426182e+00 2.964774111563288871e-03 6.451208701272582724e-01 -1.130139334209863788e+00 -5.420090971554384351e-01 1.477996276318151780e+00 -5.210772574249110667e-01 1.135751571600964294e+00 -3.979043942131016975e-01 1.256618857985955628e+00 -1.528881672646047685e+00 1.232180149029850069e+00 1.366637723456595177e+00 -1.178697212711798947e-01 -2.367984139755991979e-01 -9.269431911827525905e-01 4.318830503196904869e-01 -1.137160319884784165e+00 -1.038893814728217402e+00 5.870410231017701985e-01 1.668785976983802488e+00 1.122827752635198184e+00 2.586404711892766328e-01 1.139395297877406482e-01 -1.304195814202378512e-01 8.506012730249850051e-01 1.136271355046643006e+00 -1.525882073010267792e+00 7.680144101544246205e-01 -9.738713326770061240e-02 2.984782651503111173e-01 -4.386649948215163297e-01 -1.421454518092909014e+00 3.382807499365353410e-01 1.436002370164011666e+00 9.231170539031439137e-01 3.047155713344185807e-02 -2.438318069099875973e-01 2.581462196753922522e-01 -4.007312050250464996e-01 -3.979457470904904787e-02 9.472603813606307321e-01 -1.681737737480378359e+00 -1.182086801601178072e+00 1.024090615069332744e+00 4.731293264652652875e-02 -8.518024219887423421e-01 -1.036263941460562110e+00 -1.531474631834982336e+00 -1.022815852203770248e+00 -6.568766509140402388e-01 -1.215664889247012770e+00 -2.623200804786859908e-01 8.808523817070822437e-01 -8.078204323394683195e-01 -1.063426072802005740e+00 1.019266960982669751e-01 -6.233136460665585910e-01 1.023841775585671021e+00 5.416119125776597265e-01 -5.527040745972225944e-01 -1.214963292850123278e+00 1.734223469647915294e-01 3.838002317805158103e-01 9.742103231686642939e-01 2.194522494511630117e-01 3.139263868209997699e-01 7.279399006128423055e-01 1.596137235636494456e+00 -3.413373430374710971e-01 1.926074858060872197e-01 2.964233228337087578e-01 1.790709331868559906e-01 1.078489747360426465e+00 1.229267457798517288e-01 8.884714417755658344e-02 -8.407061801229318010e-02 1.377012889877987367e-01 4.831784453952449043e-01 7.546976722425524642e-01 5.377133942157030777e-01 8.362134628047188101e-02 -1.209702670543356257e-01 -1.432589132943031807e+00 -6.274891886158950882e-01 -3.153433300054040433e-01 5.877326599208747560e-01 -1.303842147362933163e-02 8.298141669252299124e-01 -2.706725791234841361e-01 9.910340813858876940e-02 -1.162835843839961497e-01 -2.443493164480043944e-01 -1.037076490482279123e+00 -6.352155925662463787e-01 5.856106346097864623e-01 2.336099544216072577e-01 -1.974409576144679157e+00 -1.313779395083887191e+00 -1.520919676924678221e+00 -4.395871546162379850e-01 -1.065385077712032613e+00 -1.144908819118033438e+00 -3.356251573734367888e-01 1.733619644448222585e+00 7.743587739626833777e-02 2.145002339011816694e-01 1.782289320668086541e+00 -1.529291195623970090e+00 -1.863916839896579081e+00 -8.939202885355609363e-01 -9.031187231359580903e-01 1.885832830818237049e-01 1.256856352322319514e+00 -3.018116651249979632e-01 2.713644258593640446e-01 3.347350621784139224e-01 9.203965277262396993e-01 5.778903434173270764e-02 1.113346995397443528e+00 -1.074198496843783296e-02 -6.731963884574501122e-01 1.459036462715406879e+00 1.181172825763453726e+00 -3.159482451664161751e-01 -4.654181879878921957e-01 -1.386033602846512780e+00 1.535500818286664293e+00 5.699812345319503759e-01 -7.227985775841107019e-01 -6.135641780075438145e-01 -5.399201036198741921e-01 2.287084562950128408e+00 7.663967059697843753e-01 -3.975769875842115053e-01 1.207540856418851893e+00 5.413857550905983862e-01 1.115918047438895000e+00 1.726611484372150729e+00 2.118155569373032510e+00 8.626059043796674430e-01 2.195542963697609817e+00 -8.027620790285265873e-01 9.403205431831336281e-01 -8.019525867765096017e-01 -2.656790829601753390e-01 2.572095368796505355e-01 -9.722536930746713546e-01 -6.432057386505160013e-01 1.660530301579381252e-01 -2.079981779771773731e-01 1.265101474028584860e+00 2.052469011687215461e-01 6.886332585361909508e-01 -6.593574337438653510e-01 -1.075380815408029100e+00 -8.288286272779881170e-01 -1.223053853612542596e+00 -1.103871844444280839e-02 1.889378558768085581e+00 9.990532630718578222e-01 -2.420360432269065942e+00 -6.243599416444257644e-01 -1.864680066337730757e+00 -1.842122391790997016e+00 7.390543733004191207e-01 2.841242956029745859e-01 6.906582153443948657e-01 5.034190129590458973e-01 -1.400139940920586801e+00 2.195097934954395758e+00 -1.120919954319864020e+00 1.747654789896531391e-01 7.025025768010239036e-01 -6.685910481738629452e-01 -2.728919358152273600e-01 5.760504420795529157e-01 -9.040258530631501976e-01 -6.970801758989045860e-01 8.771101008485211459e-01 6.368064897308426398e-01 -9.361279400495440273e-01 1.772417268532165524e+00 1.048072783839325339e+00 9.474412520980893815e-01 1.318352597118801262e+00 1.261287299118978522e+00 -3.290240046822262010e-01 -1.234492072714710620e+00 -6.579948910734154666e-01 -2.401367112093369116e-01 7.886548556325684300e-01 5.272059255799391719e-01 7.329319636269672200e-01 1.643595587922481949e+00 -1.441862613344878863e+00 -1.895642648395435170e+00 -2.603160597888316996e+00 -6.033476404355709866e-01 1.092264085151785746e+00 1.426037093503894404e+00 -1.111295457464024139e+00 -1.768021684449681441e+00 -1.779249116897583693e+00 9.574248739898498783e-01 1.131774225744167639e+00 -1.295672544080546995e+00 -3.702382371352347379e-01 -3.448939776824949677e-01 9.153924969166090664e-01 -2.897988957655875386e-01 2.881801773508988695e+00 1.106745084898011822e+00 9.237914780126847969e-01 1.848502096376756443e+00 -5.387457727744341396e-01 6.890238487095393660e-01 1.856023712987447949e-01 -7.332883800899174798e-01 9.062078712107618506e-01 -4.379356658634052102e-01 7.548511619956688179e-01 -1.619507234887778591e+00 -2.855143344241753978e-01 1.367564891897752599e-01 -1.044732117387973558e+00 -1.002854759318283939e+00 -1.642433399905302682e+00 -6.282111151236046132e-01 -2.866325537118890043e-01 -1.035645866912319746e-01 3.742515399729267056e-01 -5.110841693042368350e-01 2.015222285015884296e+00 -1.837105090082565395e+00 -3.390783224385811034e-01 -8.831787069221989084e-01 7.861723709333461318e-01 -1.232403435730243135e+00 6.289247158479609190e-02 1.724070730240113480e+00 1.305395391294978724e+00 -8.510979488154259143e-02 1.182228498372301484e+00 1.814638642606462016e-01 4.696114012643468061e-01 -8.097432089388337806e-01 -1.761400974209546666e+00 -1.691201833449557990e+00 7.724097028638418627e-02 1.799296703992972590e+00 -8.845302505573418017e-01 7.507563242107017087e-01 4.172630528363364122e-01 -1.693468811942516972e+00 -2.053325988944572078e+00 -1.362739689423561940e+00 4.085812860530411705e-01 6.562777754770109384e-01 -7.654020261816333326e-01 -1.811741599460765739e+00 -3.655336831535164754e-01 -8.710684348101166430e-01 -4.050658546328856913e-01 3.112309463683699332e-02 2.228710563700484482e-01 -1.882285772728581330e-01 -3.822163298666115261e-01 3.935153124637622013e-02 1.040806717711167062e+00 2.014074270122061083e+00 7.575342545007705819e-02 6.990532178722974610e-01 1.190013711770311344e-01 7.784597549953060636e-01 2.500206200091138697e+00 -6.654750472671929762e-01 -2.054815097618838404e+00 -2.243996753902421926e-01 -2.989500582519911132e-01 1.172749816049789784e+00 4.544173048091387224e-01 -1.169964635985941831e-01 -3.525074157780243578e-01 1.415107462631624013e-01 -1.539226082414707486e+00 -4.635321203551187041e-01 2.525717837960613221e-01 6.050204320823111548e-01 6.770090110763818947e-01 4.142178528155994466e-02 7.261898447408872137e-01 -1.160554261354333816e+00 -8.887757462894747551e-01 -1.136771640629915675e-01 -1.009220480413235865e+00 -1.118223727107937604e+00 8.287751669143263999e-01 -5.822178526000539728e-02 5.766629434875042773e-03 3.236091382607486633e-01 -1.759934297712119955e+00 1.770687083803327289e-01 6.982323595158204110e-01 2.172674751778414792e-01 6.165809297490451035e-01 5.837479396860471015e-01 3.327241006004864055e-01 1.008510338382817340e+00 5.313803330989896878e-01 -1.432287936694391028e+00 4.881606425034570318e-01 1.840259371056069682e-01 -1.111183840451531291e+00 -3.016742880312694997e-01 5.520911783395372474e-01 9.198018199734119271e-01 -1.175261942401724324e+00 -3.820260143266500097e-01 -6.271197203061692482e-01 9.347011058838825548e-01 -9.633547169339391480e-01 -1.079040903617382918e+00 -1.560604747384452873e+00 -1.410839214100930494e+00 -2.045072674855284156e-01 2.209709890753557726e+00 -1.496282905110139394e+00 -9.893148046022078868e-01 9.845202698125631313e-01 -1.232130072779375363e+00 -9.380069443510181681e-01 8.233883408322658637e-01 -8.988929539288210702e-01 4.893513465808911334e-01 4.344744943529073034e-01 1.715612345129683136e-01 9.788272810752426945e-02 -5.125797429435263730e-01 -1.364156578372839101e+00 5.049116650856978472e-01 -6.574924551388831029e-01 -7.064450961152690667e-01 -2.339884109188041794e+00 2.134009087299894247e+00 -2.062674719183068273e-01 7.976066547615822122e-01 7.276237885658945470e-02 7.788554346442470855e-02 2.206790642385120498e-03 4.322287949446038113e-01 2.735199765736724853e+00 -2.142826851562234514e-01 4.115941584885455251e-01 3.707864895244253334e-01 6.933978439451750353e-02 7.677406369277260945e-01 5.789360961734026922e-01 -1.570333933324069842e-01 2.259118484880930477e+00 2.231759042011042915e+00 3.682509039798104733e-01 5.573196794183775671e-01 -1.871957302858562322e+00 -1.507789890755626638e+00 9.252308503459665268e-01 -3.693128593478410826e-01 -5.182011990181739636e-01 5.007134672589182989e-01 2.344068088219010762e-02 1.397539711736763612e+00 -3.968136371933287943e-01 7.472146782687918987e-02 -6.215669433480670580e-01 3.304167218725163058e-01 1.085225852135049546e-01 -1.741469767585482609e-01 3.963830675371017853e-01 1.687003489126631672e+00 1.171142368985569115e+00 -6.152358102100156101e-01 -8.344988399492314635e-01 7.915971114435094158e-01 -5.465132987706824430e-01 -3.500253151161118043e-02 6.533857413244908985e-01 -2.387855829529532681e-01 1.758564213934641629e-01 -2.147896614536785181e-02 -1.026543120125108732e+00 -9.422012416644972577e-01 -1.156887777274439699e+00 7.269008262036686929e-01 -6.112414505572481005e-01 4.284746761796165981e-01 -1.922029236253742779e-01 1.003347511762324507e+00 -1.597580577425749215e+00 7.442071180542420006e-01 7.706247598563690238e-01 1.087096745280267340e+00 -9.387917908410280399e-01 -2.282761417047884489e+00 1.296452975842397048e-01 -1.236347449342335425e+00 4.283296391174868378e-01 -1.927284300179922472e+00 2.349129452005222773e-01 5.986290766182601475e-01 5.653729837024588922e-02 9.583850682114279929e-01 1.072288116246093104e+00 7.620717808983263897e-01 -1.937424298198233141e-01 1.006858452612005905e+00 -6.201895488566088604e-02 -9.867643214419578035e-01 4.093974100212918188e-01 2.063358194193252171e+00 2.442438130286049836e-01 -1.335585385922469781e+00 3.137971316049320003e-01 -1.476257100008183942e-01 8.107887847383706825e-01 1.555801091044368978e-02 1.627078494050421820e-01 6.201993708068682665e-01 -1.724547494342913101e+00 -2.405526565406757855e-01 -5.571640321877568969e-02 -1.389138828123893221e+00 -1.557602011720211899e-02 1.617167860830102943e-02 -1.339896980815668825e-01 1.193518635081882495e+00 -1.364858175652359229e+00 -6.342214803966196301e-01 -5.414375186018354214e-01 -4.517731380230662341e-01 -1.072653045701953856e+00 -6.801949826594572146e-01 -2.990013525576361797e+00 3.327187215820090471e-01 -6.810975570892759956e-01 3.167048401644277367e-01 1.167827667880866338e+00 -1.526594208279497655e+00 -1.126054504667600931e+00 9.401961494536582586e-01 -1.280005292764762603e-01 5.825178724905498706e-01 -6.588247660280893703e-01 -8.304361255170046308e-01 4.831635169789491591e-01 -5.085623724893817421e-01 1.226848442427053154e+00 -6.163891110684206476e-01 -5.558339162096603836e-01 -2.343474712818946482e-01 7.101938596054709896e-01 -7.927853834094344965e-01 2.562928219475319125e+00 1.516847567062667990e+00 1.616958146402222019e-01 3.055190206254858043e-01 1.017621209848567632e-01 -2.102144322329287274e+00 -1.087015375184769317e+00 4.282839329395669026e-01 -6.250818039049046426e-01 3.198636656998813943e-01 4.400271659399132562e-01 2.309711605546436661e-02 -1.419613663594036623e+00 -1.097789916935568932e+00 -1.415643557169262046e+00 8.306074757974903910e-01 4.181871432638785691e-01 8.404171193492321335e-02 -7.504197711915745472e-01 3.479305897213566534e-01 -4.162784167556833961e-03 2.520470995039437723e-01 -8.503379492207939483e-02 4.320027428327151697e-01 1.575751117524733180e+00 5.695663110703206300e-01 1.030847024789953270e+00 -2.569782989051552224e-01 -4.043233188641063292e-01 -1.330740457058436910e+00 1.389631562383400132e+00 -7.727870004656758329e-01 -2.665822012776947539e-02 -1.899263211093429604e-01 3.636411879419523263e-01 -1.689826164660181096e+00 1.148981862469586890e+00 2.521898500994887438e-01 -4.513854968019853642e-01 4.262672382242836955e-01 2.051689094006379707e-02 3.059907092641547810e-02 8.934020128716025910e-01 6.447978690263921342e-01 -7.709312215893259213e-01 8.144568196120455239e-01 5.831879759208202785e-01 -2.716003936203673419e+00 1.719451180976485194e+00 -6.218822726731988437e-01 -5.913269617086491792e-02 9.402949889673042905e-02 -4.521404768874967006e-01 -1.338350483363206056e+00 -4.820713952146095660e-01 1.812088695051372045e-01 -1.155924118786571864e+00 -1.210778982527183523e+00 1.919905152905786450e+00 4.067235901371946127e-01 -5.931194345648359567e-01 -1.870085657924072664e-02 4.714302161868715313e-01 5.648578023249939406e-01 4.239326768612061702e-01 -6.239891948382056963e-01 1.338366044600835192e+00 -5.051059459847589972e-01 6.630647055264391465e-01 -8.811716337489537698e-02 7.910103474290421932e-01 3.950916655257529775e-01 -1.010132849806375244e-01 4.395489053056764184e-01 -4.482296675377716033e-01 8.501006476523589317e-01 -1.853216080545830646e+00 -1.412346709068968753e+00 1.387125498947442637e+00 1.487178918226745417e+00 8.668434861507919864e-01 -1.018941517981325262e+00 -2.620296668710281884e-01 2.892213335051774248e-01 -3.021788023306697935e-01 -6.726172164569329537e-01 -1.180935763846534980e+00 8.271768544967523784e-01 -2.509701681740294177e+00 4.313376633794271386e-01 6.569954101955910453e-02 -7.795726879677816919e-03 9.254177311743133627e-01 -2.836849610696106083e-01 -1.290594519604536750e+00 -9.961667886206304612e-01 3.836616572323787722e-01 1.928241699175238466e+00 -2.515490804137936465e-01 -7.382395568640796046e-01 2.468165165461809196e-01 -5.357178636436857877e-01 7.283907122371859888e-01 -4.122475112937901698e-01 1.024824599092875710e+00 3.484670782387440657e-01 1.567384708863996390e-01 -2.201529859615154183e-01 -2.981832722682024039e-01 1.119469986110360749e+00 1.388227560807379746e+00 2.147584174626827380e+00 -7.011342004891260027e-01 -1.808488267388450366e+00 -3.316087165716350982e-01 1.754848669959321317e-01 3.939363073074852450e-01 -4.211349576182127352e-01 -1.072515962790827171e+00 -2.586258903258515041e+00 3.764206097499493420e-01 9.305211003898335997e-01 -8.323788391668986986e-01 7.226994579209958802e-01 -7.117102737333906859e-01 -3.043002682983077592e-02 3.223383752270860825e-01 -1.315812360886372767e+00 4.768833187148442398e-01 1.186800466919229802e+00 1.731417283830739562e-01 4.371244997599282311e-01 7.299375253211461134e-02 6.861019246137685101e-01 1.226236319523477780e+00 -7.052815040841249328e-01 7.821320775148660198e-02 -1.690482668386469545e+00 -6.357901674770241596e-02 -1.454807666013333278e-01 2.099635756304903289e+00 8.465367407401205302e-01 3.695405792335381134e-01 8.717672094465072075e-01 -4.376403269262161833e-01 2.348746879518713027e-01 -8.090895719680519793e-01 5.571219739712770513e-01 -9.859683266065792928e-01 -1.623662544380199690e-01 -2.163060243895414403e-01 -8.865456313223734064e-01 6.524292971933230989e-01 -4.072448135399209801e-01 -1.253336034655196718e+00 -1.383572465899117976e+00 9.102020288825241057e-01 -1.167409527123700608e+00 2.033049200057911454e-01 -1.071132942322853498e+00 1.121836539781976061e+00 -3.635713028431759586e-01 -1.252702920929835706e+00 -6.144187822001259125e-01 3.620925972679766014e-01 -2.013034460009258897e+00 8.527347552614981119e-01 8.309764506531769346e-01 6.503256373243990751e-01 2.622575474679178065e+00 8.338516644153336601e-04 -2.354588177244608893e+00 9.485753351473549255e-01 1.039828355873154836e-01 1.899480782753714125e+00 -2.202887930978250086e+00 2.177172141252979864e-01 5.201440506322293489e-01 -1.714179605011428020e-01 -8.270958959333037930e-01 -1.269865995505858658e+00 -3.078796020897062169e-01 -1.958820970034908848e+00 -1.093397637562400160e+00 -7.434823075978043150e-01 1.876742682980548693e+00 1.894707846862279943e-01 5.604022563360229192e-01 1.570555338054822059e+00 -8.132589659056783660e-01 -5.551668371184388384e-01 1.477934200419084299e+00 -2.263831617407265906e+00 1.192697300934626448e+00 2.213811221964069598e-02 -2.693792921827802347e-02 -3.042818965868526182e-01 -1.448826464627891886e+00 1.513938690879358173e+00 -6.088547778124957510e-01 -1.182897113915694298e+00 -2.240880266531006526e-01 -1.149332103184388526e-01 -1.175525297416002007e-01 8.714358875247518732e-01 1.914227614211900796e-01 -3.838708183505535332e-01 -6.068906578548739078e-02 1.263248951982924639e+00 -1.524636137978066852e+00 -3.049485578292152610e-01 -4.161299031077043686e-01 -9.959151468891780379e-02 -8.788790823289027720e-02 -1.037188067887792498e+00 4.225749368928365945e-01 -7.454146169754237716e-01 1.539249379227706882e+00 2.542154714281041339e-01 -1.458195137529030516e+00 -7.000953599368132663e-01 6.403170418757134219e-02 1.899238184676101726e+00 -1.030118431823875857e+00 1.318250720312053315e-01 -1.101771166639509580e+00 -3.899904159623440170e-01 -1.239539413092071607e+00 1.364163691357941799e+00 -1.014968132375868803e+00 -9.754279857312335711e-01 -1.233023499123534261e+00 -1.110138426399182476e+00 -1.261564640481932065e+00 -1.289014996486772313e+00 -3.384944142961840985e-01 -6.670442179923043169e-02 -3.020611690122446125e-01 -5.719323241479435938e-01 -1.158627989601788810e+00 -2.633511842858484719e-01 -8.834597154274810293e-01 -6.303125921488056393e-01 -1.377870599153824538e-01 -2.357479746961214762e+00 1.749617071034224258e+00 -1.114119642057101123e+00 5.147249607560804019e-02 1.234291283306757220e-01 1.015440264517533775e+00 -2.911348660104840391e+00 -1.351138140840996371e+00 4.635826635056246037e-01 4.164243113479328406e-01 -8.310700779962822971e-01 -2.854748288986989624e-01 -1.368226965933395656e+00 5.922097970922416410e-01 -1.162834831842921357e+00 1.429833520557817428e+00 4.843814327919236384e-01 1.180482943466122148e+00 -3.972350682994889581e+00 9.576375018991787336e-01 9.643409480675561862e-02 8.897652139939358218e-01 6.739281258134997010e-01 6.176643681437622435e-01 2.096114570890823536e+00 -8.063128178840331950e-01 -9.042774732268777926e-01 8.181370545834288910e-01 -7.201331167950915380e-02 -7.805841708116257882e-01 1.445179426137785272e+00 1.105658610397907832e-01 1.204983593430604794e+00 1.219402606163044966e+00 1.536153387562084971e+00 1.660962551820940991e+00 6.470323884676806858e-02 -9.830768245432623953e-01 6.165522004377154142e-01 -9.542614484340250502e-01 -1.450367501680222881e+00 -3.795392985321924817e-01 4.407194595055254349e-01 -1.531134877742971634e+00 1.309125932135303261e+00 -2.043685447948539458e-01 1.034387386493905492e+00 1.308836451742123319e-01 1.423790659604511122e+00 -8.913414867264822794e-01 -2.225370547103187491e+00 5.000061599387617406e-02 8.741816189534592496e-01 -6.688879022319345058e-01 -8.574866642193921251e-01 -5.001859442312146520e-01 -4.554170767113221996e-01 -1.365682602073829299e+00 -1.773698100996426996e-01 -5.544974845098815663e-02 -2.059840643225361312e+00 2.753776076196680703e-02 8.931892152025824145e-05 -2.253542995405281246e+00 -2.412071070021734320e-01 6.402801674932230291e-01 -1.454815845036714572e+00 -1.165492875286608943e+00 7.824067652847703780e-01 -7.313340165359377698e-02 -1.059089940754146086e+00 -1.432301366741814519e+00 1.118843823000379656e+00 -6.064051481999958859e-02 -5.213815440985101191e-01 3.634215068280689520e-01 -1.283155955258103331e+00 1.197072662627864270e+00 2.711593012388911372e+00 -3.568813685015960746e-01 -2.197015438912564012e+00 -2.311251705910992993e-01 9.689468206877546175e-01 -7.568099918781986402e-01 -6.549544677418462912e-01 1.191765523616528100e+00 -9.355448909336098184e-01 6.408029094918799018e-01 9.716764395096076923e-01 1.677443939056265876e+00 -9.676967412502061050e-01 1.504943983067704716e-01 1.114489413769523818e+00 9.341255038498468277e-01 -1.074036119646485377e+00 3.743562244938591910e-01 6.519352502150510542e-01 -7.256783369063003475e-01 -5.783211374274273286e-02 -2.662804001233546325e-01 -1.009436163094434846e+00 -5.698955775822870384e-01 7.640171020501417276e-01 -7.457384689641951558e-01 -1.180346865073729656e+00 -8.192870058396247712e-01 4.520130937757156353e-01 -3.526029651293778322e-01 4.096792086629699181e-01 5.534162352480225255e-01 -1.711660940450861146e+00 1.467510345711530384e+00 -4.205048500583936644e-01 1.157769153407476548e+00 3.439183596055063408e+00 1.587371697171461093e+00 1.043398489600073642e+00 1.893367070214348802e+00 1.526404989745103524e+00 4.871148365902289168e-01 8.667484935422591352e-01 1.427914255168283075e+00 -3.607535287161761084e-01 6.952153895334671763e-01 -4.276029084532227964e-01 6.303669308540656990e-01 -9.044508685788026359e-01 1.197897991449643484e+00 8.715112311569381820e-01 2.758593927267078416e-01 -9.285978143334533419e-01 -6.014725930313071789e-01 -1.147607693600547707e+00 3.673674472847205941e-01 8.599463172708647629e-02 -1.079883652025774021e-01 4.061251650832926607e-01 -6.071902779647918580e-01 3.440411396488044504e-01 1.481156476125605470e-01 5.155777943506693051e-01 1.772046720960720245e+00 -1.169505187885955477e+00 1.539708783577517393e+00 -4.007937556671336554e-01 3.971249259943375742e-01 4.241684323038648619e-01 -1.330217261774399695e+00 -1.319952421500525830e+00 1.563391358105075568e+00 6.043180343852027070e-01 -4.658786132266291569e-01 -1.447094957563864748e+00 2.827619650465642426e-02 1.556691346035510071e+00 -5.979023550062252390e-01 -3.381784825245223169e-01 1.095409402631901896e+00 -1.012760527247979381e+00 -8.668491240929856456e-01 1.975907656415417657e+00 1.039950488028999587e+00 4.839700195807460081e-02 1.936559087189543282e+00 3.483940644537643072e-01 -1.780384650946523317e+00 -1.041363866344956257e+00 2.444446004529950978e-01 1.078217447745072749e-01 -1.938285563587805793e+00 -1.378372540111404976e-01 8.536412256782522912e-01 -2.820463364515063964e-01 4.807162340821500290e-01 1.857889479100580443e+00 2.089066367419273540e+00 -2.866417140640826755e-01 -8.222945867582118762e-01 -2.961556915451734051e-01 -5.730922741754630456e-01 -1.197182973408394524e+00 7.787697814093736959e-01 3.984087150795086463e-01 2.644723912228546039e-02 2.781929893540810439e-01 -9.181374635491845737e-01 9.994307290816311085e-01 9.600855361680880051e-01 4.710604600146103271e-01 -7.873828603798442571e-02 1.488572019235437249e+00 -4.275707531016191276e-01 1.073005787599381478e+00 -9.874708138543201175e-01 -4.036471943234591353e-01 -5.601088853377189647e-02 9.943139820301739595e-01 5.069265199314924031e-01 -1.330166538471219795e+00 1.098997834885506730e+00 9.076676260301094201e-01 2.604628125104391789e-01 2.591625011871890316e-01 -1.351038840388290030e+00 3.355862850580453027e-02 -1.576168653556548060e-01 1.395525039183449723e+00 -7.446612195006584445e-01 -6.382419072321243725e-01 -8.293224764706038157e-03 1.205676267250401335e+00 6.161991980282175568e-02 -2.795563556384740300e-01 1.632825659983344835e+00 3.136080423532867090e-01 6.036716204437852368e-02 -2.482902252595556303e-01 1.320805817497438417e+00 -1.651298416017598747e+00 -2.004138486897955040e-01 -8.817267084785982423e-01 5.999292747422465544e-01 1.334899469531001692e+00 1.265294027341309357e+00 -3.749495251699118681e-01 1.457880823560754047e-01 2.055589469808016823e-01 5.470203784920565360e-01 3.442522504802684735e-01 -4.296482627999498316e-01 -1.451142065686279903e+00 8.563938969776017096e-01 1.715589822525466143e-02 6.941223174255529704e-01 1.286123103658228128e+00 4.099084363570086875e-01 -2.099465242570381918e+00 -2.721021349989618532e-01 -7.425367426987516950e-01 -3.392563030053799000e-01 5.387309587424790047e-01 5.426648476905936436e-01 -1.146327320946523676e+00 -6.690691990662253064e-01 2.173316674692515882e-01 2.850187575972715770e-01 2.751513976426108177e-01 6.371514514586870126e-01 1.346834839233272074e+00 1.226961145841896084e+00 1.782802318303702838e-01 -1.430978109848073165e+00 -9.514302666414955478e-01 -4.318689115526049838e-01 -7.631500814805817212e-01 -5.274459646064585394e-01 -2.565155746731647146e-01 -2.086466809568991110e+00 7.157355659967109540e-01 8.289881251202622925e-02 -1.470570235213223054e+00 -1.486372023716957258e-01 -1.626897042890998790e+00 5.904938318682594334e-01 1.375423176101216172e-02 1.420986539712043806e+00 1.513401342560050655e-01 5.349622003606430143e-01 8.161651693284728559e-02 -4.727434800714387653e-02 -2.946538845376813764e-01 -1.409584246870199120e-02 -8.695936389972811487e-01 -4.466295204777479544e-01 -2.384998115813423414e-01 -1.451017053527534628e+00 6.550618844126749885e-01 2.401392408164888803e-01 -1.142988110378173883e-01 -4.912150864805273631e-01 7.652171281748170184e-01 3.779667050707390952e-01 -7.166929527874518202e-01 -4.146464893633221571e-01 1.467977013495957717e-01 8.189369525104419623e-01 6.639979704802887461e-01 -1.987355543711839534e+00 -1.982473526663325103e+00 6.213532835532651344e-01 8.950057603078230839e-01 1.340317223856028139e+00 1.141818521752594684e+00 1.417303250499212020e+00 1.880305617753236791e-01 -1.423250995978117217e+00 4.673681606741018624e-01 1.724467217139073805e+00 -4.311593961886912574e-01 1.122472495825150185e+00 -8.503316781799162560e-02 1.124208120043942438e+00 -1.480934205972668671e+00 7.231883313854268192e-01 -2.072705664338347020e+00 -2.724702830381784402e-01 7.129369323523953028e-01 -1.698182290788788462e+00 -7.419790238097190294e-01 -1.538582344222521048e+00 1.258699840373759704e+00 2.233281763299223677e+00 -1.671395911083173313e+00 -1.155957183294752166e+00 4.956236453879345749e-01 -2.242295343416023101e+00 9.715284061949674976e-01 -5.324694891193958446e-01 5.380845532572495760e-01 -6.786466290910388999e-01 8.951353655327664027e-01 1.405384984255720004e+00 -5.816599887388225198e-01 1.637188251231297409e-01 -3.476718523601475819e-01 8.732366921826969497e-01 4.953507358966638408e-01 5.833653203111366370e-01 -3.269476413116576552e+00 -3.272922899204173258e-02 -2.858741127648548042e-01 4.449549033911051055e-01 2.551800991287053039e-02 -2.021829141919331718e+00 -2.122461852041933605e-01 -2.949820118729728491e-01 1.021813356100701314e-01 -7.152806957978985469e-01 -4.227847764061304914e-01 4.750557394543562101e-02 5.269796578951414512e-01 -1.210149421255602986e+00 -5.535383776296485259e-01 7.020439995157587987e-01 3.185401418450347077e-01 -6.628686465475920331e-01 -6.965794787063014359e-01 -7.893861318425556828e-01 5.336730557059721214e-01 -8.478175563116286950e-01 3.164750812707827765e-01 -3.109752162589494162e-01 -1.016758767662028662e+00 2.448844502891943442e+00 -1.318751774670350041e-01 -2.214382776566381494e-01 6.049468147914270899e-01 1.014819891677835179e-01 7.190823849596765793e-01 2.141905238830415781e-01 1.066557805592529995e+00 2.137519721232724046e-01 -7.969237683358015856e-01 -1.546333886438654881e+00 -6.684783207240091452e-01 1.445559003698689615e+00 1.179806096301801110e+00 -1.953125235415795080e+00 1.513118347197024982e-01 -2.622825939790437433e-01 -2.435382738471476849e-01 -2.450227091745124763e+00 -1.520243665962966728e-01 1.073203315723925799e+00 -1.098063156866026402e+00 9.192521131798344625e-01 -4.296797555331464680e-01 -2.893802523996942266e-01 -1.868157722505365825e-01 1.016902274206543222e+00 -6.373103325766130145e-02 5.800175088659477174e-01 7.354662013064153792e-01 -1.000799341616539939e+00 -9.540705232912135569e-01 -8.553479051534568223e-01 -2.812485412022948661e-01 -6.868746200610201802e-01 2.258294707042454719e-01 7.650065243337467180e-01 1.521318035770480082e+00 -6.693889608130207947e-01 -1.315318096815023097e+00 -1.706507837592870169e+00 -1.988952269713314847e+00 1.206306882013859827e+00 6.401124498426484788e-01 -1.213536803310756307e+00 -2.734359973106108566e-01 1.323204606077550416e-01 8.234212015251469730e-01 1.176096190148282261e+00 -9.218162981608001294e-01 -1.565485769931536930e-01 1.476893531518776115e+00 1.276227864600799844e+00 -1.692865001870395569e-01 1.325456320364918561e+00 8.090153059198300634e-01 5.623394962967923627e-01 5.977216807221570338e-01 4.116733601573241419e-01 -1.783075524098248099e+00 -6.348038449149118190e-01 -1.140460266505607251e-01 1.422317411312581603e+00 7.910298714690841004e-01 4.815908249313792244e-01 -6.186018514595433837e-01 2.896906335006720901e-01 7.932743615756470135e-01 4.023728725538138762e-01 -1.298828215722576784e+00 -1.313443238313705824e-02 7.570646634367315109e-01 -6.789054608792544077e-01 -9.881131507432324712e-01 2.396944490159292673e+00 -1.513399203420905170e+00 1.278295057924195843e+00 9.392223229013801911e-01 -1.844496736932492720e-01 -3.385580804403016675e-01 1.405573909635926544e+00 -1.441307050766554188e+00 -1.239019009142126732e-01 -3.470900346292861705e-01 -7.910579781685920242e-01 6.604084651290692554e-01 -6.363554860655309398e-01 -2.541226954705853580e-01 1.954991606146830652e+00 -8.476245029007648535e-01 8.483612954181699584e-01 -2.234604311123332021e+00 -1.073989727490036072e+00 3.261541138645767113e-01 -3.638879395502487429e-02 -1.313665723443265376e+00 1.548947319127139455e+00 -1.476835282786996828e+00 1.844858710337043517e+00 -9.501939609311285673e-02 -2.256301068684982147e-01 8.139992732257863572e-01 -1.422730278842702922e-01 1.001528079155549422e+00 -5.493939646310545127e-02 1.214739114843286449e+00 -3.049617830826134579e-01 -3.704362983496184425e-01 -8.614176859075136639e-01 4.997139369509763784e-01 -7.852932323810480897e-01 -2.079903820090937661e+00 -1.187761476346158140e+00 -2.093393387627741631e-01 -3.432802661942654376e-01 3.944659196634385245e-01 -1.089591415141329067e+00 3.986684831793420591e-01 -1.065487027155362032e+00 -2.059559715045951478e+00 -1.213858906527849557e+00 5.848198056701180425e-01 -2.469675292291288127e+00 -2.951687189514459742e-01 6.623874704909041289e-02 -5.986347205962869733e-01 5.683684487835479748e-01 1.262076432396663117e+00 2.977353990697165553e+00 -6.818154173759449765e-01 -2.167217097022863248e-01 9.461357201068443246e-01 -6.809038158737025226e-01 -3.494132647669917491e-01 -1.789154803463187227e+00 2.091852013172649724e-02 1.099311617733723656e+00 1.654855249937672967e+00 -2.468657268257705983e-01 5.443695375681703030e-01 2.256440630900290734e-01 -4.681418851267495906e-01 1.198062653202212197e-01 -2.821816230194534314e-01 -8.958826768704956089e-01 -1.162448906210898025e+00 -4.565378079730466054e-01 -2.244134942633237151e-01 7.402172715983063034e-02 7.321915117311963428e-01 1.198250290427481657e+00 -3.373641777079743748e-02 1.600289034923967901e-01 1.238437719728839204e+00 7.281352120622049118e-02 1.173328428505212573e+00 -2.664027702692725944e-02 1.743154870900455178e+00 -2.293385601993163658e-01 -7.562140777573019834e-01 8.561000013578955459e-01 1.290375352307915113e+00 1.195012665210630987e+00 -3.291934311913595756e-01 -9.281585419068710818e-01 -1.446487459612169069e+00 -3.718610449626320175e-02 2.259746088973036901e-02 -1.116118869167283423e+00 4.295450423113902905e-02 -1.012172283696454400e+00 -7.689940885164463502e-01 -4.920617762710396970e-02 -4.359632789933280961e-01 1.181406796491917932e+00 6.861560417523288047e-01 2.645296115136210324e-01 -1.136154220924158742e-01 9.941730197201915642e-01 -6.296511611137997622e-02 8.961204793037405580e-02 -2.714634129251475639e-02 -3.591685656741257504e-01 -1.609313115538451022e+00 2.404638006367960656e-01 -7.419725663415165373e-01 -7.648174951688964107e-01 -1.457156327043329869e+00 1.566877044370986516e+00 -2.450007423320743893e-01 -1.232778880209002281e+00 -6.157421464144966494e-01 8.709002766137441398e-01 6.615948116736333207e-01 5.110672074619176941e-01 -4.475029570662714118e-01 -3.025109486059053276e-01 -1.315216475128261120e+00 1.233725857490391098e+00 1.817022141339325048e+00 -1.133227160881951523e+00 -1.570957538088579186e+00 -1.731205808297227589e-01 -2.028544932839146053e+00 2.023798938459972219e-01 1.755979503338944703e+00 -1.043146156089099552e+00 -3.606081284727899461e-01 -8.866601177622941699e-02 -1.836286961545974927e+00 8.846408607200171303e-01 -2.251164802941164889e-01 -1.264937889487595113e+00 3.742923532656857177e-01 1.559684675786013441e+00 -1.228721155316129104e-01 -1.471777807530386672e+00 -1.252032343590383512e+00 2.006473618447789931e-01 -7.440899333053185849e-01 9.121176363575942414e-01 1.662435904953660504e-01 2.323934241175304172e-01 6.332437887626292394e-02 8.673590706612904766e-01 7.349823314472412328e-01 -9.880902732213047573e-03 -4.675407800287353921e-01 4.351165855210730737e-01 -1.031835254866915852e+00 1.219463170535654700e-01 -4.856858732431183490e-01 -1.362024191705470511e+00 7.429321288454494576e-01 -8.568316051484275997e-01 1.607248364409800956e-01 7.073913886013365460e-01 1.788282449236427540e+00 -1.123080245554177514e+00 1.433674029136199624e-01 1.813077392027606094e-01 -1.092087419924190783e+00 2.918999807904358867e-01 8.473259903303684282e-02 3.867955959393004073e-01 -2.471311256111504484e+00 5.286792082788249747e-01 1.284123526549099559e+00 -4.613388674642834864e-01 -2.946597577153201586e-01 -2.327960839896132672e-01 -5.987834226537868121e-01 -1.885967695489487728e+00 -1.125478021837292009e-01 1.206697410023378936e+00 3.808092816685476611e-01 2.105076548919976309e-01 1.327760554582046115e+00 -3.733454043548852241e-01 -1.485644070856078525e+00 -9.900943174385407053e-01 -2.473510884446234181e-01 -9.169167823277656060e-02 1.311834004220115979e+00 1.081992908619387350e+00 -6.566595765694327458e-01 -1.337036792571845156e-01 -1.472407891369703847e+00 -1.847087396408790161e+00 2.984725772140690014e-01 -1.251823969862763952e-01 6.145638323849140772e-01 -1.252871787087140421e+00 -1.350882732132312469e+00 -1.302791494260888472e+00 -3.919169340943247093e-01 9.351397560099854456e-01 -3.524057856985485793e-01 -2.346024753834346499e-01 -1.168968634633301917e+00 2.031304418399504028e-02 -4.311624496888698532e-01 5.169542564409448371e-01 -6.065690121684809144e-01 7.948434083856998900e-01 -1.232267959846666122e-01 1.259476235065366989e+00 -8.580112760763575208e-01 1.548041217629068544e+00 1.029294907481373145e-01 2.636734184351374188e-01 -2.641387229028647754e-01 -1.308394745472710952e+00 -6.722508251003679325e-01 6.964986931604268960e-01 3.723402793240475628e-01 1.896172619804254778e+00 2.756923215358688117e-01 -5.240866806966278935e-01 8.086102005072793864e-01 6.342244472316660442e-01 1.584138302372074258e-01 -1.587125280125421534e-01 1.919014165133685168e+00 -1.444898641850297372e-01 -9.629364115819393222e-01 -6.471513287125696401e-01 -1.109116208719628516e-01 -1.749750011842672981e+00 1.503627048938316335e-01 2.462195396666022260e-02 2.538271094175009179e-01 -1.748221310572536602e+00 -1.618733069485329690e+00 1.043973185470081999e+00 -2.099620035975591659e+00 4.892891906316675921e-01 -2.262797013480294661e-01 5.248047886584548127e-01 6.673840969223919783e-01 4.530168246439609248e-01 -1.364394306402798851e-01 -1.279145349412424970e+00 1.791412277667243202e+00 3.458466889128741228e-01 -1.165728913126396371e+00 -1.159978201843480328e+00 2.299923439384343737e-01 1.497735408851108341e+00 6.252395506806357472e-01 1.035802391412351753e+00 -2.967642694735099784e-01 6.858159034757198569e-01 1.339807520328729851e+00 -6.850297989077218652e-01 1.859823406416034830e+00 1.035804630326083581e-01 -1.078844683414403649e+00 5.263117526239815547e-01 1.261805435716128354e+00 9.678520975712870955e-01 -7.155534074240744724e-01 7.612791340403629592e-01 -1.181087500959556946e+00 -1.817166205970303761e+00 -7.661665094932517128e-01 8.443271451413520978e-01 1.834960146500065115e+00 1.161459544957824441e+00 1.399471257135332658e-01 1.478984540852216201e+00 8.341674183605178872e-01 -1.231085242041420003e+00 1.702238140840338643e-01 3.084949664153366355e-01 4.904686921517905085e-01 6.335409844815919067e-01 2.190672121800805172e-01 1.255262169130738625e+00 -1.537163148522057987e-01 2.894593995340203896e-01 7.248386187030841921e-01 -4.918377003104044132e-01 -1.916765524001366128e+00 -4.415448335492670462e-01 1.970479050694773360e-01 8.793464332434223346e-03 2.664563131676724317e-01 1.410038980684716226e+00 1.285357557446162868e+00 1.298574993662367172e+00 3.570172752999209442e-01 -9.796365881399290432e-01 1.366903287599885664e+00 -1.145024960517032064e-01 5.186454322340219303e-01 1.762483103186455402e+00 -8.364318990731545167e-01 1.759100130581240651e-01 5.606174345457038966e-01 1.789275496129948406e-01 -9.894427213059719950e-02 -9.465182222431126058e-02 -5.056660422827972123e-01 8.407583976741760112e-03 -2.884705321183771987e-01 6.001426534262400692e-01 -1.648009440412724791e+00 1.087244540861971309e+00 -9.708809944214807919e-01 -2.413350022911251724e-01 -2.157823933508305814e+00 8.077008137948895605e-01 -8.708251372141999624e-01 -1.237669915978865998e+00 -3.302947842065949158e-01 2.493412204344583050e-01 -6.243392585185792987e-01 1.586060444432220717e-01 5.098084012330272863e-01 8.390120985621234428e-01 -3.281661540306134994e-01 -1.297088478536726042e+00 -1.215730391792524574e-02 -5.909013574022973225e-01 7.110756871802008661e-01 4.140648229310023853e-01 -6.044069227280887135e-01 -1.654141531218675354e+00 -1.330248007969321578e-01 -2.550305660139253305e+00 5.410507919403085841e-01 -7.647341319377480573e-02 -1.347855505415604060e+00 -8.296320234141926764e-02 8.696655676931965839e-01 7.271199403787292903e-01 -2.894780724144524475e-01 1.437050707535568184e-01 1.145456998930460157e+00 -1.503756646257535134e+00 2.734799887226332160e+00 -1.735029644790036407e+00 2.453509812200173890e-01 1.323940735055445073e+00 6.335512836093698530e-01 -1.965834125562608170e+00 -2.156212290705214196e-01 -2.165940256173735923e-01 6.071488585709445829e-01 -2.672467664186446989e-01 -4.769772637580877439e-01 1.518108075605490437e-01 2.283671833248507532e+00 4.115309050226020338e-01 6.838952157447658609e-01 1.154812545450701666e+00 5.868743988115492360e-01 -7.814356650817012584e-01 -1.804903567571126910e+00 6.512018924470377446e-01 1.232020883937629874e+00 2.442069792468119616e+00 -2.149547037323216614e+00 -1.667291722065786796e+00 -1.050948186711364807e+00 1.404746903301605343e+00 7.549055515193578980e-01 1.434464263579943832e+00 -1.056847403798175933e-01 3.705705380754736322e-01 -1.868191687714109983e-01 9.854365415959885910e-01 -1.021705854531789637e+00 -3.774139188385624011e-01 1.072730558922745825e+00 1.280840170879718132e+00 1.763576474523107063e+00 2.226561300427402565e-02 1.072962920757663419e+00 1.329584333079533165e-01 1.467457498642769753e+00 1.193461209398012812e+00 7.685330486734898159e-01 -6.420482487204763888e-01 1.142214647999567845e+00 -1.131302390629837618e+00 7.709544304227025080e-01 2.405175563887699819e-01 1.918200368253286658e+00 -1.259947298372681601e+00 2.982215311796406199e-01 7.318533393477122395e-01 -5.942694702637415505e-01 -9.566252095347014262e-01 -9.962599818726091128e-01 1.282268681211647721e+00 1.571733080754545542e+00 -2.544959288231777306e-01 -4.505430408384715202e-01 -2.820930099001160984e-01 -1.642443989630788748e+00 9.807697836317994522e-01 3.736020559809766217e-02 -5.474095394747848786e-01 1.997863639165505523e-01 -3.717099816402559265e-01 2.811366887071476417e-01 1.578367296775236461e+00 -6.290724567198524575e-01 -3.728003662386828454e-01 -3.034323837987859540e-01 -1.177956528731580077e+00 3.772321286820095598e-01 -8.376947325477305251e-01 5.160809519409261803e-01 8.974811129087074679e-01 -3.255290217505367178e-01 2.016896017750560433e-01 -5.764843364544126603e-01 -7.524413747410353681e-02 1.444735739555527809e+00 -2.864370621759282365e-02 -4.398979564192980751e-01 -7.414797032300868285e-01 1.271493637004732280e+00 8.149136699493276792e-01 -5.497760986131071670e-01 -4.290797573217958183e-01 1.272106205713660343e-01 -6.574671059041774235e-02 -6.469656442081157532e-01 1.061285429906278610e+00 -5.769182267794851215e-01 1.765096535903297459e-01 -8.629923439286157905e-01 -1.692218867469345162e-02 5.289831254888704981e-01 -1.307531714834535785e+00 -7.651160387953804820e-01 7.671989254871026676e-01 6.145169249706323722e-01 -1.339824070877054130e+00 5.578630873023519010e-01 1.390039546119143932e+00 -5.260376452353573429e-01 6.952061298962598501e-01 9.196634371100011196e-02 3.372248262196515523e-01 1.695264848450636075e-01 1.963406300170598362e+00 -1.760889691755006259e-01 -1.006061348239993603e+00 -8.444683136064096152e-01 -8.478191296541781954e-03 -7.594989420090124399e-02 6.856613136494533745e-01 -2.050029867660561500e+00 -1.460603877022262909e+00 1.039410209874899405e+00 2.153751715189983873e+00 3.236214172871998862e+00 5.266329871353914172e-01 -1.145639600128651292e+00 -1.997151152309357025e+00 -8.884148532624180916e-01 6.343015684064792215e-01 -1.051404836718159874e+00 -1.016148681094764417e+00 -6.422847418844135348e-02 2.308335982946616016e-02 2.069470680912743443e+00 1.346114303450759664e+00 -4.892154546844409424e-01 -1.688187180886928929e-01 -3.085529250756364195e-01 1.573345742838530459e+00 8.399462918583744386e-01 8.497104450851888924e-02 -1.112799514716333205e+00 9.929747572109075548e-01 9.880763001661360123e-01 8.785686822907571303e-01 4.724572914512650268e-01 1.346358425092934463e-01 -6.375137618914138438e-01 3.117896773123593479e-01 -1.638924042888958987e-01 1.248538992482159798e-01 -8.991437828780712849e-01 -1.751752082494019369e+00 -1.453576432904344129e+00 4.538705702482442872e-02 -1.551620487819350913e+00 -1.897756535280463286e+00 -1.980534821307753823e+00 1.423328497521178793e-01 -1.161047053816481323e-01 1.217138642427973982e+00 7.021570098308382857e-02 5.939488327298896309e-01 -9.421153338403169819e-01 -1.512436273860295000e+00 -5.029532002062417906e-01 3.435281666680605750e-01 7.656443384570179589e-01 -4.558257096751828774e-01 2.283809779752846159e-01 -5.603664103391523543e-01 -1.076549448757456950e+00 -1.495946477677189579e+00 5.463167110180627839e-01 1.940688019491240701e-01 -1.226624452925450859e+00 4.518744825804048570e-01 9.825973093656250601e-01 -8.668736680049579091e-01 3.999612857908026453e-01 4.775405120663795411e-01 -1.759769816246550267e+00 2.572108156531956458e-01 2.293798783765585436e-01 -8.390072447187727489e-01 -9.340407535716193088e-01 -7.853878819309638715e-01 -9.715979395228776516e-01 -7.533759981740422162e-01 1.333624119409214659e-01 1.029317914142721779e+00 -1.340534365578965437e+00 1.326587680828110072e+00 -2.927236674879022393e-01 7.961869048592252751e-01 3.100115265238798656e+00 -2.781574264638299598e-01 -4.800771801194748667e-01 -3.090747434428593454e-01 -6.716297169271769896e-01 1.989520598393633155e-01 -1.455163639007630794e+00 -5.227495552599886047e-02 -9.906851773544909090e-01 1.373933768396213173e+00 -2.745483115969677423e-01 -1.042586277401083450e+00 -1.470011435659711596e+00 -1.297202908252632625e+00 -5.087965757171294401e-01 -1.073043462679007298e+00 -2.671911515037794088e-02 7.072292686748543611e-01 7.619550318787386978e-01 -4.458022500692903622e-01 -1.732565238423362797e-01 2.190376034429597774e-01 -1.650313646299032433e+00 -4.136290950710121983e-01 1.547238560723891210e+00 -1.797489005598670531e+00 -4.550950851263902974e-01 -2.859791432954603141e-02 7.825066692256964496e-01 -7.145230024233947264e-01 8.173549589976437657e-01 -7.138125185539142548e-01 8.258556045853890915e-01 1.096626784671259625e+00 -6.113403668729601170e-01 -1.365511275612327560e-02 1.996586038428424248e-01 -7.496235471147030260e-01 -7.707805969024275061e-01 -1.067712567158899395e+00 1.801687552472632348e+00 1.572223350924822904e+00 -1.042382065709414052e+00 -5.614799699269125144e-01 6.436852041175640526e-02 -2.182409183295364485e+00 5.997549553284262647e-01 5.252878485711532930e-01 6.493224718421782837e-01 -4.643597388751083965e-01 1.754244223920013113e+00 9.049336687618578789e-01 -1.384992586544795956e-01 -3.864815824555523638e-01 1.364414799347985208e-01 -1.182365172308142975e-01 4.513458818046189869e-01 -3.658902043539578597e-01 1.890557939079871019e+00 -5.649143792734966363e-01 -4.084812213567526329e-01 2.093384107707345176e+00 -7.216779501213596015e-01 8.473288042154293320e-01 1.013478624231560765e+00 -1.143818025837524399e-01 9.256292457170627319e-01 2.907127463343466833e-01 -5.430834454643440612e-01 -2.007268202757779840e-01 3.683037598983151528e-01 1.309704711057455340e+00 -3.283489450920502005e-04 4.149173249282525622e-02 -4.802768891856252775e-01 5.979069649857647883e-01 1.708902879098331384e+00 1.872802969652131555e+00 -3.138565048502193200e-01 -6.359595975837208925e-01 -3.908212673209152666e-01 -4.132929690407361467e-01 -8.955341235509267639e-01 -8.372416655627779036e-01 7.357043104901408448e-01 1.241015683028761085e+00 -5.213380126868516484e-01 7.930662602761147095e-01 -4.979286049005279269e-01 -1.287016111114663297e-01 5.876236117485913457e-01 -1.092484472333344447e+00 -2.792172208075962003e-01 -3.748113986283720944e-01 1.971706178091801320e-01 9.455718372937154115e-01 -9.001823719980335259e-01 -8.433689119852294525e-02 -5.067032922596063083e-01 6.672724946531169987e-01 -1.120577422061786788e+00 -4.829749023163286137e-01 -4.895034704395753028e-02 -1.955335137133041634e+00 -1.950605429877420027e-01 -1.009633780936629366e+00 -1.655899023397497727e+00 1.278487783189383054e+00 7.108197413198904524e-01 -1.257819818221312114e-01 1.890187579360903258e-01 -1.461034314289460623e+00 -9.940382686376185717e-01 -2.601419132731624395e-01 -2.828536492012136527e+00 3.652254118619467360e-01 -9.743389903988793066e-02 4.202836367608566714e-01 -2.483488953743857308e-01 3.612612724855274182e-01 -4.236676558654791647e-01 -1.643741545747060773e+00 -4.401981315507837444e-01 1.113658983182467477e+00 1.278601363505486921e+00 -7.735480691747160797e-01 -2.450376369721714909e+00 5.199954709639398320e-01 2.532847938533865917e-01 -1.027632631363210480e+00 -1.070951975063002964e-01 -3.206448116815411309e-01 5.868759924440651865e-01 1.050748744755409358e+00 1.237118148767118120e+00 7.043533806775003070e-01 -1.045739801001746461e+00 4.841957270681124803e-01 -1.742653561793114259e+00 8.623985553548764171e-01 -5.523532087342827301e-01 1.504896299638714963e-01 7.677663995669848918e-01 -1.548151411864878479e+00 1.154081302795779473e+00 1.086080251164422750e+00 -9.096188590730590606e-01 -3.978343397669253378e-01 -2.373528014506953165e-01 9.993073065038825531e-01 8.775160118493847694e-01 1.731116034061579712e-01 -1.116241475816722950e+00 -3.188406303430807998e-01 -9.838354728223408507e-01 -2.531821511208407482e-01 -2.331017224013025302e-01 9.657266612348357482e-01 1.413346229478678717e+00 8.313032523387112738e-01 2.165087423610291939e+00 -6.593291311572697655e-01 8.590177390228369569e-01 -1.427713866751802729e-01 3.242502230141601216e-01 -6.789387133883921788e-01 -5.515636565434252070e-01 3.309071754023647505e-01 -1.667201145279516572e+00 -1.071132943491927669e+00 -6.275132736353963292e-01 -6.162180174382964060e-02 -4.826203115824898582e-01 3.424168902437073059e-01 -1.046807944567053061e+00 1.570709674614363616e+00 -4.927519775147646275e-01 -1.353266877269942325e+00 -5.913122934439476452e-01 -1.608816645436478066e+00 1.533398272663045181e-01 -2.535196045694874112e-01 -1.273701670461145907e+00 1.428626912950822225e+00 -1.720987432537306905e+00 4.869152612376303479e-01 1.067498176352849049e+00 2.359756487079764931e-01 1.039662477515294947e+00 1.555373047810169607e-01 -5.727772739463885543e-01 -1.002090339778512584e+00 1.458182343842315543e-01 -3.712095944880919873e-01 -2.545792061389585914e+00 -3.078262995440535832e+00 1.492006330003163850e+00 3.528786005759954048e-01 -6.800318573130434974e-01 8.372661765573513604e-01 4.195337612729062027e-01 3.861715992333096259e-01 -3.801292432523572518e-01 1.503035491944898494e+00 -1.006066316468266164e+00 7.838134811122755563e-01 1.445123638531637389e-01 -1.903079294281843914e-01 5.042255803013262483e-01 -1.228429674854154136e-01 -2.260890839673596275e+00 2.877719215257124596e-01 3.177725955058885998e-01 -8.413388469346981813e-01 1.573136645298378378e+00 -6.123001623730413012e-01 1.405053324729360398e+00 -1.520344242337184903e+00 2.026481296810211941e-01 5.048105743663584555e-01 -3.601513868420264664e-01 3.108365963628633155e-01 4.626222647937151544e-01 -4.035737860692283907e-01 -3.712307709845431014e-01 2.388488598385054285e-01 -9.372149637793249222e-02 1.164265530586750197e+00 -8.150392659925917438e-02 7.757373341097054675e-01 1.048375104265383717e+00 7.118893382145518034e-01 -1.233630251710721604e+00 3.163561050654550844e-02 -8.004530801237398352e-01 -4.100463528739746455e-02 -1.287974724513877511e+00 -6.614540021981781814e-01 9.911046939763660246e-01 -1.560785460720687468e+00 -7.806520384218753605e-01 -8.445246949647208234e-01 7.340460162760031881e-01 3.048174808084135545e+00 -1.876911798181521984e-01 1.558751118531163549e+00 1.308107598286946116e-01 9.392828413479812344e-01 8.928107535741900413e-01 3.772977600489387240e-01 2.137279946663462216e+00 -1.068099748692688644e+00 -2.481651300874879867e-02 -1.050528755999967645e+00 4.066339077579703698e-01 -7.380867174767468120e-01 -9.672421513094153767e-02 3.259074842452042708e-01 7.467355049420999480e-01 -3.956123528004354406e-02 -1.817626723004271000e-02 -2.212963070881771854e-01 -7.753748309075287892e-01 -4.567169694047210626e-01 2.164235987971557140e+00 -1.543416926696781655e+00 1.092738496752429400e+00 1.672046965936634100e-01 6.506972827517503166e-01 -3.051641300274307578e-01 1.576050447022334877e+00 4.541772076259310564e-01 -7.156589056033924034e-01 6.683091013665775071e-01 -4.844554078696997057e-01 3.360990642300357711e-01 -6.619619882245761922e-01 2.383178351226344915e+00 -4.790135291058731370e-01 2.211574428336001430e-01 -1.457219232721076896e+00 -1.051067662342555886e+00 -9.151091907008154225e-01 -2.238048672920309456e-01 -4.806722957650556016e-01 1.394422434898417329e+00 2.072303850689048321e+00 1.577993664984650213e+00 -3.081916612767337735e-02 -1.917191931805967420e-01 6.691971360413696557e-01 -8.274262450344141984e-01 1.802109309201058718e+00 -1.100565329926754377e+00 1.114731885595788174e+00 2.190869078792058833e+00 2.528255610922365726e+00 -1.087654260223378966e+00 1.319494002482570094e+00 1.869849207857471329e-01 -1.678782606501683095e-01 -1.420527463151318948e+00 1.125367709252152570e+00 5.980015549304996680e-01 -4.413087418545919571e-01 -6.216162818438677462e-01 -2.476410171370367674e+00 -6.930296640570698941e-01 -1.069475893731468785e+00 -1.638277524991803347e+00 7.639120965311205769e-01 3.561830041612379927e-01 -8.325522084247743981e-01 -2.357455229058159907e-02 -6.986142934853138975e-01 -2.188316158998396821e-01 -6.152158877830223860e-01 -1.069082959247084741e+00 -9.998170834456974188e-01 8.602231915298717002e-01 -4.990752833620935025e-01 -5.585651885320533916e-01 -4.555288765805278195e-01 2.103242094055399469e-01 -1.380977576366504200e+00 5.446557429370738612e-01 -5.966210202018140674e-01 9.022290567817560225e-01 -1.537202211711212518e+00 -2.446978958845720253e-01 4.571815082222671633e-02 2.767224280834634231e-01 3.150513580784270462e-01 -5.505092509472322426e-01 -1.038305333880795045e+00 8.485581977368364948e-01 -8.235291901476833321e-01 9.987955288160276224e-01 -1.315520578643635474e+00 1.240226524775469796e+00 -1.710224667354834915e-01 5.503544226800874961e-01 2.328642102181072426e-01 1.166167699157478310e+00 3.145556146790132179e-01 -1.111965542254730099e+00 1.906890057723268361e+00 2.352571483625738868e-01 -3.284092863003909568e-01 1.494754054831335388e-01 -1.130386817667712762e+00 -5.155781964904083692e-01 6.573531966545671790e-02 -4.888620016606808893e-01 1.114131291527104439e+00 4.428762610362479285e-02 -1.223199265899430399e+00 -3.594498261292486396e-01 4.645780999190309846e-01 2.769239336314063826e-01 -1.468493076638662798e+00 1.062265539215177856e+00 3.155386742985625270e-01 6.353296212522942243e-02 7.712638311073916064e-01 -1.142415007340625427e-01 2.152766477888953922e+00 -1.018061361224976258e+00 -2.031582955221082065e-01 -3.163814510563595778e-02 7.842098146550835480e-01 -9.521020853160822028e-02 1.160773895868072225e+00 -1.225045021124912203e+00 -6.338554406917384920e-01 -1.162556731534532428e+00 -1.554980476284615332e+00 1.510103615757123041e+00 2.269238946034961568e-01 1.226961573514533943e-01 5.375865022555167266e-02 -9.867091934243846785e-01 4.482470804772398232e-02 2.574141755614551275e-01 -3.067094917996210923e-01 -3.514727026590284131e-01 -1.498677799152386969e+00 9.318544383478754023e-01 -1.213971091662967572e+00 -6.949301982707525305e-01 -5.631324470127156978e-01 3.963276577459840522e-01 1.777052065167090689e+00 -2.969715634615102684e-01 1.391576955086142098e+00 -1.312255937460564126e-01 -1.832731937230083208e-01 -3.421307743911423116e-01 -1.496890247676548436e+00 1.415329066625046206e-01 1.457841850033596787e+00 2.193866366667785339e+00 1.558244818296040224e+00 -3.779791150962904522e-01 6.129456661436798459e-01 -3.750735096117640555e-01 8.620750799910547046e-01 -1.332401044766070297e-01 3.687747362286091235e-01 1.835524887697825180e+00 -9.180509278334091361e-01 -8.633485256688463449e-01 -5.147503580521634037e-01 1.043845672039212635e+00 1.395273175755275430e+00 3.755743869782092459e-02 8.315756272981897901e-01 -6.333261564636781804e-01 -2.199232728163015960e+00 -1.258022497087090685e-01 -1.220612844286991461e+00 1.634538472094696271e+00 -1.776172892541760362e+00 4.492027953739199386e-01 -2.209862176436235559e-01 -1.161756156727849154e+00 1.750386699937008517e-01 9.989144650137812276e-01 1.112054496401932324e+00 1.757217228873985959e-01 2.132397652386129050e-01 -1.376035291176791686e+00 2.129602000768598125e-01 4.223617975981224237e-01 -9.067681344285217770e-01 1.967432485162838585e-01 8.234197049710426652e-01 -1.346341236614533865e-01 2.777493457271932309e-01 6.502469004114241891e-02 -1.096266558872609487e-01 7.338913182952689906e-01 -2.166161464465849729e-01 -5.520292493604903594e-01 7.455202040015855847e-01 -9.455728833358735264e-01 2.610530703757343862e-01 -1.047714129641447833e+00 -2.157631650885930785e+00 -1.721796754973590193e+00 6.896613291284166281e-02 4.346347083836428760e-01 5.391940315867140843e-01 -4.745672298225628305e-01 -1.927697408998696460e+00 6.059739297288107424e-02 7.231933854457734956e-01 2.778838553457291805e-01 1.405895030644803922e+00 1.177439907976687516e+00 -2.612005304520555460e-01 4.710902621920019517e-01 -1.586734826898174910e+00 -2.210286184508305052e+00 1.322972144641517911e+00 -2.006054077824028337e+00 1.657336856126494506e+00 7.493287696052827185e-01 8.277231715094378328e-02 -6.791601880492390553e-01 -2.854675091276039911e-01 -1.009715840715340152e+00 8.717759133191123055e-01 2.299367362053917341e-01 -6.710615008758387123e-01 -1.460089343141918405e+00 -9.768711618054835011e-01 6.338166614950346833e-01 5.561771306006272342e-01 -1.681244029471646639e+00 1.828715811697748661e-01 -1.880363607466768450e+00 -1.561053278318479121e-01 7.024484472979737326e-01 2.094118789995269125e+00 1.894037878754304849e+00 1.193451406314642416e+00 -1.709971927273977954e+00 9.370439293144330328e-01 -4.697732887703859883e-01 1.125338323678905628e+00 -6.515701028194126332e-01 1.530868747690602882e+00 3.430673565489216759e-01 1.051624161542621616e+00 5.857304218362929804e-01 -6.087195094660891037e-01 5.854510422953882465e-01 2.177833304593450148e+00 6.194019617270650757e-01 -1.068582258491416859e+00 5.407948888675134791e-01 1.031052684485154636e+00 6.156025239520049874e-01 -1.330384069725798479e+00 -1.146728408507247554e+00 1.262669175277684186e+00 -6.139520179096635832e-01 -2.650443429535015993e-01 1.243965052931527981e-01 -2.438660333049904316e-01 4.846069990063332500e-01 1.206134567672659363e+00 6.814743792226470864e-01 -7.220706944196761956e-01 5.019017427999762360e-01 -6.378071871911675239e-02 -1.293986866199946961e+00 9.888597127491853822e-01 -2.531846919232938919e+00 -6.231966387630353266e-01 -4.613971022890711593e-01 -1.948061049671232281e+00 4.335643248032232111e-01 7.889906213644969080e-02 -1.641387118749985108e+00 7.622000218801613380e-01 -5.408564534851827421e-01 1.162275907581028500e-01 -9.489532374269122883e-01 1.099519465126455930e+00 -5.482170530737421332e-01 1.062860877747111299e-02 -1.502122323469030851e+00 1.381506049403127712e+00 -1.511497320711736592e-01 8.729646692773703753e-01 6.290254626422377981e-01 -2.171841805353176003e-01 -9.704012561063115605e-01 4.234686533987168100e-01 7.402671889285823426e-01 1.683636100819822623e+00 -1.198902455099130515e+00 1.367253699286478552e+00 -1.077641054410301447e+00 -3.913396564658679355e-01 8.965283909543843022e-01 8.670770609078553015e-01 -2.026608343679901836e+00 1.068800250653504147e+00 -2.242812768098782161e+00 3.690316763945113987e-01 -8.251298231633319435e-01 3.350701487553890690e-02 2.817268748892559072e-01 -3.701086200000306414e-01 -1.728754966085123967e-01 1.401535327707533973e+00 2.261500517523507836e-01 5.240472614461952894e-01 3.309690260246034299e-01 -3.725736562318927025e-01 1.265902552674350590e-01 -1.541551653969377211e+00 6.180106962179116037e-01 1.432154988144131114e+00 6.162234288740957577e-01 1.667801000825644753e+00 1.361931691340191541e+00 -3.830108316027805992e-01 1.640269174149302511e+00 -1.781997094955838357e+00 6.083381554695862503e-01 5.462307433954005642e-01 1.226551792010483810e+00 2.746499371762406438e-02 2.804383141910373189e-01 -4.613559424952832777e-01 5.300594748120091015e-01 -1.272807663289758917e-01 1.252237940240030545e+00 3.921379008374732411e-01 -9.808727850719815011e-01 -5.425528469537432841e-01 -1.276820121711798706e+00 -1.564589732504021447e+00 8.322704980234706396e-01 3.717102841428123750e-01 -3.205457324327979918e-01 -3.788894624260295552e-01 -2.841573467384143070e-01 -9.410439389441499491e-01 9.976931893725149436e-01 3.753230031543363654e-01 -2.392350558622144963e-01 2.181418300475603811e-01 -2.395870458158201988e+00 5.960709245543550222e-02 -3.469664168273888794e-01 -2.144664387805968353e+00 1.123833053466469556e+00 -5.102227303150704829e-01 1.952944930972706716e+00 -2.538054247701569732e+00 -2.660298471129626030e+00 -5.964120867477302745e-01 -6.916669115715973204e-01 1.277288401860962042e+00 -9.517558801830908188e-02 -9.144237377918867926e-01 6.182862019590109615e-01 2.742670499169580500e-01 1.528235616921879370e+00 2.273532003627521947e-01 4.803530090518177698e-01 1.231432742779384887e-02 -1.377288013047147860e-02 9.358356091071279304e-01 1.315752896117376336e+00 -1.583592133333203700e+00 -1.356417833712773247e+00 1.231931272869819793e-01 4.500597817989221427e-02 -2.303475775551712790e+00 9.131197288032560921e-01 8.000165852476393002e-01 -2.810977663993749598e+00 5.508765079935653564e-01 -6.436609335837502055e-01 -8.386560185573269655e-01 -5.538315932910382600e-01 -4.057930975743855861e-01 3.492253646974226022e-01 -1.041616424878204633e-01 3.093202384293793461e+00 -3.227676589831352527e-01 4.277145939226373317e-01 -3.669606093664303237e-01 5.217727338057346342e-01 -1.401512707606027974e-01 1.635374869019838195e+00 -1.097767754617152702e+00 2.133658656697056955e-01 -1.408413912264955714e+00 5.258773266650282885e-01 -2.128736465669071876e-01 5.402729193320208179e-01 1.158978344745675182e+00 5.117479432544049800e-01 -5.340226128099087033e-01 1.057265350205138121e+00 1.175485151313512500e+00 -1.470790275851588946e+00 1.591815285734363705e+00 -1.234878135636351848e+00 1.991175420425849163e-01 -7.950525122031431025e-01 -3.966923574731678337e-01 7.517360599607897376e-01 4.026418273269322806e-02 9.952652814832817219e-02 -9.036600360025197620e-01 -2.446654137297923914e-01 -1.923360765368369751e+00 -1.068457452679140163e+00 -3.832667012526895234e-01 2.407955729135907497e+00 -5.242286639471334109e-01 1.529817543348858944e-01 -2.370101855049734141e+00 -9.669853216646301375e-01 -4.864955924648584062e-01 1.024465749200127673e+00 -4.506253319523820799e-01 3.754749718539365788e-01 -1.163934287959972558e+00 -7.401947251054792343e-01 -1.330718981226995501e+00 -8.418956979736178514e-01 -7.034149336352916171e-01 3.652894937102869055e-01 5.633232137330691502e-01 -1.750012113390819746e-01 -1.270646191004938010e-02 1.834179724316187921e+00 1.223269346241472766e+00 8.522371218271429516e-01 1.432358026980186549e+00 3.901867287486416314e-01 -1.447962407745437385e+00 -6.436867440677247476e-01 -5.582307929447950512e-01 -2.199912554269035092e-01 -1.440916488338639612e+00 1.207304575735705043e+00 2.360137968099853989e+00 -9.964212691934341004e-01 2.462715622536318705e+00 6.008404674761208542e-01 -1.074653607829451907e-01 -3.873955007679977802e-01 -2.003203844556501467e-01 2.611317791766943897e-01 8.922467778104768987e-01 -2.123792020621092291e+00 8.542319515270268004e-01 2.600410047129111391e-01 -9.834174128445042351e-01 -2.231436282342599497e+00 -1.033855771014301705e+00 -1.111828042825878216e+00 2.437399584651807505e+00 -4.575235741978778137e-01 4.025511401114934551e-01 6.766585383707303114e-01 -2.554689164160695580e-01 8.302280109253948881e-01 -1.634432153484441652e-01 1.840533347644301099e+00 -6.381334906194880974e-01 2.339134037686136092e-01 7.256687630480924689e-01 -7.954622516056292225e-01 -9.640231722928850333e-01 2.344993422418383267e-01 7.419239178112481126e-01 1.484362194088082010e+00 4.004349385234302616e-01 1.088173054969062276e-01 -3.548439897121156983e-02 -1.202393557556808545e+00 1.280002599388584184e+00 8.426551642173655265e-01 -1.369987463830432961e-01 6.628469058000747982e-02 -9.255921353747499358e-01 -3.695202088765107695e-01 1.510459087498289721e+00 -1.224575177786444646e+00 8.640126936693812709e-01 -1.727760486671123585e+00 2.553847701818802718e-01 -1.100865132666684065e+00 -3.318583368629172137e-01 1.190512655084527749e+00 1.678084514170219976e-01 -1.488998833509515007e-01 2.322683302188539578e+00 4.262850397255552592e-01 2.627382285354924046e-02 2.107789287648194065e-01 -2.244317814287941915e-01 -2.006598896329258863e-01 -1.795378431731231794e+00 -3.031556307749601054e+00 -9.302157162804186585e-01 -5.714054312387012446e-01 2.326768842881433041e+00 -1.051310536124781203e+00 -2.376033248999847469e+00 -6.714095532956648738e-01 1.426835641466043691e+00 -2.286269562257234322e-03 -9.913210849243626610e-01 -8.644093319071008974e-01 1.611406524063995427e+00 2.950912927008571884e+00 1.212137792252685031e+00 8.685909968940442871e-01 -4.884923932670069968e-01 -4.089350836229082575e-01 4.156110980442160874e-01 -5.150123007441472778e-01 3.100243613402115517e-01 1.281984381625477676e+00 2.063789750505171661e-01 -2.305643290453224595e-02 2.661471715412713768e-02 -1.731980820330599524e+00 5.425782898519201369e-01 1.406631531544063618e+00 1.171044721249587584e+00 -1.869335780416932768e-01 -7.837597991697116129e-01 1.844783419997551299e-01 1.649569457333913691e+00 -2.698256666948727900e-01 -2.967885141630885459e-01 -1.685423089658130980e-01 4.224488942118967416e-01 9.073205909065129582e-01 1.384842703022737265e+00 2.513115409451023297e-01 6.813406092893798949e-01 -1.012294279714879952e+00 4.654493243120030321e-01 -5.289066342613240462e-02 2.908529774138337576e-01 -1.379791520920496506e+00 3.537497597159448004e-01 2.281131689464087065e-01 -2.240670000672404794e-01 1.602343424428725460e-01 -1.333295476555076631e+00 -1.313035481363801216e+00 5.874287987272065747e-02 -1.101860133770814709e+00 5.327526451831952059e-01 -1.492106551017970961e+00 1.386402626014843764e-01 3.630186123094806816e-01 -5.496386394752472704e-01 -1.429807749669173234e+00 -2.628438495300027711e+00 -1.091269394029562800e+00 2.497875289587420333e+00 9.417860716751977335e-02 3.233470628274418609e-03 7.291886770540876306e-01 -7.144336823565693440e-01 8.161552930799519379e-01 7.060457074276673683e-01 8.616378991185018599e-01 8.804694879167755950e-01 -1.572922893806413480e+00 -9.124094098100785089e-02 1.730376223034254091e+00 -8.782820483664857125e-01 9.776398811911372055e-01 -4.895892766065743085e-01 7.259079575996771894e-01 -1.053198116033788434e+00 -1.253742973139533534e+00 1.756226826016647591e+00 1.279361319141670617e+00 1.452348047798555364e-01 1.555027329872220587e+00 -5.436878367746185159e-01 -1.554743754284870993e+00 3.177139456902240977e-01 1.005750251493763736e+00 -5.598823430999505524e-01 2.708914445885819422e-01 -4.256770147840672203e-01 -7.442520079589336479e-01 -3.987926761834181266e-01 -3.814200623953784564e-01 -5.378231125951630220e-01 -4.208860645062192929e-01 4.193622084687663176e-01 1.084976970586208234e+00 2.511448270274683689e-02 2.513886085789823976e+00 3.459324005757492548e-01 5.699226563946539759e-02 8.330647347643415079e-01 7.178664091314469475e-01 1.388588404869634640e+00 -1.142692414468074125e+00 -3.873410500747058727e-01 8.860773104005699174e-01 4.727558044121026870e-01 1.983653436635980649e-01 3.591699844026099431e-01 1.025777747042986521e+00 2.493349053775295587e-01 7.685703156645802281e-01 2.197799981107034228e-01 4.888655481814582759e-01 8.022829953227053057e-01 -1.259904052590083756e+00 -2.080970090013515295e-01 6.336387655032004185e-01 -4.851090634259571099e-01 -4.402949288911663372e-01 -5.886177196012215562e-01 -6.659430969668310718e-01 -1.359707674722346216e+00 -2.116749680328997130e+00 3.183017023698690440e-01 -4.836574976202376308e-01 1.532568326671873704e-01 -9.314827843155889520e-01 1.028121992873023416e+00 3.540944686419030263e-01 -9.219659391637943235e-01 -4.303967088338598312e-01 9.307381657788520446e-01 -1.258483173640447372e+00 1.088505670050457175e+00 1.352859017364901328e+00 5.616296737634622893e-01 9.986010376531694321e-01 1.310059787952116750e+00 1.056895605409354233e-01 -1.749940579028885557e+00 1.179829649707960781e+00 7.123243209853488134e-01 3.409934394697942128e-01 1.175765294845054321e+00 1.530006146308141357e+00 -3.495130785758681635e-01 -3.268940837211082306e-01 9.862543707556706840e-01 2.931001489628151657e-01 -1.739063542999846890e+00 -5.874976760439567514e-01 -1.146341067816337711e+00 -3.993399647300788224e-02 1.024748347259724301e+00 5.761354911818294955e-01 -1.742393531975251486e-01 1.700308044887551162e+00 9.776418971228987287e-01 5.333851227768443559e-01 2.083758982107274949e-01 1.413201569518582335e-01 -6.164173024290816594e-01 5.298569253252196631e-01 1.624038762751017773e-01 2.425053823146203769e-01 -1.620213932697978643e-01 -9.867788953717034905e-01 1.148770155619668554e+00 1.601992383445217383e-01 1.253643876486532083e+00 -5.917471722330043260e-01 2.264691870745638436e-01 1.188941248408503348e+00 -1.363570028041261040e+00 -2.285701866911412361e-01 -1.147367411809603999e+00 1.683699345981304774e+00 1.657372250022655757e+00 9.556893229566114645e-01 -1.695983560517460020e+00 2.102990778393862281e-01 -5.776611086507964510e-01 -1.461829561156595458e+00 -1.550258103324534620e+00 -4.715448085981783777e-01 1.027444965288150547e+00 1.674340899209425249e-01 6.325292979921556258e-01 2.038175640693741519e-01 -1.138036601881160959e+00 -3.192992840762282625e-01 -7.458962944282504157e-03 2.225975355707244585e+00 2.888712120300120034e+00 2.805121464587404745e+00 7.136507057600476323e-01 -1.413927960049411903e+00 1.133728440069233567e+00 7.192485024335764088e-01 -1.837504754119975159e+00 -4.279606730503930923e-01 -1.522584463739492966e+00 4.980264119033868675e-01 -1.673186951605985184e+00 1.243404340381537576e+00 2.257819415744918568e-01 1.557156902530338893e+00 -1.368559647036939886e+00 -4.599535927129391744e-01 6.129101867429700423e-01 4.582495408665565040e-01 -1.139784274089030935e+00 7.961302009175276195e-01 -1.050413043936633928e+00 -7.429406671895385506e-01 2.288721926505735971e-01 -1.277680932497260446e+00 -1.541031208117385365e+00 -1.082067902866536840e-01 -1.691401183393439700e+00 7.581673054406574686e-01 -7.161855375140256941e-01 -3.467529622930534128e-01 7.391835914918180039e-01 4.735461078925516931e-01 2.062271994936679120e-01 -4.425652846277467467e-01 -8.627074105473961918e-01 1.658731553277838833e+00 7.806739864064837775e-01 -1.514364055488875760e+00 -2.600268798184635632e-01 -2.293703817657372079e-01 -2.639810651525182350e-01 2.223529706880350287e-01 1.605232858810860197e+00 -2.373911605582139650e-01 -8.147433411291000738e-01 -1.269949041989216765e+00 1.324960861030202441e-01 3.860630701714929947e-01 -8.227241923207713470e-02 4.426713191968366101e-01 -3.205256704242409604e-01 2.432727915528952178e-01 -1.937394231350991758e-01 8.356999391946161593e-01 -5.482236615751607811e-01 -2.405324536017424131e-01 -1.862010759671196003e-01 -1.079125975768323364e+00 -7.093169762439389681e-01 1.331884485864312406e+00 6.399147259216506622e-01 -2.027610951033263775e-01 -5.582994416556011918e-01 1.877864067667296688e-02 2.635420875417200312e-02 3.983564546862132794e-01 -9.813743552313289875e-01 -6.843168511940070919e-01 4.060909411255802404e+00 1.324898726028729712e+00 -6.913471397851000955e-02 8.705589678588205871e-01 3.781254059352018304e-01 5.783689118225371351e-01 1.238522152229812656e+00 2.235956502317111738e+00 1.773664494885405452e+00 3.680524058837776336e-01 -5.516181991137349139e-02 -1.225198940200443065e+00 -1.372754169503891397e-01 -5.419613474245195128e-01 -5.232208697960430976e-01 1.313686760100507556e+00 7.617653373222645907e-01 1.286401711277062113e-02 -8.959021389683096137e-01 8.267551359382631360e-02 -1.071790021471781928e+00 -2.273582823815877951e+00 -5.175898095850354208e-01 2.245179560389743700e-01 -1.688600318188130611e+00 8.089520139348203021e-01 -8.859800106429923661e-01 -9.061231129866361700e-01 1.085397514300266320e+00 1.494362994577108084e-01 3.977333196042921737e-02 -5.283620137441948916e-01 1.452243432847028615e+00 -1.519902956484924017e+00 2.958456337768667344e-01 1.077331780229980662e+00 -7.385512451825254621e-01 1.561671231239545765e+00 -1.202310745792194657e+00 -1.152782160853642601e+00 2.425952971071805020e-01 2.405419690534037480e-01 -5.035232103378926016e-01 -1.025720390390067349e+00 -3.381089529758147250e-01 -7.540060894679570134e-04 -9.662993651759348435e-01 9.355152564821554995e-01 -8.966123296876340465e-01 2.757599914722143608e-01 5.842268461050664774e-01 5.227707740823399618e-01 -6.755382727029744794e-02 -3.199414597355648149e-01 3.166694481256969174e-01 -1.101209237687171605e+00 -5.945202123905903857e-01 9.183518047283348862e-01 -3.458750679015946683e-01 1.400472514481072572e+00 -1.781069985018329249e-01 -8.042622902410047070e-01 1.265714512095336419e-01 4.185585654773738007e-02 -3.400794389932386419e-02 -2.394274682658275866e-01 -6.018284566889630094e-01 3.240117098529494699e-01 1.149502455449312732e+00 1.887429568746628483e+00 1.394897231584745498e-03 -5.881433320511532115e-01 2.843345704128213969e-01 -8.888078430852643930e-01 1.139554895589355299e+00 -6.275248298540186953e-01 -6.558949431584355505e-01 -7.617051799308879323e-01 6.229931279980126524e-01 1.211494283425277096e+00 1.789662114114734803e-01 -5.909064502813697883e-01 9.111776215176056182e-01 7.273543274115022994e-01 1.758590481795176519e+00 -5.325336327576823958e-01 -9.458032316477563706e-01 1.165431107784315135e+00 9.390600128351404008e-01 1.219477370318253096e+00 1.425991830515753511e+00 -1.130663978570515482e+00 -1.965074522710757332e+00 1.094054437148509473e+00 -1.014172910423503243e-01 -1.682440422039950478e+00 1.453228398945573208e+00 4.230124902749021754e-01 3.961009248787423775e-01 1.711649493453432092e+00 -1.617340376749384800e+00 -2.717902445771595149e-02 -3.419552318388505152e-01 1.080573727899169389e+00 1.091860192667706952e+00 4.233225093521595372e-01 1.065409841329987423e-01 -1.147392724294891697e-01 -7.200074822178785805e-01 -5.250118848813757344e-01 -1.049922319311336505e+00 6.272251769098222685e-01 5.691225409583255263e-02 -5.736820419617946060e-02 9.068196043827028152e-01 8.863357208948136057e-01 -8.642918898182280207e-01 -1.604732888922420497e-01 -1.832326078173501349e+00 -1.014808411349189671e-01 -7.320496779981070512e-01 -3.917414414607132689e-01 -9.826083165926929874e-01 -1.349996942325193627e+00 6.766696500769643352e-01 -1.541419047194241720e+00 2.030922668452960766e-01 -3.132108547987967340e-01 7.150346123136336329e-01 1.583353848554519328e+00 -2.940144917875666120e-01 1.449754026333078538e-01 8.693137094425152922e-01 -5.192368975502648087e-01 -1.337331311295085978e+00 1.393398523927416699e+00 -2.055114138748131758e+00 -4.250400767163242666e-01 -2.976551136960141619e-01 9.234016384577171666e-01 3.136211894973840231e+00 -7.473973749266600228e-03 6.098161021471517618e-01 7.062997116015470311e-01 2.803994929722194995e-01 1.346534877392090213e+00 -1.116324268576103895e+00 2.191772063495109057e-01 4.381888300952549442e-01 -1.482453192543444986e+00 -2.745751084866955224e-02 -2.565610941442675839e-03 -2.197217168469701443e-01 -1.402265219401281626e-01 -1.900174842386645135e+00 1.487033422936478111e+00 -4.588185264712305034e-02 -1.440073540513546302e+00 -1.943809255152453841e-01 1.035765045490558700e+00 1.040822008130630749e+00 -1.285565407731892762e+00 -1.310123052897036899e+00 1.082974594784869293e-01 -2.245748702771574734e-01 9.149004355093844909e-01 9.373876235052256423e-01 1.642596041174403387e-01 -9.148795869625742094e-01 3.846427798420645749e-01 -3.674779855863047895e-01 5.834679764236787580e-01 -5.547363984216026056e-01 -2.276786079470521362e-01 5.937052691651831804e-01 -1.611987794338306301e+00 -8.029924393726599607e-01 1.186688193168647931e+00 3.006381554804978595e+00 1.617868597758433391e-01 7.630903316276906878e-01 -1.384109752024021089e+00 -1.862412904793063484e-01 2.281562952130368416e+00 3.836920396251304877e-01 1.417166792036799405e+00 1.144316071672807800e+00 -5.615946153494327797e-01 -3.234776070167951767e-01 1.831940833863440754e-01 -5.082951152916030946e-01 -4.005660622024984074e-01 1.395566717912640975e+00 -2.130487085362480215e-01 -3.593255972632222739e-02 8.059490924150556346e-01 1.831893412731269988e-01 -9.633403697295737089e-01 -1.417619086468799416e+00 1.837883746986499200e-01 -5.062422128867243298e-01 -8.438426402032920270e-01 -5.745634716950175358e-01 -1.748261577150652890e+00 -1.082629324399735915e-01 1.639998647316611047e+00 1.675505416845771478e+00 5.063425896378199731e-01 -1.365020053751940576e+00 2.127292170652085979e+00 1.301761485956785258e-01 -1.060516084767584966e+00 -1.048675089615292766e+00 2.801172401659743003e-02 8.139584766610882260e-01 7.698689826196309927e-01 -1.494282214539473408e+00 -9.101337100262154589e-01 1.341774083885272084e+00 -2.230234336180983767e+00 -6.267019878553198309e-01 -1.536416878318881407e+00 1.216366275304310740e+00 1.446100305521600404e+00 -2.969904610261765443e-01 -4.205144752269385222e-01 -1.077285336235534574e+00 -2.733647175080282030e-02 3.942242155787750724e-01 1.735847055920418214e+00 1.594893613382868836e+00 -3.940572181559549025e-01 -5.385248255885519697e-01 -9.832972184401634896e-01 -2.346356834634487853e+00 -4.497110972313638211e-01 2.605165119741035262e-01 -1.112106287083987066e+00 -9.750262065294950098e-01 3.732387154986745448e-01 -1.759745740574157336e-01 -1.060297474599138257e+00 -1.016422398651883441e+00 6.665197210620245061e-01 3.097844027253230936e-01 3.732090614305399456e-01 -6.614614232714525199e-01 5.998663423665678840e-01 1.596852426033925409e+00 -8.411475927040281686e-01 -2.939377640411363485e-02 2.720838458321841902e+00 1.223751488153322464e+00 2.668119397707196416e+00 -2.863361953346210687e-01 -4.165104564750215510e-01 1.682780066818914788e+00 -8.465310884194097996e-02 6.103192368839945869e-01 -1.767794790787788672e+00 -4.903868326832633295e-01 -2.638313919212473824e-01 1.360927303396107568e+00 -1.000677182648751051e+00 -1.177356374614104473e+00 -5.928907674655879978e-01 -1.393601193208234557e-01 -6.346298523470482733e-01 1.846514124714401239e+00 -3.817143438578349812e-01 -1.246983344306728636e+00 -4.752947216640961980e-01 -9.185407050992013822e-01 1.270746342103502791e+00 -1.206793407107034088e+00 1.570712071448854275e-01 1.856999648400785852e-01 -1.677239179146411685e-01 -3.767852864167159366e-01 6.568504644115044089e-01 9.602747020275012035e-01 9.389007992786159162e-01 -3.183171328581446136e-01 6.099439828394646046e-01 9.359180854017216111e-01 1.130906124669248003e+00 4.608787508834801816e-01 -3.470370019883095014e-01 -5.659648702033660134e-02 7.633716544979233243e-01 -1.179354996932731936e+00 8.478635100517888379e-01 -8.604646748365721853e-01 9.562593230097709007e-01 -1.075442480036315374e+00 -9.801363728778664797e-01 1.084974265576508001e+00 -9.633145791127631918e-01 1.175519543355649787e-01 1.383047009870464195e-01 1.159468513735975703e+00 1.536843929898180194e+00 -1.372659305806281260e+00 -9.165009983315405284e-01 7.981773366986435470e-01 1.469411953182450548e+00 2.519226359704552776e-01 -4.370875506368948060e-01 -1.026071225036042422e+00 1.435238183807922230e+00 -2.162957526628840998e+00 -5.911686821705340877e-01 -7.917605121278669111e-01 1.106537767875336087e+00 -7.668929196302262108e-01 -6.900138054707787294e-01 1.492576537321580910e+00 -9.603959699815159956e-01 -3.568043370608076637e-01 -6.243051173768648932e-01 -1.489545928852272771e+00 -1.522507528540567812e+00 1.351704220568153536e+00 -6.875346489733086264e-01 -2.098280080906509859e+00 1.347299316632127653e+00 1.088371290107756906e+00 1.259870798147384674e+00 3.149094601396862925e-01 -3.355273579825658881e-01 1.521552820309730603e+00 2.981416727769781172e-01 9.812333094153583568e-01 1.747380427225285526e+00 1.012550529748609041e+00 2.639411870444649644e+00 1.820364231781599784e+00 -6.559448405409077365e-01 -7.734052178687096379e-01 2.341329955657051709e+00 -2.134816822440055439e-02 2.923848411739579101e-01 3.303224308211909210e-02 2.203664497233687403e+00 8.541221406611434475e-01 -6.053925847155072759e-01 2.394839936335767749e+00 1.838794818182591717e+00 3.576683541624892992e+00 1.416752628815881376e+00 9.989260849875537807e-02 -1.813750364974760498e-01 1.157162197497426881e+00 -8.752637666949005801e-01 9.203117694577865882e-01 2.109134046962810871e-01 9.773028122974664056e-01 2.145369742293811832e+00 1.321607351072193071e+00 7.366850620680065465e-01 9.660614854775236848e-01 1.706346026823375217e+00 2.284351582305294226e+00 1.379444120105428606e-01 2.840013341509736167e-01 8.293016093866313332e-01 6.620555314360492272e-01 -3.319070880611959540e-01 -4.857627212185554599e-01 1.916987257090843499e+00 6.920361678856570831e-02 -8.619103058633539871e-02 -2.559989145467731486e-01 1.973593643365347372e+00 2.337393781248799374e-01 1.734328864032919915e-01 1.047132924293972644e+00 1.679423569459392418e+00 -2.341744957122269266e+00 2.104595296384102365e+00 1.198344805291048365e+00 1.508297231140717010e+00 1.373501758027595221e+00 -7.586393849447484738e-01 -5.604967000434523117e-01 1.359762882120012506e+00 2.576777793278530293e+00 -2.032843893785955813e-02 1.455373237109400364e+00 1.776193780409617728e+00 1.648807822569205772e+00 5.918803752590712230e-02 2.017528661982995963e+00 2.269037500455246548e+00 -1.505712444807695061e+00 -5.352284811917417118e-01 2.612989750847122927e+00 9.314980515570849828e-01 1.319843413981777624e+00 2.543084014542288385e-01 2.063921513059516766e+00 2.503268665897118606e+00 1.271698368680804547e+00 1.833641542774722799e+00 2.215447215942339731e+00 7.407313414464241630e-01 -3.507196387327348730e-01 6.667897557949525877e-01 2.992239193011700382e-01 6.350210894996662081e-02 1.787006800101594295e-01 4.226560149599745825e-02 2.456858288942851409e+00 1.463407948331964858e+00 3.682716562681510042e-01 3.170536349493476180e+00 3.778292752273221256e-01 6.230584609979785693e-01 -7.397373893294657554e-01 2.380753930153413300e+00 1.109253913808334602e+00 2.477290219629208479e-01 -1.461172539518543090e+00 -2.962814931590129763e-02 -1.946809145441251276e+00 8.380448535179527703e-01 1.475427541376813201e+00 1.495045830387338848e+00 1.459588031092235338e+00 9.032082648087214061e-01 1.760358119648847974e-01 8.697507075610662053e-01 2.501424422287426896e+00 7.447531555430987327e-01 1.321756507068665654e+00 9.071933853379787749e-01 -1.254569173095165802e+00 7.285578872726123922e-01 1.175544614799493459e+00 1.567028300375349126e+00 1.884821571341636970e+00 1.203208259077613196e+00 -7.641357293714948762e-01 2.199577339379920726e+00 1.783792173173190276e+00 9.548228950109611812e-01 1.072304798354445365e+00 2.139858003333761527e+00 1.200343410041432746e+00 7.129597090173797058e-01 7.377468790430810053e-01 1.431048944152821523e-01 1.329234138278811983e+00 5.426978698126385670e-01 1.845942206223638804e+00 4.984048242098834680e-01 -1.447535548589764520e-01 2.973363155281187886e+00 -1.762136236535828959e-01 8.471268981513624396e-01 2.204575862950464149e+00 4.420634042699717048e-01 1.124221466125347568e+00 1.272116426994786220e+00 2.082827354572621914e+00 2.742451376455340428e-02 3.821573154412702400e-01 1.595988970788145611e+00 9.203816737769930922e-01 7.011784739152570056e-01 -1.611479269527848146e+00 -7.197688396707965786e-03 1.226617219234959810e+00 3.227468818637727055e-01 1.243417375894399601e+00 5.949076391403085307e-01 1.480215325276946770e+00 9.550085249469935089e-01 5.508556475967242294e-01 1.657260661129671409e+00 1.643682923586023081e+00 1.086838984588320178e+00 1.624175659163704877e+00 1.648571403110707045e+00 3.244864411809343707e+00 1.206037965248915267e+00 2.650679574349532164e+00 2.252923138661780733e+00 2.382391318455848950e+00 1.390663048078808472e+00 1.719960813132878297e+00 4.071030691107547783e-01 9.036474331498890455e-01 1.160251036567442329e+00 7.012698180387588742e-01 1.376919381545084642e+00 1.805043716170160462e+00 2.633201312682366679e-01 -2.932949966384121865e-01 1.279390395201128738e+00 1.399193660706605558e+00 7.045020122136944618e-01 1.029369528225001718e+00 -1.189197358047530795e+00 5.718540539148186941e-01 7.111222495048777903e-01 1.628659826823764423e+00 -1.520368664545367621e-01 7.959712381675942972e-01 7.053507205526928781e-01 -2.376768091916666714e-01 -4.539219109574313959e-01 3.086476036098923181e+00 1.115629911099212057e+00 1.469410399749057294e+00 1.774290171491660573e+00 -3.248143660641528846e-02 1.105941371353448277e+00 1.176601494540892912e+00 6.166803652542889314e-01 1.462264905075800980e+00 7.332764233517257146e-01 2.937109454558832322e+00 9.483840529531919472e-01 2.784694893871707766e+00 1.807187032182443920e+00 2.613033464196715450e+00 2.148780227887787386e-01 1.940870050345069542e+00 1.668530535939663828e+00 1.617971504523973980e+00 1.962778900618366018e+00 3.440259946501071475e+00 3.397852973008149480e+00 2.427718565487194002e+00 3.494507777535955206e+00 1.825884854730548179e+00 5.281189245628746809e-01 1.456356418958939747e+00 2.765130550627141748e+00 4.269758108292045939e+00 2.984719479812766862e-01 1.260857071500769200e+00 1.782827555088252636e+00 -6.817451939774572811e-02 9.772680674139095913e-01 2.100421198237708342e+00 2.005935711453032066e+00 2.961710977597410643e+00 1.870961455546921837e+00 2.277737597898025879e+00 7.550052738843435751e-01 2.872349102932020504e+00 1.632269877872242869e+00 3.090699028192335884e+00 3.511376635285001324e+00 2.625841372315434352e+00 2.588016244624460338e+00 5.988086651166046881e-01 1.596374486457043052e+00 3.150042946398512900e+00 4.337417953877667820e+00 1.953394784041927679e+00 3.192255213370991829e+00 2.168357222664268225e+00 1.687547568726984526e+00 1.142686506541018776e+00 1.003815424512918053e+00 7.922232826096967662e-01 2.982619673059669019e+00 9.721040110087941777e-01 2.840804276383618987e+00 1.626452106429351341e+00 3.048081597028239997e+00 3.867407374551580013e+00 3.020293191125627885e+00 3.720884356870289622e+00 4.330622305724963539e+00 1.950532196299419541e+00 1.758763646062974306e+00 5.575002808682408606e+00 3.341601310915442991e+00 5.591199520041659987e+00 2.923423303728678757e+00 3.366336751102969593e+00 3.859816886132685365e+00 3.243771045123096108e+00 1.654094286042838702e-01 4.443757357488911097e+00 3.166350967325155530e+00 4.553020689814678335e+00 4.529344175470115808e+00 4.217265124646844221e+00 3.334980289235209838e+00 3.700335096308888794e+00 4.416499825974199211e+00 4.418101784700451340e+00 4.856244069190148949e+00 2.613148756774350989e+00 2.079161182311565437e+00 5.602337874119537986e+00 2.489686363033492889e+00 4.536518764167152717e+00 3.493806519663433363e+00 3.758026734070223807e+00 2.767174247070769866e+00 4.444753580279558136e+00 4.510902311001692588e+00 4.824707999525973179e+00 6.592347142529106030e+00 3.663539844357861508e+00 3.538269417115273097e+00 4.225008554146073791e+00 3.541326151020867119e+00 3.710652414051248460e+00 3.022719776600479857e+00 3.662692857217869857e+00 3.349935758237537975e+00 3.684837218008369053e+00 4.662859358644920071e+00 4.201725947033036590e+00 3.254452971745382062e+00 3.798126858749141910e+00 3.064260898016670343e+00 4.615377420695071287e+00 8.664634815847660487e-02 3.164357297929948576e+00 3.825136195742116385e+00 5.242581594066692219e+00 3.733931053726582405e+00 3.032126533408693980e+00 3.475260068296808225e+00 3.325833638349753762e+00 3.576968278902989073e+00 4.430674628445643748e+00 2.692686097203316642e+00 3.162076707179689361e+00 5.407344858621717876e+00 4.254259342743957006e+00 4.420133643057229555e+00 4.508150479496366714e+00 4.410507086049548775e+00 4.488741710367277093e+00 5.297546899020644240e+00 2.711653070529500109e+00 4.341004377544008364e+00 2.645145844890217646e+00 4.217817367526127015e+00 4.357341475347499937e+00 4.096349352249628595e+00 2.508503575130847985e+00 4.059323328367494987e+00 4.561929984610015865e+00 3.146217146670301723e+00 3.283760709212425688e+00 4.066993620606564441e+00 4.627014634561018802e+00 1.384993764458797072e+00 4.970309841308971244e+00 5.084945781851727631e+00 2.905293499644868493e+00 5.188773835288972514e+00 2.127326369321013821e+00 2.958549063417052594e+00 1.269774307525995072e+00 4.205520548432323480e+00 5.097564781168294701e+00 5.184830996754596910e+00 3.748292728942058005e+00 2.787795061315022416e+00 4.295934691520528759e+00 4.852223526982318624e+00 3.437991691518652360e+00 4.465825842683338820e+00 3.623607749977471038e+00 3.411795395326522318e+00 5.314896305814666988e+00 2.432024171727387163e+00 3.290073896073874238e+00 4.625634454115930438e+00 5.665942348194958456e+00 3.188984940834715509e+00 3.375498342454534839e+00 5.501140289596604838e+00 2.896736194350857829e+00 7.704753929509916555e-01 4.684986787294878496e+00 4.154218047548607018e+00 3.904796452119098316e+00 4.102835235100983802e+00 2.929392635557917846e+00 3.834437026659476722e+00 3.140168202548185850e+00 4.504828116557562545e+00 4.081893271579427385e+00 2.934509662279900066e+00 5.934605844471779967e+00 3.522188045044948979e+00 2.993261660879732666e+00 3.800661085961725139e+00 5.513886553507876265e+00 3.842472749448756275e+00 4.232440455341976104e+00 5.104753706830815752e+00 5.291316571801099933e+00 2.461241614213693918e+00 4.158500165652668557e+00 4.691189797455564303e+00 2.300381601982869118e+00 3.332124991488447208e+00 4.366120750003404716e+00 4.316230484156776903e+00 7.449570697337018821e+00 3.622801717194995330e+00 4.240330380688305034e+00 5.216377929218453779e+00 3.231964837906086352e+00 4.332592814025260530e+00 4.019885192858093426e+00 5.105578392963105117e+00 4.522583208332653371e+00 3.655926417880326351e+00 3.072152062798803485e+00 3.342464734387232017e+00 2.262965925948616785e+00 5.261012999720960259e+00 4.736669802289097397e+00 3.477900994382333355e+00 2.382521583708276047e+00 2.694720347360174184e+00 4.062407444107102528e+00 5.017779083542584395e+00 4.596562120370500715e+00 4.859316236083193630e+00 3.624508912025243390e+00 1.941113007595500317e+00 3.654066102658282578e+00 3.904579846645704233e+00 3.902185266594540014e+00 3.651607847783347793e+00 3.514889116156481030e+00 3.863797082992682430e+00 6.800054377167562336e+00 4.566888004130003509e+00 5.564012442061905261e+00 2.398439552610408754e+00 2.742001828591193124e+00 4.135609807400751237e+00 4.899366180711150598e+00 4.845922897059082857e+00 6.468990102253515673e+00 5.225593533833531978e+00 4.318565675114811597e+00 5.250633245017358952e+00 5.226552532914153559e+00 3.770676769628100278e+00 4.167121784193432710e+00 4.679491653218335045e+00 4.593808164514494585e+00 3.883880551735049202e+00 2.055691460363579193e+00 1.879244477807081370e+00 5.208653744334992730e+00 2.942216129514179546e+00 4.074413888889590218e+00 3.058124244627913324e+00 3.383055996078986105e+00 4.450906451457578683e+00 2.518595395750733434e+00 2.757796684629246098e+00 4.830208540684904683e+00 2.874040968456151202e+00 5.295379274316193374e+00 4.627456940649502748e+00 1.591337736968883032e+00 5.029593727435494266e+00 2.899725687981133060e+00 4.080246277596113913e+00 3.880824809344311177e+00 4.640964773080634487e+00 3.639845444342659331e+00 4.585639975156758474e+00 4.582077360404373856e+00 3.886751763274595817e+00 3.979318396412842240e+00 4.654191448849712920e+00 3.532090456953967728e+00 2.197500043014950499e+00 2.759613291195456064e+00 3.647344964003768286e+00 4.944305204484417793e+00 3.709130356008870422e+00 4.398526334215483224e+00 3.747864309359839385e+00 2.663735591169035910e+00 4.163274522486409168e+00 4.893210216855151451e+00 5.960697963829342250e+00 5.894812177437922962e+00 5.530470259618144091e+00 3.482254351387758629e+00 4.139049799379505679e+00 3.745310860411662279e+00 4.000937018783205623e+00 3.385028857840044036e+00 3.737708424751403413e+00 5.112179665879032164e+00 3.060307781349284717e+00 5.305906408078917558e+00 4.114667347171457656e+00 2.805892017018835727e+00 3.842632998154915658e+00 4.559251224103670452e+00 2.710614023398113304e+00 2.698232640515748404e+00 4.265447850505932337e+00 4.588879051754957139e+00 4.519280803205351305e+00 1.552252508296611877e+00 4.189403304965294339e+00 3.517102383432079371e+00 4.161850893302545984e+00 4.204781696123160550e+00 3.768543084940036536e+00 3.755468067098316709e+00 4.477577299462998539e+00 5.560730060043560741e+00 4.625857889201685502e+00 4.564914192566774886e+00 4.329107701156294397e+00 3.668576172731108809e+00 2.435816854370416173e+00 3.394197094186202079e+00 2.960994164733173228e+00 5.430388252165839980e+00 2.292058057389117387e+00 3.026923230871982451e+00 2.733274865956834443e+00 4.869006353764564921e+00 3.900728858822820388e+00 2.858892764109016049e+00 2.502976944447790064e+00 3.031368955403414667e+00 4.680034971387733833e+00 3.952318677001609437e+00 4.634972089676341334e+00 3.822116369857806006e+00 5.302102656698131966e+00 4.589590230942848237e+00 4.470336279441736060e+00 4.683073254489757531e+00 3.542061694368390690e+00 3.031486755665458332e+00 6.426319837571501381e+00 3.598290873872366458e+00 4.697461686040022677e+00 3.503056308789977091e+00 2.198474271393198620e+00 4.371941115375429732e+00 4.343168794469740135e+00 4.502946551591979762e+00 4.793497626966486180e+00 3.365677369094221660e+00 3.335127800633753026e+00 4.760998910197259626e+00 4.114025863383224291e+00 3.313328268957678624e+00 2.760693091710366698e+00 3.147954196094856272e+00 3.404676445384825723e+00 4.292661137291768014e+00 4.612173641130182133e+00 3.409002905921337145e+00 5.655327653513513297e+00 3.744138929475970379e+00 3.389759903227667515e+00 4.767512906562180852e+00 4.740078272483839505e+00 2.652956728882344350e+00 2.898018419273506563e+00 4.599552364000552451e+00 4.317145237979159944e+00 3.611411907496342000e+00 4.536155661360338875e+00 3.021646180998816877e+00 4.961781156494922129e+00 3.908161317011138891e+00 4.057570119125341712e+00 4.088782377022306846e+00 4.138867514148929949e+00 3.689579799245906955e+00 5.612634393749332595e+00 5.631830199983968832e+00 4.807251846925255201e+00 5.706953515688913292e+00 4.613614148207911825e+00 4.569117721497679696e+00 3.623064277208094985e+00 2.472167541941996838e+00 2.927003741795536129e+00 4.531295346391190471e+00 4.203348178699106263e+00 2.803945766404257522e+00 2.982458831230269336e+00 5.879230478802345949e+00 4.846396182028557931e+00 4.125593363486605547e+00 5.701752707010571797e+00 3.918621047513541011e+00 5.666307662324284955e+00 4.964871955388326263e+00 3.677384900596086137e+00 4.526304485858893223e+00 4.868190398817224818e+00 3.676935563845170396e+00 2.951231248304997834e+00 3.681922754542835907e+00 5.710072401526328001e+00 4.191664145667981956e+00 3.567653734101063900e+00 4.949635813693155306e+00 3.097012955386339694e+00 4.137721584780352124e+00 4.797794536832483914e+00 4.662314128641521727e+00 5.298782393605258711e+00 4.212501387084451210e+00 4.368837132086746955e+00 2.334083288234279685e+00 5.809812729020523037e+00 5.328895407268823270e+00 3.494735122344754252e+00 6.023319217271180470e+00 5.013953939366235346e+00 2.801503036078481390e+00 3.634594734609181810e+00 2.234632139710869048e+00 4.848989692337789315e+00 5.303647393774315155e+00 3.151638925509157030e+00 4.895710275705010162e+00 3.937493400251143694e+00 4.183731696618130158e+00 4.142072649833719034e+00 4.497091709416843663e+00 4.243587806549129482e+00 4.812651823323321310e+00 3.265472260427832119e+00 4.008177717540738705e+00 4.280548973739698226e+00 5.168179686647267346e+00 4.045036605729127821e+00 3.557721591048690346e+00 6.184157303493511115e+00 5.097489578522983678e+00 4.151974988453373427e+00 5.067854566892726176e+00 4.316985528516821269e+00 5.121639432289978977e+00 4.908627992787992333e+00 4.686925633239512834e+00 5.726517467955232199e+00 2.735220187025675376e+00 2.748660554550593105e+00 3.964801180041330753e+00 4.430776769494994660e+00 2.815853982041622849e+00 4.305202638067432197e+00 2.737699186235431181e+00 4.370510983241572944e+00 6.421119392734988551e+00 5.665348284090960362e+00 4.473313053165019149e+00 1.920882180315932164e+00 4.244916007375794997e+00 4.740504240203832431e+00 5.529450998060308820e+00 5.738776092727878364e+00 4.176747440331761929e+00 3.928039911890155000e+00 4.475945212372387516e+00 6.496592011263645716e+00 6.195695387135423893e+00 3.813678996039976177e+00 5.533357043269937492e+00 5.221050053917386080e+00 5.266083019322207903e+00 6.604851418529721130e+00 4.534554184046130310e+00 4.567333949920072023e+00 4.568280500288092405e+00 6.109308823919085363e+00 5.496457274071251398e+00 3.939328983501962700e+00 5.216456472029110003e+00 3.219471970499224955e+00 4.133832068575420848e+00 4.539080720087794063e+00 5.060532048559723606e+00 5.396330729077666533e+00 4.237908897509837125e+00 5.167600288026221733e+00 4.660529317741525013e+00 6.485760555858816723e+00 4.848206499061604724e+00 5.587479937174601119e+00 4.841091654116597809e+00 6.558652671725671013e+00 5.109710725111755281e+00 3.323562570584475129e+00 3.630855973550347393e+00 2.840213279590289464e+00 6.323257883144900227e+00 4.137407856742987278e+00 4.762664964594025996e+00 4.607575123832358344e+00 5.033115848305924622e+00 5.601591844948461407e+00 5.530114495892881621e+00 6.951577656308507436e+00 5.119800249110433299e+00 6.900197188211945054e+00 5.430418592189223403e+00 5.832711890397468402e+00 4.903957596678292674e+00 4.079840205489736249e+00 5.401085947975444057e+00 4.634513625782835433e+00 6.705216077694967858e+00 4.245787734011433834e+00 7.128885821926031596e+00 3.619080956356684364e+00 4.624314721011155704e+00 6.626935179196253856e+00 5.925971140019091976e+00 4.934254154009300564e+00 4.630403285848461614e+00 4.153050874670404014e+00 4.957641377931778948e+00 5.841496018383368849e+00 4.686018184450457369e+00 4.441156628512935356e+00 4.744746621193483449e+00 5.821415926042591948e+00 3.554830494455222478e+00 3.709484302674021183e+00 4.493132844945333382e+00 3.068920888402614455e+00 6.080443999282898915e+00 3.715485906702054031e+00 5.137892555532854288e+00 5.608960113703369998e+00 5.961268580793237959e+00 4.992914018286709776e+00 4.315834409224024171e+00 4.366342563899739737e+00 4.445824586488495100e+00 4.246263065904821943e+00 5.762772835349667666e+00 4.235104708334498369e+00 3.859831639009537074e+00 4.941775708035294201e+00 3.773882868630858312e+00 4.422967724252766075e+00 3.964235504065522164e+00 4.167193175876170663e+00 4.514275826966652971e+00 4.672446411729279880e+00 3.710671629090760426e+00 4.718101953679454397e+00 4.311178272716187365e+00 4.301854166071847452e+00 4.655944177687006302e+00 4.525458634203759267e+00 4.437135493418873367e+00 5.118315989495343388e+00 4.536971225191077650e+00 5.268055116924057479e+00 5.860150685350720146e+00 5.483117843942587832e+00 4.495528954688952972e+00 4.666639070555481439e+00 6.456484145420911425e+00 4.028896302095721360e+00 5.174636029317636776e+00 6.514177216686810823e+00 4.536954061558777340e+00 5.953681396219095312e+00 3.977918350290814420e+00 6.926685986470911160e+00 4.897132074053244466e+00 4.224361499599508463e+00 4.769794996287764377e+00 4.746911268427082220e+00 4.901806107156672532e+00 6.974263779064012958e+00 4.072864248204045801e+00 5.419370634624370631e+00 4.626025285686226063e+00 6.150637432986311381e+00 5.222488298693749087e+00 4.618047828914178865e+00 4.183324547925249881e+00 5.355594608530200418e+00 3.508498232351049406e+00 3.683715248790770502e+00 4.748766729384693797e+00 5.314927543555125311e+00 3.444720112969010373e+00 6.350676021144534111e+00 3.938178916356497083e+00 6.111749465001574677e+00 6.529048692138603727e+00 6.384938228828243467e+00 5.768448761426982152e+00 3.214458980040305836e+00 5.725191643288914278e+00 5.977233869756395812e+00 4.801989769029154864e+00 5.437569525994947917e+00 5.980124525715586614e+00 4.760079575602970792e+00 4.275467541842786545e+00 4.155818793658030863e+00 5.168983712835130362e+00 4.537907551591398914e+00 6.459633684278786703e+00 4.177204785594318182e+00 5.376405019466520940e+00 4.206864669712049754e+00 3.627014099850966122e+00 4.477849430148758358e+00 4.301324949546432741e+00 3.690583122393996440e+00 4.467197474164202653e+00 5.511509800957300698e+00 5.634906819020298663e+00 5.826144560722926080e+00 4.627653735894313058e+00 5.204280967135849423e+00 6.314078485663721985e+00 3.867441819600988762e+00 4.713667988642776585e+00 3.735233765681255313e+00 5.001175548219719325e+00 3.839329343308375719e+00 6.609507895201742755e+00 4.796424931073818954e+00 4.324654714369814634e+00 4.158581537602742628e+00 6.021149052712066130e+00 6.284596826083524768e+00 6.082842139518962021e+00 5.764059979067895689e+00 5.188138958514900700e+00 6.537482433530879433e+00 4.627424248493996473e+00 5.029520096029356679e+00 3.296381114019717007e+00 6.636532360836445932e+00 5.330220931064249434e+00 4.122079866656862990e+00 4.271669900060153680e+00 4.722386912069143960e+00 6.552455774803291888e+00 3.461278038315802608e+00 3.947747327240730630e+00 6.104376160032727761e+00 4.459550231254865160e+00 4.993731561479145320e+00 5.657803382877735210e+00 4.338565322628022969e+00 4.043511481749386682e+00 4.769403570742374754e+00 4.942257591660483840e+00 5.856516597619632059e+00 6.378017601051920060e+00 4.446103661994245115e+00 5.300889164625417038e+00 5.198001486724865394e+00 5.770344426520748193e+00 2.797740977669283868e+00 4.424261642306529296e+00 3.778630184165567840e+00 4.314186476924420255e+00 6.447065013054624316e+00 3.990229744971854231e+00 4.906436660761554158e+00 3.749783952999198089e+00 5.520150219610572506e+00 2.172301252731192900e+00 5.466253151463932980e+00 8.753794195943795486e+00 3.588213116919994228e+00 4.713433577471365155e+00 5.146351497238763173e+00 4.424699118927521546e+00 4.055615639332670774e+00 4.609466074921234835e+00 4.222159406224206712e+00 7.266425086729741523e+00 4.539817667302425974e+00 5.155552849090401679e+00 5.278511877073798431e+00 5.805056818185910572e+00 3.404312399712398296e+00 6.209666435335947199e+00 5.275424866433593429e+00 4.575251652330591057e+00 4.502470968135980911e+00 7.092368139276634231e+00 4.322254427703141388e+00 7.338588315678136631e+00 4.305486457777198517e+00 2.770009657908913514e+00 5.161238338106374890e+00 6.616309492478865018e+00 4.801891457670878438e+00 4.863281956795610483e+00 3.731745060577425388e+00 3.955925238322558712e+00 5.197242262808100755e+00 4.884586492884983144e+00 3.774225557977117340e+00 6.119698647044756967e+00 4.067611253468905730e+00 5.142889314082862207e+00 6.251708138229338907e+00 3.617611758988481085e+00 5.991765625037504428e+00 4.948574754624723404e+00 4.542573008156266745e+00 5.007420991026645396e+00 3.896225953047955493e+00 3.648867836355079497e+00 4.784436209276494267e+00 4.659776287143680307e+00 2.032053416171276883e+00 2.848793999795970588e+00 5.258473402258475815e+00 4.117863253275386271e+00 4.096310438375430962e+00 7.056934752530534816e+00 4.996217700696971242e+00 5.633097619255506672e+00 5.962907482411986315e+00 3.007965175647620892e+00 4.775789414645435826e+00 3.433888267478510947e+00 4.403731823085214714e+00 3.715478558860245251e+00 7.894028583537564536e+00 4.661699167831828916e+00 4.261722548539056632e+00 4.482565257239701673e+00 5.959450145346379735e+00 4.127924947234665076e+00 3.496062415988465233e+00 3.960326732173026443e+00 4.058093716802280149e+00 4.469410925178635807e+00 2.501872119670259131e+00 5.032380669857049682e+00 4.848756416594117269e+00 6.093550367137541279e+00 5.505114413003032503e+00 3.640140806714997623e+00 4.289224792427965838e+00 4.481674578398725295e+00 5.592518008843692101e+00 6.175344832077425572e+00 6.301772982939463752e+00 4.227262619641575014e+00 4.335927685637692264e+00 5.361242925010054172e+00 5.020905662631027333e+00 3.986810959546867039e+00 6.203737210707344296e+00 5.334204067560751383e+00 4.650207809768166278e+00 5.147466515987773050e+00 5.316484970241065255e+00 5.372616537734013598e+00 4.993527738183212605e+00 5.157896362372027532e+00 2.866321286203065366e+00 5.171122184164303803e+00 5.531645202344183332e+00 4.056939056084203798e+00 3.758307931411991820e+00 4.290659585949055277e+00 4.971693308585924953e+00 4.993920570459605912e+00 6.253794680180441823e+00 4.756495819798140623e+00 4.109904640825130961e+00 3.945147258841493088e+00 7.359144663400220665e+00 5.520139152102944813e+00 4.625994523559541882e+00 5.591908689051460435e+00 3.108146477325862911e+00 5.863552540970077054e+00 5.353853348699180614e+00 3.740596931072746045e+00 4.920807666079828557e+00 5.982641789215976225e+00 3.753301844287867173e+00 5.761425655497884435e+00 5.914590966301333630e+00 3.801661408283562693e+00 5.372650651620585194e+00 6.363733627515069102e+00 5.109375311883461279e+00 4.759092674405154710e+00 4.743691158753144066e+00 4.401024901334436912e+00 4.752284944249624665e+00 4.502815048138653076e+00 6.380135729057142768e+00 3.913751627982276382e+00 3.180934714663134599e+00 5.809730845611930761e+00 4.408610850468624776e+00 4.073940277538234511e+00 5.408812643242802309e+00 6.507411861764866856e+00 3.217028053718303138e+00 4.041147163852827795e+00 5.160313125324441863e+00 3.588359452571856956e+00 5.010491287178063580e+00 5.674077550805538550e+00 4.747494035847757310e+00 4.403181333670276310e+00 5.718636315408805793e+00 4.670852256537629366e+00 4.235020166430974342e+00 4.204511095467879045e+00 5.645291106826891614e+00 5.463009671740075568e+00 4.645758317521145209e+00 3.853161924091951906e+00 6.736694448368945487e+00 4.684273313958456697e+00 5.100579818041050650e+00 5.384564955995922553e+00 5.937567643561766140e+00 4.033112198644477786e+00 4.471492994085361161e+00 6.196300354361748752e+00 4.067289969547272399e+00 4.725597138036546241e+00 3.787834051172815908e+00 3.353652619291235926e+00 4.205804867391393032e+00 5.474211152731452756e+00 5.704654609909563412e+00 5.601496225718542554e+00 5.881923780634212839e+00 4.290468968566818475e+00 4.223938539646296952e+00 5.690418809399347744e+00 2.966564016608061571e+00 5.117967361563646733e+00 5.531042900038915633e+00 4.804959039801371290e+00 3.849834060984818063e+00 5.517905846064556918e+00 3.786592428484812256e+00 3.816662449146532410e+00 5.850276307586840474e+00 2.585816571048885848e+00 5.917069319729995058e+00 3.234426371339154116e+00 7.073801738081895607e+00 3.768319325168920209e+00 5.685619440487011289e+00 5.648804435277639868e+00 5.974086889287302249e+00 6.189930767799495470e+00 5.079833798171192960e+00 7.155672985167963240e+00 5.109130431969305164e+00 6.252262153532018196e+00 4.954883329125673086e+00 5.203357693146145380e+00 6.663301538414234670e+00 6.360132255957932301e+00 6.698741436919030789e+00 6.678117789575502172e+00 6.286514148888434406e+00 5.337050052949537715e+00 6.230005808749286444e+00 8.407800917147055131e+00 5.909823876322281677e+00 7.260063081898950443e+00 7.015586598841961674e+00 6.634236173785102331e+00 8.278021598016188420e+00 6.457195811729216750e+00 5.940102339085067129e+00 8.710447025083626116e+00 7.060175264796533234e+00 6.505622726965691882e+00 5.663002761704184707e+00 7.001729616038439019e+00 5.155432840845898035e+00 6.083128087616694657e+00 6.314485456691010690e+00 6.162824029993114294e+00 7.989150718317258537e+00 6.559790705076983919e+00 7.378501553600332663e+00 7.820705054124093003e+00 8.482045365579534035e+00 5.919317259855819913e+00 5.789202247852880845e+00 6.826182745595357204e+00 7.554399842821758249e+00 6.491217678351581810e+00 7.302240588901026896e+00 5.063391682089502410e+00 8.544312781385819733e+00 8.346854145499214894e+00 6.366357482851556782e+00 7.638182024076450638e+00 6.430167906614064677e+00 6.081760503270329465e+00 8.780967489206567222e+00 8.134636462863189976e+00 8.811320752413747570e+00 7.875364777064455701e+00 7.810508792760376018e+00 8.851943346191918138e+00 8.185315188507827244e+00 8.689363739354540428e+00 8.528481091898624911e+00 8.643808443710115696e+00 9.731531195721879968e+00 6.729906373612354997e+00 7.850597508217592058e+00 7.259642167554003045e+00 7.772617181051095336e+00 6.607847618698063918e+00 7.855257830835176591e+00 8.438208604910723665e+00 6.681542172621073306e+00 8.513625736920193532e+00 8.118878114069898899e+00 7.729970556805772830e+00 9.249629695895439596e+00 7.231805624782158937e+00 6.582376547473819173e+00 9.728672755288677365e+00 7.121423064065655950e+00 7.347604898178954791e+00 8.408871998627628130e+00 9.268665387647327947e+00 9.735277198484951100e+00 6.813587113195366030e+00 7.847805258112408033e+00 8.178286425054213993e+00 8.277610188108964095e+00 7.565723203265384278e+00 7.847659201113318161e+00 8.701495109488339708e+00 6.978130463248984228e+00 7.395479853818020644e+00 7.781143821547551021e+00 8.982918203390202194e+00 9.885283540766746313e+00 8.712943294354325019e+00 7.623411013776664191e+00 8.735937378579162527e+00 7.204296604029392981e+00 6.209382127490977510e+00 8.130954824206691356e+00 6.739348631684895174e+00 7.883830878242096496e+00 6.438082984514611695e+00 6.833285437582460098e+00 8.821586068027508887e+00 9.510221657283334906e+00 7.073011360024128891e+00 8.527323431412128230e+00 8.117747944585527620e+00 8.815590765346444257e+00 7.665512562617506909e+00 8.117272437507200067e+00 7.215117678324810768e+00 7.965434133721869259e+00 7.192492088597524535e+00 6.735553781606375523e+00 8.803501445662401892e+00 7.527960377739486120e+00 8.951587944304337796e+00 9.463962965346878420e+00 9.009704165434083478e+00 7.935421609651042374e+00 8.750853654463362830e+00 8.748007485060735888e+00 7.896651733887687818e+00 8.940917840507072611e+00 7.211334885741246481e+00 7.309911917706411799e+00 9.569746042728786151e+00 8.988443642109364973e+00 7.423375334840166317e+00 6.703301840473875117e+00 9.283264418316765187e+00 8.317610712926732930e+00 8.749949211697050089e+00 8.878595160121038887e+00 7.435366271939613192e+00 7.466497463206970053e+00 7.574991103199693043e+00 6.786551319645830915e+00 7.270099174538177778e+00 7.774115834086132715e+00 9.649349395582540012e+00 7.812847223174482991e+00 8.309283681320811965e+00 1.038381372973646144e+01 7.328375601065828526e+00 8.646252451965112940e+00 8.231115745061407196e+00 9.405375835814096419e+00 7.553276189800569362e+00 9.395207298262407747e+00 8.045419988497995334e+00 6.380818825780915304e+00 8.451262630771434914e+00 6.472658997602198205e+00 7.484922827102614029e+00 7.735098835290512120e+00 7.091386839581764967e+00 7.685614680046024105e+00 8.617477910607865610e+00 7.164600877399601053e+00 6.511863385997207487e+00 7.571848863044817968e+00 8.309708436130984310e+00 8.942963916471843078e+00 6.494920778618851642e+00 7.301150785642741781e+00 9.826780028718646420e+00 9.538598755753314506e+00 6.593478705011945884e+00 7.795474682972495017e+00 6.798399558102280693e+00 7.794561027051911672e+00 6.773605953152005199e+00 9.564324686100057704e+00 8.003047795299121248e+00 9.841040556184635690e+00 6.654731351564383779e+00 7.003484728716672159e+00 9.453489925036281605e+00 1.138508626683347735e+01 7.599151218924055762e+00 7.554844291816405821e+00 9.496643371727978788e+00 7.979452997660955837e+00 7.393661180288615853e+00 7.752490779567210666e+00 8.977832748655398376e+00 9.764385712789845684e+00 7.283709774488670519e+00 8.418687061414994233e+00 6.765952726396383454e+00 5.667054534480010730e+00 8.279589221353958806e+00 9.463458799482999950e+00 7.076431220753086393e+00 8.929389242603457788e+00 7.805924802653523287e+00 6.591862374324007234e+00 8.775518202400476753e+00 7.247738738139872794e+00 7.933269089262717344e+00 1.012323339246245624e+01 6.785311929777597229e+00 9.786876114619172284e+00 7.231937743098250770e+00 6.964339574603139127e+00 8.118876678215693588e+00 6.897096890498705335e+00 7.604297449945779164e+00 7.992107116897640751e+00 7.602337387964511528e+00 5.061288692653796772e+00 7.273317650739800300e+00 7.701758121193746476e+00 7.911571010268139581e+00 8.437086448653992932e+00 7.814118691349423607e+00 8.076693509863602571e+00 7.225694201676214234e+00 9.768984425180351039e+00 7.336172468196864749e+00 9.623396279390798114e+00 6.644940952172780690e+00 9.521688301998333159e+00 9.224715832644532654e+00 8.680087199618279570e+00 8.898135249940107627e+00 7.521383776601764382e+00 7.487525103093609857e+00 7.129703318505942633e+00 8.449334560966756058e+00 8.705929081451758478e+00 8.378389914989206488e+00 6.792927113225590396e+00 8.926293156427119513e+00 7.855069672869357866e+00 8.221563205594149437e+00 7.379416086606408243e+00 6.151221755321189200e+00 8.704240920997346365e+00 6.644838883227462745e+00 6.909905234249463568e+00 8.950888528107665110e+00 6.973433061857734039e+00 8.344353090159678743e+00 8.767823180636909797e+00 6.859697889971267948e+00 6.582435395218730889e+00 6.113209951530121700e+00 3.192936957491920413e+00 8.187860551869510672e+00 8.426101854680354108e+00 7.295010880437764911e+00 5.834759402596668920e+00 6.989367124785422547e+00 7.044880011545336274e+00 8.619852827778709425e+00 6.318526504993227988e+00 5.675518965860796072e+00 7.167504314298404289e+00 7.733474130853690731e+00 6.657943549191080557e+00 6.048044946765340768e+00 7.769082988713608806e+00 8.902739623541339853e+00 8.739366190546832058e+00 7.719942497287015648e+00 7.763411672451749013e+00 6.839561286671178131e+00 7.859878150813726982e+00 7.049371933330515816e+00 4.520060036530927583e+00 6.827276289062529813e+00 7.660586652447248568e+00 6.635315659443091540e+00 6.723096840845812494e+00 7.588981320924032659e+00 6.044887618606014534e+00 6.578380391663748661e+00 7.250112314875688746e+00 8.211838125495265928e+00 6.468425841023524470e+00 5.734517659511033649e+00 8.231155513094890352e+00 6.378735714609961249e+00 7.013122296821212132e+00 6.678036125177063020e+00 7.498637583687137287e+00 9.553226907227079678e+00 6.851705741061238975e+00 7.724565840112614268e+00 7.740224995466185476e+00 7.747498487328035921e+00 8.515408720470162507e+00 7.490103144269881774e+00 8.492034145363877684e+00 4.699459655322640650e+00 6.982961279557434509e+00 7.203490945218521624e+00 7.757732829643622097e+00 6.444113055095400888e+00 7.793522222258132182e+00 7.104882423754696141e+00 2.902947431207319795e+00 7.530411467718995944e+00 8.893519722175227571e+00 8.019670829261922762e+00 7.839834673597668058e+00 5.335512025026905469e+00 8.048285916586134903e+00 7.645546289188836830e+00 6.385088369654535079e+00 7.804287618338094923e+00 7.570782240325806711e+00 5.669788476144644207e+00 5.747357713290220715e+00 7.431847242572276357e+00 6.730421278357407111e+00 7.012022800920822974e+00 8.194723424055064598e+00 6.183674107296059042e+00 5.867427889156374476e+00 6.382124985883394608e+00 6.512659135539420774e+00 6.781276899315920481e+00 7.704345281243385024e+00 7.165788902518532844e+00 7.601842145769574621e+00 8.396797300004081421e+00 7.970439316632069726e+00 5.172131854561849096e+00 8.820441395770894033e+00 6.318504432552753514e+00 6.894611880943791959e+00 7.975197595119768224e+00 6.711990278355986383e+00 6.524194530710874851e+00 8.320648712029994343e+00 8.009205503492657030e+00 6.399373278333682080e+00 5.915850909882427011e+00 7.117134871608339353e+00 7.269887655879627708e+00 6.599722614461788872e+00 7.558132703831854649e+00 6.297882918554208231e+00 7.065672177145355448e+00 6.534250338446375039e+00 7.586848391430978111e+00 7.985640234982534835e+00 8.431509934912932991e+00 6.309955988654726511e+00 7.476682379832350733e+00 7.799218291673481573e+00 8.602683284524442087e+00 6.098719882956894267e+00 7.237244323094567555e+00 7.022017707476150505e+00 7.332944166138159581e+00 7.627930570991047432e+00 7.284185436544537318e+00 6.495559460070821522e+00 6.728382469022410106e+00 6.602144139910259391e+00 8.747162836797622631e+00 8.018295581148302986e+00 7.457978718978950816e+00 7.638857391927445839e+00 7.942446365427245247e+00 7.160407831456566896e+00 6.040545300233723935e+00 7.736685843851310196e+00 7.315118110986822408e+00 7.429006208933579991e+00 6.671575405389883251e+00 7.157882774129695314e+00 7.506446884596276625e+00 7.144551981491830794e+00 6.117981945133579735e+00 7.699923618436781858e+00 6.730532752454605472e+00 5.927410833934256829e+00 7.376958156665558874e+00 5.138881227229034288e+00 6.511634553228286215e+00 7.984764821519728883e+00 6.592844333570707427e+00 5.233156556580174978e+00 6.733630289465367014e+00 8.046514993216986156e+00 7.104763423063506167e+00 6.556104544156455383e+00 5.019936277728222151e+00 6.686494011528936632e+00 6.872669735698822890e+00 6.918598722854245153e+00 7.697046224765956346e+00 5.706792679190618500e+00 5.760166367382534958e+00 6.476848472117695543e+00 7.414855127621015285e+00 7.036953105086703353e+00 5.877190994399024149e+00 7.604840752230698442e+00 6.740705421774861428e+00 6.209729932578788691e+00 8.618858119586112920e+00 7.690478977671827643e+00 8.280119229806176762e+00 7.131893340338868015e+00 8.080519654029188814e+00 6.230772047277828740e+00 4.962144432009604422e+00 7.143479504629409504e+00 7.143425806972202530e+00 6.689731374562178701e+00 6.768995526709854715e+00 6.440384477042982780e+00 6.843451145334222829e+00 5.446969320732174324e+00 7.817658866334385337e+00 7.127922876477998493e+00 6.951567554230319246e+00 6.809566615184143856e+00 5.581340855836696591e+00 7.555565489550750691e+00 7.517708869687689699e+00 6.812992170951933879e+00 7.325884544442097024e+00 8.878416865784581447e+00 7.700497700926554501e+00 6.342686644806747154e+00 6.938233877631928337e+00 6.199219043859068634e+00 7.797000028124840831e+00 6.895077751757654916e+00 5.407509221013537370e+00 6.838676935915203536e+00 7.165058204883420601e+00 8.577367649744257250e+00 8.144374139029274318e+00 5.339224131751855396e+00 5.996672962380160676e+00 7.461618122328061986e+00 5.219328698689112755e+00 8.226553385603205371e+00 9.286090661970186844e+00 9.016966019005108635e+00 7.223782993773587791e+00 6.829471499926510702e+00 6.641285524817480912e+00 6.757218473195464981e+00 6.650283700713706558e+00 7.962779311797084425e+00 8.054627804415757097e+00 6.234176323297777600e+00 6.982554781085696938e+00 6.781880623304691547e+00 7.064126987171379213e+00 8.824947053293200838e+00 5.323154469708156533e+00 7.009526849182029729e+00 6.361734175672540736e+00 7.430640597636714695e+00 7.828142030092442027e+00 5.716955079019338193e+00 9.246028055515830957e+00 8.107719642518503633e+00 7.388652731173794841e+00 6.324561170505244689e+00 5.333548799539973295e+00 7.701331683766018621e+00 5.466293308517686356e+00 5.595702907808329130e+00 5.660149097330696044e+00 7.594860034733455834e+00 6.838953931799865771e+00 6.969512964694122736e+00 8.280022754763093573e+00 8.662691746170215978e+00 7.272425531063711368e+00 6.591025571661603522e+00 6.937621466367001055e+00 7.431249204724487356e+00 7.549932780150719225e+00 7.545143571406928373e+00 7.776871673182302658e+00 5.609004818906226042e+00 6.984416682186412650e+00 6.067757093080546227e+00 7.392046119397833515e+00 6.701340810636444267e+00 8.256194191425855422e+00 7.596597774248857959e+00 7.494347628874171718e+00 6.179496329537317756e+00 5.908830988438556808e+00 6.676500781833652809e+00 6.614913810138176586e+00 6.714286786224787917e+00 8.470652046937761526e+00 7.044056977952986465e+00 7.349402650037283991e+00 6.058754739749006468e+00 6.781387425543089265e+00 7.240759118210984724e+00 7.521732398639327855e+00 4.992474091980607653e+00 7.672996037716476536e+00 5.563040697779051413e+00 6.684946228942586721e+00 8.322773360789907926e+00 6.717482641508072838e+00 7.011885251160173915e+00 7.152615064320968941e+00 7.039556853714558748e+00 9.110201624360756867e+00 6.787665259573836707e+00 7.536885216049043379e+00 7.639373567597474768e+00 7.810828392864972436e+00 8.082088944469074221e+00 7.406599219327121730e+00 4.713511554353463140e+00 5.620252362416000125e+00 6.819223169210401281e+00 7.094585411998510338e+00 7.387871349959520550e+00 6.961259187498305856e+00 6.733764231747977114e+00 8.036351237785822832e+00 7.268993495715185382e+00 8.277546732158224785e+00 5.936065407110894476e+00 9.234612896739365695e+00 6.787546347629685783e+00 7.362647641358901929e+00 6.622382480756494161e+00 8.898611116998637272e+00 5.862892680265927581e+00 6.920081175495185200e+00 8.114925157225197694e+00 6.578553502843294432e+00 7.820835817510956467e+00 7.795112812231256072e+00 7.699233635170569912e+00 6.958294755963553513e+00 6.485358900241325664e+00 7.526119345647868997e+00 8.763957299324998118e+00 7.054911299856645890e+00 7.118303011789707035e+00 6.425425631269442661e+00 7.969037676072462162e+00 6.372830391433017994e+00 6.133745408120625520e+00 5.909244293914626134e+00 7.144213350350448799e+00 6.126395153575510122e+00 7.456267086959176282e+00 8.005419647743444500e+00 7.804086503901450200e+00 5.688608288516573630e+00 7.416912002342636256e+00 9.186797658610123207e+00 5.880457878955167139e+00 6.977219673010669254e+00 5.543063812031129522e+00 7.724961947561708620e+00 7.115550827556132774e+00 7.382817318167631981e+00 6.943615584468065371e+00 7.662100657733277309e+00 9.263294829104557593e+00 7.029879685858115401e+00 5.889600966951677563e+00 4.255742461276314614e+00 7.776322475724267491e+00 7.021590805401378255e+00 8.500729092967926448e+00 6.838818651802256454e+00 6.654265815725966426e+00 6.688337528798583342e+00 6.708677875268002744e+00 7.689298435919329044e+00 7.781642531715731614e+00 5.114966629974548873e+00 8.229066649558822277e+00 5.809567701424930064e+00 6.343883539890019740e+00 5.682922916866787411e+00 6.018076182133103913e+00 8.256731169518602087e+00 6.559547906119887806e+00 8.830798371750923081e+00 7.425153574346187391e+00 6.826161729120447497e+00 8.167256130808688397e+00 6.676796989682387995e+00 7.451190931995872013e+00 8.100352754912083952e+00 6.043619268655906929e+00 6.351354940982679942e+00 6.486570958368349515e+00 6.581942840696182628e+00 8.446271929562893632e+00 5.506886434490604998e+00 5.330390632794866690e+00 8.124803261995369397e+00 7.787470915294670171e+00 7.065778837975405402e+00 7.726413082111288411e+00 8.928391813539901634e+00 8.417080110479835398e+00 6.744411628016058202e+00 5.134960334367872470e+00 7.144317373040490970e+00 6.808992511673501724e+00 6.993218089535157667e+00 7.097682889393189143e+00 5.991883471815921958e+00 4.281416824510826835e+00 5.536275420298501615e+00 6.493564288451888267e+00 6.514578801419580678e+00 8.001231685067507371e+00 7.489696680595646860e+00 7.231381282519917519e+00 5.813762920849407934e+00 7.078630642648060523e+00 6.606224046355828605e+00 7.505956750396701516e+00 6.675589280239014656e+00 6.880074865169784282e+00 8.821819861739802704e+00 6.571302543840109145e+00 7.016823053128557142e+00 8.391966107409329467e+00 7.791631166891938243e+00 5.411956080325597718e+00 7.402312968845312646e+00 5.634005723770093788e+00 6.106109350479220765e+00 8.630290173862501746e+00 5.957182169030194707e+00 7.819321941089901529e+00 5.345454429699894483e+00 7.325083689709282808e+00 7.764070083931000177e+00 7.502244672951829507e+00 6.782386275914562113e+00 7.296556167422108885e+00 7.352664252264547784e+00 5.846224158816143657e+00 7.997796656993975795e+00 8.007574165753117867e+00 8.724053449278219574e+00 6.834359002774249348e+00 7.352764738464305339e+00 8.231072037527605190e+00 6.595659747330077316e+00 6.667138345026613067e+00 8.587246529569602771e+00 9.420820107219762818e+00 7.865951913742315504e+00 8.219075354266205835e+00 7.624271398310202841e+00 8.463471747015951507e+00 8.315525142770260558e+00 6.776956446397661260e+00 6.442713972679228185e+00 9.018807700431100471e+00 8.370297794496885047e+00 6.014768307017868132e+00 9.790785157991383159e+00 9.372913421524295075e+00 7.594839825463767902e+00 8.188293276277855526e+00 7.328636725391481477e+00 7.405202784775526403e+00 7.121218957316126641e+00 8.973079403389725428e+00 8.253388274391737056e+00 8.613917803893029301e+00 1.032775535153356650e+01 7.873372399886605422e+00 9.833552218054414595e+00 8.895221784343931404e+00 9.845499967673248420e+00 8.373255621229279910e+00 7.453404638234923496e+00 8.122710728509561662e+00 9.704685055452646480e+00 9.791471046807878054e+00 9.765612817109881050e+00 8.645749125246581457e+00 8.886382964188539901e+00 9.777170177858536704e+00 9.350833758053546774e+00 8.487673936768620919e+00 1.012792702121805100e+01 1.076678469191669585e+01 6.108961838439453729e+00 7.923690316596874617e+00 8.054384964899165666e+00 9.104642836267689887e+00 8.170283164013936172e+00 9.235498676775742766e+00 9.027432658650868191e+00 9.108714457636061468e+00 9.917644222125867159e+00 9.053317351831362103e+00 1.163248254440087948e+01 9.370387045997729203e+00 8.032118772581714694e+00 1.022565064473711871e+01 8.878643822221079063e+00 9.310799316113484991e+00 9.812308433517232586e+00 1.259800692656492593e+01 8.454878133411076746e+00 8.172566326505995349e+00 8.378059947286624620e+00 8.864409685707663300e+00 8.119811792405171147e+00 9.121431183714800994e+00 1.037843112277569091e+01 1.031127703855225874e+01 9.441182261305462120e+00 8.230364408469862170e+00 8.692079627723918733e+00 7.804759267242613596e+00 7.634153962797867621e+00 8.514343891332899261e+00 9.546411662570870149e+00 7.748233232216384714e+00 7.756878200033363591e+00 6.890092182988547975e+00 9.325657911904650987e+00 7.533686858272921505e+00 8.978389642909698765e+00 9.155780241093241401e+00 7.445615658904936929e+00 6.943604475540867682e+00 9.828215985721136860e+00 9.882072652994615680e+00 1.034154113861755064e+01 9.181648435241863027e+00 6.791435481658933071e+00 8.401700678057430594e+00 9.274490825032410513e+00 6.068905770913415765e+00 8.219812695118763557e+00 6.828396609171626608e+00 8.127955364522911452e+00 8.028368662251189392e+00 8.555956500717472935e+00 8.139552571903879041e+00 9.068212443640218723e+00 1.036324181675771428e+01 1.048582964594470113e+01 9.628630954742023462e+00 1.124527254701291135e+01 8.186030267497786284e+00 8.792318295150172602e+00 8.637426239914951509e+00 1.199605251141663764e+01 8.707019988418819523e+00 1.055602927667538538e+01 9.201537026934394348e+00 9.290728535926922049e+00 8.714324187370227293e+00 1.160076246756540286e+01 8.695467336480803056e+00 1.205194172311974654e+01 9.703609687658017791e+00 9.890839645326554574e+00 1.046419993255615388e+01 1.116923975240123568e+01 9.915481469518859114e+00 1.013421333851165329e+01 1.033111649048521663e+01 1.018873006513788404e+01 8.929095735510054865e+00 9.522101338267235704e+00 1.057901884050420094e+01 1.038330408793873971e+01 1.145450992884402552e+01 9.585155760944113368e+00 1.005247277822174468e+01 6.830366340328898112e+00 1.016401438840765081e+01 9.411417005189962381e+00 1.084783840578725389e+01 1.070142523096719422e+01 8.277358104020308360e+00 1.118935680606870697e+01 1.027197875612496603e+01 1.073616398330410959e+01 1.219348513830959213e+01 1.139616770942951263e+01 1.110804173587386856e+01 1.142937562097514714e+01 1.226170358451136266e+01 1.026808495516066699e+01 1.027956436655534311e+01 1.070918627019077896e+01 1.180012909450783631e+01 9.097263132264105323e+00 1.065578630966824747e+01 1.291519643875725976e+01 1.352041755240514398e+01 1.031697913341908546e+01 9.686277791764437595e+00 1.156464374315252286e+01 1.080969922802182026e+01 1.095029348165438954e+01 1.142402462792048468e+01 1.317894355937835904e+01 1.343765554765545467e+01 1.075072499569020401e+01 1.022849973229263121e+01 1.079584546087975205e+01 1.078703406946776155e+01 1.208045231224418536e+01 1.148536919676161538e+01 1.008969348467013027e+01 1.137380642333222980e+01 1.185341397220325099e+01 1.063861711386556230e+01 1.137439556421296416e+01 1.220139307601446177e+01 9.459732707315335887e+00 1.228706791424301592e+01 1.163335799279919591e+01 1.141335088430929368e+01 1.228050586967315994e+01 1.100880411274687098e+01 1.200711592274516981e+01 1.080742995547530505e+01 1.200141569254417107e+01 1.096330512801303669e+01 1.150167740658094750e+01 1.109321856260032924e+01 1.084623867312774337e+01 1.170148318985672553e+01 1.088448587522609934e+01 1.188341458894636915e+01 1.204430329572343972e+01 9.660287891993013076e+00 1.233855446917569587e+01 9.518547544705970864e+00 1.034694179916927581e+01 1.174841344452780945e+01 1.219107066222886893e+01 1.045615304829819792e+01 1.035704615411613183e+01 1.107898692666828033e+01 1.296218881347529717e+01 1.122479071978126797e+01 9.420321961941514388e+00 1.075890292896401235e+01 1.012142260235907187e+01 1.224847158412793391e+01 1.391970983666852923e+01 1.116805306170806844e+01 1.017332616215676033e+01 1.376040769134707986e+01 1.189835084745913463e+01 1.290580954390362223e+01 1.013013522120046339e+01 1.449953288255326633e+01 1.309299172748224294e+01 1.160177655199091618e+01 1.257464513913900639e+01 1.014620339012419770e+01 9.414422934180628033e+00 1.251730708901133404e+01 1.233284318259319967e+01 1.059346886834022250e+01 1.044469688127106011e+01 1.219499446350041971e+01 1.286859740245261463e+01 1.083343082189114170e+01 1.202754315164808752e+01 1.287637117773530804e+01 1.182435006486915618e+01 9.999665958520518316e+00 1.132749845791807530e+01 1.132511410378943673e+01 1.192122805993167667e+01 1.147986802476910029e+01 1.200749453023532531e+01 1.196904097901975739e+01 1.337011125610123585e+01 1.211774543025125794e+01 1.479512362430406824e+01 1.053135529205266607e+01 9.961126004311013915e+00 1.151178099008394540e+01 1.258313811118508418e+01 1.258810377147886150e+01 1.345552741247777462e+01 1.228207928049774722e+01 1.094630001228835781e+01 1.015627736774346701e+01 1.277016086675555151e+01 1.127900912886134854e+01 1.122985119007031329e+01 1.095661129940758549e+01 1.173327355977598963e+01 1.127197461941010914e+01 1.255371958857548087e+01 1.318971543771607102e+01 1.182227350414462919e+01 1.180693611357716755e+01 1.297186677559552770e+01 1.301197762317961804e+01 1.105013358756836794e+01 1.045322776448436031e+01 1.203147042337753803e+01 1.052268540094097382e+01 1.389651876791117147e+01 1.235574341234880968e+01 1.122445504709847164e+01 1.237526576429001324e+01 1.133667987148160350e+01 1.162514783549313080e+01 1.202485644579836688e+01 1.043407094668420498e+01 1.183145382107511345e+01 1.237644462830233749e+01 1.258026852871978818e+01 1.248992194748436191e+01 1.277394272570040279e+01 1.403051281095573799e+01 1.232290120022465452e+01 1.300325623997021474e+01 1.180767347773971210e+01 1.249220276536106589e+01 1.296021481310344470e+01 1.321196324728485116e+01 1.291247102397059798e+01 1.164315093584347949e+01 1.267939154931459100e+01 1.067091336836991466e+01 1.365892539640351622e+01 1.216644262353700867e+01 1.365698316602705020e+01 1.235155483808645549e+01 1.222914756581805307e+01 1.296558551124121195e+01 1.217244894727253524e+01 1.420961203480565338e+01 1.299067888879551447e+01 1.436363260153160937e+01 1.335092465320501276e+01 1.139630107028039596e+01 1.183540061048668512e+01 1.210556832256816051e+01 1.155849714823260932e+01 1.369140365593698760e+01 1.132284121881012595e+01 1.377912545407727762e+01 1.265453935358877935e+01 1.213967964171752278e+01 1.542658667493485325e+01 1.337544706626985658e+01 1.385700470830632725e+01 1.308334598331122223e+01 1.430864647693690728e+01 1.052035296790104724e+01 1.401956660010345246e+01 1.173012070295378173e+01 1.175590512154062850e+01 1.304282171147776559e+01 1.124024055862382276e+01 1.370140271464410020e+01 1.348518407337547487e+01 1.413901254057161871e+01 1.500576492347094693e+01 1.413680205831939496e+01 1.322542418641709538e+01 1.229296085276513573e+01 1.344232556508728749e+01 1.499625130401386208e+01 1.103900969768233153e+01 1.205915611316279268e+01 1.528490326365212404e+01 1.212501250346462278e+01 1.250404109976562417e+01 1.424433253731337601e+01 1.242940339386235316e+01 1.288943998484455022e+01 1.412864621504511220e+01 1.195511423140530916e+01 1.417530459001828547e+01 1.418435514542905374e+01 1.216298339498674252e+01 1.302574156068700617e+01 1.115049623609560747e+01 1.207536459744173918e+01 1.342669713283495980e+01 1.364076858929014158e+01 1.271968805147261428e+01 1.346715750797318023e+01 1.396179619128082550e+01 1.126652943156619102e+01 1.253792765921969732e+01 1.244869873771963853e+01 1.169546179313501710e+01 1.298438256620711151e+01 1.443936993337757180e+01 1.334123808495199448e+01 1.462390731654779330e+01 1.211449341198699869e+01 1.197148447605022170e+01 1.508587830034679911e+01 1.335692308707347742e+01 1.111198550872039448e+01 1.199481967408952343e+01 1.361621694161696539e+01 1.379682256284475628e+01 1.247486051207870261e+01 1.294288899849396657e+01 1.086657867001462208e+01 1.301415280796385510e+01 1.244455358622978913e+01 1.379409354873889626e+01 1.296377264286764586e+01 1.393891822518903645e+01 1.382387002664940923e+01 1.217939673099625963e+01 1.362450412116334952e+01 1.341237689437038227e+01 1.377983278148318114e+01 1.229672300127512763e+01 1.046719579561261604e+01 1.255961555844178790e+01 1.237151147803424678e+01 1.374524090878529137e+01 1.420533884293245208e+01 1.405054899490899167e+01 1.102677116933579704e+01 1.344166945927508650e+01 1.350395212511032028e+01 1.236879588742034386e+01 1.291929186222339254e+01 1.240380262446436710e+01 1.217917751598033860e+01 9.428932921902342557e+00 1.460316620617261485e+01 1.301233197481184689e+01 1.375757986400172861e+01 1.257608533893235681e+01 1.290914035719704422e+01 1.357460030967686926e+01 1.399460434405754228e+01 1.362803940793961921e+01 1.098025949011137747e+01 1.084218643570036456e+01 1.304714646127622935e+01 1.326295328252968631e+01 1.264861367957803751e+01 1.315506914719260934e+01 1.112147042259216434e+01 1.196558562550052152e+01 1.258969340909612633e+01 1.377653686606475603e+01 1.357800751888037993e+01 1.294205399363984377e+01 1.086071850764716018e+01 1.323967599508591242e+01 1.212493857042385770e+01 1.388132237387319634e+01 1.433343274565341297e+01 1.215484505952382932e+01 1.454819982995612548e+01 1.405724724464941211e+01 1.305523946771456600e+01 1.235464265055508726e+01 1.239808364476278335e+01 1.490347500940915637e+01 1.095712209562895012e+01 1.188294188144264218e+01 1.386545535097682880e+01 1.563897704864698035e+01 1.188058706320931535e+01 1.210637269649163983e+01 1.149586638444958631e+01 1.355676108526459700e+01 1.346532099614693401e+01 1.133567039754314543e+01 1.217788691111039512e+01 1.456428222327801869e+01 1.299938628034180432e+01 1.226869719725070595e+01 1.407885903465045629e+01 1.249382312689235874e+01 1.291195246021800713e+01 1.434548445131780881e+01 1.204650644972615758e+01 1.399532964025002535e+01 1.117564418807732274e+01 1.507184042331570417e+01 9.775474815919427130e+00 1.487093409841287084e+01 1.372995506147142386e+01 1.296755272729981456e+01 1.241567122013004898e+01 1.216875067085185691e+01 1.116820382648952581e+01 1.235519735619279302e+01 1.272333847943779617e+01 1.299962586054375890e+01 1.205660629607720580e+01 1.350091654083885828e+01 1.252773223313399420e+01 1.238562220581254714e+01 1.482049765038950895e+01 1.117147359132947138e+01 1.138281353482149427e+01 1.396940922252372985e+01 1.363801098741864060e+01 1.380360434697272609e+01 1.354816113067218808e+01 1.269284727809716529e+01 1.101605180510192739e+01 1.385975066793105626e+01 1.218414640718291864e+01 1.470652534871596373e+01 1.206446858468302707e+01 1.352857508705781164e+01 1.451877441545364888e+01 1.319908202752011839e+01 1.251329565289736934e+01 1.351712628660860993e+01 1.296834767578480374e+01 1.307088260078302611e+01 1.173791379894892906e+01 1.269142063153184985e+01 1.249175784296950198e+01 1.237874922303282688e+01 1.185737268037895298e+01 1.069080430173417540e+01 1.094856721714743131e+01 1.346991110927876534e+01 1.237733872868268925e+01 1.584411495969019334e+01 1.398734280030035748e+01 1.312076074680790327e+01 1.286482898946521658e+01 1.373838055073013464e+01 1.237181536549780425e+01 1.215816734024311785e+01 1.385869041704349591e+01 1.506619006394309324e+01 1.384667338445647466e+01 1.399825748034588457e+01 1.384292539578089176e+01 1.108029124396374243e+01 1.236776632168464829e+01 1.469958444067268744e+01 1.346315118530126753e+01 1.344016317480593514e+01 1.351063416087873037e+01 1.231572546297530835e+01 1.282967312647418545e+01 1.299389394965516509e+01 1.341415746204062387e+01 1.322340643086873158e+01 1.243665392046644413e+01 1.329931615445400084e+01 1.401111602451790894e+01 1.277473870377130005e+01 1.469003864057877173e+01 1.154606443903504243e+01 1.338690180818067077e+01 1.303464965282788768e+01 1.188365265269525928e+01 1.420873368082824229e+01 1.234596848931962576e+01 1.126938603718025789e+01 1.188802258146108137e+01 1.370932386990416951e+01 1.507271266621117434e+01 1.409622797004190708e+01 1.491469763586477626e+01 1.438127322123426133e+01 1.393648591267246317e+01 1.568628921811631649e+01 1.431321235762650090e+01 1.253531323599702141e+01 1.244127088075546261e+01 1.309391396580181954e+01 1.271705346335591713e+01 1.078917401332179082e+01 1.345478885114070877e+01 1.330078198644183729e+01 1.449069631235663991e+01 1.254891324361368454e+01 1.214909561299842977e+01 1.356197979642461071e+01 1.215308928490809492e+01 1.205120608026420648e+01 1.260834887210278588e+01 1.127343607847937257e+01 1.252350890992599908e+01 1.254061552778856914e+01 1.233815741019833112e+01 1.109138075973338999e+01 1.421402779595066868e+01 1.162294095618865697e+01 1.255141676936726469e+01 1.419562812630574022e+01 1.368799603929607223e+01 1.202798060427383753e+01 1.244763544432958646e+01 1.432093343423678533e+01 1.302295630598593057e+01 1.394026359297370377e+01 1.290864368864615663e+01 1.207658820014503398e+01 1.298404592980911687e+01 1.280712637901190831e+01 1.112973329743607742e+01 1.286013461132746194e+01 1.248997113467010500e+01 1.395890148955327703e+01 1.334082304228942562e+01 1.231430591533818308e+01 1.395731753998408564e+01 1.213181147915585889e+01 1.349355228569159770e+01 1.366443449790135922e+01 1.311899434581195401e+01 1.304898754631407165e+01 1.401494012658959676e+01 1.407238631474056412e+01 1.515510869462368149e+01 1.308389493509113954e+01 1.538414366062331773e+01 1.485550964738199120e+01 1.207037588846138476e+01 1.396699765967042417e+01 1.379077524322530657e+01 1.381051151054861492e+01 1.411946750599846290e+01 1.439937051441368254e+01 1.285812063999783739e+01 1.467599021821090233e+01 1.329520693681059562e+01 1.556454866744360999e+01 1.492403473927741686e+01 1.333252465162179234e+01 1.306797863925234360e+01 1.414375914804452705e+01 1.439290773616153984e+01 1.323970323080444267e+01 1.374217083746385626e+01 1.429706864864337845e+01 1.518969239844290620e+01 1.605770273691140204e+01 1.242067322542684593e+01 1.256332296455761188e+01 1.194910658036225470e+01 1.527121157781273908e+01 1.168476588464942267e+01 1.263102383065980305e+01 1.510351005020044468e+01 1.594724254183683065e+01 1.503485632750338397e+01 1.385288667021218068e+01 1.437251285303901582e+01 1.583527857289806917e+01 1.391778299604641411e+01 1.352702833742629807e+01 1.207878150067683620e+01 1.407189638692945266e+01 1.316234664048549519e+01 1.357016609184606182e+01 1.340363436442979150e+01 1.422441493733892948e+01 1.287104382891606669e+01 1.448496887616984985e+01 1.419760454369922265e+01 1.373432627888286106e+01 1.488222243625847341e+01 1.391836667040062459e+01 1.348096590731351085e+01 1.380023166998813622e+01 1.430514724995683373e+01 1.287620204794792755e+01 1.491344685406099480e+01 1.274092674383954460e+01 1.555262675034197528e+01 1.523167638661229972e+01 1.482943969777284643e+01 1.580740769102620291e+01 1.479637388615773297e+01 1.416246409601545508e+01 1.566640353585939849e+01 1.586552981213314339e+01 1.651862919179549039e+01 1.493280566433507772e+01 1.642405951773916328e+01 1.460496712600941649e+01 1.545741869909365285e+01 1.405099132754744673e+01 1.499464938086845756e+01 1.565610929007945806e+01 1.627317605274087597e+01 1.444269864007554816e+01 1.586771659666238676e+01 1.554796227788402341e+01 1.834622447180706217e+01 1.512040859968593054e+01 1.522406097442159378e+01 1.439182370966045177e+01 1.458662057112361943e+01 1.640027599109897238e+01 1.487992821104017516e+01 1.552355978267772585e+01 1.521207657340968744e+01 1.443335295672026497e+01 1.546765130565501778e+01 1.425742696917428098e+01 1.508002294636338192e+01 1.527350476496930298e+01 1.418321875435215063e+01 1.420083045617534268e+01 1.771536029959593250e+01 1.302891876798600101e+01 1.361009714620053757e+01 1.446085319272884639e+01 1.423432137687981403e+01 1.575299759026901114e+01 1.457324865269906411e+01 1.554353115476224900e+01 1.574540589249912337e+01 1.518765399776799896e+01 1.491034654658569814e+01 1.468806258834080580e+01 1.548409396826080275e+01 1.264175809993997568e+01 1.458683901560558205e+01 1.630898284903300066e+01 1.469254691170795724e+01 1.550040429431405364e+01 1.416061958511416741e+01 1.470654899275720595e+01 1.712837762263534458e+01 1.679432769288808203e+01 1.437290445952700146e+01 1.533135362796099699e+01 1.652281562811145221e+01 1.639646204510663807e+01 1.555581981466323072e+01 1.433982906048640693e+01 1.513221237941848152e+01 1.667519616429709828e+01 1.642298012992638689e+01 1.731509967452545951e+01 1.580813592705218440e+01 1.638348762995375552e+01 1.569760096506499281e+01 1.515223034725874030e+01 1.600083727293561608e+01 1.682090860824851930e+01 2.050204175928509898e+01 1.747882286005979324e+01 1.537606116506651688e+01 1.523530826153421636e+01 1.740179294758672768e+01 1.927916164427605494e+01 1.786530890856024456e+01 1.581818334984556351e+01 1.645412842263318609e+01 1.562333341049665236e+01 1.691919748604399842e+01 1.864013850178228537e+01 1.721029551931596657e+01 1.648228952825255078e+01 1.889281346203536316e+01 1.759873005555208181e+01 1.523703846759402047e+01 1.523221209374166385e+01 1.589057684734744491e+01 1.905247770534525742e+01 1.537779005420474654e+01 1.802833909868615336e+01 1.622250079571389136e+01 1.753434110432908355e+01 1.463600273356138004e+01 1.677122577817763727e+01 1.726821251303078952e+01 1.618694435361096851e+01 1.666324308585751979e+01 1.760203650732101011e+01 1.713812208827546968e+01 1.710832576874272348e+01 1.714781851658259626e+01 1.602875075590895548e+01 1.868924524882134364e+01 1.646026358241961063e+01 1.683130709486547971e+01 1.876480791414358151e+01 1.707951856660077183e+01 1.613393731278872423e+01 1.840053461653132771e+01 1.852139836380511539e+01 1.628821887828646098e+01 1.814266459819231514e+01 1.639942225451251190e+01 1.785194204659329387e+01 1.466221321084758245e+01 1.817823378123372180e+01 1.930897534748172717e+01 1.711925713129932092e+01 1.718989658748355609e+01 1.503973711855854134e+01 1.682293264840366120e+01 1.659812195082028197e+01 1.771969364893508114e+01 1.976222135667194024e+01 1.713054956026526554e+01 1.798390241608640139e+01 1.875244815760427741e+01 1.541073670206358592e+01 1.740222517151040904e+01 1.654115682919778507e+01 1.738173686609266966e+01 1.581053438302987502e+01 1.710989684153993551e+01 1.513134482910427536e+01 1.508407571819163984e+01 1.709160328147996566e+01 1.651367727881582326e+01 1.689510806631963291e+01 1.945982229162249055e+01 1.834119299725632146e+01 1.911990225308809599e+01 1.760503437711239982e+01 1.654741859486443190e+01 1.614061507000507945e+01 1.873471428133364114e+01 1.616776681686395634e+01 1.761082877382730771e+01 1.900434556850775891e+01 1.639664404573414203e+01 1.576121320186932984e+01 1.475641918898119620e+01 1.828711680764724079e+01 1.754289479161677789e+01 1.589114118905611406e+01 1.463798279192275231e+01 1.799116993248014040e+01 1.624417780798358635e+01 1.652999321446112191e+01 1.642742122850258113e+01 1.718787601719622415e+01 1.748411583405425773e+01 1.645571300483304711e+01 1.601948583375833124e+01 1.853459697377908100e+01 1.667804016323706406e+01 1.983054297655678866e+01 1.932158352723883610e+01 1.980811679852940443e+01 1.655187412888149368e+01 1.761094655191914171e+01 1.860013001832401613e+01 1.688439741431148633e+01 1.618458558047326434e+01 1.852023261524767150e+01 1.771139068067962086e+01 1.789432596702092582e+01 1.994268031379145967e+01 1.638751263191134200e+01 1.786408143749198629e+01 1.766895911420299470e+01 1.680073885305575487e+01 1.741655672062303140e+01 1.681656188556946319e+01 1.740941641525389016e+01 1.860267384065221563e+01 1.967493638201521833e+01 1.786195058221822052e+01 1.894675228268948786e+01 1.939857018254673449e+01 1.984373575546784352e+01 1.864054330450153074e+01 1.785653123665942843e+01 1.710251246999881047e+01 1.743763780551654463e+01 1.762323272836185950e+01 1.835743494793328523e+01 1.714679374237784515e+01 2.114275491217665959e+01 1.821140825446216027e+01 1.652222081702210943e+01 1.810570279573925490e+01 1.632299170601370619e+01 1.637917530852249826e+01 1.807122992617023982e+01 1.720187191386017389e+01 1.883145115383401702e+01 1.740498274158252201e+01 1.694980016055581373e+01 1.784638323191586551e+01 1.867157485089138191e+01 1.977202200521325182e+01 1.801427053178243298e+01 1.791484912200140300e+01 1.759264823673921541e+01 1.808718332699603693e+01 1.786557008029898697e+01 1.757418366775231533e+01 1.745924751318804624e+01 1.696301024372552035e+01 1.892391486084889252e+01 1.862769334339782290e+01 1.878379160567262218e+01 1.843953846863708534e+01 1.761415072743731258e+01 1.690876878029385466e+01 1.703321103623231636e+01 1.648737683683702571e+01 1.758494142118725989e+01 1.677597487295674483e+01 1.727597091852859634e+01 1.699425978175274210e+01 1.697732265006887786e+01 1.795164514255425559e+01 1.718041748940705560e+01 1.724267339608532268e+01 1.834234586670898182e+01 1.719187268670727420e+01 1.830111772521651048e+01 1.774470557491116907e+01 1.682251084589692169e+01 1.668786824248114442e+01 1.604415499941084988e+01 1.800048012533261144e+01 1.671013220472514149e+01 1.685400643531527720e+01 1.636799748042175295e+01 1.532280703627269247e+01 1.638446404659692845e+01 1.662494686441253222e+01 1.709061602653454770e+01 1.481243663814415967e+01 1.672715410384713053e+01 1.748926059163667901e+01 1.745245168587195650e+01 1.720765366185267453e+01 1.659807481339855073e+01 1.660998296615034064e+01 1.719167278923358921e+01 1.707037821217760154e+01 1.773753007982127983e+01 1.500677257305975409e+01 1.747461041211260735e+01 1.742241374901817963e+01 1.717404561877557612e+01 1.902078797969694790e+01 1.776015460713736616e+01 1.844014957375503982e+01 1.676096611906820399e+01 1.805529831086019499e+01 2.026635861678458639e+01 1.657588219953183284e+01 1.716669037716544466e+01 1.732675795420782805e+01 1.866711669158200593e+01 1.873207745843319216e+01 1.814497408834138170e+01 1.784858196871986991e+01 1.881809815310398548e+01 1.650703133122738464e+01 1.889380820859278032e+01 1.769408955979289999e+01 1.709978685937728926e+01 1.890771732695561269e+01 1.871558754153857862e+01 1.924422295636507840e+01 1.940366170600083962e+01 1.786412623027209534e+01 1.856503031361873468e+01 1.815785067746187309e+01 1.734560892635171570e+01 1.769331730705761174e+01 1.855386467632419567e+01 1.723080415980167857e+01 1.578225184360088562e+01 1.615232427976763319e+01 1.566575781683086888e+01 1.704392870978239216e+01 1.792962800742260399e+01 1.959015183270343741e+01 1.630110854220954408e+01 1.793685816661655252e+01 1.733346540931097479e+01 1.713114926427826390e+01 1.665806534215354162e+01 1.698919055803087019e+01 1.690194313399685910e+01 1.826606159865128731e+01 1.613322120256763981e+01 1.941142124333885732e+01 1.733916944027089713e+01 1.940991458138549675e+01 1.873044669392786687e+01 1.692970433116060391e+01 1.890978662633108698e+01 1.785573605073682302e+01 1.840029851300131369e+01 1.873687930816736369e+01 1.947216148508246647e+01 1.681429599150984444e+01 1.637412786564198086e+01 1.830688756852029897e+01 1.732929580437104988e+01 1.820021136992008692e+01 1.679460615684147839e+01 1.797453340708293368e+01 1.923849898930154012e+01 1.988112843221077597e+01 1.869377273358882263e+01 1.851095971758284264e+01 1.795408263438502416e+01 1.739710642979938271e+01 1.854982133444832826e+01 1.823432444482063630e+01 1.814871268658358616e+01 1.646635193435295719e+01 1.817066544063603928e+01 1.689595189815895182e+01 1.626757121565506026e+01 1.762793764083899717e+01 1.605449646741843139e+01 1.805132563615245544e+01 1.743038604372017986e+01 1.600807324472496873e+01 1.922995686638502733e+01 1.821628020687684568e+01 1.712133344119325429e+01 1.800948953634920713e+01 1.848156173690708570e+01 1.764973646001005747e+01 1.903889929723061414e+01 1.690393340254294330e+01 1.771885931594098551e+01 1.656092169006750225e+01 1.812128325450962407e+01 1.905072719247911195e+01 1.819969659293401776e+01 1.790569365271950986e+01 2.021779762627802057e+01 1.885969253801306067e+01 1.995475998740234047e+01 1.696826883285454457e+01 1.740642818309127549e+01 1.709096437337808894e+01 1.704483411307760576e+01 2.011545159871132071e+01 1.928859546780907763e+01 1.693486636611639540e+01 1.817355541300929644e+01 1.732971988650444928e+01 1.683608585852372030e+01 1.814087192107047741e+01 1.891222068100552889e+01 1.788393260348405178e+01 1.810503002709421594e+01 1.726887975206001613e+01 1.738780646538171482e+01 2.109961472313611353e+01 1.796732100212085470e+01 1.868473328493809049e+01 1.905674302976972001e+01 1.633475712426088222e+01 1.849055116787490149e+01 1.716917280858261208e+01 1.855193018908046199e+01 1.798952785643966479e+01 1.997662663328591748e+01 1.799703112022096008e+01 1.895294157326215867e+01 1.774399679664222518e+01 1.720601028586305148e+01 1.670670179052153514e+01 1.882359544505468563e+01 1.759239887977490113e+01 1.786759980952117033e+01 1.780774145276388865e+01 1.730195972608793653e+01 1.767338992235669437e+01 1.701965105187925786e+01 1.685920020860377733e+01 1.727134596323861970e+01 1.784765100591646458e+01 1.753917818242408444e+01 1.705310678789109957e+01 1.724345412480002437e+01 1.668942513607622047e+01 1.723206629682865909e+01 1.821732649179288188e+01 1.563352602535930380e+01 1.780742494209463089e+01 1.805085812332387363e+01 1.656316390850518516e+01 1.665514322915707979e+01 1.651984414705459159e+01 1.863216293026808756e+01 1.757473690346363071e+01 1.619070068024277020e+01 1.794793148822067863e+01 1.676620144073864793e+01 1.697809393626011953e+01 1.696952879774035239e+01 1.809954916506969269e+01 1.749897655946289632e+01 1.927989545715387720e+01 1.532015716723325482e+01 1.752043425347340033e+01 1.833858076109419954e+01 2.019154539976416274e+01 1.734161259499468244e+01 1.793604946191114635e+01 1.807831717602757138e+01 1.778310756138216675e+01 1.869628270939440284e+01 1.721692299614470656e+01 1.714466483448928358e+01 1.847617511469929852e+01 1.759050587871088922e+01 1.755555000083194628e+01 1.617857410581748567e+01 1.832230921108165234e+01 1.722756506284441969e+01 1.676926196040522044e+01 1.641945888465071945e+01 1.767522902626320658e+01 1.756508529786568928e+01 1.597679238302541904e+01 1.865448926281514019e+01 1.694852449457393817e+01 1.834410423324534634e+01 1.880721007964152847e+01 1.588546856336177093e+01 1.661086305072456781e+01 1.665750236015443519e+01 2.012347470083905066e+01 1.520700039944619952e+01 1.665499486186558187e+01 1.620185602910483524e+01 1.813347200420194838e+01 1.817402812607584295e+01 1.707776001681841649e+01 1.935272037597005834e+01 1.717942331266914380e+01 1.553783116959244737e+01 1.609066591812982594e+01 1.696839242055721897e+01 1.794146137737483926e+01 1.731484260119201579e+01 1.848332857219807579e+01 1.680001475952692402e+01 1.759596197525080186e+01 1.496074980869046378e+01 1.589104419978608362e+01 1.668879478363306390e+01 1.621798509346173844e+01 1.748607442648501120e+01 1.707816659450368846e+01 1.582470234136921228e+01 1.711196628020555721e+01 1.517161667333329156e+01 1.765353850924837786e+01 1.745969649923051392e+01 1.536822524538845158e+01 1.717729314717331590e+01 1.614677058614710603e+01 1.542321906149734723e+01 1.578588219193117936e+01 1.629613882270714242e+01 1.678659969656661133e+01 1.713476809659895750e+01 1.696516451416480820e+01 1.720861360223936387e+01 1.657119372676191915e+01 1.870525516227747431e+01 1.638357181604001411e+01 1.667028432974522190e+01 1.760560773434136195e+01 1.741231327345275659e+01 1.853706400797181431e+01 1.962651043450574662e+01 1.892334223093548573e+01 2.034759648953028233e+01 1.956693718894279854e+01 1.889052472688006645e+01 1.842111964679585867e+01 1.808218922441827914e+01 1.702061155956192451e+01 1.700436524920635861e+01 1.872260734904899593e+01 1.926397130675189473e+01 1.841791701335576192e+01 1.579626202428690007e+01 1.605021743933607681e+01 1.860169860384160145e+01 1.751867730606566553e+01 1.641601961436193235e+01 1.904646999800369755e+01 1.915666229648865837e+01 1.710451094901444336e+01 1.778769825466470067e+01 1.777459118801474247e+01 1.811347962005815404e+01 1.656398206797818062e+01 1.670901549594271174e+01 1.722801882497509496e+01 1.861543308469258662e+01 1.926679364142033180e+01 1.864496488067765867e+01 1.927665518105193243e+01 1.643338211278918592e+01 1.916421486959425735e+01 1.814543981504929704e+01 1.661489103387322430e+01 1.666897432277408697e+01 1.850541927199634884e+01 1.770858182156631599e+01 1.808897010041606279e+01 1.800482983981589058e+01 1.862526770606348592e+01 1.732296462942127135e+01 1.871870179555634550e+01 1.797634884927248677e+01 1.827881112016711285e+01 1.811553057293258817e+01 1.761403744195899179e+01 1.791523871328504569e+01 1.960342803241634968e+01 1.872725846120592408e+01 1.671143123484868909e+01 1.765550130652634309e+01 1.666500962241684292e+01 1.751104386736011165e+01 1.983767953775280546e+01 1.895122320023569884e+01 1.979377692910387054e+01 2.015624981391630044e+01 1.717319956540514880e+01 1.794239588632683535e+01 1.813846116808650066e+01 1.823372852150223977e+01 1.677518844585402391e+01 1.578491188560001923e+01 1.793311470148243814e+01 1.747194907654825968e+01 1.901911272309334322e+01 1.767032058379096071e+01 1.808854328242463438e+01 1.947705993451293693e+01 1.538345947677449388e+01 1.831343080007609103e+01 1.810580365363280819e+01 2.047082034107610582e+01 1.810895253365298530e+01 1.963944138593413413e+01 1.752746563386733314e+01 1.888345148880590330e+01 1.926161947089867610e+01 1.993320679993274069e+01 2.180687055050251288e+01 1.977557030929842696e+01 1.926309147809571698e+01 1.967071887410837405e+01 2.154748600402918512e+01 2.146111442817227655e+01 2.017009468727496113e+01 1.912200155347107966e+01 2.045062166066299625e+01 2.010094492856520887e+01 1.957235759200725411e+01 2.010129675601383425e+01 2.000721414016922139e+01 2.013100223915019527e+01 2.009046153199989959e+01 2.056245789644908228e+01 1.911646423736775091e+01 1.890846971249977315e+01 1.873609781175012756e+01 1.823479873015023500e+01 2.036892518351515946e+01 1.988955938641729659e+01 2.135466231528126713e+01 2.116907161301235973e+01 2.109257224624070659e+01 1.922945585608969310e+01 2.092734970353107116e+01 2.088095207962457067e+01 2.062502645672325841e+01 1.981455069655929790e+01 2.247978148056850856e+01 1.977206337623060506e+01 2.025758870410004775e+01 1.936823407684581966e+01 2.016250810711728647e+01 1.855157094200757228e+01 2.149395982221591694e+01 2.221059436175166724e+01 1.895875475865245008e+01 2.134744331024954533e+01 2.174231146719265695e+01 2.028004910949847783e+01 1.856453832855054742e+01 1.993243806841873678e+01 1.777361473993623164e+01 1.875495171965528485e+01 2.046401550574088546e+01 2.102565163916279900e+01 1.970486465006294097e+01 2.075893164177759331e+01 2.131436432508932555e+01 1.984034421726869368e+01 2.105075117136041740e+01 1.985552828613138132e+01 2.037531999508176739e+01 1.967327926186495901e+01 2.069585705696626832e+01 2.115570742826194817e+01 2.000042945064323874e+01 1.927984397063228883e+01 2.058116268354982736e+01 2.033335388602648663e+01 2.099561408921693229e+01 2.049130292517913077e+01 2.041080515070087031e+01 2.076853070018700009e+01 2.134564586127663333e+01 2.078381191238763392e+01 2.161719472091806793e+01 2.159125284427917180e+01 2.183283575792843223e+01 2.142345455209255078e+01 2.152423820933981702e+01 1.790363838370931049e+01 1.954996281530959834e+01 2.307927234519507920e+01 2.044617822273223240e+01 2.051978709344770024e+01 2.003115454493127601e+01 2.242774515132249746e+01 1.972176622996214945e+01 2.224989262002610957e+01 2.113818722542436035e+01 2.033252222882272520e+01 2.314167976991604903e+01 2.229492318001163298e+01 2.189644078325460796e+01 1.946429303456514148e+01 2.096931622697965736e+01 2.042228332778536526e+01 2.147359754771939322e+01 2.110070068987499070e+01 2.188833612206166279e+01 1.954371686570234701e+01 1.978966469985926224e+01 2.136942720934074913e+01 2.104039315002954069e+01 2.017620648210277068e+01 1.857233251556613851e+01 2.269892385998134543e+01 2.050933748139343393e+01 1.984300609621086409e+01 2.201956365487036749e+01 2.300188575769562860e+01 2.178263826916832713e+01 2.042843736424960355e+01 1.886174824537570061e+01 2.002770653052756700e+01 1.989386878966529082e+01 2.271553287247355257e+01 1.880453337838544670e+01 2.209381583632085722e+01 2.160631549863245482e+01 2.117281071953399874e+01 2.153313182697347372e+01 2.159653594067367521e+01 1.905736982228425802e+01 2.131320019240208907e+01 2.026541934097357611e+01 2.045551837314060606e+01 2.002305546020540916e+01 2.223531284569094879e+01 2.125365428851045380e+01 1.979619329678476092e+01 2.360594834946039811e+01 2.245445136203387548e+01 2.216957897082903983e+01 1.898638935217559620e+01 1.909768926455042148e+01 2.179366295714147839e+01 1.999253537014839566e+01 2.298566183944648955e+01 1.909062619987292209e+01 2.117473191872559823e+01 1.941296438681026615e+01 2.290835453356202933e+01 1.967871828965446923e+01 1.956986529109718020e+01 2.089111111745880578e+01 2.050581223682077692e+01 2.042542524406394122e+01 2.227248933352195692e+01 2.147806043952911637e+01 1.964138425304351898e+01 2.268994652635166531e+01 2.098419270975630724e+01 2.031762692750457333e+01 2.069871775133796277e+01 1.959412272332874494e+01 2.131104323213411789e+01 2.134904615920034132e+01 1.964770325397358164e+01 2.098409980061337521e+01 2.223932724588299337e+01 2.123631321122181959e+01 2.065943448723572473e+01 2.076460185548690873e+01 2.004456113046039079e+01 2.295462703624736989e+01 2.247921880235999126e+01 2.035177472492899753e+01 2.099636642163081390e+01 2.152701735155114093e+01 2.032937189471573092e+01 1.998747475471327206e+01 2.023881148666679408e+01 2.259740888321518071e+01 2.186017766970192611e+01 2.070885547640327928e+01 1.926425259354650166e+01 2.031015028358734398e+01 1.989493001055204857e+01 2.215209548737552936e+01 1.935957209004310542e+01 2.041356363441186517e+01 2.131161303006713226e+01 2.135290070269128648e+01 1.960443897705715699e+01 1.787647042344165982e+01 1.945585216913466908e+01 2.147326161766538988e+01 2.157843405137200321e+01 2.146508942590078206e+01 2.001609211933492816e+01 2.110336057037415713e+01 2.015171242850855648e+01 2.075047854143765846e+01 2.071271505139468161e+01 2.024249273202891075e+01 2.045128689400191746e+01 2.001678469532394544e+01 2.012136868730491202e+01 2.161146686953589224e+01 1.780391807187265485e+01 2.342384753079125304e+01 2.051697220266634503e+01 2.061584625783300595e+01 2.061338099940230961e+01 2.053255417435221020e+01 1.936009861968171464e+01 1.831550858732062537e+01 2.102339062035189343e+01 2.211932597920079502e+01 1.987910072835743946e+01 2.101593712009433901e+01 2.100162122584441349e+01 2.103770748378819988e+01 2.075783622441049303e+01 2.211878105473405398e+01 2.190961652318723907e+01 2.025806419117019530e+01 2.104238365467790572e+01 2.099526842337276022e+01 2.065509081979852724e+01 2.075054942697034832e+01 1.983176210302690379e+01 1.944684064347768171e+01 2.047996160635717189e+01 2.244519204848068838e+01 2.222909558320359835e+01 1.945790301978646042e+01 2.017543986325624772e+01 2.150530022791124907e+01 2.089107684147721855e+01 2.026129246575768050e+01 2.278934233302705081e+01 2.291238312157294743e+01 2.117739120884710502e+01 2.109087533513890023e+01 2.299583081454358080e+01 2.142469236101355534e+01 2.295547946322288624e+01 2.277640857654670725e+01 2.037612446615830208e+01 2.071958502141233538e+01 1.896818911980197697e+01 2.007810486860282850e+01 1.820292059383300654e+01 2.020539733374948810e+01 2.063016801479292894e+01 1.983592213302450702e+01 1.976144690920568436e+01 2.008073674164131006e+01 1.951736347779537439e+01 2.118689091724272799e+01 1.962829759561083165e+01 2.194315976263883528e+01 1.857616974131341436e+01 1.972221361139878226e+01 2.072228907069403903e+01 1.792709341859828953e+01 1.891867743484776909e+01 1.946657683102110070e+01 1.991587802363497772e+01 2.001661189974387156e+01 2.208509702965363886e+01 2.022084643930088887e+01 1.901430528712953461e+01 2.028751811914156278e+01 2.142857604545470096e+01 1.878921283099768402e+01 2.116209194483978351e+01 1.960874620493626352e+01 1.721731662683613351e+01 2.098317808154995490e+01 2.138276098146342719e+01 1.966928375287406183e+01 2.058424945112809112e+01 2.399822374638525702e+01 1.917574639977882356e+01 1.947575451278282443e+01 2.040039158719658374e+01 2.051015378700302705e+01 1.890502069464998414e+01 2.134018457129496227e+01 2.075229258058991633e+01 1.906036472087635403e+01 2.043560496101123292e+01 1.912786684897701051e+01 2.033216755756069105e+01 2.009418843809603317e+01 1.958008395752551678e+01 1.696867026203705464e+01 1.950860566510704430e+01 1.984261122916320730e+01 1.831226737317206243e+01 2.149295081849265188e+01 1.950775700852549477e+01 2.133953960736141653e+01 1.999754154217764324e+01 1.998798462640709772e+01 2.030514207127930248e+01 2.162658831471001264e+01 1.818250883851448307e+01 1.956942152872095875e+01 1.947429558107324254e+01 2.035626156662188180e+01 2.187596338116775030e+01 1.947442094093629450e+01 1.888322365851632156e+01 2.297567870864701334e+01 2.091458883124208157e+01 2.167873980112896248e+01 2.314781550206148708e+01 2.256941057570725206e+01 2.072669061837692084e+01 2.159890448863719570e+01 2.176712228121195736e+01 2.213087652067750355e+01 2.085410509580285421e+01 1.991375777044846984e+01 2.187153713874947414e+01 2.186378333629741277e+01 1.952934333056200700e+01 2.227744095256876733e+01 2.136179033283733375e+01 2.086921890513824351e+01 1.938110095958630552e+01 2.163297998507059461e+01 2.190945458325175110e+01 2.001487905736108885e+01 2.122100717194441089e+01 2.201315483969415965e+01 2.105810476092654682e+01 2.207262799833519296e+01 1.959814764294435108e+01 2.039286426182940914e+01 2.017522911956443821e+01 2.154048162475654848e+01 2.169014643602379167e+01 2.181158362676170270e+01 2.247568297920248170e+01 2.195231750067978282e+01 2.124120132185185028e+01 2.041937097705404724e+01 2.312698250352086760e+01 2.307370385508786725e+01 2.030440079071710713e+01 2.117603204800679961e+01 2.053212264098769069e+01 2.077748402612008150e+01 2.020072310454615305e+01 2.094349104696916086e+01 2.052607903573146331e+01 2.065101583628376147e+01 2.120635891139217577e+01 1.785574394409447052e+01 2.262707297366605985e+01 2.095421838390291214e+01 2.185203042653198580e+01 2.042140111279184111e+01 2.112228747235087667e+01 2.092219827187475900e+01 2.050795938977095645e+01 2.129967624398265613e+01 2.140728279547349899e+01 1.949174058226009620e+01 2.180990609438723382e+01 2.155748776062108263e+01 2.264360928650311777e+01 2.194231588230169905e+01 2.117643138903581246e+01 2.076646030817899913e+01 2.021816802465863105e+01 2.130353135960216804e+01 1.976446085268219122e+01 2.064986852368634729e+01 2.157369693024213575e+01 2.213566883112419248e+01 2.113569059040942832e+01 2.120876159377950287e+01 2.037037973246757261e+01 2.158767800216723032e+01 2.134838452259384312e+01 2.263581342972231525e+01 2.084504485789648243e+01 2.129792833653280937e+01 2.295735561439989070e+01 2.024531632552410798e+01 2.043688821835143443e+01 1.959773643725637271e+01 2.089087536061497730e+01 1.959221982960927733e+01 1.930694825565328898e+01 2.028614088654036607e+01 1.935708933113616581e+01 1.952271700548520172e+01 1.883247766770958975e+01 1.970238036773339019e+01 2.070454288573702684e+01 1.949602728693535170e+01 2.065025625774276818e+01 2.094835395185791782e+01 1.936644306632555512e+01 1.962421254192223685e+01 1.984941424691297129e+01 1.904230828657853536e+01 1.844905143618389332e+01 1.893702008456327590e+01 1.977825624637587154e+01 1.952066757265219366e+01 1.892295210712186204e+01 1.858934968851355052e+01 1.885280471006656811e+01 2.076138103071524910e+01 2.039393773161950207e+01 1.927990799156063417e+01 2.130686266088613223e+01 1.847322527013792381e+01 1.955060579300991108e+01 2.035842447488240836e+01 1.893162599468100638e+01 1.965069965024335019e+01 1.795264208473173895e+01 2.018317219261599860e+01 1.949392597020723272e+01 2.262161220278828822e+01 1.928535230556464342e+01 1.859710374212190231e+01 2.117202978430358229e+01 2.106167863446478705e+01 2.113908531114443790e+01 1.942888296375987522e+01 1.875448940219821026e+01 1.994033478051841968e+01 2.056131373490229208e+01 2.012102370504210924e+01 1.981443526747418815e+01 2.160483334947885936e+01 1.990011608653059838e+01 2.180326611579939922e+01 2.263096358935356989e+01 2.085931344720599867e+01 1.860283905654988246e+01 2.050751059551076949e+01 2.053096753728076962e+01 1.753417862821338602e+01 1.983007977913846531e+01 1.957911411319814832e+01 2.030631717731859709e+01 2.004711737585369846e+01 1.910506099378511280e+01 2.049036845861567357e+01 1.921614919587748460e+01 2.048036331604231819e+01 2.060763290614646692e+01 2.070675385934059420e+01 2.142920173322563926e+01 2.167517625518809510e+01 2.231617666044981618e+01 2.025282421450012649e+01 1.975512383465968469e+01 1.992763821489288034e+01 2.092228166827131020e+01 2.050550919814190820e+01 2.086213125894207465e+01 1.895930564966279164e+01 2.080850369612970141e+01 2.090514207152681436e+01 2.146156488258440476e+01 2.160467128726251218e+01 2.132933731969265523e+01 1.993447883017799072e+01 2.125849032901731306e+01 2.020614982185376363e+01 2.100453212987829232e+01 1.992274657090525380e+01 2.039637876494243329e+01 1.986608953504232744e+01 1.844205336362180958e+01 2.090329109061924839e+01 2.185431328070308510e+01 2.234298186593646562e+01 2.204829903725764240e+01 2.132161609787963741e+01 2.208612609089084700e+01 2.139732545703352073e+01 2.022568960750561473e+01 2.223319112820403731e+01 2.156621824203222815e+01 1.899272470684991632e+01 2.241026706046003625e+01 1.997881586034386459e+01 2.074242598848481123e+01 2.125958506840536799e+01 2.178842854385673888e+01 2.192654822386026581e+01 2.041325589704153387e+01 2.082017425129844668e+01 2.174067825251928454e+01 2.037502064861370954e+01 2.057513509704007859e+01 1.940751586028466491e+01 2.015414937395511430e+01 2.299378950477680661e+01 2.100270910723001450e+01 2.130106656959316425e+01 2.122265067473244216e+01 2.116399601224508586e+01 2.164303161135168452e+01 2.099020381191438389e+01 2.097447247841562046e+01 2.230969737026173050e+01 2.126718147049481544e+01 2.168768220920967238e+01 2.022662172014993232e+01 2.240211678847492394e+01 2.258103937498820457e+01 2.271433241178075590e+01 2.113306905073863362e+01 2.103860356905122231e+01 2.078226700145793160e+01 1.861770140380894034e+01 2.115197236745997955e+01 2.131651832904917399e+01 2.135544755498883163e+01 2.094161495230743242e+01 2.257069365418339402e+01 2.176407067369157033e+01 2.034358961739074445e+01 2.026218713829420892e+01 2.061842371362185844e+01 2.159862808863256944e+01 2.004670968341298121e+01 1.934136567499355053e+01 1.765496261106263276e+01 2.130396223289734792e+01 2.146051296718641410e+01 2.368907859681561234e+01 2.122992720868332128e+01 2.061866799577485665e+01 1.962719011165008354e+01 2.127752168965836788e+01 2.203708198077150726e+01 2.199208204326925653e+01 2.188042024449756440e+01 2.182974275983359647e+01 2.146849110678729389e+01 2.120387650598807738e+01 2.223489583537907066e+01 2.045598147536296452e+01 2.076897682172354109e+01 2.155059738545792314e+01 1.960128887317478075e+01 2.167095821164831193e+01 2.229703755951002364e+01 2.268056043724468296e+01 2.202753237081176962e+01 2.340566328135270524e+01 2.290646534163250436e+01 2.302369719136185111e+01 2.257408783580038403e+01 2.321940825484222515e+01 2.232356224711335813e+01 2.254198411209252839e+01 2.213093189351225476e+01 2.145539808573580842e+01 2.172450000231354750e+01 2.206620737397070897e+01 2.286892763324891931e+01 2.438637663193418703e+01 2.178025602454846421e+01 2.138858954797056100e+01 2.196880778434029935e+01 2.072822000363462180e+01 2.305530835207459006e+01 2.105532302828148516e+01 2.200610137429754687e+01 2.235417492679880525e+01 2.182643106987076465e+01 2.121261610778887530e+01 2.191956554694965220e+01 2.355968179473562785e+01 2.400600079363925587e+01 2.165494680572394515e+01 2.341668526225102553e+01 2.160669673478389186e+01 2.231699068777995620e+01 2.136160888952971249e+01 2.245393480770533046e+01 2.074620522482490159e+01 2.114855117670721896e+01 2.218581552815889779e+01 2.130779628704626560e+01 2.277091470972928633e+01 2.220909603341799610e+01 2.635348118022695374e+01 2.258324208836506131e+01 2.178268856971569178e+01 2.304203165170104839e+01 2.038553638191859463e+01 2.178687383671716304e+01 2.194865838270044733e+01 2.240387150696660612e+01 2.339972517316103762e+01 2.110710684436146067e+01 2.208983909412842905e+01 2.285276247440071629e+01 2.139163784850179795e+01 2.104601372683655569e+01 2.144783264671517031e+01 2.391045275975340090e+01 2.135187080049505326e+01 2.283705730469672446e+01 2.094793915956399033e+01 2.273750823361286422e+01 2.063047420168563306e+01 2.173589708250659314e+01 2.245753370929870840e+01 1.962241730048643262e+01 2.141765301596898396e+01 1.947485527338443134e+01 2.152290876901243166e+01 1.862954183974690636e+01 2.141042824864476302e+01 2.092541088725956300e+01 2.343916987896059467e+01 2.001757698080535164e+01 1.956423852540829955e+01 2.054950646109405454e+01 2.149325854904218147e+01 2.096628478053667166e+01 1.970442816815312881e+01 2.044346601922774553e+01 2.085700460748035212e+01 2.119032043469476889e+01 2.146690401494771905e+01 1.753843910875467671e+01 2.060350906831882511e+01 2.029393001863461876e+01 2.236932946884659401e+01 2.001326181849375629e+01 2.023660722745847806e+01 2.088945235429713065e+01 2.094796690442759157e+01 2.039485549160589883e+01 2.041722489838149812e+01 2.132660874889482372e+01 1.984406158807459164e+01 2.133404500091096168e+01 2.327507472999930727e+01 2.088087873010120177e+01 2.014517466942173840e+01 1.944014644459980445e+01 1.839637881215454485e+01 2.221109945930773932e+01 2.257284306656869433e+01 2.036091176895230603e+01 2.204272421519341663e+01 2.213385193700818832e+01 2.166900699041733702e+01 1.979828916481392298e+01 2.172572867647241068e+01 2.033560751108201714e+01 2.095083940403259604e+01 2.176426371752904032e+01 1.960386157711792876e+01 2.234687307045282267e+01 1.896965261157268401e+01 2.089359192725048686e+01 1.984554636671380834e+01 2.103279297392737135e+01 2.145802940468436049e+01 2.000077162073026216e+01 2.202438967749595378e+01 2.088643557334580336e+01 1.988831329520070668e+01 2.035975023282690799e+01 2.303315277747053003e+01 2.187410967825596231e+01 2.126414657110430895e+01 1.826038392142010736e+01 2.212921768846555182e+01 2.240634825165377819e+01 2.249158219218175248e+01 2.117133077983306322e+01 2.371196431560104401e+01 2.099927225083532889e+01 2.147186332682079879e+01 1.916510164844164166e+01 2.110729101415648401e+01 2.055691514017489752e+01 2.268143954137971718e+01 2.086923159350237356e+01 2.088552137497000771e+01 1.981341622805773994e+01 2.246178741188391825e+01 1.904771545563968260e+01 1.983368668092048281e+01 1.845454072831175196e+01 2.295866432237039234e+01 2.008707699813021463e+01 1.948690562834855200e+01 2.063576398728586625e+01 2.191199702247508796e+01 1.845894296436910764e+01 2.001972459936508386e+01 2.015665830439152373e+01 2.162599969356744722e+01 1.917073999978344290e+01 1.990337587367252681e+01 2.193268050393044888e+01 2.061018235566576706e+01 2.148815980110989443e+01 2.047883562927681567e+01 2.308484528196230912e+01 2.060602316420540348e+01 2.061842741454461603e+01 2.010825554689734318e+01 2.040621891911766639e+01 1.960883103744322042e+01 2.204308114837347432e+01 1.947935097595688703e+01 2.071714426784359375e+01 2.100342800648313357e+01 2.173822634946856169e+01 2.040517694664720239e+01 2.107182516018483298e+01 2.035585204141410287e+01 2.074577347103794622e+01 2.226023598182698038e+01 2.313008971542882364e+01 1.973659770980775363e+01 2.175506861925860491e+01 2.171530702910529342e+01 2.137379848990408249e+01 2.113589728811948376e+01 2.075006377778691657e+01 1.934878005550538660e+01 2.180374352139979877e+01 2.223202369651024668e+01 1.937335338230020199e+01 2.067164967797993569e+01 2.115822725933251647e+01 2.074600625153090405e+01 2.220754387481755288e+01 2.243723392295003904e+01 2.139739624146843866e+01 2.163981822557639845e+01 2.275844786241607309e+01 2.100966317031923580e+01 2.087065046629622600e+01 2.040203975269673364e+01 2.125071293121497362e+01 1.945962147012326326e+01 1.930409361152551284e+01 2.045235549133498054e+01 2.100919793477974906e+01 2.309846959421702906e+01 2.240828127850451423e+01 2.137634819609671410e+01 2.181655220639488846e+01 2.177747141074980775e+01 2.329492877824526431e+01 2.234445649179548710e+01 2.204382496305423089e+01 2.114493695308803822e+01 2.197990430292760777e+01 2.230795145874294505e+01 2.116885748574543769e+01 2.085688982862302510e+01 2.213975743704315846e+01 2.340652983315795765e+01 2.158198071292628839e+01 2.204917282314842097e+01 2.302078232946486480e+01 2.404315005135941519e+01 2.235968748093629088e+01 2.033466444331291356e+01 2.247310950349681491e+01 2.015374740755622796e+01 2.067982246384657330e+01 2.293606539131342714e+01 2.147456422652927088e+01 2.217507060425653265e+01 2.131389192843439062e+01 2.189284500808001255e+01 2.118061225345438814e+01 2.215217360052680462e+01 2.161902243334422025e+01 2.257478043063567696e+01 2.120704046874485016e+01 1.966179193114915691e+01 2.290118796867214357e+01 2.049710481180789401e+01 1.949243581542969395e+01 2.421160307604078099e+01 2.325933878637368935e+01 2.270422908002410267e+01 2.207600737341138952e+01 2.066718860024750271e+01 2.203670926070632063e+01 2.188286280220792435e+01 2.264524758332795074e+01 2.159509723796119829e+01 2.220579221303259132e+01 2.291674707622695450e+01 2.133064614400262471e+01 2.180710663448142483e+01 2.225160730977180634e+01 2.397958155256526425e+01 2.225957385528557708e+01 2.207082607773047656e+01 2.020339462959292476e+01 2.049026277585637246e+01 2.155901747512752920e+01 2.154818354133788105e+01 2.263688705962871950e+01 2.095221258176876944e+01 2.100486909183418760e+01 2.295680977221904229e+01 2.102546932050679018e+01 2.045730401436843238e+01 2.210891263117014560e+01 2.061031054077196956e+01 2.109088273345994935e+01 2.132926734112426459e+01 2.270952737460302018e+01 2.103460541367167735e+01 2.213529388208977267e+01 2.241974706609066104e+01 2.003450571593167595e+01 2.287820518374269341e+01 2.208927014999377647e+01 2.258831440379863054e+01 2.347453905761269510e+01 2.125285799815049614e+01 2.212396475450341882e+01 2.308496787614098622e+01 2.118975297162206317e+01 2.352785407671743556e+01 2.226112284510868022e+01 2.330810390878601268e+01 2.262966999876368490e+01 2.280883707539779692e+01 2.179057864594260252e+01 2.321387576765498650e+01 2.113527931894571310e+01 2.158910609070608899e+01 2.128889490816481356e+01 2.031015495308093577e+01 2.258925235748109372e+01 2.024346483486245774e+01 2.184224956522955807e+01 2.085743959266897818e+01 2.315608566655215483e+01 2.104738400597284098e+01 2.260227630404023103e+01 2.079712042561142482e+01 2.071741206346831987e+01 1.947807305807428335e+01 2.255109907553508819e+01 2.200521736003316065e+01 2.386909270219424783e+01 2.341704363425257895e+01 2.267274723257926539e+01 2.099158297162585285e+01 2.343618894253980400e+01 2.143616842710293113e+01 2.136095383699136718e+01 2.111723303733938906e+01 2.125514585568090098e+01 2.176274556231713930e+01 2.232756465087388875e+01 2.123270629529205777e+01 2.148238446128504364e+01 2.247774084528354877e+01 2.203737610454104612e+01 2.097973130924976104e+01 2.164863930146742632e+01 2.263292834277041976e+01 2.461996485078112329e+01 2.028952333898655169e+01 2.261272232604212817e+01 2.141083650482058687e+01 2.240112620775840568e+01 2.124821894242607456e+01 2.365302280684897696e+01 2.079878692773640125e+01 2.244256684467407581e+01 2.258194246851063269e+01 2.336296543281886784e+01 2.435874050971967719e+01 2.224065780992968300e+01 2.316407061536190426e+01 2.039182313122891088e+01 2.272501862914645443e+01 2.105268206625754956e+01 2.128302460335647339e+01 2.265318588159601276e+01 2.158173670232162067e+01 2.128984633964432405e+01 2.232323442266918434e+01 2.265519788649796951e+01 2.116630827237508683e+01 2.358246324938093252e+01 2.015105107101944171e+01 2.282901084733498109e+01 2.150673753949768496e+01 2.318130578495289029e+01 2.191320472630744831e+01 2.139256419796332409e+01 2.327579591591188901e+01 2.105777792836843076e+01 2.189181256143611520e+01 2.342168026259084712e+01 2.176995882896798307e+01 2.420725959925920279e+01 2.433681392713408798e+01 2.318390062509333660e+01 2.324743723376148452e+01 2.392281837570127934e+01 1.961713618926916070e+01 2.406255068866568081e+01 2.341006762047830847e+01 2.214313411132118503e+01 2.384472066037397653e+01 2.510824031549547186e+01 2.305960128832093758e+01 2.207271957513203020e+01 2.228956030043860892e+01 2.294824294265706754e+01 2.201357269724553944e+01 2.278279934159030873e+01 2.307129406508562752e+01 2.288476638919050643e+01 2.547077085112314521e+01 2.200607257571778064e+01 2.597577081045341174e+01 2.291462580676870786e+01 2.219921903305768396e+01 2.220244864291271014e+01 2.133998872226106869e+01 2.234026429401744451e+01 2.241226561487518509e+01 2.180113265480791540e+01 2.294339018963367849e+01 2.299659650647760856e+01 2.298459334299453261e+01 2.194104447098020572e+01 2.232491783311093769e+01 2.362150332729105884e+01 2.296637337895017694e+01 2.392031313509712831e+01 2.244384876724603117e+01 2.133239025157603308e+01 2.315390503590093729e+01 2.259608655844184355e+01 2.101178445179311183e+01 2.320235404919034750e+01 2.393741395046846421e+01 2.469834044045371968e+01 2.283961791286379039e+01 2.105245729949699296e+01 2.212705062694189095e+01 2.260348728298923149e+01 2.342404251485507416e+01 2.404086202585323306e+01 2.320852241477780709e+01 2.029407679890454119e+01 2.337162272625840842e+01 2.424047276724463273e+01 2.382724529521697932e+01 2.112363565305603785e+01 2.526750083859530704e+01 2.269803895324615439e+01 2.340703723839840578e+01 2.240170025125216924e+01 2.452482373760126322e+01 2.319293883101730813e+01 2.336602200289801345e+01 2.292582488132730845e+01 2.136993700729337675e+01 2.258288398063113789e+01 2.354696822136349610e+01 2.400627214262610565e+01 2.228274718765769791e+01 2.373605979763955176e+01 2.261314118013182650e+01 2.224428545173683247e+01 2.283346732136100599e+01 2.270434420518749619e+01 2.314509764300607841e+01 2.171157251855126447e+01 2.434352200503532515e+01 2.308597734551549863e+01 2.167365289561052322e+01 2.157238351278183330e+01 2.181017362317366448e+01 2.317166724473747408e+01 2.392243236962474384e+01 2.175916665264008287e+01 2.220460162534767790e+01 2.381095866788386672e+01 2.436182884572766127e+01 2.087981348950392402e+01 2.269719504384029918e+01 2.490511057943813356e+01 2.340864964895605027e+01 2.141274588607498330e+01 2.248787734781855008e+01 2.299867899861120435e+01 2.425161137259283350e+01 2.514186769149026901e+01 2.201605781703358389e+01 2.470614212414279010e+01 2.246337134907517807e+01 2.343785006297950346e+01 2.109484449911044024e+01 2.382201510358813579e+01 2.032255331097232443e+01 2.165289905992465336e+01 2.067704136549467719e+01 2.324342570846080847e+01 2.276386686448046603e+01 2.313339344336635861e+01 2.483748198644164162e+01 2.364102648116606886e+01 2.223244692297654623e+01 2.494192722146645380e+01 2.269676785482430859e+01 2.298746759671474749e+01 2.329695351690921612e+01 2.301645106471449509e+01 2.210826776620745804e+01 2.377902056681794818e+01 2.420749151166774737e+01 2.218726025886692454e+01 2.242190075234507063e+01 2.304994993689410165e+01 2.248428751274042270e+01 2.462726734473769596e+01 2.248989438992561674e+01 2.429189355547716644e+01 2.232748432712084963e+01 2.168482973495553168e+01 2.030308227863413961e+01 2.395676112014798420e+01 2.400913634588440004e+01 2.571894663891821864e+01 2.330993390533564735e+01 2.224508600856737672e+01 2.385644897332478465e+01 2.331533593197909227e+01 2.189867966796605359e+01 2.362444666145916017e+01 2.417588436611123015e+01 2.433357895151585026e+01 2.022666569770842671e+01 2.282815589365973707e+01 2.253337230363515431e+01 2.407942725120733840e+01 2.419156952422486739e+01 2.074064245589281441e+01 2.124201107289890089e+01 2.125256589982392086e+01 2.220062227528870480e+01 2.528061537588379082e+01 2.337408718974886312e+01 2.232608216036611637e+01 2.332393643557252716e+01 2.210238253139154452e+01 2.281565398090454622e+01 2.350359255209545495e+01 2.202022950878964735e+01 2.462518550920295013e+01 2.245804088227751905e+01 2.560900123838954912e+01 2.342187351717224075e+01 2.367033399383664971e+01 2.314938740236888037e+01 2.375058152951149282e+01 2.179946157810455531e+01 2.149379826176689789e+01 2.395038318064151639e+01 2.255287529901237775e+01 2.123799844155302807e+01 2.299226367143144856e+01 2.276879271321185527e+01 1.959815495409860020e+01 2.249022477238099427e+01 2.072495692996361782e+01 2.443379774163392071e+01 2.085443493539823834e+01 2.203584962083896670e+01 2.394696735457325687e+01 2.280139182609966042e+01 2.079635628567664796e+01 2.102041029450722576e+01 2.222278636447931532e+01 2.307259143041426341e+01 2.133677239915653701e+01 2.151049473177261007e+01 2.315159933650862811e+01 2.338129324036233214e+01 2.307466793094399193e+01 2.292320766076621297e+01 2.213978712039840957e+01 2.162689828631023303e+01 2.033366775081091760e+01 2.305180798634992456e+01 2.156317396954614196e+01 2.115946481127387457e+01 2.087695174356205641e+01 2.219358130704861054e+01 2.166341727430186381e+01 2.203765389080641057e+01 2.200918631320973162e+01 2.099358274638634470e+01 2.290920810127375518e+01 2.285647280412617022e+01 2.077314669375182632e+01 2.342397971110494481e+01 2.464332244463357924e+01 2.049308814981814209e+01 2.033451244328813345e+01 2.087653073370456269e+01 2.145388727612925450e+01 2.238329224338445655e+01 2.202317443880557235e+01 2.097533217765661107e+01 2.390247445352080291e+01 2.254991907308430754e+01 2.040185483893820617e+01 2.333775812254441462e+01 2.352796069567116177e+01 2.164244975344512056e+01 2.091837824010614355e+01 2.201702986717045363e+01 2.206576629247807375e+01 2.144828243841059390e+01 2.124045469647232309e+01 2.208491819585334071e+01 2.332138773912760499e+01 1.987563579841486927e+01 2.248209153596086196e+01 2.147319573538684523e+01 2.246002097497649075e+01 2.331035480526185211e+01 2.268960761648459723e+01 2.093929255622551366e+01 2.468032611308814950e+01 2.355563982209339713e+01 2.309735571380603147e+01 2.532436261904268449e+01 2.365870702545432280e+01 2.324853989388524411e+01 2.204524855619919776e+01 2.204990913065857683e+01 2.391334350037052303e+01 2.298696114834782378e+01 2.380251709080490485e+01 2.236709048735058758e+01 2.124179785223064698e+01 2.196634416976592163e+01 2.130937663250449532e+01 2.303743807691087753e+01 2.151932646093648671e+01 2.356299757606820933e+01 2.364885394729780188e+01 2.186874137848276689e+01 2.220825422180638142e+01 2.263416397509519484e+01 2.371201303250959214e+01 2.236554573914299837e+01 2.441914940753119367e+01 2.307603342057304374e+01 2.406422527772711462e+01 2.467699148651509589e+01 2.366551651258463806e+01 2.356065271118167814e+01 2.480735248826185568e+01 2.430555976021069498e+01 2.463155023057510107e+01 2.426451969020531507e+01 2.316684139612053528e+01 2.468682962872182074e+01 2.317271267293447679e+01 2.336547850119651315e+01 2.471414414689416716e+01 2.261730731032874786e+01 2.550287987318033700e+01 2.364982327874515633e+01 2.324207949436980769e+01 2.395907923770393566e+01 2.289221941193652654e+01 2.402413260746401846e+01 2.532879501851498816e+01 2.145036461619552881e+01 2.357225546592363941e+01 2.584970497625666397e+01 2.250650155599646496e+01 2.400052108402297435e+01 2.415598528425018543e+01 2.270883997625600514e+01 2.483509902184081852e+01 2.553941840923560136e+01 2.348727132775975690e+01 2.217610989878914651e+01 2.367266152418093483e+01 2.537166011003590071e+01 2.595014619911322029e+01 1.988005425887156719e+01 2.281697214189092549e+01 2.417442151178426712e+01 2.369477245371194840e+01 2.307405527502205800e+01 2.631094845617703726e+01 2.452704274450332989e+01 2.353666740069116159e+01 2.547352374695519828e+01 2.641986823727186717e+01 2.524975182106942739e+01 2.667089620217307200e+01 2.439965918219511209e+01 2.409947789099888382e+01 2.645261707659327044e+01 2.510884417418403913e+01 2.448306720970169437e+01 2.576623865639603750e+01 2.549285225692630164e+01 2.638069285809379494e+01 2.507335376003065974e+01 2.370336215046284067e+01 2.603751110580265049e+01 2.395390079369273550e+01 2.457119623834149635e+01 2.662011143064121654e+01 2.576022925339931291e+01 2.529858297801134270e+01 2.662239139041816927e+01 2.522741631579491894e+01 2.279461037025662051e+01 2.571212383649406874e+01 2.589400648052101062e+01 2.561949703259135092e+01 2.584719414213499178e+01 2.745234228902472040e+01 2.889875207948485070e+01 2.526516531968818668e+01 2.570035186876881994e+01 2.813045179976551324e+01 2.628489488847381850e+01 2.680339343648292783e+01 2.568835092735209713e+01 2.649793755658475192e+01 2.672225405923382624e+01 2.783076658618173127e+01 2.727835201755647887e+01 2.570580043025663741e+01 2.664270860169546040e+01 2.480296508024439817e+01 2.454298252601504871e+01 2.467124581724866417e+01 2.500038858256507268e+01 2.630708225226392116e+01 2.560876108776115245e+01 2.501888040282133829e+01 2.545974143243108756e+01 2.594866765909707595e+01 2.442453411971522925e+01 2.679010829263686944e+01 2.757791519164605631e+01 2.647117426508174631e+01 2.727496931962012283e+01 2.692234366179518190e+01 2.697582536351241345e+01 2.800019279762461011e+01 2.680753580579845163e+01 2.621918141594122176e+01 2.638262042686161024e+01 2.290913091666190482e+01 2.465564506921884913e+01 2.749002776572260487e+01 2.639146507483267712e+01 2.455403837008203993e+01 2.606947846311371819e+01 2.621291714157248265e+01 2.668312567615853936e+01 2.676738883900164012e+01 2.813298619808426082e+01 2.533191143397843348e+01 2.703302652448702759e+01 2.425139597874900588e+01 2.395395829003740573e+01 2.717177315032623497e+01 2.714978134279346023e+01 2.750400706840946796e+01 2.537496999406867104e+01 2.668768515476507019e+01 2.500079822272798324e+01 2.746803521093029588e+01 2.703638091621122896e+01 2.432378350636023967e+01 2.580596922086504463e+01 2.536413316759999503e+01 2.544683766211703357e+01 2.576536261522153026e+01 2.344879587726197201e+01 2.689485132303864390e+01 2.645012362315114274e+01 2.642126207400117366e+01 2.661204545479865757e+01 2.703820460319695584e+01 2.472941096395673810e+01 2.628085293875213679e+01 2.833460714391653568e+01 2.569340420784093837e+01 2.518708910739331941e+01 2.329763409188561596e+01 2.452152590168696378e+01 2.639763868613916387e+01 2.707159855776309598e+01 2.406875446254818840e+01 2.534011390138822151e+01 2.693153303704864143e+01 2.464824332562985632e+01 2.565415124419461534e+01 2.701920304931433847e+01 2.556927844515402271e+01 2.547884937210185186e+01 2.663242125347890976e+01 2.832652748938346221e+01 2.725017507564936636e+01 2.565429142736899593e+01 2.477039261603162501e+01 2.448144190582953428e+01 2.628772453666572773e+01 2.611817104395269951e+01 2.439425625439382728e+01 2.494586883299292523e+01 2.653541589493241659e+01 2.649912399976144783e+01 2.527644392226464731e+01 2.460681831578185452e+01 2.542020702898927098e+01 2.436901559628983804e+01 2.473415002505596760e+01 2.585334827415453418e+01 2.736904092470653183e+01 2.618114711983860943e+01 2.709104927419621944e+01 2.567510785341950097e+01 2.431947050514245845e+01 2.701989593731018502e+01 2.553755227810276196e+01 2.494068272615518111e+01 2.439552510213148651e+01 2.692656930171424179e+01 2.523174551026660595e+01 2.489868208020668305e+01 2.652827150997252303e+01 2.647368840221933795e+01 2.603775668499741869e+01 2.634922819598245880e+01 2.798650952868672803e+01 2.526639423095422643e+01 2.699274098907912744e+01 2.667640705125669598e+01 2.684754983741926893e+01 2.607061859983425478e+01 2.660325503506478384e+01 2.715964329093606011e+01 2.655301893232405064e+01 2.795477872403275299e+01 2.647016674172425965e+01 2.457574047603311485e+01 2.667366149805025088e+01 2.533241526880233252e+01 2.405218104220786657e+01 2.664220102788058497e+01 2.738862168682494413e+01 2.638616588776770655e+01 2.690217012788123796e+01 2.442445638625945037e+01 2.433465166754205811e+01 2.458761902537988320e+01 2.487904227637734778e+01 2.678149220274674747e+01 2.502017646253556649e+01 2.735203831748832570e+01 2.467160241182188685e+01 2.584714583132996069e+01 2.801278305275091185e+01 2.489493900706867890e+01 2.609279481325331673e+01 2.754161983716400286e+01 2.640878590205378984e+01 2.636624539753283614e+01 2.597451950544518695e+01 2.506836531771625687e+01 2.658253154504666682e+01 2.641874115188948835e+01 2.536304077095125109e+01 2.679574749201290729e+01 2.526105658118716590e+01 2.571346956164417108e+01 2.790178046681578650e+01 2.466377800238510787e+01 2.388722687472705175e+01 2.427013991213537025e+01 2.539030422648873042e+01 2.502985193132643005e+01 2.629187703106011753e+01 2.666583165479223538e+01 2.666667877849144475e+01 2.648496437634113576e+01 2.497518933374136552e+01 2.731097042952732679e+01 2.560282730178325750e+01 2.715901266023092475e+01 2.613127757670264373e+01 2.475928022799854489e+01 2.670967201159212934e+01 2.473965268677574514e+01 2.430102271680591741e+01 2.648711419065733708e+01 2.580115482669076243e+01 2.477382361299934388e+01 2.486650535295793674e+01 2.661582942148107023e+01 2.674099314955226347e+01 2.610192114835332333e+01 2.536935106588828504e+01 2.762789830865883545e+01 2.498754124763712170e+01 2.649049300252342221e+01 2.438806884509447670e+01 2.633152473560262763e+01 2.818726290735043349e+01 2.661722398084288344e+01 2.664162956629089507e+01 2.637256559308337245e+01 2.572110007880498728e+01 2.552333087264181444e+01 2.496642306344291740e+01 2.585651383488847799e+01 2.786605010324659659e+01 2.597879487552197375e+01 2.646720066270795613e+01 2.605257990870757467e+01 2.355825890429973057e+01 2.460607578400690088e+01 2.609566286210457520e+01 2.792506669560371080e+01 2.362129830642984629e+01 2.719424748318750673e+01 2.494651150465203315e+01 2.766456877024850769e+01 2.593476102373788805e+01 2.659349361699144865e+01 2.477453580676825240e+01 2.430694753894033155e+01 2.605674562650719039e+01 2.748947392080648910e+01 2.531740818548877314e+01 2.387979543768686952e+01 2.833497319860994068e+01 2.503318192460601210e+01 2.527222692460689757e+01 2.475739687754618856e+01 2.691429777550739288e+01 2.586126542960631625e+01 2.629354519686672376e+01 2.624536489330659705e+01 2.509941597149499870e+01 2.536600229756248126e+01 2.377327865756426917e+01 2.717083884418473616e+01 2.617857339091445468e+01 2.428412806001528423e+01 2.619335174919492815e+01 2.508877147931036689e+01 2.633415646721232761e+01 2.462932178230861879e+01 2.779543311257600280e+01 2.540987720309570363e+01 2.600430514980262586e+01 2.560129231303876907e+01 2.505757091288568716e+01 2.371852769609393619e+01 2.790011283901992201e+01 2.658687677092612489e+01 2.741502746641650745e+01 2.613076665210827798e+01 2.375687806401986535e+01 2.600432593602256048e+01 2.669355015848270085e+01 2.606269982674288599e+01 2.614396090995959909e+01 2.547698997327432835e+01 2.594206376369952594e+01 2.654078323093067127e+01 2.544400256920102876e+01 2.530033936543348361e+01 2.395630167569264657e+01 2.559118563440827288e+01 2.262998473160715918e+01 2.530089159666130172e+01 2.365918426545322717e+01 2.447305278641769277e+01 2.429559402219305397e+01 2.448111472807551436e+01 2.465889229411329708e+01 2.768470860091285957e+01 2.617308667085828233e+01 2.596334948410991927e+01 2.481288146329518085e+01 2.557305393481189171e+01 2.530915376299855879e+01 2.519800908789764549e+01 2.557578484897459248e+01 2.393802613993138451e+01 2.483427541625980695e+01 2.588590019288762178e+01 2.478330494895256564e+01 2.524556358059577121e+01 2.600808372561441928e+01 2.780812126250798144e+01 2.441414560700460612e+01 2.490068915140249928e+01 2.525343840732701750e+01 2.446396136968950685e+01 2.534518590783271463e+01 2.378334790668082022e+01 2.557925374989837053e+01 2.473621521857078420e+01 2.597282587632795980e+01 2.268345662589413081e+01 2.536318280131392555e+01 2.372017679521135491e+01 2.635950847051452683e+01 2.284541373765796024e+01 2.458320941756255351e+01 2.530833283484141560e+01 2.663286236873517865e+01 2.327896841656085769e+01 2.537315780526961362e+01 2.347174195487761850e+01 2.359690536218879231e+01 2.631564188635790913e+01 2.667797539627686376e+01 2.470143352112145863e+01 2.563420153135419710e+01 2.420066625930601134e+01 2.620562632555477478e+01 2.613452163214648039e+01 2.559768423298597284e+01 2.508824479436901100e+01 2.472673166408086942e+01 2.445547753393874402e+01 2.409522470051058818e+01 2.514427133222934074e+01 2.479093715574082069e+01 2.446904316782982747e+01 2.450182633756181261e+01 2.313994904327421054e+01 2.480928072928792005e+01 2.648342864606582125e+01 2.548460169807983888e+01 2.626708312732739259e+01 2.466341817568238426e+01 2.357674361334810698e+01 2.714353811090050783e+01 2.582263220303248019e+01 2.891348779873596442e+01 2.405726827253666400e+01 2.678359216906392604e+01 2.536687544213540590e+01 2.502563922484649694e+01 2.322778275878651755e+01 2.548527087276001879e+01 2.708321669226836903e+01 2.634137750496901020e+01 2.502365237440233869e+01 2.654316140524976930e+01 2.588818618029257479e+01 2.362210253697786655e+01 2.572145291361608344e+01 2.461197991034592292e+01 2.655724675643502053e+01 2.483061026315967723e+01 2.480102903437828843e+01 2.396186759057822613e+01 2.646394392251272265e+01 2.338835920928298862e+01 2.494439571049747428e+01 2.488394716041709742e+01 2.484912729661535025e+01 2.413441449003152783e+01 2.591807941791833159e+01 2.408617226215486085e+01 2.625846912462392524e+01 2.520089159863415063e+01 2.615960285033064281e+01 2.336839877019964362e+01 2.653277567217031674e+01 2.446927884293270239e+01 2.709362299208027736e+01 2.353369055360516882e+01 2.511403298437471676e+01 2.432375899504525663e+01 2.461168059991499391e+01 2.629043464894670379e+01 2.737528751249380932e+01 2.427317834905988292e+01 2.427828532189180066e+01 2.672588098572280657e+01 2.416580980769338538e+01 2.510449032697498239e+01 2.608640716037510998e+01 2.490209517398105632e+01 2.452268321806527851e+01 2.625641227697149915e+01 2.523495997053714390e+01 2.583182665862763017e+01 2.363422487969888408e+01 2.501095079032806368e+01 2.587520336649362207e+01 2.403975994439723607e+01 2.570638831231286048e+01 2.477142833163841473e+01 2.444339287938668548e+01 2.539317465601747870e+01 2.320102630735836513e+01 2.506274804218604757e+01 2.518187131152969727e+01 2.471126656356597806e+01 2.437541270952361216e+01 2.686430011683184205e+01 2.486535313674832892e+01 2.564826710693645140e+01 2.558063681773430531e+01 2.297363047615119669e+01 2.562136272524174885e+01 2.609465043338592949e+01 2.556370963052622258e+01 2.435578843273077609e+01 2.493941068803532701e+01 2.468322455066956422e+01 2.554755954908389270e+01 2.542374216578464186e+01 2.601118867876886398e+01 2.570253713182351518e+01 2.396013525577701131e+01 2.389824234387358004e+01 2.482058193095610577e+01 2.451519956378928811e+01 2.399505141070605418e+01 2.550208654802803920e+01 2.540608285004508105e+01 2.481479249980176149e+01 2.435036160871561606e+01 2.609794567042617786e+01 2.527013008556527396e+01 2.458166697523722277e+01 2.482830645731494101e+01 2.399407089783435509e+01 2.610449287166150967e+01 2.381455968769347109e+01 2.567337681660083604e+01 2.653628327433133194e+01 2.432017148106582738e+01 2.545924532719122979e+01 2.622484240633659525e+01 2.546184917620474408e+01 2.580071023035518962e+01 2.538324990781029555e+01 2.601188033037032810e+01 2.406492480516837773e+01 2.391318186170970606e+01 2.498907109999186460e+01 2.436620224969996684e+01 2.658815104295991816e+01 2.616143987152923955e+01 2.457161612042927246e+01 2.425756377984022194e+01 2.443393366414375478e+01 2.571426998910171235e+01 2.242820648698609531e+01 2.650666519611023020e+01 2.497967102632465952e+01 2.387817986137650195e+01 2.428836103064522689e+01 2.474536076403177631e+01 2.509801166590096955e+01 2.613044765887577370e+01 2.526767132404918925e+01 2.354545273953348072e+01 2.343805606404556485e+01 2.579368815507451629e+01 2.465171685852370231e+01 2.526939450423336098e+01 2.515554572024191415e+01 2.307262093140526815e+01 2.388977850860390006e+01 2.419472293327568480e+01 2.538394950701019326e+01 2.553809655825058655e+01 2.596162693307387670e+01 2.495528731443712900e+01 2.479920051419444249e+01 2.417797795972213493e+01 2.612399931125608177e+01 2.708769876269993659e+01 2.442143851120522768e+01 2.427549399684794551e+01 2.411893719467560615e+01 2.516841274051365929e+01 2.506734083518732703e+01 2.463571965190381974e+01 2.483801822712224805e+01 2.474936357814705090e+01 2.631886199546428884e+01 2.483857363946254182e+01 2.644254683500704317e+01 2.477819982231181584e+01 2.493982789640263320e+01 2.686392441783468854e+01 2.450236788264989940e+01 2.587101494688429071e+01 2.466554507897571824e+01 2.733015397579298877e+01 2.694264747373371094e+01 2.708286937567794439e+01 2.584998384229128376e+01 2.660461847170016014e+01 2.509926102204963883e+01 2.549288852768562919e+01 2.668206754452489449e+01 2.577063732391876272e+01 2.664099754848849599e+01 2.447586311713726204e+01 2.547113134071035034e+01 2.472411369152609950e+01 2.765423017946952911e+01 2.675021981485125977e+01 2.472473201749619065e+01 2.401864355572683252e+01 2.590232870567406209e+01 2.634787610432033134e+01 2.812789752394064635e+01 2.548010368259349434e+01 2.695305578974889116e+01 2.710335293443697324e+01 2.571800249467418098e+01 2.614286735584911625e+01 2.602395362211290575e+01 2.713468631752750326e+01 2.683025253943634780e+01 2.604991417705318923e+01 2.530519284487073506e+01 2.483491068878232966e+01 2.653200110328872441e+01 2.605571076680642761e+01 2.526427607606701287e+01 2.646692343367105238e+01 2.603911957759312301e+01 2.506098840724244781e+01 2.748626111780158254e+01 2.631292091591603111e+01 2.573413282484996145e+01 2.626601570395481033e+01 2.768224523589113062e+01 2.592605627044675032e+01 2.517436389169036914e+01 2.705153882794428455e+01 2.574470283957525396e+01 2.628045112601953903e+01 2.650551191915540983e+01 2.641644711531925793e+01 2.566695504298368746e+01 2.539079257554444524e+01 2.536206923482003361e+01 2.694746070839109819e+01 2.812144372753923349e+01 2.616520034047854892e+01 2.605804433880599547e+01 2.531156994705735386e+01 2.580815973053222478e+01 2.716390143584821715e+01 2.627598179238209752e+01 2.590623206852137983e+01 2.428514985758138067e+01 2.902547482909454502e+01 2.634693509220862850e+01 2.548529342264082942e+01 2.751631809515574645e+01 2.708401844535433511e+01 2.438332025200906372e+01 2.563991546691026358e+01 2.643800326987597415e+01 2.503614281577971568e+01 2.625450436532881682e+01 2.455255767064246086e+01 2.819539494459012730e+01 2.722009442836305126e+01 2.901113107646718348e+01 2.481086534141914157e+01 2.592452000244451327e+01 2.825989859787529568e+01 2.808043755255252449e+01 2.923706416842881595e+01 2.528774419054702705e+01 2.803147787493051624e+01 2.509255667898454689e+01 2.706716231232788772e+01 2.528588712507016467e+01 2.648789716910879832e+01 2.901385232578358142e+01 2.846706212915948697e+01 2.542283764532377788e+01 2.717070941132134010e+01 2.604897094900175603e+01 2.775617890137207056e+01 2.503180855599186927e+01 2.579874445802969873e+01 2.818851968684149156e+01 2.808732673342996833e+01 2.619713162856644573e+01 2.700512020539478897e+01 2.778885035331012077e+01 2.512776083914511105e+01 2.620358261867980332e+01 2.588722688600956090e+01 2.725919083347946525e+01 2.752831066775966917e+01 2.618241105473632402e+01 2.569532423126925025e+01 2.430970989717270214e+01 2.636763276456958849e+01 2.598392663818825454e+01 2.736781113722711112e+01 2.601245130612344170e+01 2.788561028279212906e+01 2.760138664059335767e+01 2.656595673490553011e+01 2.705577225232736893e+01 2.544027438869371238e+01 2.604663161449193254e+01 2.644196192527129341e+01 2.842680619327058267e+01 2.680908031738874087e+01 2.737910228419238479e+01 2.538689297466686767e+01 2.609198106029149145e+01 2.841073143072520679e+01 2.724596459997625075e+01 2.744532572507510793e+01 2.937867646481852901e+01 2.794082478559295524e+01 2.474573387432067761e+01 2.480831053820509169e+01 2.696362857680017200e+01 2.645249984918811847e+01 2.605222958162197600e+01 2.811417001710237429e+01 2.659449117762301995e+01 2.645119680168616583e+01 2.752889430126805692e+01 2.658352839675779578e+01 2.624106317186575055e+01 2.702394676724238920e+01 2.884651322094012116e+01 2.908847748917473908e+01 2.712381269144785634e+01 2.709829387058759664e+01 2.604525143299437318e+01 2.655308166464748254e+01 2.829085757585649930e+01 2.575976885475262890e+01 2.781628232788696309e+01 2.646620696104281123e+01 2.699860408096910902e+01 2.784173331032540943e+01 2.721696308768029837e+01 2.791025894599040669e+01 2.641961821768191143e+01 2.703695770496001316e+01 2.713720264671680482e+01 2.742428887724616260e+01 2.633255799972730671e+01 2.739402234478737341e+01 2.598989933425634646e+01 2.845025410343328431e+01 2.646707137293594769e+01 2.814843792336384709e+01 2.785376101862762965e+01 2.528048598492782517e+01 2.678320634193314476e+01 2.721035434267215791e+01 2.718699515649871401e+01 2.676925140938311998e+01 2.549945257997627124e+01 2.686994168940451644e+01 2.412445985976310681e+01 2.677167033157657627e+01 2.548618439943506075e+01 2.845538533544934268e+01 2.648977441797908128e+01 2.802713986209871422e+01 2.736223043624848472e+01 2.716756598078438145e+01 2.584888120957990409e+01 2.670007184785061227e+01 2.733807038961604263e+01 2.693109530757432424e+01 2.649413684901271893e+01 2.690214857135405424e+01 2.691065318081992785e+01 2.744095991996611161e+01 2.574026799763975504e+01 2.706580177965394185e+01 2.819279094898239180e+01 2.436013594884416023e+01 2.548842231989370077e+01 2.714601450798043203e+01 2.819790793621987746e+01 2.683472015044607772e+01 2.792043334824840883e+01 2.731655687644762764e+01 2.760123036847508260e+01 2.514170380020367190e+01 2.779674321779265966e+01 2.696111971145460018e+01 2.610450200406813082e+01 2.733295949881446418e+01 2.828442258768926365e+01 2.612278149148237816e+01 2.488182198660467748e+01 2.715988462384527224e+01 2.737308348086291332e+01 2.615473719616429804e+01 2.695320169620356410e+01 2.624276844530905350e+01 2.641109119707058994e+01 2.705131689586185573e+01 2.726381993213629684e+01 2.767561755191723094e+01 2.774604154236473974e+01 2.607853446219873561e+01 2.656018106314026994e+01 2.614798931908611124e+01 2.658791487652020535e+01 2.711654092026196849e+01 2.784452715000718115e+01 2.582653401106179558e+01 2.722816331903158726e+01 2.788998300073966519e+01 2.716568039548927516e+01 2.645192876052402653e+01 2.664579533780488063e+01 2.516409283165668498e+01 2.700260736943062767e+01 2.511377789801386839e+01 2.675711310782092411e+01 2.732096752071997869e+01 2.591701593322933306e+01 2.689191745881209172e+01 2.887120524142708788e+01 2.862576788119051230e+01 2.617074707263161315e+01 2.747887348598944612e+01 2.661660442721897368e+01 2.537665665944347637e+01 2.713300347335197671e+01 2.656761323620082038e+01 2.641521327751031123e+01 2.696853110945604115e+01 2.870262113145230032e+01 2.552834386927333910e+01 2.568478554830419114e+01 2.734391121398599722e+01 2.717539590374332192e+01 2.700067754182199309e+01 2.734387233638669201e+01 2.825071915933583711e+01 2.714321312450806545e+01 2.703268476083139760e+01 2.894674507523757612e+01 2.600631051071461997e+01 2.486065732614169121e+01 2.685723670416307485e+01 2.839923364534302763e+01 2.663761582156467611e+01 2.552664437416366994e+01 2.790799269696354656e+01 2.754034361745747361e+01 2.643600241356998737e+01 2.496786022325744270e+01 3.042771872854317294e+01 2.511306386196094920e+01 2.525350717164319292e+01 2.620513249260993760e+01 2.573682127370047112e+01 2.720539026906700997e+01 2.664156038004442806e+01 2.739934583083325137e+01 2.612585783202697698e+01 2.674601780878024471e+01 2.647684770999403625e+01 2.641269059250742046e+01 2.778079379415708772e+01 2.758900754511868314e+01 2.754189343005038992e+01 2.815948706189325534e+01 2.815726054943909062e+01 2.551088116140290296e+01 2.659082841763369487e+01 2.665266000870821372e+01 2.661764334376504948e+01 2.674395238717247381e+01 2.594191190603913810e+01 2.711530717143818592e+01 2.900063395181278025e+01 2.760084347163601848e+01 2.443559984300288335e+01 2.560684170825163619e+01 2.970286403240033835e+01 2.651254212571380720e+01 2.678435665086713868e+01 2.718707382573989051e+01 2.734856875270764220e+01 2.463483034000605798e+01 2.649933487227990270e+01 2.873067861119130839e+01 2.461826758344613708e+01 2.804459928673920288e+01 2.875795207108310336e+01 2.688619430454539128e+01 2.822766647893012859e+01 2.787227319942379111e+01 2.622096514791091693e+01 2.758331365591422468e+01 2.624175826518793286e+01 2.732167023011572837e+01 2.805876987551996393e+01 2.833026546740566687e+01 2.686003242525942269e+01 2.475093242099628554e+01 2.756917845275328816e+01 2.774210351524799378e+01 2.715195921598487416e+01 2.794309490837204635e+01 2.672605671341976219e+01 2.635980525601831914e+01 2.709410209316995122e+01 2.578899880188673066e+01 2.782774822295419170e+01 2.614680134202685480e+01 2.753870552263443017e+01 2.565336053991449461e+01 2.815836202516952724e+01 2.501460990739491308e+01 2.473783532311082922e+01 2.654029690190452584e+01 2.428589483688359962e+01 2.616383567992730619e+01 2.529868534632784360e+01 2.753968354350918091e+01 2.537330659713878234e+01 2.792086607315382096e+01 2.688600717255922135e+01 2.706578529956086854e+01 2.727531739153482704e+01 2.790312110314411598e+01 2.736866631891426138e+01 2.722824469581950524e+01 2.596817266972288962e+01 2.723279043706599012e+01 2.511506183135214698e+01 2.747471384564845565e+01 2.707682138005869277e+01 2.998787376621601197e+01 2.640559672334138597e+01 2.559493536461821961e+01 2.572311332186987443e+01 2.641531526026604482e+01 2.527424479064689677e+01 2.737874123278289673e+01 2.693263259784176000e+01 2.667358905104386224e+01 2.703581506933307921e+01 2.682229987604845434e+01 2.707364388024510404e+01 2.611693900550903535e+01 2.747978358382538033e+01 2.856318969886264014e+01 2.595902686570211060e+01 2.838942255458035291e+01 2.693827150078575272e+01 2.609822906214447968e+01 2.573175240179339696e+01 2.573090928203356142e+01 2.724752516590534412e+01 2.731653724082980617e+01 2.835348264613085334e+01 2.736791662672516168e+01 2.668630703271361426e+01 2.847113323624220271e+01 2.757820621650798287e+01 2.448962591590089133e+01 2.688949448003761233e+01 2.784161998942108340e+01 2.642561512205497110e+01 2.748682468717081306e+01 2.664789752823982738e+01 2.665213434992926977e+01 2.817419399970034988e+01 2.848621912494407127e+01 2.439270287021192019e+01 2.806741807972080593e+01 2.637366367246693244e+01 2.692593074076457427e+01 2.682344052848552707e+01 2.758968728353888977e+01 2.600152837150623597e+01 2.723046028842228239e+01 2.708083856285678337e+01 2.729832930762194465e+01 2.618519546530153264e+01 2.769791492407534506e+01 2.943826494690290474e+01 2.769884761933445816e+01 2.882756272981983869e+01 2.977435399586439502e+01 3.011269614226250013e+01 3.203685858717540214e+01 2.980530212351734676e+01 2.991200367674309391e+01 3.081623980483920633e+01 2.881358524425131051e+01 3.027532795835576707e+01 3.121496904637747249e+01 2.803353072223771392e+01 3.201382582869288029e+01 3.043957132131107102e+01 2.970645883075157556e+01 2.954153531133142607e+01 2.832047158648155971e+01 2.757877445514921178e+01 2.782429762943568008e+01 3.111825689895923119e+01 2.832028941600047744e+01 2.849384921438239715e+01 3.134785490093069882e+01 2.961879647800425985e+01 2.951628934045045582e+01 2.922657524261665785e+01 2.993893845734490000e+01 2.892279992900060037e+01 3.149405662242187631e+01 3.041232402328420292e+01 3.064823859115356441e+01 2.972941827604609344e+01 2.648430034352846008e+01 3.226277066225917167e+01 2.880449666260217256e+01 3.092226179444270073e+01 2.994706638684325029e+01 2.976672287136031514e+01 3.036049286833712557e+01 2.910723673354786456e+01 3.113847906570321555e+01 2.689030721163451432e+01 2.981856894152284809e+01 2.749999560815328081e+01 2.966809525921446422e+01 2.971675896452551413e+01 2.930757945591245317e+01 2.936893142138646695e+01 2.831421869533854974e+01 2.778965834147352254e+01 3.060943530487929820e+01 2.905103617872818589e+01 2.803571958363973948e+01 3.010498482159511369e+01 3.175773352537260763e+01 2.902702311243874433e+01 2.892977919507564266e+01 2.863066154930549700e+01 2.961301358657310345e+01 2.859237136900055987e+01 2.947590713265810791e+01 3.095353944477063379e+01 2.908389185104387664e+01 3.121387316726987038e+01 2.896236590255920262e+01 3.023570332746062306e+01 3.361843493009708794e+01 2.987953795991592187e+01 2.996846937744108175e+01 2.947368505205526645e+01 3.060201954417417625e+01 2.926166645799697719e+01 2.985580679637664403e+01 3.051591979506362762e+01 3.077151088055402539e+01 2.990322400183110219e+01 3.127112270863344179e+01 3.260339361783294976e+01 3.092705704601558026e+01 2.993083813918917713e+01 3.271987385814330906e+01 3.184591699634416528e+01 2.996506697302458733e+01 3.258002257078376829e+01 3.128139802561673832e+01 3.045299775696221900e+01 2.991138631663093150e+01 3.008238242612779700e+01 3.116025751958481393e+01 3.197580186204806907e+01 3.028628879091766990e+01 3.214179558257196589e+01 3.252692752615437399e+01 2.953169842140029644e+01 3.099902952773869558e+01 3.085487630353948418e+01 3.075617754705897866e+01 3.158716976523527720e+01 3.101752919530021657e+01 3.047555005294782049e+01 2.999090938575830734e+01 2.995289548737407515e+01 3.206318296997212514e+01 3.120515652322290379e+01 3.046357981497319045e+01 3.153950361467171959e+01 3.139205556991371893e+01 3.198735881282035365e+01 3.129206710368643130e+01 2.998220757585896123e+01 3.069537826779800938e+01 3.224204680581465965e+01 3.093883828219594889e+01 3.053296236323625124e+01 3.423078434548110494e+01 2.893609770122941072e+01 2.982372305360916798e+01 3.053361227158361046e+01 3.055609623113424078e+01 3.269951942126961342e+01 3.033642171261256237e+01 2.990988387179981345e+01 3.077800118895537196e+01 3.026464874968974783e+01 2.827432781983182153e+01 2.934452536256675259e+01 3.130210877736285369e+01 2.973617040840068881e+01 3.302353883374161825e+01 3.246333445987107780e+01 3.014327118108944603e+01 3.221145983681486769e+01 3.077613886386826891e+01 3.080777533244902955e+01 3.301289981062484458e+01 3.111179552036481155e+01 3.299816365306600829e+01 3.047533750415860609e+01 2.966797453569537169e+01 3.214572828007997884e+01 3.094380085174514505e+01 2.964936402501815138e+01 3.146991374937448072e+01 2.782400054987152060e+01 3.113563620040279289e+01 3.108170358509298481e+01 3.130413916943040320e+01 3.199006172430018324e+01 3.201665363057152547e+01 3.408853736793098221e+01 3.100477164563112353e+01 3.129811866823363076e+01 3.214817863448828206e+01 3.030847653565130884e+01 2.930652058356538703e+01 3.024574889274182965e+01 2.960379636472527309e+01 2.972686662338178110e+01 2.939678098493764224e+01 3.242205750363159211e+01 3.119505648711773560e+01 3.371067775708697667e+01 3.124345994520930603e+01 3.089887503208844421e+01 3.088088286211979394e+01 3.039744002763217523e+01 3.271561439385103398e+01 3.312823594839830577e+01 3.319501640264118691e+01 3.040007609505393305e+01 3.077146533478152080e+01 3.342939840772917393e+01 3.310813044641610503e+01 3.314987031604316314e+01 3.224639178078761148e+01 2.994831564955413583e+01 3.239073851089039380e+01 3.135805073949585875e+01 3.273819682128592490e+01 3.367039672239377524e+01 3.279886802236249821e+01 3.411367820687215158e+01 3.184384079433916170e+01 3.166168086531638082e+01 3.267089111212840891e+01 3.252727312567107987e+01 3.258813561311213647e+01 2.985662083336821482e+01 3.108720480673797582e+01 3.019033248912749912e+01 3.190700811129780590e+01 3.260505615396691326e+01 3.381320434568053912e+01 3.043099645779938101e+01 3.248042491940596221e+01 3.198515156122987690e+01 3.058387005516031820e+01 3.071727850160755224e+01 3.199736619196621490e+01 3.208223337650593265e+01 3.332151427972005564e+01 3.157443199637010878e+01 3.242208420001568925e+01 3.252107224472342750e+01 3.219985042976024658e+01 3.171125367552938457e+01 3.087102522380870440e+01 3.319867402485234464e+01 2.918389164980307626e+01 3.254183355315421977e+01 3.374824168397950075e+01 3.335803249384365898e+01 3.164299757873077468e+01 3.215982608272980769e+01 3.331204884776403219e+01 3.141777610148283628e+01 3.322747524376563888e+01 3.121946640444520327e+01 3.376837893260736934e+01 3.232851318824732090e+01 3.176538667335132615e+01 3.060093648204752270e+01 3.311948448447139981e+01 3.069887082736545025e+01 3.098620351670323458e+01 3.214650251887543675e+01 2.966592227531732107e+01 3.361224097764829821e+01 3.283951851824159007e+01 3.187136948014510196e+01 3.190683806487892582e+01 3.393120046337328688e+01 3.139022197642547596e+01 3.363922266950373086e+01 3.244657883063529624e+01 3.081618796393406967e+01 3.202636425332908487e+01 3.389167132763744661e+01 3.253392447833180512e+01 3.249880762183654070e+01 3.294303050924144571e+01 3.007113308127560813e+01 3.319378726851168437e+01 3.150885513225192014e+01 3.435732415505587056e+01 3.182448589656119609e+01 3.287281508873394387e+01 3.133898815935902249e+01 3.207343305259180966e+01 3.344580359840004746e+01 3.204061610833164053e+01 3.263176544868546358e+01 3.294743646465931164e+01 3.117669453379405553e+01 3.141229988968596132e+01 3.191818438529352520e+01 3.229029934390005963e+01 3.026938420444161082e+01 3.112046636045526782e+01 3.189879101036225251e+01 3.373770370209005165e+01 3.143175122708567670e+01 3.219448179074277050e+01 2.982708219476683098e+01 3.181726739564623330e+01 3.1
[truncated: 39,817,700 more chars]
