# Supplementary material for: Bayesian inference of kinetic schemes for ion channels by Kalman filtering
Source: eLife. 2022 May 4;11:e62714. doi: 10.7554/eLife.62714 (PMC9342998; doi:10.7554/eLife.62714)
Supplement: Figure 12—source data 7. [file elife-62714-fig12-data7.zip › current_full.txt]

9.570531056944295845e-01 -5.244384835398493427e-01 9.110168448935475061e-01 -6.332454082001783835e-01 -6.988337307656271591e-01 -6.207303251374658437e-01 -1.826407903968380486e+00 6.011845075018047435e-01 1.073984671976851546e+00 1.031316690461458796e+00 -1.007964446697949157e+00 -1.185828244212182303e-02 2.087627735350770786e-01 1.782980077004376218e+00 1.225919353588221516e-01 -8.230582027935704481e-01 1.452650865060874263e+00 -5.410381657643129616e-01 -6.427235931428761095e-02 2.223566343954008484e-01 -2.460554593261661538e-01 -2.212286789601164427e-01 -8.476046677874257140e-01 1.058170348373058012e+00 -7.149432811249792907e-01 4.120724218356737745e-01 -1.572782749291140147e+00 -1.720739990627464078e+00 3.530909994437711474e-01 -5.269820913595943956e-01 -1.024200691474106140e-01 2.524825513877524408e+00 -1.655765763634421961e-01 5.495519709545861886e-01 -4.667224987313112750e-01 -5.274401995981585767e-01 -6.448837194404074546e-01 9.766488937252441049e-01 -6.299278675851037734e-01 -6.263365624550787381e-01 3.747380546042187732e-01 1.047990240689961050e+00 1.454595971401469179e-01 -1.589622328459714629e+00 5.636647434004602442e-01 6.885546426022842725e-01 6.469748105688367668e-01 -4.127411276596626433e-01 -4.995150172630954954e-02 -7.501049111112486623e-01 -3.252699923322484588e-01 3.358023898386696127e-01 -5.740203571273061467e-01 1.168340640225202197e-02 -2.180732039822962098e-01 -8.074600678344361349e-01 -5.388731012436134282e-01 5.551793267941214083e-01 5.404668376385324269e-01 3.837028469236845596e-01 1.097994129177546574e+00 1.739375875512627179e+00 -1.159065444153839275e+00 -1.939858002169809192e-01 -9.596607672775769871e-02 -1.056043062146912570e+00 -5.251386884689381862e-01 4.488233078033971313e-01 7.994953132672237561e-02 -2.025399876924613429e-02 1.667170311245854686e-01 2.379654211262459906e+00 1.104829508169006713e+00 -5.055903670096925095e-01 -6.265873398082264512e-01 -6.883552276919800983e-01 1.138027483002952644e+00 -3.148445646198965719e-01 5.159938802618569964e-01 1.352844513299768403e+00 5.256238265070306559e-01 1.350298728493459499e-01 -6.830897299914875376e-01 4.939929808381371967e-01 -1.771122910917465390e-02 -5.558237717716293380e-01 -3.482296497446936701e-01 5.756002939030425702e-01 -7.341654012155770515e-01 -5.623625273988354101e-01 5.798237602203207830e-01 1.333408955102193039e+00 1.163131778173653430e+00 -9.082910457803742288e-01 -1.299114395605261763e+00 -3.800366256630419715e-01 1.749523716742981960e-01 8.431210514602316408e-02 -1.744596632772358880e-01 -1.335396811410320857e-02 -4.465667966500711517e-01 -1.085652329103367952e+00 -2.501831147286382451e-01 -8.240352517836579960e-02 -9.941789690579357908e-01 1.341970478619101348e+00 8.281404112236864234e-01 -5.469198087345861214e-01 1.878400211199655334e-01 -1.131970388265843563e-01 1.739215062914284404e+00 -2.685303348578191307e-01 -6.445419268197127849e-01 -1.194120483674364214e-01 1.391506625240008788e+00 1.384803198968028060e+00 2.382620312842864685e-01 -4.961125699274257506e-01 8.843905461911745203e-01 1.734374422762269274e-01 -3.242354870085452645e-01 8.119321468242861606e-01 -7.009757966642603533e-01 4.676925285499161644e-01 -1.976788015521799280e-02 -4.679204144366305163e-01 1.041214443596596428e+00 -2.238520452082706669e+00 2.558741487917928770e-01 -3.519533261973947780e-01 5.608073422217677573e-01 2.181975500141156932e+00 -6.556615762591397889e-01 6.942550604670477687e-02 -4.653153469572404721e-01 1.959508845173708325e-01 6.786876444440527179e-01 -6.702375773787362379e-01 -1.712682449545606667e-01 3.223806889035504275e-01 2.573230931993722770e+00 8.606804785680000069e-01 -1.164318156077996713e+00 2.135946972592048798e+00 -1.003694757501039980e+00 -1.901557333928847737e-01 -9.732843866821569989e-01 -1.091335061047869370e+00 -3.649249156136151750e-01 -1.410612458535071556e-01 2.247585231730320210e-01 2.742261229556124946e-01 -1.597641012776948033e-01 -2.253403297535958028e-01 -2.140708630394205780e+00 -2.942278589979621141e-03 -7.248707143239089268e-01 -4.663905504656147560e-02 1.526579596579900888e-01 -6.201424467589048417e-01 2.174062205857448249e-01 -1.874248937872677656e+00 2.937378049458889695e-01 -1.181671129009336518e-01 7.960520183888357693e-01 -1.199060695055309961e-01 1.092560577223315565e+00 -1.329535880967823047e+00 2.735782314681241001e-01 -5.080093131345784219e-01 1.653174023231939849e+00 1.363639179000153856e+00 -6.151032751609096794e-01 -1.012867616685033223e+00 1.883178176918858027e+00 -6.904372703839797287e-01 1.166825106125888856e-01 2.457126540227950962e+00 4.917424989521698708e-01 5.591376094227470395e-01 -7.176750591747171892e-01 -2.653432782144606872e+00 -1.999377112745978069e-01 4.324567040509148530e-01 3.027196879733647927e-01 3.778475570729965538e-01 1.856075616384711760e-02 -2.445247634568502360e+00 -6.526694280244639268e-01 -4.004038093363491146e-01 -1.606077513493682440e+00 -8.645586990953686435e-01 -1.932668560237370825e-01 2.478599147970464989e-01 1.994065164914269328e-01 8.713048030369593272e-03 -1.239321170269539030e+00 -5.695013856437380895e-01 -5.666345239225806241e-01 4.972955768604678251e-01 -1.380587935761944107e-02 -8.623538753979321791e-01 2.090836462486552971e+00 -8.223698181745087155e-01 1.568957384194002436e-01 -1.394098565599446171e-01 -3.642050030913572267e-01 -6.079546714116665918e-01 -4.941652661883905728e-01 -1.176058338915309420e+00 -2.833092421048918341e-01 -3.821291847889923265e-01 7.534599845042844191e-02 -2.374454813300248268e-01 -1.730597420207735659e+00 -1.059257021594078196e+00 1.210421325577979657e+00 -7.186518947165221327e-01 -4.039669373932635033e-01 3.727105882276154913e-01 -7.530995153859598723e-01 -3.413797293326112370e-01 -6.736985186611162135e-02 -1.090707164972353427e+00 1.533091745903891079e+00 -3.166128674292326139e-01 -7.612661510442310375e-02 1.129697229850333828e+00 1.344371692398757423e+00 1.790425257373288837e+00 -1.136918281564290201e+00 -2.163406778638349848e-01 -1.117612439635811139e-01 -3.669384472555343724e-01 -1.175323191166725567e-01 3.774861491057964202e-01 4.799914894816498800e-01 -2.724162881671197689e-01 -1.921683410502566192e+00 -3.944061459754857890e-02 -1.213508696720956515e+00 6.034027600432624316e-01 -1.257948396012561920e+00 1.622656185273702034e-01 -1.892125112577945245e+00 -6.806333800742992990e-01 -1.642592453033471234e-01 -1.407818095279590231e+00 2.924401850123705127e-01 2.335159483307647221e-01 8.952185656961395566e-01 -2.115372477934693574e-01 1.667283503154722291e-01 3.694829183566766262e-01 -3.706059660899547192e-01 -1.727852723649002387e-02 1.423247693097142941e+00 1.493039167489643160e-01 -1.457853823490875278e-01 1.924702737575722800e-01 1.705943655459418729e-01 4.489095949728084678e-01 -1.033069464921397174e+00 -4.360668379782252080e-01 -1.204848383349844398e-01 2.148967562105481288e-01 7.715562389952800304e-01 7.721454971184646965e-01 -4.169372159467490957e-01 1.522177209884333637e-01 3.583899717083963155e-01 -2.215787644481224117e+00 -4.544077209345143697e-01 1.114519589859156445e+00 5.208127045198631677e-01 2.273168837319877456e-01 8.018908446075712071e-01 6.439748341223083816e-01 -6.555553160091234233e-01 2.072697202168753972e+00 -5.226077386928259516e-01 -9.175730455407841157e-01 9.379816523635740033e-01 3.178575824139354689e-01 5.421145832244714802e-01 1.400162853333768886e+00 -6.969181606604784029e-01 -1.634261586581496228e+00 3.422847364663481051e-01 -9.889720472041317878e-01 -1.653072446808421025e+00 5.398363643068339324e-02 9.099440779111432898e-01 -1.181862493576844308e-01 -2.260318736677834339e-01 8.606221228074938390e-01 8.403640700173297118e-01 5.395526747782081189e-01 5.542860909750602083e-01 -4.687433311285582049e-01 8.166780829845289302e-01 3.938492959324194076e-01 -3.096182730015090145e-01 4.556344275864257498e-01 1.302738620504520162e+00 3.748888181080580195e-01 4.787177312944190244e-01 -1.622476797184128960e+00 9.632503507133332032e-01 -1.086674350663519473e+00 -2.339357541437307453e-01 7.091847761522157567e-02 -1.127027702301737211e+00 1.120767399647868201e+00 -3.126467891650890341e-01 3.553791468683282773e-01 -3.345807339816923576e-01 1.283020884440138135e-02 4.037753653138110299e-01 1.000064073265998887e+00 -8.216557398655228717e-01 -3.622482161076512330e-01 9.205900886928317650e-01 -1.120104345231785148e+00 1.246676907435546600e+00 8.101498274450923409e-01 1.942400230871759836e+00 -2.532117577643114625e+00 6.603849641599358611e-01 -1.640142361411813354e+00 -5.576984834981865147e-01 -3.335707256344577210e-01 -6.261356322333578861e-01 -1.350784504851909817e+00 4.755503141038863735e-01 -1.856122062469553802e+00 -1.532550713565620504e-01 -9.246863414215782395e-01 2.349430479528706872e+00 -6.295809513366187327e-01 3.520303361947139109e-01 1.395113932271604407e+00 -9.512653085792061036e-01 -1.176740448092888025e+00 6.227355076776451837e-01 1.153830774695972616e+00 -3.391693426968571679e-01 2.303480481283283865e+00 1.961290872450498490e+00 4.137225382611746105e-01 8.483376785380444263e-01 -3.598816217136893147e-01 1.973352144751255310e-01 4.719855034383233505e-01 -5.113604757076568585e-01 1.309230410854166138e+00 4.972817427757687536e-01 -1.037097017395836263e+00 1.739164257915536638e+00 -3.117119960646886345e-01 4.903343557012252441e-01 -1.063468036766574976e+00 1.338402203251422451e+00 1.367996337687342190e-01 1.215890348199934134e+00 -7.873162038126190199e-01 4.433368300270845719e-01 4.174099830983051262e-01 5.099658927850611034e-01 -8.944134891892644434e-01 -1.533762540867065205e+00 3.034305112812168970e-01 1.227567725572873192e+00 -4.090013478832973393e-01 -5.997523375460571682e-01 -1.557175257816345137e+00 1.581481428332751404e+00 -5.810527768392869108e-01 -1.082916809151849957e+00 6.482868603286944253e-01 -3.462149604294072480e-01 5.493017627632619249e-01 -8.570438858552598127e-01 -1.502378038906236224e+00 1.432354440828588649e+00 -6.264000187838769662e-01 -3.971572288378684701e-01 -5.093526352459346596e-01 1.042974551382845005e+00 -3.223757938575857324e-02 1.683742775194864982e-01 -2.601112987751328931e-01 -1.338309969023621093e+00 8.955237563197832040e-01 8.294058503343353095e-02 3.691702526278121677e-01 -6.206558402574028493e-02 1.936912211386776272e+00 -9.832481143250275668e-01 -1.808200897482742375e-01 8.377516576425856343e-01 -1.550841022153374826e+00 -3.868261488117086255e-01 7.965593219235052036e-01 7.218747115467845088e-01 -1.283283700497270585e+00 -5.449726922089628278e-01 -5.698937026222126168e-01 -8.535936421097761739e-01 3.017670212891542247e-01 1.297380714080299757e+00 -8.885973969277503048e-01 2.753569138262424443e-01 3.236686215327024274e-01 1.661561201452488090e+00 1.220342155274250773e-01 1.361591056258520949e+00 7.014812440521943637e-01 1.502979132654018946e+00 -4.436190195315760643e-01 8.947694192999036122e-01 2.200429262295860999e-01 2.542245037777914440e+00 -1.597727162501606513e-01 -6.080745359990431531e-01 -1.149690890227061502e+00 1.507216736542688729e+00 2.305189210054654048e+00 -4.418115310063440160e-01 -5.180290069447702761e-01 5.209142786739857645e-01 6.715481026004705978e-01 -2.841899217773996011e-01 -4.802650435055736411e-01 -5.248780092478403381e-01 1.011410050554788720e+00 7.483557800171607433e-01 -3.511727383038544259e-01 -1.558741852600130026e-02 1.767603069043706676e-01 3.596360566345178089e-01 -1.044525263258521797e+00 1.437241253182227618e+00 -2.413421892640229272e-01 -1.197070383523667569e+00 1.449003072726326113e+00 -2.736313823673797163e+00 -6.965104324781193346e-02 -8.492886650468055576e-01 -1.513473106427497550e+00 2.134987340882399831e+00 1.081694250006173696e+00 -6.597935498573137547e-01 2.767972625440920931e-01 -2.534767051281499595e-01 1.215209535794566087e-01 -2.963855441789918777e-01 -1.170361106315709110e+00 5.008705423296238024e-01 6.339392598023417362e-03 5.691070465414758139e-01 -4.929017743131212104e-01 1.097581346027203843e-02 1.446230089655206053e+00 1.299649179117579934e+00 1.235850384628816023e+00 1.886402334203277353e-01 1.497400607826861352e+00 6.378435417138248464e-01 -9.010470747016786630e-01 -2.642794181414633847e-01 8.565260731926663818e-01 -2.422226987176937241e-01 -8.738971000535238343e-01 -3.716224223275094163e-01 6.213111014292119760e-01 -1.433168873702226898e-01 -7.143119187633927281e-01 -9.281121108663331620e-01 2.830389741874490828e-02 -1.095080766618223178e+00 4.444667879480058287e-02 -3.752313631314257769e+00 -9.295706960923125761e-01 1.246348093155739578e+00 1.425948739894002282e+00 -3.327876306839834819e-01 7.739062852966798189e-01 3.688851905127375486e-01 2.569449152729792463e-01 5.312954677352534072e-02 -3.927970944513899387e-01 1.403350213871163987e+00 -8.659289957482985134e-01 5.964129428145896750e-01 -2.003702469104267359e-01 -1.522214133506674782e+00 -2.960590923438600752e-01 -1.578958344739147091e+00 4.225362606564612156e-01 2.916151052418214928e-01 -5.618075559075640379e-01 1.388819798910300163e+00 -1.084708062668829243e+00 2.568473523030478933e-01 -8.841364705184894257e-01 -1.688273855017291103e+00 1.966019173738231540e+00 7.345427792633583142e-01 -1.415062963477695002e+00 1.484961195477924267e+00 -1.761953630959980366e+00 2.131344261293248721e+00 3.754367248339550711e-01 2.392352286672661810e-01 -4.023129707245558517e-01 1.365057348785190472e+00 2.401687520546022803e-01 9.042072526485308570e-01 1.010064163989450092e+00 1.358550258775742314e+00 -2.167206344493711745e-01 -5.509061918458887375e-01 -4.543547049426119311e-01 1.044877624356490009e-01 -3.803916040251801856e-01 1.141089960653792756e+00 1.483297254792447450e+00 2.358210960682879609e+00 -1.012406966158100108e+00 -1.046176215224771944e-01 -4.290974400797794019e-01 2.270828249468727633e-01 2.355515966971620800e-01 7.332611117571334880e-01 -4.127093770310343718e-02 -1.056611149936784289e+00 1.699811787537084395e+00 4.826192865936965171e-01 1.530843667032302791e-01 2.496317237857306637e+00 1.268929245009547069e+00 -1.569920385476002433e-01 -4.549472725171723186e-01 -5.178989633976019968e-01 1.019500013322140602e-01 -5.948448147694347377e-01 6.795942975238961070e-01 6.211207925186245093e-01 -3.494470899129917263e-01 2.325731750345188809e-01 1.578358515214582924e+00 9.855914463214565657e-01 -4.350441878412565910e-01 1.975869509002648738e-01 4.390973502955091701e-01 9.675093365154426861e-01 9.617427976521742972e-01 4.811722155938732426e-01 -1.310141131509985124e+00 -2.529524707147524087e-01 3.772659381793306288e-01 2.417175185769606660e-01 -5.302301896748131682e-01 -4.783215579188316302e-01 -4.656139767730009815e-01 -5.895025085068957837e-01 8.512503570611072989e-01 -1.673455311483215358e+00 -1.690109903820574688e-01 -1.531701497681064450e-01 -8.573439468058857704e-01 -9.936804959103978652e-01 -1.413854325854486893e+00 8.118687567376871028e-01 7.298995899414039146e-01 2.539910327835936954e-01 -7.554863741459572068e-01 1.609189897412415027e+00 1.615818841842513010e+00 -3.591756787846853149e-02 -1.277380407551099273e+00 -5.383667494780459972e-02 9.378258919115353698e-02 -4.002417089672332673e-01 1.111699801331758053e-01 4.473622596427242470e-01 7.664696048443887799e-02 -3.787140845047482496e-01 6.619691780133141190e-01 7.446148026382689578e-01 1.077504823859883748e-01 3.293733132511523776e-01 5.089809020219635549e-01 -6.927479414844027461e-02 -2.440942886685641078e+00 1.005049035140916480e+00 8.509861815347143921e-01 -6.026295467568862918e-01 1.604326829523442743e+00 -4.627495040932873005e-01 -7.280875502458472592e-01 -5.349394325699033947e-01 1.478090931075265901e+00 1.788179127906396881e-01 -1.486687228274323480e-01 7.973566208377651510e-01 -5.934819107860170861e-01 1.489649880014561667e+00 -3.251287188293611741e-01 -1.627136248367072380e+00 -2.691920718704510662e+00 1.266905458503348736e-01 6.635661906785025321e-01 6.113975155166811309e-02 -3.326886915688223034e-01 1.309166076962120284e+00 -1.297099990365332411e+00 5.198780150061794725e-01 -1.352688851599146869e+00 -6.694195918337398910e-01 -4.928223767801593880e-01 4.904137267790099064e-01 -7.975977444965050012e-01 -3.544901936700858291e-01 -4.655595028832290039e-01 -2.452599836205762995e-01 2.283134729593841339e+00 2.205901274043449434e-01 -1.962114770808096598e-01 -9.000560219486950508e-01 2.853249110667228194e+00 2.812868581149689517e-01 5.116766318126420021e-01 9.506719550001576646e-01 -1.895808310911754724e+00 3.204962286083379852e-01 5.891077090609349032e-01 5.680345985400810926e-01 9.829609779287742932e-02 -4.549571261777846792e-02 -1.253172674717197843e+00 1.143343474602579013e+00 1.710011541418423459e-02 -1.380631863322851816e+00 -6.382624644774801403e-01 -5.834371656989004729e-01 9.612701423807810119e-01 1.310145987314247806e+00 -1.270496212470779485e+00 -2.029656670182307554e+00 -1.082901117078522546e+00 -5.285400917358150652e-01 -2.526074036980310300e-01 -1.989568348777102091e+00 -7.932804463933177397e-01 -1.483470617511226664e-01 1.919196323628044876e-01 1.742255232062800863e+00 2.446179582494067417e-01 -4.559493763902214836e-01 8.770908014020949439e-01 -8.349819920538071871e-01 -9.128709145470275121e-01 -1.497925131229247864e+00 -2.333290036573018700e+00 1.289461391248597266e+00 -8.273080310037544960e-01 -2.265426493039993106e-02 3.274805435547896160e-01 -8.566356851842802378e-01 3.242910339169821077e-01 8.227194375904403056e-01 7.535409141278154310e-01 -1.685872652886709844e+00 -8.519519817398479855e-01 -3.684823219511686870e-02 -3.509855620336346793e-01 -2.988578796856859454e-01 -2.819270367806970823e-01 -2.813462097138694912e-02 7.175038538728621962e-01 6.614665193336173310e-01 1.877264922301278505e+00 1.707990039017559969e+00 -1.639244041338641378e-01 6.349760988959483043e-01 -3.093472784586620561e-01 5.041320426704620772e-01 -3.934750976922553600e-01 1.115595295486448285e-01 -6.297472731827210568e-01 9.296942299629037398e-01 7.835998058721975745e-01 -5.917618761519457538e-01 1.136367023912298269e+00 3.215002021493481577e-01 6.304265384522076410e-01 1.463035099104432524e+00 -1.361811971524357512e+00 4.006459670516893112e-01 6.908654762661187165e-01 -1.377503322998530511e+00 4.654983336868946664e-02 2.211227326174155516e-01 -1.813358155751799039e+00 1.837273611101260418e+00 8.621424802638965046e-01 8.486723387774411376e-02 -1.330781803595173951e+00 -1.474366461228638070e-01 -6.532930190419747873e-01 1.322307213066758580e+00 4.675193566168797665e-01 5.451042420987249892e-01 5.300662078858181525e-01 -1.855043178400463733e+00 6.326425519670348940e-01 2.258556890477273205e-01 -3.619528681247018848e-02 1.105115429216889517e-01 3.994510617309744438e-01 -9.504419303402845964e-02 -5.748509114955467902e-01 -1.145087746309163990e+00 -1.540112261802778049e+00 -6.049481837565502396e-01 -1.033006838797130289e+00 -4.233902079047806577e-01 -6.010479783111618568e-01 -1.092689479838102828e+00 1.177972914810836436e+00 1.384853818388123714e-01 1.202911121974658687e-01 2.095285453744635706e+00 1.293834062662972073e+00 -1.718012477013252548e+00 9.111378370941918270e-01 -5.373604053323950414e-01 -2.413082362669310310e+00 2.362536648400834771e-01 3.652341085398550652e-02 -1.192079194362299033e+00 -8.852904216124963810e-01 -1.798136310222867296e-01 3.303667506127065667e-02 -3.596147377696523595e-01 1.158556428689643703e+00 -1.135718695830262082e+00 -3.543357894830737043e-01 -2.455796608566259143e-01 -1.543640970570747152e-02 -9.118783164112355122e-01 -3.281056404706204077e-01 6.004666343948162899e-01 -5.396380800060891492e-01 7.169919939307618506e-01 2.849636379767465644e-01 -7.736833302261724166e-01 -1.949413334086570748e-01 -1.777713059132354223e-01 -7.563042516471749632e-01 -1.602373736799529436e+00 3.893261256608816501e-01 -1.884796548031048902e+00 -1.312486997514823450e+00 2.405390733700019379e-01 -8.473326893281367678e-01 -3.616905051535780902e-01 -1.561468060298004668e+00 -8.609669239561424936e-01 -4.168377397453899014e-01 1.795266935012708176e+00 8.913318817585086373e-01 1.481378240409355174e+00 1.193043535942034383e-01 1.020858182875453046e+00 1.098953919634059195e+00 4.685597043667599215e-01 2.775377261743144919e-01 -1.017001465237425517e+00 -1.388894766202015095e-02 -2.589415962810700744e+00 1.105558690390532561e+00 6.812411647519376334e-01 -3.407181989749616391e-01 -8.760564279765554740e-01 1.332039332094712147e+00 1.214925379604422817e+00 -5.078718241046332738e-01 9.042379401178093357e-01 -8.819921814697242457e-01 1.375639330196411603e+00 1.380786210268045489e+00 1.020857162433375320e+00 2.510444901079418756e+00 4.229647968995008944e-01 -1.545131049630321440e+00 1.314863247203349017e+00 2.155823450688083565e+00 -1.274770404416107006e+00 -1.766666640570408245e-02 1.476974881274875293e-02 -1.086311694462261501e+00 3.816954080261002469e-01 1.016368421062105121e+00 1.376957389077971383e+00 1.084989905827522944e-01 4.280415408007368638e-01 -6.219000496722384419e-01 3.107128970449494765e-01 -2.593628345529378709e+00 -6.648995693695999853e-02 1.439215435710671898e+00 1.077877351849892751e+00 6.692800147223406659e-01 5.799778124537064983e-01 -3.744832859674234182e-01 -1.877958963355633060e+00 -3.789007231323680003e-01 9.042762625352570582e-01 -1.690200954330859373e+00 6.623286551856301108e-01 9.294638637813038562e-01 -6.549005560432463735e-01 3.915447364982522771e-01 2.074406236784323843e-01 -1.975868809864437914e+00 -1.195254551084074940e-01 -5.944447477010307290e-01 1.576172850035290285e+00 -1.435234628168510773e-01 7.952524718050257846e-01 -2.176250536146999426e-01 1.896845966372101122e+00 7.575636183189762285e-01 5.932387849255039702e-01 -1.184572558130504882e+00 -1.247000143706483488e+00 3.286646584943733185e-01 5.192218810674789076e-01 -6.412508424851220967e-02 -8.801106188075726033e-02 -7.884990459338676594e-01 3.729010420383580549e-01 -6.724282794398334095e-01 -1.015861303782543690e+00 4.769865386362233672e-01 9.416300951061419289e-01 1.055087608154514633e+00 2.112762163302497886e-01 -1.359519533088178189e-01 -8.307901655931437812e-01 -2.173226330031271802e-01 4.920246239289110535e-01 -1.574665701344662994e-01 -6.108815285745114454e-02 -8.820327554566321782e-01 -8.582735734652942317e-02 -1.024032215339871099e+00 -8.940409915017618614e-01 -1.059446592983336544e+00 -1.011736785603931654e+00 5.671089751848958915e-01 1.489347683394826705e+00 1.896218801164623935e+00 1.170968638183477628e+00 9.352701857261183083e-01 -9.607905451240856820e-01 -1.301481976293555443e+00 7.695828338838638372e-01 -4.560199358062368979e-01 9.508405277971254677e-01 9.813236314728193688e-02 -5.921053424003294152e-01 4.313681526010424983e-01 2.332966085540813417e+00 -8.983068328946660630e-01 2.354194241778634622e-01 -1.312345707703585607e+00 -7.845603995497106853e-01 3.603306038370801545e-01 1.624919987534093169e+00 -1.193164740181315020e-01 -1.095129724505237379e+00 1.122138519922477373e+00 9.349773052821175323e-02 -1.926949854370275939e-01 5.720971618117460904e-03 1.309230293598325989e+00 -9.257008607863752570e-01 -1.991790377609334306e-01 1.734240110358258979e+00 1.177263462985150611e+00 1.034313734349010527e+00 -1.184412312818639901e+00 1.136273833087848795e+00 -1.713817095457702777e+00 -1.565150617974342184e+00 3.759058240099997783e-01 -4.896746402993062408e-01 1.916274022719370196e+00 -8.370398559600370492e-01 1.048814113977605267e+00 -8.216422525484192718e-01 7.259155043461406054e-01 -8.280345440750022101e-01 -4.224122103222782698e-02 -7.987932913164283999e-01 8.873200376353179708e-01 1.466761098727328072e+00 1.906582767832761816e-01 9.683798876352138763e-01 -4.499429165036072931e-02 1.638835428334181499e+00 3.212579061903990396e-02 5.989983399205984771e-01 -9.585515391275899466e-01 -7.925364111304257497e-02 1.143308672025519002e+00 1.669049439190386230e-01 -4.674224662065883940e-01 2.452591894985995530e-03 1.537786233736067043e+00 2.786840758419034114e-01 -1.904780353185114294e-01 3.666578163601766915e-01 -7.637362785360422845e-02 3.477392163095459621e-01 -4.076653986716760047e-01 -9.932439180876797558e-01 1.127541574329660845e+00 1.018487199919186015e+00 9.796635608857338084e-01 -1.040498860096014777e+00 7.636951417749787696e-01 1.352803784499454931e+00 2.656191001552037079e-02 1.231312850428254668e+00 -1.025650794728766302e+00 -4.257248395946753861e-01 -1.529911898914174451e+00 3.681697385322993954e-01 3.881220498333128877e-01 8.352086467306749640e-01 2.497962916884729268e+00 -6.616247898331693023e-01 3.306993512211135466e-01 5.947136295928725502e-01 5.217557556630967319e-01 4.793189870726127268e-03 3.565645431514763986e-01 5.093790367181598722e-01 9.701157759626493071e-01 1.048816828491191400e+00 6.109055508968500546e-03 -1.441911754935332191e+00 -6.980303575792018433e-01 -3.700259749089564870e-02 -1.211733375281302677e-01 -8.583390112139741568e-01 -2.242287888661486372e-01 1.721300406791317794e+00 -2.179416089822551750e-01 6.544647343507433712e-01 -1.053233538924240875e+00 2.154465381833170046e+00 7.965090847510735150e-01 9.496558570684892064e-01 3.441836120744198313e-01 -1.432550657632963631e+00 -1.258010733264056435e+00 -1.141753110431031226e+00 1.381206053482851859e-01 -1.523360588590686182e-01 1.182063929152562531e+00 -4.244976052168890623e-01 3.711147146359882187e-01 4.821071959043372601e-01 -1.467431440334200810e+00 -9.053734009548809469e-01 8.402282790627481068e-01 -1.017253517999276990e+00 5.454572003326717544e-01 -2.500200172621418471e-01 3.941758491645724893e-01 -1.988014744412893720e+00 9.984874084745937184e-01 -1.733266506578692523e+00 -3.233268681991818272e-01 1.312508201797219776e-01 1.000478375464030067e+00 8.648804441029601664e-01 1.577090283500518275e+00 8.170702985856843903e-02 7.894411499941803578e-01 -1.025439132155634425e+00 -7.766377172200722434e-01 1.682263364330196076e+00 -1.681844977594088908e+00 -1.718083348374181418e-01 -1.690407817720791739e+00 6.623287123380637853e-01 9.940832992278851588e-02 3.550796014377163301e-01 -4.012673075143612100e-02 1.477213635536155589e+00 3.019966696356329861e-01 -3.780264585906262242e-01 -5.103615276533792627e-02 -2.647023483612556682e-01 -1.938951720298055070e+00 -7.237576089064686746e-01 -6.543305749157081186e-01 -1.197015619697900171e-02 -3.761147564524079945e-01 1.361896318924470828e+00 4.738636450804069589e-01 5.766708236330975179e-01 -2.543614843471510567e-01 1.706687222227249334e+00 3.967687692449356485e-01 1.155950951364779877e+00 -8.465910444461108852e-01 5.670084355931990228e-01 -1.877668067746339320e+00 -1.134214874923296312e+00 -1.975327433607179106e+00 -3.193230283857007579e-01 -1.816366080324516519e+00 1.029073836180125046e+00 2.903013250269212975e-01 -1.629558898554050117e+00 -2.748756559161474877e-02 7.261057176283250980e-01 1.386484400616162738e+00 -1.877822760708095506e+00 -1.778822341730000589e-01 6.810614008778052009e-01 -1.711283028452321497e+00 -2.092141146934832496e-01 1.167194175943118140e+00 -7.798348604243920956e-01 -1.214141264460462943e-01 -1.296368295616066035e+00 -1.072615630335159942e+00 -7.233309191790574522e-01 -2.769004736689395507e+00 -9.816416805392741418e-01 -6.935555655133790465e-01 1.097823673704426906e+00 -3.366116947839215001e-01 -4.236205427451418815e-01 -1.867584745374483157e-01 1.232664668587404533e+00 -5.473982749898747002e-01 -3.366662606078857367e-01 2.679925647563586866e-01 1.283899405108789304e-01 -7.805299064630181194e-01 4.397673344134501172e-01 2.165870791583909272e-01 -8.341820788930814912e-01 -1.508914705281956925e+00 -5.749245516382227306e-02 -1.884857618075311825e+00 -3.310886634361218661e-01 1.108369637666388519e+00 5.118024934193656783e-01 1.269865516451455401e+00 1.178866648419138352e+00 6.360468513278427771e-01 -1.569341558054424324e+00 -1.094564243468706399e+00 7.836385811356112452e-01 -7.327645464182352963e-01 7.859255435380321786e-02 -3.697710332143303025e-01 -1.081873721049699810e+00 4.194399199071405238e-01 -1.650459166167923541e-01 -8.948036436010026184e-01 -5.327429737968474022e-02 1.286740598296293836e+00 -1.167092505326380536e+00 1.026364630503877606e+00 3.139118527764124811e-01 -2.159139364026605001e+00 1.618357950580302296e+00 -8.556146101404406012e-01 1.111043835824023107e+00 -1.165502334705790233e+00 1.236106161429993522e+00 -2.014604220091680720e+00 1.232429959278845910e+00 2.077254681644500611e-01 -3.750482371710842783e-02 -6.981080276257488615e-01 -1.176319211383568097e+00 -4.722923390310705405e-01 1.416715723608116262e+00 9.555626869015291375e-03 2.212186293133159953e+00 7.927909146997625944e-01 3.522475745785438317e-01 3.263840765964887702e-01 -1.222536906436343607e+00 -2.041960363811264667e+00 2.465559604381039271e+00 1.082269881604058237e-01 8.474298407904645725e-01 -8.477246735223054053e-02 1.522083764909028414e+00 -1.998985595568371354e-01 -4.079954423005662245e-01 1.252227871513822421e-01 -2.212334826980248970e+00 -1.606264126431682371e+00 -5.853785952405217152e-01 -1.036687649726263150e+00 5.143954031899602430e-01 -8.290071065624573521e-01 1.502700163419786739e+00 1.281056980742365514e+00 -9.440367007968354651e-02 4.591920608954442873e-01 -5.678977577984439112e-02 3.534578393751499625e-01 5.518330682654766228e-01 -1.052046247301530402e+00 -1.236717646904246015e+00 1.167129183134066883e+00 -8.255658104007448372e-01 -1.190574313311654642e+00 1.242081151639341074e+00 8.449102810630021443e-01 -3.864643377400744373e-01 6.069070140708244382e-02 -4.499265108318499240e-01 -1.839064432586502984e-01 1.105049301170780263e+00 4.202486939931606713e-01 -3.710836853036911798e-01 -1.659794177552212924e+00 -1.946611821127638420e+00 -1.232352693070805749e+00 -3.875842441161236884e-01 -1.341373108437943495e-01 -2.451592533289274622e-01 7.590552503111246407e-01 2.564728814253938727e-01 3.951024636541724533e-01 -3.328061871213423561e-01 -1.678354176507039774e-01 7.454419795501454615e-01 4.043623629213833892e-01 -1.452784404772923699e+00 1.640872882288661738e-01 -1.198692147812595143e+00 1.059516701860497984e-01 9.068227375353833386e-01 3.931465580008042249e-01 -9.799133374338860059e-02 -8.886118218602454544e-01 -3.021959221060108280e+00 1.765738258132587779e+00 9.100087023402960718e-01 4.383846985347401581e-01 -2.156964333564495018e+00 9.936628071749519231e-01 3.524729417345565663e-01 2.217236637858214787e-01 1.015617321356671932e+00 4.880220933028275310e-01 1.399690691132306597e+00 -9.915655454809608749e-01 2.450528230692328169e-01 -1.820283203106073389e+00 1.995281906148186624e-01 -9.085934832027370289e-01 1.873017833587885761e+00 1.742533150034370815e+00 -1.530890487188015125e+00 1.134913262265310641e+00 5.530328569821709728e-01 -4.709745472715999859e-01 1.405586202072049096e+00 1.484487593570070985e+00 -4.274723898716071835e-01 8.900638223644593561e-01 -8.089565731689000172e-01 -8.173206189450229475e-01 -1.099021352616288194e+00 1.626648232225859914e-01 8.195842571496849693e-01 2.337274012874890894e-01 8.607002039273775607e-02 9.075860176923223888e-01 -2.669911867156818941e-01 -5.081095233758461394e-01 2.409581024672367011e+00 2.474215310558863234e-01 -1.552387133775047501e-01 5.447504204663519145e-01 -1.143350094394909089e+00 -1.929523282433590614e+00 4.540206106260160079e-01 6.844963450304263342e-01 8.997995505913185532e-01 9.175702729070213115e-01 -2.204318026230968286e+00 1.960420086256266625e+00 -6.911009460880940258e-01 -1.528489658727515188e+00 -2.821684829267768202e-01 2.582882050200562829e-01 5.511301824756729140e-01 -1.374207510054188397e+00 1.116062471202053895e-02 9.724284398067962742e-01 -6.671952737903116271e-01 -2.932903353323093598e-01 -7.225764451529127497e-01 8.028280518469241844e-01 -7.124687128375398193e-02 1.063085734063926147e+00 1.222037269512630031e+00 -5.763326761178102497e-01 9.946849334864241721e-01 6.615744617362835367e-01 1.014906776990639470e+00 -2.612082185487896724e-01 6.098914560370457538e-01 2.763301494693181648e-01 1.123333018338877887e+00 -6.115130826210739556e-01 -3.890638525512224444e-01 -1.717569931681879880e-01 4.694399633529847127e-01 1.562171098470912067e+00 -4.568910462041839149e-01 -2.692951411987359878e-01 2.379611755130301570e-02 1.077688642802865804e+00 -8.176663273018536238e-01 -1.394489688825303997e+00 -2.281052518594241185e+00 7.124890687988848503e-01 -9.848228178384486053e-01 -8.803833236621793068e-01 -9.406506537557115522e-01 1.684295694488895656e-01 -5.891798930543399315e-01 2.135926759618880233e-01 -7.885317440868920835e-01 -4.956769299310628263e-01 -1.419655308793411064e-01 7.455090892559028681e-01 -1.997862429362203818e-01 4.608369051033351926e-01 1.436597341121513605e+00 -1.611135656932484617e+00 -5.213678270353210714e-02 1.456926734045345340e+00 1.913640189838652805e+00 -2.211483389382822740e+00 -2.208087902687565496e+00 -2.408823875020932315e-01 -1.496999661303038742e+00 7.796076354905264738e-01 -1.466987805930451083e+00 9.317386193589975996e-01 -1.045849946844084055e+00 -5.063003146472888627e-01 4.679227809275705585e-01 -8.614907478332625157e-01 -2.028893347512865208e+00 7.304481712851312869e-02 -7.915568834144839916e-02 -6.608211773166019487e-01 -3.589852237902378396e-01 -3.926993210686112179e-01 -2.934453723270875614e-01 1.647305032494281729e+00 -1.972170092544807962e-01 9.827202387347037105e-01 9.567288615791740281e-01 -1.165798256622670781e+00 -1.218606470360281024e+00 -2.993775239923956111e+00 3.107682039194000212e-01 -5.809859281171356749e-01 -2.129795056608966064e+00 -3.171636344843375976e-01 5.837749952659969654e-01 7.196150553191332788e-01 1.246773176830393570e+00 3.403747223389511078e-01 -1.033867884754469335e+00 2.111480215599956356e+00 -8.758818620067294614e-01 5.023307626562603101e-01 1.297046052137547534e+00 -6.324518098064983995e-01 4.906428919182111159e-02 -9.735123824094655820e-01 3.360165790452742107e-01 1.396854255453690241e+00 -1.191833980420407890e+00 -2.160980665745942719e+00 3.187477559342945244e-02 -1.180671352412613340e+00 1.646749398857952018e+00 5.179907055984075415e-01 9.341925731577704894e-01 -3.112517584113239644e-01 1.206391797907269581e+00 1.883463973532720326e+00 -2.055025631821497945e-01 5.263922584153295225e-02 -2.966564481381279705e-01 -9.313183659065832343e-01 7.112685652362659150e-01 -2.499428339315777903e-01 -4.550306392676861100e-01 -3.506223587474213699e-01 -8.985257611193742111e-01 -5.816236974207922295e-01 -7.347017677811001901e-01 -1.790344775278276124e-01 -1.015838745319456837e+00 4.276205397309635892e-01 6.169072497912111430e-01 1.427226489099704398e+00 2.660063381279742067e+00 -3.788554666896698508e-01 -9.711229731209112259e-01 2.981376206275053176e-01 -4.497381798751438620e-01 -6.920567687459048267e-01 -1.660887253356857496e+00 -3.812348678630844701e-01 3.534762544032934994e-01 1.226845683283984689e+00 -6.605656692435986077e-01 7.207750732970323593e-02 -1.043622229267559209e+00 3.436554573528368683e-01 1.357527651509780497e+00 -2.180297377179217164e-02 2.986094327671934834e-01 3.127209437271774584e-01 -1.795703451285765917e+00 4.377089146246416207e-01 3.115833583607254265e-01 -1.084664739941547218e+00 4.726620349347455119e-01 3.816414995071149008e-01 -6.930280676155917696e-01 -1.331340546103718436e+00 8.139581499198607073e-01 -6.637576153856571404e-01 1.555283746095550701e-01 3.081634416063091519e-01 -1.436522580267913574e+00 1.612580254876794517e-01 4.652200611913093198e-01 2.483704136530266449e-01 5.741444688869933310e-01 5.618285848124766613e-01 5.830810653569139523e-01 -1.612278053220139729e+00 6.405337645838162786e-01 -9.576990567856913383e-01 -3.357186579095295387e-01 -1.475356089947277960e+00 7.085759026150277862e-01 1.939624172507622701e-01 -1.880362230576457794e+00 -1.428588988914049729e+00 4.304605344549261026e-01 2.388747003870073660e-01 -1.403539186276870632e-01 -7.306787149831412975e-01 3.271438005556515094e-01 1.699289729753139799e-01 6.029505290142423979e-01 1.545120974851018347e-01 -9.343321214053877943e-01 1.139166321930131787e+00 -3.817744567224793939e-01 1.509154372286223289e+00 1.899042542695678348e-01 1.138527649434713185e+00 8.297685973250857883e-01 2.693633686671109473e+00 6.170609937325762795e-01 1.878982447421286617e+00 -2.605280794115727994e-01 3.688012157638191901e-01 -1.469178574705919615e+00 2.317914210503959072e-01 -2.170820615599622361e-02 -2.602334903636378122e-02 -1.242876843681821386e+00 1.692165859078933465e+00 2.011965983691869075e-01 8.695027038934745045e-01 -8.765267042666342601e-01 -1.406922931107380759e+00 -4.328675675407664958e-01 5.036220571756838682e-01 -1.760811922401719631e-01 2.048968014235816315e-01 -6.728788877038808236e-01 1.112405485373486880e-01 -8.424023878609804283e-01 -8.034028997674197425e-01 -9.024494957948641094e-01 6.459393228930134789e-01 -1.001626928997555233e+00 -9.103179761891024846e-01 -1.188159316679357591e+00 -5.850642867378377243e-01 -5.530916925680220420e-01 1.240797592356558621e+00 3.060341842843679605e-01 7.130741657736096306e-02 -3.071812219261276303e-02 1.247662141134524699e-01 -1.456950703340541553e+00 1.478514633032904424e+00 -2.360613645373035308e+00 -8.745187534023816101e-01 -9.325777225910903967e-01 -4.414592937977260823e-01 -7.796765235207102629e-01 -2.952095910266990586e+00 -2.645454746437130300e+00 5.104852391038070675e-02 7.534507457374052253e-01 1.123898936099081203e+00 -1.813711506987465139e-01 -2.085967263732408095e-01 -2.075194681160673627e-01 -1.146544096777859512e+00 -6.133182103263257190e-01 4.285809472747429960e-01 -2.904071276904178767e-01 4.150297833402120662e-01 4.278010543015761113e-01 1.611144672763637820e+00 -3.020831234074166649e-01 9.415026425367359897e-01 -8.356243157617807560e-01 -9.413021790987274873e-02 -3.305803960911520289e-01 6.652583368467291924e-01 -1.566855165701585284e-01 -3.186694829052821171e-02 -6.007163458684351420e-01 -2.261632076679143399e-01 6.233452904097055436e-01 7.773849478460690410e-01 -2.317685445316426396e+00 -1.827768610255798176e+00 -4.919015306604939131e-01 -1.108957013496620680e+00 4.294768599600891634e-01 -1.248446861400870578e+00 -1.082333633990210542e+00 4.645428540159303732e-01 -9.676921198810481961e-01 -9.785562414012443089e-01 9.593439213346860450e-02 -1.420428987157599687e+00 1.651751130516557198e-01 6.045338559055192240e-01 -1.588997387810880610e-02 7.327740805264801871e-01 1.088232259545441893e+00 -1.185525645562827579e+00 -1.300775182649722694e+00 5.829674058806035009e-02 7.641400604065637925e-01 -7.915849090464960325e-01 7.712393960186736397e-01 3.150158915883428667e-01 -7.359193788315369078e-01 1.539838409637387162e+00 -1.121222351513015303e+00 1.503272500564906966e-01 6.960259271286650673e-01 -3.788667087379654630e-01 -5.891533707210613313e-01 1.133458611466179766e+00 1.090473951900998273e+00 4.750583781318745147e-01 -8.284759421422385195e-01 4.462087836627982584e-01 4.033754450428531091e-01 -2.977747686558079310e-01 -1.026976849179684015e+00 -8.116166794427491782e-01 4.964719921189426066e-01 -1.807705570795229644e+00 -6.171014542072272846e-01 1.304911344782881732e+00 -1.029191321718595731e+00 -2.602856449049734788e+00 -6.300019357648278806e-01 -2.652812608338921962e-01 -1.212110324395994532e+00 -8.182888455731162081e-01 -4.288546711614768525e-01 1.760080859602099201e-01 -3.134619592369103369e-01 -3.138703787180363025e-01 4.862357690794123499e-01 -4.888924901333569495e-01 1.692729826102305074e-02 1.086467674342033840e+00 1.174319456478751134e+00 6.841318683048115412e-01 -3.742406130065160236e-02 2.690531393283321915e-01 5.353070179801334705e-01 1.652141885248186171e+00 -1.917190326552673796e-01 -1.009886450896613885e+00 6.180417293273636758e-01 8.145796443605141102e-01 -1.650981601755280026e-01 2.021205825241539245e+00 -1.001977954927743664e+00 -9.254763201002951245e-01 5.023649876255872337e-01 1.862930074310108930e+00 -3.038422695602260304e-01 1.618407222363072551e+00 -5.197120110474171689e-02 6.361920348239489265e-01 -2.257565054463758214e-01 4.525609198981737635e-01 1.400975765639921100e+00 -7.628419913101008865e-01 -1.180931586875530598e-01 6.479808642740088054e-01 1.982617975789150166e-01 -4.142560293431338803e-01 1.446738217184374564e+00 2.056434988461712798e-01 -9.125749995654059976e-01 -3.496460899179453657e-02 -1.779879451355561359e+00 1.081452329625426367e+00 -1.675036228348563805e+00 -1.079836774125351173e+00 1.929485357733499162e+00 -7.796104106760091135e-01 -9.981572296064931127e-01 5.952377810348269405e-01 -5.228025408144640895e-01 -6.108542366361671000e-02 4.568148004455585554e-01 1.237031605164197856e+00 4.225996237385560295e-01 -2.610938059906393605e-01 1.274181877895714521e-01 2.649190098750580979e+00 -2.107776461073533614e-01 9.122439284648317104e-01 5.926822597029403339e-02 6.508391479216125708e-01 7.258407156210174849e-01 1.581679038931579573e+00 6.429284033554732991e-01 -1.361674614935909355e-01 4.415732845313389832e-01 -1.017543203971769783e+00 1.764205343425235162e+00 -1.431463617381059539e+00 7.231788719491570872e-01 1.551208401105955703e-01 -5.409473254029861788e-01 -8.928326124581574819e-01 -5.600998712687309533e-01 -1.216873598002270462e+00 -3.206791217474890821e-01 -2.431739939709140208e-01 1.376496296358293403e+00 -7.164974606383750499e-01 6.197155334143081840e-01 -1.238591924474752720e-01 2.646575246304401219e+00 -1.330326324334460297e+00 -6.326178151534587180e-01 8.789304087076410532e-01 -5.031774834291171672e-01 9.339765028773826527e-01 -4.942927721515701922e-01 -2.191671022308881167e-01 9.333830769765770752e-01 1.969406975846015762e+00 1.634776323350732641e+00 -3.484113945247399036e-01 -6.967124541948293004e-01 1.102342575777529032e-01 8.737912288311590059e-01 -6.653047052634852854e-02 5.540327688646724535e-01 -3.187219106887765885e-01 7.212302725383641366e-01 -1.670104274314755166e+00 9.083962152020399472e-01 -1.490194983951091512e+00 1.478159096198319755e+00 1.124905006906832261e-01 5.031563103122028702e-01 -8.998139570639009932e-01 -5.244126025205962938e-01 -3.069469254755439747e-01 -2.904314153092314443e-01 -1.166779701751406856e-01 -1.142209405918781506e+00 -1.186868311913236829e+00 -1.366587953392412458e-01 -6.826627092284059950e-01 -6.618276091689596630e-01 -9.827108217895235143e-01 -1.389343123577751582e+00 -8.903151238138016232e-01 -2.863151047439405072e-01 4.503444796153705521e-01 2.228073296667877123e+00 1.220923274837258793e-01 -4.572215369535053142e-01 2.235597807424089256e-01 -3.998338220005879240e-01 5.105326099517796257e-01 -2.969997513525085009e-01 2.627566343237025537e-01 1.628283005437171083e+00 -1.584116535050433150e+00 9.952723773542709873e-01 -1.130728672050893335e+00 2.271841319407696957e+00 -1.062687947240311459e+00 1.430823810689461073e-01 -7.652701779243421820e-02 -2.704282489523352151e+00 -1.404193248594960863e+00 -2.110934181446251778e-01 -1.778063927119487297e-01 9.201465957473966562e-01 -6.223104029515181407e-02 1.153165578321907692e+00 6.017168803449095549e-01 1.080524100354388894e-01 -4.481130910888389551e-01 4.263302138989209962e-03 -9.131801542331148269e-01 2.096820862592072565e+00 -2.002922855355259824e+00 5.158122848936464999e-01 9.842387489541943868e-01 1.590221740319138100e+00 5.093088274141903682e-01 -1.006179824854797289e+00 8.917314892438406304e-02 -9.366467836219984910e-01 -1.026607807647091641e-01 3.234174571057327974e+00 1.088564678284486220e+00 2.104568718654694859e+00 -2.214422309921566800e-01 1.222736456443050679e-01 -4.564934493518905678e-01 -1.417157448286457067e+00 -2.301805793662257571e+00 2.963926037522068291e-01 3.873420214170164022e-01 1.433886185530692359e+00 1.153905613083999304e+00 7.222459298016775664e-01 1.587651844006161994e+00 -7.798960687715825735e-01 5.079012039961005032e-01 -6.049793005994108519e-02 1.058278844254131185e-01 3.906954536032629377e-02 -2.844543490349413228e-01 2.446644483946506243e-01 1.008060288390353332e+00 6.275603535855760473e-01 3.955760477833537569e-01 4.207030649677914735e-01 1.324823691270854420e+00 -2.039940265120617491e-01 -1.112420571011370818e+00 2.664299312391056329e-01 6.593653900776685894e-01 -3.340632939452167216e-01 -1.461790275514351922e+00 4.602495141477044860e-01 -7.864669935629545749e-01 -1.842852865582644273e-01 5.533253991492023127e-01 5.545193844594170640e-01 4.503995425356873694e-01 -5.040941996650161183e-01 -1.002449025335198973e+00 -4.234411149017541232e-01 -8.073883723793794376e-01 -2.898525602881139585e-01 -5.562825636086687897e-01 4.155488775190951389e-01 6.599642473650091379e-01 -1.236111726179843495e-01 -2.641378215065540713e-01 -6.883157071414881534e-01 -1.485563595128278402e+00 7.514827988212543497e-01 1.072882036967202746e+00 1.187796649070805843e+00 1.214696531671421553e+00 1.991699061514397240e+00 -6.527365286254175336e-01 7.452290066359836818e-01 -8.760942080632196927e-01 1.224366189350484468e+00 5.818876852022479840e-01 1.243728853058008621e+00 -8.152575798318912881e-01 4.207968217643026088e-01 -1.556847352366776682e-01 2.195445617681999639e+00 4.124443548288408423e-01 -4.073173963531638853e-01 -6.138228818769901896e-01 9.375419908956524884e-01 1.631086890738239759e-01 1.402730381694232253e+00 -2.430104345763911267e-01 1.597860605352340313e+00 -1.799376492973389086e-01 -2.446775958945539564e+00 5.003073198111661346e-02 6.934759847200278049e-01 -1.466498973126182347e-02 -5.145979534110606268e-01 -2.867804525398743865e-01 6.942612808519281753e-01 6.354179710602101405e-01 3.331541610730631708e-01 -1.019082047960883752e+00 -1.430836858918992649e-01 -1.573167720159943217e+00 -5.817840617876154224e-02 1.346217266050290240e+00 -7.192017850036813709e-01 -6.491702023382932563e-01 5.004016885749826837e-01 1.008809222878401579e+00 2.357435836851994537e+00 -9.493456254200984823e-01 -1.459880789309163651e+00 1.161011113493004565e-01 1.513663383951637131e+00 -7.946334790331824882e-01 3.076291361099183774e-01 7.874458236700516700e-01 2.253437891459607600e-01 1.228974542668334280e+00 -1.014185626897483372e+00 1.690438450841710960e+00 -1.912414779840417189e+00 -7.548670848000207934e-02 -9.375760453111534054e-02 1.176784396506713959e+00 -3.514580091184944521e-01 -1.103554106438770610e+00 -1.977656246304166254e+00 1.393184080987979745e-01 1.269920823497334483e+00 9.894460997562762317e-02 -7.373237652906394768e-01 4.136760172179465012e-01 7.335765529282796127e-01 -1.351801745678099076e+00 1.093154207943925815e+00 9.914451226555220931e-01 -1.652993409961788673e+00 4.207298183294139182e-01 1.449960644526698594e+00 3.382069104969681606e-01 -8.000793124669609568e-01 -2.354742762722037974e-01 1.294431487834972749e+00 8.905936441848709695e-01 1.753922498104221184e+00 4.867288395871083306e-01 1.056445286481312862e-01 6.518222860970890320e-01 1.198359382924922389e+00 5.191805861471840977e-01 -2.669885777314908726e-01 1.156139406254528268e+00 -1.307517113542896015e+00 9.783074340126172164e-01 -7.556830520980557520e-01 -7.008964162345158178e-01 1.541731609604653386e+00 -5.821345509442480415e-01 -1.714343460353248139e+00 -2.328838235253276323e-02 9.312359456071735986e-01 -1.656867798982421869e+00 2.267858872064821174e+00 8.538022713854704904e-01 2.083424251981340181e+00 -9.728700620749638484e-01 -2.086218630767851592e-02 -4.580070312466442140e-01 2.088113066424171826e+00 -3.147072230518381808e-01 -2.741982441929989855e-01 6.334038947421054278e-02 -1.097877286351913728e+00 6.675748204536570418e-02 1.531807065343626373e-01 8.792018169879168843e-01 1.201615689783390506e+00 -2.142196429847108785e+00 -9.920532020416865659e-01 -1.336062402537180338e+00 -1.708001116115347717e-01 6.927215777707538269e-01 6.730882758342947303e-02 -2.464312376897531687e-02 1.054051999367455528e+00 1.170653391576911284e+00 6.822916242097595285e-01 8.354921887761730392e-01 -1.313774886903673167e+00 -6.773295707600961446e-01 -1.866746884315294841e-01 1.109754626097728542e-01 3.662043731227067056e-01 1.175669493147692091e+00 -9.700023213432281688e-01 -3.074052792552549596e-01 5.592869153884213462e-01 -9.138078042461363071e-02 -1.039311327327554935e+00 -3.812736843242922613e-01 1.459464275248161025e+00 1.001251382943888490e+00 -9.579893899646598765e-01 5.019284640229549899e-01 3.819192354810308498e-01 -1.260917839181335598e+00 1.097663555611706920e+00 6.807449595065953041e-01 1.023590940498514845e+00 1.168624942984740844e+00 -3.443344056502044004e-01 -6.869295814529993160e-01 -1.028236621688061181e+00 9.408298729528932203e-01 1.426968939746150244e+00 1.599644704946253937e-01 -7.677084908126411422e-01 -6.436283036515378919e-01 1.819195487895986785e-01 -1.597832516221080468e-01 -3.538445810959519044e-01 -1.209105406654250370e+00 6.010174818742563402e-02 -5.315674092411805107e-01 1.000411195110842533e+00 -2.757499042455484051e-01 -4.684582074913844485e-01 1.694239045549378542e+00 2.576776323616620790e+00 5.355368060339892322e-01 1.266994895148544131e+00 5.692509840921474717e-01 1.720333969543567543e+00 1.108276857862797060e+00 -1.043550472467361878e+00 1.388350701121151831e-01 -4.854595392361741313e-01 -2.989209544496563842e-01 4.703215822580263106e-02 1.289390705763970635e+00 3.219641325066355808e+00 1.555661794588858171e-01 -1.374758282678333332e+00 -4.602525754277974057e-01 8.061727175238422305e-01 1.039670352990683666e+00 1.895866935475586379e+00 -6.761825057359083235e-01 -5.769718874088993754e-01 -1.511768243676984147e+00 -1.027483683279812432e+00 4.903158596052580864e-01 -4.858720171419189104e-01 5.292370207275208793e-01 -1.122058806078102267e+00 8.771646325571188507e-01 9.361615549327211294e-01 8.271214393501371553e-01 -8.439128870708459962e-01 -1.129285600013050894e+00 4.153770151298686875e-01 1.817917135264052408e+00 -3.876116561976546138e-02 -6.719126053160048850e-02 8.154989927839915165e-01 1.898187645182285721e-01 1.185668769873024914e-01 -8.788170018124324967e-01 -1.032583330199111860e+00 -2.219748771245306021e-02 1.311738633800815235e+00 1.453594191728189378e+00 -7.051924794329833546e-02 -2.636630180400821200e+00 -5.135710579964838374e-01 2.311883521994166080e-01 -6.640407811479160927e-01 1.169535264347612014e+00 1.017919817450578579e+00 6.778537376181077434e-01 -2.638567339884164475e+00 -4.235657285388332860e-01 -4.808214982440290330e-01 8.121223474928080943e-01 4.728146783115094731e-01 1.035404623049638539e+00 1.278137296770635922e+00 -1.355540597997641594e+00 -8.158154803607924332e-01 1.038404110809030945e+00 1.543745913606650033e+00 1.338100746160786114e+00 -6.982283095181602839e-01 -2.137280082756821409e-01 5.220528012790640604e-01 1.251630503042166609e+00 -1.055748308460671581e+00 3.522871151227275899e-01 1.144180131701198144e+00 -7.967080017313243889e-01 1.132735072459072567e+00 2.912293083611052769e-01 2.786257695389039224e+00 -2.195204119333840076e+00 8.529524079437961204e-01 1.576057545787514225e-01 -1.229298246533451211e+00 1.676004224440359902e+00 -4.512207110276211797e-01 1.829155189491350253e+00 -1.592832373966937443e+00 -5.665606809323562310e-01 1.203515448701539370e+00 -2.071075427483279330e-01 2.268149002049970608e-01 -3.281664301767794001e+00 2.406399031640046315e-01 8.617846228196232028e-01 1.306099660617899172e+00 1.868889466181435699e+00 2.026683134397191111e-01 3.381514462982702640e-01 3.874717669800463171e-01 1.291084371572492895e+00 -9.023134875294259727e-01 8.957164996797637446e-01 -5.512814750273929976e-01 -1.670676656910234925e+00 -6.216300095178566298e-01 -9.473469266393562405e-02 2.830633835295588013e-02 -2.761549101108122795e-01 -1.432414566639655273e+00 1.505892633788328272e-01 6.088841572113776746e-01 -2.267680709052889654e+00 3.027315590785332189e-01 1.867461055740276432e+00 5.284307477290401955e-01 1.104285179946183248e+00 4.115704759263748014e-01 -5.356728728273828510e-01 -1.162784923819579624e-01 1.315393102792955071e+00 2.787545599472306401e-01 1.020294762447316206e+00 -2.708317182753310903e-01 1.113324228254883863e+00 -2.392528422312862890e+00 -2.439273540058919942e-01 7.823020512099017054e-01 -1.503277849644612862e+00 1.216442999953962545e+00 1.102118980362042366e+00 8.888465293316973048e-02 2.170544908879727952e+00 3.419655355437383748e-01 -2.305751664149559288e-01 1.096982499007832068e+00 -1.354576758359795630e+00 1.970226364071669123e-01 9.133099979791217127e-01 4.754682436855823258e-01 -8.741493703733919096e-01 -8.315478817207344608e-01 5.236853910493660669e-01 8.796234805728030404e-01 -5.734491848979598183e-01 -5.042999941311816503e-01 -3.667945815353065853e-01 -3.955586173112018988e-01 1.658386777095693931e+00 1.060428927837588631e-01 1.649570673975602197e+00 -4.869061113304665733e-01 3.188245690875656790e-01 2.519267893380756185e+00 1.887246923653414177e+00 -7.530578503676149671e-02 8.128605750882715864e-01 -9.678905761780315364e-01 1.166155354484168072e+00 -1.446360145192645330e+00 -3.192906010330153199e-01 -2.267213439239206679e-02 2.611643734323224053e-01 1.308478142036306524e+00 -6.354668742642899382e-01 1.038046991675149577e+00 3.293525359068952274e-01 -1.969414177818775480e+00 7.095375404726959045e-01 3.059170131287219929e-01 8.927228631067788411e-01 -2.221081767679924657e-01 1.066422232922939362e+00 -7.092541990559350085e-01 -1.699508851230357109e+00 4.886978130683108934e-02 4.601462778469032067e-01 1.394728277531572136e+00 -9.583370578794317973e-01 4.684838163447579973e-01 -3.634836578647929750e-01 -1.449529004357000828e-01 7.233218825749583303e-01 1.097660678559512659e+00 -1.425794769606323786e+00 -1.659446294627505036e+00 -1.372326764071123417e+00 -6.639484202110086386e-01 -3.370500476970593184e-01 -4.094480888990040951e-02 4.422059205063672560e-01 8.082644782758122148e-02 -4.198114234253630395e-01 -1.121813480488055223e-02 -2.543927409635985959e-01 2.346614480103041966e+00 -6.509313994432950334e-01 -1.727352008945179485e+00 -1.364395486613915631e+00 3.907403461104835829e-01 -7.405085203609058642e-01 1.378371513743219534e+00 1.215914705616506941e+00 -2.128870971391335146e-02 -9.905838599432068570e-01 1.096595987832785335e+00 -1.500343558503912433e+00 3.667386459103169627e-01 -7.969013743724077115e-01 1.425363707707287819e+00 7.757789790467434221e-01 9.056603026907946719e-01 3.011892152993574934e-01 3.719095822043455013e-01 1.117483695097216900e+00 6.366854863146147459e-01 7.963161341291072892e-01 -1.576082603413300642e+00 -1.928338830664767967e+00 2.411255260831776326e+00 2.514482095662929489e-02 -6.891270375293154782e-01 3.498835623356227331e-01 -1.704018673105348047e-01 8.323303832167792959e-02 1.483767178973164125e+00 -2.199425365943175059e+00 9.892455457239400785e-01 -5.558713958900741714e-01 -9.558243918085740365e-01 -5.437338338183047570e-01 -2.181179653660656470e-01 -5.351163716856522923e-01 -6.467258180678692181e-01 9.687898226238160493e-02 2.033842906851776877e-01 -9.240289987868085531e-01 2.011181064186493284e-01 6.103599332316604897e-01 -4.864990615498856474e-01 9.223303289307609176e-02 -1.668951355909770395e+00 -1.528395020183685560e+00 -2.403414130324301290e+00 -3.197830082590776835e-01 -8.077372471176024193e-01 -2.138201210236893246e+00 1.241568631237624620e+00 -2.732165095483019890e+00 -2.629231574848909236e-01 7.153320948536676105e-02 -4.629928060602556822e-02 -8.785261139689864995e-01 -1.645329040918374952e+00 -6.409871066933421346e-01 3.414537771747448436e-01 1.049025496627509657e+00 -1.568122628421912301e+00 -5.611307317483916340e-02 7.818164289779586662e-01 -1.284510625976947207e+00 6.271186524102579929e-01 6.096990009124647614e-01 1.713628259448086277e+00 -1.195254158454005955e+00 4.121885205995844959e-01 9.131284264836547759e-01 -1.172353891748418170e-01 -1.395465654870903460e+00 -1.936761273473645462e+00 -5.702067163661320714e-01 2.190655959544760556e-01 2.276854890596131664e+00 1.237614603279514336e+00 3.608516584235139657e-01 -8.358648010176072951e-01 1.746361624978143068e+00 4.442526138764532062e-01 1.026319157790558156e+00 -7.571347908766386248e-02 -1.672557178533322642e+00 -9.717043348077480935e-01 4.683933670834963259e-01 -2.282870167750119084e+00 -9.368222305066150613e-01 -8.121837659993447200e-01 1.450048923997744099e+00 4.488912031775667555e-01 -1.230272445724426150e-01 -3.003586991087551783e-01 5.537424565761214224e-01 -1.341213607877470536e-02 -1.495513619595918886e+00 1.049056961507624841e+00 1.164268388102945639e+00 6.548309900157487373e-01 -6.024284967650184175e-02 1.080875170671387497e+00 8.335459753729759225e-01 -1.857504415933580733e+00 2.055115603780632849e+00 -1.785751883443377208e-01 2.134094566727714748e-01 -8.268601772821435603e-01 1.691614951591852434e-01 7.790001686117874469e-01 -9.921996845437600632e-01 -3.406209884638277119e-01 1.409958481225156213e+00 8.040034759424345978e-01 6.399616833644460323e-01 -1.459175934773654093e-01 -1.268151289158344408e+00 -1.081155993441643481e+00 -6.557536960066548959e-01 4.778690658394348922e-01 -8.524420245913194583e-01 4.361922104495194463e-01 -8.422520377803209557e-02 -2.072458300171088064e-01 -1.517708005617878886e+00 1.139877078263311194e+00 2.024166728856230113e-01 1.458791373490566923e-01 -1.845499742137725940e+00 -5.970206700627251895e-01 1.207041800444000446e+00 -1.004891545822433452e+00 -1.053721108922930805e+00 -1.784299841818718368e+00 -7.939151464091562804e-01 -4.501898373280409892e-03 4.017094311174891907e-01 -3.423104950036713334e-01 1.140820541819123957e+00 1.074513187000599945e+00 -1.041016355941744020e-01 -2.967358933210531569e-01 -1.247641636604228221e+00 9.143918217718986774e-02 -1.366333837532943907e+00 5.816658948028574638e-01 8.742666547300175228e-01 -8.254525804672282474e-01 -1.387955838756945282e+00 -5.626189956954982252e-01 -9.870344854602398632e-01 1.911955114360474051e-01 1.639610990960913117e+00 -1.431797262753722322e+00 -1.731045578752549996e-01 -7.883283441958931492e-01 7.549279806445104990e-01 -4.121877640498729511e-01 5.847813337788907440e-01 1.238056100309636420e+00 8.962840727297669008e-02 2.033114055265712039e-01 1.863516237772349760e+00 -1.916115659771539859e+00 2.160795703266515100e-01 -4.409114890118947527e-01 1.379551417462573926e-01 -1.186320842744156723e+00 1.245278793719397425e+00 1.260695559095994289e+00 1.373902553119195347e-01 6.553878583938265168e-01 -3.514935975869001861e-02 -1.541161418803007166e+00 2.735182268712242348e-01 -7.864314976984208838e-02 -1.769676268974471611e+00 -4.264276798314798889e-01 1.443499089916566058e+00 -1.481209144666577604e-01 9.279646609062042195e-01 1.030480573415250234e+00 -1.112848347681811845e+00 2.184289795324735994e+00 -6.826608916176066799e-01 3.743412630563402316e-02 -2.171595898728671870e+00 -3.311779639948200793e-02 1.193029062057694434e+00 7.593804605106499461e-02 5.592564533777653057e-01 -2.472079106901716450e-01 1.371080800815726031e-01 1.849184511654946295e-01 1.854225603959357427e+00 -6.222096559799212834e-01 -2.104006159527070707e+00 2.919040223080962004e+00 4.963039444724314658e-02 -7.150176010660612702e-01 1.141865158116973200e+00 -1.051771091972221184e+00 4.187865579995952436e-01 5.593158749094826465e-01 -7.073056035543084930e-01 1.184868316245414777e+00 -4.392404025506099763e-01 2.550601468002832162e-01 -9.422083259730825722e-01 -6.881859601572798413e-02 -6.132409949897801305e-01 1.654902021429476511e+00 -1.819481881396919798e+00 4.736664066653825667e-01 -1.011173585133411379e+00 4.249575916581743718e-02 3.206992217142924373e-01 -7.300419999909688595e-01 -5.412663230567893446e-01 -6.674351009197628803e-01 -1.605087549579986117e+00 1.169278684736888785e+00 -5.611388402512245133e-01 -9.260767422252462744e-01 8.915766141096809205e-01 1.911711148014928474e-01 1.506188849764032778e+00 1.349247560296955140e+00 1.199988917367326824e+00 2.533382016589350361e+00 1.061654127155732708e+00 -1.574741202295567022e-01 -2.335713498567190960e-01 -8.070956443814524262e-01 -7.183032428900315569e-01 -1.226771290686234472e+00 7.838716436226301765e-01 6.957624819606577082e-01 -8.517414086962660225e-01 3.685137785731878446e-01 1.613038986097875327e+00 -2.123233202084613691e-02 1.417612064408485528e+00 -2.169972120534012783e-01 2.436208787759033823e-01 3.714122221247545541e-01 7.167239757707752901e-01 -5.240335417370404342e-02 -1.878935906293235369e+00 -1.329451542350951643e+00 -5.785340247029947536e-01 1.200409435783420964e+00 5.700384380544126772e-01 5.318015946423771956e-01 4.998197779317357647e-01 -8.253649120011426199e-02 -1.207666636991101994e+00 4.511482184024144249e-01 7.059196610166594832e-01 1.752757385286189296e+00 3.631616730781466740e-01 1.976292926451472809e+00 6.804936553331879523e-01 -1.484970480642115176e-01 3.876269881157825559e-01 -1.253860254583233358e+00 6.213850348727305989e-02 5.063687207315660244e-01 -4.518046938543091029e-01 1.061547956765626494e-01 -6.860806060887202351e-01 2.589640396266686476e-02 -3.967953818768201191e-01 8.536879759726604400e-01 1.739139271267899356e-01 5.335151705859684235e-01 3.883211042244317235e-01 -1.030911116201475686e+00 6.267652091775285372e-01 9.177200736498262179e-01 7.542447574231859742e-01 1.184205449315273384e+00 -1.093087053627854299e+00 2.636145491823831954e-01 5.831307759717616612e-01 -1.077777883598124431e+00 3.114350842038281497e-01 -2.628870736789546969e-01 5.627404997392978503e-01 -1.631987852936000571e+00 -2.877591629246596949e-01 -7.298941132092766626e-01 6.564102546030986529e-01 1.736034891203686037e-01 1.400759010429814211e+00 -9.748554215457659877e-01 2.140479702874884538e+00 1.188919206207151996e-01 2.081293821561778223e-01 -2.415353443333263794e-01 -2.617267088267434261e-01 1.320775131557464732e+00 -9.564584026300958497e-01 1.006653873537879829e+00 1.688345882625160055e+00 4.304490065171777124e-01 5.977344505797265173e-01 -1.341985466161218277e+00 -2.951172966025268907e-01 -1.820062094467419067e+00 1.452769711801814578e+00 3.795605172415876805e-01 -9.106285271794933855e-01 1.274728961240723324e+00 9.758264522831441301e-01 2.084552988552959008e-01 5.115696385000925162e-01 7.593629887189956573e-01 3.308654465570298187e-01 2.153855151182630490e+00 2.101209103629756214e+00 -6.155449427352582825e-01 -4.212409040972104890e-01 -1.371194709854728133e+00 8.059437141628060797e-01 4.862722885238858206e-01 -5.742721987148359242e-01 5.258800988320401215e-01 1.280553194379703275e-01 -5.564413620676115224e-01 1.321479750862444735e+00 -1.501854720367271634e+00 1.367443005508196974e+00 -1.783791092290357705e+00 -3.793987447347866859e-01 -4.153555633995918983e-01 9.676143832014366675e-01 3.480901554341829240e-01 -9.280367341092188305e-01 4.467271689445487803e-01 5.000070403831220478e-01 -5.631851761503664511e-01 -5.837879939034363863e-01 1.175697552073111884e+00 8.792451160370557961e-01 4.373499982430110178e-01 4.763402563879921003e-01 9.201051554760728557e-01 -9.592889184653075052e-01 -2.922956750009463867e-01 -1.037040964294062118e+00 -7.244893117007471517e-01 -9.720743610038087290e-01 9.510322188008021316e-01 1.120836278922707763e-01 -8.605288256359717725e-01 -4.755083925451122351e-01 1.652305514070592229e+00 -1.094424363467584316e+00 -1.211099087561886764e-02 -5.929197802266142903e-01 1.352670152553800076e+00 -5.476416706994785555e-01 1.041418015654897375e-02 -6.971706597813097650e-01 -2.513416099165758366e-01 1.967834119226041234e-01 1.627287840621411685e-01 1.244552950477066267e+00 -1.268733666289255879e+00 6.118053380083182669e-01 -9.991315703916562319e-01 -5.793368768893283338e-01 -5.499199032938661968e-01 1.096238912411023669e+00 3.688547806811177110e-01 -7.120297481210008383e-01 -7.729331539375041693e-01 -6.032634082305208256e-01 3.538411395944257354e+00 2.717093598375273089e-01 -8.138447886710633572e-01 9.207417730679992585e-02 8.825055686912062214e-01 -4.537265735319094273e-01 1.390424038382999328e+00 -8.000801718231144166e-01 1.579812734877122482e+00 6.054267710547044101e-02 7.339593030721026645e-01 -9.890033210356534710e-01 -6.820932733594842201e-01 -5.911449997289255354e-01 9.194084359300171982e-01 2.242506240236036952e+00 -4.086100008319877852e-01 1.657610072902094833e+00 4.454162309617262783e-01 3.827164841881909862e-01 9.304585755951966242e-01 4.494909469791819601e-01 5.937838794174475909e-01 6.114575957854008204e-01 2.875638562813784826e-01 -9.684991585406248493e-01 -4.736909253860189239e-01 -1.546115484627470782e-01 -1.639427886508702192e+00 1.584208926164550890e+00 1.049909265513165657e+00 2.223042030159494864e+00 1.585053480784923696e+00 1.491774357398486295e+00 9.906168866107271098e-01 6.066070706531011547e-01 -3.968965123575587950e-01 -1.032724287867016422e+00 -1.293643121304839161e+00 9.954711570330982973e-01 -1.505475838169305636e-01 2.841101231115277792e-01 1.999440809420575560e+00 8.575733756868501034e-01 4.556485407055534398e-01 -7.314577827243745785e-03 1.466351163637721333e-01 3.467746406134735726e-01 -2.307393003088168415e-01 -5.361325172665776240e-01 -1.454944414172236078e+00 -5.355920872549038148e-01 -1.128305252580210860e+00 -2.938598565925133466e-01 1.373776729841293287e+00 2.494322333520745394e-01 7.753885343008881659e-01 1.654316644457167751e-01 -9.413929840450488973e-01 3.615989877895908755e-01 5.434345859531624079e-01 9.241640384764142624e-01 -2.117419905886547049e+00 8.107399309619504890e-02 -1.331999370358013968e+00 1.575690680183124137e-01 4.784309316020473601e-01 -6.444372637235351586e-02 1.617085552854623520e+00 -6.092761534705646298e-01 -5.031126111620274344e-01 -1.735908474375360555e-01 3.828300872223703299e-01 8.086328014109172013e-01 2.717036361678369372e-01 -2.707029996735981214e-01 9.030150640791539951e-01 2.613390134792635155e+00 1.852755395290587304e+00 -8.163514781958127742e-01 2.612639942945160221e-01 -1.070788763814393363e+00 -8.534843172889418073e-01 -5.192070515413702569e-01 -5.343473749551727048e-01 -1.481881691527257017e-01 -8.260451141168118072e-02 -5.393763113196035075e-01 -2.032648724317587946e-02 -1.763772681410968879e+00 -7.319263143393858195e-01 -1.277033366601118880e+00 2.161843660435100567e+00 3.828434350646202078e-01 -7.181085277090816232e-01 6.792864886102808475e-01 4.941056614022770743e-01 -1.121618276938180919e-01 8.148214053193126860e-01 5.734339846198869273e-01 -9.034149727781417560e-01 7.668264779753934945e-01 -7.905974527861820977e-01 2.644919983451620826e+00 9.873457199606312518e-01 3.279428370534298587e-01 3.101992069396034779e+00 -4.889627444802550627e-01 1.718951047466093618e+00 -4.593852439188109149e-02 1.069288410789039023e+00 1.101010438863904373e+00 -2.172476752827803281e-01 1.063913375403609113e-01 1.237033633543543232e+00 -1.686025307044970167e-01 -1.381262020458634554e+00 -8.675397353773298126e-02 -4.498201511120231699e-01 -2.131244906801306183e+00 -1.761432965707945497e+00 1.026252810389125525e+00 1.869603262396064003e-01 8.209408398906110627e-01 -4.551130049490241247e-01 -7.264604109099286333e-01 -8.171787388899733884e-01 -3.720165123223931336e-02 1.119591555273464351e-02 -4.371801364047977478e-01 -1.580517256020224748e+00 -5.072888625347277136e-01 -7.078140839287129504e-02 -3.913013555516891562e-01 -5.691420427016523620e-01 8.023864488592249433e-01 1.203590740918786706e+00 4.594642362981475880e-01 -1.631036193034324233e+00 2.123970964583667687e-01 -2.386477678590109008e-01 -1.047118492950052937e-01 -2.445012563317395804e-01 4.257928405348188616e-01 2.425027443752703349e-01 1.051203544002644596e-01 4.309252062624300272e-01 8.751565486217149914e-01 -2.651051711113383558e-01 -5.249181634329104229e-01 -8.953455913203879624e-03 -6.307040678651398835e-01 -1.206319861485676714e+00 6.490900540823411891e-02 -1.311228455045060012e-02 -8.131421548970101387e-01 9.739390567792145514e-01 3.808866755166880891e-01 5.775599107044951941e-01 9.806422193047743541e-01 5.602446965996793482e-01 -1.390323552759786530e-01 -1.907100513044080348e+00 1.463540594412270801e+00 -1.629062695388179050e+00 -4.390593563282783607e-01 2.851995332742082723e-01 2.209019749529140597e+00 1.108349088510286684e+00 -3.679947510572160185e-01 2.053251183524202439e+00 5.388678706913337946e-01 -2.780550869781963086e-01 8.642399584471646135e-01 3.236246517685649193e-01 7.869756182274599832e-01 -7.593854034273855858e-01 -7.755673768889857767e-02 -8.450999540128989332e-04 -4.422008314885595426e-01 4.392264664845639266e-01 -1.947186025999456005e+00 5.135937315784836477e-01 -1.822528996735838680e+00 2.224363871327666442e-01 -1.119312854732511076e+00 1.895732296826429852e+00 -1.082851886794640173e-01 -2.701309805607944314e-01 3.800576270155741065e-01 -3.268203137774045031e-01 6.064018719976769223e-01 -1.542493092644820152e+00 6.802518664771618484e-01 -8.153036572409634308e-01 -4.965200363053878241e-01 1.373913431459490520e+00 -1.252011472617393428e+00 8.507964470069219187e-01 -1.266749769491374744e+00 1.145689098625641139e-01 4.864940391594188562e-01 -4.322851989961466468e-01 7.341747337135393625e-01 8.052922012836142285e-01 2.174975138908914751e-01 -3.822701814036570389e-01 -1.224041768394865226e+00 1.319201830217392180e-01 -8.196593752713476899e-01 1.036022663857403131e-01 5.440668463748430383e-01 3.554486276742199191e-01 -2.385747943183646580e+00 -6.705565802068005343e-01 7.271605677002597190e-01 -1.597676910871713485e+00 -3.012394488613741039e-01 1.226524089367131642e+00 2.779828601210389549e-01 -5.568450307287843293e-01 1.810497309982513903e-01 -4.314123287940042073e-01 -2.652537564186803754e-01 -9.160918332123245689e-01 4.162602567577359247e-01 -5.126210056799564985e-01 -6.461165353350940554e-01 2.905853756751059502e-01 -1.210303658478499439e-01 9.690200730993338007e-01 3.536245682240448107e-01 2.588642707154933942e-01 -8.264228295080040532e-01 5.129618024523063119e-02 -5.862479893039572731e-01 -1.715411785243074139e+00 -6.049949016841652538e-01 -1.429953251466106190e+00 -3.329482015920329219e-02 -1.381598749918968139e+00 1.202056182893963099e+00 1.108153915646876431e-01 6.621593502363018469e-02 2.102972916920785362e+00 -8.430308840579111562e-01 -2.617216691749657542e-01 -2.862411315322206384e-01 -1.374047834919416289e+00 7.193716273811203710e-01 5.560091775247292256e-01 -6.344796232030421868e-01 1.657699202617427980e+00 -7.332035194271683265e-01 1.188253975712342925e+00 -5.957516258792022734e-01 1.331351620001815839e+00 -3.406867671124832464e-01 -1.247479180880852301e+00 -1.102137773939061649e+00 -7.319573548688350639e-01 -1.986394993976878798e-01 -4.667698873355857758e-01 -6.025877043547814838e-01 1.226729405266521189e+00 8.908686786666716317e-01 3.243023530541301880e-01 -8.230689075724663128e-01 8.719763994812408381e-01 1.000773495609423636e+00 -1.789605673016401388e+00 1.598700828001262897e+00 1.514325112165776810e+00 7.316406506340474847e-01 2.455437409353338207e-01 -1.269424806411598494e+00 4.534233004234817788e-01 1.419479997048205711e+00 -7.794294117188024229e-01 2.094646839362223345e-01 -1.613151168616763442e+00 7.276468816212330326e-01 -8.690658437309400908e-01 1.563397822644882584e+00 7.842022482939679795e-02 -1.247176895193659041e+00 1.170717606020711177e+00 3.616982972669772756e-01 -9.280319365139960697e-01 -5.951118860802221411e-01 8.237061373955795185e-01 -5.720550577860422647e-01 1.857363966924266765e-02 3.296144856469143680e-01 -8.432986229319212879e-03 2.025890582649951532e-01 2.028140426635054450e+00 2.257440674671864211e-01 -1.828944474575672441e+00 -8.414938831898495231e-01 -1.038945487879751495e+00 -1.340795394668316431e+00 -7.876027421350453306e-01 2.350262769698167276e+00 -6.046808036999304359e-02 1.579326559897663573e+00 1.206814473338542297e-02 -2.565789154527596150e+00 -2.555248503823940309e-01 2.938734366183460844e-01 1.160769489784380548e+00 -3.868411534090779313e-01 -5.730906499492639805e-02 -2.292885328772253373e-01 7.936838658278672076e-01 9.909699174458318216e-02 4.374096879502595847e-01 7.710318307598317267e-01 2.854477131354360431e-01 7.765403487087965129e-01 -1.423710559452405988e+00 -1.184140998690525262e-02 1.316782025482149399e+00 -1.674418548419739805e+00 -4.518837905892637563e-01 -3.579177540611839792e-01 -9.046849602138863355e-01 -6.435776541858004851e-01 -1.384852336045472976e+00 -1.458741546948786327e+00 1.722522548730142100e+00 -1.621006144201876831e+00 3.613175362774268540e-01 -1.338710120281364491e+00 1.091027352358868718e+00 -3.642033914327102995e-02 -9.850367590212836255e-01 -4.722641647759360795e-01 3.469082879489557292e-01 6.966363934447550310e-01 -1.556995278968154484e+00 6.681753755476743661e-02 4.352061715204891823e-01 -1.419218801165452251e-02 3.326661539437210380e-02 -1.534405615700652759e-01 5.306477625720804614e-01 -1.896106835534176582e+00 -6.342799313469705824e-01 -1.277240898662401980e+00 -5.865375829292640564e-01 1.152520217661891166e+00 5.274220921994143829e-01 -1.412702104748478349e-01 1.647059390829161307e+00 -9.894053675641891754e-01 6.457665836985684304e-01 -1.014057115792510455e+00 2.745214093583550619e-01 5.856652985986207094e-01 5.782151688567028769e-01 -6.937650628201520453e-01 2.510878349750616523e-01 -1.651668839649510778e-01 4.109495831235365770e-01 9.212028054501600893e-01 -1.960501131263793495e-01 -4.475178732295851391e-01 -3.635787919085040065e-01 4.245977453850794392e-01 -1.821517708279865588e-02 4.221914222425835785e-03 -7.837077398728674593e-01 2.461085855877511719e-01 5.160829572665069920e-01 2.188367334620194560e-01 1.172305494417107630e+00 -1.250533837601145670e+00 6.666867310184108053e-01 4.497879534301570947e-01 1.515111390205974851e-01 -9.598198112966817297e-02 -1.043496396466444764e+00 -6.672253523599254166e-01 2.655450230944823020e-01 2.847818896256221199e-01 -9.912116203989018715e-01 1.438825864917350483e-01 -1.069837288103975048e+00 -4.412605097065634974e-01 -2.509211271539291688e-01 -2.495032903045351969e+00 -1.243412129706290115e+00 -4.516491201522017662e-01 -9.604027899100652244e-01 1.404402025979493374e+00 8.669830005253137406e-01 1.713074031364024030e+00 9.546458794167972384e-01 2.228393639725464170e-01 -1.212596723932989562e+00 2.307561806847175656e-01 1.464130791838703871e+00 -1.287576199881725891e+00 -2.341863830077424713e-01 -1.657708740586265828e+00 -1.400866922402564108e-01 8.864675408765962938e-01 -7.951180570737809150e-01 -3.973508402252793476e-02 -1.114800535225968003e+00 3.467645344982318856e-02 3.952143870000605907e-02 -9.542017405000487174e-02 -1.608296093123068982e+00 -1.782223936612767068e-01 -7.450001394549539135e-01 1.455416301796664147e+00 1.609950657839635424e+00 1.180845279234129297e+00 3.255222548112159386e-01 1.464791989537191474e+00 -3.171132578372360955e-01 -7.539936158553704748e-02 1.152445439754218093e+00 6.391148983170821252e-01 -1.211019285241923482e+00 8.027644590521371137e-01 -1.634556640759000645e-01 1.104047655272875961e+00 5.286992137366886002e-02 -2.258090879741815882e-01 -4.356407358734394608e-02 2.697446678797570802e-02 -1.286302221456580019e+00 -8.252841792577537694e-01 -1.347230301170357469e+00 -1.175001787870359360e+00 -4.594094915598760376e-01 -4.463317296110922983e-01 8.317581955401971427e-01 -1.656756665257374528e-01 -8.061237906638648587e-01 2.702683764047962844e-01 4.926744904462045938e-01 -2.603939895058998144e-01 1.209897778565080850e+00 -4.570939128121982442e-01 1.521999671160019885e+00 -5.843488400616919654e-01 -6.338931655532457077e-01 -1.430122773168353678e+00 -5.162308235596412276e-01 4.793196823171288479e-01 -9.144292834126919178e-01 6.400044931275792326e-01 -7.761260770129498054e-02 -2.887738840707557153e-01 -8.779060398220501771e-01 5.101900692847830543e-01 8.823450259061644818e-01 -6.956162309181382897e-01 1.904752848879947669e+00 -8.772220418368414929e-01 -8.358972689984969437e-03 2.035069168313684784e+00 1.923528814374352303e+00 1.665172026448141773e+00 1.660793426668205841e+00 -5.110481271130581371e-01 -1.027819382775118973e+00 1.336517194650494456e-01 -4.994017397565819194e-01 -1.447298391294464581e+00 9.630646515316233502e-01 5.571364731112885549e-01 5.284598587321622798e-01 -2.745388903902760691e-01 -3.684289976540811029e-01 -1.090447314480799124e+00 9.053523051359708695e-01 1.094616060032886251e+00 -5.477536276802287274e-01 -3.338475117534252523e-01 2.937904340571987905e-01 1.268974886526149648e+00 -2.903730628031562233e-01 -1.137979520903036557e+00 1.149915789152835405e-02 -5.603512846138124504e-01 -2.446295842876266557e-01 -1.268561577651941441e+00 5.029864804538745071e-01 7.393165697883422594e-01 -6.344513489838220499e-01 -1.261740104889489178e+00 5.267724644449122140e-01 -4.319902118684744163e-01 -9.866665000268949326e-01 -7.068193309966495086e-01 -1.277171128364042119e+00 1.338943320589250641e-01 -2.548164470981626017e+00 -2.754762847865673686e-02 3.846721990788583567e-01 -6.817218381530871785e-01 -9.195643195268268788e-02 -1.239955775662427540e+00 -1.143747784684400193e+00 8.451583224704265485e-01 8.408191715312762771e-02 1.555352784863986315e+00 -6.964499099813339367e-01 -2.769309376904321995e-01 -1.273134452935501315e+00 -9.316944320053528461e-01 1.356667580996613331e+00 -3.188666705389630596e-01 -6.230729304959432557e-01 -8.137216552038314399e-01 2.029686085992506772e+00 -8.967967453063756256e-02 7.584725103243661337e-01 -4.033794302828875300e-01 -9.417568661303937771e-01 -7.943311263773883413e-02 -1.214868268095101511e+00 5.133382505708782295e-01 2.427823179947089516e-01 -4.103752775406905862e-01 -1.035409101695481171e+00 1.301089098618343209e+00 -7.904470193625962038e-01 1.194708963324943252e+00 1.128424621587640342e+00 3.721235883959720936e-01 1.381948821335413635e+00 -4.414617855872113306e-01 -4.590591178144007856e-01 2.629635810845399324e-01 -1.433771458823648759e+00 -1.201831538868364663e-01 2.455729066925728676e-01 9.907061738841931309e-01 -7.658241884021906865e-01 -5.140675053507707259e-01 1.888417093039958861e+00 5.844734877210832069e-01 1.675225025618041763e-01 -1.442130097954428480e+00 -6.346751202384282031e-01 4.298666818793351330e-01 3.349570766910039271e-02 -1.710418296541063310e-01 -1.131111845940008021e+00 9.240228023891764453e-01 -4.634449534259572623e-01 -3.375368722174019176e-01 1.855171424846745021e+00 -6.943237063603178161e-01 -1.027725023900370793e+00 6.183891239234368120e-01 1.666955810547797512e+00 -4.352410194518069320e-01 -4.989472503911374646e-01 1.285345646247510798e+00 1.049059302832955343e+00 6.272440933813734631e-02 8.709661171273649360e-01 -1.837382837292594884e+00 1.479776448781809473e+00 8.130484185172963674e-01 -3.898610174422437735e-01 -1.737693376226045805e+00 1.501927427962836681e-01 -2.231346829206606042e-01 3.598488746310413156e-01 -4.364555405934772425e-01 1.773962698003210159e+00 -5.786554796131002654e-01 -3.811838483836620939e-01 -1.855643922578558702e-01 1.450141569957704712e+00 -1.088421957779972971e+00 -8.360496583119508829e-01 -1.016278261203918953e+00 1.144431187176832898e+00 -4.174751214661299725e-01 -3.260218449538496710e+00 -1.261041348380872007e+00 2.539381683373201248e+00 -3.533611593318186639e-01 4.132171818262682650e-01 7.032036466141875289e-03 1.602013339234442668e-01 -4.938031405295216225e-01 1.192167869772405187e+00 -5.848595074417375361e-01 4.547191299090341809e-01 3.136092284447686285e-01 3.669151306234482574e-02 -2.273406259059493062e-01 -8.505000504328122934e-01 7.029032545516558095e-01 1.578383037118300303e+00 5.226023451625064764e-01 3.247240428017930669e-02 6.266412998414988555e-01 -7.081002772651089350e-01 1.023345295966161944e-01 1.493694907778385428e+00 7.123432996114275051e-01 -3.883525734282204933e-01 -6.610098021003905089e-01 -2.886850761695554657e-01 2.219066466860099840e-01 5.066424771857026554e-01 9.905399624617733378e-01 6.320348122974951410e-01 -2.178950416525316403e+00 5.504395852629921995e-03 -3.192857614195041105e+00 1.362857370791801914e+00 8.287259751117582729e-01 -4.856162329822043544e-01 6.077269239960360059e-01 1.061174876961689995e+00 -1.069965733270045183e+00 -8.878579924736696993e-01 -4.832189594110655184e-01 -1.605126254750199433e+00 3.931510939008381889e-01 -1.018390679700884371e+00 -3.798474230931887519e-01 1.157077584981270446e+00 1.436102274116897615e+00 2.722610556475087984e-01 5.715838673939797054e-01 -1.445759616126192915e-01 -5.166634620851418003e-01 -7.862177192237869150e-01 -1.344928798739771780e-01 -5.083805258979406244e-02 -2.680593194373415589e+00 6.543655019098768566e-01 2.074375053258291413e+00 9.058589299675818829e-01 2.370083611779734589e+00 -1.299130865531119117e+00 1.380341382480198886e+00 6.313464972698210609e-01 -5.502203013347136684e-01 7.313804376791949169e-01 -1.212435334790136432e+00 2.291836061738750097e-01 1.942137400973576733e-01 -1.282038245443050783e+00 1.280197201758974668e+00 4.736918869980753510e-01 -1.826348116484408646e-01 -7.799711449411672604e-01 1.572001967991906168e+00 -2.460982132745087314e-01 -2.286176954034854436e+00 1.454254122809923055e+00 1.157822822826466203e+00 -4.896662464839991458e-01 -1.568687085165648698e+00 9.461305180241168511e-01 -1.550429688584553101e-01 -3.483995512422667917e-01 -1.206511373198120074e+00 3.890771864801014779e-01 -2.151102529877611802e-01 -9.138967929000871848e-01 -1.245996950915380097e+00 -1.505702085967954851e+00 -7.944723302859070177e-03 3.006813730472078228e-01 1.146429993048004997e-01 2.265374732924277934e-01 1.154945143963851839e+00 6.065350904290950362e-01 3.929682292927423881e-01 -7.582404683002472723e-01 -3.536576275759937271e-01 4.896934361732650509e-01 2.361034483782416538e-01 -1.445551837919401561e-01 4.351649495693554748e-01 2.132573438547646135e-03 -1.709895175999658790e+00 -5.337511441873165063e-01 -1.221569422495156321e+00 -3.986115454362544330e-01 1.732490415178280507e-01 2.528240857777529493e-01 -1.781839843334282747e-01 3.784556257995747020e-01 6.197812616056098678e-01 -1.617392580013164105e+00 -3.056159693601620542e-01 -3.922564935972425171e-01 5.829200273573604818e-01 -8.508655185387419273e-01 -7.133092257977977635e-01 -5.026080645523988144e-01 -5.841493906481646237e-01 1.133939975481797063e-01 -2.101781647638282513e-01 -8.351925089449344641e-01 -1.249590777095164640e+00 -2.709357528006992588e-01 -6.046554636080524459e-01 -1.254368511772098405e+00 -1.191508134146520126e+00 -1.180867683807353963e+00 -1.196465851937521085e+00 -5.305726725560035162e-02 -8.099603030600187603e-01 1.258480711964810927e+00 -2.916567142301308008e-02 -1.261388484586061010e+00 -6.680428534054742851e-02 -2.107003965926081968e-01 1.682873843669490777e+00 7.728078377152526324e-01 -3.855296065163804631e-01 -1.395232825677825028e+00 -7.865642326110968696e-01 6.767547070078934190e-01 -1.535200665423551714e+00 -6.629719882293563238e-01 6.683882962669818184e-02 1.153155197713368718e+00 9.522654144200621840e-01 -4.177748125878156804e-01 -4.430321451715498182e-01 -3.718997358488583260e-01 7.869420921202874286e-01 -2.009132344512471136e+00 -1.529419904244357920e+00 -1.276467293072918840e+00 3.497319796165446748e-01 -7.499333303323618694e-01 -2.893372666114794045e-01 2.849258091023664785e-01 -6.721728153450059473e-01 4.797965426576927261e-01 1.324445576275359304e-01 -1.035848750652684086e-01 2.402057431791294051e-01 2.013976582335861742e+00 -5.380586955377234526e-01 6.710032458413376366e-01 1.835324185419405341e+00 3.739864382188119452e-01 -3.972970170234169096e-01 -6.177744072273171350e-01 3.003282873617920679e+00 -1.212510869704448657e+00 -6.732900613115397892e-01 2.763401360034171139e-01 8.254663426524587108e-03 -6.956786978216919493e-02 1.223297853317373063e+00 -2.923186458314941838e+00 1.981771484066314315e+00 1.309703342426175587e-01 -7.432217095292938946e-01 2.697649376025137991e-01 -1.233419790744148870e+00 6.960063418317685713e-01 4.663357808431108364e-01 9.993164701249702686e-01 -1.370841600484546674e-01 8.329657889053042608e-01 -3.609915544354342920e-01 7.456022381844699121e-01 -4.436226296338078301e-01 -6.315445859342881940e-01 -1.156180163808161243e+00 -1.687284908653210735e-01 -7.903272077615810520e-01 1.572663886181440596e+00 -7.511586777029150008e-02 2.016459079877223282e+00 -2.896352928772450916e-02 -3.489725949039588770e-01 1.319772278017342426e+00 -6.916109121223245060e-01 7.649446246645630332e-01 -5.588127676126912469e-02 4.491049755717283487e-01 -1.267811273273728112e+00 8.820163834246825818e-01 -3.980853938109970014e-01 8.142344434756284555e-01 -1.301123535492575867e+00 6.334156998939806105e-01 1.206946620752980870e+00 -1.447011778688490624e+00 -8.864345793003780560e-01 -1.233212565937855443e+00 2.786648404363371023e-01 -8.158954555083822724e-01 -2.819588375429661897e-01 -7.163239746369328698e-01 -4.207973504475175930e-01 1.185865308753923486e+00 -1.789557870407897378e-01 -1.377477964591954374e-01 4.361151263720767224e-01 4.204318880906560141e-01 1.174692278378797639e+00 -4.387760883183889349e-01 -1.050130696880974934e+00 2.533901186420649765e+00 -9.978779658958742971e-01 2.812200311964747068e-01 9.689400757035996348e-01 1.678215442286728365e+00 2.873195476570069573e-01 7.112115000441118218e-01 -1.556530422153384663e+00 1.836756549956010121e+00 -6.837455491986252909e-01 -7.134950133047684995e-01 5.048417369405631440e-03 1.639561622825346232e+00 9.459536242973017039e-02 -1.430970026322174182e-01 7.442269357423665355e-01 -1.203354257091282298e+00 -3.230353721593635652e-01 5.531948501168780508e-02 -1.430789394439149764e-01 7.104100497427839889e-01 1.131319894834798445e+00 8.815846532420015813e-02 -2.840662291905023396e-01 2.522807429385426903e-01 -8.942355055757493787e-01 7.472359953808396238e-01 7.066243994929720385e-02 7.882605902307612822e-02 9.196767861384810283e-01 -4.305437046931337441e-01 5.535305577736295835e-01 5.907613157088174860e-02 1.052058367654424842e+00 6.205453554738014077e-01 -3.171664632368079162e-01 3.358693242642526999e-01 -1.315907681983533306e-01 -3.310504117521636536e-01 5.671979756812054463e-01 5.534880619449336070e-01 -9.137511588324971346e-01 -4.064883628011090044e-01 6.483195307706065558e-01 -1.175448096208534077e+00 4.085948656831837611e-01 4.250020219045803627e-01 3.762173112676927555e-01 -1.202640346346805833e+00 -1.467271900979776333e-01 3.556807266784848820e-01 -6.647537631404030201e-01 -7.947050735606919769e-01 1.774680742592817384e-01 -1.782326919549404920e+00 1.678151370115865459e+00 -4.359634693251531190e-01 7.078858729381900527e-01 -1.536851196940503650e+00 1.036552422203060875e+00 -9.358833382920231925e-01 1.046542656895247392e+00 2.579076354682072747e-01 -1.401716926277694619e-01 -2.538037264776128676e+00 1.422168715411558093e+00 1.221599013849059778e+00 4.920288097570044705e-01 -2.747664475952174001e-01 -5.107622554934055925e-01 1.851169392720094509e-01 -8.090084873940868448e-02 7.431548134271643846e-01 -3.677432940117263960e-01 -3.553693693109462592e-01 2.084963131405583425e+00 1.244183138615142736e+00 -2.187965920029787958e-01 1.442126623806836205e+00 -2.208400227595245457e+00 -1.026048356630259173e+00 3.613775459820644520e-01 1.269284703152737670e+00 1.198482120614633856e-01 3.871125088070974662e-01 -1.682264827545337349e+00 2.200276287743810344e-01 1.089377404260400750e+00 -2.198503672483671068e+00 -8.443912319374017317e-01 -6.580105810384104803e-01 -1.015533037903870950e+00 -1.175090188553283177e+00 7.999622830088513048e-01 -3.921198550596262655e-01 -1.795946248967686065e+00 -5.455420845383212036e-01 5.257176006790613698e-01 3.067850132095324867e+00 -6.278711386625458468e-01 -2.538280461170845936e-01 5.615017896734648684e-01 3.098260809285168782e-01 -1.241279080554821723e+00 2.883453624592293568e-02 7.150128392945774847e-01 -1.780572383053205532e-01 -1.001397591234938211e+00 4.731966236659028158e-01 8.085194537427982109e-01 7.772427560149544057e-01 1.607396636956277547e+00 -9.943175799433573436e-01 7.343179069830036987e-01 -6.271500854899147992e-02 -5.147344067868763196e-01 1.428138346533262215e+00 1.145368396791162979e+00 -1.337867528086967184e+00 1.198103406448679298e+00 1.735150320879998154e-02 3.092092725388576824e+00 -8.049780239585246910e-01 5.321590082091282037e-01 -7.428845745461315486e-02 -3.622859339566603665e-01 -1.467634170606725019e-01 1.242653629757707323e+00 1.836711248286360953e-01 6.326459173533750535e-01 2.443098303250380021e-01 -1.601499238672595971e-01 -6.753296561283497201e-01 -2.364603226572236760e+00 2.484803846846319608e-01 9.325919745414332773e-01 -3.773266201112575324e-02 3.515905681846734909e-01 -5.123739686203110377e-01 -4.444819729767582883e-01 1.722595892020191810e+00 5.670152425173743405e-01 -1.681873667060622468e+00 -1.102342471061261486e+00 -1.527047597800156031e-01 -1.766655639407132883e+00 -1.082101098333058120e+00 -8.950633486211876377e-01 -1.356806154644814577e-01 -1.520363244576897310e+00 1.389236889157410060e+00 1.863385978748140215e-01 -1.896912140093470089e+00 -1.874760100818556596e+00 -8.086112082549521407e-01 5.454243065635331345e-01 -1.370476102450025824e+00 2.066009865802727330e-01 -3.432725427290967968e-01 6.454728690560075366e-01 -1.116374097791383191e+00 5.778412554959743153e-01 -7.248342483504327527e-01 5.837636404013719638e-01 -1.248491109946092914e+00 6.760513793048317233e-01 -1.494909202375762636e-01 -6.792363586249321461e-01 4.398050339733785008e-01 -2.879911961079712479e-01 -2.313997356610817957e-01 -8.262177910997524632e-01 7.971906455997253005e-01 -5.821260051084641285e-01 8.300024079044056036e-01 5.865916571621141440e-01 9.623651671405063501e-01 4.816614085271597734e-01 1.079706592784812624e-01 -1.769655193090256873e+00 9.301366982070568001e-01 2.257033964335368736e+00 9.183116532665119847e-01 1.568158408510197388e-01 7.874433221676614414e-01 1.054048624709190030e+00 2.691045146712591207e-01 -8.783621015439805335e-01 -3.510299417151898638e-01 1.465114779196096118e+00 9.439352112379724158e-01 -9.883342112158203241e-01 1.582565662447232013e-01 1.885843636622145603e+00 1.363816104985240418e+00 -2.050794540730153770e+00 3.536761272384695287e-01 -9.891902082238371863e-01 -4.900234502452531227e-01 1.650725347613188676e+00 2.373285153577056883e-01 -3.844738904431005411e-01 1.148413719780023712e+00 1.157043258448964940e+00 4.058037354609033698e-01 -1.251066985637866225e+00 1.045870259744127589e-01 -1.347417373685389608e+00 -8.320329831399633780e-02 9.582981023766203865e-01 -1.699370636511728261e+00 -1.677881852748351332e-01 -2.651646832638452356e-01 -1.085571749057882673e+00 -1.287656766718742407e+00 9.964958866950461847e-01 -1.157789659925445358e+00 -3.073352019694400861e-01 -2.690025652419129054e-01 -3.994799888290835876e-01 -8.436816114897695007e-01 -7.245646540901691246e-01 7.383582032228838132e-01 -4.964581441465493183e-02 -7.052023296070222269e-01 -4.002154222886428747e-01 1.618962861328837599e+00 -4.504915527561523803e-01 9.591857337422795560e-01 -2.618482475726022773e-01 -3.052375820673419171e-01 4.156446978761142441e-01 -3.153174292571763182e-01 -1.676813859934531914e+00 1.370552589365142238e+00 -6.488240399046267814e-01 9.468181846326884088e-01 2.680088122456847910e-01 6.422951659255974333e-01 -7.828399337919013101e-01 7.319052702686642542e-01 8.988400802766670639e-01 -1.077790192938758107e+00 1.262611568048098265e+00 -9.572522526409037447e-01 2.955998989161263690e-01 3.257903659066506696e-01 -9.851873624284704922e-01 -7.129910919429288674e-02 3.461954698961144383e-01 -3.959275613633058688e-01 -7.511566335752417611e-01 8.942777778375545772e-01 -1.421770650111583434e+00 2.825223732732448298e-02 1.061366050801403116e+00 1.457192332695336767e-01 -1.105239503238029330e+00 6.659244402923727435e-01 5.559782563691930690e-01 1.029769858135442639e+00 8.626237025439973394e-01 -4.447592924574850226e-01 -6.676787181853265363e-01 4.806260398663663724e-01 9.450510155066013662e-02 -7.401853213847684465e-01 1.718545039706985689e-01 8.283585164757345520e-01 -4.816996865511751769e-01 -3.449272952452583918e-01 -4.442516688863171748e-01 1.453832549005160235e+00 1.160411863942623967e+00 4.544492180289685379e-01 9.178997102457671364e-02 -9.459390680764377946e-01 -1.592863256067970079e+00 -8.478081555963249416e-01 1.517676664675453591e+00 1.628970187076906051e-01 -5.883213761402289466e-01 3.767371714898529733e-01 -5.150679337960931692e-01 3.879824486266439387e-01 -6.066976806646003778e-02 2.686996399994760587e+00 -3.218508820357647848e-01 -2.117570000971417343e+00 2.307805205007267713e+00 8.435048776284311822e-01 -2.623929150121664389e-01 -1.660337083677447589e+00 1.845452878051536127e-01 -3.152415138727368005e-01 8.599750902609084591e-01 -2.835145328501527562e+00 9.673767514386935051e-01 -3.971914591800510541e-01 1.055937197209293688e+00 -8.647436735670439578e-01 -1.279747101472197057e+00 -5.869998067601316372e-01 -3.823755129546820841e-01 -9.151402448424400538e-01 1.068332595690927728e-01 3.123103240671138217e-02 6.956807338792463380e-01 2.813892100899192950e-02 -1.433823862996985499e+00 1.370727597824862531e+00 5.427240558529015935e-02 -1.087304312245147120e+00 -1.068710842062757349e+00 -6.979687347644633055e-01 -7.041324758373271875e-01 9.837871669691732324e-01 -4.193007121226287603e-01 2.016597888632898350e+00 -9.089975250749290359e-01 9.741721735372539381e-01 -1.208612065378468353e-01 -1.070010648374199125e+00 -6.198668493583404659e-01 1.880950219767867082e-01 5.838965318216402522e-01 -7.061548738338927489e-01 -9.628956919985478535e-01 -1.011063637382294544e+00 9.067207123799307933e-01 7.939391224781632284e-01 -1.104788418022236568e-01 1.750585977790137249e-01 -7.108861258278521833e-02 -1.541147050507971850e+00 -6.194679245471751416e-01 -9.740775580204080741e-01 -9.746013222256366682e-01 -1.813355044226038659e+00 4.946033884024262361e-01 3.952621781009107993e-01 -3.285534836353233290e-01 1.040177398277005727e+00 6.621494775253153886e-01 -1.622492661665403402e+00 -1.146463184232119834e-02 -1.018023165942352870e+00 -1.300320802986838942e+00 -1.035686032449325555e+00 -7.251885021983182078e-01 -3.561559621540750786e-01 -8.175501222158126913e-01 -9.201298305930020183e-01 3.223931864769882250e-01 8.396840175962810848e-01 3.158935210064451882e-01 -1.735420315659025603e-01 5.724729301989456287e-02 9.987996518970956861e-02 6.115516576980689623e-01 -1.695013243720677076e+00 6.499202423717912458e-01 1.400432750164406048e+00 -5.122861964236036236e-02 1.435930388602405516e+00 8.074863152939215638e-02 -9.825769867338066677e-01 1.051055365596085700e+00 1.531391991559078347e+00 -1.372913763456230285e+00 -1.641084042013133126e-01 7.799248433746557296e-01 1.168894657066920084e+00 -6.361375843024775767e-01 3.633088010327953921e-01 -5.571860761230097436e-01 -6.133485751017474508e-01 -5.888190458327029891e-02 -6.437672932397130454e-01 -2.365868789030138031e-01 -1.391909977105861840e+00 2.029889332351567877e+00 -2.138769588658097909e-01 9.053784454490779732e-01 -1.740755862386774488e+00 -5.972279633669461685e-01 1.494811002722822080e+00 1.793620221155332595e-01 1.801544588887962761e-01 -1.132263683873360183e+00 2.854064056721389298e-01 -9.583521457780710406e-01 3.317720598950634758e-01 -2.606294171012281669e-01 1.200206093271618757e+00 -1.049011457450640616e+00 -1.482204856249794256e+00 1.326826404098621293e+00 -1.323586723468536785e+00 7.798585563872473259e-01 -5.624731358752066424e-01 -2.105696500959802542e+00 -1.075788532550771004e+00 -1.939835302409069762e+00 -4.712827870712991141e-01 -7.277898595933195436e-01 -1.333268391246165585e+00 -1.741789099237118554e+00 1.543379032130780315e+00 -2.588666837480213534e-01 -1.301157091760571705e+00 -1.100585689327848060e+00 7.043807819185095428e-04 7.604352945779166983e-01 5.554592778368432349e-01 9.401148276277644378e-01 -3.921789386841515457e-01 -1.483668366939154160e+00 2.636136835794722008e-02 -1.908485709678068520e+00 -9.361660854406530508e-01 -1.253574559465281124e-01 9.170637146906840398e-01 2.213127367676106960e+00 -1.082854465533821475e+00 -8.675674248073682593e-01 1.945203978203293438e-01 9.625391244799389456e-01 -2.231568243694611819e+00 5.181889013013984968e-01 -8.005533478921793289e-02 1.410569732305526180e+00 -1.168139752217961291e+00 1.963390626827447027e-01 -3.521341295720636366e-01 -3.812228211300137254e-02 5.461707165235410999e-01 -1.539820562378689361e+00 -3.352164254257708365e+00 6.262980623594612828e-01 -4.253130453903778974e-01 -3.515204217796516484e-01 -1.120612197817563160e+00 3.733982951550368079e-01 9.603241700090897615e-01 -1.207849330777045760e-01 5.458289138784391259e-01 -4.150105121742684797e-03 4.502654865588457955e-01 3.315481429669493441e-01 -2.138468765322347198e-01 -1.299351151890918654e+00 -6.463725559658477504e-01 -1.901055116265807088e-01 5.777508161231895700e-01 1.018236326337938591e+00 1.464282125687113023e+00 -1.123138827952486318e+00 -1.580292403068422891e+00 -1.692782822358340211e-01 -6.959428293455721670e-01 -4.883925958759795516e-01 2.553828625008518483e+00 6.171109430742797164e-01 -9.826628376486303829e-01 -7.412437916909128122e-01 -7.685566723743456619e-01 -6.821260081210140935e-01 -4.984354843822367820e-01 6.237589073169242937e-01 4.108914853045835258e-01 1.714542043286506390e+00 9.319965405471665187e-01 1.388164883032654007e-01 -1.298223538144428701e+00 -1.509556744108783821e+00 8.191985404114431324e-01 -7.877818975539822022e-01 -3.411327817492579850e-01 3.395036387826992352e-01 -4.497147524349535130e-01 -1.919866619827978127e+00 2.752444375662518095e+00 6.545873237798855993e-01 7.291085887774555463e-01 -1.916489420927007359e+00 9.440366631890197979e-01 7.058922516422241333e-01 -2.976605604608453248e-01 -1.613705338446382032e-01 1.805120153520145099e+00 1.615866015691317825e+00 6.634743393466859818e-01 -3.246071002897867874e-01 -1.236761400562899738e+00 -5.183198721213034821e-01 3.767357192910689712e-01 -7.845319132072851032e-01 4.529945177619324470e-01 2.135679250672270768e-01 -9.674376648278676383e-02 3.400039573719302877e-01 -1.466377277946698587e+00 9.531385621372439054e-01 -1.708561449906938590e+00 -2.624807301836040163e-01 9.558919604660930380e-01 -2.311619374951181083e+00 1.434274808443415150e+00 -7.079159224452177268e-01 -2.230860884318296211e+00 8.031006714944384228e-01 -1.127462479560427999e+00 1.239975182176841884e+00 -1.055911722800067176e+00 -1.775210432014507456e+00 -3.089565187575543659e-01 -9.395236886624797057e-01 -7.196121712442954399e-02 -2.187945735778064726e+00 8.411010671239429470e-01 4.595516085285620833e-01 1.211026152827852753e+00 5.547195559923693287e-01 -1.026522619310713758e+00 5.627501350968231592e-02 -2.652568137917335478e-01 4.447100967765774127e-01 5.886732719247379786e-02 2.564617791855140494e-01 -5.925967786723447261e-01 1.163269811229915573e+00 4.803303833235254561e-01 1.268271547206427097e-01 4.278257836869103214e-01 2.415217575070604805e-01 5.165288755944310445e-02 -7.122018285729190268e-01 -1.638962176197121812e+00 1.120353787058469441e+00 1.147112380281741367e-01 1.019502509923120748e+00 -1.341380146720820177e+00 1.112091755890922018e+00 2.453552419362639458e+00 -2.953903147356551906e-01 6.268783749585221145e-03 -6.777094970356521975e-01 1.863611753883285926e+00 3.340245017785340581e-02 1.153812163362111232e+00 4.891416005170799997e-01 4.686193225791542294e-01 2.312730474433291328e-01 -1.715666632732467001e+00 -1.368341917241194361e+00 -8.126157142870924499e-01 -6.553648703935257558e-01 -1.985035646727788317e+00 -3.455326340393344853e-01 9.951320291882280733e-01 -6.823077840655498161e-01 -7.438220825322434671e-01 7.202110344491917393e-02 3.097238136141234888e-01 1.734031084272158241e+00 -7.591783690300087928e-01 7.503695425516249129e-01 -5.248525031917586903e-01 -7.308663471262840661e-01 7.495222714226550398e-01 -9.790085783801104613e-01 -9.938440585916431813e-02 8.890325009022047587e-01 -2.963137647035496980e-01 -2.369164587623935336e+00 -8.960429853549899404e-01 -1.046323882334378036e-01 1.583025522217711423e+00 -2.851433587445183493e-01 7.625292072727845039e-01 2.574097687234033205e-01 -1.613964376346171292e+00 -5.104668966598324698e-01 -4.429474428504313055e-01 -1.083922547636708145e-01 6.526086675260284187e-01 1.246228312166650420e+00 3.398270696805481828e-02 1.932358407314951620e-01 1.046673693139739347e+00 3.238535672917187691e-01 7.968829134988312246e-01 2.847608526457497735e+00 -5.836108667977967235e-01 -1.598231840443882668e+00 -9.224074935870015812e-01 6.416047683366125076e-01 -6.504863119873214305e-01 -8.832695851043558255e-01 8.735715722284798090e-01 7.633221481378696938e-01 -2.680508512160876489e+00 -1.466828578561522711e+00 -9.217510899314257378e-01 -1.175448610902438684e+00 5.989947512151525544e-01 5.658026390234630748e-02 -8.424991251658151548e-01 1.291912272804551565e+00 -2.833155593945724249e-01 -3.643669877358691744e-01 -1.943379527562287268e-01 -9.084987104402567626e-01 4.470857568023862694e-01 2.012009564651552063e-01 3.883771028487368882e-01 3.029213169927533200e-01 1.288710187289735964e+00 2.324245427591015156e-01 1.269948661113764032e+00 1.185516907347782256e+00 8.459626199407099811e-01 -2.734136586790240561e-02 5.904889407509743560e-01 -8.922278062731016091e-01 -2.039271488105242891e-01 -7.946184973513011063e-02 -1.035347696560632968e+00 -1.189208508192653557e+00 8.926114120211537939e-01 1.048773052101368702e-01 2.113219085381464191e-01 1.757048036541691172e+00 -2.497601142521858331e-01 9.992131826652204951e-02 -2.926303653661951332e-01 4.554578042147709449e-01 -1.080922877295505291e+00 2.030075419772454370e-01 -4.845362254382983846e-01 1.631201126133872803e+00 -1.695837349759915791e-01 -1.181992070512585480e+00 -1.936929597182272811e-01 7.567832587570882952e-01 3.367096348113545190e-01 8.976754424408044386e-01 2.448439544773517884e+00 3.370742435254933111e-01 -6.531647019582251801e-01 -3.452617202817062636e-01 4.974771570564104906e-01 -8.017833379734606858e-01 1.079649336426108830e+00 -1.731031445257545709e+00 7.157895607667422722e-01 -9.268475864538682218e-01 1.328623176080172108e+00 1.442528118736033094e-01 -1.265801681671742340e+00 3.669352397402792509e-01 -2.073955678007639136e+00 -7.390019701376494554e-01 -1.131907687084251934e+00 -9.790246119335141994e-01 2.936231376687717387e-01 -1.270250833363049336e+00 -1.968075436262876621e-01 -4.446226280968924582e-01 -4.929906007615397212e-01 4.497459295241250099e-01 -5.840891613482632749e-01 1.148694193051444934e+00 -1.380621507138916959e+00 -8.027936749097146496e-01 1.036974657554591728e+00 -1.606433136227491953e+00 4.990125209698801495e-02 -8.356902672826358250e-03 1.049969092564331907e+00 4.748692691320144377e-01 -4.597503431196375279e-01 1.393075521541008666e+00 1.760468448272014985e+00 -1.545084946008986826e+00 9.772045368490139827e-01 -2.595649932358568002e-01 1.668323502624090571e+00 8.533141846746933323e-01 1.337471838687336767e+00 2.116703139609752427e-01 1.820156331934282695e-02 1.421331386652875950e-01 -1.617280556277198134e+00 1.293734620448615980e+00 -1.570779115416213456e-01 1.509466508876297075e+00 -6.790922202250487816e-02 -4.555235511024825490e-01 -2.358542130969778772e-01 -3.657843756121129108e-01 3.051207702887583362e-01 2.291057731398021824e-01 -1.353211802449272860e-01 7.177271252308285721e-02 3.284752123737560980e-01 -4.726840000167663591e-01 9.521100635790824551e-02 -1.438027342402781850e+00 -3.069075923793990190e-01 1.415981227278501287e+00 -1.334025882880161273e-01 -2.529636288488240625e-01 -5.207587682334916535e-01 7.608380027740594409e-01 1.146540178618466577e+00 -1.193643818004143542e+00 7.609383014283358504e-01 1.825756858624250967e+00 -5.781501157344964836e-01 -5.764661945478338767e-01 -9.955573194188085395e-01 -1.379235317250971093e-01 2.431696773679655754e-01 -3.661584962836788026e-01 -9.236010693828229368e-01 7.177531778966746989e-01 1.571352520795482599e+00 -2.747822626429574089e-01 -5.419318722047662407e-01 -3.681766655017729706e-01 6.514004520821892186e-01 -1.502173660669325228e+00 -3.550607362036172221e-01 -1.045308986974073484e+00 1.419035168560974780e+00 -9.083263847764154741e-01 -1.477330102990847216e+00 -7.516930750466728206e-01 -3.606334743796672515e-01 -9.959176814135330957e-01 1.264396749359038896e+00 -1.098171583643152843e-01 -3.970970344003326158e-01 -1.684757994742853482e+00 -4.355121009723739167e-01 5.240008981482863898e-02 4.498792298411857446e-03 2.456264601073086862e+00 -3.832728891300886120e-01 1.886745977551079756e+00 5.749190873876161012e-01 1.297814233812433660e+00 1.424543961487039434e+00 6.391735766860980883e-01 -3.469273102467416714e-01 -1.275289785739671222e+00 9.309015778235663063e-01 2.486334547391038097e+00 -6.528762090185413758e-01 8.352377324944326720e-01 3.082355266560669882e-02 -9.356762274068699536e-01 -7.360623266651935559e-01 1.005092873375584617e+00 -3.026513099316556765e-01 7.271221352693081341e-01 -1.135337169924346190e+00 9.809627961511228067e-01 1.025259597826124747e+00 6.685577562920697048e-01 2.695566328148971819e-02 6.482513260025163371e-01 7.204495482047047483e-01 -4.728807434863589454e-01 -2.552080044054941266e-01 -2.341005895602911724e-01 3.895378300895405155e-01 -2.332897966491029429e+00 6.529594215527869672e-01 1.567298163838380720e+00 2.376229122148045825e-01 8.760617660896244940e-01 -7.747756810494525748e-02 -7.627710542369275926e-01 2.040429517710740104e+00 -1.092113704767211230e-01 -1.221004034188143406e+00 1.335841760486936314e-01 1.574022664073125577e-01 -9.746158228958394787e-01 2.313297752661370166e-01 1.581399910867485437e+00 1.879594772576736350e+00 -1.154611919404553211e+00 -1.105171789375792635e+00 3.134406504939556970e-01 -2.571890848766337223e-01 7.962508862235514462e-01 8.990227031185136219e-01 -1.219743007462782414e+00 1.702331605683674809e+00 3.359372473812181070e-01 -4.016049068951339507e-01 6.334976141512065340e-01 9.330645175541969483e-01 2.159767398311571440e-01 -1.636169186771646578e+00 3.874280819068827153e-01 -3.207423920550248608e-01 6.710979018165470489e-01 8.916843974396172490e-01 3.504023833599275717e-01 1.564559085989020382e+00 -1.565343689869863386e+00 6.631787592523683550e-01 -3.712558930410465585e-01 1.772698729725373346e+00 1.653374690445529094e+00 7.411223850267927293e-01 -1.844690051920566676e+00 1.314839215130717776e+00 2.230133001150730987e+00 -4.394656234401028705e-01 -4.893392167652161340e-01 5.992311866431324630e-01 7.119563902482303752e-02 6.096225717249525999e-01 -3.880623087339704069e-01 -7.457664806905429655e-01 2.314511283300628719e-01 -1.448453302429696610e+00 5.706162985178774710e-02 1.365889974522519257e+00 -1.067605322124972167e+00 7.987457620154136961e-01 6.922596635806940180e-01 -1.368755507381255399e+00 -1.452407125998754989e+00 -3.355813044635073128e-01 1.313637344668625584e-01 -2.579228389979854708e+00 1.776262050741138188e+00 -4.430976966804882622e-01 -1.016057026303148980e+00 8.671488751608450452e-01 -8.897964722522991865e-01 -6.501269331340183699e-01 -1.689975875093524982e+00 2.339189842424104215e-01 4.148663993079518275e-01 2.322749077035709403e-02 -8.976219066290780368e-02 -1.410079336747328993e+00 -6.427800426281018442e-01 2.338954522989888096e-01 7.425825414738090879e-01 -2.163992010445284109e+00 -1.197804304534558550e+00 2.145144432362803499e+00 2.634994860676374895e+00 -9.409442767868470003e-01 -1.180513522976058161e+00 1.589917753348837060e-01 -7.169275634711994583e-01 1.384832183220105151e+00 9.522989702694796277e-01 1.715416821614499820e+00 -8.945094218783313789e-01 5.989595723624707713e-01 6.551712251539777432e-01 5.080231584842980208e-01 2.898466579488541139e-01 2.254338058366669006e+00 4.434014346303191689e-01 -4.280610465931950492e-01 -8.318746990372036243e-03 6.182243466659951281e-01 -1.423879831309373678e+00 2.776412076861813349e-01 3.563011459713189555e-01 2.032577661034593586e+00 6.828431828617037569e-01 5.364906979174155488e-01 -4.238797650814308815e-01 4.657490908651379935e-01 1.650142331781898619e-01 -1.093726368529488770e-02 -8.742072293724466592e-01 9.781004504714591041e-01 2.259625972518438886e+00 1.146929805530892965e+00 -1.388994523503717993e+00 1.829720892934980636e+00 2.287039650767567489e-01 -3.028818354323077958e-02 2.069459804592167274e+00 3.820370197801402634e-01 5.681243076089178556e-01 1.123146660874145608e+00 -1.224896484350230241e-01 2.215470048712923357e-01 1.839300957632961780e-02 1.490564659877392284e+00 4.802749294077854891e-01 -1.950000451393756773e+00 3.304693784097856562e-03 7.912191380803882401e-01 6.993822273177080495e-01 -4.897534553727612705e-01 -3.496404465554904251e-01 -5.166242453758870257e-01 8.492068133683114417e-02 -1.131208058400934968e+00 -8.718286931053648159e-01 9.137051936391427098e-01 -1.216679451880056329e+00 1.625495140574224617e+00 4.502835582142348803e-01 -2.602653153184652512e-01 -2.882711487478046286e-01 1.418721385996668749e+00 -7.485263206576993067e-01 -1.437335222033446769e+00 7.290171694737401786e-01 1.130187606551693626e-02 -4.994967048417034428e-02 6.259387897581477622e-01 9.778767318428228661e-01 -1.850938520436256063e-01 -1.054607850166923572e-01 -7.478292281617980874e-01 5.810739899844213907e-01 1.403429089421778464e+00 -1.722950230680141637e+00 -7.652605642321419488e-02 -2.078435769791592502e+00 -1.674922753143529008e-01 -7.497242773494358081e-01 -1.666226418005289922e+00 -1.903784925239012216e+00 2.805454258088462827e-01 -5.951502940279399523e-01 -1.560440435360976208e+00 8.189799499668271032e-02 -1.317679533290384342e+00 -1.063769391863933711e+00 7.301384379882206455e-01 -8.235128653296494017e-01 -2.509631545480937476e+00 -1.013174125451709040e+00 -7.813666539263580679e-01 2.623414842598262298e-01 -6.135778852702414854e-01 -9.263208515222561834e-01 -8.081340788901395511e-01 -8.437857710501260877e-01 2.529862684713731991e+00 1.387105492433481357e+00 4.569794880065918274e-01 1.636335432628156061e+00 -1.209928878159646226e+00 1.345511565343686877e+00 -6.881536131055657757e-01 7.152916377716606045e-01 1.512308609405051074e+00 9.975474595998470861e-02 -1.605772309576111168e-01 2.576478206306574981e-01 7.833358382862559699e-03 7.650320410842481600e-01 8.494181261278356265e-01 1.732324973942712010e+00 2.233325781221488782e-01 1.181310117286240358e+00 -1.295163191623178056e+00 -1.406657017887749106e+00 -3.414008603447581391e-01 -3.724409333068310346e-01 1.608729308224415400e+00 -1.887149151695133087e+00 -1.683582789180249728e+00 -1.117193820234641116e-01 4.309417001671220770e-01 5.557360439132843499e-01 -1.592876442619692412e+00 -3.460383066670686958e-01 1.020368088566105058e+00 1.267368257730796088e+00 1.918043935694681013e+00 -1.501010671621212822e+00 1.293631575405010059e+00 -1.578273258034738058e+00 -6.893246115071300917e-01 6.221850468676105583e-01 9.734815149581574900e-01 1.383883102193611991e+00 -9.510561434406467063e-01 2.339477925823565674e-01 -1.318551225955943096e+00 -6.588604417137599034e-01 3.669293604180193791e-01 -1.273990516984067733e+00 -4.451667774992947302e-01 1.324595968835721838e+00 9.562973843359587889e-01 -2.160160436205565623e-02 -6.121242970356611801e-01 1.878815079135431332e-01 2.836109146245205270e+00 -1.106340371227746644e+00 -1.348737484444801238e+00 -1.773553279151668938e-01 2.530940956121439100e-01 -7.494437029637714132e-02 6.102206745112284114e-01 6.192180603844272824e-01 -3.711231456227346848e-01 5.640833883019716333e-02 1.036964879782659832e+00 -2.065258415497296607e+00 -9.840930289139369902e-02 -4.739711834802441404e-01 -1.810674400640435444e-01 -2.708262400347012308e-02 1.609749156914806467e-01 3.445924054578948237e-01 -1.290414428986212281e+00 5.028674825300848417e-01 7.942914904889292194e-01 -1.018988145830473480e+00 -1.537745407105572670e-01 8.622556402393110053e-01 -1.907534712405933419e+00 3.014670608640073191e-01 -3.374300726053382493e-01 4.307224398002839072e-01 -8.484574937263599237e-01 -6.920507082229098161e-01 -1.910312038037270455e+00 2.113831961126513559e-01 1.649185901132772969e+00 3.877283195886074285e-01 -1.135736512689681232e+00 -9.372568449050917572e-01 -1.560474015071642850e-01 1.107223280425417289e-01 -9.042834939575996600e-01 4.002512831925865711e-01 1.692051538360975549e+00 7.557158871824589674e-01 -5.895156322608839927e-01 2.216617773018830118e+00 1.027961337902717487e+00 -5.952540938407424598e-02 1.240501290838096571e+00 6.640098588183700468e-01 1.303851373254699408e-01 -3.269174173164775543e-01 8.810290148522802456e-01 -8.320195238395206028e-01 5.002775124606235746e-01 -1.162370496862840330e+00 -2.307762980317824564e+00 -6.334550889907533122e-01 1.351913203688304144e-01 1.673283466360619975e+00 -7.125375941044095329e-01 3.426188278903327111e-01 -2.364987986860013491e-01 -1.107345843889825154e+00 -8.444869761668051256e-01 1.194852159877081155e+00 2.137089187319305417e-01 -3.710982410464350734e-01 -5.481640286343909541e-01 -2.535570520408720330e-01 -5.077064240317450405e-01 -4.366359335342673842e-01 9.115356371974862038e-01 -2.588675201750594845e-01 2.208702273288274398e+00 2.730293682907816155e-01 -5.212431976929818855e-01 -4.798451394001117948e-02 3.635481604001356559e-01 9.335726634695027393e-01 -1.289555395576875929e+00 -4.864433693420122662e-01 3.195351883140880034e-01 6.992862946013121972e-01 7.739901237132352785e-01 -8.502819478071464987e-01 2.381865555321195593e+00 -8.458776940851820969e-01 -4.203356283020808215e-01 4.482518475003725023e-01 -1.068470141062981327e+00 -1.540621548048882294e+00 -1.040888487577584343e+00 2.428978273997148385e+00 -1.197307523738575963e+00 1.128128095133343056e-01 -5.795172435440273245e-02 -3.054778965766220544e-01 -4.926139996663890519e-02 -6.451110144366869470e-01 -7.939722898609871127e-01 -1.388229293829406352e-01 -6.182291243684405746e-01 2.303148420931209639e+00 -7.425560476804723975e-02 -9.446824379293546903e-01 -2.145606561791905342e+00 -3.091689866927062325e-02 -5.621510834605510931e-01 1.396396977588138799e-01 -1.237607060517038837e+00 -3.808306216653571385e-01 1.109598451152206122e+00 1.400743028318784944e+00 3.411256889781050239e-01 2.618774252791994037e-02 -1.505571693677963285e+00 9.713242043875508491e-01 -1.128989835735277225e+00 4.496687886996568184e-01 -2.229890117438940944e+00 -9.278368296765294732e-01 1.163267899943748906e+00 -4.725168688986305238e-02 -9.550650094232431275e-01 -2.009545329790940027e+00 3.706285085317722050e-01 -3.416423909973895223e-01 -5.994209048985972288e-01 8.389998686317005072e-01 -6.530514896158285953e-01 6.427863854408109034e-01 -9.281431608802149791e-01 -1.820430156996813986e+00 -1.806618151911194792e+00 1.047759732284009759e+00 1.121934968783996789e+00 4.582991396954113617e-01 -1.841652530354753514e+00 -5.613367233929311695e-02 1.005933753810356601e-01 -1.596381786275934689e-01 2.728830911484861343e-01 -4.009553174487034966e-01 -3.654127270354716739e-01 -9.873780392840563191e-01 -1.969451151427763780e-01 1.713238181072964661e+00 2.203113071668523493e-01 -1.040590781828723888e+00 6.354994752822451520e-01 1.629965651772014912e+00 2.003664354106443835e+00 1.542489276361262540e+00 -1.101823576569196605e+00 1.911169879154834605e+00 -4.176634459107954611e-01 6.379658570796256090e-01 -2.213213306216656184e-01 -1.489078273893506443e+00 7.538040043864212558e-01 7.078305934517055142e-01 -5.334239389906040435e-02 -2.364250085848417504e-01 -8.160899346177068470e-01 -6.874642403980544270e-01 -1.037729254919902644e+00 -1.714435661657385479e+00 3.039944129091587954e-01 -9.878067328538541192e-01 -1.547190029812020029e+00 -9.989745938414172910e-01 -1.195079330108444582e+00 4.598507350287749929e-01 -1.299467241716768084e+00 9.129825463796239493e-01 -3.159367417465112071e-01 8.023840340972110408e-01 -1.098601212275071848e-01 -2.845446466232358085e-01 -1.608921814299519637e+00 6.082901353269896116e-01 1.845200848597289278e+00 -1.351821230175019206e+00 4.009340327191622810e-01 8.649966242584640475e-02 8.940137699936023807e-02 4.109338870490598650e-01 -1.112926440695492403e+00 -9.215931510476400579e-01 -4.390922904596041287e-01 8.137937239030637593e-02 6.766165832738162411e-01 2.788654457730432856e+00 2.220588895580163147e+00 9.830356623085313439e-01 1.780120364941785160e-01 1.149878462167425841e+00 1.627563147107129460e+00 7.488387114394726707e-01 -5.012163945983317825e-01 -8.419775104161458801e-01 5.475778160873903122e-01 -1.173209317294137966e-01 1.376602345613237466e+00 -9.724210816349369013e-01 -1.188528225202875044e+00 1.261929347421360204e+00 1.146276353773263201e+00 -1.898645568745474868e-02 1.799707545045636126e+00 -1.398079377251331690e-01 2.305383127251763309e-01 -2.331018759992817380e+00 -2.943044696075142741e-01 4.778223138196123765e-01 6.336046963362312878e-01 -6.472438242524504171e-01 7.553946801144858503e-01 -1.520775231666833482e+00 1.842677164013210300e-01 8.325571999447949345e-01 -6.619076365262155370e-01 6.960622656223021121e-01 5.141403986383672464e-01 2.693045561644727970e-01 -6.047413690398105723e-01 7.330232739184715518e-01 1.549576376950278223e-01 1.810859688577395099e+00 -1.947551364029675103e+00 6.311186521577043518e-01 -5.190381020515089094e-01 6.719289129715617648e-01 -1.238672241166054899e+00 -1.282952163925255684e+00 -2.226849486652006938e-01 1.371269283455038401e+00 1.059612237992508588e+00 2.754993307372746170e-01 -1.194590820363470585e-01 -2.871199909172291176e-01 9.516946629478263420e-01 -2.416934945029479975e-01 5.621439595946575718e-01 1.283911968953022509e+00 -5.318667264178003062e-01 5.990014626715699231e-02 2.263693579339836476e-02 -9.456609763112477918e-01 9.058405629662477088e-01 -3.709408434427103884e-01 1.079626181089595294e+00 -1.229656041569129110e+00 5.958073521708571185e-01 -9.782778011494964732e-01 5.168388215781138939e-01 -9.811516960064849968e-01 6.691685160780240782e-01 1.828050290840995684e+00 6.929851451728059886e-02 7.982002623645893802e-02 -9.104691775238060725e-01 -1.547852670297902300e+00 -1.110430881222856492e+00 3.396362722332387230e-01 -5.852153910087243283e-01 -1.656621445519902702e-01 -3.041097165662137169e-01 1.605948060171775715e+00 -1.135455207874899175e+00 5.811976572404554675e-01 -2.333166039615094597e-02 1.027651826276741787e+00 -9.120181901001601921e-02 3.342210726006059063e-01 2.244175228798365174e-01 -7.299050827283782850e-01 -8.912169147381472367e-01 -6.738377597036634414e-01 -5.670246972726573631e-01 -1.669834418551943589e+00 -4.898919914507315343e-01 -1.793204050015414275e+00 -5.653129245508634604e-01 9.023765747948433447e-01 -4.352398077716055913e-01 3.403420122511132684e-01 -2.179196475964574109e+00 1.317796473207702324e+00 4.819498986842800647e-01 -1.173404040977894747e+00 -1.882314571699336258e-03 3.107173696422553255e-01 5.942006197080385022e-01 3.803068753152525905e-01 2.262080667897024888e+00 2.822701362390214186e-01 -4.031917466662481540e-03 3.889268473512703661e-01 1.309747587489607845e+00 -5.885335574851456863e-01 1.107543406089471549e+00 3.104622269502093967e+00 -1.052341675472896032e+00 3.252742843567155706e-01 -2.690459938270784335e+00 -5.841098708646488280e-01 6.963979305591109226e-01 -8.909101641351024892e-01 -5.405682169587087138e-01 1.159782785571442876e+00 -3.899541567732521807e-01 2.130364344321846459e-01 -5.458901615421553055e-01 -3.144226724246432791e-01 -4.383623590568612172e-01 -1.101993279476197074e+00 1.432876803419910416e+00 4.430999092335609624e-01 -1.067893868848498018e+00 -1.335075963019853873e+00 -1.497295776107144261e-01 -6.377569566344299945e-01 -7.174226349401722214e-01 -1.342229151370060714e-01 5.259763838791069457e-01 -5.244384506176738014e-01 4.420839890931052563e-01 -4.147590519325320413e-01 -3.911090938273273920e-01 8.097917459243877403e-01 -6.191724879390301250e-01 -2.624726363757869940e-01 -3.545456994105822823e-01 -4.149549342654263451e-01 2.096186508664763082e+00 -6.680335982747509505e-01 -7.106944560440192626e-01 -3.451486397630864067e-01 1.113456839663048870e+00 2.503774067539916159e-01 -9.000573311947098754e-01 7.504585880765219930e-01 -2.514308144294138958e-01 1.100567244900998221e+00 -1.135720908506086868e+00 -4.433963299479665165e-01 1.181963219788154884e+00 -2.717670617211037420e+00 1.354613767743141794e+00 -6.983908227868437790e-02 1.961710777004931128e+00 -8.257414864945054056e-01 -6.550464141161623788e-01 -3.245896323940865302e-02 3.148957465354694785e-01 -1.458375220939971406e+00 1.768685165753176802e+00 1.495512766146861183e-01 8.318791095498906385e-02 -2.275159436935889901e-01 -2.007295617033148794e-02 3.442823460680466963e-01 8.328297247595504160e-01 6.738052347778823448e-01 -5.506395834562454183e-01 9.682293811503205061e-02 2.345749919307656139e-01 2.641571484540338188e-01 -8.219452944282215068e-01 3.051275369662413417e-01 -8.143289132676437836e-01 -1.067910796217996561e+00 -1.223448092827572609e+00 5.870832190734779354e-01 -8.179739900651531448e-01 -1.052814037187889351e+00 -1.179988898056689939e+00 5.366568137109550135e-02 -1.008553445350184097e+00 -5.261331664172068656e-01 4.768818183340053918e-01 3.953439574412428437e-01 -1.058671913175130763e+00 -7.282346376578788805e-01 -1.464090620451801383e+00 5.710045108626492505e-01 -1.341398909118755256e+00 2.977754407274941229e-01 -1.920086435096704625e+00 1.108714819411647373e-01 2.015036532594944862e-01 2.522921729514115974e-01 1.465854829370123014e+00 6.071970732281904981e-01 1.865632203235089714e-01 1.423154032041056505e+00 -1.478803820943233926e+00 -3.338650526278157116e-02 -1.162851803555635000e+00 1.372014840213855891e+00 1.976874952946801267e+00 -4.205341369405279917e-02 2.781984683490759114e-01 -1.460657784282277882e+00 3.053764830318675405e-01 8.590902734797971618e-01 5.853460512374710767e-01 5.849987436832635446e-01 1.731980647398998971e-02 1.189712116767236427e+00 1.413291888018284759e+00 3.288927931879183364e-02 9.549365430370803098e-01 2.421831504142614389e+00 1.177920489901280954e+00 -1.743782328903932033e+00 4.530271483528778842e-01 6.766436875941216345e-01 -5.847604826510979237e-01 -2.103464207360144778e-01 7.242278943012767645e-01 -2.543525381677406716e-01 -8.975709571378158724e-01 5.765734961775903500e-02 2.132298392038355139e+00 -1.948343694512874869e-01 7.005357036016317540e-01 -1.275661479489945016e+00 3.107446599382131525e-01 6.675263124444819063e-01 -1.044480894290078732e+00 2.307435946599100118e-01 1.942914883996468139e-02 1.034753836480354794e+00 -3.287870260403104039e-01 -3.291218808720454692e-01 -4.293282960908771373e-01 -1.837855109052180191e+00 1.161941392218608593e+00 7.140393940965864550e-01 3.003763305993022992e-01 1.145736180677602301e+00 4.263523570404834651e-01 1.727552483484872670e-01 1.417093986644553549e+00 1.264228984142833356e-01 1.452674817034145027e+00 -3.980182142808588730e-01 6.333141115736609095e-01 1.002994146649543561e+00 -4.449752822930661544e-01 7.924583278879497872e-01 -6.338943872661194634e-01 4.552055375466800835e-01 3.750959668187088814e-01 1.644857714157695883e+00 -4.324779063293727188e-01 -1.527790875891806843e+00 -3.963114567049607073e-01 1.259599246674057538e+00 8.382048266463580921e-01 5.017628817493393623e-01 -9.568626738727081804e-01 7.803327306779379580e-01 -3.245364744510845223e-01 -4.981036908529410945e-01 -1.111310176643724862e-01 -1.335730519877599054e+00 2.234948332443067454e-01 9.052947890686278143e-01 -1.277887353997132269e+00 -1.533678311417667084e+00 -6.202830292264459588e-01 -1.521668379545506322e-01 -2.196259052208693052e-01 1.698474883891758269e+00 2.555578810101121201e-01 8.098917268262815217e-01 -1.454225136698032772e+00 1.207005521271413834e-01 3.891944077530553159e+00 -1.601186096789445346e+00 9.481093852693887047e-01 9.014026560743876315e-01 1.317039969843587732e+00 4.858706550277511749e-01 -6.072324445683974226e-01 -9.721444081932285597e-01 -4.523407603792484188e-01 8.882573047609191308e-01 5.294977641092412091e-01 -1.397243569253679984e+00 7.295607743568588432e-01 9.675275273385970376e-01 -4.828942508853316107e-01 -6.181308055053116313e-01 6.713602512295270275e-01 -1.279502710520106501e-01 -2.077854684730907897e-01 -8.944687300150103715e-01 3.257418139500814491e-01 -5.095148118145006455e-01 2.377740816397609924e-01 2.380318878687448514e+00 1.493388116041305613e+00 -8.843681728996242164e-01 -8.793367510433184320e-01 -1.325098797305608533e+00 2.091872575090209185e+00 5.360601213444960988e-01 -9.952669674044295478e-02 2.210549704940782068e+00 -1.072033033176850392e+00 6.362924586836286034e-01 3.800306053643022763e-01 2.972617823256841763e-01 5.899247882419533795e-01 5.664997420111489435e-01 3.162788858181234120e-01 -1.488269797241834835e+00 -8.034184217089895830e-01 -2.697729046048075782e-03 1.322310994755040658e+00 -1.163418066504618986e+00 -3.468183780735223376e-02 -2.059985964873321529e-01 -1.101791302553683849e+00 1.412101098106288699e+00 9.535755314627617496e-01 -3.443234079985611484e-01 -1.261400773807004549e+00 -1.452031402550250927e-01 -1.125446254060689988e+00 6.479238219854273062e-01 1.980843997541581469e-01 -4.824410897837075329e-01 4.394262237719134823e-01 2.087049512783420990e-01 7.170354006282868287e-02 2.240896518724552866e+00 6.104589799228665736e-01 1.376850726466655184e+00 -3.414213512179612997e-01 1.232163706080321885e+00 2.198551228144466838e-03 1.662791571508627775e-01 -2.726041303766735813e-01 9.927129434738418690e-02 -2.655545612716341819e-01 -3.307756200031544691e-01 -9.195977183966921320e-01 -1.964623990103983586e-01 -2.588323014844899905e+00 6.204590771046327724e-01 2.869869374872006662e-01 -1.057167179458929462e+00 -1.497585283584520165e-02 -6.068242016917041459e-02 -8.576446797488527229e-01 6.309906870681755153e-01 1.255504418519522769e+00 4.644543159441913427e-01 -1.595074194870877315e+00 -6.766561764296669113e-01 7.681669542153695129e-01 3.795137074915874154e-01 -4.171344722792614257e-01 8.347168209265673489e-02 1.800922687665684530e+00 2.527503770316199549e-01 -1.251613213164558314e+00 -9.336025541017729523e-01 3.502650379096616806e-01 3.940121397160310512e-01 -5.087887611561122542e-02 1.679830397917919937e-01 7.037206229801803437e-01 -2.579689793305588452e-01 -1.772351222912518787e-01 -1.344804091326549766e+00 1.639770845324414195e-01 -1.080125955716550568e+00 3.217462434971049001e-01 -6.265003564765439167e-03 3.247793102935659926e-01 1.015637259655505636e-01 -2.609083514987836638e-01 1.469859353510866162e+00 4.577080905047408721e-01 1.465947219131187751e+00 1.475006374818366384e+00 -9.507958661298472336e-01 -1.177534615598806525e-02 -3.273748692295976870e-01 8.960919339202605416e-01 4.812732059411184427e-02 -1.016615842703691097e+00 -3.026558504455129639e-01 -4.810153838865193765e-01 -1.029472372045149298e+00 -6.742886355534598586e-01 1.080778590407387219e+00 -1.732344173170700663e-01 -5.271035827369701110e-01 -2.348683618235203885e-01 -2.056181944509686499e+00 -2.961325338221961201e-01 5.647699802599109864e-01 -1.427368731572835170e+00 -5.471087852730115442e-01 6.935076978881395959e-01 -7.800700343787081437e-02 3.117518689992510028e-01 -1.755205700998093699e+00 -1.624664315890309574e+00 -7.124584042863719713e-01 1.073397764820894551e+00 -4.447512289086421600e-01 -1.181318023246164861e+00 2.699921601322762821e-01 2.430807441378413369e-01 2.415246837105314293e-01 3.807322324986933126e-01 -6.055527483604790095e-01 -9.185181541920667270e-01 -1.755474116377045091e+00 -1.799767821130180634e+00 1.684530552936313319e-01 -1.175619063363848721e-01 4.490778709096976407e-01 6.842173581005082106e-01 -5.527341772791669605e-01 4.600465269317421252e-02 4.522434535840056946e-01 -1.236604273008488297e+00 8.193794158067719824e-01 -1.109663683669440015e+00 -1.059767146806435356e+00 1.960597515883076292e-01 -1.954871733883346341e+00 1.185087488747847306e+00 7.641746502920482298e-01 1.059272149878739411e+00 -5.120115151656068342e-02 7.056964802520049318e-01 -6.644830206624544600e-01 5.014119023675358555e-01 3.137575473199041287e-01 5.229926439365258778e-02 -5.761179911812548404e-01 -8.402965098260039012e-01 6.536141285894625508e-02 -1.462107189103257987e+00 -1.871044356758935656e+00 4.759981276246048054e-01 -6.975087990526522841e-01 -2.210129580779476161e-02 1.024687266382615647e+00 -1.036966968075224482e+00 -8.866736717512128108e-01 6.426026589780990950e-01 4.172903328820913860e-01 -1.575438735090581632e+00 -3.929242631552588016e-01 -1.832687245993462444e+00 2.387714377897615092e-01 -7.867101209099607029e-02 -1.318857595523114767e+00 5.775717298282035950e-01 1.767734035587215438e-02 2.331893359063595683e-01 -2.014237984186615371e+00 1.404817289679580306e+00 -1.422183592388121198e+00 -6.865436967005685842e-01 1.042436954823122708e+00 -2.040994276030321242e+00 -4.853981393066500449e-01 6.170361115488841586e-01 -7.566840081452248512e-01 -7.519390045503172859e-02 -2.088490553393065052e-01 -8.358191535935349803e-01 -7.806177502504637600e-01 2.019427609388679545e-01 -8.078853887872856632e-01 -2.694053203906097149e+00 9.484085553423304837e-01 -1.549925999240932439e+00 -2.500351946822317317e-01 -1.941642066051487259e+00 4.634723487797440949e-02 1.270398597524943662e+00 -3.513007962705637088e-01 -5.352382899340336619e-01 3.194891678643794197e-01 5.948221552323519346e-01 -5.213032020050630821e-01 8.730439447277938969e-01 6.225456414760491830e-01 1.767463840521730667e+00 -2.136102921458971349e-01 8.404556197290352637e-01 -1.357815020488012614e+00 1.306948207004452023e+00 2.890841826693070216e-01 2.203288968930821934e+00 4.158610320251534404e-02 2.136136204790654580e-01 7.276419445170678735e-01 -1.351078325868913244e-01 1.791093052767734450e+00 -4.538405209738349266e-01 -5.268847709225132903e-01 2.023480271297047328e-01 -7.496191041640570818e-01 1.358154953437739898e-01 -6.365486527729935506e-01 9.384625690377473850e-01 -1.875668665305409766e+00 -1.449357211114848720e+00 3.215219449738573321e-01 1.358039867676176016e+00 1.446105395469971189e+00 -8.461818074964387870e-01 1.358347806490284526e+00 1.430618895450697758e+00 -6.692493479154953961e-01 1.466266318377102418e-01 -1.534429902993069694e-01 3.847044472318178476e-01 -5.559696901816422177e-01 6.210633713319598792e-01 -5.395544410035408855e-01 1.421796278960398174e+00 -2.960908160390691990e-02 3.389409591553765866e-01 3.521297874202176104e-01 -1.139997122209575942e+00 2.392251569641309639e-01 4.791233842019831934e-01 -7.821101632588215447e-01 1.071476703290935584e+00 9.326937357812149498e-01 -2.774698175468462980e-01 -6.772313977339329272e-01 2.173133580588022529e+00 -3.427357564544122326e-01 6.969311717815747098e-01 6.793396677553176222e-01 1.467747845001264873e+00 -3.515060362940948258e-01 -6.035290715777646975e-01 -6.476919929153013289e-01 1.628610542497717306e+00 -8.836524475835044745e-01 -4.413934070502581464e-01 3.033466680159703222e-01 -8.967212327149554074e-01 -1.920888529734843531e-01 1.442133368693730322e+00 -9.328575934319200957e-01 -1.612407923872405946e-01 -8.066499556855790676e-01 1.425420349874492176e-01 1.727326871862450597e+00 2.139017595107157721e-01 -7.290019982512877528e-01 -1.784296225006911651e+00 1.194205461802046120e+00 -6.718777163719137357e-01 -8.417261914936325917e-01 1.735072870397085520e-01 3.663235013796637407e-01 8.176795411796108359e-01 7.228023725002639122e-01 -3.178352492972750243e-01 1.004951309538558490e+00 -8.382303190326685360e-01 7.210647006179687901e-01 1.944521433020303114e-01 1.038546334862089360e+00 -5.140923755629768221e-01 -1.144786594521925771e+00 5.760018274229095070e-01 -1.659895638917250782e+00 1.405550362352527560e-01 1.441032709615015950e+00 1.093171371770668809e+00 1.138894167142609770e-01 2.578311205849151966e-01 1.202284516186098662e+00 -2.067657348770439163e-01 8.807320259726461598e-02 2.699960408035383619e+00 -1.039205357152544362e+00 1.759285783187762409e+00 -7.120261739089429609e-01 -2.048563006436852518e+00 -2.937399670696418386e-01 -1.547689979093661572e+00 3.977077346546586400e-01 6.676560428664261027e-01 1.960395110401185415e+00 -5.122037431816174255e-03 2.864025829074094975e-01 3.626163360360699084e-01 1.107221311488320703e+00 6.434401031104913793e-01 -5.974479625187217868e-01 -7.301626425216737326e-01 -2.292151292291987996e+00 -2.369136291275607265e-01 -5.523554938526140656e-01 1.271521636297702207e+00 1.020490031759237581e+00 1.820536479606507330e+00 3.561681849897706531e-01 5.753942771203812701e-01 -1.472706555452038213e+00 -3.740819479097054479e-01 8.050674521805305517e-01 -4.718791496236020011e-01 4.021650074363130045e-01 4.949378365863686957e-01 -1.913776054461567178e+00 2.124652646957884361e+00 4.857057576473118310e-01 -8.205610549391526565e-01 -8.460736944025732953e-01 -4.106437965712786409e-01 5.982806659775351532e-01 3.978870165765373557e-01 2.536394962854852664e-01 -9.676924547170101532e-02 9.843643246954278947e-01 -4.518120918918659967e-01 -2.747575470246478857e-01 1.650692745204480394e+00 4.454285460254056583e-01 1.966119789236034476e+00 8.553414713380500523e-01 -4.768908463676840848e-01 -5.910246128802362220e-01 1.450582771870206900e-01 -3.276558946565917285e-01 4.775032596608507207e-01 9.534368373410004871e-01 -1.317907110247288793e+00 -2.006797330414221425e-02 -1.217059344980680885e-01 -1.593342533994934751e+00 -2.505433426232406724e+00 2.652180538300725754e-01 7.975198103934549865e-01 -9.802381045705997886e-01 3.347421629999350889e-01 -1.660093328031416737e-01 -5.979840475452056214e-01 4.237279459750775690e-02 -6.917511738469325211e-01 -2.292436943372109237e+00 5.195049726679326629e-02 1.239578798402528603e+00 -6.242778115055317434e-01 -9.046314655559459794e-01 -1.179961374885486247e+00 1.413029110936233623e+00 -7.804776076456682032e-02 -2.328991081899481619e-01 1.758969765682732556e+00 -9.225233635273849542e-01 1.338073313008522336e-01 1.589985862178119103e+00 -1.419187631307687880e+00 7.278224593779122342e-01 -1.754502476688591051e+00 1.105975324242927993e+00 -9.306055841514537796e-01 -3.251326882590477863e-01 3.223197040096984489e-01 5.653761998089733565e-01 -1.689221590796124717e-01 7.324544722092827254e-01 -8.213563689274927526e-01 -4.101001599833936639e-02 1.579007661201388357e+00 -1.584927584691307789e+00 6.867627546921588610e-01 -5.269565323288848413e-01 9.646574370078988547e-01 4.180801632507431531e-01 -3.722861019183267839e-01 -5.663384880737180049e-01 -1.877631513367730709e-01 8.351405187072408198e-01 -3.274234532608638060e-01 -6.145819388985165332e-01 -2.246286894600294515e-01 -6.247019322271748498e-01 6.794945301790041858e-01 -1.270114672872534600e-01 3.785949217415489620e-01 3.317708244438637988e-01 -8.325523073787468586e-01 9.444282213615495802e-01 5.613925419464859123e-01 5.752343752920192621e-01 -1.348033580824396171e+00 1.246981984616726685e-01 3.252507013346873921e-02 6.840614875693525887e-01 -2.972408738187646726e+00 1.321620756269233088e-01 9.889086092091529112e-01 1.268949285822073281e-01 2.821006316266402858e-01 -4.268258926408038945e-01 -1.225982708554326450e+00 -1.488592302975792814e+00 1.418059656385913136e+00 -1.235336418846691986e+00 -1.475903870158118414e-02 3.731760130134816333e-01 -9.909260044158806346e-01 1.186810301696917397e-01 -8.260547391187889055e-01 -1.157562828800070553e-01 -4.790454213896762070e-01 1.299824438754480782e-01 -9.477961296604555663e-01 8.310386548578478916e-01 -3.934903584834334445e-01 -9.179397635659711230e-02 9.036254117692375798e-02 -6.391248132003952698e-01 1.650856439149741561e+00 6.043384652369875321e-01 8.037888907114092152e-02 1.447654107030861004e-01 4.427049820875574304e-01 -5.876845056907358256e-01 -5.897008689412266413e-01 -7.419313727734775377e-01 -1.258108832782915965e+00 4.692331698256141381e-01 5.657451857223342317e-01 2.287490459699876022e-01 5.218002497863840627e-01 -6.056239751049791176e-01 1.214874433242487672e-01 -1.082417630382732643e+00 -1.323978568728917671e-01 -5.885762010947047651e-01 -1.531368786196556142e+00 9.305985901882237732e-01 8.157647565814846180e-01 7.013829910789334265e-01 1.160821878882912217e-01 2.291850931367581889e+00 -7.782032808922400013e-01 -6.529428763615481059e-03 -9.100031053910457857e-01 -7.898870916777165352e-01 -1.599875332985168708e+00 -1.051944835778217069e+00 -9.317970921134555162e-01 7.544388649202404817e-01 -8.591252988839993554e-01 1.442373727161022412e+00 -3.369578759824594094e-01 1.822433173574856013e+00 4.151513517084190474e-02 2.292164169071595758e-01 1.460998972777994620e+00 1.063056578323462627e-03 -7.611616755518583188e-01 7.345427910360487200e-02 -5.078706598841413733e-01 -1.671860368868295921e-01 -1.197030213109255392e+00 6.935168570315111136e-01 -6.172193552637201819e-01 -1.327155832421490045e+00 -4.650925549413944537e-01 6.656975447118017308e-02 -5.704751599820945263e-01 7.590789394931948264e-01 -1.422152552112354362e+00 -4.531834824574412224e-01 4.846683671132869242e-01 1.177497967072512614e-01 -8.261545312869598146e-01 -7.349269923512349312e-01 1.335186934296217709e+00 8.969267909820488605e-01 -7.567514091258868703e-02 -9.000919147439344348e-02 3.189301567574471252e-01 -1.014570201390382342e+00 -5.478787950246842842e-01 7.650315771734946813e-01 -1.452538151344151984e+00 2.650606674213350500e-01 -7.583857745400885975e-01 9.157292976553710329e-01 4.300542128512493401e-01 -1.193827206048973411e+00 4.201214493761641910e-01 -7.678293649398170162e-01 -1.411499804496112731e-01 -4.057756771974664889e-01 -3.302510512199831605e-01 -2.525534612418176117e+00 -8.105949776213773605e-02 -1.899585710680433026e+00 6.902189927987246731e-01 1.198040681297115384e+00 1.739359596986479906e+00 -7.869569868183921013e-01 9.004249759858158342e-01 -7.066178761632442296e-01 -6.156702608164654755e-01 -2.578370454171159842e+00 7.317950218918209959e-01 -7.071593670784560581e-01 6.919688312027090504e-02 -7.709174974674075642e-01 -4.133883138918453826e-01 -2.654481418794200742e+00 -2.551595526724158014e-01 1.923907143204850179e-01 -1.559061138912265942e+00 2.756415428870279127e-01 2.000140469621432437e+00 -4.858624884933538390e-01 2.662078242836990460e-01 -6.152546823907451001e-01 9.872776033134209595e-01 -5.897463810513503546e-01 -1.470488843612151042e-01 -5.887499791316790354e-01 -5.228658861226735954e-01 -2.248779187929567935e-01 -1.253084726520865277e-01 3.592744841418530566e+00 5.493818894843049971e-01 8.082722107427656733e-01 1.998242118147644630e+00 6.974049487598171781e-01 2.040444846539240409e+00 -3.943157341278331618e-01 -6.114825120787776846e-01 -1.638484564456300641e+00 -2.291528713169399545e+00 2.364683616235151997e-01 4.071215909067497085e-01 -7.318860201558102796e-01 1.550179799855609053e+00 9.534224271487502511e-01 -3.933174915836087915e-01 -5.813593835721658776e-01 -8.424317079059242541e-01 1.379663690901538481e-02 -8.738132299454305363e-01 -4.981725227968180625e-01 6.742333597430981429e-02 6.817691460842554285e-01 4.556752041294457323e-01 2.380329780221773994e+00 9.378328882194780780e-02 7.596313697393944908e-01 1.810499613485278270e-01 -6.986294444722345176e-01 4.173950959992303589e-01 4.332413643651722990e-01 8.313963221052447228e-01 7.496202840226712238e-01 1.707531464482385575e+00 -1.482118722593160465e+00 -2.693603085734398439e-01 -1.205998412218036275e+00 -4.877537255621292034e-01 -1.310123143335146123e+00 -8.681380567805688786e-01 -1.679089405160953397e-01 -1.858062614499522480e+00 -1.225039605258825270e+00 -6.249397345573974860e-01 2.582494657185398501e-01 -1.411945151293892975e-01 8.560773886917606712e-02 -1.050143790146162326e+00 -1.667557538766974767e+00 -1.972731986870208232e+00 -2.426979520974003601e-01 2.652113289386510253e+00 8.938805969484580061e-01 -1.029950011699483525e+00 -1.519859857376779200e+00 1.011279832499925257e+00 3.769443611737542388e-01 5.094755575111254986e-01 5.435754465956353920e-01 -3.661277305534434978e-01 1.251025111302211279e+00 -9.032390108355379255e-01 -2.310522937055291270e-01 2.394282058830870419e+00 1.583566623937232021e-01 -6.143505550048349306e-01 2.334176661567505917e+00 2.895525052490272033e-01 7.904713199739602514e-01 -4.265259524035809324e-01 -6.492957394889061762e-01 -1.582967490077122619e-01 7.192910975357171832e-01 -7.620536226707315119e-01 2.009898979256233176e+00 3.009653155179602635e+00 7.625958208785934556e-01 -1.482715552681025617e+00 -7.080596849396768588e-01 -1.419919549324659913e+00 -5.403440023971918249e-01 -1.592696696963568970e+00 -5.142417007352795277e-01 1.194543496213724243e+00 -7.405862168329144790e-01 4.913714466254325286e-01 -5.093827757030273684e-01 -1.781469761204125479e+00 1.248217393016174848e+00 1.701637306045433728e-01 -4.671026544634258593e-01 -3.513918445965419357e-01 -9.902309738950491047e-01 -1.392353415738691202e+00 -7.521348390739881484e-01 3.275428781438147752e-01 1.081583764889871846e-01 4.963742575414790692e-01 -3.706055513207267005e-01 -7.265489470048244747e-02 -1.268476879469172980e+00 1.217051572081561117e+00 -1.334905776786375231e+00 -4.510053177581994088e-01 8.016961163658878897e-01 -4.450672958818674974e-01 8.340768328623499039e-01 1.439457152104041571e+00 1.884412426970096144e+00 -7.081227545074055829e-01 -1.975723232607385638e-01 1.155126544204565064e+00 2.013276999107168896e-01 -2.880614911398320377e-01 -1.986535387267699626e+00 -6.686626604766318094e-01 -2.846112477266405927e-01 -1.022626237965733820e+00 -1.284001450791769638e+00 -1.909936257915716973e-01 -1.038210732604594622e+00 1.151274605407115459e+00 6.764680335484828388e-01 -1.125151049904609790e+00 4.457616298553115919e-01 -7.907557011278272263e-01 -1.810989796195457524e+00 -1.612887556789494692e+00 -1.144228789793866108e+00 -1.043991688828377784e+00 -1.297721376954978689e+00 2.553960668834908354e+00 -1.237607321585346920e+00 1.472632937642193163e+00 9.830758517697174570e-01 1.376393140941874149e+00 -7.809478307381019224e-01 8.068149183345468822e-01 6.273912755476740433e-01 -8.181848744816936359e-01 4.030208754163930318e-01 -1.345534565780538427e-01 -2.028263966619900105e-01 5.724685657000753158e-01 -3.433584617251932425e-01 -1.475974021259304880e+00 1.513351803648788352e-01 -5.665629376346636992e-01 -1.536905665131042209e+00 3.138430470910229531e-01 -1.422718567760777209e+00 5.555433796070662344e-01 1.314335125673419924e+00 -1.549664929769557498e+00 5.816254501531914478e-01 -1.197899339503710303e+00 8.647670762990016247e-01 -2.306335779147098197e+00 -6.563705350600899102e-01 -3.637271420472236172e-01 -1.112840140252194132e+00 1.204779730560703310e-01 5.091037186354113731e-01 -4.145701081614035499e-01 -2.259481150405362904e+00 -1.652013490803584173e+00 -3.709264309640860069e-01 -8.201391360475888126e-01 2.223007195698620375e+00 1.369976049600194479e+00 -1.375475429589795517e+00 8.725829085271636920e-01 -1.310414252187806383e+00 3.050184981586973043e-01 -1.452112819135009003e+00 -5.713799375542518710e-01 -1.601363357055115788e+00 6.738379640667908621e-01 -9.368251867034170788e-01 -1.111635676099515635e+00 -1.422201453278124084e-01 2.347966812465888786e+00 -8.184984465398419395e-01 4.951918401203280751e-01 3.475261447096757439e-01 1.922294486819361659e+00 8.465951414389101259e-01 -1.514836769705268260e+00 9.423731804787049970e-01 2.808183656259353664e-02 4.185439411808746235e-01 3.710761566656627791e-02 -1.650388468837423961e+00 -6.153118865049054254e-01 -1.085985465178842757e+00 7.767655843790876036e-01 -1.122868743052582774e+00 4.288629604115709038e-01 2.141759393856506488e+00 -1.795010515796474082e-01 1.667204715057476749e-01 -5.620358394992448769e-02 -4.518546626998767857e-01 1.609178788475004840e+00 -3.984520637677422261e-01 8.420284598424530031e-01 7.397326283458850460e-01 2.065560649764876189e+00 -2.107356180471649520e-01 -4.221964568275054508e-01 -1.890186182289693706e-01 1.705288770451060198e+00 -1.288299137103022352e+00 -7.052163036721058598e-01 1.736752730400696443e+00 -5.568190065655951315e-01 -5.808509675471751343e-01 -2.153746939327732868e+00 -7.090886567857777045e-01 -5.791228829487140572e-01 -6.573245536326275396e-01 1.505950712962049742e+00 3.655380014568796465e-01 -2.357015354791283102e+00 5.061222722322248346e-01 -4.455929468444424502e-01 6.768015763117627426e-01 1.174841568047474416e-02 1.176694487764854857e+00 -1.211903863532513698e-01 -8.972969207061849417e-01 -1.247098929706525611e-01 1.474768723757041489e+00 3.223943539489316779e-01 1.461735916502717725e+00 -2.683912014988971695e-01 9.064636405023571708e-01 -1.271460997665952775e+00 5.634266535316888591e-01 -3.860210459160869911e-01 -9.806203008559764844e-02 -1.094136531499185772e+00 -1.607902848627733305e-01 1.333483820561673916e+00 -7.510292473793378498e-01 1.395020587486350383e+00 -2.175908748168079165e-01 1.248093660998282894e-01 4.693189867276431615e-01 -1.105487477084392101e+00 2.595484855139048808e+00 9.480259868689319136e-01 -1.264274461386461379e+00 2.563251456785740068e-01 -1.175822504184953043e+00 1.611936012844912058e+00 -3.950843054275219868e-01 5.270365715425819886e-01 3.881273473095708249e-01 5.519661058705491868e-02 -3.429952601779789334e-01 1.305659765856156618e+00 -9.735915330800432033e-01 -2.669250677254579318e-01 -3.658092454344478162e-01 1.981472608562686144e+00 -1.251057330659166800e+00 7.368296351346850237e-01 -1.301150557886257220e+00 4.903927320292569281e-01 2.887818628813973443e-01 6.270160132653293528e-02 7.094914325740112604e-01 -1.231638941505184714e+00 9.986327723664817357e-02 -8.029350987471371992e-01 8.421148115601495565e-01 -2.113658217781032300e-01 -2.463596254837885358e-01 -1.224091420016899662e-01 -6.623726990113748547e-01 1.848806013571358875e+00 -4.527445976378188797e-02 1.133875249207587643e+00 -3.787762243050238342e-01 -2.647135594534275604e-01 2.279365828038278252e+00 7.134425904569107191e-01 1.490991649122833662e-01 -1.676667813535119844e-01 8.080011805991853535e-01 7.540747936023254328e-01 5.051348666387982522e-01 1.398709981965995386e+00 -1.686474071005520381e+00 -1.626616627010896154e+00 1.891925372737026434e+00 -3.495244752681501144e-01 -5.096229962809095682e-01 1.223784232137554023e-01 -2.520504516610770906e-01 2.531401416880699196e-01 -3.387983429798267498e-01 -3.495295327203734037e-01 3.109098688078829609e-01 -1.426709009185230803e+00 -3.197274433910180513e-01 -3.477601448295231656e-01 -4.871803143852033169e-01 -1.139056677956577168e+00 7.997279547830100921e-02 5.302561014875687428e-01 -6.880089372966450290e-01 -2.253405898517208961e+00 2.918457424611622386e-01 -2.716745781569491203e-01 -1.021218931886868297e+00 3.934894851034146379e-01 -1.271267048091788476e+00 6.537868315913097916e-01 -9.181280657168714443e-01 -5.609191992168762741e-01 9.813061338429347746e-02 1.242842443525115498e-01 3.917698644835988786e-02 -9.223488246903984722e-01 -4.761984485826955549e-01 -8.870906874750256188e-01 -8.403180699536824116e-01 3.260541518824374707e-01 -9.563847068732058698e-01 1.227074750338712050e+00 -2.089118523740974176e+00 -2.494009579144735866e-01 -3.786055949741046200e-01 -1.709604203973166259e-01 1.373283111521614308e-01 -6.111271958316114583e-01 1.540450403299925997e+00 -1.563701290476807948e+00 -6.165047405426195004e-01 -5.169141275863959883e-01 -1.283708463754753781e+00 2.497685569472218314e-01 -7.949011426796508406e-01 -2.214482246860800252e-01 4.123558223525056743e-01 1.334489079420113411e+00 -1.606926974571612210e-01 7.408539334018748868e-01 -5.901502154442858084e-01 -4.767505019800390154e-02 -1.560959824564853271e+00 -1.773097076826250229e-01 -1.443267540246414349e+00 1.418195599154939091e+00 1.785636833906483201e-01 -1.468254546688307238e+00 -1.057992855916950248e+00 -3.947899023798590035e-01 7.818969869213685531e-01 1.033759578116249411e+00 1.765912777535084910e+00 1.793116919027908096e-02 -5.325428210889193714e-01 -6.202653731576212442e-02 -1.182034827539447219e+00 -1.271904127392749773e-01 7.117783794297535271e-01 -7.695328958416867149e-01 1.549057944473887005e+00 7.096024314870257310e-01 -1.827636835721545117e+00 -7.938622665146861657e-01 1.894302738690167631e+00 3.907058805037378346e-01 -1.297893615108056675e+00 -2.004677440523877419e+00 5.446374707965704332e-01 -3.216904572430590720e-02 7.678744236472357931e-01 -4.679281472413182597e-02 1.674086769417069964e-01 1.371220195134348785e+00 9.218493153454374034e-02 -1.452354584900349688e-01 -1.164242872617155866e+00 3.539386323009022228e-01 -6.818725297494127036e-01 -1.110560225558997471e+00 -5.251341538611221660e-01 -1.140470791562842034e+00 1.461526019517480901e-01 -2.316782003814239488e+00 -2.054765019126750802e-01 7.728644639373647429e-01 6.502959984448420938e-01 1.568770435627104387e+00 -1.097047395316751661e+00 1.306917464097098469e-01 4.488631236506577388e-02 4.893784623216367313e-01 1.074285594694707857e+00 1.296645429848532149e+00 -3.329945398484784880e-01 -8.138496724113023495e-01 -1.146549222156770381e-01 -1.887739175506754630e-01 -2.906174045404453565e+00 1.078015056213916134e+00 -8.897119294784504584e-01 8.316357369363194252e-01 3.623670113086385064e-02 -1.807218016439515074e+00 5.152438121891206313e-01 6.928262572788904672e-01 1.237505981303964053e-01 -9.883174295380984242e-01 7.989403422066266858e-01 -1.221693671161100392e+00 -1.558997962693709161e+00 -1.210174801523579424e-01 7.345566323857168900e-01 1.582319593007446956e+00 -1.579614165035106321e+00 -1.036479460097275096e+00 -2.881352281883628463e-01 9.933837244627276020e-01 6.824585442873193353e-01 -3.068342583500943688e-01 -1.302359091324243101e+00 -1.803830636918644648e-01 -1.848781289334306743e+00 9.316594092493001300e-01 1.110109409563619698e+00 1.161125358584212064e+00 1.713174531029486358e+00 -4.391845108805265685e-01 1.330809081413549144e+00 -1.224996293204140135e-01 -8.039996756297806968e-01 5.812351657491235946e-01 4.010411544214497193e-01 -9.572558377322558654e-01 8.666508155835916938e-01 -1.540191034146650928e+00 8.208013002737765684e-02 -3.202628571534036489e-02 8.257054658998689289e-01 1.095370768276853646e+00 9.454949243934588354e-01 -1.772623790088176665e-01 -1.867566748124005249e+00 5.587092062662144532e-01 -1.686848376040427810e+00 -3.425314940727152146e-01 -2.970279400082915799e-01 1.671058879049231782e+00 5.386152385078225580e-01 -3.284785293870252643e-01 -2.039998315406483242e-01 1.281254552408444658e+00 1.882237722009002523e-01 -1.890209781313291482e-01 -2.041041596183155726e-01 -5.856268497893789560e-01 6.578116338828746690e-01 9.143639157295282427e-01 -9.453438610043816970e-02 7.036666871631857001e-01 6.442187092943510995e-01 8.264885066642591038e-02 -9.322681396551825428e-02 7.863425451168591651e-02 9.438040550419783958e-01 2.690252708505521673e-01 9.220061256159285401e-01 1.906136694031698831e+00 -7.553861304012012834e-01 4.078507396685111530e-01 9.385611620780680564e-01 -3.280960635346869547e-01 7.077459480496839372e-01 -4.350517509075936262e-01 -8.643691757364171391e-01 -9.855128645227394513e-01 3.016180122368640748e-01 -1.214323329968343135e+00 -3.092181664802478025e+00 4.034425072219517405e-01 8.818353067274112833e-01 -1.072336890590587455e+00 -4.740985092466956097e-01 6.936799657409807585e-02 -1.148048048542825716e+00 1.013052973563482562e+00 8.946760051231209543e-01 3.063909172938342751e-01 -1.033511243590658157e+00 4.399182872214817408e-01 6.543461633654420462e-01 6.307661666075262685e-01 -3.781798409129156352e-02 -4.926329703733974275e-01 3.351273216938510102e-01 -8.371835481118682365e-01 -8.254482880454636629e-01 7.040640438573809723e-01 6.374653550260959145e-01 2.559289057726683136e+00 1.715972192922404549e+00 2.920060010906873615e-01 -3.486720956150840545e-02 5.418628419768278803e-01 -1.814313362615277148e-01 -5.429802683773178318e-01 -9.856873210137834240e-02 1.762699900708214473e+00 6.381665550613951909e-01 -4.658936434795060699e-01 -1.074386190092091464e+00 2.264384259542723488e+00 -8.410638142750428425e-01 1.186565254337154762e+00 -5.996409657191417164e-01 1.492123730711780727e+00 2.825830878788661293e-02 1.719770490763258552e-01 5.381188111767875037e-01 -1.467004205596869615e-02 -1.613991457184301703e+00 -4.017191047311527985e-01 -1.077574566594237782e+00 -1.638361669558272282e-01 9.176256134433872225e-01 1.873880116553006348e+00 1.216537090506120966e-01 3.555471904124442029e-01 4.176369539126591895e-02 -1.368927228010966113e+00 5.944060298328384118e-01 1.408979099401007185e+00 -8.292009070792084602e-01 -8.037088543600621193e-01 2.229448511296460989e-01 1.675350547729394235e-01 -1.336214014663809513e+00 -9.807795711170707031e-01 -1.438505293226711501e+00 1.323769512565510453e+00 -1.265047246405616721e-01 -4.451721396134416531e-01 1.156847965912039200e+00 -4.337390311383065300e-01 -1.520266251112720290e+00 1.591364890067638316e-01 7.022524438732473673e-01 9.364114253642289443e-01 1.653722767313183351e+00 -8.019375192065860691e-01 8.133904035137613509e-01 -1.298518053599149846e+00 -6.613519371030497362e-01 -1.068118687810242495e-01 3.474298418752690965e-01 -9.692110731541780932e-01 -1.385710919711525158e+00 -2.107242478375784822e-01 -1.182108339337434755e+00 4.170086488716485129e-01 1.580999309620182425e+00 7.920975522180941086e-02 -1.615516790526819457e-01 8.972989973517436768e-01 -4.879004779487809973e-01 -5.294320313730040972e-01 -4.071193188183951372e-01 -4.301418190946075804e-01 -8.296441961946720012e-01 -2.012546149602047585e+00 1.609819432094217184e+00 -3.069356524294669097e-01 -7.292963819309038476e-01 -7.016702053776133763e-01 -1.519573973622416529e+00 -9.460696435813696625e-02 4.357090166719086444e-01 -2.822280663272806578e+00 7.860735591060422078e-02 7.438371586903942678e-02 -1.479540911428459005e+00 -6.370524057432678244e-01 1.198408339183807181e+00 -1.436781691440805753e-01 1.744540811322571050e-01 -1.163561579715918448e+00 1.169831601742870458e-01 -2.556818479070980810e-01 -6.378587302569515005e-01 -6.773790314732487661e-02 1.633651740979621625e+00 -1.117265211655370072e+00 -7.358374053675694956e-03 1.195140226891719948e+00 -2.356061814142606792e-01 2.029397452346339836e+00 -1.527273270256710669e+00 1.690663666749756988e+00 1.345700603333374046e-01 -3.425846563094198660e-01 1.459501524891627433e+00 1.511435882117241780e+00 -2.973340909521469122e-01 -1.065080563956173343e+00 1.773688149817075066e-01 -2.446375578479017751e-02 -2.440435886388153119e-01 1.474607142503045476e-01 -5.588976182171263574e-01 -2.223228397098773734e-01 7.540210498173608444e-01 -1.659886637175115531e+00 -5.438424705242738549e-02 -3.239151966184995457e-01 9.937267604693594825e-01 -7.888634234896853004e-01 7.637751371460347327e-01 -6.660485319514604097e-01 -4.741524052151810942e-01 -9.559061332899221330e-01 -9.831689518611996803e-01 -1.439572669913114389e+00 9.301465599565389430e-01 -5.518731988254801379e-01 -2.090646340630508693e+00 -1.379658437742864674e+00 -8.036071712025381064e-01 -5.965532767844307083e-01 1.058235200547203547e+00 -7.088803957452141091e-01 1.016524628801418029e+00 9.323513498192895210e-02 -2.631426938571928553e-01 -5.115843893096354289e-02 -2.393971419517213206e-01 3.752762433957449462e-01 -5.950714449891093133e-02 -8.108720507052753768e-02 -1.269602397315100273e+00 -1.227922618725626247e+00 -2.367851123000012659e-01 -2.314533129860545102e-01 2.859072774939459549e+00 -5.801906331463863031e-01 2.365010463416232778e-01 -1.920312603921201511e-01 -1.003686961969938674e+00 1.867320219632044864e+00 3.574632176747739171e-02 -2.450472033550412099e-01 8.599632066612055148e-01 3.532431734257394651e-01 -3.321665950491795583e-01 -1.807571093380154204e-01 -1.997264150173060804e+00 1.340383678125749989e-01 5.693957961171085547e-01 -4.044150252417644253e-01 5.862473377900198623e-02 -9.983184454329946389e-01 2.682818062837717399e+00 9.798358439485360671e-01 -3.484354439533272063e-01 -1.272199996625542173e+00 -3.495694505949157316e-01 4.879884409228206210e-01 -5.919946684356629518e-01 1.181763000443701639e+00 -3.922578292962028979e-01 -1.017880396959344846e+00 1.120285479250909474e-02 -3.281553504281850553e-01 2.069776109546051235e-01 2.661603797987903142e-01 -1.494324315985102292e+00 -1.636052139668964234e-01 -8.313882424490358636e-01 1.299357070090245259e+00 6.849514752739031820e-02 -1.891559682372185414e+00 -1.167976577795122317e+00 -7.641727534960780499e-01 -1.123866396226349540e-01 -4.507454749791656168e-02 -2.024565688998466673e+00 -6.172771578028182771e-02 -1.686305009440932867e+00 7.287712831167340033e-01 7.302822900681094076e-02 -3.703873592455463742e-02 -1.814693564367196199e+00 8.982143422305768343e-01 1.338161914450530121e+00 9.503889286980177209e-01 1.253100274644585843e+00 -6.500202207904859364e-01 -6.415522538937988850e-01 -9.290220404386212438e-01 -9.925032143751627567e-02 9.356965104705730063e-01 -6.555172902165398163e-01 -3.828946907214497153e-01 -6.521201962233957872e-01 -5.697517761336076125e-01 -6.725322605991065350e-01 -9.830953111111850884e-01 -7.872945548288946827e-02 -8.056472122027468208e-01 -8.701611668581379910e-02 -5.960375424940256295e-01 -6.462144207592156464e-01 -2.647612323866703199e-01 1.066766843485141142e-01 9.724417496376928094e-01 -4.456300293224738640e-01 -2.265693844081195507e-01 1.447888915891345496e+00 -1.477822081461294956e-01 -2.552536283224336788e+00 -8.741034289264023593e-01 2.029203563789618858e+00 -1.476658840459736721e+00 3.810190468005840159e-01 9.628195645519299628e-01 1.018441944873732963e+00 -3.109818333065577645e-01 -1.695938132744210236e+00 7.855405924025496978e-01 1.352862369425032574e+00 5.059171542040727942e-01 8.357878413423381891e-01 7.126094518703497416e-01 1.354293448542447376e+00 -1.124860903352245645e+00 -1.920271652973910836e-01 7.831637684469771044e-01 1.180122048352129083e+00 -2.766792773444919917e-01 -8.497758733836817679e-01 7.205228403703426432e-01 -9.991822833989167929e-01 -6.672193403946329038e-02 -5.129380291375411349e-02 5.177673274476426446e-01 1.171919038008160552e+00 9.152395479877368789e-01 -1.580041589065621865e+00 -3.816913145392498707e-01 -8.603132478632690150e-01 4.317325748597809487e-01 -1.466332193145654328e+00 9.961791760123237527e-01 -1.476414428584165162e-01 1.552053279200541480e-01 2.803292721592411385e-01 3.911577242546647737e-01 -4.617874134381313445e-01 3.735691218762337007e-01 3.108496181161954919e-01 2.606048211450189833e-01 -1.776390985664346722e+00 -6.315403766288704146e-01 1.672301143080369368e+00 1.505899755967075482e+00 -8.019877177184590034e-01 1.175099745228681325e+00 -4.804137599445417184e-01 5.076745261144807175e-01 -7.131597736763327366e-02 1.898243395848752568e+00 -1.245294824860409655e+00 -5.189119127621110161e-01 3.496167587186019832e-01 8.367739072682832679e-01 6.125350540696913315e-01 1.691365776452121938e+00 3.530792805715927685e-01 -1.149217807407643260e-01 2.094705815619742229e+00 1.175977803624484244e-02 -7.298845823458627313e-01 3.179934112249696021e-01 -1.008646285433654644e+00 9.450475058350307211e-01 -4.207429752933840583e-01 1.526872505198960672e+00 -3.992977979004662670e-01 7.035597034150923301e-01 -5.734935990133898098e-01 8.200177323801857154e-01 -1.022918183890902055e+00 8.188091038226930074e-01 -1.039125997852413663e+00 5.685993135146030220e-01 9.397642946227094951e-01 -1.350420432938209403e-01 -8.799712001235274195e-02 7.493639617091470140e-02 -9.923543353983542425e-02 9.956508616796626576e-01 -9.073198036300473834e-01 -4.379695181757605749e-01 -6.522942911851113967e-01 1.526915903244927541e+00 -6.502284080995722748e-01 -1.309554263075111802e+00 1.335428473390671389e+00 -9.442486036657343762e-01 -3.640953341352698991e-01 -1.216709352896252261e+00 8.845152756162809604e-01 1.135202396312859685e+00 -1.719194888016060352e+00 1.229833025260768320e+00 -1.548199063875814740e-01 -3.914547495383595699e-01 3.761884161436475082e-01 -2.921777067582652099e-01 -1.321616736793113089e+00 1.044330679227527092e+00 -7.357202884433720058e-01 4.818381098376474103e-01 4.602074471696261937e-01 1.873841204715691156e+00 5.710549984102983867e-01 -5.531364824838660432e-01 -6.040563905044445958e-01 -2.433126465662983406e+00 2.764679382400680452e-01 4.837708528135192254e-01 -2.205044100301115084e-01 -2.330318650889414700e-01 5.350384801028550408e-01 -5.098311717845514096e-02 2.301723049996016734e-01 7.369794601100465581e-01 -2.376126950117321834e-01 9.612108260300948614e-02 6.842431138572154792e-01 -2.127948920386222298e+00 8.514674634756578264e-01 1.401769962001600200e+00 1.470166140710631231e+00 -4.925030993562020121e-01 -2.110724524352515230e-01 8.822814881303521206e-01 4.534532916440099926e-01 -4.088707672178827357e-01 1.016657374483591392e+00 -1.222663927052195953e+00 -1.305123133191717466e+00 1.591961691793639666e+00 1.214433731907709202e+00 -1.040666007754668110e+00 5.328103887369547431e-01 -6.097025722623031774e-01 1.187183368202201939e+00 6.847414890194426507e-01 7.749793997123671785e-01 -4.650516262514813315e-01 -1.072567720978156780e+00 4.153395892912644660e-01 2.082761762881005119e+00 1.245163157362557116e-01 -1.062742015866169565e+00 -2.151482538211486883e-02 -5.701975308630512496e-01 3.042076002907797075e-02 4.398606846056613007e-01 9.620812260518247783e-01 1.093485579374667394e+00 -8.329485277761491946e-02 3.067509210811553699e-01 3.795949766884476051e-01 1.631666825979194435e-01 1.132807384230870129e+00 8.750195028624707660e-01 -1.104988633672721265e+00 1.243324298619579160e+00 -4.126374300746583623e-01 -1.868715279236282223e+00 1.881428684620117253e-01 -1.054202076434869184e+00 -5.841078507518641105e-01 -1.658404647014913635e+00 -7.760155159305078820e-01 -2.573131936109583684e+00 -1.550806184827153711e+00 -1.782282694564811587e+00 -8.948864150686914876e-01 9.769812882786226282e-01 8.689800720684590085e-02 1.579572813468486658e-01 -1.864940879741069590e+00 -4.270356697000927682e-01 4.388222430176023925e-02 6.745105094972071447e-01 6.762608592010448394e-01 -2.854098709639484865e-01 -1.413310370115520520e+00 6.312393344936860773e-01 4.494696407248574554e-01 -1.049026564282558027e+00 -2.394484177207282904e+00 7.828620565138377785e-02 -4.443195539527424742e-01 -8.704629074463022809e-01 -6.926464302978834198e-01 5.756883083257537115e-02 -2.645177652469138385e-01 3.038446218953980149e-01 -6.392571553727388611e-01 3.322889619284948859e-01 -4.541490245011356452e-01 2.134802443968454533e+00 3.423704653046892310e-01 -7.856611243310265280e-01 6.896363554852070754e-01 -5.740138124685291166e-01 2.487051619449278106e-01 -4.805159599467280773e-01 1.829381555173475338e+00 -7.986491707526144346e-01 1.326462407892602613e+00 3.004163493102969817e-01 3.963216229510992394e-01 9.076753378179355236e-01 -9.000681062861604076e-01 9.393139127803433741e-01 1.081106466742727701e+00 1.937418569572833538e-01 -1.791475387036826072e+00 5.504041280182325746e-01 1.616409259445447777e+00 -2.252192680557238980e+00 1.466217652206148192e-01 -2.606532669386769641e+00 1.182652827749060970e-01 -5.743565484056445403e-01 -1.299278298340226012e+00 3.500690668385490478e-01 1.758647742113334189e+00 1.717971293417855094e-01 7.511511102322971922e-01 6.070772004003221339e-02 2.935182568792661928e-01 -1.444030130178889093e-01 1.185760788692538092e+00 1.553268553577520583e+00 2.761928359867046323e-01 -1.505709598837886132e+00 -1.744598685341023636e-01 -1.709346017053396671e-01 -9.483316191481562241e-01 4.573192568898977184e-01 -9.507206923436463120e-01 -5.920232061847754274e-02 1.074344298227757122e+00 -1.853895397435922077e-01 1.066863406067897341e-01 1.399291079359133327e+00 -1.230515374290451325e+00 1.532131677533949132e-01 2.215741016994862353e-03 7.654357583810246501e-02 -1.072367555630781677e+00 -1.034244635724762995e+00 5.815913073371756781e-01 -5.484432569324368956e-01 -4.745330633507451323e-01 1.796140782570460503e+00 -2.752287127620192675e-01 -5.005073856780449804e-01 -1.455773851012351461e+00 2.709818952203089992e+00 1.192666363640264571e+00 -1.327627012943952023e+00 -1.630862665688726620e+00 -2.246132546951683739e+00 5.630737086472747954e-01 -1.753897626004289334e-01 -4.145579154551550793e-01 1.167630417176727074e-02 -3.534639004074107138e-01 -1.624053170606518437e+00 -2.105362560539776329e+00 -1.390845657114428979e+00 3.012513534136282423e-01 -1.167652491641957502e+00 1.298999041248963371e+00 3.259073019089324674e-01 4.099899853025495977e-01 5.605727749073652344e-01 1.500577465813122957e-01 7.723824405177690533e-01 -5.316700842575469155e-01 1.502396882366854758e+00 2.300460804564505302e-01 -1.060422192648478451e-01 1.056656683107909389e+00 -1.253323357260270055e-01 2.300447181095575555e+00 1.100075154982993048e-01 6.121645398093054080e-01 1.935730841488568221e-01 4.578798105034611599e-01 -8.026053375887075569e-01 6.259887413746791918e-01 1.197049873424181454e+00 -5.822163962665549697e-01 5.344273157041071753e-01 -8.845714463360057067e-01 -4.203065574731139065e-01 -4.755305078754125392e-02 -5.766269077285370859e-01 2.611114002145715207e-01 -1.131385076365145625e+00 3.344075122603720751e-01 7.104790734121510520e-02 -1.656778261066376601e+00 7.931778116136551926e-01 2.888042520352184228e-01 3.828246174620741349e-01 -1.490878078873379087e+00 -1.444493669618938547e+00 -1.036420899448435184e+00 -4.810482379189701674e-01 -1.262179348946362634e+00 -1.040330475449359859e+00 1.913636550027749017e+00 4.604358479078431987e-01 1.645564056554935373e-01 -8.690034231194759817e-01 5.393514846528077999e-01 -1.917213000360651787e+00 -2.530436343007548938e+00 -7.377004831520055372e-01 8.968345600361619097e-01 2.813187437842020744e-01 1.444037507797212294e+00 7.331054769519043113e-01 -1.157883520725119464e+00 7.680524480373435159e-01 -4.548871705562456680e-01 -8.266882759504922129e-01 3.417400963716196172e-01 7.733201609890018036e-01 1.064332054599455235e+00 -7.535317888012205145e-02 1.197154458713935110e+00 -1.868625702166099578e-01 5.752068926942188742e-01 -6.946070505640038473e-01 2.590100049512641611e+00 -1.020893638166134459e-01 -5.923413833889561442e-01 1.262010735854694143e+00 -1.288483421804716977e+00 1.230869069381355541e+00 -1.419496615964967567e+00 -1.619116936782141747e-01 4.821400050993477349e-01 1.119878311894496825e+00 -2.159371052937215207e+00 -5.814969082695357061e-01 4.776053446995603968e-01 -2.140487189136679180e-01 -1.111437220404912329e+00 -1.852093284438847576e+00 -6.015011569788637491e-01 -1.192493586668458144e-01 3.082268153349657647e-01 -1.895653249638205917e+00 1.502098873830199077e-01 -3.202844451987628127e-01 -1.507088926596089062e-01 9.969967781702068765e-02 -3.330628599004886725e-01 2.499203085825590920e-01 6.914697058866887680e-01 -1.738714107326457536e-01 1.896722349934177460e-02 -1.059314781432599384e+00 -1.628353479494606959e-02 1.757454201544784267e+00 -9.722461841857563680e-01 7.784973087617651499e-01 4.111473363943342618e-01 -1.012422316794664878e+00 -1.974370827080781821e+00 1.845031479453172363e+00 -1.054343316291405985e+00 3.008417191976454630e-01 -6.556601563616030193e-01 -3.751810201240832754e-01 -8.135202410722750521e-01 3.394154163556790671e-01 4.784875827473624166e-01 -2.804292940504014897e+00 1.406068983445059928e+00 1.871159450691437964e+00 1.064687662580782845e+00 9.449558999808209681e-01 -1.005193623393678015e+00 -1.099351829579373829e+00 1.631734365125140085e-01 2.083530045090001614e+00 -1.364347532354480252e+00 -5.605547146196612762e-02 -8.353553118787402365e-01 -4.242052327791907829e-02 -4.309716111268287464e-01 1.437357319286222790e+00 6.475111198379229771e-01 -1.341351480800425655e+00 -1.325459265069804715e+00 -1.620226416201742126e+00 -1.300386060455115400e+00 -6.350464272121881804e-01 -7.878133594558610620e-01 -2.637009889285750197e-01 -9.632986838297001864e-01 -2.321445932673306956e-01 6.858481227985571138e-01 -1.859960789920824364e+00 7.911287744979071945e-01 2.984721983350784313e-01 -1.029772426135317609e+00 -9.291778914793521471e-01 -5.364259963843056589e-01 -9.548149333579744047e-01 -7.614268450699309687e-01 9.777247118794918368e-01 8.386196525726699047e-01 -3.706207678801121674e-01 -7.284015782719571036e-03 4.130740841629627624e-01 6.016026978293803618e-01 -1.603657626917486256e-01 3.064365145257617051e-01 4.943727685907990388e-01 1.248021794690400421e+00 -4.501750262998377994e-01 -5.762167341461196246e-01 2.426541835821188986e+00 -9.287346874484633252e-01 4.433670304569100468e-02 -1.419670154479313329e+00 8.414632717702817954e-01 7.369700440826256749e-01 -8.370037034953790034e-01 -1.409555974362193931e+00 7.162911707122508742e-02 2.234114224939603766e+00 2.334238241961667792e-01 9.926732525175636646e-01 7.347120329041428866e-01 1.071376852640558708e+00 -1.737920729189152746e+00 -1.071455629606078208e+00 1.536182812472197012e+00 -2.154909526808820031e-01 -2.112844649586035128e+00 -2.307053227252277572e-01 -1.118660755245724392e+00 2.293491309386449517e-01 -3.849477633170633739e-01 -1.883849441216302489e+00 -1.216520206591523677e-02 5.285545616154138093e-01 6.469782280155722543e-02 7.564646054302456291e-01 2.520053400368794660e-01 -5.618003469509407211e-01 5.080206693602605794e-01 2.317714772007966884e-01 6.862591202917046607e-01 3.607040240274848597e-01 1.627674005209627683e+00 2.011233809730077482e+00 5.847419852245064886e-01 -8.726220570111685726e-01 3.293107800479397884e-01 -1.380313716207138386e+00 -1.149480305899425597e-01 -2.036996146669862728e+00 1.135151988386304378e+00 -1.692601230353310893e+00 -9.386086066585466736e-02 -1.062243142991842859e+00 1.934855417034692660e-01 -1.720626415635087447e+00 -1.464460548039481780e-01 5.629736327790133554e-01 -1.259949656844609467e-01 -1.701111659047316982e+00 -1.067000874981129721e+00 -1.424155808636943688e+00 -6.222681638904031809e-01 -1.359278948141692811e-01 1.271078613455376649e+00 4.373000088333778290e-02 7.371194515273430392e-01 9.214990499926034584e-01 5.584988149274165981e-01 1.060186117955367546e+00 8.716348959606620150e-01 -1.931067193410756611e+00 -7.394605668562957979e-01 -2.109365610405890212e+00 4.993797755967673280e-01 1.800372722471375864e-01 7.149161057414825382e-02 1.516444005273454021e+00 1.937986241990105329e-01 6.448593897914401962e-01 -1.450614143102301190e+00 -8.471257898915627305e-01 1.209952662841430326e+00 -8.756322004913474899e-01 1.714667974501287162e+00 -7.113229002984414739e-01 -4.799058794229613123e-02 -6.655893630375447900e-01 4.632675568744620831e-01 1.121380156236311265e-01 1.119597763736849938e+00 9.126450111043439561e-02 -7.388164215820258729e-01 -4.571537743481053906e-01 1.385633994405864655e+00 -2.156406837622510952e+00 7.065286595035177308e-01 -2.613500899421796753e-01 3.725609855833522666e-01 -1.022495273636263136e+00 -7.689436620708759440e-01 -1.941225657013920802e-01 -1.907132770277991884e+00 2.513334103078732618e+00 -7.588047312588229731e-01 5.738668775918278619e-01 6.360477789996833720e-02 -3.409049429181637003e-01 1.286881419050061315e-01 2.476208606234953535e+00 9.561508956616487920e-01 -1.239098406547674669e+00 -8.940182155708519263e-01 -1.233882168189337269e+00 -1.097978036850078970e-01 1.010637407774224172e+00 6.112088030634150737e-01 -9.416507389849867460e-01 3.509325125363578213e-01 2.204164414490218382e-01 -1.156421252257560317e+00 1.121430487769097928e+00 1.491031239877644632e+00 -6.215151403926789664e-01 6.817744334621358426e-01 7.779417197605571488e-01 -5.627969725730536804e-02 -7.768054486441225981e-01 5.116101713848176802e-01 -5.783105977604384718e-01 -1.545500628162439272e+00 7.700728611364626719e-01 4.227201909025640747e-01 7.756736899917310302e-01 -7.056906537804777946e-01 8.525332178370785829e-01 4.019274424261079504e-01 -1.083837826272175953e+00 -3.182059783466588132e-01 -8.846094694281666504e-01 1.552002873771751057e+00 6.537781507052317087e-01 1.838771037014524046e+00 -3.707182316402906075e-01 1.356045854774776904e+00 -6.138976123239512361e-01 1.636628205157171445e+00 -7.650654727842362002e-01 -5.794581802355085465e-01 -6.519604574086587112e-01 1.125674329753448166e+00 -8.426835043834230987e-01 -1.271187606989115260e+00 2.461952321164242452e+00 3.624647427675242728e-01 2.366160672639529561e-01 4.458606969002538722e-01 -1.365671557793644242e+00 -1.350145856509485265e+00 -7.593461408696747794e-01 -4.341463152855237206e-01 -1.074621674832692136e-01 6.758099150752066020e-01 -5.734492450705711564e-01 4.869134518524615984e-01 -1.070422176447582974e+00 -7.737559556599146182e-01 7.833687386320214996e-01 1.056307514536161110e-03 -1.854759885923308038e-01 -1.931134716551494490e+00 -4.358329559264909614e-01 -1.829113804673934141e+00 -8.214174807639748055e-01 -4.997372065589602563e-01 1.610298637717813008e+00 -8.883923701106067883e-01 -1.109104267506697550e+00 -3.901851315919249163e-01 -1.537104618543786994e-01 -2.776406851518403163e-01 3.689481751937463971e-01 1.006404412082627875e+00 -1.214830860259117490e-01 -1.260860377892858875e+00 -1.515711451939959931e+00 -7.109612417971535869e-01 1.005147103582956891e+00 2.500696742148934004e-01 -1.094776552657768409e+00 4.075590707048724615e-01 1.008177613164346953e+00 -7.625447548698100451e-03 -1.423281852075183318e-01 1.056124387233348560e+00 6.878132932291431967e-01 -2.192595770992253890e+00 3.150189294655718619e-01 3.906123861960115740e-01 1.144435340199130735e+00 1.910683653932642834e+00 7.266473051517341464e-01 2.306516539783429534e-02 5.876409580636591246e-01 -8.891648338543405306e-01 2.091229413851117158e+00 4.102956997014003404e-01 2.099560428003816592e-01 6.731139199450639765e-01 -7.648047869722263137e-01 1.537447963248138372e+00 -1.850071360261751785e+00 -2.109849470119707693e+00 1.146118888192422691e+00 1.167151442742094369e+00 5.814405446448147607e-01 -1.409450988847988695e+00 -7.721137797779108469e-01 5.605778248796963181e-01 9.225131228222521740e-02 1.175907512470074190e+00 1.535731224849716359e+00 2.050252002225590342e+00 -8.369609349834362666e-01 3.086311409384738247e-01 1.539107238074485462e+00 7.880219061834535799e-01 6.810578877572065482e-01 1.184356654757772853e+00 -2.850185719635299209e-01 -1.227502612424623551e+00 -4.691568419683903035e-01 -1.034866673281256366e+00 1.724771093184224391e+00 1.496389748044812396e-01 -8.165932570195599816e-01 -1.127400740162174397e+00 -4.361813085825945180e-01 -8.997050461291509205e-01 1.366343253873916197e+00 4.166810583720217953e-01 -2.237018070689880955e-01 -3.356132704210756934e-01 6.856524578184292062e-01 -7.280594597679770352e-01 -1.110131439767417794e+00 -2.816848627579792708e-01 -1.632700664050436845e-01 1.278725224938424887e+00 -2.000994405673202969e+00 -4.252405636093191110e-01 -7.037394078060759117e-01 3.206149383694961164e-01 -1.794709069301218818e-02 8.222404585420510503e-02 7.940331539580728348e-01 -1.811363321485778277e-01 -1.798551672200134899e+00 2.712047276795098716e-01 -3.969106377349011505e-01 8.481558252112475493e-01 1.091743701659658061e+00 -4.605440683508883470e-01 1.479647113132787739e+00 6.161757701773871304e-02 2.006068159447847721e-01 3.782566807769645045e-01 3.859164040250686600e-01 -2.500701379465253837e-01 1.077209456955549705e+00 -6.612277049258490080e-02 7.831045411973170944e-01 5.820760035319321180e-01 1.184081988514576356e+00 -3.756063847898918895e-01 1.176754191823131901e+00 -4.635171573361568376e-01 -8.343041098775594300e-01 -4.012377792302168622e-01 1.167872285963277523e+00 -5.744337079494109544e-01 7.876239999593992458e-01 -9.021029760461828362e-01 8.396466154388261272e-01 8.086250852501934705e-02 1.094746378533353326e+00 9.732738612762094066e-01 6.130240868033923762e-01 -2.747032119846596898e-01 1.431978613033391134e-01 8.550209419735370631e-01 -1.033433982286566577e+00 -1.134497311415063159e+00 -1.454952660925217911e+00 3.360251851600667972e-01 -6.835288978335869459e-01 -3.170470199335571615e-01 -3.945972848146726136e-02 -2.123165058569964625e+00 -6.376365358380988724e-01 -4.661436780197302648e-02 -5.617290181850983499e-01 -9.129857620300040333e-01 -6.222865114398281605e-01 1.111086180998053230e+00 -5.043334050276038205e-01 1.300682264709394076e+00 5.501484547508512790e-01 -2.676400284039346378e-01 -2.025443756552413266e+00 8.111819026876448957e-02 -8.591696472922208949e-01 2.200227842750508145e-01 5.972683920946809250e-02 -1.485672507161026612e+00 -9.356912627584587638e-02 1.716692643501299465e+00 -1.935430181304259867e-01 -2.077614873219309377e+00 2.200797000367537559e-01 1.739354026831174682e+00 9.413585989584850600e-01 -4.161125022689715069e-01 -7.367967594143690624e-01 3.517830241516359258e-01 4.684620832573225813e-01 5.725785519215597086e-01 -3.908177346012139397e-01 -1.492134345545986784e+00 9.182519525652984571e-01 1.761602625737641870e-01 1.085202494031883569e-01 5.351610163335865922e-01 -1.684807716757598328e+00 9.475819645164927918e-01 -8.198592507938436136e-02 -2.123609812338727032e-01 -2.087413708565500903e-01 -2.387926891740143609e-01 1.991258289370090084e+00 -9.068294364793286766e-01 -3.446738723522372982e+00 -5.429819175810949305e-01 1.356271978377444842e+00 -1.269252050566341827e+00 -3.008035563575869875e-01 2.245212539092286963e-01 -7.711883433712987124e-01 -9.521266935850086766e-01 -9.630522904756332325e-01 -5.240979808173208410e-01 3.233174303887234591e-01 6.208940665603421838e-01 -5.056186188282874028e-01 -6.579834745360353399e-01 -2.629880228177006729e-01 1.038087128853332208e+00 -1.883099782923584264e+00 -1.839024850928660249e-01 -7.939837717106686121e-02 -6.089062508696109211e-01 2.575713809894376871e-02 8.961369985717799747e-01 1.505547642869857917e-03 -6.555938759314350328e-01 -2.496047592606429610e-01 4.185893351773612436e-01 -1.515725006062180968e+00 -7.921419844157787660e-01 3.317092623231589488e-01 7.068957886699712700e-01 -4.927488299390693771e-01 -1.050838207704253291e+00 -7.912936666993332091e-01 -5.982534876509416205e-02 1.963901879083748969e-01 -6.517364564333837373e-01 -2.031228155641694677e+00 -5.506559785027356213e-01 -2.067602498255137977e+00 1.719717086369246251e-01 -1.748389657293104582e+00 -4.941126083881745845e-03 9.607656702416736416e-02 9.684974870969289551e-01 9.708274547892330186e-02 -5.600644115697486214e-01 -7.608004869834720241e-01 -1.464871818547088533e-01 -6.809110736805087938e-02 -4.824549551475770803e-01 -4.935687259782342573e-01 -2.188918030722401209e+00 1.963035365029440094e+00 6.812706753091450906e-01 -1.763117903269958653e+00 8.448814573062836120e-01 4.483242500855394441e-01 4.661564947125033109e-01 -1.439751643575351236e+00 -8.439449234761116081e-01 7.059251534175736698e-01 -4.913892774227781590e-01 -3.592034160011078336e-01 -1.409363217555584358e+00 -2.590232388595593016e-01 1.601359090632008819e-01 1.038919729161322802e+00 -1.971983853809965881e+00 1.222124898034222085e+00 -1.721869695751212070e+00 -6.285523682985105776e-02 1.040860830837807782e+00 -5.912796553687497125e-01 -1.575235190903916810e-02 4.738690225650460941e-01 9.525304404494626676e-01 1.285400431397014209e+00 1.388263485357897675e+00 2.257573601934166063e-01 -7.922526791814469282e-01 -1.066813440051758155e-01 2.593326642889005051e-01 3.966102326196422889e-01 1.583967068560946156e+00 2.772305280504513414e-01 1.074081438298765678e-01 9.639784236067034939e-01 1.823895199951457879e+00 -4.377000359033370591e-01 -6.292412730354438599e-01 -5.183784291296270746e-02 1.937076234510809181e-01 -4.739738858616125011e-02 -1.795146960167938621e+00 3.138562140389751787e-01 -2.892267105158709661e+00 -1.455608254726821871e+00 6.098418057801830994e-01 2.030440666064953437e+00 -1.638321345468627177e+00 -1.559955056916323413e-01 2.092203376843632778e+00 -6.784832796682104261e-01 -6.163713434650698320e-01 -4.255462659370816692e-01 -5.226084792961466219e-01 -1.062467099552702798e+00 2.059836177575841809e+00 2.326109008666475686e-01 2.286759600857193764e+00 -8.242587512770953584e-01 -4.217952360426100444e-01 8.600915057162101807e-01 -1.210406231645712705e+00 -8.765281048180397772e-01 2.944902319419015480e-01 4.818854049355940361e-02 1.084414386344976888e+00 -1.441478063710913027e+00 -1.013873651456969061e+00 6.625326571639722495e-01 8.237239587307760846e-01 -5.850951117298723858e-01 8.430280301379780572e-02 -6.213080950545433190e-01 -4.636166301481087215e-02 -1.292712214994841124e+00 8.493429042072684343e-01 -1.013259065226403521e+00 -3.080027615142284514e-01 9.759009750292902963e-01 2.011094913586336297e+00 6.547404750316871969e-01 -7.498755257926283113e-02 -1.961417285258626741e-01 8.438587357864603400e-02 -7.948883339806182002e-01 -2.217254072557713229e+00 3.734395852377987990e-01 -6.111910572361363148e-01 -1.403731028425955429e+00 1.462297850145509504e+00 -9.512574307424095377e-01 1.709073958330997955e+00 -1.603471998873849946e-01 -1.112760289792934509e+00 -1.447435704987318390e-02 4.513810559741096018e-01 1.369159520872121227e+00 7.501626846012828809e-01 1.450388464848938741e-01 -3.895266943072335786e-01 -6.508124485080097887e-01 1.802480636936599989e+00 -4.764196000781888429e-01 -1.563495441534032304e+00 1.570724838912403110e+00 2.074010914908580361e+00 -2.628619203326275078e-01 1.078547971857478194e+00 8.881280963199270628e-01 -1.816341529997756721e-01 -8.511141702342270854e-01 -1.579017091564105746e+00 1.556622710154070166e+00 5.948276734820412415e-01 8.753121683573407141e-01 5.971653561472650001e-03 -2.362346452204020231e-01 -4.936942273497905154e-01 1.297864270083518790e+00 -5.876290748258582441e-01 -6.459714873594792905e-01 1.682752445347491133e+00 -1.475969228185092907e+00 -3.221500074202245101e-02 -7.943571404577964845e-01 4.264658598573557030e-02 -7.950791070881772782e-02 7.500806632338061219e-02 -2.649722963688703636e+00 -6.381364904146841210e-01 6.034097438733664331e-01 6.186252610820015541e-01 -5.894208799790692233e-01 2.983449738795715955e-01 -1.145033138227977032e+00 8.668541474091909782e-01 -1.247925546733363866e+00 -1.951732503018614562e+00 -6.303462078869096485e-01 3.288046746342003224e-01 1.481802219084954908e+00 1.159215102987713353e+00 7.184952970737222833e-01 -3.494054562384326101e-01 7.573622366833772102e-01 7.097133186583790554e-01 2.258577885566838417e-01 8.425683226199214282e-01 -9.802839844713704398e-01 -9.930245861424841225e-01 6.492848710586224259e-01 -7.189929681048408128e-01 -1.371697240184029276e+00 -1.522890627959448295e+00 -1.345800712669295907e+00 -1.995168691480765144e+00 1.112249810061251676e+00 -4.555214941514594273e-01 -2.529463685614863899e-01 1.438235841475702603e+00 -9.840545900835180604e-02 -1.707226547961593344e+00 7.686257689462190346e-01 -1.251348983767819556e+00 -7.892051878076623561e-01 -1.336833635050313773e-01 2.120468368758562372e-01 1.167866633653886543e+00 7.522798148850631250e-01 -1.375765800633738323e+00 -2.698999251992635906e-01 -2.030656707388259208e-01 -1.251398041547651108e+00 -2.096463008323076471e-01 -1.395013102093271007e+00 2.172707527108674874e-01 -7.146702154380819572e-01 3.525015401302845630e-01 1.203870506054012246e+00 -1.061263995323998177e+00 -2.442271156915258867e+00 -1.167382875759427341e+00 -1.807510390883877438e-01 -5.781037106973605511e-01 -5.323867172652743118e-01 -4.133234406137550193e-03 -6.404840836234958479e-01 -1.775650209014635772e+00 -9.548975987593689707e-01 5.470183716102672289e-01 -2.725609535907703052e+00 -5.104827514091225815e-01 8.522017391459204561e-01 -1.204392622519278255e+00 -7.829069368703985843e-01 7.390941880686124899e-01 4.239865311881483301e-01 -2.458368011832163524e-01 -2.667951281699875166e-01 -9.366873515736825473e-01 -1.243392720348969749e-01 1.559402148008099509e+00 1.396226583142974320e+00 1.018696042312590588e+00 -1.016893104240021772e+00 8.305195704405619883e-02 7.973689869063373958e-01 1.944738427594406627e+00 -6.847310187300138518e-01 1.668304672022463131e-01 1.159555641997812442e-01 -1.011967356557798237e+00 1.836514874904329186e+00 1.729781436153075669e+00 2.789360934532016389e-01 1.963622059259861052e-01 -6.430738377839617659e-02 5.369801339870572399e-01 6.293474753981626035e-01 2.168195679838300083e-01 8.320132625567968621e-01 1.022571158932696234e+00 -9.588105054781156378e-01 5.366678739611769888e-01 9.977163477692527760e-01 -7.919616333050402135e-01 -9.823816693291035351e-01 -4.253940620586134091e-01 -1.377915155103948353e+00 2.064712508885701292e-01 4.619695346233650968e-01 -7.091869284374527904e-01 5.484334188066465332e-01 2.827191730830410865e+00 -8.051454598210626701e-01 -1.463993450234931881e+00 7.073320946804116938e-01 3.886816019460269112e-01 -2.509422978693408801e+00 -5.635510122425870794e-01 -6.710910263167735312e-01 -1.337945202060878969e-01 1.470380444509152562e-01 2.179508737964567788e-01 1.912384490675304860e-01 -8.518022528787732028e-01 1.376637641370299092e-01 -1.096009096654307902e+00 -7.386576663981533342e-01 -1.625369150481569547e-01 4.691432318386795086e-01 -4.641187602308934346e-01 3.660557494530247147e-01 -1.419113212711508309e-01 7.115704996600277776e-02 -1.624173536347361502e+00 -1.360098573076541362e-01 -2.555764728932774510e-01 6.695382002823870859e-01 -1.460933759367149865e+00 -1.323713817279843719e+00 4.855177034068310915e-01 1.553673347481878964e-01 -2.086615642498327095e+00 1.149473437406714149e+00 -2.171511755269376120e+00 5.005514926384306840e-01 4.929665416025434677e-02 6.353824502503139238e-01 -1.316413951799231541e-01 9.483536619508055043e-01 4.144219418544574096e-01 -3.255458009232900518e-01 -1.014877303760096883e+00 -7.535278655432120498e-01 3.120075266654490642e-01 7.868210968064847100e-01 1.086811155926482808e+00 -7.946886718664245564e-01 1.212501675030155823e+00 -5.364979075239965089e-01 8.934218685143797689e-01 -5.325823701959785383e-01 1.128817662479217665e+00 3.577789362026947972e-01 6.293364336528936009e-01 -2.796156444731380808e-01 1.539767951318696815e+00 6.518313451970579875e-01 7.363129639409080607e-01 -6.309966327548981457e-01 5.772697814503829905e-01 3.328463370766810980e-01 -2.513190172115388754e-01 -1.492521983518529272e+00 -2.798553703741695278e-02 -2.761053959654488632e-01 2.145248657066567421e+00 -6.701223458940664957e-01 -7.543892605759675574e-01 -8.064387203688584416e-01 -7.587858815017372027e-01 1.447383315605742515e+00 8.494107263805926733e-01 3.045045271619006844e-01 -3.065884860637692055e-01 2.643153234792371964e-01 1.552544005158647433e+00 1.763458752729989643e+00 -5.099690983724627369e-01 -2.618035387901209710e-01 1.947515463891389409e-01 2.467333044514385509e+00 -3.763449972794766785e-01 -9.302287532806816639e-01 -1.179192849679869148e+00 -2.725403619509007558e-01 -9.057071993834264756e-01 -5.073624614295555446e-01 -6.002961280659427912e-01 -2.741435565085855730e-01 1.516005724312512459e+00 5.566646851280266928e-01 1.481337711693059500e+00 -3.175718474909870470e-01 -4.296091250173611487e-01 4.773496125015945224e-01 1.259182276402489031e-01 4.685347231747994945e-01 7.976051985262684607e-02 -2.092177141270386009e+00 1.028483348061689284e+00 3.191881206854611519e-01 2.329343178493645528e-01 -1.299948185438895454e+00 -4.606303308995193802e-01 4.877276171202715727e-01 -1.435090696184851078e+00 -1.680840818118144175e-01 -5.509179178510191788e-01 1.088020737871408627e+00 8.426379585730101596e-01 8.189055666853122251e-01 -1.678364218221247983e-01 1.789451993369049754e-01 -8.996690241083901696e-02 -4.529550694114922171e-01 3.398707420117977329e-01 -4.044428019831527443e-01 -1.082445798077957960e-01 -3.498945470359431098e-02 -1.142324189319808836e+00 1.056275030057892028e+00 4.296401318139395076e-01 4.207818324209476324e-01 1.680306072401420936e+00 2.643886727973345785e-01 -1.062057618035370243e+00 9.142048367979365153e-01 -1.593092251923303504e+00 4.523243817530933075e-01 7.887788252818128676e-02 -1.195044083172750904e+00 -3.997459616728012977e-01 -1.595051680316265319e+00 -3.006394659505272404e+00 6.560312808300668985e-01 -6.218501153294756501e-01 -7.108419288451477414e-01 -1.733875990199978123e-01 1.399936200108765183e+00 -1.763567412526571676e+00 2.861847777996862630e-01 4.157961767360721650e-01 -2.253584464320226743e+00 5.667238105152259953e-04 -1.895939200307362515e+00 -8.604241540720438675e-01 3.910026227051241476e-01 2.134432733692130491e+00 -1.167724037128815118e+00 5.101841089267908913e-01 -1.607565531292268091e+00 4.555226720099115473e-02 4.787422924102496258e-01 -1.970438487273592942e+00 -1.037836137268425940e+00 -1.470171074759917929e+00 1.459424184504302779e+00 6.001794144760582705e-01 6.964914368747970874e-01 1.818952532883923556e+00 3.728896185143402153e-01 -5.425987689381639445e-01 7.180280636637543790e-01 -2.690875662537372648e+00 -1.142074911556313355e+00 -7.681037752244552763e-01 1.064224693975238223e+00 -3.524815600708762542e+00 8.455923502920938972e-01 4.556934191406685208e-01 5.977019914873502593e-01 -4.691291923538690734e-01 2.156099693644492887e-01 8.675790222696265763e-01 4.832839599195977720e-01 -2.205596493229029065e+00 -9.169939405467184557e-01 -6.208306518330332091e-01 -7.935971571642917999e-01 -6.038427151037274454e-01 1.287959437244617700e+00 1.599347939233169758e+00 -2.895004916065224698e-01 3.677709345405016927e-01 6.588140016872748861e-01 -1.046911611179331736e+00 -1.424531538913038187e+00 -1.217711836299226968e+00 -1.406002809681248467e+00 5.304118151359871192e-01 -2.264054588005908475e-01 1.043655739029116125e+00 -1.135727219455346937e+00 -5.889856719311533650e-01 -1.127225166001598389e+00 7.653762203411121900e-01 -3.736538041389255160e-01 1.002060652447690048e+00 1.068828819999098512e+00 -1.493068431794764561e-01 -7.277414594620617017e-01 8.388769858255901157e-01 9.284066701883787465e-01 1.205299661578664638e+00 9.197564460865962355e-01 1.178877010333383296e-01 -6.707876327135960937e-01 -1.131333879506479789e+00 -1.020710906383631933e+00 5.639481213389151426e-01 1.043863244809035473e+00 9.500591651056051745e-01 -6.361706910646629243e-02 -5.672078867722257778e-01 -1.247359392709824100e+00 -4.770516661069151843e-01 1.596548852570265353e+00 6.467628354903501853e-01 -1.448029543031674526e+00 5.347204557566110905e-01 7.997631507140209872e-02 2.439251931942454932e-01 -2.373430862326508239e-01 -8.120076818312272904e-01 8.007979452085890459e-01 5.903969769961699143e-02 6.909724205936195185e-01 -1.198914081111318308e-01 1.307006411763467435e+00 6.915536184035032674e-01 1.310614292233317268e+00 8.419206264874687928e-01 6.308406216278193979e-01 -6.069968788940857118e-01 3.460416018178599784e-01 -6.655889264563621399e-01 7.378539182992349676e-01 1.428448957162035127e+00 -1.217590483206556717e+00 -2.174968897565249248e-01 1.166342453800547352e+00 6.206102177597792036e-01 -1.252305104125558122e-01 4.074799593569158329e-01 4.455507258004851034e-01 -1.515291085124445214e+00 2.433945159846224282e+00 -7.919296266192205058e-01 -3.657762268655539439e-01 3.933678797815464701e-01 -1.675565084695429752e+00 -7.600511108218797052e-01 -5.572570248476943489e-01 1.833010059708381212e-01 2.200700324137109531e-01 7.237916891247635487e-01 2.194407701178136827e-01 3.713436350694712673e-02 1.363105133815127878e+00 -8.547476072839123029e-01 -6.210767907526727472e-01 1.181989048088144534e+00 1.913976944337340669e+00 -1.198721011379037943e-01 8.545321858635700485e-01 -4.772998689353230573e-01 5.338002774141088480e-01 4.964733932728108701e-01 4.439843357655096079e-01 -1.476262133486358152e+00 -4.995709170821474587e-01 6.916304656121446959e-01 -1.499877890156334104e+00 -2.586730788946668413e-01 -6.355887140255882528e-01 -1.214446996591530326e+00 1.946741066574231072e+00 8.920283872734148523e-02 1.414126342943217152e+00 -7.881078761459479054e-01 9.140343665861352385e-01 -4.266061483319009140e-01 7.832596453288942495e-01 3.500508166909537255e-01 -6.464611646914100174e-01 -6.368054103569815716e-01 -8.195932709151102502e-01 2.409763940479722755e-01 -1.013055099798802372e+00 8.417416318749085802e-01 6.348817827826120919e-01 -3.106231096229270516e-01 8.120258027785771660e-01 -9.355535683990311435e-01 1.583273493097973272e+00 1.660329879318200308e-01 1.746481326666010636e-01 1.154267507835872175e+00 -6.700621149436443436e-02 -4.520612565657364801e-01 -5.368471092159244895e-01 -9.803928319348645948e-01 -3.107432493100594217e-01 -3.485132733122306425e-01 -1.271317427963717384e+00 -1.032908596129897605e+00 -1.920967427535135386e+00 1.214440334787973086e+00 7.631030923370802910e-01 -7.824739693704630961e-01 -3.450646219286873650e-02 8.756461277371685448e-01 3.920639461358616518e-01 -1.417973825574707913e-01 1.719881566641617843e-01 7.515779063554339778e-01 -1.273689444411758354e+00 -1.258686067007222187e+00 -1.132801865666223984e+00 -1.732537358643820510e-02 -1.433837252742692803e+00 3.654250931903044175e-02 -9.027752209140583739e-01 -4.389373754281823692e-02 2.960207281136586488e-01 1.168052424142613566e+00 1.186819465955809560e+00 8.959359277147576073e-01 -1.639074337476871535e-02 1.061859198097949930e+00 7.433342044686712669e-01 -1.435640932231678768e-01 -3.167267190158229995e-01 -8.064097619961522190e-01 8.826295257895225843e-01 -2.701360642948748558e-01 -2.301332136819935759e+00 2.209016890930207477e+00 -1.661705551234173850e+00 1.030099629061655753e+00 -2.340595608064481858e+00 -9.008284076243755489e-01 -5.559651974552011211e-01 -2.028957091324312401e-01 -2.988995433061730767e-01 2.005010430741977767e-01 5.509277745993801378e-01 -1.021992147330848200e+00 2.384687155970273142e+00 1.177992127218953522e+00 2.380145701336302544e+00 5.120874782474575948e-01 5.871339591911690220e-02 -2.936119433903257581e-01 -1.247994541724464668e+00 -7.688102196813904055e-01 2.178637587014046417e+00 -4.540464393703967372e-01 -1.473531506175231875e+00 1.012142785419293034e+00 -7.231255850363413895e-01 1.089278529630502312e+00 4.080588912861233264e-01 3.686015749564130473e-01 -1.199839740285554290e+00 1.203220539658675259e+00 2.012949831753417129e+00 -5.237966624089906986e-01 1.729692008816993365e+00 -9.881776338286575312e-01 -1.133297163346119296e+00 3.025213757865362618e-01 1.683109842899985331e+00 3.393565662744347788e-01 -6.789903298016556343e-01 -2.159755619068530474e-01 5.695546716870500958e-01 1.034574452147511980e+00 -1.312644722342152459e+00 2.210339701261862244e-01 -6.149414055794888423e-01 1.268235518859660349e+00 5.034855273586648083e-01 1.230586305846470274e-01 5.616527657562823128e-01 -5.523235346116840416e-01 6.960032156011060067e-01 -5.003289741833811810e-01 -7.294450478089695711e-01 -2.343213900456825982e+00 1.183531182937009651e+00 -3.310342650371007056e-01 -3.006352508797620060e-01 3.104195404237827804e-01 3.486959092522638470e-01 -8.863811443245547816e-02 -1.941529995989155766e-01 -4.719204363930692980e-02 6.100402758322782670e-01 -7.643314596483584689e-01 -1.567785994817231243e-01 -1.115886649480838821e+00 1.919343699490044575e+00 -4.314697718350912203e-01 7.237562363152559852e-01 1.718967812741919454e-01 7.036376474203781539e-01 -1.373275486721688310e+00 -1.672411816314960664e-01 1.108960374169704943e+00 -8.571326170566706537e-01 6.006186056752784719e-01 2.713305115575560533e-01 1.354411207536427020e-01 -5.710297924342788711e-02 -1.195978754892703222e+00 -2.197173130723971690e-01 -1.157861361913392839e+00 -9.823940537705926346e-01 -3.496726732712568952e-01 -7.532589798135059800e-01 3.496657190615931610e-01 -1.747357256583668583e+00 -8.037047799298627782e-01 5.392988869250427975e-01 2.187113858067075423e-01 -5.070068796084223894e-01 -2.581206423055772969e-01 -3.898476640483090616e-01 1.772595184118711975e+00 -1.170699170652851118e+00 -1.980562082168850546e+00 -2.680302134603699815e-01 1.910822309660080431e-02 8.078700416039561460e-01 -2.708588478396043442e-01 1.325043886830112427e+00 -1.151826759929731603e+00 1.114882719094964614e+00 -6.268262887762641178e-01 -2.519294267755858296e-01 9.909322228541949107e-01 3.230143613895311572e-01 3.160611410370244012e-02 1.740135686338632748e-01 1.667799673473102873e+00 2.700647961727872248e-01 1.564105699204346722e+00 1.228176105277305030e+00 -1.609646017893388237e+00 -1.184853137404473955e+00 5.286906896983681325e-02 1.855341552281686068e+00 -6.055733458795173885e-01 1.735965886226782162e+00 2.368961490978249984e-01 -1.448909384305760994e+00 1.357124064630691684e+00 -2.147106546180483910e+00 -1.668779034075149159e+00 -9.394031572430127097e-01 -7.134906728003165277e-01 9.800050810954217262e-01 5.158244262381500578e-01 -1.083181289413710946e+00 1.988759033073156934e-01 6.503830925837659205e-01 -1.563089613683940338e-01 4.152388045860713195e-01 1.475517658332408999e+00 4.772366764781942050e-02 8.085148559811937419e-02 1.256422672830246556e+00 5.285368779827748220e-01 -1.226985761083851934e+00 -9.299821372159189359e-01 -1.041586789095522159e+00 1.741491022820838452e+00 -1.408286648938000152e+00 -5.576811684266782532e-01 -1.652676300023747213e+00 -1.256424549097759025e+00 4.936287669127913946e-01 -9.878422533303917730e-01 -1.590327809943220538e+00 3.175632163158040311e-01 4.295284848443522430e-01 7.374071148639074202e-01 1.646387117970906422e+00 1.925222368808771289e+00 8.172260591038241762e-01 -5.904341449676312470e-01 -8.435691989101883337e-01 1.290394083495696176e+00 -4.650324950526392165e-01 -2.725405239574850147e-01 1.824633739597003590e-01 5.532205149159091784e-01 -6.210772364749569396e-01 -2.065209954361042044e+00 1.508112634915636185e+00 -3.817218823084412294e-01 8.236669948914487893e-01 2.213504810545548207e-01 4.934011849266458638e-01 -3.013416503997946583e-01 4.689562565327176635e-01 1.139297598867661687e+00 1.166627028132598332e+00 1.635884285213067002e-01 7.021686493400379654e-03 1.044221657930151093e+00 -7.937587742944605118e-01 -6.194118915658327618e-01 2.093271691856393169e+00 -4.143586285687463899e-01 4.820657366828601798e-01 -2.704860023004988512e-01 -1.129728650943823576e+00 1.385387071105324441e+00 -6.261847417637993185e-02 -1.185692365886458877e+00 -1.097158702208938630e+00 1.183612607825964766e-02 -1.987745440425476018e-01 -4.619197143020905005e-01 -1.185067521161670578e+00 -6.180729145079758569e-01 -1.204730793474191319e+00 1.390227014618381496e+00 2.537131829338382660e-01 1.758944966824592115e-01 -7.418777381266418169e-01 -1.875797779424038580e+00 -1.161669590212057290e+00 1.757984244531619167e+00 2.793569318450097594e+00 1.079814703049963714e-01 -4.868026106828310384e-01 8.675467657792221843e-01 -8.921194024820617852e-01 -1.212776241671134514e+00 2.116814387211793935e-01 6.385909996462733884e-02 3.082054411836600560e-01 9.185645324016357138e-01 7.785886657583118708e-01 3.938170043307684942e-01 -9.099127366428005903e-02 1.403330785986139084e-01 6.214735183034622024e-01 1.003200528013623721e-01 -5.656734934784242164e-01 1.117808438530893289e+00 1.225801314689451305e+00 9.912712238771373974e-01 5.741205575429059182e-01 -2.022920166271826581e+00 -1.224031735916642605e+00 6.452243965981643292e-01 -2.105219289376654146e-01 6.327373722373808018e-01 1.950199450078722307e+00 -8.872355317520285167e-01 -1.792853362279969609e+00 -6.914340560709777810e-03 1.022951081016144848e+00 -9.000479538423047932e-02 -9.003727439704365398e-01 1.478722880491781355e+00 -4.686492592400539614e-01 6.182020046857379381e-01 2.464461699976583375e-01 1.858185958449307895e+00 3.651139784111087638e-01 -6.260852471052840151e-01 1.143601028166216782e+00 -3.198239930755307214e-01 -8.401537709600458426e-01 1.273994900579142220e+00 1.092500723857875305e-01 -1.585209981659190026e+00 -4.944655100005520554e-01 2.946875245610672822e-01 3.553283822344039944e-01 1.592354754973493103e+00 9.771132998270191106e-01 -5.053950883124140869e-01 6.131654440676532758e-01 1.880924994663328020e-01 1.306159400566161866e+00 -3.873561567747933476e-01 3.586116773038466876e-01 -1.219427363635224415e+00 1.352333749504378124e+00 3.851303629419249863e-01 -7.358334836944404600e-01 -4.131166718008411065e-01 2.801258946808873329e-01 -1.247696456230304118e+00 1.983166606159231460e+00 8.319455372179002106e-01 1.893158979986038437e+00 4.712015775919539684e-01 -1.943224691535596627e-01 -5.156520705546619593e-02 -1.355703697121229678e-01 -1.741859615044910881e-01 -9.616152248860034835e-01 -1.956190116515317934e+00 3.808607073112281194e-01 7.931102243828884735e-01 -2.575450109266353427e-01 -2.513685555492157220e-01 7.736126306057492519e-01 -1.088745715659394708e+00 -1.046588563163442842e+00 -8.920223611696652677e-01 -7.371922220626443700e-02 -7.671264192960601525e-02 9.136984032482938778e-01 1.355931469011380175e+00 3.115145533937139222e-01 2.753486578429704679e-01 -6.935927232598076975e-02 -2.178808751910513042e+00 -8.856050575522520507e-01 1.777658540609169391e+00 -1.312137559080682525e+00 1.467268627865303543e-01 5.554588550765995336e-01 -7.650424388347470961e-01 -9.102092591861781212e-01 2.135375589461744550e+00 -1.170724799585357995e-01 -1.598168119692026101e+00 -1.536632678427897636e+00 -6.795435921024769454e-01 8.155986699679483865e-01 -8.947750606101957660e-02 -1.941676641124404634e+00 -2.325365046633506072e+00 2.310758248880854904e+00 1.226623341777878240e+00 -1.415325786063829305e+00 -4.767850142173232220e-01 -2.557136750477139731e-01 9.894275663880404137e-01 8.055416563072019531e-02 3.498096114699901227e-01 -2.397175120411659255e-01 -1.669814324523034299e-01 3.339472968409640807e-01 -2.581911260715494372e+00 5.074204434546139009e-01 8.618380131605328787e-01 2.933767888203217544e-01 1.144057805895731583e+00 -2.969371204757799143e-01 4.284750615475735880e-01 9.120453492934348094e-02 -2.600429238648162555e-01 1.204925110584562864e+00 5.339529328092422755e-01 -5.762934083888285874e-01 -7.225733536278513558e-01 -7.058575930845155666e-01 -5.951641501041230464e-01 -6.318454512025643011e-01 1.470618997888605284e+00 1.713361226193515219e-01 2.940699193896223473e-01 1.222400557997253667e+00 -8.725896010816650006e-02 1.481398996726444262e+00 -2.193834807803337394e+00 2.241282568392201913e-01 1.160395609833680730e+00 1.738528041758635387e-02 2.974142011272734587e-01 1.744408623699248650e+00 -1.701769502949436741e-01 1.185486084712133570e+00 9.308791972536908377e-01 -1.082544405332636295e+00 -1.266209801878901642e+00 7.342273481150914938e-01 8.179444173493020109e-01 -2.889115708520461623e-01 -9.214376395145723597e-01 -5.886209981755865517e-01 -8.830125144406572035e-01 1.066026782055194966e-01 5.029405216864631933e-01 3.482828694847366763e-02 8.441334558056081683e-01 -7.548644130235191430e-01 -1.794733845509084991e-01 1.240822548851258977e+00 7.223842516677388970e-01 1.879609983234068471e-01 1.246328339600700774e+00 1.136084091014836872e+00 2.955168533201367465e-02 -1.307007897838212473e+00 2.556403392553429077e-01 -1.756254633966212175e+00 -1.752803502218792220e+00 -6.372552702134113289e-01 -2.128114063150712720e+00 -9.320529912833367403e-01 -2.365811626557975597e-02 -7.712499271986785754e-01 1.203394228795362952e+00 1.757044222892516050e+00 -5.949993614872353120e-01 2.733248762820948419e-01 1.225825624205132414e+00 1.447769200405515655e-01 1.332048383495555433e-01 4.750458572050416106e-01 -1.724151849083931154e+00 -1.050676449221674275e-01 -2.647085143488442149e+00 2.314319184825563980e-01 1.677937738176777938e+00 1.033220686650906828e+00 2.184367436027424336e+00 4.736615202132140601e-01 -1.281851994914996684e+00 -1.831202123811384697e+00 -2.169687946642950394e+00 1.296183652872842984e+00 -1.149290202899554858e+00 -2.531370338786798069e-01 -2.804983216556595216e-01 1.054476967756092787e-01 -1.260551649067429114e+00 1.941608028592475277e+00 2.524332217295703895e-01 -9.181215849533274076e-01 -6.108021333309364698e-01 1.353858683168390753e+00 8.591373059633329590e-02 -6.368917804010273409e-01 -6.037963849690027862e-01 5.464193575580997830e-01 4.448030141776975199e-01 8.351976893195788287e-01 -1.324520996264888506e-01 5.679501779899864822e-01 -4.774415669175233190e-01 -1.633296084163389006e+00 -5.780245745255815915e-02 1.487208591993595119e+00 -4.602057091727760341e-01 -7.314208031199141979e-01 -1.682636785085966702e+00 -1.630340492787482054e+00 -1.357998957461405976e+00 -6.404410895287804273e-01 -9.864545093793766761e-02 1.633809182555880923e+00 3.432849410373959298e-01 -3.230826406670787021e-01 -1.263632704557654529e-01 -1.120520297063011261e+00 -5.788221369449845360e-02 4.162907962096977221e-01 -1.062413285869777679e+00 2.218111817359026405e-01 -1.610186950741072209e+00 -7.385317549848456897e-01 1.891137449710841023e-01 -2.192999522358425768e+00 8.545620707754820744e-01 -5.086533799606588468e-01 2.957398230186936150e-01 6.273092050243168627e-01 -1.297869444093916469e-01 9.489257647409109486e-01 -5.736193047494766439e-01 -3.970557022044727824e-01 9.909501292443257947e-01 9.800158713519965259e-01 -9.478636329150975709e-04 5.761980142217705270e-01 -8.034191725155569452e-01 -1.475370354690867192e+00 1.864427228956665905e+00 2.658557456657082430e-01 1.122851668288132654e+00 1.747118582362822692e-01 1.051234047701886221e+00 -5.712447328129135471e-01 1.381288681703666477e+00 9.289304041752026730e-01 -7.494904434053094588e-01 2.144597642274281846e+00 -3.832921522552726334e-01 -3.027125210830126090e-01 -3.461195238763086213e-01 2.736139901944468766e-01 -1.507369145056058013e+00 -2.523964933479161954e-01 1.408239177877513848e+00 -1.707072892728897173e+00 1.607914932309748135e+00 -2.173649978706590158e+00 1.017487580532185909e+00 -5.306557982564247267e-01 -1.199288801197250010e+00 -8.117826313995331056e-01 -4.225994960550838453e-01 -1.093369132919353559e+00 -4.962970749543649251e-01 1.207191415842834736e+00 -4.103690157762245327e-01 4.779183753979631133e-01 -1.180644464838789487e+00 -1.136020007038487600e+00 5.858243058677040788e-02 1.515166970699543869e+00 7.117382987487625989e-01 3.562195982222620128e-01 -1.897042255335570582e+00 9.989134550925473643e-01 -2.085491622802759348e+00 1.523683257151807968e+00 4.767873807791309648e-01 -1.205748370259569935e+00 9.500756192246623266e-01 1.093560883091357905e+00 9.151972435345875345e-01 1.186753202880824309e+00 -6.828313120086143551e-01 -1.664993381237133974e-01 2.136938830739404604e+00 -9.145637859580713763e-03 8.125108457509329363e-02 7.339850544385907727e-02 -4.765492381070549066e-01 1.450806327583798794e+00 -9.985314119419248513e-01 -7.647090383608664554e-01 6.667659800753816812e-01 -2.084506429896801905e+00 6.409288097057301847e-01 -4.654217895525534221e-01 2.332933910233600527e-01 9.542516770432890594e-02 -2.701050941745589684e-01 -1.848975489703102104e+00 3.460140790874727812e-01 1.555684153504775402e+00 1.071883102565257317e+00 3.078791251876639157e-01 -9.005512472905744525e-01 -1.770903192768144008e+00 1.058069356758380319e+00 -1.382977181757184315e+00 1.662344962960408123e-01 7.932152364402179912e-02 -1.287982709062232278e-01 1.279744832503419527e+00 -5.235305933486630314e-01 8.161026709852858829e-01 1.951643920004005217e+00 1.670688473903503057e+00 -1.319054041002656330e+00 -1.344880797008887852e+00 -1.759861042143068266e+00 9.092417890942983139e-02 2.334022123762133916e-01 2.864227944339214349e-01 -6.860425368988527506e-01 4.094293485761032469e-01 -1.398787974621966912e+00 -2.018492040604287219e+00 1.696435931680904785e+00 -6.520688412880323304e-01 -9.495590191277242242e-01 3.660169897750646939e-01 1.359290287509480610e-01 5.606410517353825895e-01 1.728425461734605761e+00 3.367206616733218749e-01 -3.981493734682980401e-01 5.460191985255753722e-02 -7.152942978572864041e-02 1.787442230913553476e-01 -1.356725180536456188e+00 -1.771083172284096674e-01 -7.080153292742547011e-01 -6.033180196608836088e-01 -1.097730217683547532e-01 6.574166330923016943e-01 9.932583259522874686e-01 -4.083035487897562071e-02 9.314639075014292668e-01 -1.725010603452460156e+00 2.604632457231637499e+00 2.856663029596145376e-01 3.850938685891153734e-01 -2.776639720215475782e-01 1.270308517264764792e+00 -1.276150342901979151e+00 -1.000236147693640332e+00 6.835076037714185038e-01 -4.937788451684411301e-02 5.485461931276988112e-01 1.548047007468809078e+00 7.711992242858377589e-01 -6.149165766908962910e-02 1.223813313565629057e+00 9.673566467529762791e-01 -3.904138454768553701e-01 -1.218214856351524711e+00 -1.897102138991939302e-01 1.006870086008090581e+00 -4.774425969721025204e-02 -2.029927272027895579e+00 8.756487020045010672e-01 -7.662266403520638924e-01 8.088102979647778801e-01 2.041709500498136709e-01 1.244031655884390297e-01 -5.490046091719036347e-01 8.274784088318902775e-01 6.677359678180733171e-01 -3.966633981002835180e-02 1.251020406154653930e+00 -9.710900959006119049e-01 1.285918566421552223e+00 -1.217754314829968751e-02 -1.794865163164306665e+00 -2.948157917843545195e-01 1.324336047827991525e+00 5.972314093338036978e-01 -2.163870747717595022e-01 -1.932174773758210451e+00 -5.924506650840821731e-01 -3.230708511807516836e-01 2.456269846299798665e-01 -3.816916960667839365e-01 4.934477725532011028e-01 4.786655951840736445e-01 -3.481706748188055124e-03 1.382994993549663487e+00 -2.092937185434119163e-01 -7.761116892889284580e-02 -9.466537627375196662e-01 -1.536765771062090780e-01 -1.610452435398234960e-01 -4.845336332304680388e-02 1.494535587328342796e+00 3.125349525079373358e-01 1.000044779975925335e+00 2.327825423194108123e-01 -3.489682585821770600e-01 1.479920092351485694e+00 -3.913726698167441231e-01 5.599830348992547169e-01 9.112499004974923267e-01 3.005207700722905551e-01 1.275312578699802524e+00 1.940521676811494400e-01 1.112677457507912360e-01 -1.187032108636476790e+00 1.524517789109151034e+00 1.604150551073304232e-01 2.232383898101363562e-01 9.707512801512226952e-01 7.294839789395686225e-01 -8.262139058945509873e-02 -1.486898557069416427e+00 2.423279712920653750e-01 -8.595085186752797757e-01 -1.432221658994110136e+00 -2.552923344803912364e-01 -2.965424844951533578e-03 -3.551022028928995100e-01 1.081936737537348009e-01 -7.029353434463362360e-01 -4.450496830984236318e-01 -1.797609206361582002e-01 1.034939913591254701e+00 7.336989758472041157e-01 1.261855330794310059e-01 -1.325761228782146750e+00 2.190301140103871447e+00 -6.672667499572046967e-01 -1.316226535438316469e+00 -9.356431217148588608e-01 -4.688744246580422992e-01 -5.540274777098483927e-01 -1.192226648923013776e+00 -2.106461329025380635e+00 -4.192455508078362647e-01 1.530325787994049280e+00 7.956666133707265276e-01 7.305222850980733762e-01 -4.388236001900243100e-01 3.417542955386542181e-01 -1.309561259926640853e+00 -2.962872818938454778e+00 1.569103721015647213e-01 4.181620467879114122e-01 -8.204455411565586553e-01 1.069067375855834889e+00 1.673941963260814791e+00 4.114659113417943326e-01 -3.881607589201536285e-02 -1.470059822910351477e-01 -2.899799446333929387e-01 1.625024679669975491e-01 8.164917201943157066e-01 -1.026312953461902655e+00 7.618729784773642377e-02 -6.578824111395387142e-01 1.579499889360413134e-01 -1.201936699495462398e-02 2.771731856046137921e-01 -5.321902434786778269e-01 -2.210441667077567007e-01 1.327602664608739547e+00 -1.008312686258440172e+00 -9.767690058941448372e-01 1.488924087847678379e+00 2.914882119553519058e-01 -1.793066742525951940e-01 5.413386320613980951e-01 3.634523369432574591e-01 1.494173242754297304e+00 -9.733575592198792092e-01 1.472410820212729066e+00 -8.881023128292059310e-01 -7.551069933140449608e-01 1.034438176933086595e+00 -1.272853954458486481e+00 -1.844205298810851268e+00 1.097444626094651099e+00 -7.404123626219014653e-01 4.064412510508558229e-01 4.815710969583587020e-01 -6.843244807028519006e-01 2.173280860048880658e+00 4.780955135385766552e-01 4.971555287266743450e-01 1.103006721555721548e+00 -7.276511776760528072e-01 1.819520184801636242e+00 -9.259357320210578335e-01 1.101604970195290134e+00 -3.665263570589691322e-02 6.869825086709272499e-01 -1.710854168819823939e-01 1.390383058954996365e+00 -8.340773408404321687e-01 -1.385722743520666045e+00 -1.885055878432333465e+00 -1.331719574281371221e+00 -7.785602049535486069e-01 8.457659781598146909e-01 1.288140917778346051e+00 -2.147758176068640112e-01 1.903249044208523921e+00 -4.350089258107643353e-01 4.513971128521942489e-01 -2.987256396637354872e+00 -1.384461223468703039e+00 -1.058722864347672710e+00 -1.990875115091376713e-01 -8.094791068505536868e-01 3.347028409155861084e-01 -1.021717456673106206e+00 4.797922007838448244e-02 -1.579944315769924001e+00 4.736967667566458623e-03 1.151021008434936821e+00 -1.031688532563401317e+00 -7.845199826711575231e-01 9.148935057308117402e-01 9.358955170720330008e-01 -1.141566578619793493e+00 1.861619203368920505e+00 9.194224813507402283e-01 1.572165560604620538e+00 -5.836028648142647102e-01 4.534093789370216565e-01 -1.418936997739582984e-01 -4.877796893114847432e-01 1.261200028180693655e+00 -3.225739139671940370e-01 -1.007926267109764629e+00 4.952177092952503995e-02 3.143285400417237252e-01 -1.038222670092404876e+00 1.900652900220289432e+00 -1.246700092598679310e+00 2.752116755549499638e-01 -1.958371833572080389e-01 2.580843387674061629e-01 -9.989760507526974642e-01 6.888363288497465486e-01 -5.471544892405860727e-01 -2.190138167922866252e-01 3.935995375413616215e-01 -1.851722584027315044e+00 -8.244416954772896267e-01 3.482532744101201616e-01 -1.233941289064380165e+00 5.680860348079593836e-01 -2.850842331573671951e-01 -2.166529958679667134e-01 8.537420463914365820e-01 -9.976386444210446625e-01 -3.660647219086997639e-01 1.620651788449603892e+00 6.706271244549550925e-01 -9.336081026541632744e-01 -1.505807445696657920e+00 -8.154542761028599207e-01 -1.743533667162697531e+00 9.377687099696002671e-01 4.667152870641517182e-01 6.742966529433828127e-01 5.519312738155989218e-01 4.154634119532260028e-01 2.581284239697267391e-01 -1.062318767920238161e+00 1.053244770172021144e-01 -8.677943282183863127e-01 1.434016415483124751e-01 5.561905934187896250e-01 1.408128644350166159e+00 6.312028623048848708e-01 5.537453160772092264e-01 -4.961812851032559868e-01 -6.367848736371056750e-01 -2.273447781220937269e+00 1.098819595752952516e+00 -1.130654361712712275e+00 1.143042845733749591e+00 -1.328043418828537714e+00 -2.768751041814452307e-01 1.453876675339228486e+00 5.269992131641192401e-01 -3.802494326899218402e-01 1.363059953906451849e+00 -6.232900978366876510e-01 1.555609081465595400e+00 -9.984186180351869444e-01 -1.685799269910587483e+00 -5.241605413575143313e-01 1.167768915641559241e-01 1.051180679246743743e+00 1.664317107946970964e+00 -1.533012753844184228e+00 -6.307210505720621807e-01 4.730213092105534090e-02 7.454734985899446054e-01 3.275428283151248787e-01 7.226043768245344889e-01 -3.437573291609550274e-01 -4.603493510969927649e-01 6.902110842819132452e-01 8.938663823551827869e-01 -3.850290064347421937e-01 2.134942095668424411e+00 1.073127192185032580e-01 -8.757726295783376802e-01 7.030046405596672432e-02 7.158775570902600194e-01 -1.246334501178900878e+00 7.545971968693155896e-01 6.455446254808827611e-01 2.647288259596645710e-01 6.789459631223062619e-01 1.142249397373555908e+00 1.176090263620884896e-01 -6.371085668527483037e-01 5.737207034075584300e-01 1.243740750211742130e+00 -7.413692603084216792e-02 -2.352213984738937558e-01 -4.800949836090693812e-01 -3.520239536115285506e-01 1.519274293372740559e+00 8.670166984504408259e-01 -1.977825046912873655e-02 1.376034513820805438e+00 4.341027534835354973e-01 7.800815040736662764e-01 -3.355224365060167080e-01 -1.063028717187250338e+00 1.647125895767417747e+00 -3.971167778342537397e-02 2.747050343946784157e-01 2.472785460265185808e-01 -6.552553448379218048e-01 -4.151103544786199362e-01 2.409817831052782910e-01 4.599324660787423302e-01 3.028414573902305507e-01 -2.081735854313729206e+00 6.825880069532157535e-01 -6.221294183431782532e-01 -5.561578066049303049e-01 1.742462331367098105e-01 6.963460686374750575e-01 3.353330326165804287e-02 8.156483926342842361e-01 2.150466646310007501e+00 -9.945088276513752712e-01 -1.360856426698983546e+00 2.985585458387255420e-01 1.978237252448709294e+00 -5.571375422759405893e-01 1.432286799715006387e+00 -3.214601024207386915e-01 -3.435201197813408935e-01 -1.152149742544143818e+00 1.663437237213207798e-01 2.191108587898111040e-02 1.509796921583646256e-01 1.073794792728225866e+00 3.231943049662063666e-02 -3.398515169569790717e-01 1.448002507916923698e-01 9.794769442127424508e-01 -1.134124941303084277e+00 -6.563926512110891398e-01 4.914095120223537783e-01 -1.101222452237312410e+00 -2.808133898026599629e-01 1.133426775056495472e+00 2.472771931178588678e-01 1.403054117155926213e-02 -1.437537408643249748e+00 -1.294456390321628181e+00 1.330133599472626882e+00 1.097651310402869118e+00 -3.135805691378362181e-01 2.113578008090883087e-01 2.748342953817499712e-01 5.182832004330659714e-01 2.235940750033582169e+00 1.592765597594143712e+00 1.089946023093775196e+00 -2.609588435990592425e-01 -3.458611650607762433e-01 3.285807567975158605e-01 -1.328419766277219471e+00 -2.491483856279723130e-01 -7.672222259006297174e-01 1.737568152991029624e+00 -1.609554165805329451e-01 -5.842480724268858117e-01 5.231558982546432590e-01 -8.060453160716284371e-01 -1.155987773191919921e+00 -1.375710363861925911e+00 6.501596738111677931e-01 1.092955970410954381e+00 -1.378771633573441235e+00 2.109791405019976196e-01 -1.290233277130277134e+00 3.921962828492005226e-02 1.515236354053870915e+00 -1.221713583137281622e-01 -4.407093911862192681e-01 -1.293846439496866951e+00 1.343484060996005480e+00 -1.055274421157934017e-01 -4.736026113844143959e-01 7.068698357714892078e-02 -1.061403014264028277e+00 -7.835314337531775752e-01 1.620772707401882673e-01 -1.270663942916653744e+00 1.464196352239575560e+00 -1.378322986237083159e+00 -2.289875442854273579e+00 2.540478892543871492e-01 5.429602713904806421e-01 -1.107885779033328522e+00 1.370865588131107149e+00 -1.188864660480760893e+00 9.410107514667550577e-01 4.262346999980862194e-01 -7.957965695448638854e-01 5.672516222503840577e-01 2.483030190918110724e-01 1.759489702353126683e-01 -5.902095964662295025e-01 1.671417243930532148e+00 -1.216693188941207593e+00 -3.830062548168743364e-01 9.560082994747807206e-01 -1.649909374497501025e-01 7.179273611979978265e-01 8.940817440091917978e-02 3.584007450499283598e-01 9.185116294918957980e-01 1.448501065395340737e+00 2.301848634152530992e-01 9.189029339446969091e-01 1.752149809761917865e-01 -7.130158387532067321e-01 1.629166718415476556e+00 8.964369882167456671e-01 1.023115069317496184e+00 -5.556050329412421940e-01 5.946621238615495963e-01 -3.262315604043906081e-01 -4.159434412544747023e-02 1.306544931540019050e+00 5.107275170636595973e-01 -1.678091851747609331e+00 8.131247575576868725e-01 1.043775995581805338e+00 1.124513040566945538e-01 -3.259942456049304660e+00 -1.501429960712697520e+00 1.536589832608409312e-01 -1.390516415801472228e+00 1.411038440432131225e+00 -2.445181583879746601e+00 1.006827842024873521e+00 -7.952134257170271336e-01 -2.932150182739841071e-01 1.015323384336863644e+00 7.281492248855386817e-02 7.579915792896303461e-01 -2.141801550106400276e-01 5.780761544840332666e-01 -3.628714150490393031e-01 -5.613420604711862882e-01 -4.851201239815600141e-01 -4.991580750281769951e-01 -1.217394166375710185e+00 -2.514661075961177605e-01 8.987877876726209359e-02 -5.899074663571215460e-01 -1.858725962778438046e+00 5.278068173189832679e-01 2.299101316056539612e-01 -7.828427693667715515e-01 -4.261221919183535295e-02 -6.345804159135687295e-01 -5.366240143104867855e-01 -1.429070339264892076e-01 9.316804654059059887e-01 4.164610446697159518e-01 -5.779348003901104702e-01 -2.286782988932545280e-01 1.253684474462693821e+00 1.336495034989197750e+00 1.924082953728819545e+00 1.537617799939564822e+00 -4.894539391784541449e-01 4.525607387868875731e-01 -1.528616841474765176e+00 6.925976190620068973e-01 -3.913204200907135499e-01 -6.548498178619377441e-01 3.820135261765080226e-01 3.768935336382763235e-01 -5.617572086700421963e-01 -4.305171717762136807e-01 -7.184867963937570379e-02 -4.194184853979026073e-01 1.276803641429779645e+00 6.268929684920028500e-02 -5.951145532734621879e-01 3.867359668769552172e-01 -9.658519594867536195e-01 -5.466700602583265400e-01 1.079237075218751007e+00 6.231099158588807585e-01 -4.690991545753383507e-01 -1.641177678501664905e-01 9.566890261719015465e-01 1.662621670386163375e+00 9.212664643032189571e-02 1.829644344219893526e+00 -8.021728986543853468e-01 3.730091131327651355e-01 1.562357693280570781e-01 1.510701258392351809e+00 -8.392498863678869991e-01 -5.674089572372557067e-01 6.937896194419246321e-01 2.172293875370571392e+00 4.136238853677924321e-01 5.726704883083399977e-01 -7.336397797424601755e-03 -1.732918254872855557e-01 -1.885691602459721103e-02 -4.344115150458551788e-01 -3.542900855784592018e-01 6.647242228408487552e-01 2.978590337402527433e-01 -8.922727712662520405e-01 1.496709254044399362e+00 7.361297210372994559e-01 6.170210062886519742e-01 -2.169869627364149622e-01 2.118097706168912964e-01 2.791677843908690448e+00 -1.174982844772451074e+00 1.045641087277368930e+00 -3.414585378498523616e-01 9.829249245606026808e-02 -1.153570627629276535e+00 -2.241039656457557983e-01 -6.181536152268704010e-01 -4.716263150468764098e-01 -2.199632881946100849e+00 8.167963725053491997e-01 3.927416048298244533e-01 -2.022782917361033161e-01 1.072628927905452834e+00 -4.009310282396865155e-01 8.840614238595276841e-01 1.170083743963478806e+00 1.267805446780897238e+00 -2.633473241559338152e-01 -1.521516966483997590e+00 -9.711725567641987800e-02 -6.748239609765899205e-01 7.127821072907288835e-01 -1.278474465985757647e+00 4.206281314421715933e-01 7.124097207118659791e-02 6.903080126403012828e-01 -6.805551297109416753e-01 -8.094114157190286651e-02 1.566793393874291507e+00 -2.568445812387488703e-01 6.507837534443530192e-01 2.981350327426242619e-01 2.197563818878786601e-01 8.977070768215934526e-01 -1.866177549597285434e-01 -6.496716340733388328e-02 1.009591855905572988e+00 1.557091862376519753e+00 -5.807663551051234219e-01 -1.851939325279564175e+00 -1.518984898435019604e+00 5.536391613252776844e-01 1.248007394082064181e+00 9.416788350347287118e-01 1.144595785328516468e+00 -1.768996346155826016e+00 1.060132646230525777e-01 -5.901933031240191169e-02 1.196213258390376177e+00 -2.374137714153103929e+00 -3.235489808328116390e-01 1.721963120287539062e-01 -2.880073483510110499e+00 1.045089403373055559e+00 -4.559897642269555851e-01 7.997691117140285355e-01 -3.931994157727358719e-02 -3.311753574298539338e-01 3.820913253687611699e-01 5.011994246901896322e-01 4.729530501887598271e-01 4.652165101468053177e-01 4.641805879183961703e-01 -1.211796091091101202e+00 5.521330857398794312e-02 -8.395338252742285956e-01 -2.926510827922465530e-01 -5.121073110664671191e-01 1.567145482969363179e-01 -3.998833309500285371e-01 -1.544224187443814067e+00 2.578671810415258947e-01 -1.163884434814690838e+00 2.858987275746869422e-02 -1.197856491757095965e+00 -1.513399488383059543e-01 8.881181740455423856e-01 -3.985131812716463662e-01 -1.090887512279248295e+00 1.149164150705391352e+00 -1.121459874409860502e+00 -5.710855531495864224e-01 1.247960088905508025e+00 5.078649197049482922e-01 2.883676203211281153e-01 1.443087618529396821e+00 -4.465491813386925357e-01 4.985966625767620508e-01 4.730946708087377384e-01 1.355636200817407211e-01 -6.944490965666271221e-01 -1.413085848758188767e+00 1.897898606417893763e-01 1.922180152206394155e+00 -1.713582932715769225e+00 -1.202054888097988217e+00 1.018966303632461878e+00 1.694510256456135622e+00 1.028153550266363708e-01 1.274409993545440489e+00 4.153497732840532031e-01 -5.464941292472059731e-01 3.246884796208018148e-02 1.438200879912738372e+00 -1.471508524005055385e+00 -3.812796704400148728e-01 9.265987690334402949e-01 2.284021999351567800e+00 5.817451584768558170e-01 -1.722400554042941678e+00 -4.215354694457271179e-01 3.856754700188488316e-01 -8.256712399925628665e-01 1.364079496621690701e+00 5.727867771280409359e-01 -1.482536734085287744e+00 1.363638342960367122e+00 1.355583420442662244e-02 1.229896461093568996e-03 3.990356134554705614e-01 -2.131257613848823063e+00 3.414304379606176720e-01 7.985808401383756028e-01 -5.523305859837877863e-02 1.783510701821997113e+00 1.377213126972856472e+00 1.452679962658727453e+00 5.180773257537402143e-01 -1.050986700442709948e-01 2.083269804885446330e+00 -1.852808643675988576e-01 -1.453278073450947394e+00 -4.224067433640837366e-01 -2.934656927118955982e-01 -5.082601133733876536e-02 -1.076293825233620716e+00 -5.048711421071844230e-01 -2.342427386471116618e-02 -9.960713894444429561e-01 1.936036347943891067e-01 -6.874745785463415304e-01 2.032885404923100658e+00 -6.562267541146067362e-01 -7.402906981312427914e-02 7.898203615424358448e-01 -2.115611331455002353e-01 5.785889713902519355e-02 7.850173490215525129e-01 -2.084417020836722756e+00 2.359517033956786414e-01 1.148655808247089460e+00 1.253659134067553360e+00 -2.593760103778038228e+00 7.593737628751100477e-01 -4.488693521835059874e-01 -8.500085509593072741e-01 1.641667758266349142e-01 1.123592413539057810e+00 1.395571089897148287e+00 5.014806655712525929e-01 -1.551830556672713080e+00 7.305828296792303556e-02 -1.364761464805701818e+00 -2.025037116458845432e+00 6.799510269609302382e-01 -1.389644593471827672e-01 -9.982987754943930536e-01 2.155124761954218815e-01 -8.621416349161728498e-02 4.101030774122276790e-01 6.942101369469653172e-01 5.831927019770817289e-01 -6.051183412730631872e-01 4.161179971849228720e-01 -3.397280867419638639e-01 1.681387117928927033e+00 3.855546050418132142e-01 -9.907377843392950467e-01 -3.091382414346481311e-01 1.711119560999544154e-01 -1.018902712605239014e+00 7.608822097080691904e-01 -2.168795259324486357e-01 2.192663429434647426e+00 -5.125710222636785385e-02 1.644931576991739863e+00 7.814607949059557690e-01 8.871911586637134528e-01 -3.005261444819823935e-01 -9.947513576833026949e-01 5.352508425894479949e-01 -9.743214288237026510e-01 -1.575649690810446035e+00 -1.193827929310612435e+00 -3.958132985097189138e-01 1.021431136030824582e+00 -7.186741231678740738e-02 2.671371406754816658e-01 2.252062861083892198e-01 -1.344502794203031204e+00 -7.547276491961457667e-01 -7.900845964406520983e-01 -1.327209555505989291e+00 2.944442860638514792e-01 9.934968702356536396e-02 9.186165814974844857e-02 4.608019881263310524e-01 9.110785124851801253e-01 1.795711348076613201e-01 -1.035590029321166838e+00 7.350465564332610002e-01 2.560766320858672174e+00 8.811775838456448184e-01 -1.183373015473959455e+00 1.162287277036000877e+00 -4.108116764940142884e-01 -6.764057906354358218e-01 6.328449175882047140e-01 -3.386051517851294546e-01 3.529232335153735245e-01 -3.107086586128298897e-02 1.606735704516986385e-01 -1.547833117512904977e+00 -1.279440563011831511e+00 1.191409298859794852e+00 1.025205101857875389e+00 4.250303141021077313e-01 1.541661749928168179e+00 -7.427291773281408105e-02 1.536783324353091285e+00 7.991732643649467338e-01 -6.418634555905083916e-01 1.157021828816655606e+00 -1.024129787436379502e+00 -9.394974574986936222e-01 8.020649041577072591e-01 -2.006835957235249879e+00 1.254325075274365320e+00 -2.181848068822762055e-01 5.586858241883200238e-01 -4.918158874891441767e-01 3.584533041162167311e-01 -7.989710215899000767e-01 1.125347370999865815e+00 1.072081211376790355e+00 6.299145096093151652e-01 -2.286739642133311268e+00 2.001756239106132096e+00 7.025986180891269361e-01 3.073395019827079300e-01 -5.850705175369379507e-01 1.029581878011497607e-02 1.195610233937770273e-02 -4.870491991038840007e-01 -4.249932794607982345e-01 -4.659821422147155667e-01 -2.083681828711192174e-01 3.481594173189825336e-01 -3.446559848446340609e-03 1.304504798154340284e+00 -4.350927293403489826e-01 -2.745732028876528119e+00 2.697995487803908077e-01 -1.661522512124976814e+00 3.255105469508217109e-01 1.622851187578869814e+00 1.965560833563244847e+00 1.444372864113361743e+00 1.194323469375537350e+00 1.368117469534030572e+00 -5.039301156680313643e-01 1.521450231113347762e+00 -1.008434025195891648e+00 -4.418952200211423986e-01 -5.002974123543798557e-01 -3.085880888735119676e-01 -3.374538286973838730e+00 -1.871833537264142144e+00 -6.634176018570702160e-01 -1.205363881974731155e-01 3.045697253252934722e-01 1.274148726903681084e-01 -4.137929849050750106e-03 -4.521803803196082217e-01 -3.940848211651450383e-01 1.075656695080794201e+00 8.617825090980267833e-01 4.953784852673322470e-01 1.740880938115520582e+00 5.207535927279318688e-01 1.113381048802405182e+00 5.293419682399146398e-01 6.189691985358029003e-01 5.186162138040852770e-02 5.621723146770478685e-01 1.281057379358216508e+00 1.279674182831761209e-01 -1.028458431482454083e+00 1.007230214031702653e+00 3.043718017349481553e-01 -5.283315111279132115e-01 -8.566439460165251596e-01 5.241517519765949429e-02 -7.857846881110764903e-01 -1.102712675503970008e+00 1.556444618263192803e+00 -8.823310495882821791e-02 1.317843333318497123e+00 5.010578066423990728e-01 1.103839861386204935e-01 -9.248155716866711673e-01 2.493816928662631327e-01 -1.292218790608501422e+00 -3.599501721436791923e-01 2.611594319316821733e-01 -8.833156434546701741e-01 -1.271225782654397340e+00 -1.168046110578275343e+00 -7.884510678728519073e-01 -4.390257149271518666e-01 1.243801544683297067e+00 -2.803166259007746075e-01 2.030870178455586039e+00 -1.359093142587409764e+00 -1.136235419614274322e+00 6.074802038675133353e-01 5.914639713924292330e-01 1.325781127527060788e+00 8.870423585446063353e-01 8.456473863226878773e-01 1.082481076144415466e+00 -1.286031693487403205e+00 -2.747673833156558665e-01 2.624019620934612412e-02 3.677757002472781256e-01 -1.322736799249854656e+00 -7.316422032830468547e-01 -1.583775846363469908e+00 -7.964778647963125513e-01 -7.626635569356646771e-01 -1.425646080739432886e+00 1.056031978675258387e-01 -7.015213733411160835e-01 -1.265028549970240723e+00 -5.817679217256680607e-02 1.346309817940893439e+00 -3.038197061129681575e-01 1.008323196520490628e+00 2.484216052462684399e-01 6.779379175464858021e-01 -1.477335367430936186e+00 -5.978856550473026221e-01 -5.457851256590770528e-02 -1.089366722567275181e+00 -6.803079416027791870e-01 -6.834719630411818514e-01 -1.502205582373977721e+00 -9.753015895441585759e-02 2.933084985522862453e-01 4.162546817258326870e-01 -2.932568382360083992e-01 9.504753082945572862e-01 -1.000969508228961857e-01 1.015669845062242872e-02 1.231947774163214326e+00 -9.132711373088002738e-01 8.272934261868040984e-02 -8.479371594198389372e-01 -8.621627118834204184e-01 -1.975993755025511334e+00 2.052825830402584817e+00 2.286416784803715907e-01 2.424773911627764900e+00 -8.045178357244288092e-01 1.004907536817959413e+00 3.655418434190581545e-01 1.318502162148482981e-01 3.853918788635562476e-01 -1.090055474476942399e+00 -1.615250544547789824e+00 1.259237430854038164e+00 1.906603774023891695e+00 7.859518387777413295e-01 6.639927268063945676e-02 -1.642228911065986452e+00 9.818649877217490093e-03 5.909073583176841504e-01 5.358914182769198842e-01 -1.347102101251627992e+00 -8.917421014790558598e-01 6.955395219224983494e-01 6.342349263687124816e-01 2.140342284624837443e+00 1.181352108772445231e+00 6.784685843596480748e-01 -8.892052016683439364e-01 9.544966514435639926e-01 -1.657227160837213553e-01 7.830505430450263038e-01 7.059800809235486918e-01 1.227283431891085685e+00 -9.706440604619248624e-02 1.740373492441330994e+00 -9.007813785634587456e-01 -1.599992734669733130e+00 -1.434375680181179114e+00 4.332036725651713938e-01 9.381272615943185844e-01 1.029146373225041211e+00 3.716634953124718366e-01 -6.640455453281435272e-01 8.456887537403239286e-01 -1.188207639896077250e+00 -1.556676491534341178e+00 1.336821601755209477e+00 -4.937585736264794023e-01 1.584562265787673008e+00 2.155994343121134804e-01 -3.443568683750202197e-01 -3.120489917470521402e-01 1.248965248392046812e+00 7.891557228011959746e-02 1.135751155572611415e+00 -1.811324911118736836e+00 -3.311173139542501476e-01 -2.487402631338411219e-01 1.906343865762775425e-01 -1.505142035966132275e+00 -4.542075363815878952e-01 -4.952671088733864302e-01 1.865615091919315960e+00 -2.013398790523800663e+00 3.209273866955344445e-01 -2.396879810846587189e-01 -1.383206571050371592e+00 -1.158426209047040301e+00 -6.881637525269683753e-01 -8.543498267718933059e-01 -1.038607400960736893e+00 1.498414848421913526e+00 2.613109535691403584e-01 1.022905762633487953e-01 1.035492401760409326e-01 -5.328874439399146068e-01 6.092318321742732357e-01 1.772674484820481178e+00 4.285817183649697770e-01 1.051396539555411458e+00 9.231822681724906055e-01 5.635512652386379662e-01 8.742532288793782858e-01 7.769023330097950542e-01 1.264582614621162948e+00 8.599198048487645407e-02 7.220748905469285273e-01 -6.584741069543614822e-01 9.242962867736091992e-01 -4.622935295621888874e-01 -4.932906244914997407e-01 -2.880029568364955050e+00 3.471649655111894717e-01 7.247136074575800668e-01 -1.138023239554304400e-01 9.887361304244453031e-01 -1.897276854917827882e-01 6.191087516744369079e-01 1.016984308812939108e+00 1.450684833019086240e+00 1.106862100529234283e+00 8.068546051137476249e-01 1.348377792113693907e+00 9.320545339479227032e-01 1.354862103969304066e+00 3.834095208216803941e-01 -3.638655572599981958e-01 -1.773436494661724039e+00 -1.459287881839701040e+00 -2.378141155398449946e-01 -2.991441441846610649e-01 -6.427070845293564316e-01 -2.966728978518147763e-01 -7.126658334190280053e-01 -1.639735392969786432e+00 -2.735085973057216902e-01 1.340461885378457785e+00 -5.444741689365364401e-01 -1.040318471619577023e+00 5.111710196244676485e-01 2.053604213833176040e+00 -3.543347380695340276e-01 2.285273633401817772e+00 5.315143757637370570e-01 1.014662915115976283e+00 8.435403776916535756e-01 -1.970547263250895131e+00 -8.436027282145219797e-02 -3.463781903172683529e-01 7.650147044907995575e-02 2.210459122035248303e+00 1.068344861645375454e+00 -8.923786882473517812e-01 -3.379163433934508909e-01 5.092710942415762387e-01 -2.255614207760524847e-01 -2.922268054591725117e-01 -2.007886769290740669e-01 9.456733610378209587e-01 5.457714976244935068e-01 -2.129105178764904682e+00 -8.103299782364330461e-01 -6.326356438350685396e-01 2.358691335742566064e+00 1.125572293038681781e+00 -3.129783681993742461e-01 7.834559969924230760e-01 7.662832436566298089e-01 1.107613541024219606e+00 4.784463439366994364e-01 1.405780449600671833e+00 -8.838296611115719070e-01 -5.742873691843543016e-01 6.222802226271180182e-01 3.627134007544641214e-01 -6.398367984516647455e-01 -6.464044338063786865e-01 -2.773148445909568438e-01 4.962305239886750929e-02 -8.757302265580911849e-01 2.888657548545054410e-01 -3.472754789694806887e-01 -6.354449893938273197e-01 -4.225560051516166760e-01 1.115482627952441241e+00 -1.382411834479392587e-01 1.398138353950945767e+00 3.515750374061983874e-01 -1.800801345053749447e+00 5.360229224488751720e-01 -1.431911059170784428e+00 9.444317351347896183e-01 1.643646746910323087e+00 -9.509644833400772157e-01 -1.321091169200225846e+00 -9.698610055953561515e-01 1.288181108348819721e-02 6.746432896197985807e-01 9.270461220822776571e-01 7.434072793366215404e-01 1.059044784784935356e+00 3.553268272535589078e-01 4.659904743355500201e-01 -1.779014766181616691e+00 -4.341209191474476592e-01 -4.882394393555548606e-01 -9.348770769209578946e-01 -9.531999585829556976e-01 7.132658218118642646e-01 3.222322937240206797e-01 2.289021052608148921e+00 1.776459930843928559e-01 2.556000820482239977e+00 3.864265416709867784e-01 3.230398511078561019e-01 3.685957469172463918e-01 1.181406776362992073e-01 5.165783987261594046e-01 -7.370272997736827536e-01 9.241655553555627733e-01 -1.464281919461177806e+00 -1.240692152008106147e-01 -4.264055214226276092e-01 -5.855639426367992284e-01 -1.055444505057825388e+00 -9.610492539159991576e-01 3.192817437576823902e+00 9.862813989188553565e-01 3.137247933311159143e-01 3.438633963194928089e-01 -1.371678346223300371e-01 -4.737367621652583405e-01 1.750726442764327997e-02 5.536574734077966964e-01 8.001971853868899975e-01 7.360249537394637498e-01 4.631604269039018562e-01 6.752206067961430414e-01 -4.571073062386886432e-02 1.392799072179371711e+00 1.204571478072858637e-01 -2.592990926642057548e-01 2.184380633381738157e+00 3.577848821893359621e-01 -1.321478430261204373e+00 -2.712422750078554712e-01 5.447492697435898368e-01 2.155587169834775885e-02 8.563137926808722655e-01 9.045361072522516421e-01 -1.148658026947833699e+00 -6.823967979652744154e-01 7.852710937781551825e-01 -1.769943843154955010e+00 2.378915610372286604e+00 1.912911765424288424e+00 3.907434833601361457e-01 5.544823446009549128e-01 -9.739543995990410652e-01 -3.851950920533854239e-01 8.779695608876386670e-01 1.932870941812038668e+00 1.276064121661782069e+00 3.304120900195176014e-01 -1.260118010262168076e+00 -5.338281655074120780e-01 7.258459058982686951e-01 -1.515357770776765589e+00 -6.427319604845819212e-01 5.851960936797253598e-01 7.587722996870214232e-01 9.247901604128870856e-01 1.640298738334230455e+00 1.393756921225421941e-01 1.677331818221030613e+00 -5.211647455411493324e-01 2.727577841113011936e-01 -2.281048958736227872e-01 -1.160438952534938561e+00 1.462215815287328136e+00 -6.071799575785317982e-02 -1.164499406872550713e+00 1.497556828726899214e+00 2.574418267310288666e+00 -1.772485525802538486e-01 -1.874363751203116601e+00 1.584707178647212444e+00 -1.838019431588555186e+00 6.319779887992804657e-01 -1.607325091389707916e+00 -1.524707540349660606e+00 5.467173545482650887e-01 -8.468665004521634954e-01 -1.369020955658400540e+00 -2.291613447154536576e-01 -3.931484457691991063e-01 5.407713445718420608e-01 -1.014243408784091471e+00 -9.327074404047076550e-01 6.611386142076611794e-01 -1.298423991208253359e+00 9.353650172135223873e-01 2.063438523540496394e+00 5.094194975217114507e-01 -6.793892166103008279e-01 1.892630484787476197e+00 -1.403493430575774248e+00 -9.451372521556323791e-01 -7.345604317575720188e-01 4.773612523091005921e-01 5.256775665430631905e-01 4.937213518958317171e-01 1.058535033585574769e+00 1.623675949226299986e+00 -1.370956242346309750e+00 -1.360993574004558671e+00 4.767278081135249423e-01 -2.439353432496101703e+00 -3.659237724004920089e-01 4.617985578834442051e-01 -1.015465180412609358e+00 -6.774120119790979500e-01 9.517488474518439601e-01 -2.493099653701682239e-01 2.175500879614144789e-01 1.025285428327669779e+00 3.563441426684649804e-01 6.743039668131574349e-02 6.352519112239698451e-01 -1.550735592383778894e+00 -1.594899537155180180e+00 -5.457194883239877559e-01 -1.126586487861193087e+00 3.294429367088623495e-02 -1.407762624391984074e+00 2.591576232526612289e-01 1.337679447604775973e-01 6.126718874704344397e-01 -1.229558780207647278e-01 6.384996135566405051e-02 -1.701923727710119572e-01 3.669888631836953907e-01 6.483238391477297302e-01 -1.808800416914178477e+00 -2.871570356645031796e-01 -8.802225230916299603e-01 -2.657530500013134955e-01 3.364958477544017779e-01 5.873912913906175204e-01 -9.050022842955127156e-02 9.305245317808000793e-01 -3.680195058081173753e-01 -1.280773557910004357e-01 8.447859692302438495e-01 -8.561939757466526801e-01 1.414599136844793215e+00 1.330923935135594594e+00 -2.014664599578923354e-02 -1.873691982217712271e-01 1.659302201002526456e+00 5.488989329049321908e-01 9.352672549237041055e-01 -2.945166413987878040e-01 -9.212820913682262525e-01 7.050044866279780997e-01 -5.063349022366111507e-01 2.158409943441956358e+00 -5.535642320907114833e-01 -6.180577172460833824e-01 -1.880125043505727067e+00 2.061776864238231255e+00 -4.200985182612773094e-01 -9.070035933404288486e-02 -2.603309928279293195e-01 -2.126452851756240603e-01 2.261534839636267336e+00 5.605124303114863427e-01 -2.873385189224331518e-03 2.049115208300101187e+00 1.754964947187308555e+00 -1.629208383527912085e+00 8.380046968993484224e-01 5.294664747074065980e-01 -7.768298673283049460e-01 -3.456662785544958316e-01 4.079459531747826051e-01 -3.819677303809303481e-01 -2.525703462027153456e-01 2.362259550296235133e+00 -1.940804599447211398e+00 5.121728412995484314e-01 6.567452052724790379e-01 5.312566349566590906e-01 1.921150721388571458e+00 1.031465573101893796e+00 1.545944123306832174e-01 -1.112720306627388744e+00 1.827350696846600897e+00 6.157883565153810662e-02 -2.093950055479173677e+00 -8.795124934633365976e-01 1.255944363278129305e+00 8.496132790188570816e-01 8.472770812002253793e-01 2.406008105575807299e-01 5.408351144588584569e-01 4.878059614616562789e-01 1.695949167317823303e+00 -6.676046936657883957e-02 8.637124248839868346e-02 -8.324587617476639778e-01 -4.867236911570874125e-01 -1.337702975894944080e-01 3.004211174294786346e-01 7.129462056011169890e-01 8.355388455642037693e-01 -6.263377517067481026e-01 5.014841112088016528e-01 2.191395007993947597e-01 -9.464372132632642431e-01 -1.006859262935133836e+00 5.393194867759300015e-01 1.069360801248207649e+00 4.626437417952924402e-01 4.603461629496467811e-02 -1.237814839712918280e+00 1.099891834157627146e+00 2.845011211474957613e-01 1.860739576191751121e+00 5.125248398572925801e-01 5.380446876432152248e-01 1.278086442019328084e+00 -7.675207577847840967e-02 5.935820091793391207e-01 3.568364994169848092e-01 -3.771275657051037511e-01 -8.090418464969872936e-02 1.350749575125952617e+00 1.462862671174497198e+00 -4.938264035635068772e-01 3.524349972759603378e-01 -1.972705813842597911e-01 -3.146264121496286648e-01 -1.305356577785007077e-01 2.924810694642369091e-01 -1.917343390849446105e-01 3.513447682084604451e-01 7.816049070886329497e-01 1.433955108644188403e+00 -3.081042450839581281e+00 -8.648022043981188345e-01 1.769433402804383160e-01 8.639776066461248849e-01 -2.839836279312074607e-02 5.639443517739741729e-01 1.073325955839403045e+00 1.731808503928999876e+00 5.869771965157164484e-01 2.134651651078599777e+00 -6.756692093862474990e-02 -1.093548430913122260e+00 6.313942423249657709e-01 1.401605495259072298e-01 -1.143636650150562595e+00 -1.871786027662691865e-01 -6.245263659599350481e-01 3.190758213948445277e-01 -4.083874866075664078e-01 1.445704741409216745e-02 6.697377098074086543e-01 -7.197823582989472113e-01 3.626724098183621292e-01 -2.487037947561888118e-01 5.294202523309776698e-01 -5.412358862314012864e-01 1.233994952267915890e+00 -9.104456190060598031e-01 3.777173708939426389e-01 1.383898126486690305e+00 -1.474571630160258051e+00 1.992127089889243405e-02 1.448052739442127645e+00 8.794632098471522053e-01 3.762062324922931661e-02 -6.952379365114015330e-01 -1.184400308090657106e+00 4.628001860934126688e-01 -1.675479311462411136e+00 6.970085266372578747e-01 -4.266953558611824571e-01 -1.414650282659291741e-02 -7.587776326071028477e-01 -5.034259482380110118e-01 -1.626823527100553779e+00 6.314600876796445661e-01 -1.292272578827219132e+00 1.070379847259636641e+00 2.172743465793724182e-01 -8.923380263089520925e-01 -5.714073344917126873e-02 -7.754176623090668352e-01 -1.336809052006665999e+00 1.525512195144179163e-02 1.585984441988455229e+00 -8.740671774462739352e-01 4.862299789306070430e-01 2.599155329987850593e-01 -1.739626334554172704e+00 -1.283753723859907270e+00 8.462655455117497061e-01 2.005319793784483273e-01 -9.941454606609887446e-01 3.568609485027015582e-01 -3.401172010628064624e-01 1.562394392829274670e-01 -2.989190979109809798e-01 2.489827801776858696e+00 -1.864206990172980194e-01 5.527165342491213718e-01 -2.055073086690557826e-01 1.144652452231795653e-01 5.126000565479443827e-01 -6.720974830656802901e-01 -4.524473594583502956e-01 1.134776682314157403e+00 -1.827843017504740208e+00 -1.979570408957633254e-01 1.901856996694782989e-02 -3.936048124040512075e-01 2.515238574099479263e-01 -3.835785843255443139e-01 7.979696185509672912e-02 -8.235642044259851025e-01 1.183031748276035938e-01 1.806019506076954162e+00 3.868537419557528945e-01 -5.325093755175478449e-01 4.628811187593953602e-01 4.329834540402843768e-01 -1.025666050717683131e+00 5.877655465934565893e-01 -1.372210576817335603e+00 -5.009667851634334035e-01 -1.650433746572358640e+00 -1.287334057238883334e-01 1.200750550951589002e+00 -1.100878180072711654e+00 2.737212196374388729e+00 -4.925500337776956283e-01 1.982950010042302313e+00 7.726389241172718636e-01 -5.533107430932074911e-01 -2.437017205995751112e+00 -1.753930554562965483e-01 -1.579183085970838007e+00 2.165793242058385859e-01 1.381477285230427177e-01 1.335968539125219179e+00 6.218520349812345360e-01 -5.490292310870719117e-01 1.983354203162907892e+00 -8.809327817319275722e-01 -6.633877297896975112e-01 1.250052288920152854e+00 1.052289329441005394e+00 7.075798855992422309e-01 -1.785606492361826225e+00 1.451356303617088894e+00 -2.295332643631739500e-01 -6.995277466172952208e-01 -1.655626772481326281e+00 3.932929027018880475e-01 2.694648885643458058e-01 1.869613461581204061e-01 1.778908792718366216e+00 -7.419342667265331308e-03 -1.853783297010828557e+00 1.190730253299764618e-01 1.823498720070356738e+00 1.555184166383628552e-01 2.908188057746227351e+00 -4.067346622568424608e-01 6.875521139687963412e-01 -7.090501199286920464e-01 -2.164422726047136258e+00 2.008191978827963631e+00 2.582121969758673696e+00 3.515959485668804230e-01 -4.051348150116372837e-01 1.154702985975127660e+00 6.655007047731904546e-01 -3.818741640344434918e-02 -8.179322519741230035e-01 7.328828849029270787e-01 -1.367901913457905350e+00 -2.843394595268861069e-01 1.439944445900979586e+00 9.656334981012820728e-01 -4.966967836404213577e-01 3.508788126124628426e-01 -4.321490642836125495e-01 1.101670238176387429e+00 -4.962099882604664169e-01 -5.888459355124578964e-01 -1.313397889782764949e+00 1.281483463961750502e+00 2.910711446195848762e+00 3.046921285586427497e-01 3.150641282812389754e-01 4.956325086331831997e-01 -3.286112809823016900e-01 1.385256157927331699e+00 -1.034503687488841583e+00 1.252844238267929455e+00 1.169101856171423037e+00 1.186958300490279727e+00 -3.011462071831199627e-01 -1.594033532710195544e+00 -6.261977684447778136e-01 -5.687316457609982168e-01 -2.793634437536478277e-02 -3.501551843390981467e-01 5.294531510267506125e-01 -7.852451429806107663e-01 -5.365207054542531218e-01 -1.228739565262806088e-01 1.332531477241811979e+00 1.555320461959369904e+00 8.094596935653323166e-01 -9.729827748205831517e-01 6.568760785918249800e-02 1.016033778552702493e+00 1.781668760791097483e+00 -1.879627416649487071e+00 7.691599121937090500e-01 2.677164115993707627e-02 -1.054549394851258537e+00 -4.619628075172247383e-01 8.074793625374472317e-01 4.815848570836798181e-01 3.746406193481452984e-01 -3.604379086620511097e-01 7.677168325423613382e-01 -9.130591948003126124e-01 5.891011512066819389e-01 -1.304368008760278252e+00 -9.273442209623669052e-01 1.583793709005180128e+00 2.352184494557017780e-01 -2.006010812851364289e+00 -7.579770774786672716e-01 -2.093757029879722342e+00 -3.212205950783110775e-01 -9.091359124320750329e-01 -4.427226192713525771e-02 -1.368675958603190024e+00 2.088643318712851416e-01 -4.829135443564424035e-01 3.702369950928997566e-01 -7.173699801178586855e-01 1.109936196928676400e-01 3.581925138013047349e-01 3.804123709473508641e-02 5.964670223325931886e-01 -1.444875821875901412e-01 1.785860991956171429e+00 4.035949486577319334e-01 1.056667309951625056e+00 3.461785503633930672e-01 -2.038860566295690457e-01 1.098554131847964577e+00 -4.794636672248795417e-01 -1.356058468700712005e+00 5.172557937316198950e-01 3.449908702369149094e-02 -3.138424692755264478e-01 -5.645944554750134126e-01 5.459276220298442395e-01 5.066724447356486527e-01 1.385949894369338797e-01 -1.491635780528774102e+00 -2.126177488955598438e-01 -7.515860977268923326e-01 4.486934642226190206e-01 -8.329434676531737025e-02 9.474660367024865248e-01 -4.503739227283857227e-01 1.795128921592335391e+00 1.159843493696520289e+00 4.016467670320075234e-01 -2.800905813997947025e-01 1.126577478488809625e+00 -1.114665893066616009e+00 -1.786691396260984721e+00 -4.355223510381557861e-01 -2.234744821115947078e-01 -7.462039419913142346e-01 5.009823720671714442e-01 -1.285426623785343780e+00 -5.656381144431084085e-01 -1.514824882486936475e-01 -4.856599366148960373e-01 -1.396183567130237835e+00 -3.913564631227386958e-02 -1.720217901952106665e+00 5.467050421175554398e-01 1.029071530176191240e+00 1.547900489211450070e-01 -4.610763280596397173e-02 -1.895617329855459943e+00 -3.954215571781523053e-01 2.066916703646071440e-01 -7.014197849806805829e-01 -1.418576600744752891e+00 4.984881747390891849e-01 8.053198725199229788e-03 4.138185388779256901e-01 -2.221530542587585588e-01 5.131711921762899253e-01 -9.540094947792784330e-01 -9.842168161935560544e-01 -1.182681828930324253e+00 -5.478714285129195893e-01 -1.119558160828198895e-01 -1.936409964602112899e+00 -8.118994872485070236e-01 3.554284054109078106e-01 -7.811046969775163884e-01 1.139583042429600096e-01 -2.513675013630623511e-01 6.932321021145564366e-01 2.031751866532906237e-02 -1.355316783994827246e+00 -4.161242762137901674e-01 3.109675021892285493e-02 7.866945974662695740e-01 -3.966017046913587751e-02 5.090052429089696184e-02 -1.261694819935677003e+00 -4.518034879219383626e-01 4.402119105024939749e-01 2.276254735201954649e+00 -1.422580426522263464e+00 -8.520596713484670515e-01 -4.639298151154107042e-01 1.399031023053848966e+00 -1.410756252905740915e+00 -1.259547845315860837e+00 9.873080295284640817e-01 -5.204367438918477973e-01 6.416688361972614496e-01 -5.223857929765439723e-01 -1.976145714576048595e-01 -5.489656171734000889e-01 -8.749668821072333902e-01 -3.840727304054110669e-01 -2.214042550418108934e+00 -3.182339535277939890e-01 -7.045593902007298848e-01 -6.636431113645484547e-01 4.654329863321599592e-01 1.283405881665509618e+00 5.168150102774796695e-01 2.101474411285354726e+00 2.682543307912610975e-01 2.272119964898465516e-01 7.947082057609518024e-01 1.605450733130160179e+00 1.528258797739015851e+00 -1.748501406595751373e+00 1.114283370194680378e+00 -1.994582198565247322e-01 -7.447579200378356967e-01 -1.732689335043849699e+00 1.868241064635379978e+00 -6.159514295359999059e-01 -1.074731607646201459e+00 -7.866707129942045185e-02 3.380625176059038894e-01 -6.981341099184987797e-01 8.025476670931200873e-01 -7.660323602304465185e-01 -1.231669080270473282e+00 -1.052934463305320589e+00 6.663060968324082678e-01 6.029970714268001464e-01 -3.632356102346697146e-01 6.380726101688167784e-01 -1.072263549139602867e+00 -1.560018000130559024e+00 -7.284057261108796422e-02 -6.029490240293482461e-01 9.767531588284238397e-01 2.894080464238777406e+00 8.804727532680860502e-01 2.904285516846329962e+00 1.487093861000128081e+00 6.457058782579588874e-02 4.185456089181315009e-02 -9.635180134710843447e-01 1.270831766153995845e+00 1.383921052868583468e+00 -5.087815615126760616e-01 1.156203668340742147e-01 4.724092210611303133e-01 1.347961554943404527e+00 -1.686473911653980640e+00 1.352111749102600013e+00 8.707851265341169933e-01 8.547791409638215432e-02 -2.033558856124600134e-01 9.226893292400012436e-01 1.816612367992199939e+00 7.894934803508124599e-01 3.164555384845343933e-01 7.650702318233021382e-01 6.486991928132456176e-01 8.673678413705179224e-01 -2.423763089583423347e-01 -1.682690683024800293e+00 1.619630085089935445e+00 -1.067975144060150927e-01 -1.762291701622770823e+00 -3.313762067218360419e-01 -1.353858152650435853e+00 -6.952541443957708234e-01 -3.227467427435289776e-02 -3.174804193781879391e-01 4.666863200719912896e-01 5.090875993637182795e-01 -5.237939860580029805e-01 5.217558636515809978e-01 -2.737499292064316525e-01 -2.333253291649742156e+00 -6.627359498784030079e-01 1.774548713723254956e+00 -4.717157301268421477e-01 1.607712862645928942e+00 -5.020382968702654658e-01 6.745116921538532040e-01 1.835480861871102487e+00 -7.317793827187406563e-01 -5.128724939034641217e-01 1.112368902246471114e+00 3.656245224253142911e-01 6.799491967571076323e-01 -5.119633376578498485e-01 1.184265144232030220e+00 -4.329316323927156485e-01 -2.025477175240569583e+00 -3.218565792944942938e-01 -1.015724676144302618e+00 -1.732593398618690106e+00 -4.928782013584559474e-01 -4.566755294911173380e-01 1.916509409767005179e-01 1.254654027869512856e+00 -3.267578061363660136e-01 1.699915785378394828e+00 2.086144112307293241e-01 -9.101020218093129888e-01 -1.426348362467753983e+00 3.475442954488277558e-01 -4.840393723966870398e-01 1.686765310560222719e+00 -2.435009648445865815e-01 7.416827728196815350e-01 1.880907501644136559e+00 5.975163573567161546e-01 -2.694987984085842614e-01 6.534025669446262841e-01 1.004477003012658631e+00 4.903565926363868677e-01 -6.940749588578495333e-01 2.325845856404265000e+00 1.000467075667777817e+00 -9.737095193352358624e-01 -3.684757471565439646e-01 1.659761515616525962e+00 -1.992710668447760236e+00 3.094565170395681797e+00 -2.863793380847312608e-01 1.136072960941632459e+00 9.446390204138696012e-01 3.088218385891482454e-01 -1.483941862463831196e+00 -9.759715217087925332e-01 -2.019452580145923104e+00 1.733036115019788603e+00 9.899571899805479358e-01 -3.701162190249164263e-01 1.799268239902495292e+00 -1.657287099675510411e-01 5.772256805128965773e-01 8.770689413435326376e-01 -4.513556786573120760e-01 -1.388135551610646168e+00 -6.425468576839917789e-01 -7.255233887034665541e-01 -7.453233493654843889e-01 7.829670651742968168e-01 9.811116391817760185e-01 -4.569864119757274801e-01 3.576965591280648837e+00 5.072238234644192989e-01 -1.164965074074549634e+00 1.116762925328406153e+00 1.262832711453888146e-01 -2.240591605176933399e-01 -6.442423734817195324e-01 4.296074791840724938e-01 -1.413454646858380293e-01 -5.986004142650724891e-01 3.302301693402249216e-01 2.897084269326517525e-01 1.074232475599063541e+00 -1.584125738467843658e-01 3.066640922676104331e-01 -2.645144104035067389e+00 3.924290423128175553e-01 -1.283553631613374879e+00 -7.462150215457392932e-02 1.551139295043439281e+00 -1.346656596151264873e+00 6.273964478342084483e-01 -1.702738736043852397e+00 -6.667238663239504204e-01 3.692158510052853115e-01 -6.213090106105327859e-01 -6.152675011539450178e-01 1.488118898914368993e+00 -3.828650291958635155e-01 -7.964526648477935344e-01 8.531973539552917263e-01 2.728043818776942686e+00 5.786344918165656770e-01 1.281069119896616204e+00 -1.422007401211294431e+00 1.124990998081590199e+00 2.204581884955019722e-01 -1.141298357760509585e-01 1.030006558694137042e-01 -2.850509543748627750e-01 1.071633198309891233e+00 -4.052804647879471034e-01 -6.916136349718793319e-01 1.139222289536499511e-01 -9.263887033679992777e-01 -1.895263903046558340e+00 -5.047066695639536027e-01 -1.018502232252445738e+00 -6.728854598574032231e-01 6.268098575985618925e-01 6.018274965067693660e-01 -1.822183509077315577e-01 6.628077701691602597e-01 -1.325680792676354969e+00 -1.264611080117631625e-01 2.034602548686365309e-01 2.141970165863030573e+00 5.219806017538517473e-01 7.153364085773032954e-01 9.133359966273334185e-02 -5.060913242987453708e-01 -1.061157609650472899e+00 9.928928784464357005e-01 -2.644344050909280819e-01 -2.226159531599005703e+00 -1.259831985774647167e+00 2.962037374573977644e+00 -2.657222132442069729e-01 2.759416932317484417e-01 9.684764999647755834e-01 3.294105104944096141e-01 -1.166457594463526704e+00 -1.506390470039044471e+00 -9.636346011430046987e-01 -8.565457693836878716e-01 4.000429869384815318e-02 -7.826962886038785205e-01 -1.259688494883018040e+00 -7.191730716329315376e-01 9.284809830614276782e-01 -2.191645119551332288e-01 -2.139203801955482209e+00 -1.307925704908670106e-01 5.950787213137517240e-01 2.217008359478786217e-01 1.222111793681882608e+00 -4.546019366718277999e-01 1.693395737190040329e+00 9.100817019434637167e-01 -5.184786477430173429e-02 3.443301778364642463e-01 8.352428616131892802e-01 -8.576239855197549389e-01 -1.056505388509944909e+00 -1.686474825980659231e+00 1.073536873540530179e+00 -6.569547565042268555e-01 -6.490035964393447987e-01 1.919775429180224036e+00 -5.743495407991950491e-02 -4.952093286844650444e-01 1.104537613944608365e+00 7.281192908809207276e-02 -1.315666924398657622e+00 -1.215626224062044347e+00 -2.047486053352619351e+00 -1.002574571725092012e+00 1.378296932700201483e+00 -1.469981432089884354e-01 1.340345235896139187e+00 -3.814432069817800808e-01 -1.199001210700006981e+00 -2.631603226707540655e-01 1.347721052762124394e+00 -5.336402318234948483e-01 1.727597876858014914e+00 7.371760519876107143e-01 1.548042640792436586e+00 -8.145502937716018188e-01 8.371341591695368178e-01 -7.061295085784936587e-01 3.404537149845076049e-01 6.899530870776309222e-01 -1.338284379640036326e+00 7.599446450010542975e-01 -8.117892309065776191e-01 6.741513452734232414e-01 8.746767830764345941e-01 1.605062625760938833e+00 -1.854787276017677844e-01 9.103103473217295794e-02 -1.015758942019710176e+00 3.201832840933838825e-02 1.416020467644514724e+00 -1.020608899791859647e+00 5.154019993289635782e-01 6.098253873729220231e-01 -1.810740483096618669e-01 6.442361547146601142e-01 -7.493945571424684982e-01 -3.230890728673023182e-01 9.223557070093909571e-01 1.237323453183883093e-01 7.260497480536490800e-01 5.224635860791619901e-01 2.945113793433443150e-02 1.289730839280480934e+00 9.764473484848961160e-01 1.560603706152869086e-01 7.893986096033625000e-01 -3.983975049830441040e-01 9.221205672339131132e-01 1.267140678896437445e+00 -4.944334159587364108e-01 6.027545943585936872e-01 1.529785913753788140e+00 -1.531014993730666962e+00 3.368388442618888146e-01 -1.163816520497322538e+00 -1.034543543637066021e+00 6.634417842460367254e-01 2.327370378392817685e+00 -1.688557970188151902e+00 1.422227447995486838e+00 1.072467748957214029e-01 7.483251899568781340e-01 8.866962879923939722e-01 8.510633320615512698e-01 2.633231956973185461e-01 -2.632994576046728818e-01 1.220344383196712290e-01 9.590081956293237120e-01 -1.763822043182284027e-01 -4.309409171764406743e-01 -1.299609077804618096e+00 -2.275458939413819437e-01 1.517993869030820342e+00 -7.426750280936730286e-01 -2.387684243177230214e-01 3.068093772704016953e-01 -3.612853267138595448e-01 5.035267719933064212e-01 1.139542527005068528e+00 -1.850605024167076007e-01 -1.570408276260410130e+00 1.173245648746421788e+00 -7.802231636873667719e-01 -1.072604957070272702e+00 7.374059021509402623e-01 -1.341238105944966508e+00 2.644310572572958762e-01 1.385593618153015294e+00 1.312621680866215557e-01 1.564847646874710119e+00 -6.916438145705776641e-01 2.270161914148248195e-01 -4.956903957465524369e-01 -4.004390959638405301e-01 -6.684682646663573369e-01 -1.041273257541958763e+00 6.403589382777485906e-01 6.912653346250842157e-01 2.139715692902114608e+00 -1.859696238885079345e-01 -5.348638636458251661e-01 -8.382352223584825512e-02 -8.600223518787634136e-01 9.181251394849113678e-01 2.578554006397116183e+00 2.233435525864901298e-03 -8.070940925816413314e-01 -6.352102913348989244e-01 -6.594958471616986229e-01 7.891049058363361901e-01 -3.671609038549185078e-01 4.381392403655050560e-01 2.384304808066727954e+00 1.839878583426416692e-01 -8.397576596730347287e-01 1.225792522873455859e+00 4.170281761551806188e-01 3.549874603664239237e-01 2.149219523571632429e-01 -2.304326185973562424e+00 1.595085013229401438e+00 6.638054787515530464e-01 -1.148549571318405516e+00 -4.281536055099972038e-01 6.222993990432543754e-01 1.853304045109560594e+00 3.277593232518009603e-01 7.916931180042170446e-01 7.246662196556751256e-01 1.829489094387291570e-01 -3.370152739439479794e-01 3.135702101707294465e-01 7.442219275596669847e-01 -6.968951375038271445e-01 -1.065619097277696437e+00 1.882754047727868696e-01 5.404149535523158354e-01 -2.741992959127252494e+00 6.521933127272764308e-01 4.555094409489257590e-01 1.091990291968067961e+00 6.922639750600300124e-01 1.473255021680923774e-02 1.024885422302464766e-01 -1.186090325224580688e+00 -9.416347163298175449e-01 -5.216864063352173453e-01 -1.697029453109629438e-01 3.022268962542814297e+00 4.170090583021062725e-01 5.352796300405254781e-01 -2.158672474149257448e-01 -3.633232024038884345e-01 -3.477237309543809163e-01 -1.175253414555111675e+00 7.492851796962429756e-02 1.352344500276720929e+00 7.048115188507737550e-01 8.773985687277420231e-01 -1.573270381655158090e+00 -6.540471344886384930e-01 7.380514144671597443e-02 -2.339774056233421551e-01 -8.823695158237854219e-01 -1.348474025222230255e+00 2.482151836886222970e-02 -6.484502030036999320e-01 8.007598606448473877e-01 1.154638927645971203e+00 1.763662793338723056e-01 1.717601576413942954e-01 1.468635963491076835e+00 1.074405161984477441e+00 3.984079300361306752e-01 -1.972694992544129278e+00 2.912526930058173535e-01 -1.002412044823299597e+00 -2.295094581291857727e-01 -5.481198511925495787e-01 -8.652782892682242544e-01 1.024971773420689569e+00 -6.580371392776522832e-01 5.864556049848310693e-01 -6.979721771748199632e-01 -1.337646432359582312e-02 -9.666361938224776740e-01 5.314761961194283124e-01 -9.258130996658577860e-01 -1.116344758549955518e+00 -3.712517288492362955e-01 -3.311159708250978606e-01 -7.709337497533681471e-01 1.660972447055748535e+00 -3.688017172222086970e-02 1.180801222672283046e+00 1.092249042869828601e+00 2.455631330200177820e-01 -1.344515461827064939e+00 -4.575200316288620672e-01 2.799891938512108838e-02 1.240229587747688100e+00 -8.801733235125951404e-01 -1.323975414372617010e+00 1.417371759305170009e+00 1.447107535100287112e-01 7.175673063358898318e-01 1.515866054134709318e+00 -9.761502463133274743e-01 -1.151050177535397845e+00 3.197424336939439504e-01 1.106090135776369499e+00 -8.363551452360530325e-01 2.048456410350734946e-01 5.042190406966463589e-01 1.769330903968789448e+00 1.171401871253166416e+00 -2.330901045806749866e-02 -3.798659600622844024e-01 1.491531239954473564e+00 -5.355504296686128818e-01 -2.472493581042712329e-01 -5.032490047747621015e-02 -1.234510088167183106e+00 1.815592044164489050e+00 -9.545822476984624494e-01 -4.462513142090770435e-01 -1.010444965688160890e+00 2.172628225826118253e+00 8.059112405577316673e-01 -2.137493363789032819e-01 4.994111030402609841e-01 -2.063732071598391560e+00 4.470900654784861206e-01 1.080678291157491699e+00 1.487207127743542356e+00 -1.179843955575062830e+00 5.742556601495210078e-01 -4.277021887946985124e-01 -1.419907503841950414e+00 2.081212455936013672e+00 6.508666781839810289e-01 -7.134709453458805140e-01 -2.657584774057273891e-01 7.379453479527054993e-01 -1.805237688820014175e-01 -8.019535985958309299e-01 1.985361986048019833e-01 9.928790943380683132e-02 -2.592473494568587000e+00 8.261924934577599133e-01 2.019928959295112791e-01 -3.009367257261814088e-01 1.356636805075767949e-01 6.521982091391068659e-01 7.119485503815277117e-01 1.125166068174427769e+00 -1.837907145794317909e+00 -1.065072621909913808e+00 2.108222957847362800e+00 9.846496226997835111e-01 -1.829987663536825737e+00 -9.436011086808032688e-01 1.972429340156336142e-01 4.303678356125968385e-01 -1.080738168039628855e+00 2.784403804097154156e-01 -2.762613605640248382e-01 -1.313532936622165082e+00 1.286025295097892318e+00 -7.820128774636599944e-01 4.386939590141715750e-01 1.143701036890800160e-01 8.829363668877966698e-02 -1.182726680464932345e+00 2.023273976801321705e+00 3.185792276740205820e-01 -5.678087940532479116e-01 2.223463506184059302e+00 -3.214164314067037842e-01 -4.104595707670685156e-01 1.134009826346684235e+00 4.943947930920392642e-01 -1.127770953144097588e+00 3.319054560623377892e-01 -1.547525840656787111e-01 -3.031108284097800976e-01 -9.671731589705936383e-01 -2.532221108384891638e-03 4.037701554629913314e-01 -8.769887492473068535e-01 -5.260158260264070629e-01 -9.088525613126755553e-01 -6.833516246618963619e-01 4.461500613677985005e-01 1.240440769647537911e+00 4.220498051043409582e+00 -3.926074085458420848e-01 6.047747929640389097e-01 3.173262379772412989e-01 2.135598759173267525e-01 1.185318719688090439e-01 2.713763155881728228e-01 -3.539883526781949508e-01 -5.650433972711831343e-01 -8.234320576938373160e-01 1.537862645969097608e+00 1.678200354073126288e+00 -9.117501873156848013e-01 1.277076115566935011e+00 -7.566599593129798018e-01 -5.757522651996768159e-01 5.847391212619056367e-01 -1.873604186143621009e+00 1.546710718052988487e-01 1.236304058301179287e+00 -3.424294530799085190e-01 1.990215738963985875e-02 1.843345804128682097e-01 1.412437434658868396e+00 1.084431586043139273e+00 1.784230429475759161e+00 -1.032103349752343302e+00 1.047186228366749017e+00 -2.507975520164534289e-01 1.411414752588188826e+00 1.417696996924830977e+00 7.828205404969856840e-01 1.879674013481371864e+00 -1.823662099306871398e-01 1.512009591724241264e-01 2.623971237458859296e+00 9.821082092149596710e-01 6.291492980837943838e-01 1.482604711486765980e+00 1.038067934500631173e+00 1.302554146138563906e+00 -1.503235376151849767e+00 1.045155559114659738e+00 2.989915067993698994e+00 1.627830516231105751e+00 2.614845536763866551e+00 1.284025222528027310e+00 1.613726469612531522e+00 1.004138153872078387e+00 1.413049910519506236e+00 1.441063993251707753e+00 -1.778902870357423893e-04 1.069724811660544894e+00 6.931435603085441821e-01 -8.713268729607817065e-01 -4.563503585058011347e-01 2.090473297282298581e+00 1.018951761671922140e+00 -5.964451024003891710e-01 1.872108103020948988e+00 -4.639972946145241028e-01 2.417759483066436399e+00 1.036211402251995040e+00 8.657907552362071879e-01 5.582562740799006384e-01 1.905360047874856688e+00 1.888003208698415536e+00 2.482407977402727173e-01 8.999248105988043589e-01 -8.885592706859675172e-01 1.020744945170896978e+00 2.650396648010350464e+00 5.432000014568445501e-01 1.447504489980282028e+00 3.118580624773069632e-01 9.905836815875923573e-01 1.045407244001856029e+00 2.165575984159743950e+00 1.122483257106913879e+00 1.842402966260342279e+00 1.364859054404879757e+00 6.436774619740066594e-01 3.952908653167725439e-01 1.118354679184778933e+00 1.416028867233892097e+00 9.632195294303227406e-01 -1.357337113408721319e+00 3.212919164562259677e+00 1.419660697423955842e+00 1.008036367977211967e+00 2.188168177788250457e+00 6.296963204718561968e-01 7.134816150568700222e-01 1.716566921089656139e+00 2.394340998289920197e+00 1.813824251922795838e+00 -8.377579939579948842e-01 9.837957621765630600e-01 1.987674013504307835e+00 1.164122382868755912e+00 1.845847770211435090e+00 7.042668468240487201e-01 1.522335689905346401e+00 1.036109042856278251e+00 1.503819403303131796e+00 1.605132853630424572e+00 1.618846200689187720e+00 1.029737134221890615e+00 2.073011022951812277e-01 -8.390754016763790624e-02 -4.398164811570058896e-01 2.045659721797121300e+00 6.345045582105564019e-01 2.102680199828990681e-01 5.162290638060778036e-01 2.974696150524436700e+00 -4.353154344491179661e-01 1.379030443012801976e+00 1.596375420066212802e+00 1.511726297721523449e-01 6.868714057285438823e-01 -2.642376138755439530e-01 1.960096540761488759e+00 1.015679617332909235e+00 1.357127399932231082e+00 1.293073514624188292e+00 2.465730186954924186e+00 7.974075741213966229e-01 1.939151465681584030e+00 4.924950896308046833e-01 7.722720878914585141e-01 9.346642180576489878e-01 -6.095517807418119327e-01 -6.742452790196381551e-01 3.430052636730231974e-01 2.206255488471632109e+00 1.387968056603693379e+00 2.143582703119269350e+00 -1.174376056200316043e+00 1.173031408112283680e+00 -5.123331997834988938e-01 1.572310053057301538e+00 3.200352903336978194e-02 1.442656454650596665e+00 2.570919635287431060e+00 2.844220086600011133e-01 1.060341007138058123e+00 2.579804877736889601e+00 1.525136623887826559e+00 1.515594780585638679e+00 2.596003424020361994e+00 1.456688659799985075e+00 7.975210382893052063e-01 1.604547217103730494e+00 9.506674456890805702e-01 2.179757051594543693e+00 3.122769483943067526e-01 2.262805748828019325e+00 5.595031886201810023e-01 7.337857246262038391e-01 1.337731680227536524e+00 4.923644557018770906e-01 1.122879108871196685e+00 1.203865092808178883e+00 -8.670785308254935764e-01 9.494525473667411175e-01 2.128686331206953497e+00 2.407895693198716935e-01 1.886309278395227773e+00 1.945217400210090153e+00 -1.253282610983121881e+00 6.268376456621069792e-01 2.254884263082902685e+00 1.111125626891871665e+00 9.124165827649308724e-01 1.794258820484838202e+00 -6.733728998095536711e-02 -1.808592149120493930e+00 1.461152661906545580e+00 2.642043908595609558e+00 1.284627269824899776e-01 2.229313663905657661e-01 2.422451700943974107e+00 -3.992839083312595960e-01 1.884703185197889708e+00 9.676094803760879604e-01 9.359854266375772225e-01 1.348211804986722218e+00 2.333080358015978906e+00 2.348146032531182592e-01 1.840535790024715679e+00 2.201362836640514686e+00 4.862418037810400384e-01 1.341376819863238756e+00 2.346193996766719747e-01 1.091649369996286145e+00 2.067389106558383371e+00 2.091018683138469392e+00 2.160379614065633724e+00 -6.734860379262633256e-02 4.414093907615417312e-01 2.977218068408297835e+00 2.742601295103733072e+00 3.959289859462513217e+00 5.527389000510605221e-01 1.949821003109045492e+00 1.318695791852188437e+00 1.497787913944134575e+00 2.234984493047933007e+00 1.869940716787512169e+00 1.365390624867338421e+00 4.693738615992217311e-01 2.739451899507453270e+00 1.230284825099161594e+00 2.719075590085438865e+00 1.533440087865462598e+00 3.453170545155343607e+00 1.714745576793736515e+00 1.264583072702913480e+00 3.422832737433571193e+00 1.502671237988161046e+00 1.139197049872827439e+00 3.738432810664901407e+00 4.436165792197923619e-01 2.220092068830746168e+00 2.497867385650928806e+00 3.111472109935214281e+00 3.475297082590074194e+00 9.226854546665148593e-01 2.651309455223450851e+00 1.703085469838898636e+00 1.244198982680855714e+00 1.320155936565578170e+00 1.042401744777729844e+00 1.466819982695650726e+00 2.476779759956839300e+00 2.146570805356669887e+00 1.060503723427623113e+00 1.115439380110913259e+00 4.232586135918766423e+00 1.108731823543344763e+00 1.742076408340677451e+00 2.013743188782602722e+00 1.823538357627217721e+00 2.868385235114346177e+00 2.745848003848507357e+00 7.506139914989092832e-01 1.092571166336139932e+00 3.317589147488375634e+00 1.017450612474665617e+00 1.969288063814151002e+00 2.458821923491937067e+00 2.007893445537643484e-01 3.336947950768105464e+00 3.260375333645011420e+00 6.160325484867685830e-01 3.372645003409722619e+00 2.257540428310164771e+00 2.503996093681891022e+00 3.748846149386022564e+00 2.254100006458673366e+00 2.032155959666672729e+00 1.237448190003317627e+00 2.485410062577862789e+00 3.391713685226409147e+00 1.616146354460038514e+00 1.451333087086120965e+00 2.171928306426643918e+00 2.500124095602359819e+00 2.481359637975754318e+00 2.852475491633341687e-01 2.428145369856064661e+00 2.218933494438624976e+00 2.797785256733852588e+00 7.089083203719622750e-01 1.974425200132530200e+00 4.003376037665143383e-01 1.963098038250567168e+00 2.354824380697128738e+00 1.347581372251476228e+00 3.830436156325044195e+00 9.215983356975692153e-01 1.267452957452165352e+00 3.953569640674822860e+00 1.835651190051220016e+00 1.702430308060342012e+00 7.381479822900453014e-01 2.315276974762476847e+00 1.678952044931993681e+00 3.439888202790214455e-01 1.078909230965043209e+00 1.104070217248194430e+00 1.221484134496253038e+00 2.565469024313644653e+00 3.805030051514289191e+00 2.260899029855520936e+00 1.211103920690139724e+00 2.521266972086555924e+00 1.279716000139183407e+00 3.816438695084055421e+00 1.480367386979240862e+00 2.014372632296719257e+00 3.900920804009296639e+00 4.093185067878261307e+00 2.142791811070735797e+00 1.837310180839868190e+00 2.042052656490686680e+00 1.166603010172042598e+00 1.394457193600832756e+00 4.084769992709285091e-01 6.493373616291516770e-01 2.603216001541755364e+00 1.982955525676181496e+00 1.981438316955967727e+00 1.061169010132187784e+00 3.928813316727639116e+00 1.327526911309806268e+00 2.482901209405297571e+00 2.712409755399311617e+00 1.118521571145366433e+00 1.791459805845524000e+00 2.106075189104281153e-01 2.733546074162926498e+00 3.190968315416274681e+00 1.661148796725617549e+00 8.721975510536175147e-01 4.908998208461882840e+00 2.188962387963703904e+00 1.532441691932360905e+00 2.331225493805106908e+00 3.411317500874889053e+00 6.530934383419626510e-01 6.390699753247994774e-01 -6.362894511792241414e-02 2.279113962095027368e+00 1.495634706798662616e+00 1.877529563998828532e+00 1.325264936492547951e+00 1.787150117386630654e+00 2.166184195754618180e+00 6.293202548692276022e-01 3.227673798414893991e+00 2.310521901452005533e+00 1.514880248233242632e+00 -1.174361006972318849e-01 5.431426523195979073e-01 2.933233850344391325e+00 2.278191525363195691e+00 2.080124919558774543e+00 2.393187458586459204e+00 2.778251040523964654e+00 4.760532029211558047e+00 1.752732215663306725e+00 9.833999415495189300e-01 2.832343420743407503e+00 1.980502550936366069e+00 2.708043256189463399e+00 9.352842731164096035e-01 3.210403778959141974e+00 1.607288585252604429e+00 2.331167893058676999e+00 1.824286421412500081e+00 1.091499055950640118e+00 1.159645683655308179e+00 1.965982802780369409e+00 -2.296514218867446722e-01 2.726254111262495172e+00 1.585549858991820216e+00 1.421742462795198003e+00 2.121690026488760150e+00 2.618878407184580315e+00 2.943403901550798007e+00 2.367085431345399726e+00 2.086057682175431971e+00 2.288298048418391240e+00 1.986910816454662942e+00 9.802714606544375986e-01 1.710915781515959910e+00 2.966883924712497844e+00 1.555623859988041868e+00 2.340825111058854713e+00 4.178915192884163909e-01 3.880586134320758163e-01 1.644950614592388227e+00 2.152913000390987097e+00 2.636303087401896228e+00 1.920610175347166049e+00 9.545516279294801176e-01 2.336029178394300576e+00 1.603919627124881009e+00 1.606878677041238213e+00 2.826417092118264307e+00 1.534435713434777693e+00 4.010745350013047439e-01 1.483059493813539298e+00 2.768143861118688598e+00 1.301059868961979227e+00 1.686704051688385775e+00 2.085166115370354234e+00 3.136695186437878924e+00 1.539724826772013611e+00 1.183340028775804464e+00 1.518348287962547616e+00 3.810412858472767450e+00 4.412777408490690334e+00 3.049732947614737011e+00 4.194093887391439068e+00 2.364976599166254800e+00 2.932790812877618780e+00 3.840174270652860322e+00 4.655445325110006749e+00 3.663271951872506538e+00 5.896661701431407110e-01 2.236670745682692640e+00 4.195098743757458060e+00 1.890970379257871148e+00 3.427169124463260719e+00 3.025665998278749491e+00 1.125561281493321797e+00 3.669603048222318975e+00 2.030081431104335365e+00 3.093064095761663523e+00 2.641793138298802912e+00 2.111205176328466049e+00 3.714639195488035117e+00 4.736216016557369457e+00 2.497977243391154900e+00 2.351943377348614472e+00 2.361585790377997540e+00 4.880747105750703696e+00 1.901841541518074719e+00 3.807094000188973482e+00 3.442449390055458913e+00 3.712813471168700197e+00 1.343003843157796640e+00 4.107933557966959803e+00 3.794550123316884793e+00 1.648930002959183794e+00 4.470204226538076142e+00 2.895399021366658499e+00 2.929784756834296289e+00 2.402164281142280977e+00 1.609799456079217927e+00 2.624734520646062830e+00 2.873490427889749732e+00 3.014867426505048353e+00 3.214655134916872825e+00 3.391086685177807869e+00 3.584111009073137399e+00 1.758399435812768141e+00 1.981705138306937508e+00 3.565699473350011139e+00 5.011218537240658133e-02 3.739645919264273033e+00 3.928261024720827166e+00 1.949330857578441156e+00 1.363648523342668950e+00 2.064920559712506876e+00 2.311976469765343989e+00 3.053285464543994632e+00 2.616267864555199996e+00 3.486967321014590393e+00 4.531202728481932063e+00 3.871295155807310984e+00 4.365129846598952312e+00 2.573183576521067994e+00 2.070520661609688950e+00 3.681431757531008930e+00 3.171685508911374463e+00 1.309269524625273018e+00 2.761588991910705726e+00 4.129836915538039221e+00 1.493270457133995199e+00 1.472350120321391120e+00 1.775685184255784810e+00 3.393015510626308462e+00 2.388702345642817804e+00 5.183239270813039923e+00 3.268082116894528433e+00 3.443634160874178285e+00 2.314575825836448164e+00 3.233048546336316331e+00 2.308718906289684014e+00 2.328666062775064383e+00 2.318847266237205496e+00 1.417836165181649566e+00 4.230520280075353412e+00 1.870733619322022534e+00 2.370496498182826262e+00 4.889440366252667758e+00 3.078647362242588503e+00 2.431397319274684055e+00 1.610469519596783305e+00 3.636843216898511866e+00 3.518114153045920567e+00 3.930069968377108314e+00 4.285323463990445170e+00 2.308590226455779160e+00 4.466156717987122882e+00 3.070241261905440222e+00 1.953251090454405592e+00 3.797623010602283244e+00 3.290687358124272155e+00 4.725991973026262283e-01 3.850056542271856674e+00 2.108193745262282093e+00 3.643138404984773704e+00 3.827491079769877569e+00 3.921702408145565588e+00 3.508088171951151857e+00 4.554329612492783674e+00 4.180267736793416233e+00 2.906387340727826007e+00 3.578991082867593931e+00 3.082452516760690653e+00 5.660576508022217013e+00 2.459481163944442716e+00 4.097351807823737424e+00 3.716811477557944166e+00 2.903401739192405628e+00 3.948482427610711998e+00 2.762076348812497972e+00 2.133527290339542581e+00 2.532380250679907352e+00 3.935941020353628250e+00 2.715339135625347566e+00 4.584467996595126493e+00 2.294190545014555216e+00 3.857092968960573298e+00 2.540908226632269340e+00 3.445470245669405074e+00 2.498468013570371404e+00 2.680363761911278786e+00 1.369740750631437631e+00 2.485023423681786081e+00 1.791112497577598495e+00 1.367875141209982326e+00 1.472901802791954928e+00 3.122129131433493576e+00 3.266494837048476096e+00 3.843194171553354188e+00 3.933366302773912526e+00 1.269036364049227483e+00 1.802977721452439397e+00 2.949519008258396635e+00 3.136489020480236700e+00 2.848695330766973122e+00 3.393879002565671765e+00 2.583670493434675919e+00 3.133547813640471968e+00 4.129402154528837521e+00 1.848498031444193668e+00 4.095362642244749551e+00 2.972947915391479512e+00 3.196319209792560123e+00 2.073977313206718520e+00 3.356860192689985478e+00 1.278212283134992688e+00 2.695714935968259063e+00 2.540328218254003900e+00 1.395901961902087152e+00 2.524826997516008475e+00 2.162835142759345519e+00 3.530468932214383848e+00 3.339231427024330845e+00 3.161386460341545579e+00 2.346930297057482129e+00 2.758361552474392742e+00 1.665831359736959616e+00 2.024087917442678908e+00 4.277968146567845409e+00 1.315279991379669111e+00 5.243822063959150626e+00 1.736806748387508037e+00 2.945316522159732830e+00 3.002305040732600627e+00 3.430545108720429948e+00 3.967509720504354132e+00 3.477278573509788639e+00 3.091273285999246667e+00 2.843006454681992423e+00 3.930370165574817332e+00 2.712205310701523597e+00 3.149102046592102688e+00 4.675271919282066868e+00 4.211586606974377922e+00 2.015414188719162336e+00 3.745314054516224456e+00 2.712078107806299876e+00 1.873023612741945731e+00 2.843748122980916282e+00 3.735323519898687827e+00 9.457629238931759552e-01 1.629489002761218108e+00 1.498600398077521545e+00 2.209133266299783571e+00 3.145896231304396995e+00 2.979752966940400150e+00 2.537679967600796616e+00 2.430565146056874237e+00 3.825683963281588884e+00 1.312555384545686099e+00 5.404991832840878807e+00 3.790639085996829305e+00 3.904785494104784593e+00 3.955675271885870981e+00 3.845613497221881616e+00 2.752412949810379761e+00 3.869207246833696434e+00 2.965864541717709191e+00 2.548877568572364360e+00 2.100814511100133508e+00 4.315079742201049839e+00 2.975941798627167234e+00 2.273548637569609010e+00 5.098097622836653686e-01 3.069919785545504709e+00 3.292322126887126554e+00 1.535737499383533322e+00 3.175597805283704389e+00 4.500030045310595916e+00 3.156941146330233927e+00 3.523414623028336301e+00 4.200768162682966711e+00 2.037241355718719671e+00 3.436668862809745928e+00 2.521193650137768305e+00 2.308557680844340876e+00 3.099875630506199631e+00 2.971954518536528589e+00 3.438246156062958026e+00 3.734798286240795573e+00 2.147120793741497558e+00 2.800404247617790610e+00 3.321829263292845891e+00 1.972645911635503735e+00 3.235194110961092218e+00 3.814130202811943260e+00 2.271564676683539119e+00 1.771491233574201685e+00 2.115020231622885660e+00 3.547151100184856354e+00 1.738554214619552507e+00 3.115349970700222126e+00 2.664380198278112566e+00 1.394870684656142057e+00 4.650677937042563492e+00 3.023825107637891030e+00 2.708174774640927485e+00 3.000421199932012506e+00 3.306629873428219568e+00 3.674298423290590865e+00 3.752628332271262135e+00 3.024227904173805381e+00 5.514729587033843750e+00 3.622129622113434699e+00 1.884582095683388081e+00 2.174198297820034931e+00 4.129276053893009113e+00 3.716948351630778635e+00 1.805895261226890591e+00 4.016197988373281014e+00 1.905490521937173831e+00 1.706406677981526121e+00 4.458796444576365481e+00 1.519648233279848215e+00 2.201420849946478242e+00 3.075942551766889910e+00 1.846936070688748988e+00 3.264525471022756253e+00 2.559378968174478519e+00 3.835006705798866378e+00 5.523123456489089200e+00 4.936374275257652045e+00 3.206592835356278925e+00 3.253467296654597440e+00 1.603443914836626849e+00 3.577078634602438800e+00 3.634169712687965070e+00 4.173439889859207774e+00 2.596113917952795003e+00 5.138213621483356697e+00 2.594864771932694492e+00 1.377865505202862106e+00 4.677073605950472057e+00 2.782312228755752681e+00 4.008882646794185156e+00 3.949873276700253122e+00 4.293644646051760994e+00 2.661501219672602225e+00 3.520271109922071595e+00 3.498437677033086501e+00 4.177500782619609332e+00 3.229405192703422411e+00 2.982691518143508969e+00 3.990832516181803236e+00 4.078577002068572988e+00 4.204864571961949515e+00 4.306796566125617787e+00 4.111684953313079482e+00 4.019348357947050587e+00 1.853868517006153960e+00 1.442773225306039686e+00 1.264810535594114160e+00 2.293753361699427895e+00 3.227303151492978639e+00 1.455124182120484333e+00 3.590136846551996719e+00 4.729086403556916451e+00 3.234908213153215417e+00 3.925573891971317231e+00 2.553034898918029150e+00 3.380060340418260978e+00 3.248726861811219280e+00 3.801999603077467427e+00 3.859079836492201210e+00 5.056410194836856498e+00 2.955657542712129882e+00 2.611688156910635161e+00 2.952049270177302454e+00 2.643087817354895730e+00 2.682569388691750767e+00 1.095777823335169376e+00 2.571723920418043541e+00 3.110948160040867716e+00 3.057209966159652126e+00 2.272846360485091921e+00 3.506002794827424385e+00 4.495178736106725914e+00 3.677693277747173806e+00 4.168673584428664647e+00 4.774661487804978677e+00 2.487985647388509580e+00 3.129666265637261802e+00 3.008466295126823287e+00 2.825780530359924825e+00 3.243537541917066669e+00 3.698008931016941947e+00 4.519912920617725760e+00 3.440927289357046615e+00 2.679952288544565242e+00 4.019654783112557972e+00 4.121290054570059702e+00 2.831698783939095687e+00 3.896282589966791221e+00 2.671950223503002597e+00 3.860044377989809483e+00 4.345483290232465379e+00 2.800294871629097848e+00 2.702150899496101655e+00 3.084797893925284917e+00 4.014607083629578632e+00 3.488146203928100597e+00 4.365592360967450070e+00 4.408353066416270671e+00 1.977968629209580609e+00 3.101673883403088361e+00 1.568242433578923567e+00 2.756074113397420700e+00 3.108060066065017946e+00 4.925987454045067437e+00 1.933455267391493315e+00 2.380957401078565017e+00 1.802184430684283356e+00 3.990138874952034342e+00 4.003620734044952556e+00 3.879991081977304468e+00 2.214889122223585805e+00 3.879777491683082058e+00 2.533454290211556437e+00 4.442208233138418727e+00 2.614457325700160872e+00 1.587119884952838067e+00 4.130885940683797664e+00 5.407157195301500074e+00 2.254277117223524751e+00 3.259471964640380026e+00 1.645684802594531204e+00 3.502719530623965127e+00 4.318091320275596168e+00 1.592813376224152089e+00 4.245645623558883308e+00 2.844900854204817087e+00 2.424522403544744797e+00 2.180948724540593631e+00 6.439744929994719591e-01 1.244398573403617370e+00 3.433518924453509591e+00 4.083724842808847733e+00 2.405755499227642424e+00 3.706286607080764739e+00 3.060913618892774135e+00 2.738879646480010699e+00 3.324322311335694557e+00 4.399299093508830971e+00 2.455610275327655412e+00 1.098086213364621866e+00 1.379215271348971372e+00 3.080772100894180188e+00 4.775798986529872892e+00 3.933774560473452198e+00 5.122059370330990902e+00 3.668688622578658798e+00 3.757303020007551453e+00 5.195916937597903740e+00 5.228297460322943735e+00 3.998152613480223216e+00 4.388060508298807783e+00 5.054275560245261367e+00 4.157385387773254060e+00 3.174002362222556606e+00 2.932423751237289267e+00 4.698868559625865693e+00 5.505905281726801270e+00 4.200659322936083129e+00 4.544111726951308050e+00 3.467534392576525182e+00 5.214655159211584845e+00 2.636319560905032944e+00 4.422237579266917074e+00 3.297821805006455165e+00 2.884020823211737916e+00 4.999959144589148252e+00 3.717316739147661586e+00 4.106130920789044403e+00 4.642359165417214051e+00 4.177741066348839460e+00 1.988947233627420319e+00 4.848141367074438435e+00 3.289105177209448172e+00 4.666290540477655568e+00 2.559194688057024436e+00 6.553580593356029382e+00 3.460048598078835358e+00 3.993861336856409761e+00 4.114863602837971257e+00 3.572219491262194069e+00 5.352789989328183395e+00 4.315012681634254221e+00 4.823817337909070524e+00 3.072596278265399494e+00 5.018895390888310715e+00 2.401910844965912784e+00 3.181742404824154935e+00 3.888155415420183836e+00 4.163936740403283210e+00 2.334330131559379851e+00 5.417329859836156558e+00 5.190454734784114343e+00 3.492295146554923679e+00 3.232005176161227400e+00 4.037030746980759588e+00 4.265930436190768837e+00 4.043190563662226289e+00 4.077871904418644888e+00 2.880162161246837105e+00 3.587961092099129612e+00 4.833148120524819902e+00 4.673935025353074479e+00 5.592823273615021407e+00 5.536245577975894783e+00 4.836809957679443883e+00 3.168959312875320400e+00 4.052274591432222905e+00 2.633659159244387205e+00 4.544441379556889871e+00 4.647904478424035091e+00 5.122333677219033987e+00 3.833102152553351072e+00 3.460575102280169180e+00 4.658782199799626156e+00 4.962073689814598509e+00 3.612036458165155839e+00 3.744112804044043230e+00 6.158132939315914989e+00 3.963671295384784798e+00 5.381007402423166219e+00 3.158239407632998486e+00 5.097873035645966056e+00 4.529132890064883732e+00 3.304401749942106559e+00 3.930056791888832723e+00 2.548811343793521811e+00 3.394496716623685462e+00 3.683565622202297885e+00 2.579303039157587740e+00 3.733980648836455973e+00 5.315435834507564294e+00 4.342189264941954008e+00 4.940476060188505159e+00 2.954527425335617075e+00 5.366687991619371267e+00 2.295581865267936283e+00 3.759244936209722443e+00 3.829986790220270443e+00 3.177645968109063634e+00 4.395735976825057456e+00 5.145981898923044362e+00 3.107947997571110843e+00 4.715312108557324855e+00 3.587226799864354554e+00 4.991341199866578648e+00 3.484762591279886745e+00 3.812324572911906184e+00 2.200413198770381218e+00 6.246866720059639277e+00 4.396487539131181954e+00 4.408269035747225395e+00 3.052532185154348099e+00 3.512160357801858979e+00 4.025408074227946109e+00 3.541987843025325322e+00 4.990313687281728861e+00 4.205389977736062157e+00 5.701220317267125637e+00 3.503072062480663273e+00 3.626788335377309380e+00 4.552685584681690933e+00 3.490584344044622700e+00 6.180377106244800522e+00 4.738047095286939125e+00 4.751696061734008047e+00 4.257467299103960379e+00 3.210863695316862998e+00 5.218512462011437592e+00 5.813403493123107779e+00 4.329117432026596823e+00 5.234102863123962557e+00 3.797795345903497211e+00 3.135934345503277321e+00 2.671517486380771356e+00 2.456083933411367770e+00 3.531030910090038333e+00 2.607270574658161255e+00 3.480836055712621224e+00 5.317856365729181078e+00 4.670244356284803722e+00 4.266084699717049844e+00 4.922925739526996303e+00 3.357104358980163461e+00 4.257913420226834944e+00 2.971512514949621320e+00 2.590123407914648457e+00 5.340935465612075994e+00 3.599955665858330711e+00 5.764971897130075185e+00 6.293095877844158359e+00 4.519284388891485982e+00 3.405242100274512129e+00 4.217029878300874834e+00 4.937866925103914006e+00 5.897736417926763508e+00 5.368542885462420422e+00 4.004676130374166476e+00 8.074603041835175077e+00 6.374227240675347517e+00 6.164011227858640751e+00 3.720206474437948607e+00 5.221580987230899140e+00 6.715427638877133454e+00 6.758053375554858633e+00 7.891244005736212763e+00 6.102137769798269495e+00 3.267030436210892397e+00 5.240331969013015900e+00 6.384964617720195967e+00 7.582307840912922536e+00 5.261274282946182268e+00 5.804990410160705494e+00 4.581993733560602244e+00 5.346879016699264575e+00 5.875532780201942806e+00 2.525446295184433865e+00 5.583697523327091794e+00 4.921562552904713783e+00 5.177363344407533319e+00 4.941428998936514994e+00 5.383142448597962648e+00 4.862816193336366055e+00 5.399712730543159367e+00 3.109612348507249990e+00 5.133756159289682763e+00 5.437023363540586018e+00 3.423187617043164988e+00 4.130273556273377444e+00 4.942133985769364024e+00 3.952256718237912470e+00 4.357511338338357021e+00 3.819014813920015516e+00 7.033255311673784149e+00 5.667440233181039844e+00 4.649326805804416374e+00 6.864516242413722047e+00 3.969530076887981540e+00 4.411798288077386943e+00 5.485607783652565850e+00 4.685598701744710048e+00 3.697085012964202999e+00 4.279744785290644060e+00 4.894911549497052761e+00 3.743501236422724698e+00 3.620465692864840879e+00 4.655089846396371911e+00 5.051440434466261564e+00 4.494178828912263945e+00 4.551529157221594346e+00 4.223727763516557765e+00 4.992317039624337482e+00 4.524466888202486103e+00 5.869443771139590815e+00 4.048622763742074859e+00 5.688805399399489815e+00 5.336530818452994929e+00 5.571903378722314670e+00 6.136985036674870386e+00 3.310962182227361161e+00 5.439154879615012206e+00 4.318470065585724882e+00 2.070687259724216744e+00 4.390109324001206126e+00 4.870740796184296784e+00 7.022992345117435420e+00 6.060883449874076234e+00 6.648353732185547926e+00 2.715612971451611291e+00 6.062344432219148871e+00 4.572148912131254406e+00 6.129502865214282004e+00 4.911065707830070792e+00 3.445121374376046486e+00 5.184605307439571042e+00 4.254674379197358469e+00 3.451520147667940464e+00 6.338318292757368688e+00 3.968345223265390409e+00 4.596957921989867302e+00 4.494375601258996156e+00 5.370781814082601358e+00 3.181506220042305877e+00 4.191077958058202491e+00 7.123690692942002300e+00 5.465328759582025242e+00 5.744689415889650874e+00 5.957629981989022383e+00 2.556840391978756344e+00 4.087077216455086592e+00 5.548013326120329047e+00 5.097295374354500197e+00 3.628756940035181344e+00 5.705390918481723084e+00 4.829651071908365623e+00 5.338769240041970399e+00 4.538434298641808695e+00 6.333154384746939591e+00 6.974918351511365522e+00 4.829026364302396068e+00 6.599053668382317994e+00 6.435636460058406172e+00 5.183944924940904642e+00 6.625706180039080628e+00 5.111692444865450824e+00 4.906001916230511739e+00 5.196115763305718005e+00 6.329576552578112469e+00 5.441793116884491965e+00 4.137357857886916790e+00 3.907946664823390481e+00 5.327906620295503437e+00 5.801440008464068931e+00 5.618767491381054136e+00 5.548274523647718226e+00 6.112274964242009112e+00 5.868698296132694558e+00 4.917990799695018289e+00 4.718554616769476517e+00 4.149583395740529923e+00 5.947438178884427273e+00 5.942581906892919541e+00 5.671014590655427234e+00 5.440229294436357499e+00 6.004650196755321190e+00 4.156900435253315429e+00 6.054357761243095659e+00 5.116196299126322344e+00 5.096669657359802486e+00 4.188271814237288559e+00 4.827194021165639448e+00 5.150157011625319470e+00 4.341826436357042240e+00 4.698923276554345385e+00 3.616228943118942496e+00 4.435147000768225212e+00 4.741451524841050258e+00 5.169072970022090985e+00 4.719106939253040700e+00 4.214301947332225851e+00 5.577175585510686595e+00 6.371027967192301134e+00 5.494481017009876567e+00 5.100769984657384626e+00 6.474142605172064080e+00 7.081129769300133603e+00 7.618657463611531178e+00 4.670661846628609837e+00 6.533994846013611024e+00 5.758405294489826076e+00 8.243480873125543340e+00 4.852318290061028883e+00 5.700710425285203442e+00 5.929148928800444196e+00 5.554043156652285873e+00 6.229981719603163270e+00 7.012591619496764572e+00 4.355238193154243653e+00 5.573415057261339456e+00 7.439496672404004585e+00 8.134572406277674972e+00 6.880016171962937577e+00 6.053578908612371912e+00 4.769819194224567127e+00 4.901764665006838939e+00 5.598947229493726141e+00 6.074955185004476732e+00 5.266963618690887472e+00 5.251376050539857232e+00 6.997682139033266857e+00 6.687990748677715480e+00 7.181256553108205765e+00 7.109751657203693398e+00 6.851519500952408137e+00 5.987856164769408629e+00 6.885260972832459636e+00 8.007169461666405752e+00 6.866903007100095380e+00 5.694467352022595463e+00 5.405515579496400491e+00 8.061140567777119514e+00 5.775794133362995630e+00 7.433747797671155233e+00 9.418121607581550592e+00 6.788047004675743068e+00 8.234886598854627593e+00 7.229084725652237253e+00 6.710032627986481479e+00 6.132825290690725240e+00 8.290956786784906996e+00 6.678815021601726798e+00 6.128362637744514174e+00 5.570012804521087268e+00 7.022565587377863849e+00 8.371583609500497403e+00 6.070644974950157646e+00 6.205375572087326042e+00 4.985046280257258822e+00 6.660893307107721206e+00 9.454699269675092665e+00 7.377564410689156027e+00 8.571602470259612971e+00 7.288485795173532011e+00 6.937019203160296854e+00 7.907601057638838249e+00 6.465958753996096320e+00 8.490424242054269044e+00 8.234373923885673463e+00 8.516247080757551657e+00 6.506165789315451420e+00 6.242186594807025202e+00 6.544197325524558018e+00 6.140764240226357806e+00 6.461221680181006732e+00 6.511016399493604112e+00 6.167047913921253510e+00 6.058931977400445312e+00 6.129615577527785852e+00 6.841066682844624047e+00 6.924802934052693537e+00 6.955358031510270322e+00 6.850700675381324878e+00 5.051369219249879805e+00 6.451079331465079392e+00 6.557140492360174377e+00 9.154766717566367618e+00 8.449126889250518246e+00 8.327163576755538088e+00 6.723315981215212567e+00 7.835504461245164975e+00 7.844070995153760606e+00 8.631274496631878179e+00 6.604065501728631382e+00 8.462438673360757946e+00 8.036017565406014640e+00 6.099235966734706693e+00 8.181842028031097058e+00 8.980398701289647789e+00 8.348661127375224922e+00 9.117862644502677583e+00 7.585309080453008335e+00 8.427337259989329254e+00 8.977930594501897232e+00 6.568428607243283146e+00 8.330511730131231474e+00 7.896153354568622440e+00 8.114230798810623924e+00 8.405794978806065743e+00 9.192969111036807917e+00 7.909706342563808334e+00 7.449297686845359756e+00 7.623732653197921039e+00 8.332153615759482435e+00 7.638685012508828365e+00 9.288063997654315784e+00 8.707040675512404349e+00 5.229033406121896377e+00 8.193107428618155552e+00 7.753467603893710702e+00 8.598978191253221937e+00 9.007741252415527811e+00 9.043995862332353752e+00 7.882594895454580808e+00 8.965735057798520202e+00 7.637833122669883679e+00 8.436047025145683165e+00 9.522928924079815616e+00 8.459199197329287045e+00 9.569965881447128453e+00 9.638094051537343887e+00 8.036959524224947415e+00 9.065823183359883686e+00 9.271234931079304076e+00 1.006774849440023090e+01 1.036891875276578823e+01 7.430996663316530970e+00 9.613636550768461575e+00 7.842453129810851742e+00 9.049500300991608626e+00 9.331612905581174289e+00 8.768149321225944703e+00 9.209688361514260180e+00 8.442852515502067945e+00 8.155891429629695821e+00 9.229350902596015871e+00 8.160471706324036845e+00 8.779328315731238064e+00 1.054274293528893658e+01 1.027071684377838423e+01 6.816420713896089723e+00 1.036630197457620639e+01 9.327078608382212366e+00 9.720924617404312684e+00 8.628373088565194138e+00 8.148223361977020573e+00 7.824122124076943408e+00 9.720266771949432894e+00 1.105641816754196860e+01 8.398735188071841051e+00 9.780237483268415133e+00 7.475545434438341630e+00 8.596018587544500988e+00 7.376775698249290691e+00 1.039609356128265283e+01 9.331333584713146223e+00 9.899126181960832938e+00 8.728976821398525487e+00 9.143223350628515433e+00 9.096294786371879937e+00 8.774940669777338442e+00 9.221668160863004005e+00 1.008895168946263610e+01 7.391691731666039544e+00 9.475888289720419522e+00 8.649820532865650335e+00 7.902711873873418114e+00 8.063881069508491706e+00 7.788370794072052128e+00 8.356249097401429182e+00 8.485209950404788870e+00 8.549098422213429416e+00 9.127726775125234226e+00 8.712889257995117376e+00 7.927423257446797322e+00 8.848440491608336345e+00 8.650386201606325542e+00 1.033302724951548868e+01 1.193857745356665312e+01 9.812087207172023540e+00 9.427746597839568921e+00 9.505299940626553479e+00 1.094257448901701757e+01 1.069793675748018735e+01 8.937873166249561407e+00 8.986909066699398707e+00 9.394435534516231812e+00 8.104637346883233562e+00 7.268692183508493443e+00 8.122070138453638677e+00 9.616480516278935298e+00 1.019049058509947692e+01 8.442175234369521775e+00 7.209791290767976868e+00 7.653583266927774353e+00 8.361141781927546646e+00 9.064179440505208518e+00 1.049959597243956644e+01 8.809082395583073932e+00 1.032186228128987793e+01 8.231684528821347158e+00 1.015284653458527586e+01 8.415593449874208432e+00 8.761525447543391465e+00 9.023451566127725698e+00 9.289964088734244285e+00 7.262593593064528896e+00 9.694062903559315103e+00 1.033967178706885548e+01 7.687982515104444303e+00 9.708716078016838225e+00 6.613237278775231154e+00 7.260982965640951470e+00 9.832385167642362589e+00 9.085687206212501366e+00 9.833775997427080640e+00 9.514364143831421927e+00 8.431551792741339924e+00 9.125476386536035989e+00 9.367384362501590900e+00 1.023350781403793697e+01 9.535672140901281679e+00 1.055270708106391631e+01 8.260675769898904619e+00 1.060463005974254891e+01 7.473802967655247542e+00 8.224146796141868165e+00 1.143488341030788291e+01 1.056567509941082861e+01 9.594082715682608509e+00 6.134799256643613141e+00 1.011096694442146138e+01 8.938185214778593846e+00 1.050861067983029429e+01 9.123197371778797304e+00 7.728946190841170960e+00 9.113004410364224483e+00 1.070182295367660608e+01 1.132526885733004463e+01 9.311695278537897025e+00 1.010936054919493365e+01 1.045719755957613550e+01 9.198902510388116127e+00 9.827631056860568037e+00 1.098402308142878780e+01 1.042794368910235825e+01 1.116291297136867477e+01 1.200815196525910089e+01 1.132852293864429249e+01 9.637019702685423184e+00 1.082034450125884817e+01 9.283855203537523693e+00 9.854607958827159564e+00 1.136317677026722528e+01 1.013663818881117429e+01 1.116205211047806856e+01 9.304064080625584765e+00 1.016993554495459939e+01 1.008301422883228859e+01 1.059273244624938748e+01 8.560670594698427394e+00 9.203793951074631607e+00 1.222172512580343451e+01 1.237168743750537026e+01 1.061462555417068820e+01 1.218538019555838758e+01 1.275267063528644407e+01 9.019712628992538228e+00 1.129388569134775366e+01 9.620006152069446870e+00 1.057570784482986248e+01 1.038960928593232858e+01 1.036605585606253754e+01 9.746290848886042468e+00 1.153336413522472803e+01 1.186554168614742366e+01 1.109404483219110205e+01 9.298350490298092907e+00 1.074304072093013041e+01 1.177406967891920964e+01 1.171176748095775366e+01 1.086158396861063480e+01 1.063089590875250678e+01 1.067247781526762651e+01 9.387381199971972734e+00 9.652805749801210311e+00 1.131455383954322258e+01 1.090454364190233605e+01 9.602924076586939250e+00 1.125576163002976848e+01 1.161708302681531357e+01 1.278294837811597517e+01 1.143801364385928565e+01 1.039032276187893267e+01 1.128749577744662069e+01 1.107646782395765328e+01 9.004104502910342589e+00 9.250363051954016314e+00 1.347497000854007609e+01 8.245524611399336123e+00 1.121132276590166121e+01 1.175639370323887434e+01 1.159206233324881552e+01 1.191062960496975620e+01 1.027206174276223472e+01 1.061073649044027079e+01 1.110779667568289319e+01 1.181820283184225673e+01 1.131067734390795820e+01 9.042214076050385074e+00 9.981334163445312768e+00 9.688313393760983772e+00 1.042034447472043546e+01 1.069683028566215732e+01 1.061243311372962239e+01 1.167597172288146012e+01 1.100176016820865676e+01 1.100825353615436697e+01 1.121249211508588672e+01 1.217053619032071587e+01 1.167637740986359240e+01 1.143250019855824107e+01 1.239911935700580692e+01 1.137295584906095236e+01 1.168264713967043278e+01 1.166542604431438868e+01 1.187173526844332905e+01 1.050585014339461942e+01 1.067071734866995314e+01 1.321419394851218776e+01 1.224810281652997901e+01 1.062619844234437316e+01 1.073200381751857968e+01 1.151969193793624058e+01 1.137830312203584349e+01 1.081458092988746955e+01 1.118714565920886805e+01 1.307484967857089941e+01 1.169439556355098375e+01 1.031316032918741676e+01 1.100156471878224274e+01 1.049728449870388758e+01 1.092399024610596570e+01 1.045604541814515898e+01 1.081427050907669418e+01 1.031404832300179208e+01 1.200335418642628404e+01 1.013186727301762424e+01 1.150003868512027694e+01 1.093926951103726175e+01 1.268554231967801371e+01 1.092440599763872378e+01 1.061153418597065468e+01 1.034602677149104544e+01 1.261859627627523928e+01 1.105161719667569109e+01 1.159255128092352116e+01 1.244429456187497607e+01 9.417253086794044492e+00 1.135547724698413496e+01 1.150226954103412780e+01 1.094323475161111681e+01 1.231467326686396291e+01 1.090880872865453632e+01 9.788527596058012037e+00 1.084161500416697521e+01 9.223623873873446399e+00 1.134005494369538702e+01 1.163663459186586735e+01 1.033386478968087374e+01 1.161886715941223969e+01 1.024222666226835798e+01 1.167110504708323226e+01 9.524691241500180539e+00 1.105866782587148123e+01 1.006285000238108651e+01 9.601457014395119671e+00 1.267221083720849961e+01 1.028264951603890864e+01 1.249708584785233434e+01 1.285580688966328111e+01 8.477129196555331703e+00 1.142437865705857725e+01 1.208998448867747832e+01 1.173924803705013531e+01 9.562258940402776020e+00 1.248905285889497563e+01 1.013446774286034646e+01 1.243520502719590937e+01 1.084031201360086705e+01 1.115519773297328854e+01 1.086610586093017083e+01 1.169586740563865845e+01 1.202644225336289807e+01 1.186470997213188205e+01 1.061259061900499212e+01 8.817050003465087826e+00 9.293450761229429702e+00 1.039619060880264279e+01 1.280546031579482680e+01 1.135133898264080621e+01 1.232915097396517190e+01 1.184006953816552254e+01 1.278852810880933077e+01 9.960877144679246342e+00 1.076196696744363202e+01 1.107571955280074683e+01 1.030476527768199624e+01 1.087126422211701282e+01 1.044893832739621331e+01 9.646112560657417845e+00 1.175446440743743359e+01 1.125027576581888233e+01 9.769917719522402066e+00 1.139826463627069764e+01 1.243287661642229658e+01 1.301623766159680784e+01 1.141162122538898593e+01 1.202817630209080590e+01 1.249974090783392278e+01 1.140425829766896371e+01 1.246507266399051517e+01 1.088839431485763498e+01 9.564046588856411901e+00 1.108371426062512555e+01 1.147885271707008314e+01 1.230457660450107049e+01 1.218940538941627239e+01 1.221405749772365823e+01 1.195657611329949255e+01 1.028372222120672141e+01 1.010356738131163823e+01 1.126451268888348700e+01 9.197520919011017426e+00 1.054087664011656145e+01 1.105753330998162021e+01 1.090815831088480969e+01 1.076202259136979933e+01 1.021083864541301267e+01 1.220698758450718557e+01 1.117584155264308166e+01 1.141779866135511057e+01 1.159097658268018982e+01 1.182531495865032767e+01 1.137023841092158705e+01 1.098975691213656347e+01 1.157051592484690694e+01 1.057084152793038179e+01 1.089509502784360606e+01 1.131712808894914701e+01 1.008853752692396277e+01 1.036628439162954329e+01 1.122703018285192478e+01 1.215056742055957528e+01 1.097890030487279311e+01 1.004306410701580887e+01 1.061865646878052161e+01 1.145104695384934068e+01 1.211681870017605789e+01 9.300647233184808016e+00 1.204508785049040753e+01 9.786009256625945341e+00 1.203008528507859864e+01 9.874170460876243283e+00 1.127561349132425761e+01 9.913567516754437037e+00 1.065783338241283396e+01 1.300872266259780119e+01 1.151527649380330764e+01 1.266326331888425649e+01 1.072298402301187181e+01 9.861486056733500760e+00 1.162222354216964071e+01 1.297896860501299976e+01 1.117115368204850512e+01 1.184917969799731452e+01 9.631309810057221199e+00 1.016694415463055456e+01 1.175541085618619341e+01 1.156029760606678458e+01 1.165328609477536403e+01 1.107642068856593021e+01 1.040569354459875484e+01 1.225702664228293770e+01 1.110472820597658306e+01 1.110936030075332859e+01 1.136059023774675225e+01 1.061125560991172456e+01 1.183866429430960743e+01 1.020633243702987514e+01 1.247598471955339328e+01 1.125047902285449020e+01 1.146891713319941708e+01 1.230942029551954775e+01 1.357598267467489350e+01 1.107647432748523464e+01 9.505060859079584645e+00 1.194329528196174017e+01 1.167912955341168235e+01 9.641934664802084498e+00 1.072890003058303954e+01 1.112610651749417734e+01 1.217571874814703570e+01 1.166801141176251733e+01 9.316453678785169501e+00 1.006692792698116001e+01 1.228619334977054933e+01 1.129642835267828893e+01 9.662612392770570935e+00 9.313234577579711626e+00 1.282844373737858312e+01 1.154258288056589166e+01 1.214738484461637036e+01 1.232181183105342015e+01 1.074459600713113083e+01 9.594794305147233970e+00 9.913484640942389348e+00 1.140437395889050798e+01 1.412121605267364366e+01 1.103664568101052268e+01 1.214904492264737890e+01 9.410168815324128744e+00 9.603418534660304928e+00 1.083138016641462542e+01 1.036297712070642518e+01 1.022269677980122182e+01 1.106647532692603519e+01 1.162957283136944042e+01 9.707464501459915240e+00 1.278854611585982504e+01 1.065829743698795973e+01 9.950398946988018523e+00 1.202563938930012810e+01 9.331703365611172529e+00 1.232673076383739108e+01 1.058490163447153698e+01 1.025841582378723871e+01 1.236324726886920011e+01 1.129588464731051545e+01 1.053590040526138516e+01 1.265454565274288434e+01 9.728855768584812935e+00 1.201678568093933919e+01 1.127907794495763127e+01 1.198110727264549169e+01 1.040557329567253930e+01 9.138304586739412372e+00 1.069066984694052280e+01 1.187245798866865343e+01 1.101524382871204111e+01 1.105867278700186596e+01 1.092164771147132107e+01 1.223315088999332190e+01 1.059522803813413994e+01 1.002860628224294182e+01 1.076009060239327653e+01 1.181669111657018867e+01 1.162275163737526995e+01 1.030542157788211277e+01 1.248298765631507479e+01 9.438105181559111045e+00 1.139651166961679074e+01 9.306370875207543136e+00 1.041119819993693163e+01 1.008824076533927716e+01 1.157308440022689666e+01 1.061706887556978351e+01 1.117708159877897955e+01 1.040008528445581426e+01 1.145992451805481593e+01 1.081970233740885057e+01 8.852792541582138242e+00 1.183858596857197654e+01 9.536368206505180467e+00 1.026599560311803216e+01 1.103581079221903671e+01 9.211949723058722839e+00 1.245621775842873369e+01 1.102662077895423209e+01 9.970983100951142930e+00 1.111751004083606098e+01 1.010095840670791567e+01 1.007070744614686042e+01 1.093848064607301573e+01 1.092246091101091388e+01 1.250235580060098783e+01 9.233597420364976216e+00 1.300604813441577257e+01 1.012218797190283226e+01 1.118834481922748303e+01 9.789747401735690246e+00 1.115475279310556544e+01 1.132729551628618125e+01 1.064676131277620108e+01 1.073409141276325940e+01 1.014006028984226582e+01 1.269979291241485519e+01 1.183333699502594527e+01 1.151603282314896859e+01 9.609350737276997734e+00 1.229757871201647568e+01 1.105528691121348039e+01 1.129305266872755276e+01 9.920417192668061546e+00 1.062862050468277531e+01 1.034105419681112537e+01 1.342026137977027922e+01 1.018990704827757376e+01 1.014618056413222469e+01 1.181031441514971370e+01 1.220361846413091023e+01 1.239965631368455234e+01 1.028076880978218810e+01 1.146328613912563554e+01 1.047690836529080372e+01 1.034034453684955857e+01 1.336080929333268230e+01 9.127846657392620244e+00 1.024564270658465581e+01 1.199332381538920167e+01 9.594426846918311824e+00 1.062396423413204616e+01 1.144575787590143179e+01 1.043822814700287438e+01 1.071020486449650200e+01 1.144201308711468634e+01 1.110117398171779435e+01 1.153548249072013121e+01 1.169186203466573204e+01 1.065876694461033125e+01 1.112062660242339973e+01 1.186404714825487794e+01 1.150181080577068649e+01 1.250625944414826840e+01 1.162471541452139157e+01 1.173784245544825389e+01 1.050771211589263920e+01 1.099709858150311170e+01 1.112687875498380841e+01 1.328586665176914394e+01 1.341656646323761137e+01 1.054483985837196514e+01 1.276658370495856509e+01 1.109646758544318423e+01 1.032851161598302347e+01 1.071990377123458771e+01 1.208157841731622106e+01 1.194064030198909343e+01 1.225571777841879140e+01 1.113650764267139337e+01 1.333276416958474186e+01 1.024424869783570813e+01 1.190297872218797792e+01 9.291748199249340701e+00 1.205402719675364231e+01 1.165455165307081309e+01 1.299806744960629956e+01 1.035548456168451992e+01 9.737799841786145549e+00 9.064086452549760864e+00 1.071578292310407576e+01 1.313967180259665568e+01 1.084926384834301771e+01 1.054077791877422854e+01 1.099379123202888486e+01 1.043755592803694832e+01 1.052673256188581696e+01 1.054266136780517549e+01 9.867838940990939278e+00 1.360808102591925284e+01 1.053359039571818556e+01 1.324747672596351400e+01 1.010150107188725599e+01 9.880142859845026493e+00 1.037528083078394303e+01 1.457380592445304401e+01 1.086147286829757519e+01 1.144129231655329804e+01 1.345306399249357909e+01 1.067700081173537896e+01 1.085070532582484937e+01 1.065958194734642994e+01 1.075808679268160262e+01 8.952904772353388552e+00 1.071443301797651593e+01 1.101113719582284745e+01 1.038615617585347550e+01 1.107435361203145874e+01 9.650366414232870227e+00 8.882098310639410244e+00 1.160222611156599370e+01 1.038459182667697789e+01 1.091856165382774968e+01 1.185507688706058538e+01 1.146060077883261563e+01 1.054927228543763817e+01 1.054606423782662006e+01 1.084164077376907009e+01 8.807043134526438166e+00 8.792025904631012523e+00 1.115176463736203338e+01 1.330676970846691098e+01 9.966941093351900705e+00 1.141186621443072191e+01 1.114019005759711689e+01 9.684915918330412765e+00 1.003278158662994102e+01 1.162061491024408255e+01 1.091408437351507921e+01 8.419364347123680759e+00 1.077221985903673662e+01 1.079949496842208667e+01 1.173283003316327644e+01 1.283481185574983918e+01 1.257078610525808848e+01 1.010120469682810906e+01 1.124178536901007774e+01 1.117182949789839697e+01 1.136491737319520112e+01 1.143657147292150889e+01 1.313476005740487906e+01 1.025398913926385980e+01 1.020593557983075073e+01 1.184217218338354449e+01 1.041464716043618211e+01 1.109712557970212465e+01 1.164528193782979670e+01 1.181066588021509567e+01 1.154567087578066165e+01 1.004186707154867619e+01 1.086910798180827520e+01 1.058613064305544604e+01 9.720887541279818578e+00 1.166548064573061438e+01 1.056740032721396005e+01 1.094672512623457195e+01 1.161347635508001197e+01 1.065386265804986721e+01 1.234778066426564713e+01 1.034217129687848846e+01 1.031365184239564314e+01 1.076435712532005873e+01 1.034853380285561286e+01 1.072916092964405799e+01 1.120975819372028681e+01 1.144151001133187862e+01 1.148101818111476824e+01 1.206368442206856528e+01 1.019732541946912896e+01 1.065240402806889897e+01 1.101770158177716219e+01 1.152819119398401071e+01 1.025173286177423471e+01 1.121922029530061415e+01 1.058130710162252441e+01 1.104491977813462356e+01 1.058672146373173106e+01 1.260990487925675829e+01 1.249384441297279125e+01 1.067863330889743700e+01 8.643769930701344251e+00 1.050622937745657026e+01 1.097823772374823470e+01 1.157619289242790117e+01 1.027430277041386475e+01 1.064452603858504887e+01 1.008330366678813483e+01 1.108755523629831252e+01 1.172044514688302641e+01 1.201869403539777537e+01 1.236318925900393140e+01 1.040140230190488424e+01 1.202856161112851652e+01 1.285042074563063075e+01 1.245858313038539045e+01 1.257530361144415743e+01 1.245218035139145485e+01 1.095932207194761610e+01 1.303888122084187806e+01 1.212594578260101130e+01 1.173601758443058074e+01 1.363680786513978305e+01 1.268742594828654902e+01 1.212110082240776343e+01 1.085701926073642376e+01 1.332431776495663023e+01 1.247880838966436201e+01 1.048760110099153664e+01 1.173575194071389305e+01 1.213457538715251438e+01 1.409397891284828042e+01 1.243162192645955777e+01 1.362157329602299249e+01 1.285570824195841588e+01 1.293796669297448254e+01 1.205237230371492707e+01 1.241172460350920481e+01 1.297604436293367414e+01 1.332585334325905890e+01 1.365259804963705648e+01 1.284058378568129477e+01 1.323304716695595395e+01 1.369524982517479472e+01 1.331623660460364711e+01 1.452591946836295378e+01 1.266627672605852695e+01 1.224517055987333158e+01 1.267060561724051659e+01 1.527354616955288868e+01 1.262471724027078501e+01 1.357254712022469967e+01 1.332656432364240295e+01 1.271634478385466238e+01 1.234201135139185013e+01 1.589391110861465073e+01 1.305359988629671619e+01 1.278257041620878098e+01 1.310189245507788591e+01 1.382340806803349409e+01 1.439693183292266987e+01 1.104625237270308702e+01 1.375058073795329783e+01 1.299012622749774870e+01 1.342812668295431600e+01 1.222982528220180143e+01 1.327576890937823784e+01 1.451330752164289351e+01 1.261459007573435187e+01 1.163004773614902376e+01 1.427826059291602689e+01 1.284714145233967031e+01 1.282589312425989192e+01 1.413534690583614939e+01 1.029165155840865786e+01 1.307561875946876739e+01 1.469026880814447544e+01 1.334522373098012338e+01 1.247593628283567213e+01 1.180821007819177204e+01 1.297819046923778608e+01 1.524604340222997934e+01 1.328135365670573620e+01 1.331856530503359437e+01 1.420601740037660754e+01 1.390625053838917147e+01 1.238612958520285723e+01 1.358643057591875092e+01 1.468040294240250887e+01 1.250444784827072731e+01 1.356861338966206709e+01 1.298764564971931712e+01 1.042951430015117964e+01 1.213963515008131111e+01 1.262839920716686137e+01 1.246090708089204036e+01 1.196483555492270945e+01 1.287358216830950219e+01 1.272966519661665963e+01 1.267653984726843852e+01 1.463030682749912792e+01 1.328451447417846865e+01 1.517367053060911530e+01 1.166247649772375716e+01 1.419109276558016930e+01 1.285831149750328350e+01 1.330807868010512607e+01 1.593127729056873498e+01 1.331203009432156570e+01 1.349415884441818037e+01 1.216064863835168275e+01 1.275664849102384579e+01 1.193563426645023284e+01 1.177330954798266838e+01 1.154890508515957315e+01 1.304425304040317179e+01 1.373062645122995029e+01 1.421591649429677595e+01 1.437770244385057872e+01 1.294696023233351134e+01 1.302869878229148171e+01 1.265217690684815821e+01 1.250774721487158736e+01 1.189060603150487871e+01 1.364268096548522458e+01 1.260426174934347010e+01 1.343507237038503987e+01 1.257562826615332519e+01 1.476928129215860430e+01 1.299132684769066337e+01 1.517769560170226306e+01 1.354808087191364763e+01 1.371545133168375408e+01 1.111715060150968881e+01 1.157953677154404559e+01 1.317358805559190849e+01 1.247422236180561050e+01 1.304866444040472828e+01 1.424891995158023938e+01 1.310446354870590113e+01 1.362534744122850405e+01 1.351523858376515896e+01 1.427415509699985030e+01 1.383399143844329693e+01 1.224584047346339588e+01 1.224775685018265570e+01 1.294643299919503576e+01 1.377636815076732546e+01 1.311022123582591270e+01 1.286733656900130107e+01 1.343062317508653969e+01 1.168830130209692442e+01 1.337995378553823222e+01 1.462695527648314631e+01 1.157134817903715174e+01 1.304381717749229885e+01 1.272295914404407746e+01 1.183533880808120387e+01 1.307635334835121910e+01 1.400577038401875996e+01 1.267739022486481737e+01 1.396409854116575566e+01 1.355472318508361518e+01 1.267086481642405360e+01 1.249518329682372908e+01 1.235600306347023647e+01 1.223662661514764238e+01 1.302973006321592742e+01 1.356957653182215218e+01 1.295446269292620656e+01 1.442983255448027968e+01 1.356391048790173670e+01 1.119682445397967285e+01 1.366226744875948107e+01 1.224467371142320182e+01 1.384171254781515792e+01 1.246142054083088802e+01 1.188875425797448315e+01 1.275714263761924627e+01 1.242117010759393381e+01 1.396893873419735854e+01 1.434109222478184265e+01 1.248786065718612726e+01 1.451872271712532125e+01 1.380255564395874934e+01 1.130608199161684801e+01 1.177864757537212093e+01 1.450581029147304513e+01 1.288036526652479097e+01 1.231185991119817480e+01 1.470014308124888736e+01 1.171573413385520723e+01 1.291963296988267551e+01 1.236728593382260932e+01 1.069088215659020591e+01 1.381583084407709627e+01 1.339113763471108243e+01 1.411965060641858472e+01 1.181212037765003586e+01 1.406473551479862927e+01 1.442173297222275430e+01 1.333923165671979483e+01 1.243102546346570847e+01 1.475170891312686194e+01 1.227682796044886082e+01 1.153475739819955237e+01 1.382828460422375194e+01 1.511795922838788719e+01 1.339266613237838044e+01 1.177543596125100578e+01 1.518315517657157088e+01 1.267562234259662191e+01 1.245190401877533404e+01 1.172369008019058789e+01 1.267480608356013505e+01 1.225369491623922968e+01 1.141583164622061908e+01 1.274548235983152367e+01 1.478345911840940907e+01 1.320600909349624708e+01 1.461352533757257355e+01 1.354898304518179231e+01 1.401316114446037098e+01 1.410992757470968861e+01 1.194756478026336666e+01 1.266306009893484230e+01 1.327669415363645911e+01 1.373485557022886461e+01 1.470695348644743561e+01 1.544618661074974675e+01 1.447554790778233880e+01 1.288044631729810519e+01 1.457011295869024181e+01 1.494632259571600841e+01 1.261787748910284712e+01 1.315399764087262824e+01 1.371326618251599783e+01 1.214130172733334767e+01 1.560852577881255243e+01 1.340212451239748148e+01 1.403989060210205864e+01 1.367231694279281129e+01 1.351853500224103755e+01 1.584085038698681380e+01 1.359468357589499554e+01 1.346971353420122242e+01 1.450919665850503293e+01 1.421199450471896242e+01 1.205786660478070615e+01 1.426660599866411339e+01 1.523497591489569203e+01 1.496639638676110451e+01 1.422966319670935853e+01 1.319929218365841805e+01 1.412999487216608330e+01 1.322026786985301605e+01 1.359607058434838045e+01 1.488764588955964818e+01 1.223413533557332933e+01 1.290889577904653152e+01 1.376777242849454908e+01 1.286170769340525410e+01 1.400382299165430311e+01 1.391402108540881422e+01 1.532834707521743312e+01 1.247282795866566829e+01 1.368603701860478772e+01 1.487631676686290838e+01 1.457037467218021121e+01 1.472600306122204650e+01 1.488794997036319856e+01 1.228122552863532491e+01 1.478908514819356235e+01 1.393601762908303243e+01 1.300327039238925231e+01 1.406344904800009488e+01 1.465560057840066932e+01 1.275223206293163969e+01 1.481564527450803759e+01 1.404230157886633990e+01 1.449557600483930386e+01 1.493835304106564621e+01 1.318546143417229999e+01 1.512144254703194868e+01 1.383334780694011812e+01 1.536087778322526454e+01 1.412984007518606688e+01 1.435531498069577516e+01 1.268882215076937037e+01 1.238875839254509970e+01 1.502769181850016267e+01 1.521661337696930261e+01 1.390271008902894323e+01 1.496594941997707551e+01 1.383349346381263167e+01 1.092054437496794783e+01 1.455715369142953897e+01 1.512632932121315221e+01 1.428534260992456772e+01 1.377658413688036099e+01 1.297132393768057135e+01 1.596702446259660668e+01 1.471471902243907515e+01 1.373136895509179034e+01 1.455944796253895568e+01 1.411162144785097006e+01 1.526404281507592842e+01 1.540841211712002590e+01 1.495739506081273618e+01 1.534123143344034546e+01 1.466267474831896145e+01 1.374747711543219353e+01 1.521732687470298728e+01 1.213035844609686897e+01 1.490447820421888103e+01 1.569086988667159943e+01 1.454752788901658000e+01 1.302411461215740296e+01 1.626015912761770110e+01 1.578047031246279808e+01 1.384347658385449797e+01 1.624650102778809213e+01 1.398070729111953092e+01 1.517898899240268840e+01 1.548419393579861669e+01 1.563850434342008455e+01 1.460119347707895088e+01 1.490843824634100834e+01 1.486159635927144862e+01 1.429889141881461079e+01 1.518421318460478986e+01 1.539103751019331412e+01 1.679873550424720818e+01 1.609547399414078939e+01 1.628510250058023701e+01 1.677654702038656609e+01 1.564302532555050540e+01 1.659391099022310101e+01 1.652988967769497108e+01 1.765694360162578036e+01 1.686272853495894708e+01 1.510294071535950344e+01 1.516272661763325402e+01 1.379359154002450794e+01 1.560609127900658422e+01 1.368735345702543960e+01 1.630053299951111967e+01 1.629133635646799405e+01 1.754994484842395863e+01 1.732083420634992521e+01 1.462430186404195354e+01 1.583274988649059445e+01 1.628545964230681165e+01 1.555921461144292017e+01 1.545472136558120191e+01 1.711196846606871702e+01 1.632473336027151944e+01 1.635412413293817480e+01 1.724962315993805007e+01 1.675728455278635209e+01 1.599027285470178050e+01 1.610335700741564935e+01 1.634539653255669833e+01 1.552793702188380820e+01 1.550806827981692848e+01 1.583087020470881967e+01 1.628483499018462055e+01 1.502498712321350460e+01 1.538876714308791094e+01 1.513757501496568914e+01 1.564449378693831783e+01 1.419764084340542354e+01 1.714305658219093331e+01 1.358166912269267002e+01 1.371910561963558095e+01 1.590001298491403858e+01 1.769513128344782515e+01 1.411939281913716471e+01 1.546043733650442498e+01 1.433674795297413951e+01 1.696415131434870105e+01 1.609780948247500021e+01 1.712439392341245892e+01 1.468216995221412802e+01 1.551011189875837815e+01 1.450057618357330114e+01 1.731727967090257181e+01 1.611634405429690275e+01 1.912028087292877387e+01 1.610959515206715409e+01 1.592229509636810114e+01 1.604235923344886672e+01 1.540859371642653031e+01 1.551855664215577946e+01 1.436689820965377784e+01 1.694459294637159985e+01 1.463602758451832742e+01 1.764727816518579218e+01 1.459845154742081341e+01 1.467283115802126048e+01 1.512970216395934564e+01 1.629393946238296564e+01 1.725441909460584711e+01 1.490092314407016438e+01 1.688248241489783652e+01 1.649935874245974432e+01 1.685400503115423376e+01 1.693523863545127028e+01 1.595288027259169183e+01 1.545772018555914862e+01 1.644307272126618358e+01 1.458885574342918900e+01 1.627489379044991225e+01 1.494307548351680381e+01 1.549673353705130907e+01 1.393901548265380974e+01 1.652177785260587939e+01 1.626306232483607417e+01 1.687953982796795316e+01 1.564206570643234784e+01 1.698413775801984116e+01 1.566814385967949974e+01 1.722429513848321392e+01 1.406241005164578084e+01 1.583055229257048779e+01 1.527101667312379796e+01 1.466807075229684898e+01 1.476806728901415866e+01 1.267381893205090471e+01 1.532885708953525317e+01 1.580350367980278925e+01 1.501443290316217194e+01 1.501256682193294800e+01 1.570758141858983947e+01 1.527749956664528419e+01 1.496347920220510730e+01 1.729810529732749913e+01 1.545496920636644589e+01 1.563218742643478087e+01 1.701760793857571485e+01 1.474625642144651749e+01 1.482442991127378740e+01 1.244475660913468396e+01 1.457576244437496982e+01 1.538272590639517468e+01 1.608994770398948404e+01 1.386156273974602726e+01 1.343630395301794067e+01 1.619087784379511419e+01 1.416170528597488065e+01 1.467239888274161252e+01 1.436978574337492631e+01 1.639522180635739090e+01 1.593352558453715773e+01 1.568145277399630366e+01 1.391785727367988557e+01 1.431861684389873624e+01 1.432970949365051716e+01 1.403046316199023025e+01 1.376518084705055500e+01 1.587419931805088780e+01 1.461586633211820896e+01 1.583647559544576566e+01 1.498219840269994840e+01 1.647955248833377695e+01 1.498860728081897875e+01 1.551490080200326638e+01 1.447723473878227907e+01 1.544637616046182416e+01 1.560513046170317430e+01 1.538743096264823507e+01 1.524534879153172184e+01 1.467355704080650547e+01 1.408517659489968921e+01 1.603571505112578777e+01 1.867702802340696877e+01 1.726761658558678292e+01 1.618595166478166192e+01 1.686403779155036631e+01 1.666790730917999497e+01 1.510819026774424501e+01 1.675776319100522471e+01 1.767053482868407599e+01 1.673592716364682786e+01 1.800694597716481482e+01 1.714402206939736573e+01 1.727573773074806596e+01 1.733303016354414794e+01 1.688510770168917219e+01 1.645214292250720689e+01 1.570380916400837457e+01 1.692994531177239281e+01 1.723295606793859136e+01 1.735639149346296861e+01 1.509111365200993582e+01 1.497763180004324823e+01 1.599251481539204001e+01 1.454493834041104172e+01 1.378195407798722094e+01 1.597140592692540295e+01 1.546892679310044194e+01 1.691886820171685457e+01 1.631702269615204770e+01 1.572567878345552117e+01 1.604301146290585223e+01 1.480604184469198792e+01 1.643943107648253132e+01 1.536527357664453852e+01 1.415469027577517025e+01 1.608103696670951877e+01 1.497964669373091695e+01 1.496226955081318266e+01 1.603579413841799806e+01 1.520212203997690459e+01 1.541950136333520227e+01 1.486959294773267715e+01 1.667068729935864013e+01 1.630985160298150305e+01 1.575507640859133041e+01 1.689979524656000720e+01 1.441340484267353794e+01 1.592905874077793982e+01 1.722787544900597112e+01 1.630695547459117734e+01 1.512268667132182109e+01 1.676131023692245847e+01 1.521416399069626735e+01 1.623288702783315074e+01 1.725898760216069761e+01 1.641852406784698104e+01 1.745790882315189663e+01 1.369094849280732973e+01 1.832598894038521919e+01 1.732390467417206636e+01 1.545729081076448530e+01 1.642997687118244343e+01 1.549477706302593027e+01 1.673430814909702846e+01 1.654687466325109568e+01 1.545851451815616784e+01 1.673186674415573805e+01 1.691599518511526057e+01 1.417963033027839614e+01 1.563319945456033366e+01 1.465876292828933991e+01 1.559890554860293577e+01 1.558753703737127161e+01 1.759642368903067222e+01 1.637666935347698427e+01 1.671025195961796328e+01 1.470856500570675607e+01 1.659549361324418015e+01 1.215052983618977045e+01 1.604926795643410742e+01 1.394767786033179924e+01 1.585642240379420720e+01 1.617792502763438378e+01 1.502699449980245205e+01 1.816798888227653563e+01 1.604187587891353672e+01 1.631351596242116742e+01 1.557745721071409406e+01 1.405738871191618244e+01 1.512744569393368010e+01 1.706656103764825616e+01 1.651610602104370074e+01 1.492643286548884163e+01 1.743494430799399098e+01 1.700653959617253363e+01 1.752776784614370698e+01 1.519276404939839686e+01 1.663705767598234431e+01 1.515934109933662555e+01 1.473232465369350308e+01 1.564134056568452102e+01 1.684160591723739131e+01 1.610285365777452427e+01 1.724159339962995574e+01 1.633415953488233185e+01 1.668437210527694603e+01 1.540829999290096275e+01 1.528107087735596004e+01 1.478994114107893587e+01 1.525870349298863538e+01 1.810021941767793052e+01 1.593794328805917537e+01 1.707520989705746572e+01 1.436696760096572589e+01 1.497511447030590936e+01 1.366366176945937383e+01 1.498657425114801711e+01 1.488894517014322183e+01 1.484293574315081443e+01 1.639519313333714123e+01 1.587340632463097911e+01 1.679838903360117897e+01 1.739587932888559507e+01 1.645368482818649980e+01 1.572145785937997786e+01 1.408741132323864420e+01 1.337017811608073536e+01 1.637028416274717912e+01 1.609823162545256281e+01 1.649091294063324398e+01 1.649400079579342204e+01 1.780063129255813692e+01 1.424034108068743976e+01 1.506344411297681951e+01 1.575886290125212952e+01 1.560009285637868537e+01 1.627169103282915330e+01 1.436148023407732666e+01 1.676392630946296691e+01 1.629257858107631307e+01 1.650009751462457430e+01 1.585067156551651202e+01 1.641392725921578588e+01 1.584241969436664199e+01 1.575666088856847580e+01 1.585633292299192121e+01 1.701287399450357540e+01 1.815885918733209792e+01 1.726343047973337619e+01 1.641582639426162160e+01 1.535693621277772003e+01 1.565454632040823668e+01 1.597922720047239942e+01 1.889302734626674862e+01 1.541254835556671310e+01 1.530157705315651562e+01 1.602524164825159048e+01 1.477365638280632076e+01 1.560429476383622216e+01 1.613603218172989173e+01 1.447397196370254058e+01 1.497387459649794650e+01 1.527325501387879569e+01 1.551742193233918954e+01 1.662597864671864656e+01 1.405379065050251697e+01 1.505401945523745155e+01 1.634822964991948524e+01 1.548644325276099032e+01 1.544263585099623270e+01 1.548165711777889619e+01 1.542732124277195105e+01 1.502153242486446061e+01 1.464212956812507471e+01 1.739088134378559758e+01 1.686721514868632710e+01 1.659026071009888526e+01 1.531337173029839960e+01 1.604764312352785183e+01 1.544162068171691438e+01 1.682579418104411673e+01 1.690193912960245370e+01 1.527589943693598329e+01 1.594485215648890986e+01 1.605219329100269121e+01 1.447471713790333148e+01 1.490638839318983067e+01 1.423690260693771492e+01 1.545103718597871989e+01 1.500375737997988601e+01 1.649302735850341506e+01 1.590021664473671237e+01 1.576881536953719731e+01 1.534616246096085845e+01 1.560773490577587985e+01 1.505473031491536950e+01 1.633916665331679141e+01 1.639665960592477845e+01 1.589405199196585450e+01 1.750758399477739502e+01 1.605626155505546748e+01 1.421569472331778705e+01 1.929457487544438976e+01 1.445059519335471698e+01 1.711066768752334966e+01 1.610318117665374160e+01 1.564772452864541386e+01 1.724194438075275926e+01 1.508650086801040402e+01 1.652969927261349170e+01 1.616591838569484096e+01 1.603112779032237256e+01 1.562765661901940462e+01 1.463793267625147720e+01 1.629776714133496895e+01 1.774393241414821887e+01 1.775470189461610104e+01 1.660428234254316138e+01 1.527331247049757401e+01 1.533602462793476207e+01 1.729496379897514302e+01 1.653464684507406801e+01 1.622560348799070695e+01 1.629555727570598833e+01 1.653715922789413284e+01 1.563691404566029242e+01 1.650001083575666883e+01 1.410176019627672694e+01 1.560095118110485579e+01 1.611207933103029077e+01 1.559929693635783465e+01 1.462193194672356533e+01 1.461524470502657636e+01 1.519586074038314649e+01 1.754161575362786252e+01 1.507091045681983843e+01 1.707877844252808686e+01 1.550032001901869627e+01 1.463733292137294839e+01 1.523954632402512743e+01 1.458128512867807558e+01 1.601905840054489616e+01 1.422746601779956244e+01 1.680035579548007618e+01 1.410093091573843260e+01 1.662948199167177776e+01 1.533541226708069516e+01 1.640971664508434458e+01 1.652117877109628452e+01 1.531779082418402638e+01 1.558329359396178049e+01 1.586319925073202342e+01 1.457079347750556764e+01 1.607564694850005083e+01 1.793417188694727571e+01 1.385547690203499727e+01 1.558274168248699532e+01 1.668296070875100767e+01 1.523175776222648281e+01 1.559719670165298133e+01 1.563484435774951109e+01 1.554562748841709130e+01 1.632553595630097831e+01 1.726128859389303827e+01 1.208775749767925056e+01 1.569558180454358620e+01 1.571706538206492532e+01 1.679169699721682463e+01 1.666183371665072954e+01 1.605813784297756186e+01 1.616732361756591629e+01 1.699877600942390288e+01 1.594994945937962605e+01 1.588452878806708490e+01 1.534959884070789116e+01 1.639149173042023122e+01 1.387728873604129554e+01 1.640910038191821130e+01 1.701652098496958132e+01 1.766245797671357565e+01 1.564336646994615165e+01 1.760544864413369126e+01 1.649257508656726046e+01 1.713195918261118322e+01 1.797287357879150349e+01 1.797934899497183636e+01 1.613220424166312128e+01 1.607702951368501587e+01 1.721361202419492642e+01 1.593654006003365531e+01 1.676916896801621704e+01 1.754643943887048962e+01 1.629470613223828579e+01 1.777244069731511544e+01 1.709906480257319927e+01 1.738481045480044074e+01 1.738828543349232092e+01 1.859899360870721097e+01 1.568872479341256998e+01 1.555789052677338447e+01 1.783728996946106093e+01 1.641716366260604687e+01 1.660214741489173562e+01 1.613628116826210146e+01 1.681574103035336520e+01 1.848510530732230350e+01 1.481818548666704061e+01 1.762870012980610923e+01 1.695980229948345297e+01 1.666316292561429080e+01 1.668240530458739102e+01 1.713401860917134201e+01 1.647842566029850175e+01 1.771759939465832545e+01 1.769682095551013035e+01 1.799238354189939670e+01 1.845321695550788732e+01 1.735800909135657832e+01 1.764786836297706785e+01 1.628497776213628967e+01 1.617304453810018217e+01 1.867095493411410700e+01 1.636911494893785957e+01 1.654718713975464794e+01 1.633025197314670507e+01 1.665557602442975949e+01 1.763027045427524087e+01 1.602503275411803685e+01 1.682277104958925307e+01 1.883270911126403746e+01 1.826892616023270932e+01 1.828171091708086848e+01 1.597682802721307915e+01 1.664389409839024481e+01 1.739307324909679764e+01 1.615968796238769656e+01 1.548571005549489321e+01 1.695236528504237228e+01 1.747362635287506194e+01 1.738085723216356371e+01 1.766700560291817723e+01 1.692243119782620298e+01 1.652070977409384156e+01 1.784814040160370041e+01 1.524414446862097350e+01 1.726757613785502343e+01 1.783708550689951977e+01 1.648341590859905281e+01 1.540094245764577963e+01 1.828724236221947308e+01 1.668205138160680789e+01 1.761251896760463964e+01 1.790756872539195754e+01 1.729152010188890642e+01 1.875556050097033634e+01 1.524451465728463617e+01 1.625779691373458391e+01 1.509369981098124924e+01 1.816748675138249425e+01 1.667212293082112851e+01 1.755035387060976504e+01 1.729292476883696850e+01 1.529777775054726163e+01 1.566116309161962583e+01 1.622787211358071957e+01 1.835909263417357451e+01 1.864245067443790305e+01 1.830889552406019050e+01 1.652508247084413640e+01 1.727745133048816584e+01 1.754189565013652086e+01 1.896558517485728856e+01 1.714659363155491079e+01 1.573261303964781987e+01 1.499553115226431288e+01 1.658683665820207409e+01 1.786749492904208125e+01 1.691831550206915935e+01 1.739948462451111055e+01 1.491498698775558118e+01 1.746828105277289112e+01 1.597284579527375392e+01 1.673631535919972535e+01 1.811592719188526246e+01 1.951721931539164956e+01 1.842585403446634373e+01 1.490103312840981786e+01 1.650476996960134457e+01 1.648740456678196153e+01 1.612559245635426564e+01 1.655943011777850771e+01 1.594448494084455703e+01 1.637356273187197075e+01 1.530506612135011402e+01 1.820382191639800951e+01 1.713628513952782129e+01 1.800026866148821725e+01 1.569664739041489554e+01 1.601617808601310244e+01 1.875562689846913500e+01 1.710773825819627092e+01 1.829720144184218000e+01 1.976912918045710299e+01 1.674813832445749995e+01 1.562439966179348971e+01 1.494654651780172294e+01 1.654104074803069935e+01 1.855218257208752419e+01 1.745794990392484181e+01 1.659256373460788225e+01 1.643142475325033658e+01 2.050720540948316284e+01 1.634271740641035109e+01 1.570212882258689469e+01 1.748579821341555629e+01 1.617784553844738227e+01 1.768368221147850150e+01 1.921779028525770983e+01 1.757860244984278353e+01 1.653845226479363717e+01 1.765893321148497108e+01 1.657077815447313540e+01 1.693969981356681842e+01 1.775576699541791115e+01 1.731761599525100337e+01 1.769987071739245010e+01 1.634295217961613389e+01 1.530593735026756264e+01 1.631971709240550084e+01 1.817480028588117236e+01 1.621168462131290156e+01 1.659392517426489277e+01 1.706807828728283027e+01 1.631098404576107086e+01 1.637379825236576636e+01 1.857638258515018492e+01 1.386835833517075223e+01 1.655989195482113985e+01 1.732000081726445373e+01 1.681822249537931313e+01 1.569265735154081653e+01 1.739641563181010753e+01 1.719162962079832013e+01 1.523186078926974929e+01 1.546546498861895458e+01 1.699966099135557229e+01 1.781682044434062817e+01 1.730086786690870682e+01 1.684940609424694813e+01 1.470889343790261350e+01 1.690055571998071215e+01 1.858753041003678064e+01 1.890899795518761906e+01 1.704444664640020690e+01 1.784375855051277071e+01 1.765876458912149971e+01 1.792791717940690788e+01 1.727135482387784293e+01 1.538001891921795661e+01 1.781454599639086922e+01 1.723997559275664671e+01 1.693337369858732444e+01 1.546606024110456978e+01 1.712238464828754658e+01 1.699718179561494225e+01 1.529802739154204438e+01 1.775414691251798160e+01 1.721121856539454242e+01 1.640755374288978174e+01 1.662368048237186002e+01 1.733231419203171342e+01 1.536392564163796592e+01 1.701490118213496316e+01 1.667526711777320259e+01 1.861659911518443522e+01 1.685192218408302267e+01 1.485176965840703467e+01 1.654899385572497295e+01 1.725250794056951520e+01 1.750318183585036635e+01 1.782837306652654519e+01 1.768043655781131918e+01 1.688336640747238349e+01 1.776137597108274235e+01 1.479648512369852398e+01 1.793584557703847793e+01 1.564984562116682199e+01 1.747139853061749193e+01 1.765413934906653637e+01 1.644562749652373057e+01 1.711236648106697089e+01 1.677304309904947388e+01 1.831823375952928501e+01 1.750937515817057388e+01 1.622378368710833385e+01 1.731829186464690551e+01 1.981830352783191529e+01 1.895777236383054287e+01 1.597927664097644396e+01 1.648615703077590311e+01 1.802355650318586200e+01 1.613494536884357089e+01 1.718704772172350559e+01 1.705148392494642096e+01 1.882503185948734625e+01 1.794667923299769186e+01 1.545054473338225520e+01 1.609199302609160398e+01 1.823573994403295018e+01 1.883822195968340552e+01 1.945849747221350512e+01 1.960640312595308643e+01 1.654157157790521637e+01 1.825613007000804444e+01 1.955861210561874941e+01 1.687459094874925114e+01 2.052823154933595617e+01 1.917689930216326388e+01 1.630527224133178521e+01 1.705462001105802727e+01 1.784091818155286191e+01 1.803155700880920520e+01 1.800716832681997559e+01 1.794596632102422973e+01 1.822170294361762188e+01 1.811019888342816131e+01 1.819597952294248344e+01 1.873438848128578371e+01 1.705161315961321478e+01 1.734245932175286953e+01 1.833091475658907399e+01 1.741449698905710619e+01 1.727405490479354810e+01 1.741658263398697670e+01 1.724425154154938156e+01 1.845872160959600805e+01 1.958249964844726776e+01 1.918717412146421353e+01 1.830919687628615478e+01 1.932133179302357462e+01 1.742096381080801493e+01 1.675578562153688367e+01 1.956371432838452407e+01 1.886339483735160272e+01 1.851245099139449479e+01 2.009725975641690354e+01 1.735215732939469291e+01 1.851541753712166738e+01 1.743175644226145238e+01 1.700912645220217101e+01 1.739637579941322798e+01 1.770704260508351524e+01 1.903418486654301844e+01 1.650280961343001351e+01 1.696738170978978033e+01 1.849790808642561046e+01 1.651815383193147113e+01 1.712631120798615569e+01 1.819619293156485540e+01 1.831928051892292686e+01 1.753124218859325012e+01 1.786675147864397317e+01 1.949395088476736504e+01 1.784962640795312794e+01 1.846292183947052479e+01 1.687300404768241435e+01 1.908746745706608650e+01 1.641221143556317230e+01 1.839204596281636128e+01 1.755456639881712988e+01 1.845132900664707876e+01 1.585234015385869455e+01 1.824718577723266932e+01 1.808187597650085365e+01 1.625155673759390140e+01 1.625603270541829559e+01 1.814676422241268838e+01 1.876682419490012066e+01 2.031994848225414430e+01 1.670451815673858675e+01 1.872593148830721788e+01 1.875602697143711595e+01 1.904575361287360380e+01 1.997917279708864058e+01 1.826168807555475482e+01 1.878116721040018078e+01 1.794848407526548328e+01 1.674835448678156524e+01 1.663694658752483946e+01 1.839056497131436885e+01 1.971364724985490824e+01 1.826128818921083408e+01 1.716336296210288381e+01 1.828113084487656437e+01 1.606005256959262795e+01 1.864565026905424361e+01 1.816446983444073027e+01 1.869450834425609642e+01 1.762138334452138011e+01 1.752774601219327621e+01 1.802708329438073420e+01 1.822793448026942187e+01 1.962327023047548025e+01 1.901133812474845897e+01 1.732894248274809001e+01 1.869978360646989302e+01 1.647724453633808750e+01 2.041951692232080617e+01 2.107694185428589861e+01 1.692976569229078621e+01 1.750413428461283161e+01 1.834713398668796103e+01 2.026116955552640064e+01 1.760853876342231672e+01 1.662846283537517422e+01 1.605834294134859874e+01 1.613685674333777342e+01 1.887163521831650925e+01 1.807818100391131466e+01 1.756388115944849204e+01 1.788029747114297408e+01 1.787423906586021971e+01 1.828482943326213217e+01 1.971109365439311389e+01 1.751463606834331443e+01 1.989437677858419917e+01 1.684479421404021693e+01 1.768978231087554676e+01 1.756455025379722912e+01 1.941585470690520410e+01 1.595909732498532563e+01 1.934404097675134793e+01 1.873975339439655841e+01 1.783639498902916287e+01 1.539068625266598644e+01 1.747870971419149200e+01 1.738432254400103005e+01 1.770341544270501899e+01 1.819806199253979528e+01 1.735059751563360564e+01 1.657495100996620607e+01 1.708764880602627301e+01 2.016156396342973878e+01 1.814420852659014116e+01 1.712143611256778541e+01 1.862095457449780156e+01 1.878835037282540910e+01 1.830431826369225234e+01 1.732822348572970128e+01 1.924728895667100659e+01 1.748604296137152048e+01 1.831077436048855489e+01 1.966575887958848412e+01 1.678865596545866623e+01 1.766397412409569512e+01 1.793961796009879350e+01 1.647159481223609134e+01 1.599335048992894315e+01 1.751022970802117129e+01 1.907207409728721004e+01 1.879448215347277085e+01 1.906517761190266924e+01 1.782859882242906835e+01 1.736961001793737935e+01 2.026079516004294945e+01 1.592483222803405951e+01 1.872549990194162461e+01 1.732163552751565305e+01 1.767094282078327083e+01 1.979668492436645977e+01 1.896325506566117269e+01 1.812894960097567676e+01 1.824073352074884369e+01 1.676677914048213580e+01 1.778785124076030755e+01 1.797918656624863587e+01 1.873823784609593091e+01 1.669763016622328777e+01 1.858249798536292019e+01 1.707826139061907256e+01 1.652707559909845614e+01 1.759058256611774951e+01 1.801625281272858103e+01 1.753898251299511557e+01 1.776827553708049834e+01 1.888385652306997642e+01 1.840213806089647974e+01 1.811499000055096076e+01 1.630592708572860872e+01 1.849480622705603139e+01 1.677545651998212506e+01 1.844667485141846441e+01 1.739929213410620079e+01 1.666172088330928602e+01 1.934275675359685920e+01 1.785114020499433707e+01 1.725919657651934358e+01 1.639515998242755757e+01 1.716392287867295607e+01 1.761463435129515887e+01 1.988924835453996565e+01 1.803732074508391392e+01 1.859793309866329025e+01 1.533471441072029684e+01 1.814693956309639233e+01 1.708491402848311935e+01 1.806674501555813350e+01 1.631416542492338806e+01 1.593666379849902093e+01 1.861215418533120669e+01 1.778809616895216195e+01 1.693634311371192780e+01 1.819595922318449865e+01 1.806860962992966435e+01 1.633197671353547165e+01 1.956992956574820042e+01 1.857575934646915883e+01 1.865748699740294470e+01 1.950084071118217466e+01 1.769840811818960091e+01 1.885554839310831809e+01 1.621698674648954608e+01 1.807293193487850758e+01 1.898917947589440658e+01 1.627241120491364157e+01 1.754999399189027542e+01 1.685988213853861595e+01 2.015448916831112669e+01 2.037210533547746394e+01 1.703303543579769297e+01 1.934420981975218012e+01 1.665860059165561680e+01 1.912040094826715730e+01 1.765129727470847953e+01 1.878039783262015661e+01 1.874080852473452197e+01 1.758453829811049829e+01 1.578444722003572487e+01 1.785568296100397134e+01 1.749072873959175212e+01 1.841612716999735255e+01 1.917721346949833716e+01 1.895155584339239851e+01 1.729333356030040392e+01 1.817954989296962154e+01 1.737864261793096432e+01 1.789518932184725486e+01 1.654612443518842113e+01 1.953064345447985772e+01 1.752994341286526137e+01 1.801870592483685130e+01 1.863361702654129815e+01 1.972229950388429032e+01 1.954656027240634586e+01 1.871357402007156168e+01 1.616033170396435281e+01 1.978887234004810125e+01 1.789185111256515981e+01 1.929463265358296198e+01 1.694179899944550627e+01 1.721531211393184080e+01 1.824374039458977137e+01 1.971691879048158924e+01 1.961819866325291528e+01 1.879302788624043430e+01 1.853710579633164457e+01 1.764480900424794285e+01 1.873547621525558782e+01 1.664229244576856459e+01 1.826589192048534827e+01 1.742408188989087137e+01 1.892244899745014308e+01 1.724336257649966697e+01 1.677277376555303690e+01 1.739185603799603896e+01 1.910331634064631245e+01 1.718680033020983089e+01 1.803787088564982000e+01 1.742568987012469961e+01 1.700256697025729125e+01 1.871601471191608468e+01 1.958172217477368093e+01 1.634697748912596893e+01 1.762819985513213439e+01 1.578370515776852301e+01 1.555474058364720236e+01 1.818107579404206930e+01 1.877144495396298751e+01 1.704955370778388613e+01 1.754756297185674541e+01 1.702502845919419627e+01 1.841193920454042399e+01 1.615971490092066887e+01 1.908208102363868974e+01 2.044231549501767020e+01 1.796377920014178287e+01 1.941066922386653459e+01 1.725954009407128709e+01 1.738069404893149894e+01 1.949468618821761723e+01 1.859798015356135181e+01 1.816992098148470092e+01 1.876858030914078768e+01 2.012720427994451455e+01 1.974482786187405736e+01 2.023805044246880058e+01 1.616792724027475714e+01 1.814733888336296275e+01 1.756209928510854112e+01 1.977229436317715994e+01 1.902431752752737637e+01 1.929258855054735733e+01 1.735658433926112920e+01 1.750162810258534307e+01 1.760937326710977047e+01 2.096823108064066687e+01 1.867604799115524372e+01 1.723641646336272260e+01 1.953161412872560376e+01 1.897024883343593871e+01 1.778778563335858820e+01 1.917398035102317522e+01 2.120694272220439913e+01 1.967784258982052137e+01 1.971103249628006182e+01 2.004389232033139834e+01 1.806738829571203198e+01 1.950498715671731631e+01 1.914818478771752197e+01 1.785308624612158823e+01 1.808211593119698435e+01 1.793698774653790551e+01 1.894709023767787670e+01 1.749353505191690061e+01 2.071792777590228951e+01 2.277211739225310794e+01 1.918426689943817109e+01 1.930953323069705618e+01 1.969820836775015493e+01 1.944257879549542523e+01 2.054267795247862693e+01 1.994135496954660169e+01 1.967635927037116161e+01 1.868494468709699774e+01 1.847182587677401600e+01 1.964335763794477074e+01 1.898286497886226343e+01 2.143896753538772870e+01 1.735860170258938240e+01 1.910041991625555013e+01 1.992235791555144431e+01 1.818262653212567770e+01 1.771994998347767947e+01 1.818526381348955567e+01 1.949328294543503759e+01 1.886748535288936779e+01 1.818870312440130732e+01 1.984306329607383645e+01 1.889484286628214349e+01 1.814182481297255123e+01 1.978303196263543384e+01 1.867860180246439583e+01 2.052196415941699215e+01 1.947010257681073853e+01 1.861289526202597600e+01 2.011486572094825931e+01 2.031229897596303857e+01 1.842072506226492834e+01 1.954205609097503427e+01 1.661978118069957588e+01 1.784821668197804101e+01 1.947817593791721436e+01 1.997049704216717103e+01 1.841570943438998142e+01 1.825919787898222424e+01 1.882178266090618024e+01 1.800890894911141515e+01 2.042749821492300910e+01 1.984391823513701070e+01 1.896944307864356105e+01 1.714922148492980014e+01 1.963958451742671585e+01 2.215042717294485897e+01 1.758797683469829209e+01 2.126672743742870608e+01 1.831586337124619490e+01 1.912772871906798855e+01 1.801382032301332003e+01 2.018105893740814594e+01 1.890932551692910124e+01 1.820092058695842852e+01 1.845756233049985795e+01 1.768790175711329837e+01 1.955360686855830465e+01 1.937144970253930865e+01 1.841159531809171668e+01 1.980600986949075448e+01 1.910562348383287912e+01 1.849205759545652583e+01 1.978770051954730036e+01 1.982983660385470870e+01 1.957279874952115506e+01 1.990602947008846257e+01 1.885107706945528960e+01 2.026559623043163327e+01 1.855483277621305760e+01 2.073192398532680514e+01 2.025688635893165568e+01 1.975283310315295537e+01 1.944320779448263892e+01 1.903930757034219212e+01 2.128160376628583350e+01 2.041202150874971011e+01 2.022254540063710593e+01 1.845290677456056372e+01 1.904204953048773064e+01 1.896658309906257500e+01 1.876545219854158475e+01 1.912525479573170628e+01 1.963061369487657259e+01 1.905900871385420459e+01 1.952652411814636935e+01 1.984064753349010601e+01 1.858471107570925085e+01 1.752455398392861241e+01 1.917251211318601989e+01 1.856315754426687192e+01 1.924818103871876573e+01 1.747596449442646716e+01 1.947489412438484990e+01 1.963361907601907319e+01 1.947508383758397699e+01 1.806970657556059479e+01 1.813144515348666985e+01 1.973163414173625085e+01 2.001396022845534972e+01 1.968561539951215167e+01 1.876037284320289800e+01 1.742216732761270848e+01 1.706228203817227040e+01 1.853296437466202207e+01 1.923194562069140545e+01 1.960788833474751414e+01 1.945862697365334881e+01 1.892678890790141111e+01 1.756915889960863453e+01 1.864496515631079987e+01 1.958935942954352072e+01 1.781407202106656129e+01 1.970914356331233819e+01 1.907519118084685772e+01 1.669575545235365865e+01 1.962612348990918321e+01 1.837435930477830937e+01 2.019401367811034476e+01 1.724621523834048276e+01 1.792243323854219739e+01 1.912646382850110172e+01 1.970573487458686301e+01 1.970449232614536683e+01 1.902680311318595940e+01 1.839807539840997208e+01 1.958677048964174006e+01 2.041842667777764575e+01 1.873965421307666901e+01 1.988149409123276357e+01 1.842805812895568351e+01 1.869218812776789207e+01 1.819004295260695514e+01 1.773853180715745737e+01 1.994631185687979880e+01 1.723980235089390334e+01 1.691164464566171688e+01 1.931671806572495598e+01 2.044042308239401251e+01 1.968451311210234067e+01 1.904604040536047904e+01 1.947124625696795164e+01 1.771350703709947538e+01 1.983857156620615569e+01 1.875732623070335592e+01 1.953411774501505249e+01 2.072834035610027215e+01 1.887336042575599748e+01 1.862416862473940782e+01 1.985689201835970152e+01 1.980935751728522121e+01 2.077433278344270562e+01 1.823193756360298678e+01 2.043587084136634147e+01 1.948428750411716948e+01 1.726925515349961415e+01 1.740575187942155821e+01 1.914781907018983986e+01 1.961917911732249209e+01 1.919538331123062136e+01 1.918240141969938506e+01 2.077082534230503796e+01 1.877930437778604045e+01 1.803933844301588252e+01 1.747310599621832239e+01 1.893669567314321966e+01 1.963359748914750469e+01 1.784146707751347094e+01 1.919543345220935393e+01 1.674876017446575815e+01 1.876449261686381575e+01 1.848221640934749388e+01 1.798081419126426184e+01 1.731460154155499609e+01 1.693511365566055460e+01 1.804666560536827191e+01 1.906676828950222102e+01 1.753594221466247660e+01 1.813935716632453321e+01 1.815036751821076777e+01 1.788097048175061587e+01 1.699535777587198737e+01 1.942559362168930193e+01 1.816298188915434153e+01 1.803922103703100532e+01 1.692303295490097881e+01 1.770175337260741699e+01 1.944541720892911485e+01 1.635584839690417169e+01 1.936260102554825835e+01 1.859502469180025486e+01 1.744676511402674279e+01 1.806333269963788268e+01 1.961973818048532792e+01 1.750112736244110323e+01 1.964597376501470549e+01 1.679355772176331740e+01 1.812366047647357448e+01 1.830117428796153334e+01 1.869534721723891124e+01 1.951007635618719505e+01 1.852771725853317619e+01 1.610793448167623865e+01 1.791288320908939724e+01 1.747067726819505395e+01 1.735145904544726392e+01 1.816681235911281433e+01 1.776149452153149255e+01 1.776425746327169364e+01 1.865477154528750958e+01 1.741269513654035350e+01 1.910309109551974416e+01 1.812374751972546250e+01 1.716029302826661151e+01 2.004757370797911520e+01 1.769608968172718377e+01 1.740499477318271460e+01 1.881316954666744223e+01 1.663849165870479041e+01 1.904913716859865858e+01 1.808811982790238559e+01 1.691689847313518058e+01 1.872547235999514825e+01 1.640557923340523061e+01 1.919873957473365067e+01 1.519839203162655217e+01 1.582770954846149714e+01 1.998835758317672529e+01 1.828414730964083645e+01 1.917848262143720817e+01 1.862884430847383399e+01 1.648123606836366051e+01 1.837327278901607031e+01 1.644569241867827003e+01 1.909834322120497063e+01 1.747139541647174354e+01 1.824004369313708906e+01 1.827714866404136274e+01 1.896681802150689222e+01 2.152432156464763580e+01 2.135098983100806080e+01 1.899484168057660582e+01 1.702718823589496111e+01 1.822990187450313826e+01 1.952681144168976957e+01 1.936332698926328533e+01 1.800221642536977029e+01 1.872585009467248085e+01 1.804397605608225064e+01 2.016366459508526887e+01 2.032371173000279185e+01 1.771827621931467078e+01 1.749593577775196707e+01 1.936664130736352618e+01 1.987950328590869020e+01 1.915039171825197428e+01 1.935370588185418228e+01 1.845262115897098454e+01 1.982979501613308315e+01 1.782522020494451098e+01 1.951982247095232381e+01 1.820912026788684202e+01 1.988952586651167209e+01 1.884112679036943305e+01 2.049148481625542217e+01 1.846849249977547558e+01 1.993223622922709382e+01 1.988010324025177056e+01 2.126543020902081338e+01 1.841399008512338398e+01 1.853374726862110933e+01 1.968190622723662386e+01 1.857701483646248874e+01 2.020956748616624310e+01 2.008232293259052170e+01 1.599174137762479475e+01 1.984338709948214330e+01 1.805820466734988372e+01 1.929242999867505759e+01 1.950181252542709132e+01 1.917813768549105902e+01 1.867627834450520652e+01 1.888385059357504403e+01 2.011394466847474050e+01 2.069818369430369032e+01 1.848300819372103376e+01 1.778164637684957938e+01 1.942612272699838982e+01 1.948536343198155762e+01 2.088255851690556497e+01 1.672463475805166055e+01 1.870291526777006297e+01 1.817843894878954814e+01 1.898560428602005956e+01 2.015474924599073958e+01 1.842884851416318881e+01 1.899293642805822913e+01 1.677029363434184717e+01 1.900139651962009069e+01 1.891538274122187602e+01 1.810540797093704057e+01 1.836695710331894915e+01 1.990595732095507131e+01 1.862074542034152813e+01 2.040209109944813548e+01 1.895874683145969541e+01 1.799143185646959253e+01 1.835965811459130848e+01 1.748383151066654762e+01 1.853865133313480129e+01 1.951316866616122070e+01 1.901359526033978398e+01 1.846829847412757530e+01 2.057629220245364010e+01 1.978085603844782980e+01 1.766220466081914253e+01 1.921772587332715432e+01 1.923463560127401450e+01 1.967564754654858916e+01 1.956318509511997661e+01 1.977420573746633181e+01 1.828319643910914394e+01 1.897334019254850190e+01 1.810339721383621736e+01 1.994474653255572960e+01 1.951200024046794113e+01 2.020573843070770792e+01 1.981307952546169915e+01 1.830535491951136606e+01 1.856514375161992447e+01 1.980902654899860948e+01 1.779422078441846722e+01 1.887884257634161145e+01 1.727669024763948613e+01 1.977412852032268731e+01 1.712512905950702446e+01 1.905388874681231925e+01 1.816261081292273971e+01 1.909019958596936561e+01 2.002404486779067483e+01 2.020613328043391377e+01 1.935560672525254944e+01 1.844630816880515312e+01 1.896896596996125339e+01 1.946503820175877308e+01 1.866459477350091944e+01 1.908306549013216014e+01 1.866249005175892250e+01 1.970516228999485264e+01 2.120714733600935986e+01 1.981945086536844158e+01 1.817996210153382108e+01 2.048878993462223264e+01 2.119439598631442223e+01 2.066268602283325251e+01 1.869504343496141274e+01 1.929027616505571174e+01 2.060188212657028117e+01 2.088534099697178092e+01 2.029597907637911902e+01 2.018295927092114539e+01 1.987185141771980312e+01 2.102033553935108046e+01 2.119945758979887884e+01 2.076961699908392944e+01 1.878553033382528881e+01 2.014037509556652950e+01 1.885446126739285688e+01 1.920006940731221334e+01 1.899815081956921503e+01 2.129410798951700201e+01 2.098769715146280745e+01 2.146671559646510374e+01 1.931284021126453609e+01 1.874034633471701383e+01 1.780515081328389115e+01 2.117295427754125114e+01 2.008121118451944298e+01 1.928508437028541422e+01 1.788797773106633215e+01 2.074061091067693496e+01 1.879859536704772083e+01 2.066212768365366159e+01 2.050925527503532209e+01 2.070819630056724492e+01 1.707752282330284643e+01 2.118263528773233517e+01 2.140271334022443384e+01 2.020265607445948675e+01 2.109751398355783181e+01 2.175881576818412100e+01 2.104236265814502715e+01 1.867720982350603265e+01 2.109659927877816799e+01 1.793579523648752527e+01 2.000519354542850436e+01 1.903499194953826290e+01 2.102707121285079950e+01 2.188110448964968313e+01 1.897003700125540604e+01 1.816926242160892713e+01 1.932774647127956769e+01 2.088719212072204812e+01 2.005765184373546717e+01 2.133405936193781471e+01 1.981295170204419165e+01 2.005892977979308611e+01 2.053810602355833836e+01 1.808075154356881953e+01 2.098034312026236847e+01 2.091938733210042756e+01 2.051666059094844385e+01 1.880624114067581942e+01 1.843656245195086285e+01 1.846595272128486798e+01 2.170712779294049355e+01 1.964620885020167762e+01 2.137343660828826231e+01 1.933939584307014670e+01 1.941739365195128642e+01 2.294847685414372407e+01 1.743644122621292070e+01 2.057399563415292576e+01 2.136686807321042281e+01 2.011821380974665985e+01 1.928982662011562255e+01 2.062172891357530702e+01 2.025117395402800824e+01 2.004925751329161798e+01 2.067887733526196570e+01 2.097117662668966531e+01 2.037228443134193867e+01 1.953175161653346592e+01 2.004252746541732222e+01 2.079032524092571776e+01 2.067952172566736735e+01 1.919383746808074065e+01 1.993058352677735812e+01 2.012774563455924692e+01 2.116106579056682335e+01 2.031451420082309767e+01 2.101326641259834815e+01 2.040405549316635359e+01 1.965892431820191177e+01 2.153312928951111971e+01 1.910164136480220876e+01 1.943236404462205158e+01 1.973881303535284815e+01 2.058780598732391809e+01 1.985094188540135818e+01 1.946431684153019503e+01 2.002198867135379601e+01 2.064984068524511329e+01 2.167781913906081925e+01 2.050679270381713692e+01 1.882708501495746845e+01 1.965176723634642997e+01 1.983679479150270808e+01 2.231192180789961910e+01 1.961677832187871573e+01 1.933089825585564725e+01 1.873346593220014000e+01 1.751884065952149783e+01 2.075005382153524636e+01 2.011284330668884834e+01 1.793887373135524044e+01 1.800355537785577198e+01 1.920188080282557408e+01 1.874557736014740428e+01 1.981440266915082660e+01 1.688755897478263535e+01 2.114063591383416707e+01 2.190412078046696820e+01 2.031048641446703940e+01 1.905569813629778508e+01 2.092319539738971201e+01 2.018071660069665541e+01 1.761754801169805518e+01 1.950055800204756196e+01 2.112831140883724856e+01 2.084497918980237685e+01 1.881382190160370271e+01 1.830012393764903678e+01 1.953974486356517204e+01 2.047564902998031044e+01 1.958087662091352499e+01 1.962205570384712061e+01 1.963268820288281447e+01 2.173875210224453269e+01 1.930446976976431017e+01 1.945216232370267306e+01 2.053556215056065781e+01 2.005273581301758767e+01 2.214342581760168471e+01 2.236284003798080278e+01 2.145636523559825548e+01 1.889380988892668611e+01 1.896501792277453546e+01 2.042541925728539098e+01 2.031797046398879303e+01 1.827720153229343225e+01 2.064442784593048330e+01 2.132176286155099376e+01 1.802176802239505093e+01 1.898668203227336804e+01 1.896480934311290412e+01 2.082263580251232682e+01 2.011580814387180283e+01 1.897017670439535664e+01 1.908004057712792445e+01 1.994860610038808701e+01 2.021546836427964422e+01 2.129857069753987275e+01 2.228380292019539866e+01 1.971456156326001263e+01 2.048744574096882687e+01 1.879734171777416663e+01 1.992095440025669006e+01 1.995132916410304702e+01 1.993638317037773788e+01 2.110998735154569061e+01 2.068823359918444993e+01 1.958698854859290961e+01 1.760767864586902220e+01 1.972702965864560554e+01 1.790377158510698763e+01 1.890846114092885699e+01 1.963651985733152472e+01 1.918445676102620467e+01 2.019545793497262665e+01 1.794872230641208688e+01 2.084040940776926121e+01 2.097447203922361680e+01 1.980204638650480931e+01 2.062118617480099303e+01 2.100838176670074731e+01 2.246468868127172769e+01 1.970042121436836524e+01 2.207090147944914094e+01 1.889449468302971979e+01 2.017918736831563820e+01 2.006575182480439778e+01 2.172206909186138901e+01 1.857014790120116032e+01 2.120609306974471053e+01 1.912520392284018556e+01 2.040967400574287893e+01 1.973856237697552984e+01 1.825182677180949398e+01 1.999431591057696878e+01 1.945760777827230115e+01 1.772575454454310062e+01 2.060385897875335814e+01 2.015295432552088073e+01 1.977117746095804662e+01 1.832679984792235217e+01 1.805939630426950515e+01 2.064731023474131533e+01 1.983890865155007788e+01 2.027716682678500959e+01 2.023752260218519083e+01 1.842474742667808130e+01 2.125836681463480105e+01 1.883759721912789686e+01 2.074700435440182744e+01 1.945639577376539364e+01 2.071250434112332073e+01 2.202744507340502267e+01 1.869072526725695838e+01 2.181365793365423400e+01 2.015889625113808137e+01 1.716062955359827669e+01 2.144490312650912855e+01 1.861399683974708807e+01 2.067849862885957890e+01 1.864799010247512001e+01 1.834112468131487006e+01 2.018160636008319031e+01 1.931416740382432806e+01 1.999575228268377813e+01 1.861554884632955975e+01 1.926297051136750227e+01 2.097376576488266053e+01 1.830625521518635779e+01 1.904165263637638716e+01 2.172814134387588325e+01 2.078191959630621710e+01 1.798698205573212050e+01 1.991016708407515523e+01 2.074909281068348577e+01 2.037993780038566882e+01 2.079708051993049978e+01 1.936935630877419712e+01 2.180593403144691322e+01 1.899581515734966075e+01 2.197569155749237169e+01 2.196643951842887432e+01 1.943900479813207127e+01 2.017629727584371579e+01 1.966498458537406435e+01 1.984967288550641840e+01 1.875038413454530328e+01 1.903211692625106011e+01 1.881168598879917653e+01 1.745473283179869384e+01 2.014101307850825151e+01 1.985121385302469932e+01 1.941165656222960934e+01 1.871796623299017881e+01 2.018710062688458606e+01 1.868700067545689691e+01 2.057182818197494356e+01 2.050871920043178775e+01 2.250683359503028313e+01 1.825951452222234295e+01 2.044279918072965430e+01 2.014849553321557707e+01 2.079535157856880900e+01 2.102685478400739783e+01 2.076164468635993998e+01 2.137844585743372150e+01 2.094330233102416017e+01 1.984525140703770063e+01 2.174542143972108832e+01 2.002674921202585523e+01 2.185438768576856106e+01 2.079241075182428133e+01 2.094603433798577896e+01 2.075008040327714909e+01 2.030079539331584471e+01 2.174458462970129702e+01 2.124249060494118169e+01 2.118313609846455137e+01 2.115550638524416627e+01 2.325005666531599502e+01 2.191553418446336821e+01 2.166430773265992116e+01 2.064173342731612593e+01 1.974732261654398258e+01 2.008266321316998670e+01 2.032534511238910468e+01 2.182709402525928510e+01 2.289392117405551375e+01 2.202246704994999860e+01 2.127745429686114420e+01 2.167717220193383909e+01 2.161853504460674458e+01 2.055241981196546419e+01 1.967242166105233281e+01 2.028696109709947137e+01 1.960366690873760831e+01 2.079997826551416296e+01 1.986471084909601004e+01 2.051926135246459637e+01 2.180234623191230270e+01 2.144299023111141977e+01 2.150299026208057995e+01 2.021004307314037263e+01 2.113211305388990269e+01 2.108370798601738016e+01 2.067232643428713246e+01 2.132603164629062320e+01 2.190916120631925423e+01 2.043288197984774968e+01 2.059012043099843581e+01 2.040837799517904472e+01 2.314708752033970285e+01 2.150716545667455293e+01 1.964879346239480284e+01 2.071169063723855785e+01 2.059378384801360440e+01 2.059133571506888671e+01 1.962289775974596395e+01 1.972772595625141534e+01 2.128585900425387933e+01 2.116439952214752296e+01 2.138209493808058426e+01 2.068491752234920256e+01 2.276475327335496956e+01 2.164507423472526781e+01 2.246330242822240919e+01 2.185675267447239278e+01 2.264322250054155816e+01 2.242998822513476043e+01 2.072159256842738628e+01 2.286031344583732050e+01 2.047208782482062972e+01 2.201873460998667298e+01 2.115700619808602312e+01 2.164513436438911143e+01 2.255478410247627963e+01 2.054865573283273505e+01 2.157080723011203460e+01 2.065229250225836921e+01 2.205316591329133757e+01 2.071576368634877241e+01 2.231032665523091651e+01 2.159593133498108131e+01 2.172958798852154061e+01 2.228818655887573641e+01 2.252798530745050698e+01 2.206054210919394620e+01 2.266826038245186581e+01 2.233273687469687019e+01 2.150062598186498874e+01 2.317541073827693054e+01 2.009430551971608381e+01 2.201537235375366564e+01 2.205562034811121563e+01 2.229131602161610815e+01 2.261894936856029403e+01 2.281800679651386687e+01 2.334573753297151910e+01 2.199437750837327599e+01 2.256671320210291753e+01 2.110065955406144766e+01 2.258233516338631119e+01 2.319100504059395007e+01 2.192013489213021415e+01 2.193516373378567152e+01 2.255195827770047856e+01 2.085205271604616684e+01 2.124639634599050808e+01 2.119610336705009601e+01 2.110797316159686332e+01 2.177239657289398522e+01 2.232462199519322965e+01 2.378145713166677666e+01 2.211839835017819311e+01 2.381201487620210600e+01 2.004746810671159807e+01 2.432264640399533562e+01 2.329066774620397950e+01 2.094955932220189254e+01 2.016463706676539402e+01 2.096590649170478926e+01 2.090737297020639218e+01 2.107727775433290773e+01 2.047557353851727413e+01 2.331227413772174728e+01 2.036040380291965235e+01 2.331150822594105421e+01 2.357287060156661695e+01 2.232523511322449394e+01 2.394137603186894836e+01 2.139013316177723567e+01 2.302454682561795707e+01 2.257993184593743408e+01 2.161088501621711444e+01 2.181699152889692783e+01 2.361235685990707367e+01 2.105368800574962762e+01 2.335133686165504940e+01 2.016048783249047105e+01 2.081532166856105803e+01 2.351450688822543356e+01 2.192365134454935571e+01 2.020935073710521834e+01 2.113194135820613084e+01 2.268270822258088160e+01 2.144080198273104187e+01 2.075240969399695246e+01 2.124164868857924304e+01 2.263273928724174766e+01 2.234354834871736273e+01 2.408807401738425469e+01 2.244785380936318120e+01 2.231843554161377696e+01 2.284761705918036512e+01 2.155776421761812855e+01 2.414265041274832768e+01 2.294727614898681978e+01 2.202888716717760076e+01 1.930371484061624798e+01 2.278436143967553917e+01 1.962657582280441559e+01 2.140907718000495663e+01 2.300227128723224368e+01 2.135096340816227212e+01 2.308492929955659179e+01 2.437356265128775945e+01 2.371928463606182902e+01 2.166880984166979829e+01 2.305095482249333472e+01 2.353222821562250289e+01 2.357563825161973980e+01 2.340155534102724388e+01 2.267406548741993788e+01 2.332480927167142326e+01 2.297057455522909564e+01 2.210654594075370127e+01 2.212006413000879590e+01 2.302568285879080179e+01 1.988953613563728595e+01 2.184984502903250814e+01 2.143106134720829559e+01 2.117569559296933690e+01 2.201946326479143323e+01 2.246824084557604806e+01 2.176569657896777699e+01 2.346629331120199780e+01 2.085933513707866993e+01 2.241297949204496121e+01 2.254218896549252449e+01 2.324675757696763867e+01 2.344325585324499528e+01 2.250836583680113989e+01 2.295618665895554855e+01 2.279482442485588578e+01 2.260125867336123662e+01 2.220242150194454567e+01 2.288290080414346761e+01 2.112217754628962041e+01 2.158534135353314909e+01 2.314668421729355785e+01 2.269875978100113656e+01 2.286949944981256522e+01 2.142327853800541604e+01 2.370467340376426790e+01 2.222652510181364960e+01 2.224507385134133841e+01 2.417308086186049110e+01 2.218740642605483515e+01 2.243973759218420838e+01 2.403711971972291650e+01 2.168836383570508985e+01 2.259247924745187319e+01 2.223568203525496045e+01 2.194802013009804753e+01 2.374230026064747889e+01 2.111021571507915340e+01 2.218787961664849462e+01 2.131968853772070815e+01 2.088608318767184358e+01 2.202544148485706188e+01 2.165396813218038474e+01 2.431945404694422663e+01 2.394539746001521863e+01 2.300500594663560250e+01 2.310762447502200700e+01 2.055842343502321157e+01 2.134671952003029460e+01 2.355421233102916290e+01 2.142774467028547392e+01 2.270336813566411749e+01 2.303069290362642008e+01 2.239560323326602642e+01 2.177015804460747006e+01 2.187204953484641123e+01 2.216628973193942898e+01 2.270235762533563317e+01 2.169061657810877719e+01 2.396609276387684417e+01 2.351190691367472141e+01 2.225445281617192350e+01 2.173250953095805471e+01 2.335999694326054410e+01 2.388648326073979078e+01 2.252741816973572853e+01 2.171789627661241795e+01 2.202015932435256218e+01 2.371972858935890827e+01 2.410438878135314056e+01 2.275275750602717650e+01 2.229209834379570765e+01 2.256420141944970936e+01 2.393776519962413829e+01 2.245722477299267439e+01 2.297964986486161010e+01 2.234072001289846554e+01 2.324398624659961854e+01 2.543382162830627991e+01 2.327670107373823072e+01 2.436920976326727484e+01 2.371544186864731429e+01 2.392483028679593815e+01 2.271114526045017001e+01 2.360918592115448789e+01 2.562844224886242017e+01 2.198629158103873138e+01 2.484048969595125200e+01 2.395228561177801652e+01 2.395811268392665028e+01 2.221063208732686434e+01 2.222740694518969207e+01 2.351859927861667998e+01 2.355584136199427547e+01 2.372996429488516412e+01 2.139240479905498304e+01 2.398394215983263678e+01 2.500378444765880204e+01 2.314120420898534647e+01 2.250415428547107766e+01 2.255964479650756971e+01 2.448409971105381544e+01 2.126550689884675194e+01 2.407352893792107906e+01 2.259346251843218667e+01 2.415520346826340869e+01 2.359821966695919926e+01 2.378104450965611960e+01 2.174530457306764575e+01 2.346031678177151392e+01 2.328840747381251575e+01 2.027997916058963312e+01 2.293606164173572282e+01 2.226141846025204174e+01 2.225531704565949553e+01 2.439828507281150749e+01 2.449470990043122498e+01 2.386716421305838409e+01 2.451884737235426925e+01 2.214539233558354780e+01 2.269853660413833651e+01 2.379645944476025932e+01 2.274571876356037237e+01 2.313162227115389058e+01 2.087128223248041792e+01 2.085953141065675709e+01 2.393470766389094706e+01 2.192700161104694700e+01 2.436472048641473265e+01 2.192937605041691640e+01 2.444300084481535151e+01 2.214183608283776650e+01 2.284732689256190241e+01 2.627537404712102287e+01 2.460533064798165981e+01 2.531166833955867190e+01 2.355334015886824517e+01 2.593686580653314877e+01 2.483296169600530234e+01 2.178318617655400402e+01 2.421359272122143835e+01 2.642301351496409367e+01 2.436334882418803005e+01 2.424722270015814729e+01 2.463827926754062148e+01 2.431652601184892504e+01 2.394836638748568802e+01 2.492130526328256934e+01 2.493883568162324949e+01 2.542940986298845374e+01 2.374788704127147554e+01 2.335711374597278223e+01 2.433238842718757766e+01 2.449838712028770971e+01 2.366260829524633991e+01 2.527117741607835555e+01 2.371869617874589053e+01 2.250941807957546814e+01 2.528134619010477380e+01 2.144376762935858238e+01 2.345891348224774475e+01 2.188379055434229059e+01 2.372045631575409175e+01 2.625459416333518448e+01 2.302191814826084126e+01 2.326826681689993137e+01 2.426073654053467621e+01 2.452952346983779464e+01 2.342077049708574776e+01 2.218077572278508569e+01 2.445290773968411457e+01 2.300486299009650537e+01 2.458459718630148316e+01 2.392304517800401698e+01 2.313761444402434364e+01 2.277057819078621748e+01 2.457976521350235188e+01 2.159517119452261369e+01 2.172320578287066439e+01 2.580950573364665246e+01 2.645981246439025014e+01 2.450530060003674748e+01 2.375399558520021870e+01 2.144686943728523687e+01 2.430033345676687873e+01 2.399564328206369979e+01 2.278221312359228179e+01 2.309991314386224914e+01 2.238439925554028420e+01 2.408245420313134488e+01 2.391930612072738072e+01 2.318314213685559366e+01 2.265866086192161788e+01 2.562889464008140550e+01 2.617950245526781927e+01 2.538585326040728063e+01 2.414685074726099501e+01 2.439363895579515784e+01 2.437701541300659969e+01 2.524770658903892695e+01 2.482486548237860546e+01 2.396511671999351023e+01 2.316547551450711850e+01 2.573260890218894303e+01 2.486631828167143965e+01 2.407847310183520406e+01 2.348063715970386411e+01 2.454181388175233991e+01 2.365386741008508409e+01 2.705017305315845633e+01 2.366562380250419650e+01 2.486650664933997490e+01 2.297235164194373169e+01 2.561974745160625844e+01 2.526432280325938606e+01 2.500790971238575722e+01 2.495220184409356534e+01 2.501898655376946223e+01 2.506940550336932816e+01 2.397952725794447915e+01 2.457332624591213488e+01 2.416919867441503555e+01 2.253599809131443266e+01 2.494055708185458187e+01 2.275723371461417699e+01 2.425397358175181850e+01 2.378598603357699304e+01 2.328816781218013432e+01 2.347931877437163095e+01 2.355279107824831186e+01 2.444323082314047824e+01 2.202599409644424000e+01 2.259637939971439025e+01 2.375024614680718926e+01 2.198746903181436707e+01 2.320779525547017386e+01 2.318329085996534289e+01 2.468509731235926807e+01 2.295568051966826673e+01 2.483355267162744084e+01 2.581236113130901444e+01 2.414253291940752533e+01 2.442281774204692724e+01 2.355355511285608117e+01 2.407162372968363684e+01 2.564010275841749475e+01 2.423833205238122446e+01 2.428128956301967634e+01 2.607097654435524348e+01 2.510628821883911854e+01 2.337321324360422636e+01 2.290935271024557807e+01 2.416167202484876242e+01 2.087226002033395389e+01 2.343069218201854653e+01 2.473639225208224346e+01 2.375626868750981657e+01 2.344509814645631351e+01 2.441091205391781571e+01 2.484417177139260247e+01 2.519751893914371976e+01 2.486337307616925330e+01 2.489661890560420687e+01 2.519834132231606105e+01 2.371992107084533785e+01 2.257075128279102572e+01 2.226666345675657510e+01 2.385509098180903464e+01 2.360077682604572757e+01 2.494323934576084056e+01 2.294320698113868318e+01 2.516623292349041918e+01 2.542668350245154940e+01 2.441015634185668759e+01 2.554817909056744796e+01 2.508244191251310440e+01 2.323502654397119116e+01 2.353289591581857465e+01 2.427991172496683703e+01 2.434513987403000002e+01 2.455049235458222157e+01 2.425523392231897191e+01 2.650226768003771127e+01 2.500766515157731718e+01 2.516980956155976656e+01 2.271233504806271597e+01 2.183698876845748060e+01 2.375976258125409046e+01 2.310122693826057727e+01 2.355266674585643116e+01 2.583953362806022724e+01 2.566926753108127102e+01 2.576221397916533817e+01 2.443043809491677365e+01 2.241068097478044052e+01 2.285033889687533915e+01 2.607832036458185243e+01 2.508661049356054562e+01 2.349450291363773857e+01 2.424073956088543369e+01 2.562953996534447398e+01 2.626770603512430213e+01 2.504458807292813916e+01 2.659490729499691142e+01 2.672414711991251224e+01 2.625299379677337441e+01 2.417490526372938575e+01 2.509190676436033840e+01 2.574042912689508356e+01 2.623357406932993285e+01 2.570133763002076321e+01 2.455394654950124789e+01 2.535109341501967606e+01 2.323476989413240545e+01 2.592805831659159921e+01 2.349185136288651066e+01 2.441105414743866575e+01 2.477724523177019478e+01 2.533192372037688855e+01 2.492678273007408407e+01 2.392224902065953529e+01 2.675830719047043260e+01 2.471222170193065537e+01 2.608632968852796807e+01 2.681363710082676732e+01 2.426822412299739540e+01 2.608682804900469776e+01 2.391228456408725833e+01 2.472899168440193307e+01 2.458696286193343994e+01 2.632047582831986432e+01 2.555761539704726104e+01 2.657967757869506187e+01 2.576602031381717239e+01 2.727244877772501397e+01 2.642800772802087650e+01 2.751011624656697663e+01 2.548940536995073458e+01 2.603050768129177683e+01 2.746255216857586134e+01 2.522346678539766529e+01 2.461022259187395989e+01 2.559479049070522549e+01 2.640990156647987774e+01 2.668690714083993498e+01 2.329321357333272147e+01 2.821033072822957877e+01 2.642099608745136763e+01 2.640946889004520770e+01 2.572557589863428262e+01 2.534551834721840891e+01 2.643504765888008379e+01 2.688712546851754581e+01 2.544896484323771801e+01 2.618213639745214749e+01 2.657008888882853981e+01 2.410699910459046791e+01 2.716157304043999332e+01 2.593247435125566724e+01 2.728172210500739325e+01 2.504147944848118357e+01 2.523890750436539676e+01 2.529326625238875792e+01 2.560879466289026141e+01 2.447419012452987630e+01 2.512173076162229179e+01 2.659660039224910122e+01 2.747223925119108046e+01 2.637739660960317067e+01 2.660827755673680883e+01 2.803437036913073044e+01 2.622881896688046410e+01 2.806720598203240513e+01 2.671427541764752434e+01 2.657461800536875529e+01 2.795830175770092296e+01 2.614526050804650126e+01 2.593327672830591979e+01 2.597640977687720820e+01 2.530107699631869878e+01 2.704454680904093422e+01 2.660311534774053399e+01 2.501862931872510742e+01 2.549637467998695683e+01 2.753992460836433054e+01 2.452340723394802069e+01 2.797774640674408886e+01 2.677591538208638156e+01 2.622559905361640631e+01 2.690973468054584927e+01 2.724249700160046928e+01 2.797076235753272400e+01 2.738862408570677687e+01 2.634320829990666013e+01 2.630939165721854778e+01 2.816166437435658665e+01 2.716776209482451065e+01 2.865550022376260841e+01 2.923736075773039289e+01 2.560829769724919203e+01 2.625747610675628962e+01 2.646537375898730815e+01 2.744750393146062706e+01 2.732864566633403669e+01 2.631145650849070705e+01 2.606635992771613886e+01 2.999511183330413999e+01 2.853093016557838268e+01 3.015305980138433739e+01 2.671583088981947540e+01 2.838918275443049666e+01 2.881519131330576045e+01 2.911507738314412563e+01 3.110140795677534697e+01 2.687180296746024055e+01 2.646382252551596537e+01 2.699880603435962456e+01 2.890069944483710529e+01 3.020915835918309256e+01 2.753987461472267029e+01 2.769434282943148773e+01 2.978690168125238102e+01 2.839670636762237166e+01 2.996043794590381992e+01 2.760034313731376088e+01 2.891277858462109052e+01 2.985691987635586031e+01 2.805066931351101545e+01 2.883849470966260142e+01 2.784440515043237596e+01 2.874230976619270805e+01 3.065282357491504683e+01 2.801518772162575033e+01 3.047901184841575528e+01 2.923712414949322635e+01 2.969899492953548403e+01 2.959629308180605634e+01 3.131688991718829840e+01 2.967025813860018246e+01 3.109762809996316690e+01 2.922508543048275342e+01 2.943234704162331283e+01 2.800605194762598771e+01 2.927424269753999653e+01 2.832270979114931464e+01 3.046192384201530601e+01 2.861636480325502063e+01 2.879091075020741286e+01 2.947198987358838096e+01 2.917440306952074280e+01 2.938291707502602534e+01 2.752096585640287429e+01 2.891843265863757750e+01 2.916081729483656915e+01 2.932248576888195402e+01 2.667335497566802260e+01 3.052672969333426778e+01 2.731549438108290673e+01 2.996558021870660227e+01 2.905767570698886004e+01 2.885832972610296565e+01 2.795094712316064900e+01 3.021685177326031635e+01 2.839230734635221864e+01 2.965363954789057743e+01 2.937809544330603373e+01 2.722132876690911019e+01 2.865363341733912250e+01 3.001028276561422103e+01 2.971750428766927143e+01 2.952722398467128784e+01 3.035224651001610141e+01 2.784853071624510790e+01 2.825299229273387880e+01 2.919855393778722430e+01 2.771673171410134984e+01 2.704259635046189558e+01 2.558937882308860168e+01 2.740444520761877101e+01 2.864621798655145568e+01 2.601014545713993087e+01 2.841708656670606459e+01 2.654813710558157780e+01 2.865617922358693193e+01 2.998482053209454889e+01 2.813315868193567582e+01 2.842060459851936116e+01 2.892210774974709508e+01 2.834824136873865541e+01 2.846366512560674167e+01 2.679580462730899626e+01 2.678768936702207171e+01 2.777586583442395352e+01 2.589388611791071781e+01 2.718791874911149264e+01 2.812079447337453075e+01 2.837001266372099195e+01 2.766726854466720908e+01 2.756306536611105784e+01 2.879011488747214287e+01 2.970563670742085804e+01 2.935890122915537148e+01 2.577150645606641177e+01 2.864410752822351469e+01 2.914696066136242081e+01 2.727778957635908341e+01 2.751215896163660801e+01 2.830541085809003832e+01 2.904409433054451029e+01 2.714435012519098578e+01 2.912135460160012457e+01 2.730702915566365618e+01 2.720170696741898553e+01 2.880471375515678645e+01 2.866200599699787688e+01 2.915197246311930002e+01 2.630650165917252536e+01 2.869640200489936532e+01 2.749792634478909648e+01 2.660972823007595167e+01 2.756873629949861737e+01 2.720102429247869225e+01 2.862046687395651290e+01 2.859303039550662007e+01 2.814842816098556355e+01 2.809635503239892174e+01 2.765989316354570349e+01 2.726900603123813838e+01 2.647448389331315255e+01 2.758802889898754884e+01 2.892695898955939882e+01 2.663220469114685685e+01 2.723314139817324531e+01 2.713027566882407982e+01 2.770630349940027060e+01 2.852254417287205968e+01 2.770745576373290930e+01 2.909462712376933169e+01 2.822242525281638237e+01 2.908996561524284985e+01 2.859905652670504494e+01 2.689558188340611622e+01 2.856905646496196383e+01 2.788049529934271575e+01 2.834053080099442212e+01 2.733052645004748982e+01 2.651073610738043485e+01 2.846805618290610695e+01 2.653213164835111826e+01 2.591631923955268491e+01 2.863381649567340403e+01 2.752643147022525838e+01 2.848564737099843214e+01 2.751206991797442925e+01 2.921043492087396487e+01 2.790179619036632275e+01 2.941554914279822341e+01 2.871305073982168210e+01 2.841753436467388383e+01 2.757726560426011631e+01 2.653723157664552801e+01 2.673019792168241082e+01 2.942801310295232398e+01 2.829303279549945671e+01 2.921130431829726604e+01 2.772151392859534624e+01 2.884256046442821741e+01 3.080795639676033559e+01 3.054795613091226869e+01 2.969929173170430659e+01 2.856115634281515270e+01 2.936633733455894202e+01 2.936603588954842081e+01 2.911889893839240884e+01 2.818567795137510856e+01 3.044660668870752573e+01 2.730475494674741554e+01 2.692671594469474172e+01 2.765156754180765120e+01 2.857029176510870982e+01 2.850836724226807206e+01 3.063477677160986445e+01 2.855079928363759123e+01 2.727578756034443330e+01 3.148778465695339790e+01 2.781559746581548609e+01 2.891107623662756865e+01 2.862852238762311075e+01 3.053737646217944857e+01 2.811839190437965641e+01 2.771425635894039630e+01 2.646377188576918726e+01 3.096797104113991495e+01 2.815848070050327578e+01 2.714479562644460842e+01 2.851990354645465686e+01 2.819052353825852109e+01 2.823001438099788629e+01 2.787042022542379627e+01 2.851308893008883771e+01 2.958153976315137257e+01 3.067863986498844753e+01 3.115698638023123479e+01 2.955557278114321917e+01 3.294439189371337307e+01 2.803619714477609648e+01 2.961530623238563464e+01 3.130508065808114893e+01 2.849089894489465635e+01 3.062257043636590481e+01 3.027831809194442769e+01 3.005444605042933048e+01 3.186511491425434883e+01 2.677425944001427993e+01 2.930946453948243402e+01 2.961865695459293235e+01 2.962821356173411758e+01 2.762445568899680737e+01 3.051824470844031012e+01 3.113967723088530448e+01 3.013931406044747519e+01 2.893371880007125085e+01 3.078602446077740851e+01 2.980277476504511469e+01 2.984128927336660553e+01 2.975236029078141087e+01 3.017301599596940065e+01 2.920664487600357617e+01 3.065751620316685688e+01 2.966386795864547921e+01 2.915761580296964439e+01 3.154202742386099700e+01 3.051694234827211716e+01 3.001851292736003884e+01 2.975740257506241093e+01 2.928307693681165702e+01 2.960979795684762905e+01 3.216705965285407132e+01 3.066865121341292877e+01 3.202470354631770277e+01 3.039843456959820145e+01 3.007882152514017804e+01 3.176851571222189463e+01 2.917083948122607850e+01 3.271915582746860451e+01 3.073238615689579945e+01 3.053307694291707364e+01 3.248860183566651472e+01 3.220750491629398482e+01 3.250318472057642083e+01 3.101763360858959473e+01 3.082879165226816198e+01 3.032685459082114221e+01 3.035025677471634253e+01 3.211376281346837658e+01 2.931684585379589691e+01 3.073856870448457812e+01 3.115185817825060965e+01 3.302969003980464890e+01 3.124002308147341012e+01 2.863810858968808049e+01 3.234297245160654199e+01 3.035274270447489897e+01 3.084152223556087691e+01 3.240150720461166856e+01 3.059135834847612045e+01 3.142824534465858832e+01 3.126644490506023999e+01 3.070516537645168142e+01 2.898041983501010321e+01 3.083340615691388464e+01 3.056307192246806537e+01 3.089470839221178267e+01 3.335607576493362103e+01 3.335240472950496127e+01 3.155151545551520087e+01 3.429757118863960841e+01 3.014183277867033794e+01 3.118248084201534454e+01 3.214597558395212218e+01 3.096953990009808422e+01 3.202196055003611974e+01 3.284502888752803074e+01 3.081344914273989133e+01 3.282821390050138888e+01 3.259950093825371908e+01 3.095930900572621525e+01 3.222561652499415175e+01 3.216669844296569636e+01 3.363170414161101007e+01 3.318781313987415871e+01 3.419144523081098441e+01 3.339146887625034310e+01 3.054598190659093149e+01 3.280334495768938297e+01 3.156518571483452362e+01 3.190736509769972074e+01 3.216728309366573768e+01 3.017264274860052353e+01 3.262456004482577754e+01 3.325261685227949471e+01 3.223171412079103249e+01 3.225871009174763060e+01 3.239078767810312343e+01 3.124312945880304326e+01 3.214540184712410564e+01 3.179161139882604914e+01 3.222786381473824946e+01 3.320835526686943240e+01 3.172885349434520563e+01 3.073274414800047083e+01 3.008034864183298396e+01 3.190640449421562508e+01 3.245639785927252063e+01 3.217535204710105745e+01 3.106993263003357697e+01 3.391118401880925148e+01 3.222798755338437360e+01 3.174280439665371034e+01 3.035815627263320593e+01 3.150698936057610311e+01 3.211156815162775757e+01 3.192360645749584336e+01 3.336983698125338549e+01 3.287844216347230031e+01 2.968097208224124373e+01 2.910822255864530561e+01 3.021357523488913088e+01 3.183007570509989392e+01 3.139040752490451780e+01 3.458547140124989738e+01 3.105818665729884742e+01 3.207847035373402633e+01 3.322642882885126880e+01 3.063604574338273068e+01 3.123291246991840353e+01 3.311211327967583884e+01 2.967717943196534236e+01 3.275301670049951497e+01 3.220903315243387510e+01 3.187348655495289407e+01 3.050940998715475772e+01 3.385343148595533336e+01 3.195493774411881560e+01 3.166380120206576976e+01 3.192141689097568147e+01 3.193491420375616130e+01 3.263081677778190937e+01 3.094748618808583984e+01 3.177222174918389186e+01 3.088109846595423491e+01 3.336759470309895192e+01 3.314144050320178536e+01 3.251772448126241954e+01 3.271494397764303130e+01 3.140338791036021249e+01 3.361796015677889216e+01 3.272121862425267835e+01 3.344113352334239408e+01 3.284436053409145728e+01 3.261794930330865583e+01 3.134595754019358083e+01 3.345989772463838818e+01 3.276799711788824254e+01 3.333929133472251749e+01 3.399718493249227436e+01 3.283366362599731048e+01 3.104405278307840632e+01 3.147756406258929829e+01 3.122928309548237280e+01 3.487705030172264031e+01 3.089707796109632554e+01 3.105947624846153232e+01 3.066649952483981423e+01 3.292285945973168282e+01 3.204916262170932129e+01 3.521901166020263219e+01 3.200095132397103725e+01 3.092850118033879170e+01 3.210354591477699415e+01 3.181999399800731609e+01 3.148744578492425106e+01 3.379052335888865599e+01 3.242287075074042235e+01 3.349358131202890121e+01 3.346452853271524930e+01 3.180401219025269910e+01 3.064961546578653184e+01 3.123581976475341904e+01 3.268683990161965625e+01 3.306685801884631815e+01 3.239474006744941903e+01 3.108794025873750755e+01 3.233604960683622664e+01 3.214458306919438257e+01 3.187484965602227049e+01 3.066346875146751572e+01 3.015075908902882773e+01 3.224808519307057963e+01 3.422864493908954131e+01 3.331787275748306598e+01 2.887875741101075633e+01 3.396557946711839548e+01 3.223458881227476525e+01 3.246769822340188938e+01 3.271783125655251467e+01 3.161441374024734685e+01 3.240972591104232237e+01 3.222149685309029365e+01 3.160916769033681817e+01 3.166671247389363231e+01 3.265378562423006770e+01 3.404087139371198134e+01 3.118965548800793286e+01 3.057017195935251408e+01 3.210901601874395794e+01 3.066162093785393239e+01 3.169722582712632786e+01 3.199463311078180183e+01 3.203776942833587782e+01 3.350854250539283186e+01 3.391653315685775283e+01 3.136885222410562335e+01 3.369423554808418686e+01 3.270859002391244985e+01 3.265271047362374901e+01 3.116740502372877586e+01 3.330743071059892202e+01 3.211475485202988978e+01 3.217899199050641101e+01 3.193345845605812272e+01 3.072872518239805117e+01 3.061127377497948387e+01 3.174905010825336404e+01 3.355980518845898786e+01 3.097402539994158488e+01 3.153241130694815553e+01 3.113445235813879464e+01 2.946920392900618069e+01 3.198290744310827804e+01 3.075407249974390211e+01 2.983902382630466121e+01 3.114516632437923249e+01 3.198259158692145832e+01 3.176311938265135026e+01 3.298461928829473067e+01 3.101406583919416704e+01 3.212352022961007236e+01 3.086708018794338315e+01 3.000079848381616898e+01 3.320302676040697776e+01 3.182871167654522537e+01 3.270329643741396097e+01 3.211682742577798422e+01 3.072704783949629004e+01 3.257394993329837973e+01 3.199501068143452898e+01 3.140287204887157912e+01 3.025551574064513716e+01 3.302311471316788527e+01 3.239689571503870269e+01 3.205005946982500120e+01 3.187678752411541439e+01 3.212764994744787828e+01 3.105720251134664167e+01 2.924850486582006326e+01 3.169322964763476946e+01 3.288447906785005870e+01 3.196281014280604893e+01 3.364736382066290332e+01 3.144873365119027753e+01 3.379438187850203690e+01 3.091913862562006443e+01 3.294857164563684648e+01 3.283770815852707159e+01 3.117606771241805674e+01 3.175590706266688557e+01 3.292453680341962752e+01 3.058151834932353452e+01 3.158626868932332243e+01 3.316679356261901290e+01 3.142919051859238522e+01 3.259629363396819457e+01 3.324262258037455808e+01 3.023397020506708444e+01 3.127851806943800383e+01 3.250955858047574765e+01 3.040813495368956509e+01 3.081033171737163201e+01 3.193406706311262866e+01 3.141991005781484247e+01 2.924360498729818758e+01 3.074098928981651113e+01 3.331951333159839379e+01 3.239675271174772320e+01 3.269533445668499638e+01 3.226351736976722151e+01 3.188088236533995357e+01 3.262828560538365963e+01 3.049269439435641260e+01 3.094117724871887987e+01 3.230156134495170761e+01 3.383560450657989804e+01 3.333855528065913632e+01 3.385361975939290602e+01 3.240201157086701755e+01 3.314774005697076120e+01 3.377366178812157216e+01 3.442848683358793949e+01 3.165019352764726790e+01 3.263744755007795817e+01 3.126715696936128808e+01 3.042269966636883538e+01 3.280396116699390063e+01 2.988563863462808357e+01 3.253324647073026910e+01 3.113612062184666129e+01 3.174168651398623098e+01 3.085470962538776618e+01 3.146411611843116063e+01 3.212897206807635797e+01 3.315124637282370657e+01 3.090977216748793666e+01 3.157383972612600331e+01 3.283535462980528052e+01 3.251795529742609858e+01 3.016746011814677075e+01 3.128826690438656044e+01 3.290689654215123738e+01 3.137068841927609952e+01 3.174303602251625378e+01 3.121211109029870201e+01 3.196639439911514557e+01 3.134779879237650135e+01 3.021619407482883091e+01 3.114414651217341046e+01 3.314238611984837490e+01 3.119536222197630693e+01 3.381041563404860995e+01 3.319326448138900787e+01 3.262581472031715890e+01 3.323188436129936463e+01 3.085255613262006591e+01 3.146902333082856273e+01 3.122616056467806800e+01 3.209333824714708783e+01 3.072106756344750877e+01 3.057938658534706988e+01 3.005788559345101874e+01 3.299392717204071346e+01 3.227406518902029831e+01 3.344397712977751524e+01 3.165418210823908041e+01 3.339860538227817699e+01 3.329157350656966230e+01 3.225115535334361994e+01 3.286645166243998517e+01 3.327544218177691704e+01 3.089742286522738013e+01 3.000863723341601030e+01 2.982427278161715023e+01 3.138224792536517427e+01 3.072487691307350133e+01 3.061470403917057936e+01 3.346074566851994803e+01 3.208000157106865657e+01 3.067011845076178389e+01 3.353736036135148879e+01 3.304747535465532593e+01 3.196175124887012586e+01 3.050988331367206641e+01 3.241033971270198322e+01 3.274313131458306003e+01 3.244348598861189714e+01 3.189696816045637817e+01 3.380875069025975677e+01 3.315620277904852742e+01 3.132733108131353106e+01 3.297852244832016311e+01 3.117490764863213570e+01 3.039374961487282434e+01 3.316055767229131135e+01 3.175583695936638051e+01 3.286447600748481790e+01 3.315572825133707369e+01 3.003247965571840083e+01 3.169282190266097743e+01 3.110026932892435880e+01 3.095510344175321293e+01 3.100980653382463004e+01 3.342668217500774830e+01 3.324002282020938281e+01 3.175836064630844291e+01 3.055984794535816818e+01 3.219416653294562991e+01 3.075617798163023764e+01 3.175872073699517273e+01 3.377043356989989320e+01 3.305715049387110582e+01 3.341543230719762647e+01 3.330414133791311571e+01 3.436834942126670001e+01 3.265604792994803063e+01 3.604055981930675756e+01 3.220135346303963786e+01 3.123505071841809055e+01 3.337751432534122387e+01 3.086836206139630434e+01 3.408057619127618665e+01 3.406170559951064547e+01 3.216790357472971351e+01 3.364017059376293162e+01 3.443476584744924907e+01 3.297593996273305805e+01 3.267776034486126946e+01 3.170478800673923558e+01 3.352264927336173628e+01 3.326857515027499801e+01 3.723195920304379314e+01 3.232060665009485234e+01 3.283526558703269416e+01 2.964635473106356400e+01 3.399690903461451796e+01 3.246997044899440255e+01 3.292699416373113053e+01 3.292087563396123784e+01 3.280662960041568965e+01 3.248892990439744466e+01 3.447673073208348882e+01 3.461661172373857198e+01 3.172636817567667222e+01 3.059762005997740886e+01 3.209945505813667666e+01 3.328482598862458985e+01 3.330166963049200746e+01 3.520984526206535037e+01 3.626353346953168710e+01 3.434307905833679087e+01 3.166903271479613835e+01 3.260793171494668030e+01 3.326254691226898785e+01 3.185618440668708828e+01 3.312203429856042902e+01 3.262706277829303758e+01 3.181016824968460810e+01 3.413079199917702056e+01 3.228788807010421635e+01 3.323313720738928367e+01 3.211677713139042822e+01 3.132117154933229486e+01 3.356919310192192540e+01 3.157820170863188025e+01 3.277687449513688733e+01 3.114131812663403664e+01 3.379189740550578591e+01 3.498487351591450079e+01 3.252175879904925893e+01 3.081207816848095504e+01 3.309039672925295150e+01 3.253608279224381050e+01 3.062809408987271809e+01 3.166122660492608532e+01 3.240824790116938203e+01 3.193985989487355326e+01 3.185445819456607097e+01 3.134918832066272287e+01 3.398793291854071441e+01 3.283199028177041612e+01 3.200589486089455704e+01 3.378900724744792683e+01 3.375675585799488232e+01 3.214769909853926322e+01 3.284215428413560289e+01 3.323110942668823498e+01 3.143565545314092446e+01 3.104723390816787898e+01 3.419091316881171849e+01 3.140964257651268454e+01 3.369036500885112417e+01 3.359959303978096301e+01 3.369186039979414460e+01 3.321836911734323650e+01 3.421421693860409619e+01 3.254853413275438356e+01 3.172802874564964171e+01 3.165538064144606167e+01 3.291435999603544360e+01 3.208730572516718382e+01 3.242668346588046546e+01 3.101816924637907036e+01 3.383791385016740350e+01 3.256491533832373619e+01 3.275821042453102905e+01 3.477244414449037890e+01 3.283682960800236827e+01 3.475406455135618700e+01 3.298091108089260359e+01 3.318001907156697428e+01 3.327997952096556133e+01 3.226377222851565563e+01 3.455155071162575808e+01 3.398681728791616763e+01 3.302263543882451557e+01 3.184898847462063287e+01 3.328620357120793471e+01 3.235891516431254900e+01 3.346935414501150063e+01 3.379081869721522935e+01 3.163822467500437341e+01 3.226649524426446902e+01 3.355603692105165692e+01 3.302043038451656543e+01 3.352161368652279805e+01 3.224269648985561787e+01 3.247937566489380856e+01 3.124479342160315198e+01 3.373428940666237708e+01 3.302130247112765460e+01 3.319385584899897879e+01 3.410409746512673479e+01 3.358138870108849972e+01 3.175809942538428032e+01 3.468433839961367937e+01 3.492749797152175972e+01 3.497867848188562334e+01 3.436798683835296231e+01 3.383177761977198372e+01 3.456904143300807419e+01 3.373615702417736628e+01 3.175706201705146725e+01 3.259597110892210026e+01 3.340037335126599061e+01 3.272253806292407319e+01 3.512468641786615109e+01 3.110759706984395123e+01 3.190265055810480632e+01 3.291917859205292984e+01 3.340363945753178854e+01 3.413234533559627693e+01 3.364940906605491477e+01 3.065392539532334837e+01 3.436995117913524922e+01 3.361076418662791809e+01 3.261663706696754161e+01 3.112625365538076139e+01 3.390146952333338959e+01 3.264290874952646959e+01 3.265484900976379379e+01 3.237831040978469588e+01 3.295901626636829462e+01 3.272333630933884763e+01 3.178410833144914704e+01 3.309275794442983454e+01 3.393483875120023896e+01 3.305860895973600577e+01 3.279750745765053921e+01 3.344974386554241619e+01 3.287799711228029764e+01 3.320773968618432548e+01 3.412610584970785510e+01 3.472941622624369984e+01 3.114263011131026104e+01 3.378828792167693251e+01 3.441852871325104246e+01 3.376174350590317630e+01 3.341547989297239241e+01 3.398337139737729728e+01 3.216382579424463728e+01 3.622578889868496788e+01 3.651582179208565293e+01 3.363600354054407404e+01 3.614619712164588350e+01 3.266527142107862147e+01 3.076729273587512381e+01 3.308434256799985462e+01 3.316460518958746206e+01 3.359458783939170701e+01 3.390884744427176400e+01 3.357766884048752587e+01 3.434846168032836289e+01 3.286733900735409009e+01 3.027311285471090940e+01 3.277557613307666884e+01 3.373151885476881517e+01 3.409000535155890788e+01 3.252364925485264280e+01 3.160041991535225847e+01 3.434411236446189974e+01 3.382079241908661515e+01 3.082942006541222923e+01 3.357123478113987858e+01 3.281011924004403113e+01 3.156806139351545681e+01 3.268738085988430697e+01 3.234236878493973677e+01 3.209334156558188056e+01 3.200571519496208595e+01 3.403739274803982084e+01 3.259519822148553203e+01 3.335172830446455805e+01 3.230383902240269833e+01 3.474775283458023267e+01 3.169271689012497717e+01 3.345280728512441470e+01 3.073839856127819203e+01 3.390451275510081786e+01 3.068879930973347570e+01 3.236985099970051039e+01 3.350366782406394606e+01 3.344426415106727291e+01 3.047586525801309421e+01 3.249576200418800909e+01 3.047449717202060882e+01 3.269366329943333227e+01 3.208267254084181275e+01 3.257768596283440843e+01 3.393983182025671397e+01 3.369268240746762189e+01 3.177618886217466354e+01 3.159541763066484421e+01 3.238592963647110423e+01 3.311573473881648511e+01 3.182658436622075016e+01 3.164049151074225463e+01 3.422754018445674262e+01 3.412414517837510886e+01 3.378445181660644181e+01 3.226216512824595384e+01 3.276259545272498030e+01 3.150437686054599240e+01 3.368332187679688161e+01 3.504777286881912346e+01 3.564172677024328806e+01 3.212102458386678450e+01 3.118693779625188256e+01 3.235000321767672915e+01 3.158596290815710717e+01 3.289394078951023914e+01 3.278661045401411656e+01 3.235420624216263974e+01 3.119874590981471485e+01 3.034734419212006529e+01 3.271862637940959928e+01 3.309790594966320754e+01 3.022673198864220723e+01 3.189122218828776667e+01 3.276070123697463288e+01 3.199850215784350738e+01 3.217679975188440977e+01 3.155490733230485034e+01 3.042078815681090731e+01 3.143031804891180414e+01 2.904454555874832877e+01 3.139172827016571077e+01 3.334895459986070421e+01 3.274316538196175941e+01 3.246436895946817458e+01 3.072233042569786221e+01 3.240048524391863083e+01 3.233795328816753312e+01 3.143773194096446133e+01 3.204413338756470608e+01 3.151790419793679376e+01 3.315387163895596245e+01 3.268509722054252364e+01 3.025236490912363507e+01 3.149496101947837445e+01 3.287459278733641099e+01 3.160584873043247356e+01 3.162998537502179630e+01 3.278321743145661316e+01 3.279659433715787031e+01 3.083047467667893571e+01 3.438726138058125059e+01 3.090442374776391077e+01 3.164712196270480504e+01 3.319423452980318245e+01 3.004450818352502850e+01 3.044985422007839659e+01 3.078489760609472015e+01 3.134232839442955409e+01 3.110914130922131449e+01 3.194442785770853632e+01 3.063698850391424244e+01 3.167056080195619927e+01 3.203704648599901361e+01 3.251854213529215087e+01 3.254314914884589172e+01 3.218460148080277605e+01 3.003377687212437053e+01 3.153979708083605615e+01 3.003098284304028454e+01 2.990910655261836126e+01 3.066935619455455608e+01 3.377468797294922354e+01 3.107965311258923080e+01 3.214543652724687206e+01 3.279334496121821019e+01 3.052232967560886578e+01 3.016217952433232341e+01 3.194537440771842540e+01 3.319615797459504591e+01 3.043253944505411823e+01 3.030127835113911772e+01 3.300735630675301735e+01 3.112206474341551754e+01 3.107575528399717513e+01 3.174172217036289112e+01 3.533288269811149007e+01 3.142773374171813217e+01 3.287958253735845204e+01 3.039707658890882414e+01 3.435806447666691099e+01 3.164163517787378055e+01 3.188192724578799186e+01 3.270233243576694804e+01 3.338270599129074867e+01 3.096812935539073663e+01 3.244304477248960694e+01 3.196505780636036675e+01 3.160930576174934714e+01 2.979863151979284552e+01 3.127756440202208665e+01 3.266350791479394644e+01 2.973681356982209323e+01 3.201807407076493206e+01 3.200757261555482103e+01 3.099017968170046089e+01 3.278569346549784314e+01 3.169151343811075350e+01 3.065984692636222775e+01 3.369111099534733711e+01 3.298908375799995696e+01 3.002739233390367701e+01 3.298864083014765924e+01 3.186805849806984980e+01 3.214245692112331199e+01 3.239053441037836478e+01 3.206637157608294331e+01 3.269387989562569885e+01 3.160972386926883715e+01 3.081522464211379742e+01 3.340293070107897933e+01 3.182376967735734041e+01 3.166900263146025907e+01 3.287045299152352129e+01 3.222073246173164307e+01 3.101375358029922680e+01 3.170695908994555623e+01 3.360048950033522175e+01 3.197677550375613720e+01 3.271915993225660912e+01 3.234347258571961703e+01 3.228238522970850966e+01 3.210570067359234514e+01 3.168651004723477982e+01 3.059940715416982826e+01 3.128975327181467492e+01 3.139307491684661144e+01 3.269922042915062832e+01 3.255969737898757899e+01 3.153163782570083029e+01 3.146981589249798006e+01 3.014249447217691369e+01 3.005989599146630908e+01 3.151624614742163999e+01 3.287541491104245495e+01 3.091604444547101949e+01 3.154417692380972227e+01 3.125122212998274307e+01 3.039185895219005573e+01 3.311601602787453658e+01 3.435865888231230514e+01 3.351688469447393715e+01 3.361485103827693166e+01 3.357595986532512455e+01 3.426115846473230420e+01 3.222367348796865372e+01 3.320048752361422828e+01 3.223935345275831565e+01 3.463892534339661466e+01 3.152715087816494588e+01 3.320754190449407872e+01 3.034738689348532503e+01 3.429290650432247389e+01 3.402245070728174170e+01 3.202201720451859046e+01 3.319219456417519609e+01 3.293851569133558144e+01 3.374655506299669128e+01 3.163906173236852482e+01 3.296332792249393151e+01 3.112927326625726465e+01 3.336270718905507948e+01 3.139040855109442774e+01 3.349849643182605519e+01 3.141338040201567949e+01 3.286385838336586573e+01 3.314743177957558373e+01 3.154969892886676419e+01 3.340958839070395214e+01 3.227062337012192472e+01 3.311271427459468697e+01 3.195199423804254479e+01 3.460278571004090509e+01 3.445630976208529006e+01 3.246694399696521316e+01 3.344606174895799455e+01 3.606700749260642169e+01 3.364274973031387361e+01 3.577900408550625855e+01 3.481734280830809780e+01 3.474141335577524359e+01 3.632662924157376239e+01 3.531340118748857293e+01 3.340850359441438400e+01 3.526731879420488980e+01 3.550928294497141735e+01 3.407632115115671922e+01 3.377382115976630672e+01 3.560533916428551038e+01 3.524976547611286293e+01 3.640791098258213765e+01 3.501351200933799390e+01 3.577003411583245196e+01 3.573281389056330681e+01 3.598175591354313241e+01 3.325970298285488980e+01 3.404307208343198710e+01 3.550304531732030000e+01 3.550253227041338278e+01 3.753411981468781278e+01 3.603945240682030970e+01 3.415209923331978104e+01 3.562780835915737043e+01 3.641073086055184405e+01 3.451534403281695518e+01 3.558838112044695379e+01 3.329903424232441722e+01 3.697395524359927066e+01 3.613629039150885092e+01 3.413941598030142899e+01 3.663803312065498119e+01 3.431354686460325354e+01 3.568840089446187136e+01 3.479413356650930211e+01 3.538729120836451614e+01 3.477675456213145111e+01 3.495808608712928844e+01 3.646364581679180361e+01 3.363896005659024979e+01 3.458414147663504679e+01 3.582537884769401160e+01 3.249296565668286974e+01 3.685035584141591869e+01 3.426910382032367153e+01 3.313421436147599763e+01 3.579108175956942262e+01 3.498397471952986137e+01 3.709836084246941112e+01 3.494861563068894128e+01 3.412718402312262356e+01 3.220861823992202488e+01 3.554055400482612725e+01 3.459574491615503433e+01 3.503224309504447831e+01 3.606649070073891039e+01 3.636393461934248705e+01 3.762390888272047107e+01 3.423944687102576268e+01 3.484325139729909893e+01 3.427444148583672501e+01 3.439785471483670420e+01 3.597785845216363754e+01 3.631116258562176569e+01 3.530699007534701650e+01 3.552030411783501052e+01 3.376259228526865286e+01 3.618641708502735810e+01 3.323252539735565136e+01 3.618583535184176725e+01 3.456485311771879054e+01 3.344174279524834503e+01 3.575653907805920539e+01 3.429679288805223081e+01 3.418548642012594030e+01 3.482458593665079860e+01 3.478472096695907823e+01 3.515285039202002793e+01 3.594397192448975176e+01 3.465174293877875300e+01 3.302917764047545290e+01 3.485259360437498799e+01 3.535881216253960702e+01 3.395850403484742941e+01 3.438781384051168288e+01 3.616713339607604638e+01 3.180170735200128718e+01 3.548673164900962718e+01 3.589601697704112837e+01 3.319255989704239340e+01 3.261149648132876422e+01 3.743155918831207174e+01 3.502851796223063729e+01 3.504231029213605808e+01 3.439737044308738945e+01 3.539895696673873005e+01 3.358026997061405439e+01 3.385021555574021335e+01 3.577901267032123656e+01 3.532612685406534325e+01 3.674655350369739182e+01 3.669791632285214433e+01 3.707169289599256956e+01 3.538351962227338277e+01 3.319530172724717687e+01 3.575036023147970354e+01 3.468984097801912014e+01 3.638698691395628515e+01 3.535905870129475659e+01 3.265566605391476429e+01 3.565571699145404949e+01 3.674514584173999054e+01 3.488012575209410926e+01 3.803024647545460368e+01 3.519251282630099098e+01 3.564734082785648894e+01 3.619378782113875559e+01 3.610923978229833153e+01 3.552896192016520160e+01 3.835434568153981161e+01 3.447687391636488030e+01 3.853775265992418753e+01 3.772164382524317006e+01 3.564349335657345108e+01 3.681133180733406363e+01 3.324373878774710533e+01 3.648114721987257525e+01 3.420549744356210198e+01 3.487967513414184140e+01 3.640525588280219438e+01 3.425511484330271372e+01 3.692782706730675812e+01 3.645649290806742471e+01 3.676597269950210034e+01 3.606658536904972578e+01 3.576887723661578633e+01 3.671565305717799532e+01 3.591424415181044338e+01 3.522292780047268224e+01 3.597333702143347267e+01 3.561920807492501950e+01 3.585519574175869195e+01 3.601512283498421141e+01 3.442941596661908221e+01 3.611751774930996106e+01 3.361277542594940826e+01 3.689770994953163807e+01 3.891019243471995992e+01 3.802324869259516049e+01 3.754289276988912860e+01 3.708875963430375577e+01 3.512297105815959242e+01 3.675961289493805140e+01 3.734957785643820216e+01 3.892763322325411934e+01 3.554153773674121197e+01 3.827994901546972528e+01 3.799871644443289398e+01 3.815608307995249504e+01 3.969067742677621169e+01 3.867546049411433273e+01 3.706205214505843060e+01 3.656871946404019269e+01 3.759594367679178362e+01 3.788103403444984707e+01 3.795704104094330233e+01 3.710161517093914085e+01 3.790918760290045242e+01 3.735779141436461970e+01 3.706406082463357166e+01 3.778423009083056172e+01 3.624819386790745313e+01 3.681685914226665091e+01 3.582167376961597682e+01 3.926209711086951870e+01 3.572036628883079601e+01 3.930509603683766784e+01 4.062181999390766407e+01 3.849019076871060463e+01 3.956121502073296625e+01 3.635897349239775167e+01 3.837180218794978970e+01 3.934519088558567290e+01 3.981086846218644837e+01 3.881660843462352517e+01 3.896319883531945294e+01 4.117824355419426041e+01 3.924701247517536018e+01 3.817051084705269659e+01 3.794799842098039022e+01 3.811300803988441288e+01 3.813727876763375235e+01 4.077631117711882069e+01 3.840363203084562826e+01 3.910879795742590659e+01 3.900723980666753476e+01 3.812386248957656676e+01 4.023269653172529559e+01 3.987747050523385184e+01 4.025741508098071364e+01 3.980275404244666504e+01 3.909447897598952437e+01 4.214098585477293568e+01 4.006755841426009823e+01 3.830393922517784233e+01 3.953960021988813622e+01 3.586469788871456643e+01 3.891956713512778521e+01 3.967265313854890252e+01 3.950402895896885269e+01 3.966526802709065436e+01 3.913656064347498642e+01 4.042595798087094749e+01 3.888624797511192810e+01 4.145015255998854542e+01 3.666173504867732902e+01 3.781906834935757189e+01 3.962147800406322062e+01 3.910589568468511601e+01 3.842978829491352855e+01 3.822419024153394673e+01 4.001847319669049341e+01 3.910566623501288319e+01 3.965816712936858579e+01 3.896571968164728617e+01 4.040689776143641865e+01 4.022970013970545722e+01 3.855069156054135959e+01 3.739207454488699511e+01 3.844899467959904626e+01 4.005995919162906205e+01 3.917904572392830431e+01 4.038349907737410405e+01 3.889108101417761532e+01 3.885515921168303777e+01 3.784571726909799594e+01 3.901100755184801727e+01 4.037837395778843330e+01 3.891841957035285304e+01 3.720929957498138663e+01 3.758929892826562025e+01 3.975476352468751884e+01 3.761840093111671735e+01 3.753421472671850978e+01 3.771784666487464932e+01 4.000659977693088365e+01 3.924464236632432801e+01 3.919200575244943252e+01 3.960661910232300187e+01 3.861287268771263115e+01 3.907559665600175691e+01 3.884422296802074470e+01 3.968927008569550452e+01 3.939146912533173861e+01 4.023194256720798734e+01 3.781440047222428547e+01 4.072361769844687984e+01 3.700364929583080453e+01 3.89225874961150211
[truncated: 39,836,389 more chars]
