# Supplementary material for: Bayesian inference of kinetic schemes for ion channels by Kalman filtering
Source: eLife. 2022 May 4;11:e62714. doi: 10.7554/eLife.62714 (PMC9342998; doi:10.7554/eLife.62714)
Supplement: Figure 12—source data 7. [file elife-62714-fig12-data7.zip › fluo_full_integrated100.txt]

0.000000000000000000e+00 0.000000000000000000e+00 0.000000000000000000e+00 0.000000000000000000e+00 0.000000000000000000e+00 0.000000000000000000e+00 0.000000000000000000e+00 0.000000000000000000e+00 0.000000000000000000e+00 0.000000000000000000e+00 0.000000000000000000e+00 0.000000000000000000e+00 0.000000000000000000e+00 0.000000000000000000e+00 0.000000000000000000e+00 0.000000000000000000e+00 0.000000000000000000e+00 0.000000000000000000e+00 0.000000000000000000e+00 0.000000000000000000e+00 0.000000000000000000e+00 0.000000000000000000e+00 0.000000000000000000e+00 0.000000000000000000e+00 0.000000000000000000e+00 0.000000000000000000e+00 0.000000000000000000e+00 0.000000000000000000e+00 0.000000000000000000e+00 0.000000000000000000e+00 0.000000000000000000e+00 0.000000000000000000e+00 0.000000000000000000e+00 0.000000000000000000e+00 0.000000000000000000e+00 0.000000000000000000e+00 0.000000000000000000e+00 0.000000000000000000e+00 0.000000000000000000e+00 0.000000000000000000e+00 0.000000000000000000e+00 0.000000000000000000e+00 0.000000000000000000e+00 0.000000000000000000e+00 0.000000000000000000e+00 0.000000000000000000e+00 0.000000000000000000e+00 0.000000000000000000e+00 0.000000000000000000e+00 0.000000000000000000e+00 0.000000000000000000e+00 0.000000000000000000e+00 0.000000000000000000e+00 0.000000000000000000e+00 0.000000000000000000e+00 0.000000000000000000e+00 0.000000000000000000e+00 0.000000000000000000e+00 0.000000000000000000e+00 0.000000000000000000e+00 0.000000000000000000e+00 0.000000000000000000e+00 0.000000000000000000e+00 0.000000000000000000e+00 0.000000000000000000e+00 0.000000000000000000e+00 0.000000000000000000e+00 0.000000000000000000e+00 0.000000000000000000e+00 0.000000000000000000e+00 0.000000000000000000e+00 0.000000000000000000e+00 0.000000000000000000e+00 0.000000000000000000e+00 0.000000000000000000e+00 0.000000000000000000e+00 0.000000000000000000e+00 0.000000000000000000e+00 0.000000000000000000e+00 0.000000000000000000e+00 0.000000000000000000e+00 0.000000000000000000e+00 0.000000000000000000e+00 0.000000000000000000e+00 0.000000000000000000e+00 0.000000000000000000e+00 0.000000000000000000e+00 0.000000000000000000e+00 0.000000000000000000e+00 0.000000000000000000e+00 0.000000000000000000e+00 0.000000000000000000e+00 0.000000000000000000e+00 0.000000000000000000e+00 0.000000000000000000e+00 0.000000000000000000e+00 0.000000000000000000e+00 0.000000000000000000e+00 0.000000000000000000e+00 0.000000000000000000e+00 0.000000000000000000e+00 0.000000000000000000e+00 0.000000000000000000e+00 0.000000000000000000e+00 0.000000000000000000e+00 0.000000000000000000e+00 0.000000000000000000e+00 0.000000000000000000e+00 0.000000000000000000e+00 0.000000000000000000e+00 0.000000000000000000e+00 0.000000000000000000e+00 0.000000000000000000e+00 0.000000000000000000e+00 0.000000000000000000e+00 0.000000000000000000e+00 0.000000000000000000e+00 0.000000000000000000e+00 0.000000000000000000e+00 0.000000000000000000e+00 0.000000000000000000e+00 0.000000000000000000e+00 0.000000000000000000e+00 0.000000000000000000e+00 0.000000000000000000e+00 0.000000000000000000e+00 0.000000000000000000e+00 0.000000000000000000e+00 0.000000000000000000e+00 0.000000000000000000e+00 0.000000000000000000e+00 0.000000000000000000e+00 0.000000000000000000e+00 0.000000000000000000e+00 0.000000000000000000e+00 0.000000000000000000e+00 0.000000000000000000e+00 0.000000000000000000e+00 0.000000000000000000e+00 0.000000000000000000e+00 0.000000000000000000e+00 0.000000000000000000e+00 0.000000000000000000e+00 0.000000000000000000e+00 0.000000000000000000e+00 0.000000000000000000e+00 0.000000000000000000e+00 0.000000000000000000e+00 0.000000000000000000e+00 0.000000000000000000e+00 0.000000000000000000e+00 0.000000000000000000e+00 0.000000000000000000e+00 0.000000000000000000e+00 0.000000000000000000e+00 0.000000000000000000e+00 0.000000000000000000e+00 0.000000000000000000e+00 0.000000000000000000e+00 0.000000000000000000e+00 0.000000000000000000e+00 0.000000000000000000e+00 0.000000000000000000e+00 0.000000000000000000e+00 0.000000000000000000e+00 0.000000000000000000e+00 0.000000000000000000e+00 0.000000000000000000e+00 0.000000000000000000e+00 0.000000000000000000e+00 0.000000000000000000e+00 0.000000000000000000e+00 0.000000000000000000e+00 0.000000000000000000e+00 0.000000000000000000e+00 0.000000000000000000e+00 0.000000000000000000e+00 0.000000000000000000e+00 0.000000000000000000e+00 0.000000000000000000e+00 0.000000000000000000e+00 0.000000000000000000e+00 0.000000000000000000e+00 0.000000000000000000e+00 0.000000000000000000e+00 0.000000000000000000e+00 0.000000000000000000e+00 0.000000000000000000e+00 0.000000000000000000e+00 0.000000000000000000e+00 0.000000000000000000e+00 0.000000000000000000e+00 0.000000000000000000e+00 0.000000000000000000e+00 0.000000000000000000e+00 0.000000000000000000e+00 0.000000000000000000e+00 0.000000000000000000e+00 0.000000000000000000e+00 0.000000000000000000e+00 0.000000000000000000e+00 0.000000000000000000e+00 0.000000000000000000e+00 0.000000000000000000e+00 0.000000000000000000e+00 0.000000000000000000e+00 0.000000000000000000e+00 0.000000000000000000e+00 0.000000000000000000e+00 0.000000000000000000e+00 0.000000000000000000e+00 0.000000000000000000e+00 0.000000000000000000e+00 0.000000000000000000e+00 0.000000000000000000e+00 0.000000000000000000e+00 0.000000000000000000e+00 0.000000000000000000e+00 0.000000000000000000e+00 0.000000000000000000e+00 0.000000000000000000e+00 0.000000000000000000e+00 0.000000000000000000e+00 0.000000000000000000e+00 0.000000000000000000e+00 0.000000000000000000e+00 0.000000000000000000e+00 0.000000000000000000e+00 0.000000000000000000e+00 0.000000000000000000e+00 0.000000000000000000e+00 0.000000000000000000e+00 0.000000000000000000e+00 0.000000000000000000e+00 0.000000000000000000e+00 0.000000000000000000e+00 0.000000000000000000e+00 0.000000000000000000e+00 0.000000000000000000e+00 0.000000000000000000e+00 0.000000000000000000e+00 0.000000000000000000e+00 0.000000000000000000e+00 0.000000000000000000e+00 0.000000000000000000e+00 0.000000000000000000e+00 0.000000000000000000e+00 0.000000000000000000e+00 0.000000000000000000e+00 0.000000000000000000e+00 0.000000000000000000e+00 0.000000000000000000e+00 0.000000000000000000e+00 0.000000000000000000e+00 0.000000000000000000e+00 0.000000000000000000e+00 0.000000000000000000e+00 0.000000000000000000e+00 0.000000000000000000e+00 0.000000000000000000e+00 0.000000000000000000e+00 0.000000000000000000e+00 0.000000000000000000e+00 0.000000000000000000e+00 0.000000000000000000e+00 0.000000000000000000e+00 0.000000000000000000e+00 0.000000000000000000e+00 0.000000000000000000e+00 0.000000000000000000e+00 0.000000000000000000e+00 0.000000000000000000e+00 0.000000000000000000e+00 0.000000000000000000e+00 0.000000000000000000e+00 0.000000000000000000e+00 0.000000000000000000e+00 0.000000000000000000e+00 0.000000000000000000e+00 0.000000000000000000e+00 0.000000000000000000e+00 0.000000000000000000e+00 0.000000000000000000e+00 0.000000000000000000e+00 0.000000000000000000e+00 0.000000000000000000e+00 0.000000000000000000e+00 0.000000000000000000e+00 0.000000000000000000e+00 0.000000000000000000e+00 0.000000000000000000e+00 0.000000000000000000e+00 0.000000000000000000e+00 0.000000000000000000e+00 0.000000000000000000e+00 0.000000000000000000e+00 0.000000000000000000e+00 0.000000000000000000e+00 0.000000000000000000e+00 0.000000000000000000e+00 0.000000000000000000e+00 0.000000000000000000e+00 0.000000000000000000e+00 0.000000000000000000e+00 0.000000000000000000e+00 0.000000000000000000e+00 0.000000000000000000e+00 0.000000000000000000e+00 0.000000000000000000e+00 0.000000000000000000e+00 0.000000000000000000e+00 0.000000000000000000e+00 0.000000000000000000e+00 0.000000000000000000e+00 0.000000000000000000e+00 0.000000000000000000e+00 0.000000000000000000e+00 0.000000000000000000e+00 0.000000000000000000e+00 0.000000000000000000e+00 0.000000000000000000e+00 0.000000000000000000e+00 0.000000000000000000e+00 0.000000000000000000e+00 0.000000000000000000e+00 0.000000000000000000e+00 0.000000000000000000e+00 0.000000000000000000e+00 0.000000000000000000e+00 0.000000000000000000e+00 0.000000000000000000e+00 0.000000000000000000e+00 0.000000000000000000e+00 0.000000000000000000e+00 0.000000000000000000e+00 0.000000000000000000e+00 0.000000000000000000e+00 0.000000000000000000e+00 0.000000000000000000e+00 0.000000000000000000e+00 0.000000000000000000e+00 0.000000000000000000e+00 0.000000000000000000e+00 0.000000000000000000e+00 0.000000000000000000e+00 0.000000000000000000e+00 0.000000000000000000e+00 0.000000000000000000e+00 0.000000000000000000e+00 0.000000000000000000e+00 0.000000000000000000e+00 0.000000000000000000e+00 0.000000000000000000e+00 0.000000000000000000e+00 0.000000000000000000e+00 0.000000000000000000e+00 0.000000000000000000e+00 0.000000000000000000e+00 0.000000000000000000e+00 0.000000000000000000e+00 0.000000000000000000e+00 0.000000000000000000e+00 0.000000000000000000e+00 0.000000000000000000e+00 0.000000000000000000e+00 0.000000000000000000e+00 0.000000000000000000e+00 0.000000000000000000e+00 0.000000000000000000e+00 0.000000000000000000e+00 0.000000000000000000e+00 0.000000000000000000e+00 0.000000000000000000e+00 0.000000000000000000e+00 0.000000000000000000e+00 0.000000000000000000e+00 0.000000000000000000e+00 0.000000000000000000e+00 0.000000000000000000e+00 0.000000000000000000e+00 0.000000000000000000e+00 0.000000000000000000e+00 0.000000000000000000e+00 0.000000000000000000e+00 0.000000000000000000e+00 0.000000000000000000e+00 0.000000000000000000e+00 0.000000000000000000e+00 0.000000000000000000e+00 0.000000000000000000e+00 0.000000000000000000e+00 0.000000000000000000e+00 0.000000000000000000e+00 0.000000000000000000e+00 0.000000000000000000e+00 0.000000000000000000e+00 0.000000000000000000e+00 0.000000000000000000e+00 0.000000000000000000e+00 0.000000000000000000e+00 0.000000000000000000e+00 0.000000000000000000e+00 0.000000000000000000e+00 0.000000000000000000e+00 0.000000000000000000e+00 0.000000000000000000e+00 0.000000000000000000e+00 0.000000000000000000e+00 0.000000000000000000e+00 0.000000000000000000e+00 0.000000000000000000e+00 0.000000000000000000e+00 0.000000000000000000e+00 0.000000000000000000e+00 0.000000000000000000e+00 0.000000000000000000e+00 0.000000000000000000e+00 0.000000000000000000e+00 0.000000000000000000e+00 0.000000000000000000e+00 0.000000000000000000e+00 0.000000000000000000e+00 0.000000000000000000e+00 0.000000000000000000e+00 0.000000000000000000e+00 0.000000000000000000e+00 0.000000000000000000e+00 0.000000000000000000e+00 0.000000000000000000e+00 0.000000000000000000e+00 0.000000000000000000e+00 0.000000000000000000e+00 0.000000000000000000e+00 0.000000000000000000e+00 0.000000000000000000e+00 0.000000000000000000e+00 0.000000000000000000e+00 0.000000000000000000e+00 0.000000000000000000e+00 0.000000000000000000e+00 0.000000000000000000e+00 0.000000000000000000e+00 0.000000000000000000e+00 0.000000000000000000e+00 0.000000000000000000e+00 0.000000000000000000e+00 0.000000000000000000e+00 0.000000000000000000e+00 0.000000000000000000e+00 0.000000000000000000e+00 0.000000000000000000e+00 0.000000000000000000e+00 0.000000000000000000e+00 0.000000000000000000e+00 0.000000000000000000e+00 0.000000000000000000e+00 0.000000000000000000e+00 0.000000000000000000e+00 0.000000000000000000e+00 0.000000000000000000e+00 0.000000000000000000e+00 0.000000000000000000e+00 0.000000000000000000e+00 0.000000000000000000e+00 0.000000000000000000e+00 0.000000000000000000e+00 0.000000000000000000e+00 0.000000000000000000e+00 0.000000000000000000e+00 0.000000000000000000e+00 0.000000000000000000e+00 0.000000000000000000e+00 0.000000000000000000e+00 0.000000000000000000e+00 0.000000000000000000e+00 0.000000000000000000e+00 0.000000000000000000e+00 0.000000000000000000e+00 0.000000000000000000e+00 0.000000000000000000e+00 0.000000000000000000e+00 0.000000000000000000e+00 0.000000000000000000e+00 0.000000000000000000e+00 0.000000000000000000e+00 0.000000000000000000e+00 0.000000000000000000e+00 0.000000000000000000e+00 0.000000000000000000e+00 0.000000000000000000e+00 0.000000000000000000e+00 0.000000000000000000e+00 0.000000000000000000e+00 0.000000000000000000e+00 0.000000000000000000e+00 0.000000000000000000e+00 0.000000000000000000e+00 0.000000000000000000e+00 0.000000000000000000e+00 0.000000000000000000e+00 0.000000000000000000e+00 0.000000000000000000e+00 0.000000000000000000e+00 0.000000000000000000e+00 0.000000000000000000e+00 0.000000000000000000e+00 0.000000000000000000e+00 0.000000000000000000e+00 0.000000000000000000e+00 0.000000000000000000e+00 0.000000000000000000e+00 0.000000000000000000e+00 0.000000000000000000e+00 0.000000000000000000e+00 0.000000000000000000e+00 0.000000000000000000e+00 0.000000000000000000e+00 0.000000000000000000e+00 0.000000000000000000e+00 0.000000000000000000e+00 0.000000000000000000e+00 0.000000000000000000e+00 0.000000000000000000e+00 0.000000000000000000e+00 0.000000000000000000e+00 0.000000000000000000e+00 0.000000000000000000e+00 0.000000000000000000e+00 0.000000000000000000e+00 0.000000000000000000e+00 0.000000000000000000e+00 0.000000000000000000e+00 0.000000000000000000e+00 0.000000000000000000e+00 0.000000000000000000e+00 0.000000000000000000e+00 0.000000000000000000e+00 0.000000000000000000e+00 0.000000000000000000e+00 0.000000000000000000e+00 0.000000000000000000e+00 0.000000000000000000e+00 0.000000000000000000e+00 0.000000000000000000e+00 0.000000000000000000e+00 0.000000000000000000e+00 0.000000000000000000e+00 0.000000000000000000e+00 0.000000000000000000e+00 0.000000000000000000e+00 0.000000000000000000e+00 0.000000000000000000e+00 0.000000000000000000e+00 0.000000000000000000e+00 0.000000000000000000e+00 0.000000000000000000e+00 0.000000000000000000e+00 0.000000000000000000e+00 0.000000000000000000e+00 0.000000000000000000e+00 0.000000000000000000e+00 0.000000000000000000e+00 0.000000000000000000e+00 0.000000000000000000e+00 0.000000000000000000e+00 0.000000000000000000e+00 0.000000000000000000e+00 0.000000000000000000e+00 0.000000000000000000e+00 0.000000000000000000e+00 0.000000000000000000e+00 0.000000000000000000e+00 0.000000000000000000e+00 0.000000000000000000e+00 0.000000000000000000e+00 0.000000000000000000e+00 0.000000000000000000e+00 0.000000000000000000e+00 0.000000000000000000e+00 0.000000000000000000e+00 0.000000000000000000e+00 0.000000000000000000e+00 0.000000000000000000e+00 0.000000000000000000e+00 0.000000000000000000e+00 0.000000000000000000e+00 0.000000000000000000e+00 0.000000000000000000e+00 0.000000000000000000e+00 0.000000000000000000e+00 0.000000000000000000e+00 0.000000000000000000e+00 0.000000000000000000e+00 0.000000000000000000e+00 0.000000000000000000e+00 0.000000000000000000e+00 0.000000000000000000e+00 0.000000000000000000e+00 0.000000000000000000e+00 0.000000000000000000e+00 0.000000000000000000e+00 0.000000000000000000e+00 0.000000000000000000e+00 0.000000000000000000e+00 0.000000000000000000e+00 0.000000000000000000e+00 0.000000000000000000e+00 0.000000000000000000e+00 0.000000000000000000e+00 0.000000000000000000e+00 0.000000000000000000e+00 0.000000000000000000e+00 0.000000000000000000e+00 0.000000000000000000e+00 0.000000000000000000e+00 0.000000000000000000e+00 0.000000000000000000e+00 0.000000000000000000e+00 0.000000000000000000e+00 0.000000000000000000e+00 0.000000000000000000e+00 0.000000000000000000e+00 0.000000000000000000e+00 0.000000000000000000e+00 0.000000000000000000e+00 0.000000000000000000e+00 0.000000000000000000e+00 0.000000000000000000e+00 0.000000000000000000e+00 0.000000000000000000e+00 0.000000000000000000e+00 0.000000000000000000e+00 0.000000000000000000e+00 0.000000000000000000e+00 0.000000000000000000e+00 0.000000000000000000e+00 0.000000000000000000e+00 0.000000000000000000e+00 0.000000000000000000e+00 0.000000000000000000e+00 0.000000000000000000e+00 0.000000000000000000e+00 0.000000000000000000e+00 0.000000000000000000e+00 0.000000000000000000e+00 0.000000000000000000e+00 0.000000000000000000e+00 0.000000000000000000e+00 0.000000000000000000e+00 0.000000000000000000e+00 0.000000000000000000e+00 0.000000000000000000e+00 0.000000000000000000e+00 0.000000000000000000e+00 0.000000000000000000e+00 0.000000000000000000e+00 0.000000000000000000e+00 0.000000000000000000e+00 0.000000000000000000e+00 0.000000000000000000e+00 0.000000000000000000e+00 0.000000000000000000e+00 0.000000000000000000e+00 0.000000000000000000e+00 0.000000000000000000e+00 0.000000000000000000e+00 0.000000000000000000e+00 0.000000000000000000e+00 0.000000000000000000e+00 0.000000000000000000e+00 0.000000000000000000e+00 0.000000000000000000e+00 0.000000000000000000e+00 0.000000000000000000e+00 0.000000000000000000e+00 0.000000000000000000e+00 0.000000000000000000e+00 0.000000000000000000e+00 0.000000000000000000e+00 0.000000000000000000e+00 0.000000000000000000e+00 0.000000000000000000e+00 0.000000000000000000e+00 0.000000000000000000e+00 0.000000000000000000e+00 0.000000000000000000e+00 0.000000000000000000e+00 0.000000000000000000e+00 0.000000000000000000e+00 0.000000000000000000e+00 0.000000000000000000e+00 0.000000000000000000e+00 0.000000000000000000e+00 0.000000000000000000e+00 0.000000000000000000e+00 0.000000000000000000e+00 0.000000000000000000e+00 0.000000000000000000e+00 0.000000000000000000e+00 0.000000000000000000e+00 0.000000000000000000e+00 0.000000000000000000e+00 0.000000000000000000e+00 0.000000000000000000e+00 0.000000000000000000e+00 0.000000000000000000e+00 0.000000000000000000e+00 0.000000000000000000e+00 0.000000000000000000e+00 0.000000000000000000e+00 0.000000000000000000e+00 0.000000000000000000e+00 0.000000000000000000e+00 0.000000000000000000e+00 0.000000000000000000e+00 0.000000000000000000e+00 0.000000000000000000e+00 0.000000000000000000e+00 0.000000000000000000e+00 0.000000000000000000e+00 0.000000000000000000e+00 0.000000000000000000e+00 0.000000000000000000e+00 0.000000000000000000e+00 0.000000000000000000e+00 0.000000000000000000e+00 0.000000000000000000e+00 0.000000000000000000e+00 0.000000000000000000e+00 0.000000000000000000e+00 0.000000000000000000e+00 0.000000000000000000e+00 0.000000000000000000e+00 0.000000000000000000e+00 0.000000000000000000e+00 0.000000000000000000e+00 0.000000000000000000e+00 0.000000000000000000e+00 0.000000000000000000e+00 0.000000000000000000e+00 0.000000000000000000e+00 0.000000000000000000e+00 0.000000000000000000e+00 0.000000000000000000e+00 0.000000000000000000e+00 0.000000000000000000e+00 0.000000000000000000e+00 0.000000000000000000e+00 0.000000000000000000e+00 0.000000000000000000e+00 0.000000000000000000e+00 0.000000000000000000e+00 0.000000000000000000e+00 0.000000000000000000e+00 0.000000000000000000e+00 0.000000000000000000e+00 0.000000000000000000e+00 0.000000000000000000e+00 0.000000000000000000e+00 0.000000000000000000e+00 0.000000000000000000e+00 0.000000000000000000e+00 0.000000000000000000e+00 0.000000000000000000e+00 0.000000000000000000e+00 0.000000000000000000e+00 0.000000000000000000e+00 0.000000000000000000e+00 0.000000000000000000e+00 0.000000000000000000e+00 0.000000000000000000e+00 0.000000000000000000e+00 0.000000000000000000e+00 0.000000000000000000e+00 0.000000000000000000e+00 0.000000000000000000e+00 0.000000000000000000e+00 0.000000000000000000e+00 0.000000000000000000e+00 0.000000000000000000e+00 0.000000000000000000e+00 0.000000000000000000e+00 0.000000000000000000e+00 0.000000000000000000e+00 0.000000000000000000e+00 0.000000000000000000e+00 0.000000000000000000e+00 0.000000000000000000e+00 0.000000000000000000e+00 0.000000000000000000e+00 0.000000000000000000e+00 0.000000000000000000e+00 0.000000000000000000e+00 0.000000000000000000e+00 0.000000000000000000e+00 0.000000000000000000e+00 0.000000000000000000e+00 0.000000000000000000e+00 0.000000000000000000e+00 0.000000000000000000e+00 0.000000000000000000e+00 0.000000000000000000e+00 0.000000000000000000e+00 0.000000000000000000e+00 0.000000000000000000e+00 0.000000000000000000e+00 0.000000000000000000e+00 0.000000000000000000e+00 0.000000000000000000e+00 0.000000000000000000e+00 0.000000000000000000e+00 0.000000000000000000e+00 0.000000000000000000e+00 0.000000000000000000e+00 0.000000000000000000e+00 0.000000000000000000e+00 0.000000000000000000e+00 0.000000000000000000e+00 0.000000000000000000e+00 0.000000000000000000e+00 0.000000000000000000e+00 0.000000000000000000e+00 0.000000000000000000e+00 0.000000000000000000e+00 0.000000000000000000e+00 0.000000000000000000e+00 0.000000000000000000e+00 0.000000000000000000e+00 0.000000000000000000e+00 0.000000000000000000e+00 0.000000000000000000e+00 0.000000000000000000e+00 0.000000000000000000e+00 0.000000000000000000e+00 0.000000000000000000e+00 0.000000000000000000e+00 0.000000000000000000e+00 0.000000000000000000e+00 0.000000000000000000e+00 0.000000000000000000e+00 0.000000000000000000e+00 0.000000000000000000e+00 0.000000000000000000e+00 0.000000000000000000e+00 0.000000000000000000e+00 0.000000000000000000e+00 0.000000000000000000e+00 0.000000000000000000e+00 0.000000000000000000e+00 0.000000000000000000e+00 0.000000000000000000e+00 0.000000000000000000e+00 0.000000000000000000e+00 0.000000000000000000e+00 0.000000000000000000e+00 0.000000000000000000e+00 0.000000000000000000e+00 0.000000000000000000e+00 0.000000000000000000e+00 0.000000000000000000e+00 0.000000000000000000e+00 0.000000000000000000e+00 0.000000000000000000e+00 0.000000000000000000e+00 0.000000000000000000e+00 0.000000000000000000e+00 0.000000000000000000e+00 0.000000000000000000e+00 0.000000000000000000e+00 0.000000000000000000e+00 0.000000000000000000e+00 0.000000000000000000e+00 0.000000000000000000e+00 0.000000000000000000e+00 0.000000000000000000e+00 0.000000000000000000e+00 0.000000000000000000e+00 0.000000000000000000e+00 0.000000000000000000e+00 0.000000000000000000e+00 0.000000000000000000e+00 0.000000000000000000e+00 0.000000000000000000e+00 0.000000000000000000e+00 0.000000000000000000e+00 0.000000000000000000e+00 0.000000000000000000e+00 0.000000000000000000e+00 0.000000000000000000e+00 0.000000000000000000e+00 0.000000000000000000e+00 0.000000000000000000e+00 0.000000000000000000e+00 0.000000000000000000e+00 0.000000000000000000e+00 0.000000000000000000e+00 0.000000000000000000e+00 0.000000000000000000e+00 0.000000000000000000e+00 0.000000000000000000e+00 0.000000000000000000e+00 0.000000000000000000e+00 0.000000000000000000e+00 0.000000000000000000e+00 0.000000000000000000e+00 0.000000000000000000e+00 0.000000000000000000e+00 0.000000000000000000e+00 0.000000000000000000e+00 0.000000000000000000e+00 0.000000000000000000e+00 0.000000000000000000e+00 0.000000000000000000e+00 0.000000000000000000e+00 0.000000000000000000e+00 0.000000000000000000e+00 0.000000000000000000e+00 0.000000000000000000e+00 0.000000000000000000e+00 0.000000000000000000e+00 0.000000000000000000e+00 0.000000000000000000e+00 0.000000000000000000e+00 0.000000000000000000e+00 0.000000000000000000e+00 0.000000000000000000e+00 0.000000000000000000e+00 0.000000000000000000e+00 0.000000000000000000e+00 0.000000000000000000e+00 0.000000000000000000e+00 0.000000000000000000e+00 0.000000000000000000e+00 0.000000000000000000e+00 0.000000000000000000e+00 0.000000000000000000e+00 0.000000000000000000e+00 0.000000000000000000e+00 0.000000000000000000e+00 0.000000000000000000e+00 0.000000000000000000e+00 0.000000000000000000e+00 0.000000000000000000e+00 0.000000000000000000e+00 0.000000000000000000e+00 0.000000000000000000e+00 0.000000000000000000e+00 0.000000000000000000e+00 0.000000000000000000e+00 0.000000000000000000e+00 0.000000000000000000e+00 0.000000000000000000e+00 0.000000000000000000e+00 0.000000000000000000e+00 0.000000000000000000e+00 0.000000000000000000e+00 0.000000000000000000e+00 0.000000000000000000e+00 0.000000000000000000e+00 0.000000000000000000e+00 0.000000000000000000e+00 0.000000000000000000e+00 0.000000000000000000e+00 0.000000000000000000e+00 0.000000000000000000e+00 0.000000000000000000e+00 0.000000000000000000e+00 0.000000000000000000e+00 0.000000000000000000e+00 0.000000000000000000e+00 0.000000000000000000e+00 0.000000000000000000e+00 0.000000000000000000e+00 0.000000000000000000e+00 0.000000000000000000e+00 0.000000000000000000e+00 0.000000000000000000e+00 0.000000000000000000e+00 0.000000000000000000e+00 0.000000000000000000e+00 0.000000000000000000e+00 0.000000000000000000e+00 0.000000000000000000e+00 0.000000000000000000e+00 0.000000000000000000e+00 0.000000000000000000e+00 0.000000000000000000e+00 0.000000000000000000e+00 0.000000000000000000e+00 0.000000000000000000e+00 0.000000000000000000e+00 0.000000000000000000e+00 0.000000000000000000e+00 0.000000000000000000e+00 0.000000000000000000e+00 0.000000000000000000e+00 3.000000000000000000e+00 9.000000000000000000e+00 2.100000000000000000e+01 3.700000000000000000e+01 4.400000000000000000e+01 5.600000000000000000e+01 8.200000000000000000e+01 1.170000000000000000e+02 1.430000000000000000e+02 1.780000000000000000e+02 2.110000000000000000e+02 2.450000000000000000e+02 2.620000000000000000e+02 2.830000000000000000e+02 3.220000000000000000e+02 3.610000000000000000e+02 3.730000000000000000e+02 3.760000000000000000e+02 4.080000000000000000e+02 4.380000000000000000e+02 4.600000000000000000e+02 4.890000000000000000e+02 4.880000000000000000e+02 5.460000000000000000e+02 5.570000000000000000e+02 5.770000000000000000e+02 6.170000000000000000e+02 6.450000000000000000e+02 6.780000000000000000e+02 7.030000000000000000e+02 7.280000000000000000e+02 7.710000000000000000e+02 8.180000000000000000e+02 8.450000000000000000e+02 8.650000000000000000e+02 8.980000000000000000e+02 9.130000000000000000e+02 9.480000000000000000e+02 9.850000000000000000e+02 1.000000000000000000e+03 1.021000000000000000e+03 1.027000000000000000e+03 1.032000000000000000e+03 1.049000000000000000e+03 1.064000000000000000e+03 1.079000000000000000e+03 1.121000000000000000e+03 1.134000000000000000e+03 1.138000000000000000e+03 1.143000000000000000e+03 1.173000000000000000e+03 1.180000000000000000e+03 1.206000000000000000e+03 1.214000000000000000e+03 1.238000000000000000e+03 1.241000000000000000e+03 1.248000000000000000e+03 1.251000000000000000e+03 1.264000000000000000e+03 1.286000000000000000e+03 1.279000000000000000e+03 1.312000000000000000e+03 1.323000000000000000e+03 1.338000000000000000e+03 1.369000000000000000e+03 1.405000000000000000e+03 1.397000000000000000e+03 1.420000000000000000e+03 1.432000000000000000e+03 1.457000000000000000e+03 1.455000000000000000e+03 1.454000000000000000e+03 1.483000000000000000e+03 1.483000000000000000e+03 1.500000000000000000e+03 1.495000000000000000e+03 1.541000000000000000e+03 1.536000000000000000e+03 1.562000000000000000e+03 1.562000000000000000e+03 1.580000000000000000e+03 1.592000000000000000e+03 1.598000000000000000e+03 1.624000000000000000e+03 1.617000000000000000e+03 1.641000000000000000e+03 1.668000000000000000e+03 1.693000000000000000e+03 1.707000000000000000e+03 1.717000000000000000e+03 1.756000000000000000e+03 1.761000000000000000e+03 1.766000000000000000e+03 1.748000000000000000e+03 1.768000000000000000e+03 1.746000000000000000e+03 1.702000000000000000e+03 1.696000000000000000e+03 1.660000000000000000e+03 1.664000000000000000e+03 1.648000000000000000e+03 1.648000000000000000e+03 1.666000000000000000e+03 1.696000000000000000e+03 1.679000000000000000e+03 1.714000000000000000e+03 1.751000000000000000e+03 1.753000000000000000e+03 1.756000000000000000e+03 1.771000000000000000e+03 1.750000000000000000e+03 1.750000000000000000e+03 1.758000000000000000e+03 1.765000000000000000e+03 1.790000000000000000e+03 1.781000000000000000e+03 1.787000000000000000e+03 1.799000000000000000e+03 1.818000000000000000e+03 1.849000000000000000e+03 1.874000000000000000e+03 1.905000000000000000e+03 1.896000000000000000e+03 1.916000000000000000e+03 1.898000000000000000e+03 1.919000000000000000e+03 1.943000000000000000e+03 1.916000000000000000e+03 1.905000000000000000e+03 1.896000000000000000e+03 1.883000000000000000e+03 1.860000000000000000e+03 1.849000000000000000e+03 1.841000000000000000e+03 1.888000000000000000e+03 1.852000000000000000e+03 1.852000000000000000e+03 1.878000000000000000e+03 1.929000000000000000e+03 1.954000000000000000e+03 1.967000000000000000e+03 1.970000000000000000e+03 1.970000000000000000e+03 1.970000000000000000e+03 1.954000000000000000e+03 2.000000000000000000e+03 2.018000000000000000e+03 2.020000000000000000e+03 1.991000000000000000e+03 1.999000000000000000e+03 2.059000000000000000e+03 2.088000000000000000e+03 2.087000000000000000e+03 2.111000000000000000e+03 2.132000000000000000e+03 2.107000000000000000e+03 2.123000000000000000e+03 2.142000000000000000e+03 2.154000000000000000e+03 2.141000000000000000e+03 2.100000000000000000e+03 2.112000000000000000e+03 2.133000000000000000e+03 2.164000000000000000e+03 2.140000000000000000e+03 2.185000000000000000e+03 2.189000000000000000e+03 2.185000000000000000e+03 2.174000000000000000e+03 2.185000000000000000e+03 2.186000000000000000e+03 2.163000000000000000e+03 2.167000000000000000e+03 2.131000000000000000e+03 2.134000000000000000e+03 2.094000000000000000e+03 2.084000000000000000e+03 2.083000000000000000e+03 2.118000000000000000e+03 2.105000000000000000e+03 2.106000000000000000e+03 2.129000000000000000e+03 2.132000000000000000e+03 2.162000000000000000e+03 2.199000000000000000e+03 2.202000000000000000e+03 2.185000000000000000e+03 2.187000000000000000e+03 2.155000000000000000e+03 2.181000000000000000e+03 2.196000000000000000e+03 2.170000000000000000e+03 2.206000000000000000e+03 2.201000000000000000e+03 2.193000000000000000e+03 2.186000000000000000e+03 2.222000000000000000e+03 2.254000000000000000e+03 2.277000000000000000e+03 2.298000000000000000e+03 2.268000000000000000e+03 2.294000000000000000e+03 2.294000000000000000e+03 2.324000000000000000e+03 2.283000000000000000e+03 2.276000000000000000e+03 2.288000000000000000e+03 2.291000000000000000e+03 2.280000000000000000e+03 2.236000000000000000e+03 2.257000000000000000e+03 2.247000000000000000e+03 2.232000000000000000e+03 2.224000000000000000e+03 2.262000000000000000e+03 2.249000000000000000e+03 2.250000000000000000e+03 2.257000000000000000e+03 2.255000000000000000e+03 2.297000000000000000e+03 2.292000000000000000e+03 2.302000000000000000e+03 2.305000000000000000e+03 2.307000000000000000e+03 2.295000000000000000e+03 2.310000000000000000e+03 2.303000000000000000e+03 2.303000000000000000e+03 2.289000000000000000e+03 2.276000000000000000e+03 2.279000000000000000e+03 2.286000000000000000e+03 2.276000000000000000e+03 2.256000000000000000e+03 2.229000000000000000e+03 2.217000000000000000e+03 2.185000000000000000e+03 2.162000000000000000e+03 2.159000000000000000e+03 2.154000000000000000e+03 2.135000000000000000e+03 2.148000000000000000e+03 2.135000000000000000e+03 2.161000000000000000e+03 2.194000000000000000e+03 2.214000000000000000e+03 2.233000000000000000e+03 2.247000000000000000e+03 2.279000000000000000e+03 2.278000000000000000e+03 2.282000000000000000e+03 2.298000000000000000e+03 2.289000000000000000e+03 2.264000000000000000e+03 2.270000000000000000e+03 2.260000000000000000e+03 2.234000000000000000e+03 2.222000000000000000e+03 2.210000000000000000e+03 2.212000000000000000e+03 2.224000000000000000e+03 2.217000000000000000e+03 2.179000000000000000e+03 2.196000000000000000e+03 2.190000000000000000e+03 2.203000000000000000e+03 2.206000000000000000e+03 2.200000000000000000e+03 2.208000000000000000e+03 2.163000000000000000e+03 2.150000000000000000e+03 2.139000000000000000e+03 2.190000000000000000e+03 2.181000000000000000e+03 2.177000000000000000e+03 2.168000000000000000e+03 2.153000000000000000e+03 2.162000000000000000e+03 2.187000000000000000e+03 2.213000000000000000e+03 2.191000000000000000e+03 2.167000000000000000e+03 2.127000000000000000e+03 2.119000000000000000e+03 2.096000000000000000e+03 2.131000000000000000e+03 2.171000000000000000e+03 2.151000000000000000e+03 2.101000000000000000e+03 2.100000000000000000e+03 2.126000000000000000e+03 2.158000000000000000e+03 2.197000000000000000e+03 2.235000000000000000e+03 2.253000000000000000e+03 2.201000000000000000e+03 2.210000000000000000e+03 2.241000000000000000e+03 2.276000000000000000e+03 2.273000000000000000e+03 2.220000000000000000e+03 2.230000000000000000e+03 2.226000000000000000e+03 2.207000000000000000e+03 2.207000000000000000e+03 2.229000000000000000e+03 2.219000000000000000e+03 2.181000000000000000e+03 2.183000000000000000e+03 2.185000000000000000e+03 2.220000000000000000e+03 2.222000000000000000e+03 2.241000000000000000e+03 2.254000000000000000e+03 2.251000000000000000e+03 2.261000000000000000e+03 2.257000000000000000e+03 2.259000000000000000e+03 2.310000000000000000e+03 2.369000000000000000e+03 2.361000000000000000e+03 2.370000000000000000e+03 2.362000000000000000e+03 2.389000000000000000e+03 2.350000000000000000e+03 2.325000000000000000e+03 2.333000000000000000e+03 2.306000000000000000e+03 2.277000000000000000e+03 2.247000000000000000e+03 2.239000000000000000e+03 2.240000000000000000e+03 2.218000000000000000e+03 2.208000000000000000e+03 2.238000000000000000e+03 2.262000000000000000e+03 2.255000000000000000e+03 2.261000000000000000e+03 2.263000000000000000e+03 2.295000000000000000e+03 2.321000000000000000e+03 2.323000000000000000e+03 2.330000000000000000e+03 2.335000000000000000e+03 2.338000000000000000e+03 2.341000000000000000e+03 2.361000000000000000e+03 2.378000000000000000e+03 2.358000000000000000e+03 2.339000000000000000e+03 2.324000000000000000e+03 2.347000000000000000e+03 2.337000000000000000e+03 2.346000000000000000e+03 2.329000000000000000e+03 2.327000000000000000e+03 2.297000000000000000e+03 2.294000000000000000e+03 2.310000000000000000e+03 2.382000000000000000e+03 2.407000000000000000e+03 2.400000000000000000e+03 2.395000000000000000e+03 2.418000000000000000e+03 2.421000000000000000e+03 2.432000000000000000e+03 2.454000000000000000e+03 2.471000000000000000e+03 2.467000000000000000e+03 2.427000000000000000e+03 2.389000000000000000e+03 2.400000000000000000e+03 2.390000000000000000e+03 2.347000000000000000e+03 2.346000000000000000e+03 2.318000000000000000e+03 2.316000000000000000e+03 2.316000000000000000e+03 2.300000000000000000e+03 2.297000000000000000e+03 2.337000000000000000e+03 2.317000000000000000e+03 2.319000000000000000e+03 2.323000000000000000e+03 2.348000000000000000e+03 2.383000000000000000e+03 2.371000000000000000e+03 2.383000000000000000e+03 2.394000000000000000e+03 2.421000000000000000e+03 2.373000000000000000e+03 2.426000000000000000e+03 2.459000000000000000e+03 2.465000000000000000e+03 2.439000000000000000e+03 2.439000000000000000e+03 2.459000000000000000e+03 2.432000000000000000e+03 2.414000000000000000e+03 2.389000000000000000e+03 2.397000000000000000e+03 2.373000000000000000e+03 2.306000000000000000e+03 2.302000000000000000e+03 2.299000000000000000e+03 2.317000000000000000e+03 2.330000000000000000e+03 2.350000000000000000e+03 2.338000000000000000e+03 2.327000000000000000e+03 2.319000000000000000e+03 2.299000000000000000e+03 2.321000000000000000e+03 2.316000000000000000e+03 2.333000000000000000e+03 2.299000000000000000e+03 2.253000000000000000e+03 2.264000000000000000e+03 2.290000000000000000e+03 2.298000000000000000e+03 2.340000000000000000e+03 2.319000000000000000e+03 2.328000000000000000e+03 2.343000000000000000e+03 2.351000000000000000e+03 2.362000000000000000e+03 2.401000000000000000e+03 2.452000000000000000e+03 2.460000000000000000e+03 2.478000000000000000e+03 2.472000000000000000e+03 2.517000000000000000e+03 2.537000000000000000e+03 2.516000000000000000e+03 2.513000000000000000e+03 2.503000000000000000e+03 2.527000000000000000e+03 2.505000000000000000e+03 2.492000000000000000e+03 2.470000000000000000e+03 2.466000000000000000e+03 2.437000000000000000e+03 2.441000000000000000e+03 2.461000000000000000e+03 2.438000000000000000e+03 2.448000000000000000e+03 2.405000000000000000e+03 2.389000000000000000e+03 2.377000000000000000e+03 2.406000000000000000e+03 2.405000000000000000e+03 2.392000000000000000e+03 2.355000000000000000e+03 2.347000000000000000e+03 2.397000000000000000e+03 2.402000000000000000e+03 2.406000000000000000e+03 2.430000000000000000e+03 2.457000000000000000e+03 2.451000000000000000e+03 2.446000000000000000e+03 2.455000000000000000e+03 2.493000000000000000e+03 2.474000000000000000e+03 2.435000000000000000e+03 2.432000000000000000e+03 2.423000000000000000e+03 2.415000000000000000e+03 2.390000000000000000e+03 2.392000000000000000e+03 2.366000000000000000e+03 2.388000000000000000e+03 2.380000000000000000e+03 2.403000000000000000e+03 2.418000000000000000e+03 2.448000000000000000e+03 2.456000000000000000e+03 2.461000000000000000e+03 2.487000000000000000e+03 2.485000000000000000e+03 2.493000000000000000e+03 2.511000000000000000e+03 2.510000000000000000e+03 2.489000000000000000e+03 2.506000000000000000e+03 2.512000000000000000e+03 2.487000000000000000e+03 2.475000000000000000e+03 2.452000000000000000e+03 2.466000000000000000e+03 2.487000000000000000e+03 2.491000000000000000e+03 2.496000000000000000e+03 2.495000000000000000e+03 2.511000000000000000e+03 2.485000000000000000e+03 2.468000000000000000e+03 2.460000000000000000e+03 2.452000000000000000e+03 2.433000000000000000e+03 2.456000000000000000e+03 2.480000000000000000e+03 2.465000000000000000e+03 2.501000000000000000e+03 2.478000000000000000e+03 2.484000000000000000e+03 2.516000000000000000e+03 2.531000000000000000e+03 2.562000000000000000e+03 2.547000000000000000e+03 2.501000000000000000e+03 2.485000000000000000e+03 2.471000000000000000e+03 2.441000000000000000e+03 2.439000000000000000e+03 2.447000000000000000e+03 2.456000000000000000e+03 2.467000000000000000e+03 2.442000000000000000e+03 2.458000000000000000e+03 2.446000000000000000e+03 2.440000000000000000e+03 2.424000000000000000e+03 2.448000000000000000e+03 2.427000000000000000e+03 2.432000000000000000e+03 2.407000000000000000e+03 2.395000000000000000e+03 2.442000000000000000e+03 2.436000000000000000e+03 2.455000000000000000e+03 2.479000000000000000e+03 2.508000000000000000e+03 2.517000000000000000e+03 2.543000000000000000e+03 2.547000000000000000e+03 2.566000000000000000e+03 2.608000000000000000e+03 2.594000000000000000e+03 2.586000000000000000e+03 2.594000000000000000e+03 2.579000000000000000e+03 2.585000000000000000e+03 2.554000000000000000e+03 2.604000000000000000e+03 2.585000000000000000e+03 2.572000000000000000e+03 2.564000000000000000e+03 2.568000000000000000e+03 2.553000000000000000e+03 2.575000000000000000e+03 2.582000000000000000e+03 2.565000000000000000e+03 2.548000000000000000e+03 2.500000000000000000e+03 2.469000000000000000e+03 2.492000000000000000e+03 2.471000000000000000e+03 2.480000000000000000e+03 2.480000000000000000e+03 2.451000000000000000e+03 2.455000000000000000e+03 2.468000000000000000e+03 2.488000000000000000e+03 2.531000000000000000e+03 2.568000000000000000e+03 2.576000000000000000e+03 2.639000000000000000e+03 2.631000000000000000e+03 2.619000000000000000e+03 2.630000000000000000e+03 2.607000000000000000e+03 2.609000000000000000e+03 2.622000000000000000e+03 2.611000000000000000e+03 2.589000000000000000e+03 2.592000000000000000e+03 2.546000000000000000e+03 2.561000000000000000e+03 2.545000000000000000e+03 2.526000000000000000e+03 2.546000000000000000e+03 2.547000000000000000e+03 2.513000000000000000e+03 2.519000000000000000e+03 2.526000000000000000e+03 2.498000000000000000e+03 2.480000000000000000e+03 2.476000000000000000e+03 2.493000000000000000e+03 2.465000000000000000e+03 2.460000000000000000e+03 2.481000000000000000e+03 2.492000000000000000e+03 2.476000000000000000e+03 2.468000000000000000e+03 2.468000000000000000e+03 2.452000000000000000e+03 2.404000000000000000e+03 2.411000000000000000e+03 2.455000000000000000e+03 2.435000000000000000e+03 2.434000000000000000e+03 2.426000000000000000e+03 2.413000000000000000e+03 2.412000000000000000e+03 2.396000000000000000e+03 2.415000000000000000e+03 2.443000000000000000e+03 2.450000000000000000e+03 2.441000000000000000e+03 2.432000000000000000e+03 2.409000000000000000e+03 2.404000000000000000e+03 2.384000000000000000e+03 2.415000000000000000e+03 2.467000000000000000e+03 2.462000000000000000e+03 2.494000000000000000e+03 2.460000000000000000e+03 2.462000000000000000e+03 2.496000000000000000e+03 2.503000000000000000e+03 2.533000000000000000e+03 2.575000000000000000e+03 2.566000000000000000e+03 2.539000000000000000e+03 2.524000000000000000e+03 2.510000000000000000e+03 2.529000000000000000e+03 2.520000000000000000e+03 2.523000000000000000e+03 2.528000000000000000e+03 2.475000000000000000e+03 2.486000000000000000e+03 2.485000000000000000e+03 2.482000000000000000e+03 2.502000000000000000e+03 2.515000000000000000e+03 2.486000000000000000e+03 2.495000000000000000e+03 2.504000000000000000e+03 2.493000000000000000e+03 2.531000000000000000e+03 2.506000000000000000e+03 2.491000000000000000e+03 2.519000000000000000e+03 2.495000000000000000e+03 2.475000000000000000e+03 2.490000000000000000e+03 2.491000000000000000e+03 2.496000000000000000e+03 2.501000000000000000e+03 2.486000000000000000e+03 2.486000000000000000e+03 2.500000000000000000e+03 2.479000000000000000e+03 2.495000000000000000e+03 2.512000000000000000e+03 2.524000000000000000e+03 2.520000000000000000e+03 2.519000000000000000e+03 2.504000000000000000e+03 2.521000000000000000e+03 2.500000000000000000e+03 2.531000000000000000e+03 2.542000000000000000e+03 2.515000000000000000e+03 2.522000000000000000e+03 2.496000000000000000e+03 2.502000000000000000e+03 2.506000000000000000e+03 2.500000000000000000e+03 2.521000000000000000e+03 2.540000000000000000e+03 2.546000000000000000e+03 2.557000000000000000e+03 2.574000000000000000e+03 2.581000000000000000e+03 2.560000000000000000e+03 2.576000000000000000e+03 2.571000000000000000e+03 2.566000000000000000e+03 2.556000000000000000e+03 2.559000000000000000e+03 2.526000000000000000e+03 2.524000000000000000e+03 2.521000000000000000e+03 2.545000000000000000e+03 2.587000000000000000e+03 2.577000000000000000e+03 2.554000000000000000e+03 2.569000000000000000e+03 2.566000000000000000e+03 2.578000000000000000e+03 2.610000000000000000e+03 2.613000000000000000e+03 2.601000000000000000e+03 2.585000000000000000e+03 2.577000000000000000e+03 2.589000000000000000e+03 2.588000000000000000e+03 2.586000000000000000e+03 2.549000000000000000e+03 2.537000000000000000e+03 2.520000000000000000e+03 2.499000000000000000e+03 2.526000000000000000e+03 2.501000000000000000e+03 2.493000000000000000e+03 2.485000000000000000e+03 2.475000000000000000e+03 2.481000000000000000e+03 2.501000000000000000e+03 2.471000000000000000e+03 2.410000000000000000e+03 2.386000000000000000e+03 2.410000000000000000e+03 2.390000000000000000e+03 2.353000000000000000e+03 2.354000000000000000e+03 2.379000000000000000e+03 2.335000000000000000e+03 2.308000000000000000e+03 2.277000000000000000e+03 2.314000000000000000e+03 2.371000000000000000e+03 2.352000000000000000e+03 2.363000000000000000e+03 2.422000000000000000e+03 2.417000000000000000e+03 2.393000000000000000e+03 2.409000000000000000e+03 2.431000000000000000e+03 2.476000000000000000e+03 2.442000000000000000e+03 2.394000000000000000e+03 2.377000000000000000e+03 2.390000000000000000e+03 2.369000000000000000e+03 2.368000000000000000e+03 2.351000000000000000e+03 2.321000000000000000e+03 2.345000000000000000e+03 2.337000000000000000e+03 2.357000000000000000e+03 2.343000000000000000e+03 2.356000000000000000e+03 2.369000000000000000e+03 2.352000000000000000e+03 2.399000000000000000e+03 2.390000000000000000e+03 2.404000000000000000e+03 2.433000000000000000e+03 2.422000000000000000e+03 2.437000000000000000e+03 2.462000000000000000e+03 2.469000000000000000e+03 2.458000000000000000e+03 2.467000000000000000e+03 2.424000000000000000e+03 2.407000000000000000e+03 2.411000000000000000e+03 2.417000000000000000e+03 2.407000000000000000e+03 2.427000000000000000e+03 2.466000000000000000e+03 2.448000000000000000e+03 2.475000000000000000e+03 2.487000000000000000e+03 2.504000000000000000e+03 2.549000000000000000e+03 2.548000000000000000e+03 2.506000000000000000e+03 2.524000000000000000e+03 2.487000000000000000e+03 2.463000000000000000e+03 2.471000000000000000e+03 2.463000000000000000e+03 2.451000000000000000e+03 2.440000000000000000e+03 2.432000000000000000e+03 2.466000000000000000e+03 2.501000000000000000e+03 2.512000000000000000e+03 2.558000000000000000e+03 2.572000000000000000e+03 2.598000000000000000e+03 2.576000000000000000e+03 2.598000000000000000e+03 2.607000000000000000e+03 2.614000000000000000e+03 2.577000000000000000e+03 2.582000000000000000e+03 2.584000000000000000e+03 2.561000000000000000e+03 2.567000000000000000e+03 2.561000000000000000e+03 2.556000000000000000e+03 2.527000000000000000e+03 2.504000000000000000e+03 2.512000000000000000e+03 2.506000000000000000e+03 2.488000000000000000e+03 2.454000000000000000e+03 2.440000000000000000e+03 2.418000000000000000e+03 2.402000000000000000e+03 2.403000000000000000e+03 2.392000000000000000e+03 2.413000000000000000e+03 2.410000000000000000e+03 2.424000000000000000e+03 2.424000000000000000e+03 2.435000000000000000e+03 2.419000000000000000e+03 2.441000000000000000e+03 2.450000000000000000e+03 2.435000000000000000e+03 2.420000000000000000e+03 2.408000000000000000e+03 2.390000000000000000e+03 2.351000000000000000e+03 2.335000000000000000e+03 2.352000000000000000e+03 2.366000000000000000e+03 2.334000000000000000e+03 2.311000000000000000e+03 2.297000000000000000e+03 2.296000000000000000e+03 2.297000000000000000e+03 2.271000000000000000e+03 2.278000000000000000e+03 2.264000000000000000e+03 2.267000000000000000e+03 2.255000000000000000e+03 2.277000000000000000e+03 2.301000000000000000e+03 2.339000000000000000e+03 2.367000000000000000e+03 2.342000000000000000e+03 2.351000000000000000e+03 2.360000000000000000e+03 2.386000000000000000e+03 2.398000000000000000e+03 2.387000000000000000e+03 2.390000000000000000e+03 2.391000000000000000e+03 2.353000000000000000e+03 2.371000000000000000e+03 2.369000000000000000e+03 2.376000000000000000e+03 2.374000000000000000e+03 2.365000000000000000e+03 2.357000000000000000e+03 2.372000000000000000e+03 2.371000000000000000e+03 2.342000000000000000e+03 2.368000000000000000e+03 2.393000000000000000e+03 2.388000000000000000e+03 2.382000000000000000e+03 2.397000000000000000e+03 2.427000000000000000e+03 2.391000000000000000e+03 2.363000000000000000e+03 2.339000000000000000e+03 2.354000000000000000e+03 2.352000000000000000e+03 2.310000000000000000e+03 2.305000000000000000e+03 2.317000000000000000e+03 2.370000000000000000e+03 2.392000000000000000e+03 2.429000000000000000e+03 2.419000000000000000e+03 2.427000000000000000e+03 2.432000000000000000e+03 2.403000000000000000e+03 2.447000000000000000e+03 2.464000000000000000e+03 2.475000000000000000e+03 2.455000000000000000e+03 2.402000000000000000e+03 2.402000000000000000e+03 2.434000000000000000e+03 2.467000000000000000e+03 2.487000000000000000e+03 2.482000000000000000e+03 2.449000000000000000e+03 2.394000000000000000e+03 2.400000000000000000e+03 2.383000000000000000e+03 2.403000000000000000e+03 2.370000000000000000e+03 2.379000000000000000e+03 2.343000000000000000e+03 2.347000000000000000e+03 2.371000000000000000e+03 2.369000000000000000e+03 2.423000000000000000e+03 2.436000000000000000e+03 2.418000000000000000e+03 2.423000000000000000e+03 2.449000000000000000e+03 2.438000000000000000e+03 2.428000000000000000e+03 2.468000000000000000e+03 2.493000000000000000e+03 2.530000000000000000e+03 2.522000000000000000e+03 2.527000000000000000e+03 2.523000000000000000e+03 2.540000000000000000e+03 2.556000000000000000e+03 2.583000000000000000e+03 2.578000000000000000e+03 2.559000000000000000e+03 2.537000000000000000e+03 2.500000000000000000e+03 2.519000000000000000e+03 2.505000000000000000e+03 2.520000000000000000e+03 2.550000000000000000e+03 2.518000000000000000e+03 2.543000000000000000e+03 2.563000000000000000e+03 2.571000000000000000e+03 2.573000000000000000e+03 2.555000000000000000e+03 2.543000000000000000e+03 2.564000000000000000e+03 2.571000000000000000e+03 2.503000000000000000e+03 2.520000000000000000e+03 2.487000000000000000e+03 2.494000000000000000e+03 2.502000000000000000e+03 2.506000000000000000e+03 2.528000000000000000e+03 2.474000000000000000e+03 2.494000000000000000e+03 2.507000000000000000e+03 2.545000000000000000e+03 2.570000000000000000e+03 2.573000000000000000e+03 2.585000000000000000e+03 2.590000000000000000e+03 2.582000000000000000e+03 2.589000000000000000e+03 2.602000000000000000e+03 2.606000000000000000e+03 2.589000000000000000e+03 2.583000000000000000e+03 2.565000000000000000e+03 2.538000000000000000e+03 2.509000000000000000e+03 2.490000000000000000e+03 2.487000000000000000e+03 2.485000000000000000e+03 2.502000000000000000e+03 2.496000000000000000e+03 2.498000000000000000e+03 2.500000000000000000e+03 2.497000000000000000e+03 2.525000000000000000e+03 2.523000000000000000e+03 2.553000000000000000e+03 2.542000000000000000e+03 2.553000000000000000e+03 2.553000000000000000e+03 2.528000000000000000e+03 2.551000000000000000e+03 2.546000000000000000e+03 2.577000000000000000e+03 2.566000000000000000e+03 2.585000000000000000e+03 2.587000000000000000e+03 2.615000000000000000e+03 2.617000000000000000e+03 2.606000000000000000e+03 2.657000000000000000e+03 2.640000000000000000e+03 2.626000000000000000e+03 2.629000000000000000e+03 2.622000000000000000e+03 2.616000000000000000e+03 2.616000000000000000e+03 2.596000000000000000e+03 2.605000000000000000e+03 2.586000000000000000e+03 2.566000000000000000e+03 2.575000000000000000e+03 2.587000000000000000e+03 2.578000000000000000e+03 2.592000000000000000e+03 2.569000000000000000e+03 2.571000000000000000e+03 2.565000000000000000e+03 2.567000000000000000e+03 2.588000000000000000e+03 2.600000000000000000e+03 2.619000000000000000e+03 2.621000000000000000e+03 2.617000000000000000e+03 2.595000000000000000e+03 2.625000000000000000e+03 2.640000000000000000e+03 2.662000000000000000e+03 2.617000000000000000e+03 2.627000000000000000e+03 2.593000000000000000e+03 2.596000000000000000e+03 2.572000000000000000e+03 2.558000000000000000e+03 2.562000000000000000e+03 2.566000000000000000e+03 2.570000000000000000e+03 2.535000000000000000e+03 2.527000000000000000e+03 2.557000000000000000e+03 2.604000000000000000e+03 2.533000000000000000e+03 2.543000000000000000e+03 2.530000000000000000e+03 2.541000000000000000e+03 2.528000000000000000e+03 2.519000000000000000e+03 2.557000000000000000e+03 2.583000000000000000e+03 2.589000000000000000e+03 2.549000000000000000e+03 2.570000000000000000e+03 2.545000000000000000e+03 2.576000000000000000e+03 2.545000000000000000e+03 2.534000000000000000e+03 2.524000000000000000e+03 2.535000000000000000e+03 2.503000000000000000e+03 2.464000000000000000e+03 2.481000000000000000e+03 2.500000000000000000e+03 2.521000000000000000e+03 2.519000000000000000e+03 2.554000000000000000e+03 2.541000000000000000e+03 2.571000000000000000e+03 2.548000000000000000e+03 2.573000000000000000e+03 2.609000000000000000e+03 2.586000000000000000e+03 2.603000000000000000e+03 2.585000000000000000e+03 2.560000000000000000e+03 2.560000000000000000e+03 2.571000000000000000e+03 2.523000000000000000e+03 2.512000000000000000e+03 2.519000000000000000e+03 2.511000000000000000e+03 2.502000000000000000e+03 2.469000000000000000e+03 2.483000000000000000e+03 2.482000000000000000e+03 2.508000000000000000e+03 2.498000000000000000e+03 2.516000000000000000e+03 2.532000000000000000e+03 2.565000000000000000e+03 2.583000000000000000e+03 2.534000000000000000e+03 2.554000000000000000e+03 2.525000000000000000e+03 2.524000000000000000e+03 2.488000000000000000e+03 2.462000000000000000e+03 2.433000000000000000e+03 2.419000000000000000e+03 2.382000000000000000e+03 2.381000000000000000e+03 2.387000000000000000e+03 2.353000000000000000e+03 2.335000000000000000e+03 2.373000000000000000e+03 2.371000000000000000e+03 2.389000000000000000e+03 2.362000000000000000e+03 2.372000000000000000e+03 2.373000000000000000e+03 2.373000000000000000e+03 2.349000000000000000e+03 2.405000000000000000e+03 2.422000000000000000e+03 2.418000000000000000e+03 2.412000000000000000e+03 2.416000000000000000e+03 2.444000000000000000e+03 2.471000000000000000e+03 2.472000000000000000e+03 2.487000000000000000e+03 2.468000000000000000e+03 2.475000000000000000e+03 2.511000000000000000e+03 2.491000000000000000e+03 2.477000000000000000e+03 2.494000000000000000e+03 2.483000000000000000e+03 2.416000000000000000e+03 2.433000000000000000e+03 2.416000000000000000e+03 2.492000000000000000e+03 2.501000000000000000e+03 2.481000000000000000e+03 2.492000000000000000e+03 2.524000000000000000e+03 2.529000000000000000e+03 2.544000000000000000e+03 2.569000000000000000e+03 2.576000000000000000e+03 2.589000000000000000e+03 2.552000000000000000e+03 2.549000000000000000e+03 2.531000000000000000e+03 2.535000000000000000e+03 2.519000000000000000e+03 2.491000000000000000e+03 2.496000000000000000e+03 2.495000000000000000e+03 2.491000000000000000e+03 2.475000000000000000e+03 2.444000000000000000e+03 2.427000000000000000e+03 2.462000000000000000e+03 2.477000000000000000e+03 2.481000000000000000e+03 2.529000000000000000e+03 2.516000000000000000e+03 2.522000000000000000e+03 2.537000000000000000e+03 2.555000000000000000e+03 2.569000000000000000e+03 2.587000000000000000e+03 2.572000000000000000e+03 2.561000000000000000e+03 2.605000000000000000e+03 2.596000000000000000e+03 2.625000000000000000e+03 2.646000000000000000e+03 2.673000000000000000e+03 2.684000000000000000e+03 2.676000000000000000e+03 2.672000000000000000e+03 2.684000000000000000e+03 2.686000000000000000e+03 2.681000000000000000e+03 2.658000000000000000e+03 2.686000000000000000e+03 2.656000000000000000e+03 2.640000000000000000e+03 2.645000000000000000e+03 2.677000000000000000e+03 2.663000000000000000e+03 2.699000000000000000e+03 2.663000000000000000e+03 2.672000000000000000e+03 2.673000000000000000e+03 2.681000000000000000e+03 2.729000000000000000e+03 2.738000000000000000e+03 2.733000000000000000e+03 2.740000000000000000e+03 2.778000000000000000e+03 2.749000000000000000e+03 2.787000000000000000e+03 2.775000000000000000e+03 2.811000000000000000e+03 2.791000000000000000e+03 2.748000000000000000e+03 2.711000000000000000e+03 2.723000000000000000e+03 2.690000000000000000e+03 2.656000000000000000e+03 2.691000000000000000e+03 2.679000000000000000e+03 2.690000000000000000e+03 2.647000000000000000e+03 2.637000000000000000e+03 2.615000000000000000e+03 2.627000000000000000e+03 2.641000000000000000e+03 2.636000000000000000e+03 2.655000000000000000e+03 2.671000000000000000e+03 2.696000000000000000e+03 2.704000000000000000e+03 2.742000000000000000e+03 2.749000000000000000e+03 2.782000000000000000e+03 2.760000000000000000e+03 2.769000000000000000e+03 2.789000000000000000e+03 2.747000000000000000e+03 2.712000000000000000e+03 2.701000000000000000e+03 2.681000000000000000e+03 2.647000000000000000e+03 2.622000000000000000e+03 2.623000000000000000e+03 2.620000000000000000e+03 2.604000000000000000e+03 2.588000000000000000e+03 2.600000000000000000e+03 2.611000000000000000e+03 2.620000000000000000e+03 2.620000000000000000e+03 2.637000000000000000e+03 2.668000000000000000e+03 2.614000000000000000e+03 2.614000000000000000e+03 2.635000000000000000e+03 2.678000000000000000e+03 2.667000000000000000e+03 2.647000000000000000e+03 2.629000000000000000e+03 2.625000000000000000e+03 2.631000000000000000e+03 2.650000000000000000e+03 2.680000000000000000e+03 2.713000000000000000e+03 2.685000000000000000e+03 2.688000000000000000e+03 2.685000000000000000e+03 2.690000000000000000e+03 2.689000000000000000e+03 2.686000000000000000e+03 2.681000000000000000e+03 2.706000000000000000e+03 2.708000000000000000e+03 2.692000000000000000e+03 2.713000000000000000e+03 2.679000000000000000e+03 2.666000000000000000e+03 2.653000000000000000e+03 2.646000000000000000e+03 2.661000000000000000e+03 2.651000000000000000e+03 2.581000000000000000e+03 2.562000000000000000e+03 2.541000000000000000e+03 2.515000000000000000e+03 2.543000000000000000e+03 2.573000000000000000e+03 2.553000000000000000e+03 2.566000000000000000e+03 2.554000000000000000e+03 2.541000000000000000e+03 2.595000000000000000e+03 2.602000000000000000e+03 2.615000000000000000e+03 2.633000000000000000e+03 2.612000000000000000e+03 2.572000000000000000e+03 2.601000000000000000e+03 2.608000000000000000e+03 2.605000000000000000e+03 2.608000000000000000e+03 2.592000000000000000e+03 2.573000000000000000e+03 2.574000000000000000e+03 2.556000000000000000e+03 2.576000000000000000e+03 2.590000000000000000e+03 2.596000000000000000e+03 2.593000000000000000e+03 2.602000000000000000e+03 2.614000000000000000e+03 2.604000000000000000e+03 2.596000000000000000e+03 2.614000000000000000e+03 2.606000000000000000e+03 2.606000000000000000e+03 2.624000000000000000e+03 2.643000000000000000e+03 2.646000000000000000e+03 2.666000000000000000e+03 2.689000000000000000e+03 2.678000000000000000e+03 2.687000000000000000e+03 2.682000000000000000e+03 2.693000000000000000e+03 2.688000000000000000e+03 2.699000000000000000e+03 2.681000000000000000e+03 2.654000000000000000e+03 2.625000000000000000e+03 2.578000000000000000e+03 2.603000000000000000e+03 2.600000000000000000e+03 2.619000000000000000e+03 2.641000000000000000e+03 2.618000000000000000e+03 2.646000000000000000e+03 2.654000000000000000e+03 2.678000000000000000e+03 2.687000000000000000e+03 2.771000000000000000e+03 2.746000000000000000e+03 2.746000000000000000e+03 2.739000000000000000e+03 2.719000000000000000e+03 2.730000000000000000e+03 2.666000000000000000e+03 2.664000000000000000e+03 2.681000000000000000e+03 2.646000000000000000e+03 2.569000000000000000e+03 2.592000000000000000e+03 2.611000000000000000e+03 2.578000000000000000e+03 2.575000000000000000e+03 2.578000000000000000e+03 2.606000000000000000e+03 2.584000000000000000e+03 2.561000000000000000e+03 2.588000000000000000e+03 2.631000000000000000e+03 2.596000000000000000e+03 2.590000000000000000e+03 2.601000000000000000e+03 2.638000000000000000e+03 2.614000000000000000e+03 2.611000000000000000e+03 2.632000000000000000e+03 2.626000000000000000e+03 2.637000000000000000e+03 2.601000000000000000e+03 2.602000000000000000e+03 2.602000000000000000e+03 2.613000000000000000e+03 2.580000000000000000e+03 2.572000000000000000e+03 2.550000000000000000e+03 2.567000000000000000e+03 2.578000000000000000e+03 2.561000000000000000e+03 2.558000000000000000e+03 2.579000000000000000e+03 2.554000000000000000e+03 2.512000000000000000e+03 2.533000000000000000e+03 2.579000000000000000e+03 2.582000000000000000e+03 2.592000000000000000e+03 2.558000000000000000e+03 2.574000000000000000e+03 2.599000000000000000e+03 2.604000000000000000e+03 2.611000000000000000e+03 2.650000000000000000e+03 2.649000000000000000e+03 2.615000000000000000e+03 2.606000000000000000e+03 2.578000000000000000e+03 2.588000000000000000e+03 2.565000000000000000e+03 2.547000000000000000e+03 2.516000000000000000e+03 2.508000000000000000e+03 2.484000000000000000e+03 2.487000000000000000e+03 2.479000000000000000e+03 2.475000000000000000e+03 2.434000000000000000e+03 2.443000000000000000e+03 2.428000000000000000e+03 2.431000000000000000e+03 2.448000000000000000e+03 2.467000000000000000e+03 2.449000000000000000e+03 2.454000000000000000e+03 2.468000000000000000e+03 2.486000000000000000e+03 2.508000000000000000e+03 2.515000000000000000e+03 2.559000000000000000e+03 2.553000000000000000e+03 2.576000000000000000e+03 2.547000000000000000e+03 2.535000000000000000e+03 2.528000000000000000e+03 2.533000000000000000e+03 2.568000000000000000e+03 2.536000000000000000e+03 2.552000000000000000e+03 2.523000000000000000e+03 2.593000000000000000e+03 2.594000000000000000e+03 2.614000000000000000e+03 2.624000000000000000e+03 2.635000000000000000e+03 2.625000000000000000e+03 2.581000000000000000e+03 2.605000000000000000e+03 2.605000000000000000e+03 2.584000000000000000e+03 2.522000000000000000e+03 2.516000000000000000e+03 2.541000000000000000e+03 2.515000000000000000e+03 2.502000000000000000e+03 2.481000000000000000e+03 2.462000000000000000e+03 2.462000000000000000e+03 2.451000000000000000e+03 2.454000000000000000e+03 2.476000000000000000e+03 2.459000000000000000e+03 2.457000000000000000e+03 2.503000000000000000e+03 2.510000000000000000e+03 2.515000000000000000e+03 2.537000000000000000e+03 2.564000000000000000e+03 2.570000000000000000e+03 2.580000000000000000e+03 2.599000000000000000e+03 2.641000000000000000e+03 2.651000000000000000e+03 2.637000000000000000e+03 2.654000000000000000e+03 2.669000000000000000e+03 2.690000000000000000e+03 2.712000000000000000e+03 2.719000000000000000e+03 2.699000000000000000e+03 2.661000000000000000e+03 2.633000000000000000e+03 2.644000000000000000e+03 2.643000000000000000e+03 2.616000000000000000e+03 2.676000000000000000e+03 2.658000000000000000e+03 2.656000000000000000e+03 2.636000000000000000e+03 2.673000000000000000e+03 2.703000000000000000e+03 2.729000000000000000e+03 2.713000000000000000e+03 2.718000000000000000e+03 2.743000000000000000e+03 2.703000000000000000e+03 2.709000000000000000e+03 2.708000000000000000e+03 2.702000000000000000e+03 2.703000000000000000e+03 2.686000000000000000e+03 2.672000000000000000e+03 2.658000000000000000e+03 2.659000000000000000e+03 2.649000000000000000e+03 2.626000000000000000e+03 2.633000000000000000e+03 2.604000000000000000e+03 2.625000000000000000e+03 2.613000000000000000e+03 2.622000000000000000e+03 2.628000000000000000e+03 2.658000000000000000e+03 2.658000000000000000e+03 2.643000000000000000e+03 2.671000000000000000e+03 2.677000000000000000e+03 2.706000000000000000e+03 2.708000000000000000e+03 2.735000000000000000e+03 2.747000000000000000e+03 2.721000000000000000e+03 2.712000000000000000e+03 2.700000000000000000e+03 2.733000000000000000e+03 2.706000000000000000e+03 2.700000000000000000e+03 2.691000000000000000e+03 2.701000000000000000e+03 2.708000000000000000e+03 2.722000000000000000e+03 2.720000000000000000e+03 2.710000000000000000e+03 2.707000000000000000e+03 2.684000000000000000e+03 2.710000000000000000e+03 2.700000000000000000e+03 2.717000000000000000e+03 2.684000000000000000e+03 2.679000000000000000e+03 2.628000000000000000e+03 2.627000000000000000e+03 2.644000000000000000e+03 2.650000000000000000e+03 2.641000000000000000e+03 2.637000000000000000e+03 2.627000000000000000e+03 2.589000000000000000e+03 2.583000000000000000e+03 2.623000000000000000e+03 2.644000000000000000e+03 2.702000000000000000e+03 2.691000000000000000e+03 2.687000000000000000e+03 2.686000000000000000e+03 2.679000000000000000e+03 2.664000000000000000e+03 2.695000000000000000e+03 2.735000000000000000e+03 2.663000000000000000e+03 2.676000000000000000e+03 2.661000000000000000e+03 2.683000000000000000e+03 2.681000000000000000e+03 2.692000000000000000e+03 2.691000000000000000e+03 2.730000000000000000e+03 2.754000000000000000e+03 2.723000000000000000e+03 2.768000000000000000e+03 2.758000000000000000e+03 2.738000000000000000e+03 2.726000000000000000e+03 2.692000000000000000e+03 2.695000000000000000e+03 2.704000000000000000e+03 2.682000000000000000e+03 2.691000000000000000e+03 2.704000000000000000e+03 2.678000000000000000e+03 2.675000000000000000e+03 2.691000000000000000e+03 2.676000000000000000e+03 2.702000000000000000e+03 2.694000000000000000e+03 2.648000000000000000e+03 2.689000000000000000e+03 2.684000000000000000e+03 2.698000000000000000e+03 2.703000000000000000e+03 2.693000000000000000e+03 2.711000000000000000e+03 2.704000000000000000e+03 2.685000000000000000e+03 2.712000000000000000e+03 2.764000000000000000e+03 2.715000000000000000e+03 2.662000000000000000e+03 2.652000000000000000e+03 2.655000000000000000e+03 2.690000000000000000e+03 2.674000000000000000e+03 2.699000000000000000e+03 2.705000000000000000e+03 2.710000000000000000e+03 2.652000000000000000e+03 2.671000000000000000e+03 2.695000000000000000e+03 2.690000000000000000e+03 2.696000000000000000e+03 2.675000000000000000e+03 2.640000000000000000e+03 2.643000000000000000e+03 2.628000000000000000e+03 2.609000000000000000e+03 2.644000000000000000e+03 2.643000000000000000e+03 2.621000000000000000e+03 2.604000000000000000e+03 2.596000000000000000e+03 2.577000000000000000e+03 2.596000000000000000e+03 2.598000000000000000e+03 2.586000000000000000e+03 2.572000000000000000e+03 2.545000000000000000e+03 2.564000000000000000e+03 2.550000000000000000e+03 2.551000000000000000e+03 2.555000000000000000e+03 2.562000000000000000e+03 2.525000000000000000e+03 2.510000000000000000e+03 2.544000000000000000e+03 2.601000000000000000e+03 2.617000000000000000e+03 2.604000000000000000e+03 2.633000000000000000e+03 2.651000000000000000e+03 2.661000000000000000e+03 2.672000000000000000e+03 2.679000000000000000e+03 2.706000000000000000e+03 2.696000000000000000e+03 2.686000000000000000e+03 2.669000000000000000e+03 2.660000000000000000e+03 2.623000000000000000e+03 2.630000000000000000e+03 2.620000000000000000e+03 2.639000000000000000e+03 2.671000000000000000e+03 2.659000000000000000e+03 2.667000000000000000e+03 2.651000000000000000e+03 2.650000000000000000e+03 2.640000000000000000e+03 2.664000000000000000e+03 2.707000000000000000e+03 2.709000000000000000e+03 2.694000000000000000e+03 2.684000000000000000e+03 2.691000000000000000e+03 2.708000000000000000e+03 2.701000000000000000e+03 2.708000000000000000e+03 2.718000000000000000e+03 2.742000000000000000e+03 2.683000000000000000e+03 2.684000000000000000e+03 2.711000000000000000e+03 2.711000000000000000e+03 2.715000000000000000e+03 2.699000000000000000e+03 2.697000000000000000e+03 2.706000000000000000e+03 2.738000000000000000e+03 2.723000000000000000e+03 2.739000000000000000e+03 2.752000000000000000e+03 2.719000000000000000e+03 2.682000000000000000e+03 2.714000000000000000e+03 2.712000000000000000e+03 2.687000000000000000e+03 2.694000000000000000e+03 2.674000000000000000e+03 2.684000000000000000e+03 2.640000000000000000e+03 2.636000000000000000e+03 2.630000000000000000e+03 2.661000000000000000e+03 2.615000000000000000e+03 2.629000000000000000e+03 2.690000000000000000e+03 2.684000000000000000e+03 2.688000000000000000e+03 2.672000000000000000e+03 2.688000000000000000e+03 2.706000000000000000e+03 2.659000000000000000e+03 2.657000000000000000e+03 2.650000000000000000e+03 2.631000000000000000e+03 2.590000000000000000e+03 2.544000000000000000e+03 2.540000000000000000e+03 2.552000000000000000e+03 2.545000000000000000e+03 2.537000000000000000e+03 2.553000000000000000e+03 2.567000000000000000e+03 2.592000000000000000e+03 2.581000000000000000e+03 2.563000000000000000e+03 2.576000000000000000e+03 2.593000000000000000e+03 2.613000000000000000e+03 2.603000000000000000e+03 2.608000000000000000e+03 2.609000000000000000e+03 2.592000000000000000e+03 2.558000000000000000e+03 2.608000000000000000e+03 2.642000000000000000e+03 2.666000000000000000e+03 2.665000000000000000e+03 2.635000000000000000e+03 2.655000000000000000e+03 2.645000000000000000e+03 2.672000000000000000e+03 2.666000000000000000e+03 2.675000000000000000e+03 2.645000000000000000e+03 2.651000000000000000e+03 2.595000000000000000e+03 2.615000000000000000e+03 2.596000000000000000e+03 2.654000000000000000e+03 2.639000000000000000e+03 2.611000000000000000e+03 2.660000000000000000e+03 2.651000000000000000e+03 2.660000000000000000e+03 2.662000000000000000e+03 2.681000000000000000e+03 2.699000000000000000e+03 2.706000000000000000e+03 2.686000000000000000e+03 2.719000000000000000e+03 2.701000000000000000e+03 2.655000000000000000e+03 2.647000000000000000e+03 2.640000000000000000e+03 2.609000000000000000e+03 2.615000000000000000e+03 2.586000000000000000e+03 2.595000000000000000e+03 2.566000000000000000e+03 2.551000000000000000e+03 2.561000000000000000e+03 2.555000000000000000e+03 2.561000000000000000e+03 2.590000000000000000e+03 2.593000000000000000e+03 2.595000000000000000e+03 2.607000000000000000e+03 2.594000000000000000e+03 2.583000000000000000e+03 2.583000000000000000e+03 2.572000000000000000e+03 2.583000000000000000e+03 2.590000000000000000e+03 2.554000000000000000e+03 2.574000000000000000e+03 2.592000000000000000e+03 2.586000000000000000e+03 2.562000000000000000e+03 2.583000000000000000e+03 2.576000000000000000e+03 2.591000000000000000e+03 2.578000000000000000e+03 2.630000000000000000e+03 2.646000000000000000e+03 2.630000000000000000e+03 2.626000000000000000e+03 2.628000000000000000e+03 2.657000000000000000e+03 2.689000000000000000e+03 2.679000000000000000e+03 2.675000000000000000e+03 2.690000000000000000e+03 2.630000000000000000e+03 2.586000000000000000e+03 2.597000000000000000e+03 2.585000000000000000e+03 2.580000000000000000e+03 2.573000000000000000e+03 2.543000000000000000e+03 2.539000000000000000e+03 2.550000000000000000e+03 2.513000000000000000e+03 2.546000000000000000e+03 2.576000000000000000e+03 2.578000000000000000e+03 2.589000000000000000e+03 2.619000000000000000e+03 2.635000000000000000e+03 2.615000000000000000e+03 2.600000000000000000e+03 2.638000000000000000e+03 2.662000000000000000e+03 2.680000000000000000e+03 2.689000000000000000e+03 2.708000000000000000e+03 2.713000000000000000e+03 2.712000000000000000e+03 2.691000000000000000e+03 2.710000000000000000e+03 2.709000000000000000e+03 2.688000000000000000e+03 2.700000000000000000e+03 2.688000000000000000e+03 2.648000000000000000e+03 2.674000000000000000e+03 2.664000000000000000e+03 2.655000000000000000e+03 2.647000000000000000e+03 2.622000000000000000e+03 2.608000000000000000e+03 2.613000000000000000e+03 2.617000000000000000e+03 2.620000000000000000e+03 2.648000000000000000e+03 2.649000000000000000e+03 2.633000000000000000e+03 2.627000000000000000e+03 2.634000000000000000e+03 2.637000000000000000e+03 2.674000000000000000e+03 2.665000000000000000e+03 2.655000000000000000e+03 2.639000000000000000e+03 2.655000000000000000e+03 2.661000000000000000e+03 2.642000000000000000e+03 2.666000000000000000e+03 2.668000000000000000e+03 2.679000000000000000e+03 2.665000000000000000e+03 2.682000000000000000e+03 2.665000000000000000e+03 2.663000000000000000e+03 2.643000000000000000e+03 2.616000000000000000e+03 2.620000000000000000e+03 2.607000000000000000e+03 2.609000000000000000e+03 2.589000000000000000e+03 2.599000000000000000e+03 2.590000000000000000e+03 2.593000000000000000e+03 2.571000000000000000e+03 2.585000000000000000e+03 2.577000000000000000e+03 2.546000000000000000e+03 2.524000000000000000e+03 2.517000000000000000e+03 2.553000000000000000e+03 2.540000000000000000e+03 2.536000000000000000e+03 2.547000000000000000e+03 2.550000000000000000e+03 2.549000000000000000e+03 2.569000000000000000e+03 2.582000000000000000e+03 2.590000000000000000e+03 2.609000000000000000e+03 2.594000000000000000e+03 2.596000000000000000e+03 2.616000000000000000e+03 2.617000000000000000e+03 2.641000000000000000e+03 2.609000000000000000e+03 2.641000000000000000e+03 2.670000000000000000e+03 2.697000000000000000e+03 2.685000000000000000e+03 2.685000000000000000e+03 2.652000000000000000e+03 2.609000000000000000e+03 2.611000000000000000e+03 2.606000000000000000e+03 2.636000000000000000e+03 2.603000000000000000e+03 2.589000000000000000e+03 2.587000000000000000e+03 2.571000000000000000e+03 2.596000000000000000e+03 2.651000000000000000e+03 2.684000000000000000e+03 2.689000000000000000e+03 2.698000000000000000e+03 2.700000000000000000e+03 2.704000000000000000e+03 2.693000000000000000e+03 2.700000000000000000e+03 2.685000000000000000e+03 2.662000000000000000e+03 2.629000000000000000e+03 2.606000000000000000e+03 2.579000000000000000e+03 2.562000000000000000e+03 2.569000000000000000e+03 2.576000000000000000e+03 2.577000000000000000e+03 2.560000000000000000e+03 2.609000000000000000e+03 2.598000000000000000e+03 2.622000000000000000e+03 2.638000000000000000e+03 2.656000000000000000e+03 2.655000000000000000e+03 2.672000000000000000e+03 2.675000000000000000e+03 2.665000000000000000e+03 2.704000000000000000e+03 2.695000000000000000e+03 2.678000000000000000e+03 2.663000000000000000e+03 2.640000000000000000e+03 2.659000000000000000e+03 2.702000000000000000e+03 2.682000000000000000e+03 2.678000000000000000e+03 2.640000000000000000e+03 2.639000000000000000e+03 2.638000000000000000e+03 2.676000000000000000e+03 2.706000000000000000e+03 2.709000000000000000e+03 2.701000000000000000e+03 2.654000000000000000e+03 2.657000000000000000e+03 2.660000000000000000e+03 2.684000000000000000e+03 2.651000000000000000e+03 2.647000000000000000e+03 2.650000000000000000e+03 2.654000000000000000e+03 2.656000000000000000e+03 2.645000000000000000e+03 2.661000000000000000e+03 2.646000000000000000e+03 2.638000000000000000e+03 2.637000000000000000e+03 2.652000000000000000e+03 2.655000000000000000e+03 2.645000000000000000e+03 2.577000000000000000e+03 2.580000000000000000e+03 2.557000000000000000e+03 2.561000000000000000e+03 2.558000000000000000e+03 2.547000000000000000e+03 2.561000000000000000e+03 2.579000000000000000e+03 2.574000000000000000e+03 2.599000000000000000e+03 2.630000000000000000e+03 2.639000000000000000e+03 2.638000000000000000e+03 2.641000000000000000e+03 2.634000000000000000e+03 2.595000000000000000e+03 2.598000000000000000e+03 2.552000000000000000e+03 2.547000000000000000e+03 2.489000000000000000e+03 2.480000000000000000e+03 2.512000000000000000e+03 2.537000000000000000e+03 2.505000000000000000e+03 2.528000000000000000e+03 2.529000000000000000e+03 2.508000000000000000e+03 2.528000000000000000e+03 2.581000000000000000e+03 2.599000000000000000e+03 2.581000000000000000e+03 2.558000000000000000e+03 2.513000000000000000e+03 2.534000000000000000e+03 2.525000000000000000e+03 2.537000000000000000e+03 2.537000000000000000e+03 2.533000000000000000e+03 2.480000000000000000e+03 2.462000000000000000e+03 2.494000000000000000e+03 2.484000000000000000e+03 2.494000000000000000e+03 2.493000000000000000e+03 2.504000000000000000e+03 2.513000000000000000e+03 2.530000000000000000e+03 2.537000000000000000e+03 2.569000000000000000e+03 2.567000000000000000e+03 2.563000000000000000e+03 2.575000000000000000e+03 2.560000000000000000e+03 2.587000000000000000e+03 2.566000000000000000e+03 2.556000000000000000e+03 2.563000000000000000e+03 2.585000000000000000e+03 2.590000000000000000e+03 2.603000000000000000e+03 2.601000000000000000e+03 2.622000000000000000e+03 2.619000000000000000e+03 2.607000000000000000e+03 2.624000000000000000e+03 2.652000000000000000e+03 2.645000000000000000e+03 2.605000000000000000e+03 2.588000000000000000e+03 2.630000000000000000e+03 2.595000000000000000e+03 2.592000000000000000e+03 2.626000000000000000e+03 2.618000000000000000e+03 2.653000000000000000e+03 2.643000000000000000e+03 2.648000000000000000e+03 2.671000000000000000e+03 2.651000000000000000e+03 2.630000000000000000e+03 2.657000000000000000e+03 2.630000000000000000e+03 2.595000000000000000e+03 2.596000000000000000e+03 2.567000000000000000e+03 2.575000000000000000e+03 2.544000000000000000e+03 2.552000000000000000e+03 2.575000000000000000e+03 2.596000000000000000e+03 2.572000000000000000e+03 2.604000000000000000e+03 2.597000000000000000e+03 2.605000000000000000e+03 2.624000000000000000e+03 2.628000000000000000e+03 2.626000000000000000e+03 2.627000000000000000e+03 2.615000000000000000e+03 2.618000000000000000e+03 2.612000000000000000e+03 2.598000000000000000e+03 2.579000000000000000e+03 2.512000000000000000e+03 2.491000000000000000e+03 2.453000000000000000e+03 2.437000000000000000e+03 2.431000000000000000e+03 2.472000000000000000e+03 2.440000000000000000e+03 2.416000000000000000e+03 2.394000000000000000e+03 2.432000000000000000e+03 2.481000000000000000e+03 2.527000000000000000e+03 2.537000000000000000e+03 2.580000000000000000e+03 2.614000000000000000e+03 2.583000000000000000e+03 2.614000000000000000e+03 2.628000000000000000e+03 2.652000000000000000e+03 2.641000000000000000e+03 2.650000000000000000e+03 2.634000000000000000e+03 2.668000000000000000e+03 2.633000000000000000e+03 2.610000000000000000e+03 2.607000000000000000e+03 2.595000000000000000e+03 2.646000000000000000e+03 2.662000000000000000e+03 2.694000000000000000e+03 2.691000000000000000e+03 2.678000000000000000e+03 2.684000000000000000e+03 2.708000000000000000e+03 2.732000000000000000e+03 2.737000000000000000e+03 2.731000000000000000e+03 2.727000000000000000e+03 2.716000000000000000e+03 2.712000000000000000e+03 2.714000000000000000e+03 2.687000000000000000e+03 2.669000000000000000e+03 2.631000000000000000e+03 2.656000000000000000e+03 2.641000000000000000e+03 2.652000000000000000e+03 2.611000000000000000e+03 2.629000000000000000e+03 2.594000000000000000e+03 2.598000000000000000e+03 2.616000000000000000e+03 2.592000000000000000e+03 2.595000000000000000e+03 2.570000000000000000e+03 2.599000000000000000e+03 2.601000000000000000e+03 2.638000000000000000e+03 2.651000000000000000e+03 2.650000000000000000e+03 2.647000000000000000e+03 2.674000000000000000e+03 2.696000000000000000e+03 2.725000000000000000e+03 2.757000000000000000e+03 2.753000000000000000e+03 2.781000000000000000e+03 2.781000000000000000e+03 2.757000000000000000e+03 2.782000000000000000e+03 2.759000000000000000e+03 2.737000000000000000e+03 2.710000000000000000e+03 2.716000000000000000e+03 2.683000000000000000e+03 2.657000000000000000e+03 2.616000000000000000e+03 2.609000000000000000e+03 2.604000000000000000e+03 2.602000000000000000e+03 2.655000000000000000e+03 2.633000000000000000e+03 2.642000000000000000e+03 2.629000000000000000e+03 2.638000000000000000e+03 2.642000000000000000e+03 2.629000000000000000e+03 2.634000000000000000e+03 2.619000000000000000e+03 2.597000000000000000e+03 2.564000000000000000e+03 2.592000000000000000e+03 2.599000000000000000e+03 2.597000000000000000e+03 2.583000000000000000e+03 2.576000000000000000e+03 2.604000000000000000e+03 2.615000000000000000e+03 2.640000000000000000e+03 2.624000000000000000e+03 2.616000000000000000e+03 2.594000000000000000e+03 2.619000000000000000e+03 2.601000000000000000e+03 2.640000000000000000e+03 2.633000000000000000e+03 2.597000000000000000e+03 2.581000000000000000e+03 2.562000000000000000e+03 2.556000000000000000e+03 2.583000000000000000e+03 2.588000000000000000e+03 2.578000000000000000e+03 2.642000000000000000e+03 2.647000000000000000e+03 2.661000000000000000e+03 2.682000000000000000e+03 2.707000000000000000e+03 2.712000000000000000e+03 2.739000000000000000e+03 2.748000000000000000e+03 2.744000000000000000e+03 2.732000000000000000e+03 2.709000000000000000e+03 2.712000000000000000e+03 2.700000000000000000e+03 2.713000000000000000e+03 2.694000000000000000e+03 2.734000000000000000e+03 2.746000000000000000e+03 2.735000000000000000e+03 2.731000000000000000e+03 2.768000000000000000e+03 2.738000000000000000e+03 2.716000000000000000e+03 2.717000000000000000e+03 2.727000000000000000e+03 2.766000000000000000e+03 2.761000000000000000e+03 2.729000000000000000e+03 2.705000000000000000e+03 2.702000000000000000e+03 2.680000000000000000e+03 2.686000000000000000e+03 2.701000000000000000e+03 2.697000000000000000e+03 2.674000000000000000e+03 2.657000000000000000e+03 2.652000000000000000e+03 2.665000000000000000e+03 2.653000000000000000e+03 2.658000000000000000e+03 2.653000000000000000e+03 2.687000000000000000e+03 2.678000000000000000e+03 2.703000000000000000e+03 2.719000000000000000e+03 2.700000000000000000e+03 2.694000000000000000e+03 2.711000000000000000e+03 2.742000000000000000e+03 2.796000000000000000e+03 2.836000000000000000e+03 2.831000000000000000e+03 2.806000000000000000e+03 2.807000000000000000e+03 2.814000000000000000e+03 2.832000000000000000e+03 2.845000000000000000e+03 2.848000000000000000e+03 2.788000000000000000e+03 2.748000000000000000e+03 2.716000000000000000e+03 2.687000000000000000e+03 2.691000000000000000e+03 2.641000000000000000e+03 2.623000000000000000e+03 2.606000000000000000e+03 2.611000000000000000e+03 2.564000000000000000e+03 2.543000000000000000e+03 2.546000000000000000e+03 2.558000000000000000e+03 2.568000000000000000e+03 2.632000000000000000e+03 2.625000000000000000e+03 2.649000000000000000e+03 2.670000000000000000e+03 2.633000000000000000e+03 2.637000000000000000e+03 2.682000000000000000e+03 2.712000000000000000e+03 2.714000000000000000e+03 2.680000000000000000e+03 2.632000000000000000e+03 2.631000000000000000e+03 2.634000000000000000e+03 2.631000000000000000e+03 2.661000000000000000e+03 2.673000000000000000e+03 2.680000000000000000e+03 2.665000000000000000e+03 2.638000000000000000e+03 2.655000000000000000e+03 2.650000000000000000e+03 2.647000000000000000e+03 2.630000000000000000e+03 2.607000000000000000e+03 2.580000000000000000e+03 2.591000000000000000e+03 2.654000000000000000e+03 2.635000000000000000e+03 2.634000000000000000e+03 2.611000000000000000e+03 2.627000000000000000e+03 2.689000000000000000e+03 2.712000000000000000e+03 2.737000000000000000e+03 2.734000000000000000e+03 2.705000000000000000e+03 2.655000000000000000e+03 2.692000000000000000e+03 2.730000000000000000e+03 2.757000000000000000e+03 2.761000000000000000e+03 2.755000000000000000e+03 2.738000000000000000e+03 2.734000000000000000e+03 2.764000000000000000e+03 2.774000000000000000e+03 2.777000000000000000e+03 2.807000000000000000e+03 2.790000000000000000e+03 2.789000000000000000e+03 2.788000000000000000e+03 2.774000000000000000e+03 2.808000000000000000e+03 2.795000000000000000e+03 2.768000000000000000e+03 2.794000000000000000e+03 2.775000000000000000e+03 2.725000000000000000e+03 2.741000000000000000e+03 2.732000000000000000e+03 2.717000000000000000e+03 2.693000000000000000e+03 2.642000000000000000e+03 2.643000000000000000e+03 2.667000000000000000e+03 2.654000000000000000e+03 2.622000000000000000e+03 2.662000000000000000e+03 2.654000000000000000e+03 2.673000000000000000e+03 2.707000000000000000e+03 2.741000000000000000e+03 2.762000000000000000e+03 2.752000000000000000e+03 2.765000000000000000e+03 2.796000000000000000e+03 2.824000000000000000e+03 2.833000000000000000e+03 2.837000000000000000e+03 2.836000000000000000e+03 2.808000000000000000e+03 2.807000000000000000e+03 2.781000000000000000e+03 2.760000000000000000e+03 2.742000000000000000e+03 2.703000000000000000e+03 2.659000000000000000e+03 2.649000000000000000e+03 2.640000000000000000e+03 2.657000000000000000e+03 2.648000000000000000e+03 2.616000000000000000e+03 2.610000000000000000e+03 2.627000000000000000e+03 2.619000000000000000e+03 2.638000000000000000e+03 2.666000000000000000e+03 2.663000000000000000e+03 2.691000000000000000e+03 2.696000000000000000e+03 2.680000000000000000e+03 2.706000000000000000e+03 2.720000000000000000e+03 2.763000000000000000e+03 2.794000000000000000e+03 2.793000000000000000e+03 2.801000000000000000e+03 2.795000000000000000e+03 2.786000000000000000e+03 2.761000000000000000e+03 2.721000000000000000e+03 2.728000000000000000e+03 2.713000000000000000e+03 2.689000000000000000e+03 2.682000000000000000e+03 2.728000000000000000e+03 2.728000000000000000e+03 2.750000000000000000e+03 2.758000000000000000e+03 2.814000000000000000e+03 2.844000000000000000e+03 2.813000000000000000e+03 2.827000000000000000e+03 2.814000000000000000e+03 2.843000000000000000e+03 2.824000000000000000e+03 2.800000000000000000e+03 2.809000000000000000e+03 2.814000000000000000e+03 2.815000000000000000e+03 2.798000000000000000e+03 2.822000000000000000e+03 2.823000000000000000e+03 2.832000000000000000e+03 2.804000000000000000e+03 2.800000000000000000e+03 2.816000000000000000e+03 2.798000000000000000e+03 2.777000000000000000e+03 2.743000000000000000e+03 2.779000000000000000e+03 2.780000000000000000e+03 2.801000000000000000e+03 2.828000000000000000e+03 2.845000000000000000e+03 2.874000000000000000e+03 2.880000000000000000e+03 2.859000000000000000e+03 2.922000000000000000e+03 2.907000000000000000e+03 2.895000000000000000e+03 2.938000000000000000e+03 2.933000000000000000e+03 2.925000000000000000e+03 2.919000000000000000e+03 2.910000000000000000e+03 2.891000000000000000e+03 2.880000000000000000e+03 2.873000000000000000e+03 2.881000000000000000e+03 2.910000000000000000e+03 2.895000000000000000e+03 2.872000000000000000e+03 2.860000000000000000e+03 2.897000000000000000e+03 2.869000000000000000e+03 2.894000000000000000e+03 2.874000000000000000e+03 2.865000000000000000e+03 2.857000000000000000e+03 2.822000000000000000e+03 2.800000000000000000e+03 2.807000000000000000e+03 2.756000000000000000e+03 2.750000000000000000e+03 2.725000000000000000e+03 2.751000000000000000e+03 2.755000000000000000e+03 2.753000000000000000e+03 2.765000000000000000e+03 2.779000000000000000e+03 2.790000000000000000e+03 2.790000000000000000e+03 2.830000000000000000e+03 2.812000000000000000e+03 2.810000000000000000e+03 2.810000000000000000e+03 2.857000000000000000e+03 2.860000000000000000e+03 2.846000000000000000e+03 2.835000000000000000e+03 2.825000000000000000e+03 2.795000000000000000e+03 2.811000000000000000e+03 2.793000000000000000e+03 2.775000000000000000e+03 2.752000000000000000e+03 2.709000000000000000e+03 2.716000000000000000e+03 2.728000000000000000e+03 2.738000000000000000e+03 2.737000000000000000e+03 2.747000000000000000e+03 2.743000000000000000e+03 2.750000000000000000e+03 2.818000000000000000e+03 2.807000000000000000e+03 2.849000000000000000e+03 2.862000000000000000e+03 2.853000000000000000e+03 2.823000000000000000e+03 2.798000000000000000e+03 2.815000000000000000e+03 2.822000000000000000e+03 2.858000000000000000e+03 2.834000000000000000e+03 2.819000000000000000e+03 2.800000000000000000e+03 2.818000000000000000e+03 2.804000000000000000e+03 2.807000000000000000e+03 2.832000000000000000e+03 2.848000000000000000e+03 2.813000000000000000e+03 2.770000000000000000e+03 2.771000000000000000e+03 2.757000000000000000e+03 2.765000000000000000e+03 2.726000000000000000e+03 2.738000000000000000e+03 2.772000000000000000e+03 2.738000000000000000e+03 2.717000000000000000e+03 2.714000000000000000e+03 2.689000000000000000e+03 2.671000000000000000e+03 2.688000000000000000e+03 2.667000000000000000e+03 2.669000000000000000e+03 2.631000000000000000e+03 2.608000000000000000e+03 2.651000000000000000e+03 2.672000000000000000e+03 2.696000000000000000e+03 2.726000000000000000e+03 2.720000000000000000e+03 2.693000000000000000e+03 2.696000000000000000e+03 2.708000000000000000e+03 2.696000000000000000e+03 2.704000000000000000e+03 2.695000000000000000e+03 2.653000000000000000e+03 2.672000000000000000e+03 2.647000000000000000e+03 2.653000000000000000e+03 2.713000000000000000e+03 2.716000000000000000e+03 2.710000000000000000e+03 2.710000000000000000e+03 2.753000000000000000e+03 2.734000000000000000e+03 2.768000000000000000e+03 2.748000000000000000e+03 2.767000000000000000e+03 2.772000000000000000e+03 2.697000000000000000e+03 2.694000000000000000e+03 2.672000000000000000e+03 2.688000000000000000e+03 2.662000000000000000e+03 2.688000000000000000e+03 2.727000000000000000e+03 2.731000000000000000e+03 2.782000000000000000e+03 2.811000000000000000e+03 2.849000000000000000e+03 2.851000000000000000e+03 2.901000000000000000e+03 2.928000000000000000e+03 2.924000000000000000e+03 2.908000000000000000e+03 2.904000000000000000e+03 2.899000000000000000e+03 2.892000000000000000e+03 2.869000000000000000e+03 2.875000000000000000e+03 2.880000000000000000e+03 2.874000000000000000e+03 2.854000000000000000e+03 2.865000000000000000e+03 2.890000000000000000e+03 2.872000000000000000e+03 2.871000000000000000e+03 2.857000000000000000e+03 2.894000000000000000e+03 2.866000000000000000e+03 2.842000000000000000e+03 2.850000000000000000e+03 2.847000000000000000e+03 2.861000000000000000e+03 2.857000000000000000e+03 2.823000000000000000e+03 2.819000000000000000e+03 2.843000000000000000e+03 2.818000000000000000e+03 2.819000000000000000e+03 2.833000000000000000e+03 2.824000000000000000e+03 2.799000000000000000e+03 2.808000000000000000e+03 2.780000000000000000e+03 2.819000000000000000e+03 2.821000000000000000e+03 2.791000000000000000e+03 2.769000000000000000e+03 2.737000000000000000e+03 2.740000000000000000e+03 2.742000000000000000e+03 2.747000000000000000e+03 2.725000000000000000e+03 2.735000000000000000e+03 2.758000000000000000e+03 2.776000000000000000e+03 2.748000000000000000e+03 2.747000000000000000e+03 2.791000000000000000e+03 2.833000000000000000e+03 2.847000000000000000e+03 2.880000000000000000e+03 2.833000000000000000e+03 2.841000000000000000e+03 2.815000000000000000e+03 2.760000000000000000e+03 2.784000000000000000e+03 2.818000000000000000e+03 2.755000000000000000e+03 2.745000000000000000e+03 2.756000000000000000e+03 2.734000000000000000e+03 2.715000000000000000e+03 2.699000000000000000e+03 2.712000000000000000e+03 2.704000000000000000e+03 2.663000000000000000e+03 2.635000000000000000e+03 2.663000000000000000e+03 2.644000000000000000e+03 2.595000000000000000e+03 2.566000000000000000e+03 2.614000000000000000e+03 2.602000000000000000e+03 2.625000000000000000e+03 2.662000000000000000e+03 2.659000000000000000e+03 2.673000000000000000e+03 2.716000000000000000e+03 2.712000000000000000e+03 2.739000000000000000e+03 2.761000000000000000e+03 2.780000000000000000e+03 2.800000000000000000e+03 2.805000000000000000e+03 2.782000000000000000e+03 2.819000000000000000e+03 2.841000000000000000e+03 2.809000000000000000e+03 2.807000000000000000e+03 2.817000000000000000e+03 2.799000000000000000e+03 2.753000000000000000e+03 2.755000000000000000e+03 2.706000000000000000e+03 2.698000000000000000e+03 2.681000000000000000e+03 2.663000000000000000e+03 2.648000000000000000e+03 2.650000000000000000e+03 2.658000000000000000e+03 2.630000000000000000e+03 2.672000000000000000e+03 2.659000000000000000e+03 2.667000000000000000e+03 2.673000000000000000e+03 2.658000000000000000e+03 2.637000000000000000e+03 2.658000000000000000e+03 2.629000000000000000e+03 2.594000000000000000e+03 2.608000000000000000e+03 2.587000000000000000e+03 2.608000000000000000e+03 2.603000000000000000e+03 2.586000000000000000e+03 2.617000000000000000e+03 2.638000000000000000e+03 2.632000000000000000e+03 2.614000000000000000e+03 2.623000000000000000e+03 2.632000000000000000e+03 2.639000000000000000e+03 2.618000000000000000e+03 2.633000000000000000e+03 2.647000000000000000e+03 2.652000000000000000e+03 2.658000000000000000e+03 2.689000000000000000e+03 2.708000000000000000e+03 2.729000000000000000e+03 2.729000000000000000e+03 2.702000000000000000e+03 2.733000000000000000e+03 2.735000000000000000e+03 2.704000000000000000e+03 2.660000000000000000e+03 2.612000000000000000e+03 2.607000000000000000e+03 2.620000000000000000e+03 2.579000000000000000e+03 2.576000000000000000e+03 2.593000000000000000e+03 2.596000000000000000e+03 2.610000000000000000e+03 2.637000000000000000e+03 2.650000000000000000e+03 2.660000000000000000e+03 2.645000000000000000e+03 2.647000000000000000e+03 2.692000000000000000e+03 2.683000000000000000e+03 2.677000000000000000e+03 2.618000000000000000e+03 2.587000000000000000e+03 2.557000000000000000e+03 2.563000000000000000e+03 2.560000000000000000e+03 2.563000000000000000e+03 2.559000000000000000e+03 2.526000000000000000e+03 2.523000000000000000e+03 2.537000000000000000e+03 2.562000000000000000e+03 2.557000000000000000e+03 2.579000000000000000e+03 2.592000000000000000e+03 2.602000000000000000e+03 2.574000000000000000e+03 2.592000000000000000e+03 2.586000000000000000e+03 2.580000000000000000e+03 2.584000000000000000e+03 2.564000000000000000e+03 2.593000000000000000e+03 2.618000000000000000e+03 2.621000000000000000e+03 2.636000000000000000e+03 2.664000000000000000e+03 2.687000000000000000e+03 2.658000000000000000e+03 2.680000000000000000e+03 2.685000000000000000e+03 2.703000000000000000e+03 2.711000000000000000e+03 2.700000000000000000e+03 2.693000000000000000e+03 2.717000000000000000e+03 2.688000000000000000e+03 2.678000000000000000e+03 2.716000000000000000e+03 2.757000000000000000e+03 2.766000000000000000e+03 2.775000000000000000e+03 2.799000000000000000e+03 2.784000000000000000e+03 2.776000000000000000e+03 2.753000000000000000e+03 2.744000000000000000e+03 2.755000000000000000e+03 2.740000000000000000e+03 2.723000000000000000e+03 2.706000000000000000e+03 2.711000000000000000e+03 2.716000000000000000e+03 2.729000000000000000e+03 2.766000000000000000e+03 2.773000000000000000e+03 2.805000000000000000e+03 2.854000000000000000e+03 2.854000000000000000e+03 2.855000000000000000e+03 2.876000000000000000e+03 2.897000000000000000e+03 2.892000000000000000e+03 2.888000000000000000e+03 2.849000000000000000e+03 2.816000000000000000e+03 2.818000000000000000e+03 2.767000000000000000e+03 2.754000000000000000e+03 2.729000000000000000e+03 2.670000000000000000e+03 2.635000000000000000e+03 2.618000000000000000e+03 2.612000000000000000e+03 2.630000000000000000e+03 2.618000000000000000e+03 2.599000000000000000e+03 2.558000000000000000e+03 2.570000000000000000e+03 2.569000000000000000e+03 2.613000000000000000e+03 2.614000000000000000e+03 2.639000000000000000e+03 2.636000000000000000e+03 2.619000000000000000e+03 2.624000000000000000e+03 2.607000000000000000e+03 2.670000000000000000e+03 2.678000000000000000e+03 2.694000000000000000e+03 2.673000000000000000e+03 2.698000000000000000e+03 2.684000000000000000e+03 2.681000000000000000e+03 2.708000000000000000e+03 2.743000000000000000e+03 2.798000000000000000e+03 2.797000000000000000e+03 2.794000000000000000e+03 2.832000000000000000e+03 2.818000000000000000e+03 2.837000000000000000e+03 2.860000000000000000e+03 2.865000000000000000e+03 2.828000000000000000e+03 2.805000000000000000e+03 2.795000000000000000e+03 2.822000000000000000e+03 2.788000000000000000e+03 2.756000000000000000e+03 2.757000000000000000e+03 2.750000000000000000e+03 2.714000000000000000e+03 2.722000000000000000e+03 2.770000000000000000e+03 2.800000000000000000e+03 2.820000000000000000e+03 2.794000000000000000e+03 2.834000000000000000e+03 2.831000000000000000e+03 2.886000000000000000e+03 2.829000000000000000e+03 2.876000000000000000e+03 2.868000000000000000e+03 2.845000000000000000e+03 2.851000000000000000e+03 2.824000000000000000e+03 2.810000000000000000e+03 2.784000000000000000e+03 2.848000000000000000e+03 2.828000000000000000e+03 2.842000000000000000e+03 2.797000000000000000e+03 2.796000000000000000e+03 2.785000000000000000e+03 2.762000000000000000e+03 2.746000000000000000e+03 2.777000000000000000e+03 2.782000000000000000e+03 2.747000000000000000e+03 2.717000000000000000e+03 2.738000000000000000e+03 2.758000000000000000e+03 2.755000000000000000e+03 2.784000000000000000e+03 2.812000000000000000e+03 2.825000000000000000e+03 2.770000000000000000e+03 2.760000000000000000e+03 2.772000000000000000e+03 2.798000000000000000e+03 2.788000000000000000e+03 2.771000000000000000e+03 2.768000000000000000e+03 2.748000000000000000e+03 2.744000000000000000e+03 2.740000000000000000e+03 2.763000000000000000e+03 2.748000000000000000e+03 2.737000000000000000e+03 2.717000000000000000e+03 2.710000000000000000e+03 2.663000000000000000e+03 2.633000000000000000e+03 2.646000000000000000e+03 2.639000000000000000e+03 2.604000000000000000e+03 2.594000000000000000e+03 2.591000000000000000e+03 2.638000000000000000e+03 2.642000000000000000e+03 2.678000000000000000e+03 2.721000000000000000e+03 2.766000000000000000e+03 2.775000000000000000e+03 2.791000000000000000e+03 2.827000000000000000e+03 2.815000000000000000e+03 2.841000000000000000e+03 2.840000000000000000e+03 2.800000000000000000e+03 2.786000000000000000e+03 2.790000000000000000e+03 2.781000000000000000e+03 2.780000000000000000e+03 2.787000000000000000e+03 2.746000000000000000e+03 2.755000000000000000e+03 2.792000000000000000e+03 2.742000000000000000e+03 2.763000000000000000e+03 2.773000000000000000e+03 2.770000000000000000e+03 2.752000000000000000e+03 2.707000000000000000e+03 2.678000000000000000e+03 2.714000000000000000e+03 2.706000000000000000e+03 2.671000000000000000e+03 2.667000000000000000e+03 2.643000000000000000e+03 2.625000000000000000e+03 2.578000000000000000e+03 2.576000000000000000e+03 2.620000000000000000e+03 2.606000000000000000e+03 2.576000000000000000e+03 2.570000000000000000e+03 2.557000000000000000e+03 2.529000000000000000e+03 2.560000000000000000e+03 2.598000000000000000e+03 2.626000000000000000e+03 2.623000000000000000e+03 2.597000000000000000e+03 2.591000000000000000e+03 2.592000000000000000e+03 2.614000000000000000e+03 2.609000000000000000e+03 2.626000000000000000e+03 2.607000000000000000e+03 2.613000000000000000e+03 2.614000000000000000e+03 2.584000000000000000e+03 2.567000000000000000e+03 2.590000000000000000e+03 2.586000000000000000e+03 2.562000000000000000e+03 2.613000000000000000e+03 2.601000000000000000e+03 2.645000000000000000e+03 2.649000000000000000e+03 2.698000000000000000e+03 2.734000000000000000e+03 2.781000000000000000e+03 2.771000000000000000e+03 2.783000000000000000e+03 2.780000000000000000e+03 2.753000000000000000e+03 2.778000000000000000e+03 2.761000000000000000e+03 2.747000000000000000e+03 2.704000000000000000e+03 2.689000000000000000e+03 2.675000000000000000e+03 2.660000000000000000e+03 2.684000000000000000e+03 2.714000000000000000e+03 2.701000000000000000e+03 2.655000000000000000e+03 2.655000000000000000e+03 2.685000000000000000e+03 2.660000000000000000e+03 2.666000000000000000e+03 2.694000000000000000e+03 2.704000000000000000e+03 2.654000000000000000e+03 2.647000000000000000e+03 2.666000000000000000e+03 2.760000000000000000e+03 2.762000000000000000e+03 2.747000000000000000e+03 2.765000000000000000e+03 2.733000000000000000e+03 2.701000000000000000e+03 2.710000000000000000e+03 2.709000000000000000e+03 2.752000000000000000e+03 2.720000000000000000e+03 2.664000000000000000e+03 2.651000000000000000e+03 2.650000000000000000e+03 2.662000000000000000e+03 2.659000000000000000e+03 2.662000000000000000e+03 2.663000000000000000e+03 2.638000000000000000e+03 2.601000000000000000e+03 2.522000000000000000e+03 2.570000000000000000e+03 2.539000000000000000e+03 2.515000000000000000e+03 2.470000000000000000e+03 2.502000000000000000e+03 2.505000000000000000e+03 2.498000000000000000e+03 2.532000000000000000e+03 2.555000000000000000e+03 2.558000000000000000e+03 2.504000000000000000e+03 2.523000000000000000e+03 2.556000000000000000e+03 2.580000000000000000e+03 2.563000000000000000e+03 2.552000000000000000e+03 2.558000000000000000e+03 2.573000000000000000e+03 2.561000000000000000e+03 2.590000000000000000e+03 2.600000000000000000e+03 2.578000000000000000e+03 2.579000000000000000e+03 2.570000000000000000e+03 2.573000000000000000e+03 2.573000000000000000e+03 2.530000000000000000e+03 2.531000000000000000e+03 2.560000000000000000e+03 2.592000000000000000e+03 2.627000000000000000e+03 2.637000000000000000e+03 2.647000000000000000e+03 2.642000000000000000e+03 2.642000000000000000e+03 2.653000000000000000e+03 2.695000000000000000e+03 2.703000000000000000e+03 2.666000000000000000e+03 2.639000000000000000e+03 2.611000000000000000e+03 2.615000000000000000e+03 2.595000000000000000e+03 2.590000000000000000e+03 2.615000000000000000e+03 2.620000000000000000e+03 2.618000000000000000e+03 2.619000000000000000e+03 2.659000000000000000e+03 2.659000000000000000e+03 2.668000000000000000e+03 2.641000000000000000e+03 2.653000000000000000e+03 2.661000000000000000e+03 2.661000000000000000e+03 2.658000000000000000e+03 2.660000000000000000e+03 2.662000000000000000e+03 2.635000000000000000e+03 2.628000000000000000e+03 2.642000000000000000e+03 2.631000000000000000e+03 2.618000000000000000e+03 2.627000000000000000e+03 2.613000000000000000e+03 2.586000000000000000e+03 2.591000000000000000e+03 2.577000000000000000e+03 2.602000000000000000e+03 2.626000000000000000e+03 2.633000000000000000e+03 2.668000000000000000e+03 2.664000000000000000e+03 2.672000000000000000e+03 2.702000000000000000e+03 2.726000000000000000e+03 2.684000000000000000e+03 2.709000000000000000e+03 2.665000000000000000e+03 2.636000000000000000e+03 2.644000000000000000e+03 2.601000000000000000e+03 2.594000000000000000e+03 2.593000000000000000e+03 2.612000000000000000e+03 2.590000000000000000e+03 2.603000000000000000e+03 2.574000000000000000e+03 2.607000000000000000e+03 2.612000000000000000e+03 2.590000000000000000e+03 2.671000000000000000e+03 2.672000000000000000e+03 2.669000000000000000e+03 2.621000000000000000e+03 2.644000000000000000e+03 2.649000000000000000e+03 2.689000000000000000e+03 2.687000000000000000e+03 2.675000000000000000e+03 2.676000000000000000e+03 2.644000000000000000e+03 2.629000000000000000e+03 2.635000000000000000e+03 2.667000000000000000e+03 2.628000000000000000e+03 2.614000000000000000e+03 2.640000000000000000e+03 2.626000000000000000e+03 2.643000000000000000e+03 2.619000000000000000e+03 2.617000000000000000e+03 2.637000000000000000e+03 2.615000000000000000e+03 2.613000000000000000e+03 2.622000000000000000e+03 2.594000000000000000e+03 2.579000000000000000e+03 2.612000000000000000e+03 2.587000000000000000e+03 2.603000000000000000e+03 2.623000000000000000e+03 2.600000000000000000e+03 2.605000000000000000e+03 2.627000000000000000e+03 2.680000000000000000e+03 2.680000000000000000e+03 2.666000000000000000e+03 2.631000000000000000e+03 2.652000000000000000e+03 2.645000000000000000e+03 2.604000000000000000e+03 2.630000000000000000e+03 2.640000000000000000e+03 2.638000000000000000e+03 2.590000000000000000e+03 2.609000000000000000e+03 2.600000000000000000e+03 2.612000000000000000e+03 2.642000000000000000e+03 2.633000000000000000e+03 2.661000000000000000e+03 2.674000000000000000e+03 2.671000000000000000e+03 2.676000000000000000e+03 2.692000000000000000e+03 2.710000000000000000e+03 2.731000000000000000e+03 2.741000000000000000e+03 2.773000000000000000e+03 2.783000000000000000e+03 2.772000000000000000e+03 2.773000000000000000e+03 2.744000000000000000e+03 2.745000000000000000e+03 2.725000000000000000e+03 2.693000000000000000e+03 2.692000000000000000e+03 2.712000000000000000e+03 2.690000000000000000e+03 2.671000000000000000e+03 2.662000000000000000e+03 2.662000000000000000e+03 2.662000000000000000e+03 2.636000000000000000e+03 2.658000000000000000e+03 2.665000000000000000e+03 2.684000000000000000e+03 2.630000000000000000e+03 2.594000000000000000e+03 2.615000000000000000e+03 2.584000000000000000e+03 2.551000000000000000e+03 2.543000000000000000e+03 2.540000000000000000e+03 2.506000000000000000e+03 2.520000000000000000e+03 2.491000000000000000e+03 2.492000000000000000e+03 2.484000000000000000e+03 2.475000000000000000e+03 2.501000000000000000e+03 2.528000000000000000e+03 2.514000000000000000e+03 2.504000000000000000e+03 2.538000000000000000e+03 2.502000000000000000e+03 2.511000000000000000e+03 2.538000000000000000e+03 2.559000000000000000e+03 2.557000000000000000e+03 2.543000000000000000e+03 2.570000000000000000e+03 2.567000000000000000e+03 2.594000000000000000e+03 2.637000000000000000e+03 2.681000000000000000e+03 2.718000000000000000e+03 2.744000000000000000e+03 2.710000000000000000e+03 2.724000000000000000e+03 2.717000000000000000e+03 2.687000000000000000e+03 2.727000000000000000e+03 2.752000000000000000e+03 2.735000000000000000e+03 2.721000000000000000e+03 2.681000000000000000e+03 2.638000000000000000e+03 2.673000000000000000e+03 2.674000000000000000e+03 2.690000000000000000e+03 2.713000000000000000e+03 2.712000000000000000e+03 2.692000000000000000e+03 2.679000000000000000e+03 2.645000000000000000e+03 2.654000000000000000e+03 2.698000000000000000e+03 2.743000000000000000e+03 2.768000000000000000e+03 2.762000000000000000e+03 2.755000000000000000e+03 2.758000000000000000e+03 2.753000000000000000e+03 2.782000000000000000e+03 2.808000000000000000e+03 2.834000000000000000e+03 2.834000000000000000e+03 2.783000000000000000e+03 2.761000000000000000e+03 2.784000000000000000e+03 2.793000000000000000e+03 2.795000000000000000e+03 2.854000000000000000e+03 2.820000000000000000e+03 2.810000000000000000e+03 2.756000000000000000e+03 2.749000000000000000e+03 2.783000000000000000e+03 2.787000000000000000e+03 2.774000000000000000e+03 2.779000000000000000e+03 2.764000000000000000e+03 2.713000000000000000e+03 2.731000000000000000e+03 2.719000000000000000e+03 2.765000000000000000e+03 2.755000000000000000e+03 2.748000000000000000e+03 2.742000000000000000e+03 2.760000000000000000e+03 2.750000000000000000e+03 2.752000000000000000e+03 2.774000000000000000e+03 2.766000000000000000e+03 2.777000000000000000e+03 2.765000000000000000e+03 2.765000000000000000e+03 2.757000000000000000e+03 2.763000000000000000e+03 2.723000000000000000e+03 2.732000000000000000e+03 2.718000000000000000e+03 2.723000000000000000e+03 2.712000000000000000e+03 2.720000000000000000e+03 2.692000000000000000e+03 2.678000000000000000e+03 2.712000000000000000e+03 2.710000000000000000e+03 2.700000000000000000e+03 2.693000000000000000e+03 2.672000000000000000e+03 2.645000000000000000e+03 2.647000000000000000e+03 2.642000000000000000e+03 2.703000000000000000e+03 2.707000000000000000e+03 2.690000000000000000e+03 2.698000000000000000e+03 2.718000000000000000e+03 2.721000000000000000e+03 2.728000000000000000e+03 2.744000000000000000e+03 2.722000000000000000e+03 2.718000000000000000e+03 2.697000000000000000e+03 2.690000000000000000e+03 2.716000000000000000e+03 2.705000000000000000e+03 2.683000000000000000e+03 2.678000000000000000e+03 2.702000000000000000e+03 2.701000000000000000e+03 2.725000000000000000e+03 2.758000000000000000e+03 2.736000000000000000e+03 2.770000000000000000e+03 2.760000000000000000e+03 2.771000000000000000e+03 2.778000000000000000e+03 2.784000000000000000e+03 2.765000000000000000e+03 2.755000000000000000e+03 2.747000000000000000e+03 2.722000000000000000e+03 2.715000000000000000e+03 2.702000000000000000e+03 2.700000000000000000e+03 2.656000000000000000e+03 2.654000000000000000e+03 2.651000000000000000e+03 2.662000000000000000e+03 2.638000000000000000e+03 2.620000000000000000e+03 2.642000000000000000e+03 2.670000000000000000e+03 2.642000000000000000e+03 2.652000000000000000e+03 2.665000000000000000e+03 2.684000000000000000e+03 2.695000000000000000e+03 2.725000000000000000e+03 2.756000000000000000e+03 2.750000000000000000e+03 2.759000000000000000e+03 2.735000000000000000e+03 2.740000000000000000e+03 2.727000000000000000e+03 2.744000000000000000e+03 2.714000000000000000e+03 2.746000000000000000e+03 2.735000000000000000e+03 2.737000000000000000e+03 2.765000000000000000e+03 2.722000000000000000e+03 2.746000000000000000e+03 2.774000000000000000e+03 2.781000000000000000e+03 2.779000000000000000e+03 2.778000000000000000e+03 2.752000000000000000e+03 2.729000000000000000e+03 2.722000000000000000e+03 2.751000000000000000e+03 2.754000000000000000e+03 2.761000000000000000e+03 2.728000000000000000e+03 2.742000000000000000e+03 2.703000000000000000e+03 2.724000000000000000e+03 2.728000000000000000e+03 2.766000000000000000e+03 2.761000000000000000e+03 2.724000000000000000e+03 2.700000000000000000e+03 2.699000000000000000e+03 2.660000000000000000e+03 2.665000000000000000e+03 2.701000000000000000e+03 2.646000000000000000e+03 2.660000000000000000e+03 2.624000000000000000e+03 2.642000000000000000e+03 2.662000000000000000e+03 2.694000000000000000e+03 2.677000000000000000e+03 2.714000000000000000e+03 2.705000000000000000e+03 2.737000000000000000e+03 2.767000000000000000e+03 2.777000000000000000e+03 2.781000000000000000e+03 2.788000000000000000e+03 2.744000000000000000e+03 2.737000000000000000e+03 2.776000000000000000e+03 2.784000000000000000e+03 2.762000000000000000e+03 2.762000000000000000e+03 2.753000000000000000e+03 2.771000000000000000e+03 2.761000000000000000e+03 2.763000000000000000e+03 2.786000000000000000e+03 2.789000000000000000e+03 2.757000000000000000e+03 2.756000000000000000e+03 2.762000000000000000e+03 2.756000000000000000e+03 2.696000000000000000e+03 2.668000000000000000e+03 2.654000000000000000e+03 2.641000000000000000e+03 2.642000000000000000e+03 2.617000000000000000e+03 2.619000000000000000e+03 2.637000000000000000e+03 2.648000000000000000e+03 2.612000000000000000e+03 2.645000000000000000e+03 2.651000000000000000e+03 2.654000000000000000e+03 2.641000000000000000e+03 2.628000000000000000e+03 2.674000000000000000e+03 2.673000000000000000e+03 2.680000000000000000e+03 2.678000000000000000e+03 2.700000000000000000e+03 2.705000000000000000e+03 2.731000000000000000e+03 2.751000000000000000e+03 2.766000000000000000e+03 2.736000000000000000e+03 2.731000000000000000e+03 2.730000000000000000e+03 2.708000000000000000e+03 2.657000000000000000e+03 2.665000000000000000e+03 2.680000000000000000e+03 2.655000000000000000e+03 2.651000000000000000e+03 2.658000000000000000e+03 2.671000000000000000e+03 2.647000000000000000e+03 2.655000000000000000e+03 2.645000000000000000e+03 2.648000000000000000e+03 2.628000000000000000e+03 2.588000000000000000e+03 2.627000000000000000e+03 2.607000000000000000e+03 2.616000000000000000e+03 2.644000000000000000e+03 2.637000000000000000e+03 2.620000000000000000e+03 2.621000000000000000e+03 2.638000000000000000e+03 2.656000000000000000e+03 2.650000000000000000e+03 2.603000000000000000e+03 2.589000000000000000e+03 2.588000000000000000e+03 2.585000000000000000e+03 2.604000000000000000e+03 2.588000000000000000e+03 2.573000000000000000e+03 2.557000000000000000e+03 2.582000000000000000e+03 2.592000000000000000e+03 2.618000000000000000e+03 2.625000000000000000e+03 2.587000000000000000e+03 2.555000000000000000e+03 2.532000000000000000e+03 2.547000000000000000e+03 2.547000000000000000e+03 2.538000000000000000e+03 2.479000000000000000e+03 2.463000000000000000e+03 2.476000000000000000e+03 2.484000000000000000e+03 2.475000000000000000e+03 2.512000000000000000e+03 2.509000000000000000e+03 2.507000000000000000e+03 2.520000000000000000e+03 2.510000000000000000e+03 2.533000000000000000e+03 2.522000000000000000e+03 2.537000000000000000e+03 2.536000000000000000e+03 2.554000000000000000e+03 2.557000000000000000e+03 2.562000000000000000e+03 2.580000000000000000e+03 2.615000000000000000e+03 2.636000000000000000e+03 2.660000000000000000e+03 2.689000000000000000e+03 2.666000000000000000e+03 2.689000000000000000e+03 2.693000000000000000e+03 2.675000000000000000e+03 2.694000000000000000e+03 2.704000000000000000e+03 2.631000000000000000e+03 2.609000000000000000e+03 2.585000000000000000e+03 2.579000000000000000e+03 2.640000000000000000e+03 2.632000000000000000e+03 2.641000000000000000e+03 2.674000000000000000e+03 2.644000000000000000e+03 2.646000000000000000e+03 2.683000000000000000e+03 2.703000000000000000e+03 2.731000000000000000e+03 2.768000000000000000e+03 2.736000000000000000e+03 2.728000000000000000e+03 2.746000000000000000e+03 2.725000000000000000e+03 2.731000000000000000e+03 2.756000000000000000e+03 2.771000000000000000e+03 2.822000000000000000e+03 2.815000000000000000e+03 2.835000000000000000e+03 2.820000000000000000e+03 2.804000000000000000e+03 2.785000000000000000e+03 2.793000000000000000e+03 2.804000000000000000e+03 2.788000000000000000e+03 2.753000000000000000e+03 2.713000000000000000e+03 2.690000000000000000e+03 2.658000000000000000e+03 2.657000000000000000e+03 2.629000000000000000e+03 2.634000000000000000e+03 2.582000000000000000e+03 2.558000000000000000e+03 2.565000000000000000e+03 2.554000000000000000e+03 2.584000000000000000e+03 2.549000000000000000e+03 2.572000000000000000e+03 2.581000000000000000e+03 2.638000000000000000e+03 2.643000000000000000e+03 2.677000000000000000e+03 2.679000000000000000e+03 2.652000000000000000e+03 2.709000000000000000e+03 2.696000000000000000e+03 2.725000000000000000e+03 2.759000000000000000e+03 2.733000000000000000e+03 2.716000000000000000e+03 2.692000000000000000e+03 2.738000000000000000e+03 2.754000000000000000e+03 2.770000000000000000e+03 2.732000000000000000e+03 2.744000000000000000e+03 2.747000000000000000e+03 2.715000000000000000e+03 2.725000000000000000e+03 2.776000000000000000e+03 2.810000000000000000e+03 2.768000000000000000e+03 2.769000000000000000e+03 2.787000000000000000e+03 2.792000000000000000e+03 2.803000000000000000e+03 2.824000000000000000e+03 2.840000000000000000e+03 2.864000000000000000e+03 2.850000000000000000e+03 2.862000000000000000e+03 2.904000000000000000e+03 2.894000000000000000e+03 2.922000000000000000e+03 2.911000000000000000e+03 2.876000000000000000e+03 2.862000000000000000e+03 2.897000000000000000e+03 2.846000000000000000e+03 2.851000000000000000e+03 2.844000000000000000e+03 2.838000000000000000e+03 2.839000000000000000e+03 2.846000000000000000e+03 2.895000000000000000e+03 2.908000000000000000e+03 2.935000000000000000e+03 2.904000000000000000e+03 2.942000000000000000e+03 2.929000000000000000e+03 2.901000000000000000e+03 2.891000000000000000e+03 2.912000000000000000e+03 2.893000000000000000e+03 2.864000000000000000e+03 2.844000000000000000e+03 2.855000000000000000e+03 2.906000000000000000e+03 2.851000000000000000e+03 2.838000000000000000e+03 2.842000000000000000e+03 2.838000000000000000e+03 2.844000000000000000e+03 2.886000000000000000e+03 2.873000000000000000e+03 2.874000000000000000e+03 2.885000000000000000e+03 2.866000000000000000e+03 2.915000000000000000e+03 2.951000000000000000e+03 3.008000000000000000e+03 3.017000000000000000e+03 2.992000000000000000e+03 2.971000000000000000e+03 2.964000000000000000e+03 2.951000000000000000e+03 2.926000000000000000e+03 2.895000000000000000e+03 2.862000000000000000e+03 2.864000000000000000e+03 2.797000000000000000e+03 2.794000000000000000e+03 2.797000000000000000e+03 2.804000000000000000e+03 2.826000000000000000e+03 2.836000000000000000e+03 2.851000000000000000e+03 2.884000000000000000e+03 2.901000000000000000e+03 2.875000000000000000e+03 2.894000000000000000e+03 2.881000000000000000e+03 2.878000000000000000e+03 2.851000000000000000e+03 2.858000000000000000e+03 2.834000000000000000e+03 2.873000000000000000e+03 2.842000000000000000e+03 2.817000000000000000e+03 2.802000000000000000e+03 2.796000000000000000e+03 2.810000000000000000e+03 2.813000000000000000e+03 2.846000000000000000e+03 2.846000000000000000e+03 2.861000000000000000e+03 2.841000000000000000e+03 2.849000000000000000e+03 2.858000000000000000e+03 2.866000000000000000e+03 2.877000000000000000e+03 2.864000000000000000e+03 2.867000000000000000e+03 2.868000000000000000e+03 2.863000000000000000e+03 2.899000000000000000e+03 2.882000000000000000e+03 2.846000000000000000e+03 2.845000000000000000e+03 2.829000000000000000e+03 2.807000000000000000e+03 2.806000000000000000e+03 2.795000000000000000e+03 2.806000000000000000e+03 2.810000000000000000e+03 2.784000000000000000e+03 2.794000000000000000e+03 2.835000000000000000e+03 2.813000000000000000e+03 2.836000000000000000e+03 2.843000000000000000e+03 2.864000000000000000e+03 2.839000000000000000e+03 2.796000000000000000e+03 2.768000000000000000e+03 2.785000000000000000e+03 2.773000000000000000e+03 2.763000000000000000e+03 2.796000000000000000e+03 2.842000000000000000e+03 2.853000000000000000e+03 2.831000000000000000e+03 2.815000000000000000e+03 2.808000000000000000e+03 2.821000000000000000e+03 2.796000000000000000e+03 2.814000000000000000e+03 2.816000000000000000e+03 2.835000000000000000e+03 2.772000000000000000e+03 2.767000000000000000e+03 2.774000000000000000e+03 2.808000000000000000e+03 2.782000000000000000e+03 2.802000000000000000e+03 2.813000000000000000e+03 2.774000000000000000e+03 2.743000000000000000e+03 2.734000000000000000e+03 2.746000000000000000e+03 2.755000000000000000e+03 2.723000000000000000e+03 2.697000000000000000e+03 2.747000000000000000e+03 2.750000000000000000e+03 2.759000000000000000e+03 2.766000000000000000e+03 2.769000000000000000e+03 2.761000000000000000e+03 2.749000000000000000e+03 2.734000000000000000e+03 2.745000000000000000e+03 2.775000000000000000e+03 2.726000000000000000e+03 2.741000000000000000e+03 2.751000000000000000e+03 2.703000000000000000e+03 2.736000000000000000e+03 2.719000000000000000e+03 2.744000000000000000e+03 2.767000000000000000e+03 2.768000000000000000e+03 2.795000000000000000e+03 2.814000000000000000e+03 2.819000000000000000e+03 2.800000000000000000e+03 2.800000000000000000e+03 2.776000000000000000e+03 2.747000000000000000e+03 2.722000000000000000e+03 2.690000000000000000e+03 2.696000000000000000e+03 2.676000000000000000e+03 2.665000000000000000e+03 2.696000000000000000e+03 2.694000000000000000e+03 2.685000000000000000e+03 2.696000000000000000e+03 2.716000000000000000e+03 2.746000000000000000e+03 2.742000000000000000e+03 2.741000000000000000e+03 2.749000000000000000e+03 2.747000000000000000e+03 2.702000000000000000e+03 2.671000000000000000e+03 2.651000000000000000e+03 2.659000000000000000e+03 2.643000000000000000e+03 2.611000000000000000e+03 2.627000000000000000e+03 2.645000000000000000e+03 2.581000000000000000e+03 2.568000000000000000e+03 2.562000000000000000e+03 2.591000000000000000e+03 2.608000000000000000e+03 2.598000000000000000e+03 2.647000000000000000e+03 2.646000000000000000e+03 2.672000000000000000e+03 2.657000000000000000e+03 2.664000000000000000e+03 2.662000000000000000e+03 2.673000000000000000e+03 2.684000000000000000e+03 2.692000000000000000e+03 2.682000000000000000e+03 2.655000000000000000e+03 2.667000000000000000e+03 2.664000000000000000e+03 2.634000000000000000e+03 2.631000000000000000e+03 2.691000000000000000e+03 2.723000000000000000e+03 2.766000000000000000e+03 2.777000000000000000e+03 2.765000000000000000e+03 2.775000000000000000e+03 2.741000000000000000e+03 2.736000000000000000e+03 2.757000000000000000e+03 2.782000000000000000e+03 2.740000000000000000e+03 2.735000000000000000e+03 2.707000000000000000e+03 2.705000000000000000e+03 2.720000000000000000e+03 2.696000000000000000e+03 2.740000000000000000e+03 2.765000000000000000e+03 2.770000000000000000e+03 2.754000000000000000e+03 2.777000000000000000e+03 2.768000000000000000e+03 2.786000000000000000e+03 2.765000000000000000e+03 2.765000000000000000e+03 2.764000000000000000e+03 2.757000000000000000e+03 2.766000000000000000e+03 2.753000000000000000e+03 2.772000000000000000e+03 2.756000000000000000e+03 2.752000000000000000e+03 2.733000000000000000e+03 2.705000000000000000e+03 2.688000000000000000e+03 2.699000000000000000e+03 2.684000000000000000e+03 2.645000000000000000e+03 2.641000000000000000e+03 2.627000000000000000e+03 2.629000000000000000e+03 2.627000000000000000e+03 2.639000000000000000e+03 2.650000000000000000e+03 2.681000000000000000e+03 2.713000000000000000e+03 2.702000000000000000e+03 2.720000000000000000e+03 2.767000000000000000e+03 2.772000000000000000e+03 2.776000000000000000e+03 2.781000000000000000e+03 2.757000000000000000e+03 2.768000000000000000e+03 2.746000000000000000e+03 2.695000000000000000e+03 2.710000000000000000e+03 2.696000000000000000e+03 2.670000000000000000e+03 2.696000000000000000e+03 2.693000000000000000e+03 2.711000000000000000e+03 2.734000000000000000e+03 2.713000000000000000e+03 2.721000000000000000e+03 2.740000000000000000e+03 2.735000000000000000e+03 2.738000000000000000e+03 2.770000000000000000e+03 2.765000000000000000e+03 2.753000000000000000e+03 2.740000000000000000e+03 2.732000000000000000e+03 2.753000000000000000e+03 2.746000000000000000e+03 2.746000000000000000e+03 2.777000000000000000e+03 2.791000000000000000e+03 2.753000000000000000e+03 2.724000000000000000e+03 2.706000000000000000e+03 2.682000000000000000e+03 2.676000000000000000e+03 2.696000000000000000e+03 2.700000000000000000e+03 2.732000000000000000e+03 2.732000000000000000e+03 2.680000000000000000e+03 2.691000000000000000e+03 2.665000000000000000e+03 2.713000000000000000e+03 2.724000000000000000e+03 2.671000000000000000e+03 2.673000000000000000e+03 2.639000000000000000e+03 2.618000000000000000e+03 2.575000000000000000e+03 2.599000000000000000e+03 2.639000000000000000e+03 2.657000000000000000e+03 2.644000000000000000e+03 2.631000000000000000e+03 2.639000000000000000e+03 2.581000000000000000e+03 2.571000000000000000e+03 2.554000000000000000e+03 2.560000000000000000e+03 2.542000000000000000e+03 2.501000000000000000e+03 2.498000000000000000e+03 2.487000000000000000e+03 2.472000000000000000e+03 2.474000000000000000e+03 2.508000000000000000e+03 2.516000000000000000e+03 2.523000000000000000e+03 2.518000000000000000e+03 2.506000000000000000e+03 2.513000000000000000e+03 2.468000000000000000e+03 2.473000000000000000e+03 2.508000000000000000e+03 2.519000000000000000e+03 2.502000000000000000e+03 2.519000000000000000e+03 2.542000000000000000e+03 2.513000000000000000e+03 2.570000000000000000e+03 2.596000000000000000e+03 2.627000000000000000e+03 2.621000000000000000e+03 2.603000000000000000e+03 2.592000000000000000e+03 2.625000000000000000e+03 2.614000000000000000e+03 2.587000000000000000e+03 2.619000000000000000e+03 2.611000000000000000e+03 2.591000000000000000e+03 2.583000000000000000e+03 2.564000000000000000e+03 2.564000000000000000e+03 2.568000000000000000e+03 2.560000000000000000e+03 2.552000000000000000e+03 2.581000000000000000e+03 2.604000000000000000e+03 2.609000000000000000e+03 2.644000000000000000e+03 2.668000000000000000e+03 2.691000000000000000e+03 2.700000000000000000e+03 2.711000000000000000e+03 2.750000000000000000e+03 2.753000000000000000e+03 2.747000000000000000e+03 2.754000000000000000e+03 2.713000000000000000e+03 2.717000000000000000e+03 2.689000000000000000e+03 2.712000000000000000e+03 2.701000000000000000e+03 2.711000000000000000e+03 2.653000000000000000e+03 2.684000000000000000e+03 2.678000000000000000e+03 2.701000000000000000e+03 2.736000000000000000e+03 2.748000000000000000e+03 2.756000000000000000e+03 2.749000000000000000e+03 2.763000000000000000e+03 2.704000000000000000e+03 2.748000000000000000e+03 2.747000000000000000e+03 2.762000000000000000e+03 2.744000000000000000e+03 2.713000000000000000e+03 2.736000000000000000e+03 2.724000000000000000e+03 2.734000000000000000e+03 2.775000000000000000e+03 2.795000000000000000e+03 2.808000000000000000e+03 2.809000000000000000e+03 2.800000000000000000e+03 2.769000000000000000e+03 2.795000000000000000e+03 2.776000000000000000e+03 2.743000000000000000e+03 2.707000000000000000e+03 2.635000000000000000e+03 2.634000000000000000e+03 2.593000000000000000e+03 2.573000000000000000e+03 2.554000000000000000e+03 2.575000000000000000e+03 2.558000000000000000e+03 2.539000000000000000e+03 2.547000000000000000e+03 2.581000000000000000e+03 2.565000000000000000e+03 2.553000000000000000e+03 2.555000000000000000e+03 2.573000000000000000e+03 2.590000000000000000e+03 2.594000000000000000e+03 2.557000000000000000e+03 2.598000000000000000e+03 2.611000000000000000e+03 2.648000000000000000e+03 2.655000000000000000e+03 2.686000000000000000e+03 2.697000000000000000e+03 2.665000000000000000e+03 2.662000000000000000e+03 2.700000000000000000e+03 2.721000000000000000e+03 2.713000000000000000e+03 2.720000000000000000e+03 2.703000000000000000e+03 2.717000000000000000e+03 2.711000000000000000e+03 2.700000000000000000e+03 2.756000000000000000e+03 2.768000000000000000e+03 2.786000000000000000e+03 2.791000000000000000e+03 2.776000000000000000e+03 2.813000000000000000e+03 2.817000000000000000e+03 2.813000000000000000e+03 2.842000000000000000e+03 2.878000000000000000e+03 2.871000000000000000e+03 2.859000000000000000e+03 2.862000000000000000e+03 2.870000000000000000e+03 2.893000000000000000e+03 2.858000000000000000e+03 2.879000000000000000e+03 2.854000000000000000e+03 2.819000000000000000e+03 2.812000000000000000e+03 2.810000000000000000e+03 2.851000000000000000e+03 2.825000000000000000e+03 2.810000000000000000e+03 2.801000000000000000e+03 2.806000000000000000e+03 2.802000000000000000e+03 2.838000000000000000e+03 2.820000000000000000e+03 2.785000000000000000e+03 2.784000000000000000e+03 2.742000000000000000e+03 2.753000000000000000e+03 2.716000000000000000e+03 2.732000000000000000e+03 2.709000000000000000e+03 2.695000000000000000e+03 2.672000000000000000e+03 2.714000000000000000e+03 2.682000000000000000e+03 2.660000000000000000e+03 2.649000000000000000e+03 2.681000000000000000e+03 2.652000000000000000e+03 2.636000000000000000e+03 2.619000000000000000e+03 2.598000000000000000e+03 2.611000000000000000e+03 2.605000000000000000e+03 2.636000000000000000e+03 2.686000000000000000e+03 2.693000000000000000e+03 2.674000000000000000e+03 2.699000000000000000e+03 2.721000000000000000e+03 2.749000000000000000e+03 2.745000000000000000e+03 2.742000000000000000e+03 2.719000000000000000e+03 2.723000000000000000e+03 2.702000000000000000e+03 2.701000000000000000e+03 2.704000000000000000e+03 2.716000000000000000e+03 2.721000000000000000e+03 2.717000000000000000e+03 2.712000000000000000e+03 2.723000000000000000e+03 2.722000000000000000e+03 2.733000000000000000e+03 2.743000000000000000e+03 2.765000000000000000e+03 2.732000000000000000e+03 2.754000000000000000e+03 2.762000000000000000e+03 2.740000000000000000e+03 2.754000000000000000e+03 2.782000000000000000e+03 2.795000000000000000e+03 2.811000000000000000e+03 2.813000000000000000e+03 2.801000000000000000e+03 2.808000000000000000e+03 2.826000000000000000e+03 2.870000000000000000e+03 2.855000000000000000e+03 2.833000000000000000e+03 2.776000000000000000e+03 2.791000000000000000e+03 2.772000000000000000e+03 2.752000000000000000e+03 2.739000000000000000e+03 2.724000000000000000e+03 2.717000000000000000e+03 2.682000000000000000e+03 2.698000000000000000e+03 2.693000000000000000e+03 2.702000000000000000e+03 2.680000000000000000e+03 2.688000000000000000e+03 2.695000000000000000e+03 2.690000000000000000e+03 2.727000000000000000e+03 2.697000000000000000e+03 2.683000000000000000e+03 2.676000000000000000e+03 2.657000000000000000e+03 2.685000000000000000e+03 2.687000000000000000e+03 2.694000000000000000e+03 2.707000000000000000e+03 2.699000000000000000e+03 2.643000000000000000e+03 2.661000000000000000e+03 2.655000000000000000e+03 2.658000000000000000e+03 2.665000000000000000e+03 2.653000000000000000e+03 2.634000000000000000e+03 2.626000000000000000e+03 2.616000000000000000e+03 2.668000000000000000e+03 2.742000000000000000e+03 2.727000000000000000e+03 2.752000000000000000e+03 2.803000000000000000e+03 2.827000000000000000e+03 2.821000000000000000e+03 2.849000000000000000e+03 2.886000000000000000e+03 2.911000000000000000e+03 2.910000000000000000e+03 2.904000000000000000e+03 2.876000000000000000e+03 2.879000000000000000e+03 2.881000000000000000e+03 2.881000000000000000e+03 2.889000000000000000e+03 2.891000000000000000e+03 2.911000000000000000e+03 2.901000000000000000e+03 2.879000000000000000e+03 2.869000000000000000e+03 2.905000000000000000e+03 2.906000000000000000e+03 2.856000000000000000e+03 2.836000000000000000e+03 2.850000000000000000e+03 2.848000000000000000e+03 2.816000000000000000e+03 2.785000000000000000e+03 2.777000000000000000e+03 2.755000000000000000e+03 2.752000000000000000e+03 2.772000000000000000e+03 2.819000000000000000e+03 2.824000000000000000e+03 2.828000000000000000e+03 2.808000000000000000e+03 2.793000000000000000e+03 2.773000000000000000e+03 2.769000000000000000e+03 2.781000000000000000e+03 2.769000000000000000e+03 2.757000000000000000e+03 2.754000000000000000e+03 2.772000000000000000e+03 2.739000000000000000e+03 2.758000000000000000e+03 2.767000000000000000e+03 2.775000000000000000e+03 2.774000000000000000e+03 2.784000000000000000e+03 2.782000000000000000e+03 2.788000000000000000e+03 2.785000000000000000e+03 2.767000000000000000e+03 2.770000000000000000e+03 2.771000000000000000e+03 2.778000000000000000e+03 2.809000000000000000e+03 2.798000000000000000e+03 2.778000000000000000e+03 2.772000000000000000e+03 2.771000000000000000e+03 2.747000000000000000e+03 2.757000000000000000e+03 2.714000000000000000e+03 2.731000000000000000e+03 2.717000000000000000e+03 2.741000000000000000e+03 2.799000000000000000e+03 2.824000000000000000e+03 2.846000000000000000e+03 2.892000000000000000e+03 2.888000000000000000e+03 2.873000000000000000e+03 2.910000000000000000e+03 2.902000000000000000e+03 2.908000000000000000e+03 2.899000000000000000e+03 2.866000000000000000e+03 2.839000000000000000e+03 2.817000000000000000e+03 2.783000000000000000e+03 2.786000000000000000e+03 2.818000000000000000e+03 2.811000000000000000e+03 2.801000000000000000e+03 2.813000000000000000e+03 2.807000000000000000e+03 2.818000000000000000e+03 2.785000000000000000e+03 2.783000000000000000e+03 2.777000000000000000e+03 2.760000000000000000e+03 2.685000000000000000e+03 2.697000000000000000e+03 2.713000000000000000e+03 2.680000000000000000e+03 2.683000000000000000e+03 2.725000000000000000e+03 2.750000000000000000e+03 2.745000000000000000e+03 2.739000000000000000e+03 2.776000000000000000e+03 2.830000000000000000e+03 2.869000000000000000e+03 2.859000000000000000e+03 2.880000000000000000e+03 2.853000000000000000e+03 2.814000000000000000e+03 2.745000000000000000e+03 2.757000000000000000e+03 2.794000000000000000e+03 2.750000000000000000e+03 2.743000000000000000e+03 2.711000000000000000e+03 2.721000000000000000e+03 2.689000000000000000e+03 2.721000000000000000e+03 2.750000000000000000e+03 2.801000000000000000e+03 2.808000000000000000e+03 2.804000000000000000e+03 2.808000000000000000e+03 2.783000000000000000e+03 2.818000000000000000e+03 2.835000000000000000e+03 2.834000000000000000e+03 2.803000000000000000e+03 2.777000000000000000e+03 2.778000000000000000e+03 2.797000000000000000e+03 2.813000000000000000e+03 2.843000000000000000e+03 2.833000000000000000e+03 2.813000000000000000e+03 2.769000000000000000e+03 2.784000000000000000e+03 2.797000000000000000e+03 2.872000000000000000e+03 2.856000000000000000e+03 2.847000000000000000e+03 2.827000000000000000e+03 2.810000000000000000e+03 2.853000000000000000e+03 2.868000000000000000e+03 2.873000000000000000e+03 2.898000000000000000e+03 2.898000000000000000e+03 2.861000000000000000e+03 2.867000000000000000e+03 2.844000000000000000e+03 2.821000000000000000e+03 2.837000000000000000e+03 2.831000000000000000e+03 2.831000000000000000e+03 2.836000000000000000e+03 2.830000000000000000e+03 2.858000000000000000e+03 2.824000000000000000e+03 2.786000000000000000e+03 2.782000000000000000e+03 2.805000000000000000e+03 2.783000000000000000e+03 2.755000000000000000e+03 2.765000000000000000e+03 2.775000000000000000e+03 2.778000000000000000e+03 2.756000000000000000e+03 2.774000000000000000e+03 2.776000000000000000e+03 2.780000000000000000e+03 2.753000000000000000e+03 2.727000000000000000e+03 2.746000000000000000e+03 2.767000000000000000e+03 2.756000000000000000e+03 2.765000000000000000e+03 2.757000000000000000e+03 2.734000000000000000e+03 2.745000000000000000e+03 2.728000000000000000e+03 2.747000000000000000e+03 2.768000000000000000e+03 2.756000000000000000e+03 2.745000000000000000e+03 2.723000000000000000e+03 2.722000000000000000e+03 2.715000000000000000e+03 2.711000000000000000e+03 2.703000000000000000e+03 2.709000000000000000e+03 2.752000000000000000e+03 2.768000000000000000e+03 2.780000000000000000e+03 2.774000000000000000e+03 2.763000000000000000e+03 2.788000000000000000e+03 2.792000000000000000e+03 2.801000000000000000e+03 2.820000000000000000e+03 2.818000000000000000e+03 2.826000000000000000e+03 2.862000000000000000e+03 2.888000000000000000e+03 2.895000000000000000e+03 2.947000000000000000e+03 2.942000000000000000e+03 2.953000000000000000e+03 2.925000000000000000e+03 2.949000000000000000e+03 2.947000000000000000e+03 2.898000000000000000e+03 2.835000000000000000e+03 2.782000000000000000e+03 2.791000000000000000e+03 2.736000000000000000e+03 2.726000000000000000e+03 2.744000000000000000e+03 2.764000000000000000e+03 2.758000000000000000e+03 2.752000000000000000e+03 2.755000000000000000e+03 2.753000000000000000e+03 2.733000000000000000e+03 2.747000000000000000e+03 2.749000000000000000e+03 2.756000000000000000e+03 2.738000000000000000e+03 2.734000000000000000e+03 2.705000000000000000e+03 2.710000000000000000e+03 2.718000000000000000e+03 2.725000000000000000e+03 2.757000000000000000e+03 2.729000000000000000e+03 2.705000000000000000e+03 2.681000000000000000e+03 2.662000000000000000e+03 2.657000000000000000e+03 2.653000000000000000e+03 2.670000000000000000e+03 2.655000000000000000e+03 2.629000000000000000e+03 2.633000000000000000e+03 2.623000000000000000e+03 2.615000000000000000e+03 2.651000000000000000e+03 2.671000000000000000e+03 2.677000000000000000e+03 2.687000000000000000e+03 2.662000000000000000e+03 2.657000000000000000e+03 2.661000000000000000e+03 2.666000000000000000e+03 2.683000000000000000e+03 2.737000000000000000e+03 2.706000000000000000e+03 2.689000000000000000e+03 2.671000000000000000e+03 2.686000000000000000e+03 2.724000000000000000e+03 2.748000000000000000e+03 2.771000000000000000e+03 2.774000000000000000e+03 2.773000000000000000e+03 2.735000000000000000e+03 2.749000000000000000e+03 2.780000000000000000e+03 2.805000000000000000e+03 2.789000000000000000e+03 2.763000000000000000e+03 2.752000000000000000e+03 2.753000000000000000e+03 2.742000000000000000e+03 2.753000000000000000e+03 2.754000000000000000e+03 2.739000000000000000e+03 2.687000000000000000e+03 2.673000000000000000e+03 2.659000000000000000e+03 2.647000000000000000e+03 2.640000000000000000e+03 2.618000000000000000e+03 2.634000000000000000e+03 2.652000000000000000e+03 2.641000000000000000e+03 2.655000000000000000e+03 2.709000000000000000e+03 2.712000000000000000e+03 2.753000000000000000e+03 2.705000000000000000e+03 2.719000000000000000e+03 2.737000000000000000e+03 2.755000000000000000e+03 2.696000000000000000e+03 2.728000000000000000e+03 2.729000000000000000e+03 2.694000000000000000e+03 2.701000000000000000e+03 2.694000000000000000e+03 2.721000000000000000e+03 2.705000000000000000e+03 2.699000000000000000e+03 2.685000000000000000e+03 2.738000000000000000e+03 2.736000000000000000e+03 2.708000000000000000e+03 2.749000000000000000e+03 2.718000000000000000e+03 2.718000000000000000e+03 2.730000000000000000e+03 2.731000000000000000e+03 2.746000000000000000e+03 2.714000000000000000e+03 2.703000000000000000e+03 2.730000000000000000e+03 2.737000000000000000e+03 2.738000000000000000e+03 2.760000000000000000e+03 2.781000000000000000e+03 2.762000000000000000e+03 2.798000000000000000e+03 2.775000000000000000e+03 2.801000000000000000e+03 2.792000000000000000e+03 2.793000000000000000e+03 2.811000000000000000e+03 2.832000000000000000e+03 2.803000000000000000e+03 2.805000000000000000e+03 2.821000000000000000e+03 2.814000000000000000e+03 2.841000000000000000e+03 2.850000000000000000e+03 2.860000000000000000e+03 2.862000000000000000e+03 2.853000000000000000e+03 2.847000000000000000e+03 2.858000000000000000e+03 2.853000000000000000e+03 2.843000000000000000e+03 2.811000000000000000e+03 2.818000000000000000e+03 2.777000000000000000e+03 2.795000000000000000e+03 2.798000000000000000e+03 2.788000000000000000e+03 2.777000000000000000e+03 2.753000000000000000e+03 2.740000000000000000e+03 2.735000000000000000e+03 2.750000000000000000e+03 2.760000000000000000e+03 2.782000000000000000e+03 2.767000000000000000e+03 2.768000000000000000e+03 2.775000000000000000e+03 2.725000000000000000e+03 2.716000000000000000e+03 2.725000000000000000e+03 2.750000000000000000e+03 2.769000000000000000e+03 2.721000000000000000e+03 2.709000000000000000e+03 2.718000000000000000e+03 2.694000000000000000e+03 2.711000000000000000e+03 2.732000000000000000e+03 2.730000000000000000e+03 2.758000000000000000e+03 2.746000000000000000e+03 2.712000000000000000e+03 2.775000000000000000e+03 2.772000000000000000e+03 2.750000000000000000e+03 2.727000000000000000e+03 2.745000000000000000e+03 2.747000000000000000e+03 2.731000000000000000e+03 2.721000000000000000e+03 2.731000000000000000e+03 2.762000000000000000e+03 2.721000000000000000e+03 2.729000000000000000e+03 2.744000000000000000e+03 2.763000000000000000e+03 2.730000000000000000e+03 2.716000000000000000e+03 2.728000000000000000e+03 2.727000000000000000e+03 2.702000000000000000e+03 2.706000000000000000e+03 2.700000000000000000e+03 2.686000000000000000e+03 2.676000000000000000e+03 2.692000000000000000e+03 2.654000000000000000e+03 2.671000000000000000e+03 2.667000000000000000e+03 2.652000000000000000e+03 2.627000000000000000e+03 2.574000000000000000e+03 2.591000000000000000e+03 2.633000000000000000e+03 2.644000000000000000e+03 2.626000000000000000e+03 2.644000000000000000e+03 2.653000000000000000e+03 2.663000000000000000e+03 2.650000000000000000e+03 2.655000000000000000e+03 2.703000000000000000e+03 2.684000000000000000e+03 2.610000000000000000e+03 2.620000000000000000e+03 2.606000000000000000e+03 2.653000000000000000e+03 2.669000000000000000e+03 2.657000000000000000e+03 2.629000000000000000e+03 2.616000000000000000e+03 2.582000000000000000e+03 2.555000000000000000e+03 2.591000000000000000e+03 2.556000000000000000e+03 2.558000000000000000e+03 2.530000000000000000e+03 2.506000000000000000e+03 2.494000000000000000e+03 2.512000000000000000e+03 2.522000000000000000e+03 2.526000000000000000e+03 2.538000000000000000e+03 2.557000000000000000e+03 2.578000000000000000e+03 2.604000000000000000e+03 2.571000000000000000e+03 2.581000000000000000e+03 2.561000000000000000e+03 2.552000000000000000e+03 2.562000000000000000e+03 2.561000000000000000e+03 2.603000000000000000e+03 2.585000000000000000e+03 2.569000000000000000e+03 2.541000000000000000e+03 2.572000000000000000e+03 2.584000000000000000e+03 2.584000000000000000e+03 2.590000000000000000e+03 2.619000000000000000e+03 2.630000000000000000e+03 2.595000000000000000e+03 2.591000000000000000e+03 2.617000000000000000e+03 2.639000000000000000e+03 2.650000000000000000e+03 2.645000000000000000e+03 2.684000000000000000e+03 2.674000000000000000e+03 2.659000000000000000e+03 2.652000000000000000e+03 2.638000000000000000e+03 2.648000000000000000e+03 2.621000000000000000e+03 2.614000000000000000e+03 2.586000000000000000e+03 2.580000000000000000e+03 2.566000000000000000e+03 2.578000000000000000e+03 2.602000000000000000e+03 2.650000000000000000e+03 2.700000000000000000e+03 2.705000000000000000e+03 2.703000000000000000e+03 2.659000000000000000e+03 2.684000000000000000e+03 2.688000000000000000e+03 2.672000000000000000e+03 2.654000000000000000e+03 2.620000000000000000e+03 2.568000000000000000e+03 2.527000000000000000e+03 2.535000000000000000e+03 2.563000000000000000e+03 2.622000000000000000e+03 2.610000000000000000e+03 2.627000000000000000e+03 2.678000000000000000e+03 2.651000000000000000e+03 2.658000000000000000e+03 2.673000000000000000e+03 2.665000000000000000e+03 2.672000000000000000e+03 2.658000000000000000e+03 2.658000000000000000e+03 2.667000000000000000e+03 2.660000000000000000e+03 2.608000000000000000e+03 2.627000000000000000e+03 2.634000000000000000e+03 2.610000000000000000e+03 2.630000000000000000e+03 2.611000000000000000e+03 2.608000000000000000e+03 2.605000000000000000e+03 2.612000000000000000e+03 2.615000000000000000e+03 2.637000000000000000e+03 2.661000000000000000e+03 2.667000000000000000e+03 2.692000000000000000e+03 2.738000000000000000e+03 2.728000000000000000e+03 2.743000000000000000e+03 2.761000000000000000e+03 2.734000000000000000e+03 2.744000000000000000e+03 2.745000000000000000e+03 2.761000000000000000e+03 2.788000000000000000e+03 2.836000000000000000e+03 2.823000000000000000e+03 2.855000000000000000e+03 2.858000000000000000e+03 2.866000000000000000e+03 2.861000000000000000e+03 2.874000000000000000e+03 2.907000000000000000e+03 2.898000000000000000e+03 2.879000000000000000e+03 2.869000000000000000e+03 2.839000000000000000e+03 2.814000000000000000e+03 2.811000000000000000e+03 2.823000000000000000e+03 2.854000000000000000e+03 2.852000000000000000e+03 2.832000000000000000e+03 2.854000000000000000e+03 2.835000000000000000e+03 2.830000000000000000e+03 2.839000000000000000e+03 2.849000000000000000e+03 2.865000000000000000e+03 2.840000000000000000e+03 2.843000000000000000e+03 2.845000000000000000e+03 2.834000000000000000e+03 2.810000000000000000e+03 2.814000000000000000e+03 2.817000000000000000e+03 2.818000000000000000e+03 2.818000000000000000e+03 2.802000000000000000e+03 2.794000000000000000e+03 2.780000000000000000e+03 2.760000000000000000e+03 2.745000000000000000e+03 2.751000000000000000e+03 2.779000000000000000e+03 2.769000000000000000e+03 2.769000000000000000e+03 2.778000000000000000e+03 2.794000000000000000e+03 2.790000000000000000e+03 2.801000000000000000e+03 2.815000000000000000e+03 2.816000000000000000e+03 2.796000000000000000e+03 2.748000000000000000e+03 2.778000000000000000e+03 2.766000000000000000e+03 2.763000000000000000e+03 2.760000000000000000e+03 2.759000000000000000e+03 2.763000000000000000e+03 2.774000000000000000e+03 2.775000000000000000e+03 2.788000000000000000e+03 2.824000000000000000e+03 2.816000000000000000e+03 2.846000000000000000e+03 2.849000000000000000e+03 2.858000000000000000e+03 2.844000000000000000e+03 2.872000000000000000e+03 2.854000000000000000e+03 2.867000000000000000e+03 2.834000000000000000e+03 2.798000000000000000e+03 2.760000000000000000e+03 2.739000000000000000e+03 2.730000000000000000e+03 2.720000000000000000e+03 2.725000000000000000e+03 2.741000000000000000e+03 2.771000000000000000e+03 2.738000000000000000e+03 2.789000000000000000e+03 2.813000000000000000e+03 2.845000000000000000e+03 2.835000000000000000e+03 2.836000000000000000e+03 2.872000000000000000e+03 2.832000000000000000e+03 2.809000000000000000e+03 2.791000000000000000e+03 2.751000000000000000e+03 2.734000000000000000e+03 2.752000000000000000e+03 2.719000000000000000e+03 2.734000000000000000e+03 2.704000000000000000e+03 2.688000000000000000e+03 2.704000000000000000e+03 2.724000000000000000e+03 2.731000000000000000e+03 2.749000000000000000e+03 2.728000000000000000e+03 2.706000000000000000e+03 2.716000000000000000e+03 2.733000000000000000e+03 2.755000000000000000e+03 2.759000000000000000e+03 2.796000000000000000e+03 2.780000000000000000e+03 2.793000000000000000e+03 2.789000000000000000e+03 2.815000000000000000e+03 2.850000000000000000e+03 2.867000000000000000e+03 2.830000000000000000e+03 2.839000000000000000e+03 2.848000000000000000e+03 2.802000000000000000e+03 2.788000000000000000e+03 2.765000000000000000e+03 2.750000000000000000e+03 2.751000000000000000e+03 2.737000000000000000e+03 2.701000000000000000e+03 2.692000000000000000e+03 2.682000000000000000e+03 2.703000000000000000e+03 2.727000000000000000e+03 2.711000000000000000e+03 2.729000000000000000e+03 2.747000000000000000e+03 2.773000000000000000e+03 2.795000000000000000e+03 2.808000000000000000e+03 2.865000000000000000e+03 2.915000000000000000e+03 2.915000000000000000e+03 2.907000000000000000e+03 2.893000000000000000e+03 2.926000000000000000e+03 2.894000000000000000e+03 2.888000000000000000e+03 2.909000000000000000e+03 2.888000000000000000e+03 2.837000000000000000e+03 2.791000000000000000e+03 2.821000000000000000e+03 2.802000000000000000e+03 2.793000000000000000e+03 2.766000000000000000e+03 2.793000000000000000e+03 2.753000000000000000e+03 2.710000000000000000e+03 2.731000000000000000e+03 2.756000000000000000e+03 2.743000000000000000e+03 2.718000000000000000e+03 2.673000000000000000e+03 2.695000000000000000e+03 2.720000000000000000e+03 2.691000000000000000e+03 2.733000000000000000e+03 2.752000000000000000e+03 2.743000000000000000e+03 2.693000000000000000e+03 2.703000000000000000e+03 2.724000000000000000e+03 2.757000000000000000e+03 2.748000000000000000e+03 2.750000000000000000e+03 2.777000000000000000e+03 2.770000000000000000e+03 2.737000000000000000e+03 2.703000000000000000e+03 2.720000000000000000e+03 2.722000000000000000e+03 2.713000000000000000e+03 2.707000000000000000e+03 2.737000000000000000e+03 2.705000000000000000e+03 2.706000000000000000e+03 2.696000000000000000e+03 2.707000000000000000e+03 2.746000000000000000e+03 2.763000000000000000e+03 2.783000000000000000e+03 2.775000000000000000e+03 2.775000000000000000e+03 2.803000000000000000e+03 2.813000000000000000e+03 2.782000000000000000e+03 2.801000000000000000e+03 2.807000000000000000e+03 2.807000000000000000e+03 2.777000000000000000e+03 2.740000000000000000e+03 2.756000000000000000e+03 2.780000000000000000e+03 2.732000000000000000e+03 2.690000000000000000e+03 2.687000000000000000e+03 2.680000000000000000e+03 2.710000000000000000e+03 2.700000000000000000e+03 2.690000000000000000e+03 2.647000000000000000e+03 2.608000000000000000e+03 2.620000000000000000e+03 2.616000000000000000e+03 2.631000000000000000e+03 2.684000000000000000e+03 2.706000000000000000e+03 2.677000000000000000e+03 2.673000000000000000e+03 2.673000000000000000e+03 2.703000000000000000e+03 2.721000000000000000e+03 2.698000000000000000e+03 2.774000000000000000e+03 2.772000000000000000e+03 2.780000000000000000e+03 2.757000000000000000e+03 2.730000000000000000e+03 2.744000000000000000e+03 2.766000000000000000e+03 2.760000000000000000e+03 2.793000000000000000e+03 2.832000000000000000e+03 2.796000000000000000e+03 2.823000000000000000e+03 2.794000000000000000e+03 2.813000000000000000e+03 2.837000000000000000e+03 2.862000000000000000e+03 2.879000000000000000e+03 2.884000000000000000e+03 2.894000000000000000e+03 2.896000000000000000e+03 2.880000000000000000e+03 2.843000000000000000e+03 2.834000000000000000e+03 2.809000000000000000e+03 2.801000000000000000e+03 2.819000000000000000e+03 2.805000000000000000e+03 2.837000000000000000e+03 2.842000000000000000e+03 2.847000000000000000e+03 2.880000000000000000e+03 2.904000000000000000e+03 2.959000000000000000e+03 3.009000000000000000e+03 3.039000000000000000e+03 3.019000000000000000e+03 3.032000000000000000e+03 3.022000000000000000e+03 3.020000000000000000e+03 3.063000000000000000e+03 2.995000000000000000e+03 2.976000000000000000e+03 2.930000000000000000e+03 2.901000000000000000e+03 2.917000000000000000e+03 2.908000000000000000e+03 2.910000000000000000e+03 2.896000000000000000e+03 2.888000000000000000e+03 2.845000000000000000e+03 2.858000000000000000e+03 2.870000000000000000e+03 2.861000000000000000e+03 2.883000000000000000e+03 2.837000000000000000e+03 2.847000000000000000e+03 2.805000000000000000e+03 2.851000000000000000e+03 2.816000000000000000e+03 2.835000000000000000e+03 2.840000000000000000e+03 2.822000000000000000e+03 2.837000000000000000e+03 2.835000000000000000e+03 2.884000000000000000e+03 2.892000000000000000e+03 2.930000000000000000e+03 2.869000000000000000e+03 2.888000000000000000e+03 2.901000000000000000e+03 2.899000000000000000e+03 2.911000000000000000e+03 2.891000000000000000e+03 2.887000000000000000e+03 2.838000000000000000e+03 2.837000000000000000e+03 2.856000000000000000e+03 2.853000000000000000e+03 2.811000000000000000e+03 2.793000000000000000e+03 2.769000000000000000e+03 2.746000000000000000e+03 2.770000000000000000e+03 2.763000000000000000e+03 2.812000000000000000e+03 2.796000000000000000e+03 2.771000000000000000e+03 2.794000000000000000e+03 2.810000000000000000e+03 2.821000000000000000e+03 2.831000000000000000e+03 2.820000000000000000e+03 2.836000000000000000e+03 2.792000000000000000e+03 2.760000000000000000e+03 2.793000000000000000e+03 2.771000000000000000e+03 2.718000000000000000e+03 2.716000000000000000e+03 2.713000000000000000e+03 2.708000000000000000e+03 2.700000000000000000e+03 2.688000000000000000e+03 2.694000000000000000e+03 2.716000000000000000e+03 2.715000000000000000e+03 2.700000000000000000e+03 2.722000000000000000e+03 2.716000000000000000e+03 2.736000000000000000e+03 2.769000000000000000e+03 2.781000000000000000e+03 2.821000000000000000e+03 2.822000000000000000e+03 2.790000000000000000e+03 2.766000000000000000e+03 2.799000000000000000e+03 2.789000000000000000e+03 2.791000000000000000e+03 2.810000000000000000e+03 2.812000000000000000e+03 2.812000000000000000e+03 2.781000000000000000e+03 2.743000000000000000e+03 2.775000000000000000e+03 2.791000000000000000e+03 2.763000000000000000e+03 2.781000000000000000e+03 2.783000000000000000e+03 2.777000000000000000e+03 2.771000000000000000e+03 2.807000000000000000e+03 2.822000000000000000e+03 2.824000000000000000e+03 2.791000000000000000e+03 2.802000000000000000e+03 2.814000000000000000e+03 2.806000000000000000e+03 2.836000000000000000e+03 2.815000000000000000e+03 2.817000000000000000e+03 2.771000000000000000e+03 2.810000000000000000e+03 2.777000000000000000e+03 2.791000000000000000e+03 2.769000000000000000e+03 2.741000000000000000e+03 2.728000000000000000e+03 2.722000000000000000e+03 2.718000000000000000e+03 2.703000000000000000e+03 2.714000000000000000e+03 2.702000000000000000e+03 2.739000000000000000e+03 2.753000000000000000e+03 2.756000000000000000e+03 2.784000000000000000e+03 2.819000000000000000e+03 2.784000000000000000e+03 2.766000000000000000e+03 2.766000000000000000e+03 2.774000000000000000e+03 2.769000000000000000e+03 2.756000000000000000e+03 2.768000000000000000e+03 2.764000000000000000e+03 2.738000000000000000e+03 2.744000000000000000e+03 2.764000000000000000e+03 2.768000000000000000e+03 2.740000000000000000e+03 2.721000000000000000e+03 2.744000000000000000e+03 2.763000000000000000e+03 2.719000000000000000e+03 2.742000000000000000e+03 2.741000000000000000e+03 2.737000000000000000e+03 2.726000000000000000e+03 2.752000000000000000e+03 2.724000000000000000e+03 2.707000000000000000e+03 2.706000000000000000e+03 2.681000000000000000e+03 2.712000000000000000e+03 2.667000000000000000e+03 2.668000000000000000e+03 2.646000000000000000e+03 2.650000000000000000e+03 2.631000000000000000e+03 2.661000000000000000e+03 2.675000000000000000e+03 2.662000000000000000e+03 2.667000000000000000e+03 2.652000000000000000e+03 2.667000000000000000e+03 2.674000000000000000e+03 2.708000000000000000e+03 2.742000000000000000e+03 2.763000000000000000e+03 2.755000000000000000e+03 2.788000000000000000e+03 2.792000000000000000e+03 2.828000000000000000e+03 2.816000000000000000e+03 2.792000000000000000e+03 2.800000000000000000e+03 2.769000000000000000e+03 2.716000000000000000e+03 2.686000000000000000e+03 2.696000000000000000e+03 2.682000000000000000e+03 2.692000000000000000e+03 2.670000000000000000e+03 2.695000000000000000e+03 2.676000000000000000e+03 2.729000000000000000e+03 2.723000000000000000e+03 2.770000000000000000e+03 2.768000000000000000e+03 2.796000000000000000e+03 2.811000000000000000e+03 2.805000000000000000e+03 2.777000000000000000e+03 2.751000000000000000e+03 2.791000000000000000e+03 2.775000000000000000e+03 2.785000000000000000e+03 2.811000000000000000e+03 2.848000000000000000e+03 2.807000000000000000e+03 2.800000000000000000e+03 2.775000000000000000e+03 2.800000000000000000e+03 2.831000000000000000e+03 2.828000000000000000e+03 2.798000000000000000e+03 2.804000000000000000e+03 2.802000000000000000e+03 2.769000000000000000e+03 2.829000000000000000e+03 2.855000000000000000e+03 2.881000000000000000e+03 2.881000000000000000e+03 2.842000000000000000e+03 2.844000000000000000e+03 2.829000000000000000e+03 2.807000000000000000e+03 2.771000000000000000e+03 2.762000000000000000e+03 2.697000000000000000e+03 2.693000000000000000e+03 2.640000000000000000e+03 2.633000000000000000e+03 2.643000000000000000e+03 2.639000000000000000e+03 2.655000000000000000e+03 2.612000000000000000e+03 2.599000000000000000e+03 2.565000000000000000e+03 2.566000000000000000e+03 2.532000000000000000e+03 2.534000000000000000e+03 2.491000000000000000e+03 2.488000000000000000e+03 2.453000000000000000e+03 2.399000000000000000e+03 2.382000000000000000e+03 2.395000000000000000e+03 2.392000000000000000e+03 2.364000000000000000e+03 2.357000000000000000e+03 2.337000000000000000e+03 2.356000000000000000e+03 2.352000000000000000e+03 2.297000000000000000e+03 2.300000000000000000e+03 2.287000000000000000e+03 2.250000000000000000e+03 2.195000000000000000e+03 2.201000000000000000e+03 2.185000000000000000e+03 2.129000000000000000e+03 2.098000000000000000e+03 2.073000000000000000e+03 2.074000000000000000e+03 2.041000000000000000e+03 2.029000000000000000e+03 2.007000000000000000e+03 2.032000000000000000e+03 2.008000000000000000e+03 2.029000000000000000e+03 2.036000000000000000e+03 2.040000000000000000e+03 2.022000000000000000e+03 1.991000000000000000e+03 2.006000000000000000e+03 2.023000000000000000e+03 2.022000000000000000e+03 1.997000000000000000e+03 1.978000000000000000e+03 1.948000000000000000e+03 1.951000000000000000e+03 1.918000000000000000e+03 1.896000000000000000e+03 1.893000000000000000e+03 1.872000000000000000e+03 1.882000000000000000e+03 1.881000000000000000e+03 1.884000000000000000e+03 1.871000000000000000e+03 1.863000000000000000e+03 1.851000000000000000e+03 1.844000000000000000e+03 1.854000000000000000e+03 1.838000000000000000e+03 1.831000000000000000e+03 1.780000000000000000e+03 1.771000000000000000e+03 1.736000000000000000e+03 1.715000000000000000e+03 1.676000000000000000e+03 1.650000000000000000e+03 1.620000000000000000e+03 1.599000000000000000e+03 1.616000000000000000e+03 1.628000000000000000e+03 1.646000000000000000e+03 1.639000000000000000e+03 1.644000000000000000e+03 1.664000000000000000e+03 1.688000000000000000e+03 1.690000000000000000e+03 1.694000000000000000e+03 1.698000000000000000e+03 1.691000000000000000e+03 1.662000000000000000e+03 1.624000000000000000e+03 1.589000000000000000e+03 1.595000000000000000e+03 1.578000000000000000e+03 1.550000000000000000e+03 1.552000000000000000e+03 1.538000000000000000e+03 1.504000000000000000e+03 1.481000000000000000e+03 1.468000000000000000e+03 1.469000000000000000e+03 1.485000000000000000e+03 1.466000000000000000e+03 1.469000000000000000e+03 1.476000000000000000e+03 1.478000000000000000e+03 1.464000000000000000e+03 1.476000000000000000e+03 1.493000000000000000e+03 1.497000000000000000e+03 1.488000000000000000e+03 1.482000000000000000e+03 1.456000000000000000e+03 1.437000000000000000e+03 1.429000000000000000e+03 1.422000000000000000e+03 1.402000000000000000e+03 1.436000000000000000e+03 1.405000000000000000e+03 1.391000000000000000e+03 1.385000000000000000e+03 1.405000000000000000e+03 1.425000000000000000e+03 1.416000000000000000e+03 1.391000000000000000e+03 1.358000000000000000e+03 1.373000000000000000e+03 1.319000000000000000e+03 1.310000000000000000e+03 1.302000000000000000e+03 1.296000000000000000e+03 1.228000000000000000e+03 1.198000000000000000e+03 1.209000000000000000e+03 1.225000000000000000e+03 1.224000000000000000e+03 1.193000000000000000e+03 1.206000000000000000e+03 1.205000000000000000e+03 1.188000000000000000e+03 1.191000000000000000e+03 1.203000000000000000e+03 1.195000000000000000e+03 1.206000000000000000e+03 1.168000000000000000e+03 1.159000000000000000e+03 1.152000000000000000e+03 1.135000000000000000e+03 1.141000000000000000e+03 1.139000000000000000e+03 1.147000000000000000e+03 1.143000000000000000e+03 1.130000000000000000e+03 1.107000000000000000e+03 1.110000000000000000e+03 1.107000000000000000e+03 1.112000000000000000e+03 1.107000000000000000e+03 1.094000000000000000e+03 1.093000000000000000e+03 1.063000000000000000e+03 1.055000000000000000e+03 1.064000000000000000e+03 1.042000000000000000e+03 1.035000000000000000e+03 1.061000000000000000e+03 1.079000000000000000e+03 1.080000000000000000e+03 1.073000000000000000e+03 1.059000000000000000e+03 1.067000000000000000e+03 1.082000000000000000e+03 1.057000000000000000e+03 1.054000000000000000e+03 1.048000000000000000e+03 1.041000000000000000e+03 1.026000000000000000e+03 1.042000000000000000e+03 1.042000000000000000e+03 1.022000000000000000e+03 1.013000000000000000e+03 1.001000000000000000e+03 1.012000000000000000e+03 1.008000000000000000e+03 1.027000000000000000e+03 1.018000000000000000e+03 1.004000000000000000e+03 9.860000000000000000e+02 9.790000000000000000e+02 9.840000000000000000e+02 9.800000000000000000e+02 9.810000000000000000e+02 9.570000000000000000e+02 9.510000000000000000e+02 9.630000000000000000e+02 9.580000000000000000e+02 9.490000000000000000e+02 9.660000000000000000e+02 9.780000000000000000e+02 9.780000000000000000e+02 9.570000000000000000e+02 9.570000000000000000e+02 9.670000000000000000e+02 9.630000000000000000e+02 9.620000000000000000e+02 9.520000000000000000e+02 9.430000000000000000e+02 9.310000000000000000e+02 9.000000000000000000e+02 9.110000000000000000e+02 9.260000000000000000e+02 9.420000000000000000e+02 9.320000000000000000e+02 9.350000000000000000e+02 9.310000000000000000e+02 9.300000000000000000e+02 9.220000000000000000e+02 9.180000000000000000e+02 9.440000000000000000e+02 9.230000000000000000e+02 9.150000000000000000e+02 9.080000000000000000e+02 9.050000000000000000e+02 9.090000000000000000e+02 9.040000000000000000e+02 8.980000000000000000e+02 9.070000000000000000e+02 9.010000000000000000e+02 8.940000000000000000e+02 8.860000000000000000e+02 8.900000000000000000e+02 8.730000000000000000e+02 8.630000000000000000e+02 8.350000000000000000e+02 8.280000000000000000e+02 8.220000000000000000e+02 8.200000000000000000e+02 8.420000000000000000e+02 8.400000000000000000e+02 8.490000000000000000e+02 8.670000000000000000e+02 8.800000000000000000e+02 8.660000000000000000e+02 8.910000000000000000e+02 8.920000000000000000e+02 9.070000000000000000e+02 8.890000000000000000e+02 8.750000000000000000e+02 8.800000000000000000e+02 8.700000000000000000e+02 8.590000000000000000e+02 8.400000000000000000e+02 8.550000000000000000e+02 8.450000000000000000e+02 8.390000000000000000e+02 8.040000000000000000e+02 7.890000000000000000e+02 7.780000000000000000e+02 7.750000000000000000e+02 7.690000000000000000e+02 7.550000000000000000e+02 7.450000000000000000e+02 7.410000000000000000e+02 7.360000000000000000e+02 7.300000000000000000e+02 7.450000000000000000e+02 7.460000000000000000e+02 7.640000000000000000e+02 7.470000000000000000e+02 7.520000000000000000e+02 7.510000000000000000e+02 7.660000000000000000e+02 7.750000000000000000e+02 7.560000000000000000e+02 7.590000000000000000e+02 7.540000000000000000e+02 7.530000000000000000e+02 7.340000000000000000e+02 7.250000000000000000e+02 7.280000000000000000e+02 7.420000000000000000e+02 7.370000000000000000e+02 7.280000000000000000e+02 7.270000000000000000e+02 7.280000000000000000e+02 7.460000000000000000e+02 7.430000000000000000e+02 7.410000000000000000e+02 7.550000000000000000e+02 7.470000000000000000e+02 7.450000000000000000e+02 7.310000000000000000e+02 7.530000000000000000e+02 7.590000000000000000e+02 7.620000000000000000e+02 7.210000000000000000e+02 7.110000000000000000e+02 7.360000000000000000e+02 7.240000000000000000e+02 7.260000000000000000e+02 7.020000000000000000e+02 7.060000000000000000e+02 6.850000000000000000e+02 6.760000000000000000e+02 6.710000000000000000e+02 6.750000000000000000e+02 6.760000000000000000e+02 6.550000000000000000e+02 6.620000000000000000e+02 6.660000000000000000e+02 6.710000000000000000e+02 6.770000000000000000e+02 6.710000000000000000e+02 6.740000000000000000e+02 6.740000000000000000e+02 6.660000000000000000e+02 6.750000000000000000e+02 6.680000000000000000e+02 6.570000000000000000e+02 6.450000000000000000e+02 6.490000000000000000e+02 6.360000000000000000e+02 6.380000000000000000e+02 6.310000000000000000e+02 6.170000000000000000e+02 6.390000000000000000e+02 6.190000000000000000e+02 6.250000000000000000e+02 6.340000000000000000e+02 6.160000000000000000e+02 6.110000000000000000e+02 6.200000000000000000e+02 6.290000000000000000e+02 6.350000000000000000e+02 6.200000000000000000e+02 6.090000000000000000e+02 6.140000000000000000e+02 6.090000000000000000e+02 6.120000000000000000e+02 6.380000000000000000e+02 6.440000000000000000e+02 6.300000000000000000e+02 6.140000000000000000e+02 6.240000000000000000e+02 6.440000000000000000e+02 6.400000000000000000e+02 6.350000000000000000e+02 6.290000000000000000e+02 6.170000000000000000e+02 5.940000000000000000e+02 6.060000000000000000e+02 5.980000000000000000e+02 5.980000000000000000e+02 5.910000000000000000e+02 5.810000000000000000e+02 5.920000000000000000e+02 6.120000000000000000e+02 6.110000000000000000e+02 6.210000000000000000e+02 6.080000000000000000e+02 6.030000000000000000e+02 5.970000000000000000e+02 5.980000000000000000e+02 5.980000000000000000e+02 6.020000000000000000e+02 5.990000000000000000e+02 5.820000000000000000e+02 5.830000000000000000e+02 5.840000000000000000e+02 5.980000000000000000e+02 5.910000000000000000e+02 5.960000000000000000e+02 5.980000000000000000e+02 5.880000000000000000e+02 5.890000000000000000e+02 5.790000000000000000e+02 5.850000000000000000e+02 5.900000000000000000e+02 6.010000000000000000e+02 6.010000000000000000e+02 6.150000000000000000e+02 6.200000000000000000e+02 6.040000000000000000e+02 6.060000000000000000e+02 6.070000000000000000e+02 6.270000000000000000e+02 6.190000000000000000e+02 6.210000000000000000e+02 6.000000000000000000e+02 5.890000000000000000e+02 5.810000000000000000e+02 5.720000000000000000e+02 5.880000000000000000e+02 5.860000000000000000e+02 5.750000000000000000e+02 5.770000000000000000e+02 5.790000000000000000e+02 5.660000000000000000e+02 5.810000000000000000e+02 5.890000000000000000e+02 5.930000000000000000e+02 5.890000000000000000e+02 5.940000000000000000e+02 5.780000000000000000e+02 5.780000000000000000e+02 5.610000000000000000e+02 5.610000000000000000e+02 5.720000000000000000e+02 5.640000000000000000e+02 5.560000000000000000e+02 5.520000000000000000e+02 5.570000000000000000e+02 5.360000000000000000e+02 5.350000000000000000e+02 5.430000000000000000e+02 5.470000000000000000e+02 5.400000000000000000e+02 5.420000000000000000e+02 5.470000000000000000e+02 5.460000000000000000e+02 5.320000000000000000e+02 5.280000000000000000e+02 5.420000000000000000e+02 5.530000000000000000e+02 5.600000000000000000e+02 5.530000000000000000e+02 5.530000000000000000e+02 5.460000000000000000e+02 5.260000000000000000e+02 5.440000000000000000e+02 5.430000000000000000e+02 5.540000000000000000e+02 5.450000000000000000e+02 5.460000000000000000e+02 5.320000000000000000e+02 5.530000000000000000e+02 5.620000000000000000e+02 5.450000000000000000e+02 5.340000000000000000e+02 5.160000000000000000e+02 5.130000000000000000e+02 5.210000000000000000e+02 5.260000000000000000e+02 5.320000000000000000e+02 5.580000000000000000e+02 5.330000000000000000e+02 5.190000000000000000e+02 5.380000000000000000e+02 5.640000000000000000e+02 5.680000000000000000e+02 5.670000000000000000e+02 5.630000000000000000e+02 5.710000000000000000e+02 5.490000000000000000e+02 5.330000000000000000e+02 5.400000000000000000e+02 5.390000000000000000e+02 5.290000000000000000e+02 5.340000000000000000e+02 5.280000000000000000e+02 5.320000000000000000e+02 5.380000000000000000e+02 5.250000000000000000e+02 5.200000000000000000e+02 5.100000000000000000e+02 5.060000000000000000e+02 4.980000000000000000e+02 5.090000000000000000e+02 4.900000000000000000e+02 4.910000000000000000e+02 4.890000000000000000e+02 4.950000000000000000e+02 4.910000000000000000e+02 4.980000000000000000e+02 5.100000000000000000e+02 5.260000000000000000e+02 5.280000000000000000e+02 5.200000000000000000e+02 5.170000000000000000e+02 5.260000000000000000e+02 5.290000000000000000e+02 5.220000000000000000e+02 5.310000000000000000e+02 5.360000000000000000e+02 5.570000000000000000e+02 5.470000000000000000e+02 5.400000000000000000e+02 5.660000000000000000e+02 5.830000000000000000e+02 5.600000000000000000e+02 5.660000000000000000e+02 5.630000000000000000e+02 5.820000000000000000e+02 5.780000000000000000e+02 5.540000000000000000e+02 5.550000000000000000e+02 5.610000000000000000e+02 5.360000000000000000e+02 5.270000000000000000e+02 5.250000000000000000e+02 5.180000000000000000e+02 5.250000000000000000e+02 5.210000000000000000e+02 5.140000000000000000e+02 5.250000000000000000e+02 5.180000000000000000e+02 5.110000000000000000e+02 5.070000000000000000e+02 5.210000000000000000e+02 5.320000000000000000e+02 5.290000000000000000e+02 5.170000000000000000e+02 5.090000000000000000e+02 5.040000000000000000e+02 5.020000000000000000e+02 5.080000000000000000e+02 4.940000000000000000e+02 5.020000000000000000e+02 4.830000000000000000e+02 4.810000000000000000e+02 4.810000000000000000e+02 4.780000000000000000e+02 4.790000000000000000e+02 4.910000000000000000e+02 4.730000000000000000e+02 4.660000000000000000e+02 4.710000000000000000e+02 4.540000000000000000e+02 4.570000000000000000e+02 4.550000000000000000e+02 4.550000000000000000e+02 4.590000000000000000e+02 4.450000000000000000e+02 4.470000000000000000e+02 4.520000000000000000e+02 4.530000000000000000e+02 4.620000000000000000e+02 4.760000000000000000e+02 4.820000000000000000e+02 4.680000000000000000e+02 4.610000000000000000e+02 4.740000000000000000e+02 4.770000000000000000e+02 4.710000000000000000e+02 4.750000000000000000e+02 4.790000000000000000e+02 4.670000000000000000e+02 4.680000000000000000e+02 4.720000000000000000e+02 4.790000000000000000e+02 4.890000000000000000e+02 4.780000000000000000e+02 4.760000000000000000e+02 4.860000000000000000e+02 4.810000000000000000e+02 4.870000000000000000e+02 4.950000000000000000e+02 4.780000000000000000e+02 4.770000000000000000e+02 4.910000000000000000e+02 4.880000000000000000e+02 4.760000000000000000e+02 4.680000000000000000e+02 4.650000000000000000e+02 4.830000000000000000e+02 4.660000000000000000e+02 4.660000000000000000e+02 4.730000000000000000e+02 4.670000000000000000e+02 4.580000000000000000e+02 4.580000000000000000e+02 4.630000000000000000e+02 4.670000000000000000e+02 4.730000000000000000e+02 4.650000000000000000e+02 4.770000000000000000e+02 4.610000000000000000e+02 4.600000000000000000e+02 4.590000000000000000e+02 4.530000000000000000e+02 4.650000000000000000e+02 4.650000000000000000e+02 4.690000000000000000e+02 4.550000000000000000e+02 4.410000000000000000e+02 4.340000000000000000e+02 4.430000000000000000e+02 4.550000000000000000e+02 4.690000000000000000e+02 4.660000000000000000e+02 4.610000000000000000e+02 4.480000000000000000e+02 4.370000000000000000e+02 4.530000000000000000e+02 4.420000000000000000e+02 4.370000000000000000e+02 4.360000000000000000e+02 4.220000000000000000e+02 4.060000000000000000e+02 4.130000000000000000e+02 4.010000000000000000e+02 4.120000000000000000e+02 4.110000000000000000e+02 4.080000000000000000e+02 4.140000000000000000e+02 4.260000000000000000e+02 4.280000000000000000e+02 4.340000000000000000e+02 4.320000000000000000e+02 4.220000000000000000e+02 4.380000000000000000e+02 4.300000000000000000e+02 4.400000000000000000e+02 4.400000000000000000e+02 4.370000000000000000e+02 4.400000000000000000e+02 4.350000000000000000e+02 4.190000000000000000e+02 4.220000000000000000e+02 4.320000000000000000e+02 4.190000000000000000e+02 4.190000000000000000e+02 4.170000000000000000e+02 4.050000000000000000e+02 4.230000000000000000e+02 4.150000000000000000e+02 4.110000000000000000e+02 4.240000000000000000e+02 4.440000000000000000e+02 4.420000000000000000e+02 4.660000000000000000e+02 4.670000000000000000e+02 4.610000000000000000e+02 4.630000000000000000e+02 4.610000000000000000e+02 4.610000000000000000e+02 4.670000000000000000e+02 4.690000000000000000e+02 4.640000000000000000e+02 4.580000000000000000e+02 4.360000000000000000e+02 4.450000000000000000e+02 4.470000000000000000e+02 4.420000000000000000e+02 4.370000000000000000e+02 4.340000000000000000e+02 4.430000000000000000e+02 4.410000000000000000e+02 4.280000000000000000e+02 4.380000000000000000e+02 4.350000000000000000e+02 4.250000000000000000e+02 4.330000000000000000e+02 4.380000000000000000e+02 4.350000000000000000e+02 4.280000000000000000e+02 4.290000000000000000e+02 4.310000000000000000e+02 4.450000000000000000e+02 4.360000000000000000e+02 4.250000000000000000e+02 4.300000000000000000e+02 4.230000000000000000e+02 4.330000000000000000e+02 4.270000000000000000e+02 4.450000000000000000e+02 4.370000000000000000e+02 4.350000000000000000e+02 4.450000000000000000e+02 4.430000000000000000e+02 4.430000000000000000e+02 4.320000000000000000e+02 4.320000000000000000e+02 4.390000000000000000e+02 4.410000000000000000e+02 4.420000000000000000e+02 4.410000000000000000e+02 4.350000000000000000e+02 4.140000000000000000e+02 4.130000000000000000e+02 4.190000000000000000e+02 4.320000000000000000e+02 4.250000000000000000e+02 4.250000000000000000e+02 4.170000000000000000e+02 4.150000000000000000e+02 4.160000000000000000e+02 4.160000000000000000e+02 4.140000000000000000e+02 4.190000000000000000e+02 4.100000000000000000e+02 4.070000000000000000e+02 4.100000000000000000e+02 3.940000000000000000e+02 4.090000000000000000e+02 4.280000000000000000e+02 4.290000000000000000e+02 4.370000000000000000e+02 4.500000000000000000e+02 4.410000000000000000e+02 4.420000000000000000e+02 4.390000000000000000e+02 4.460000000000000000e+02 4.390000000000000000e+02 4.330000000000000000e+02 4.090000000000000000e+02 3.960000000000000000e+02 3.900000000000000000e+02 3.680000000000000000e+02 3.720000000000000000e+02 3.680000000000000000e+02 3.690000000000000000e+02 3.670000000000000000e+02 3.660000000000000000e+02 3.680000000000000000e+02 3.680000000000000000e+02 3.690000000000000000e+02 3.810000000000000000e+02 3.790000000000000000e+02 3.870000000000000000e+02 3.750000000000000000e+02 3.850000000000000000e+02 3.750000000000000000e+02 3.740000000000000000e+02 3.850000000000000000e+02 3.830000000000000000e+02 3.900000000000000000e+02 3.850000000000000000e+02 3.880000000000000000e+02 3.910000000000000000e+02 4.030000000000000000e+02 4.050000000000000000e+02 4.250000000000000000e+02 4.190000000000000000e+02 4.090000000000000000e+02 4.110000000000000000e+02 4.090000000000000000e+02 4.120000000000000000e+02 4.210000000000000000e+02 4.100000000000000000e+02 4.040000000000000000e+02 4.060000000000000000e+02 3.900000000000000000e+02 3.930000000000000000e+02 3.960000000000000000e+02 4.070000000000000000e+02 4.190000000000000000e+02 4.100000000000000000e+02 4.240000000000000000e+02 4.340000000000000000e+02 4.380000000000000000e+02 4.320000000000000000e+02 4.290000000000000000e+02 4.320000000000000000e+02 4.280000000000000000e+02 4.150000000000000000e+02 3.950000000000000000e+02 3.980000000000000000e+02 3.830000000000000000e+02 3.680000000000000000e+02 3.710000000000000000e+02 3.650000000000000000e+02 3.610000000000000000e+02 3.770000000000000000e+02 3.710000000000000000e+02 3.830000000000000000e+02 3.810000000000000000e+02 3.950000000000000000e+02 3.970000000000000000e+02 4.040000000000000000e+02 4.100000000000000000e+02 4.080000000000000000e+02 4.120000000000000000e+02 4.050000000000000000e+02 3.990000000000000000e+02 4.080000000000000000e+02 4.000000000000000000e+02 3.860000000000000000e+02 3.860000000000000000e+02 3.890000000000000000e+02 3.670000000000000000e+02 3.790000000000000000e+02 3.730000000000000000e+02 3.680000000000000000e+02 3.670000000000000000e+02 3.580000000000000000e+02 3.730000000000000000e+02 3.740000000000000000e+02 3.800000000000000000e+02 3.720000000000000000e+02 3.830000000000000000e+02 3.700000000000000000e+02 3.750000000000000000e+02 3.880000000000000000e+02 3.990000000000000000e+02 3.870000000000000000e+02 3.800000000000000000e+02 3.700000000000000000e+02 3.600000000000000000e+02 3.600000000000000000e+02 3.420000000000000000e+02 3.420000000000000000e+02 3.420000000000000000e+02 3.360000000000000000e+02 3.430000000000000000e+02 3.410000000000000000e+02 3.400000000000000000e+02 3.500000000000000000e+02 3.630000000000000000e+02 3.820000000000000000e+02 3.940000000000000000e+02 3.950000000000000000e+02 4.010000000000000000e+02 3.960000000000000000e+02 3.880000000000000000e+02 4.010000000000000000e+02 3.950000000000000000e+02 3.820000000000000000e+02 3.700000000000000000e+02 3.650000000000000000e+02 3.590000000000000000e+02 3.600000000000000000e+02 3.610000000000000000e+02 3.640000000000000000e+02 3.640000000000000000e+02 3.700000000000000000e+02 3.740000000000000000e+02 3.880000000000000000e+02 4.040000000000000000e+02 4.010000000000000000e+02 4.090000000000000000e+02 4.150000000000000000e+02 4.060000000000000000e+02 3.900000000000000000e+02 3.880000000000000000e+02 3.710000000000000000e+02 3.610000000000000000e+02 3.640000000000000000e+02 3.480000000000000000e+02 3.580000000000000000e+02 3.610000000000000000e+02 3.570000000000000000e+02 3.640000000000000000e+02 3.670000000000000000e+02 3.700000000000000000e+02 3.770000000000000000e+02 3.860000000000000000e+02 3.830000000000000000e+02 3.900000000000000000e+02 3.800000000000000000e+02 3.640000000000000000e+02 3.580000000000000000e+02 3.710000000000000000e+02 3.720000000000000000e+02 3.670000000000000000e+02 3.760000000000000000e+02 3.860000000000000000e+02 3.770000000000000000e+02 3.840000000000000000e+02 3.940000000000000000e+02 4.020000000000000000e+02 3.970000000000000000e+02 3.780000000000000000e+02 3.760000000000000000e+02 3.800000000000000000e+02 3.760000000000000000e+02 3.610000000000000000e+02 3.600000000000000000e+02 3.650000000000000000e+02 3.530000000000000000e+02 3.600000000000000000e+02 3.740000000000000000e+02 3.960000000000000000e+02 3.960000000000000000e+02 3.840000000000000000e+02 3.840000000000000000e+02 3.880000000000000000e+02 3.740000000000000000e+02 3.610000000000000000e+02 3.600000000000000000e+02 3.540000000000000000e+02 3.410000000000000000e+02 3.280000000000000000e+02 3.400000000000000000e+02 3.470000000000000000e+02 3.470000000000000000e+02 3.440000000000000000e+02 3.620000000000000000e+02 3.630000000000000000e+02 3.760000000000000000e+02 3.750000000000000000e+02 3.810000000000000000e+02 3.840000000000000000e+02 3.740000000000000000e+02 3.730000000000000000e+02 3.700000000000000000e+02 3.680000000000000000e+02 3.510000000000000000e+02 3.500000000000000000e+02 3.300000000000000000e+02 3.270000000000000000e+02 3.160000000000000000e+02 3.150000000000000000e+02 3.180000000000000000e+02 3.150000000000000000e+02 3.220000000000000000e+02 3.140000000000000000e+02 3.160000000000000000e+02 3.240000000000000000e+02 3.310000000000000000e+02 3.280000000000000000e+02 3.200000000000000000e+02 3.220000000000000000e+02 3.140000000000000000e+02 3.020000000000000000e+02 3.030000000000000000e+02 2.980000000000000000e+02 3.080000000000000000e+02 3.170000000000000000e+02 3.110000000000000000e+02 3.060000000000000000e+02 3.140000000000000000e+02 3.090000000000000000e+02 3.150000000000000000e+02 3.230000000000000000e+02 3.280000000000000000e+02 3.240000000000000000e+02 3.230000000000000000e+02 3.100000000000000000e+02 3.070000000000000000e+02 3.100000000000000000e+02 3.070000000000000000e+02 3.010000000000000000e+02 3.060000000000000000e+02 3.050000000000000000e+02 3.190000000000000000e+02 3.190000000000000000e+02 3.180000000000000000e+02 3.360000000000000000e+02 3.330000000000000000e+02 3.400000000000000000e+02 3.360000000000000000e+02 3.390000000000000000e+02 3.400000000000000000e+02 3.420000000000000000e+02 3.260000000000000000e+02 3.310000000000000000e+02 3.370000000000000000e+02 3.230000000000000000e+02 3.260000000000000000e+02 3.190000000000000000e+02 3.290000000000000000e+02 3.240000000000000000e+02 3.160000000000000000e+02 3.210000000000000000e+02 3.250000000000000000e+02 3.230000000000000000e+02 3.180000000000000000e+02 3.170000000000000000e+02 3.140000000000000000e+02 3.180000000000000000e+02 3.180000000000000000e+02 3.260000000000000000e+02 3.250000000000000000e+02 3.280000000000000000e+02 3.210000000000000000e+02 3.150000000000000000e+02 3.190000000000000000e+02 3.210000000000000000e+02 3.230000000000000000e+02 3.290000000000000000e+02 3.130000000000000000e+02 3.130000000000000000e+02 3.050000000000000000e+02 2.990000000000000000e+02 3.050000000000000000e+02 3.110000000000000000e+02 3.090000000000000000e+02 3.090000000000000000e+02 3.170000000000000000e+02 3.090000000000000000e+02 3.190000000000000000e+02 3.120000000000000000e+02 3.090000000000000000e+02 3.110000000000000000e+02 3.110000000000000000e+02 3.010000000000000000e+02 3.000000000000000000e+02 2.890000000000000000e+02 2.880000000000000000e+02 2.960000000000000000e+02 3.040000000000000000e+02 3.110000000000000000e+02 3.130000000000000000e+02 3.130000000000000000e+02 3.120000000000000000e+02 3.090000000000000000e+02 3.090000000000000000e+02 3.160000000000000000e+02 3.240000000000000000e+02 3.120000000000000000e+02 3.050000000000000000e+02 3.000000000000000000e+02 3.140000000000000000e+02 3.190000000000000000e+02 3.150000000000000000e+02 3.100000000000000000e+02 3.020000000000000000e+02 2.960000000000000000e+02 2.790000000000000000e+02 2.810000000000000000e+02 2.780000000000000000e+02 2.700000000000000000e+02 2.670000000000000000e+02 2.610000000000000000e+02 2.600000000000000000e+02 2.640000000000000000e+02 2.760000000000000000e+02 2.900000000000000000e+02 2.960000000000000000e+02 2.900000000000000000e+02 2.950000000000000000e+02 2.980000000000000000e+02 2.860000000000000000e+02 2.810000000000000000e+02 2.780000000000000000e+02 2.810000000000000000e+02 2.680000000000000000e+02 2.510000000000000000e+02 2.440000000000000000e+02 2.550000000000000000e+02 2.500000000000000000e+02 2.460000000000000000e+02 2.510000000000000000e+02 2.580000000000000000e+02 2.750000000000000000e+02 2.780000000000000000e+02 2.870000000000000000e+02 2.840000000000000000e+02 2.880000000000000000e+02 2.810000000000000000e+02 2.810000000000000000e+02 2.800000000000000000e+02 2.790000000000000000e+02 2.730000000000000000e+02 2.610000000000000000e+02 2.590000000000000000e+02 2.490000000000000000e+02 2.640000000000000000e+02 2.620000000000000000e+02 2.670000000000000000e+02 2.640000000000000000e+02 2.630000000000000000e+02 2.680000000000000000e+02 2.600000000000000000e+02 2.540000000000000000e+02 2.650000000000000000e+02 2.620000000000000000e+02 2.640000000000000000e+02 2.560000000000000000e+02 2.510000000000000000e+02 2.520000000000000000e+02 2.590000000000000000e+02 2.530000000000000000e+02 2.640000000000000000e+02 2.610000000000000000e+02 2.590000000000000000e+02 2.510000000000000000e+02 2.440000000000000000e+02 2.470000000000000000e+02 2.490000000000000000e+02 2.550000000000000000e+02 2.420000000000000000e+02 2.470000000000000000e+02 2.350000000000000000e+02 2.410000000000000000e+02 2.390000000000000000e+02 2.460000000000000000e+02 2.590000000000000000e+02 2.560000000000000000e+02 2.500000000000000000e+02 2.430000000000000000e+02 2.450000000000000000e+02 2.250000000000000000e+02 2.260000000000000000e+02 2.330000000000000000e+02 2.380000000000000000e+02 2.420000000000000000e+02 2.410000000000000000e+02 2.440000000000000000e+02 2.400000000000000000e+02 2.500000000000000000e+02 2.590000000000000000e+02 2.700000000000000000e+02 2.800000000000000000e+02 2.810000000000000000e+02 2.760000000000000000e+02 2.610000000000000000e+02 2.600000000000000000e+02 2.540000000000000000e+02 2.490000000000000000e+02 2.470000000000000000e+02 2.470000000000000000e+02 2.440000000000000000e+02 2.340000000000000000e+02 2.260000000000000000e+02 2.260000000000000000e+02 2.340000000000000000e+02 2.340000000000000000e+02 2.420000000000000000e+02 2.490000000000000000e+02 2.460000000000000000e+02 2.570000000000000000e+02 2.620000000000000000e+02 2.640000000000000000e+02 2.700000000000000000e+02 2.690000000000000000e+02 2.680000000000000000e+02 2.780000000000000000e+02 2.700000000000000000e+02 2.760000000000000000e+02 2.760000000000000000e+02 2.540000000000000000e+02 2.480000000000000000e+02 2.510000000000000000e+02 2.470000000000000000e+02 2.600000000000000000e+02 2.420000000000000000e+02 2.400000000000000000e+02 2.540000000000000000e+02 2.530000000000000000e+02 2.540000000000000000e+02 2.660000000000000000e+02 2.730000000000000000e+02 2.780000000000000000e+02 2.730000000000000000e+02 2.650000000000000000e+02 2.790000000000000000e+02 2.750000000000000000e+02 2.710000000000000000e+02 2.660000000000000000e+02 2.640000000000000000e+02 2.610000000000000000e+02 2.560000000000000000e+02 2.550000000000000000e+02 2.460000000000000000e+02 2.480000000000000000e+02 2.410000000000000000e+02 2.390000000000000000e+02 2.350000000000000000e+02 2.340000000000000000e+02 2.370000000000000000e+02 2.290000000000000000e+02 2.320000000000000000e+02 2.330000000000000000e+02 2.390000000000000000e+02 2.370000000000000000e+02 2.340000000000000000e+02 2.220000000000000000e+02 2.290000000000000000e+02 2.290000000000000000e+02 2.340000000000000000e+02 2.290000000000000000e+02 2.170000000000000000e+02 2.170000000000000000e+02 2.130000000000000000e+02 2.090000000000000000e+02 2.130000000000000000e+02 2.280000000000000000e+02 2.230000000000000000e+02 2.170000000000000000e+02 2.170000000000000000e+02 2.270000000000000000e+02 2.340000000000000000e+02 2.350000000000000000e+02 2.300000000000000000e+02 2.360000000000000000e+02 2.540000000000000000e+02 2.460000000000000000e+02 2.450000000000000000e+02 2.520000000000000000e+02 2.570000000000000000e+02 2.490000000000000000e+02 2.500000000000000000e+02 2.420000000000000000e+02 2.500000000000000000e+02 2.540000000000000000e+02 2.480000000000000000e+02 2.450000000000000000e+02 2.550000000000000000e+02 2.480000000000000000e+02 2.430000000000000000e+02 2.480000000000000000e+02 2.530000000000000000e+02 2.550000000000000000e+02 2.620000000000000000e+02 2.570000000000000000e+02 2.550000000000000000e+02 2.460000000000000000e+02 2.400000000000000000e+02 2.380000000000000000e+02 2.250000000000000000e+02 2.320000000000000000e+02 2.290000000000000000e+02 2.230000000000000000e+02 2.210000000000000000e+02 2.220000000000000000e+02 2.180000000000000000e+02 2.260000000000000000e+02 2.260000000000000000e+02 2.380000000000000000e+02 2.370000000000000000e+02 2.380000000000000000e+02 2.420000000000000000e+02 2.510000000000000000e+02 2.420000000000000000e+02 2.410000000000000000e+02 2.390000000000000000e+02 2.330000000000000000e+02 2.330000000000000000e+02 2.240000000000000000e+02 2.240000000000000000e+02 2.120000000000000000e+02 2.090000000000000000e+02 1.980000000000000000e+02 1.970000000000000000e+02 2.070000000000000000e+02 2.060000000000000000e+02 2.070000000000000000e+02 2.100000000000000000e+02 2.070000000000000000e+02 2.130000000000000000e+02 2.060000000000000000e+02 2.040000000000000000e+02 2.100000000000000000e+02 2.150000000000000000e+02 2.140000000000000000e+02 2.160000000000000000e+02 2.190000000000000000e+02 2.120000000000000000e+02 2.160000000000000000e+02 2.070000000000000000e+02 2.200000000000000000e+02 2.210000000000000000e+02 2.110000000000000000e+02 2.080000000000000000e+02 2.020000000000000000e+02 1.940000000000000000e+02 1.850000000000000000e+02 1.860000000000000000e+02 1.880000000000000000e+02 1.890000000000000000e+02 1.920000000000000000e+02 1.920000000000000000e+02 1.930000000000000000e+02 1.930000000000000000e+02 1.880000000000000000e+02 1.900000000000000000e+02 1.960000000000000000e+02 2.150000000000000000e+02 2.080000000000000000e+02 2.070000000000000000e+02 2.060000000000000000e+02 2.040000000000000000e+02 2.170000000000000000e+02 2.230000000000000000e+02 2.290000000000000000e+02 2.320000000000000000e+02 2.290000000000000000e+02 2.160000000000000000e+02 2.110000000000000000e+02 2.130000000000000000e+02 2.110000000000000000e+02 2.150000000000000000e+02 2.050000000000000000e+02 2.070000000000000000e+02 2.010000000000000000e+02 2.090000000000000000e+02 2.100000000000000000e+02 2.070000000000000000e+02 2.170000000000000000e+02 2.170000000000000000e+02 2.160000000000000000e+02 2.120000000000000000e+02 2.110000000000000000e+02 2.010000000000000000e+02 2.010000000000000000e+02 1.910000000000000000e+02 1.860000000000000000e+02 1.910000000000000000e+02 1.900000000000000000e+02 1.860000000000000000e+02 1.830000000000000000e+02 1.900000000000000000e+02 1.980000000000000000e+02 2.120000000000000000e+02 2.250000000000000000e+02 2.290000000000000000e+02 2.260000000000000000e+02 2.250000000000000000e+02 2.250000000000000000e+02 2.280000000000000000e+02 2.440000000000000000e+02 2.350000000000000000e+02 2.250000000000000000e+02 2.180000000000000000e+02 2.110000000000000000e+02 2.060000000000000000e+02 2.090000000000000000e+02 2.030000000000000000e+02 2.030000000000000000e+02 2.050000000000000000e+02 2.000000000000000000e+02 2.030000000000000000e+02 2.080000000000000000e+02 1.980000000000000000e+02 1.950000000000000000e+02 1.920000000000000000e+02 1.940000000000000000e+02 2.000000000000000000e+02 2.070000000000000000e+02 2.010000000000000000e+02 1.970000000000000000e+02 2.050000000000000000e+02 2.050000000000000000e+02 2.060000000000000000e+02 2.130000000000000000e+02 2.210000000000000000e+02 2.180000000000000000e+02 2.140000000000000000e+02 2.130000000000000000e+02 2.200000000000000000e+02 2.210000000000000000e+02 2.150000000000000000e+02 2.130000000000000000e+02 2.170000000000000000e+02 2.180000000000000000e+02 2.240000000000000000e+02 2.220000000000000000e+02 2.130000000000000000e+02 2.110000000000000000e+02 2.050000000000000000e+02 2.040000000000000000e+02 2.100000000000000000e+02 2.110000000000000000e+02 2.130000000000000000e+02 2.130000000000000000e+02 1.990000000000000000e+02 2.000000000000000000e+02 1.970000000000000000e+02 2.050000000000000000e+02 2.090000000000000000e+02 2.100000000000000000e+02 2.020000000000000000e+02 2.050000000000000000e+02 2.010000000000000000e+02 1.910000000000000000e+02 2.060000000000000000e+02 2.040000000000000000e+02 2.170000000000000000e+02 2.150000000000000000e+02 2.140000000000000000e+02 2.180000000000000000e+02 2.120000000000000000e+02 1.980000000000000000e+02 1.990000000000000000e+02 2.080000000000000000e+02 1.950000000000000000e+02 1.940000000000000000e+02 1.950000000000000000e+02 1.930000000000000000e+02 1.970000000000000000e+02 1.950000000000000000e+02 2.070000000000000000e+02 2.210000000000000000e+02 2.260000000000000000e+02 2.180000000000000000e+02 2.220000000000000000e+02 2.220000000000000000e+02 2.200000000000000000e+02 2.030000000000000000e+02 1.920000000000000000e+02 1.910000000000000000e+02 1.810000000000000000e+02 1.770000000000000000e+02 1.690000000000000000e+02 1.710000000000000000e+02 1.600000000000000000e+02 1.550000000000000000e+02 1.470000000000000000e+02 1.640000000000000000e+02 1.740000000000000000e+02 1.710000000000000000e+02 1.690000000000000000e+02 1.700000000000000000e+02 1.650000000000000000e+02 1.660000000000000000e+02 1.690000000000000000e+02 1.770000000000000000e+02 1.740000000000000000e+02 1.670000000000000000e+02 1.780000000000000000e+02 1.720000000000000000e+02 1.730000000000000000e+02 1.730000000000000000e+02 1.720000000000000000e+02 1.790000000000000000e+02 1.850000000000000000e+02 1.830000000000000000e+02 1.850000000000000000e+02 1.820000000000000000e+02 1.650000000000000000e+02 1.600000000000000000e+02 1.660000000000000000e+02 1.560000000000000000e+02 1.590000000000000000e+02 1.610000000000000000e+02 1.600000000000000000e+02 1.690000000000000000e+02 1.720000000000000000e+02 1.710000000000000000e+02 1.760000000000000000e+02 1.760000000000000000e+02 1.790000000000000000e+02 1.860000000000000000e+02 1.850000000000000000e+02 1.790000000000000000e+02 1.800000000000000000e+02 1.660000000000000000e+02 1.710000000000000000e+02 1.750000000000000000e+02 1.790000000000000000e+02 1.810000000000000000e+02 1.690000000000000000e+02 1.690000000000000000e+02 1.790000000000000000e+02 1.760000000000000000e+02 1.820000000000000000e+02 1.850000000000000000e+02 1.770000000000000000e+02 1.860000000000000000e+02 1.870000000000000000e+02 1.820000000000000000e+02 1.910000000000000000e+02 1.880000000000000000e+02 1.960000000000000000e+02 2.010000000000000000e+02 2.020000000000000000e+02 1.950000000000000000e+02 1.990000000000000000e+02 1.910000000000000000e+02 1.800000000000000000e+02 1.820000000000000000e+02 1.760000000000000000e+02 1.780000000000000000e+02 1.620000000000000000e+02 1.630000000000000000e+02 1.520000000000000000e+02 1.520000000000000000e+02 1.660000000000000000e+02 1.620000000000000000e+02 1.700000000000000000e+02 1.770000000000000000e+02 1.750000000000000000e+02 1.750000000000000000e+02 1.750000000000000000e+02 1.700000000000000000e+02 1.780000000000000000e+02 1.770000000000000000e+02 1.630000000000000000e+02 1.620000000000000000e+02 1.680000000000000000e+02 1.630000000000000000e+02 1.640000000000000000e+02 1.690000000000000000e+02 1.710000000000000000e+02 1.710000000000000000e+02 1.660000000000000000e+02 1.800000000000000000e+02 1.730000000000000000e+02 1.660000000000000000e+02 1.720000000000000000e+02 1.650000000000000000e+02 1.750000000000000000e+02 1.610000000000000000e+02 1.640000000000000000e+02 1.660000000000000000e+02 1.770000000000000000e+02 1.700000000000000000e+02 1.770000000000000000e+02 1.750000000000000000e+02 1.670000000000000000e+02 1.700000000000000000e+02 1.650000000000000000e+02 1.750000000000000000e+02 1.630000000000000000e+02 1.660000000000000000e+02 1.520000000000000000e+02 1.490000000000000000e+02 1.500000000000000000e+02 1.580000000000000000e+02 1.660000000000000000e+02 1.710000000000000000e+02 1.710000000000000000e+02 1.740000000000000000e+02 1.830000000000000000e+02 1.830000000000000000e+02 1.930000000000000000e+02 1.920000000000000000e+02 1.980000000000000000e+02 1.970000000000000000e+02 1.880000000000000000e+02 1.900000000000000000e+02 1.870000000000000000e+02 1.780000000000000000e+02 1.740000000000000000e+02 1.730000000000000000e+02 1.720000000000000000e+02 1.640000000000000000e+02 1.610000000000000000e+02 1.670000000000000000e+02 1.710000000000000000e+02 1.680000000000000000e+02 1.690000000000000000e+02 1.750000000000000000e+02 1.740000000000000000e+02 1.810000000000000000e+02 1.770000000000000000e+02 1.820000000000000000e+02 1.810000000000000000e+02 1.730000000000000000e+02 1.700000000000000000e+02 1.650000000000000000e+02 1.560000000000000000e+02 1.530000000000000000e+02 1.520000000000000000e+02 1.450000000000000000e+02 1.320000000000000000e+02 1.340000000000000000e+02 1.320000000000000000e+02 1.360000000000000000e+02 1.440000000000000000e+02 1.490000000000000000e+02 1.590000000000000000e+02 1.590000000000000000e+02 1.690000000000000000e+02 1.760000000000000000e+02 1.800000000000000000e+02 1.750000000000000000e+02 1.780000000000000000e+02 1.770000000000000000e+02 1.730000000000000000e+02 1.730000000000000000e+02 1.690000000000000000e+02 1.710000000000000000e+02 1.650000000000000000e+02 1.600000000000000000e+02 1.630000000000000000e+02 1.660000000000000000e+02 1.590000000000000000e+02 1.580000000000000000e+02 1.510000000000000000e+02 1.500000000000000000e+02 1.490000000000000000e+02 1.440000000000000000e+02 1.440000000000000000e+02 1.450000000000000000e+02 1.430000000000000000e+02 1.440000000000000000e+02 1.510000000000000000e+02 1.550000000000000000e+02 1.600000000000000000e+02 1.610000000000000000e+02 1.650000000000000000e+02 1.680000000000000000e+02 1.600000000000000000e+02 1.630000000000000000e+02 1.600000000000000000e+02 1.580000000000000000e+02 1.540000000000000000e+02 1.600000000000000000e+02 1.610000000000000000e+02 1.690000000000000000e+02 1.640000000000000000e+02 1.700000000000000000e+02 1.770000000000000000e+02 1.730000000000000000e+02 1.760000000000000000e+02 1.750000000000000000e+02 1.760000000000000000e+02 1.800000000000000000e+02 1.730000000000000000e+02 1.620000000000000000e+02 1.640000000000000000e+02 1.570000000000000000e+02 1.610000000000000000e+02 1.670000000000000000e+02 1.660000000000000000e+02 1.720000000000000000e+02 1.800000000000000000e+02 1.790000000000000000e+02 1.720000000000000000e+02 1.800000000000000000e+02 1.850000000000000000e+02 1.850000000000000000e+02 1.830000000000000000e+02 1.770000000000000000e+02 1.810000000000000000e+02 1.700000000000000000e+02 1.730000000000000000e+02 1.710000000000000000e+02 1.690000000000000000e+02 1.700000000000000000e+02 1.640000000000000000e+02 1.700000000000000000e+02 1.690000000000000000e+02 1.700000000000000000e+02 1.680000000000000000e+02 1.790000000000000000e+02 1.780000000000000000e+02 1.720000000000000000e+02 1.760000000000000000e+02 1.810000000000000000e+02 1.800000000000000000e+02 1.750000000000000000e+02 1.720000000000000000e+02 1.750000000000000000e+02 1.780000000000000000e+02 1.770000000000000000e+02 1.740000000000000000e+02 1.770000000000000000e+02 1.790000000000000000e+02 1.700000000000000000e+02 1.630000000000000000e+02 1.610000000000000000e+02 1.590000000000000000e+02 1.560000000000000000e+02 1.470000000000000000e+02 1.390000000000000000e+02 1.370000000000000000e+02 1.360000000000000000e+02 1.350000000000000000e+02 1.420000000000000000e+02 1.470000000000000000e+02 1.450000000000000000e+02 1.460000000000000000e+02 1.530000000000000000e+02 1.540000000000000000e+02 1.570000000000000000e+02 1.610000000000000000e+02 1.610000000000000000e+02 1.660000000000000000e+02 1.610000000000000000e+02 1.600000000000000000e+02 1.680000000000000000e+02 1.750000000000000000e+02 1.610000000000000000e+02 1.610000000000000000e+02 1.590000000000000000e+02 1.560000000000000000e+02 1.590000000000000000e+02 1.560000000000000000e+02 1.520000000000000000e+02 1.450000000000000000e+02 1.470000000000000000e+02 1.440000000000000000e+02 1.610000000000000000e+02 1.680000000000000000e+02 1.710000000000000000e+02 1.730000000000000000e+02 1.780000000000000000e+02 1.730000000000000000e+02 1.680000000000000000e+02 1.670000000000000000e+02 1.620000000000000000e+02 1.550000000000000000e+02 1.500000000000000000e+02 1.430000000000000000e+02 1.400000000000000000e+02 1.400000000000000000e+02 1.300000000000000000e+02 1.280000000000000000e+02 1.340000000000000000e+02 1.400000000000000000e+02 1.480000000000000000e+02 1.500000000000000000e+02 1.460000000000000000e+02 1.440000000000000000e+02 1.440000000000000000e+02 1.460000000000000000e+02 1.470000000000000000e+02 1.460000000000000000e+02 1.500000000000000000e+02 1.460000000000000000e+02 1.420000000000000000e+02 1.440000000000000000e+02 1.500000000000000000e+02 1.610000000000000000e+02 1.590000000000000000e+02 1.510000000000000000e+02 1.530000000000000000e+02 1.570000000000000000e+02 1.500000000000000000e+02 1.510000000000000000e+02 1.460000000000000000e+02 1.500000000000000000e+02 1.500000000000000000e+02 1.430000000000000000e+02 1.460000000000000000e+02 1.430000000000000000e+02 1.360000000000000000e+02 1.320000000000000000e+02 1.370000000000000000e+02 1.380000000000000000e+02 1.420000000000000000e+02 1.380000000000000000e+02 1.450000000000000000e+02 1.380000000000000000e+02 1.350000000000000000e+02 1.350000000000000000e+02 1.400000000000000000e+02 1.510000000000000000e+02 1.500000000000000000e+02 1.500000000000000000e+02 1.480000000000000000e+02 1.460000000000000000e+02 1.380000000000000000e+02 1.480000000000000000e+02 1.450000000000000000e+02 1.480000000000000000e+02 1.440000000000000000e+02 1.420000000000000000e+02 1.460000000000000000e+02 1.470000000000000000e+02 1.390000000000000000e+02 1.460000000000000000e+02 1.440000000000000000e+02 1.360000000000000000e+02 1.410000000000000000e+02 1.410000000000000000e+02 1.440000000000000000e+02 1.480000000000000000e+02 1.370000000000000000e+02 1.340000000000000000e+02 1.420000000000000000e+02 1.390000000000000000e+02 1.430000000000000000e+02 1.410000000000000000e+02 1.410000000000000000e+02 1.380000000000000000e+02 1.370000000000000000e+02 1.390000000000000000e+02 1.400000000000000000e+02 1.490000000000000000e+02 1.410000000000000000e+02 1.370000000000000000e+02 1.430000000000000000e+02 1.400000000000000000e+02 1.340000000000000000e+02 1.390000000000000000e+02 1.340000000000000000e+02 1.250000000000000000e+02 1.280000000000000000e+02 1.310000000000000000e+02 1.260000000000000000e+02 1.270000000000000000e+02 1.220000000000000000e+02 1.180000000000000000e+02 1.190000000000000000e+02 1.180000000000000000e+02 1.190000000000000000e+02 1.160000000000000000e+02 1.180000000000000000e+02 1.180000000000000000e+02 1.180000000000000000e+02 1.190000000000000000e+02 1.190000000000000000e+02 1.220000000000000000e+02 1.230000000000000000e+02 1.210000000000000000e+02 1.230000000000000000e+02 1.300000000000000000e+02 1.230000000000000000e+02 1.120000000000000000e+02 1.110000000000000000e+02 1.090000000000000000e+02 1.060000000000000000e+02 1.100000000000000000e+02 1.110000000000000000e+02 1.100000000000000000e+02 1.070000000000000000e+02 1.070000000000000000e+02 1.120000000000000000e+02 1.090000000000000000e+02 1.070000000000000000e+02 1.110000000000000000e+02 1.080000000000000000e+02 1.100000000000000000e+02 1.080000000000000000e+02 1.130000000000000000e+02 1.180000000000000000e+02 1.170000000000000000e+02 1.160000000000000000e+02 1.210000000000000000e+02 1.310000000000000000e+02 1.320000000000000000e+02 1.390000000000000000e+02 1.380000000000000000e+02 1.350000000000000000e+02 1.330000000000000000e+02 1.280000000000000000e+02 1.330000000000000000e+02 1.290000000000000000e+02 1.320000000000000000e+02 1.250000000000000000e+02 1.310000000000000000e+02 1.250000000000000000e+02 1.210000000000000000e+02 1.210000000000000000e+02 1.210000000000000000e+02 1.210000000000000000e+02 1.130000000000000000e+02 1.160000000000000000e+02 1.190000000000000000e+02 1.190000000000000000e+02 1.110000000000000000e+02 1.070000000000000000e+02 1.090000000000000000e+02 1.150000000000000000e+02 1.090000000000000000e+02 1.150000000000000000e+02 1.220000000000000000e+02 1.190000000000000000e+02 1.150000000000000000e+02 1.130000000000000000e+02 1.180000000000000000e+02 1.240000000000000000e+02 1.310000000000000000e+02 1.210000000000000000e+02 1.270000000000000000e+02 1.220000000000000000e+02 1.200000000000000000e+02 1.240000000000000000e+02 1.180000000000000000e+02 1.220000000000000000e+02 1.210000000000000000e+02 1.200000000000000000e+02 1.120000000000000000e+02 1.270000000000000000e+02 1.200000000000000000e+02 1.190000000000000000e+02 1.160000000000000000e+02 1.160000000000000000e+02 1.160000000000000000e+02 1.200000000000000000e+02 1.150000000000000000e+02 1.180000000000000000e+02 1.140000000000000000e+02 1.020000000000000000e+02 1.030000000000000000e+02 9.700000000000000000e+01 9.300000000000000000e+01 8.900000000000000000e+01 9.500000000000000000e+01 9.300000000000000000e+01 9.700000000000000000e+01 9.400000000000000000e+01 9.900000000000000000e+01 9.900000000000000000e+01 1.010000000000000000e+02 1.040000000000000000e+02 1.050000000000000000e+02 1.050000000000000000e+02 1.000000000000000000e+02 9.500000000000000000e+01 9.000000000000000000e+01 8.600000000000000000e+01 9.100000000000000000e+01 9.800000000000000000e+01 1.010000000000000000e+02 1.080000000000000000e+02 1.090000000000000000e+02 1.150000000000000000e+02 1.170000000000000000e+02 1.110000000000000000e+02 1.120000000000000000e+02 1.160000000000000000e+02 1.070000000000000000e+02 9.900000000000000000e+01 9.900000000000000000e+01 9.700000000000000000e+01 9.400000000000000000e+01 9.000000000000000000e+01 8.500000000000000000e+01 8.500000000000000000e+01 9.500000000000000000e+01 9.100000000000000000e+01 1.050000000000000000e+02 1.060000000000000000e+02 9.700000000000000000e+01 9.400000000000000000e+01 9.700000000000000000e+01 1.010000000000000000e+02 1.100000000000000000e+02 1.220000000000000000e+02 1.210000000000000000e+02 1.210000000000000000e+02 1.170000000000000000e+02 1.230000000000000000e+02 1.300000000000000000e+02 1.250000000000000000e+02 1.250000000000000000e+02 1.170000000000000000e+02 1.140000000000000000e+02 1.030000000000000000e+02 1.030000000000000000e+02 9.800000000000000000e+01 9.500000000000000000e+01 9.800000000000000000e+01 9.400000000000000000e+01 9.400000000000000000e+01 9.600000000000000000e+01 9.300000000000000000e+01 9.000000000000000000e+01 9.300000000000000000e+01 8.800000000000000000e+01 9.000000000000000000e+01 9.500000000000000000e+01 8.600000000000000000e+01 8.800000000000000000e+01 9.000000000000000000e+01 8.800000000000000000e+01 9.400000000000000000e+01 9.400000000000000000e+01 9.400000000000000000e+01 9.300000000000000000e+01 9.000000000000000000e+01 8.700000000000000000e+01 9.100000000000000000e+01 9.900000000000000000e+01 1.000000000000000000e+02 1.060000000000000000e+02 9.900000000000000000e+01 9.900000000000000000e+01 1.050000000000000000e+02 1.090000000000000000e+02 1.210000000000000000e+02 1.180000000000000000e+02 1.170000000000000000e+02 1.030000000000000000e+02 1.020000000000000000e+02 9.500000000000000000e+01 9.800000000000000000e+01 1.010000000000000000e+02 9.500000000000000000e+01 9.300000000000000000e+01 8.600000000000000000e+01 9.000000000000000000e+01 8.800000000000000000e+01 8.600000000000000000e+01 8.800000000000000000e+01 9.100000000000000000e+01 9.700000000000000000e+01 9.800000000000000000e+01 9.900000000000000000e+01 9.700000000000000000e+01 9.700000000000000000e+01 9.600000000000000000e+01 9.800000000000000000e+01 1.040000000000000000e+02 1.000000000000000000e+02 1.070000000000000000e+02 9.900000000000000000e+01 9.500000000000000000e+01 9.700000000000000000e+01 1.010000000000000000e+02 9.700000000000000000e+01 1.040000000000000000e+02 1.020000000000000000e+02 9.600000000000000000e+01 9.400000000000000000e+01 9.300000000000000000e+01 1.000000000000000000e+02 1.000000000000000000e+02 9.900000000000000000e+01 9.800000000000000000e+01 9.700000000000000000e+01 9.400000000000000000e+01 9.100000000000000000e+01 9.600000000000000000e+01 9.700000000000000000e+01 8.900000000000000000e+01 8.100000000000000000e+01 8.100000000000000000e+01 8.000000000000000000e+01 7.900000000000000000e+01 8.200000000000000000e+01 8.800000000000000000e+01 9.300000000000000000e+01 9.200000000000000000e+01 9.200000000000000000e+01 9.600000000000000000e+01 1.000000000000000000e+02 1.030000000000000000e+02 1.020000000000000000e+02 1.050000000000000000e+02 1.050000000000000000e+02 1.010000000000000000e+02 9.900000000000000000e+01 9.800000000000000000e+01 1.020000000000000000e+02 1.000000000000000000e+02 1.010000000000000000e+02 9.500000000000000000e+01 9.600000000000000000e+01 9.300000000000000000e+01 9.600000000000000000e+01 9.100000000000000000e+01 8.900000000000000000e+01 8.800000000000000000e+01 8.700000000000000000e+01 8.700000000000000000e+01 8.800000000000000000e+01 9.300000000000000000e+01 8.700000000000000000e+01 9.600000000000000000e+01 9.400000000000000000e+01 9.400000000000000000e+01 9.000000000000000000e+01 9.100000000000000000e+01 9.100000000000000000e+01 9.500000000000000000e+01 9.700000000000000000e+01 9.400000000000000000e+01 9.500000000000000000e+01 9.200000000000000000e+01 9.800000000000000000e+01 1.030000000000000000e+02 1.060000000000000000e+02 1.070000000000000000e+02 1.080000000000000000e+02 1.120000000000000000e+02 1.060000000000000000e+02 1.030000000000000000e+02 1.070000000000000000e+02 1.070000000000000000e+02 1.030000000000000000e+02 1.000000000000000000e+02 1.010000000000000000e+02 9.600000000000000000e+01 1.000000000000000000e+02 9.500000000000000000e+01 9.200000000000000000e+01 9.700000000000000000e+01 9.900000000000000000e+01 9.400000000000000000e+01 9.300000000000000000e+01 9.900000000000000000e+01 9.300000000000000000e+01 9.800000000000000000e+01 9.700000000000000000e+01 9.800000000000000000e+01 1.010000000000000000e+02 1.000000000000000000e+02 9.100000000000000000e+01 9.400000000000000000e+01 9.600000000000000000e+01 9.100000000000000000e+01 8.900000000000000000e+01 9.300000000000000000e+01 9.000000000000000000e+01 9.500000000000000000e+01 9.900000000000000000e+01 9.600000000000000000e+01 9.900000000000000000e+01 1.020000000000000000e+02 1.040000000000000000e+02 1.020000000000000000e+02 1.050000000000000000e+02 1.030000000000000000e+02 1.030000000000000000e+02 9.600000000000000000e+01 9.200000000000000000e+01 9.600000000000000000e+01 9.700000000000000000e+01 8.600000000000000000e+01 8.400000000000000000e+01 8.400000000000000000e+01 8.700000000000000000e+01 8.800000000000000000e+01 8.500000000000000000e+01 9.200000000000000000e+01 1.000000000000000000e+02 9.900000000000000000e+01 9.600000000000000000e+01 1.040000000000000000e+02 1.100000000000000000e+02 1.150000000000000000e+02 1.160000000000000000e+02 1.110000000000000000e+02 1.180000000000000000e+02 1.190000000000000000e+02 1.150000000000000000e+02 1.210000000000000000e+02 1.240000000000000000e+02 1.300000000000000000e+02 1.310000000000000000e+02 1.270000000000000000e+02 1.240000000000000000e+02 1.330000000000000000e+02 1.310000000000000000e+02 1.230000000000000000e+02 1.230000000000000000e+02 1.100000000000000000e+02 1.070000000000000000e+02 1.000000000000000000e+02 9.700000000000000000e+01 9.300000000000000000e+01 9.200000000000000000e+01 8.800000000000000000e+01 8.700000000000000000e+01 9.100000000000000000e+01 8.500000000000000000e+01 9.300000000000000000e+01 9.300000000000000000e+01 1.000000000000000000e+02 1.050000000000000000e+02 1.120000000000000000e+02 1.190000000000000000e+02 1.150000000000000000e+02 1.130000000000000000e+02 1.120000000000000000e+02 1.150000000000000000e+02 1.150000000000000000e+02 1.090000000000000000e+02 1.020000000000000000e+02 1.030000000000000000e+02 9.600000000000000000e+01 8.600000000000000000e+01 9.300000000000000000e+01 1.000000000000000000e+02 9.800000000000000000e+01 9.400000000000000000e+01 8.900000000000000000e+01 9.100000000000000000e+01 9.100000000000000000e+01 8.800000000000000000e+01 8.900000000000000000e+01 9.100000000000000000e+01 8.700000000000000000e+01 8.100000000000000000e+01 8.300000000000000000e+01 8.600000000000000000e+01 8.900000000000000000e+01 9.000000000000000000e+01 9.200000000000000000e+01 9.200000000000000000e+01 9.400000000000000000e+01 9.500000000000000000e+01 9.300000000000000000e+01 9.200000000000000000e+01 9.100000000000000000e+01 9.000000000000000000e+01 8.800000000000000000e+01 8.700000000000000000e+01 8.800000000000000000e+01 8.700000000000000000e+01 8.500000000000000000e+01 8.700000000000000000e+01 8.900000000000000000e+01 8.700000000000000000e+01 8.800000000000000000e+01 9.100000000000000000e+01 9.000000000000000000e+01 9.200000000000000000e+01 9.100000000000000000e+01 9.600000000000000000e+01 9.800000000000000000e+01 9.300000000000000000e+01 9.300000000000000000e+01 9.700000000000000000e+01 9.000000000000000000e+01 8.500000000000000000e+01 9.300000000000000000e+01 9.900000000000000000e+01 1.020000000000000000e+02 1.030000000000000000e+02 9.900000000000000000e+01 1.010000000000000000e+02 1.040000000000000000e+02 1.050000000000000000e+02 1.060000000000000000e+02 1.060000000000000000e+02 9.800000000000000000e+01 9.100000000000000000e+01 9.000000000000000000e+01 8.400000000000000000e+01 8.600000000000000000e+01 8.700000000000000000e+01 8.900000000000000000e+01 9.100000000000000000e+01 9.500000000000000000e+01 9.800000000000000000e+01 1.100000000000000000e+02 1.100000000000000000e+02 1.100000000000000000e+02 1.080000000000000000e+02 1.150000000000000000e+02 1.150000000000000000e+02 1.170000000000000000e+02 1.160000000000000000e+02 1.100000000000000000e+02 1.070000000000000000e+02 1.040000000000000000e+02 1.020000000000000000e+02 1.080000000000000000e+02 1.090000000000000000e+02 1.010000000000000000e+02 1.020000000000000000e+02 9.900000000000000000e+01 9.500000000000000000e+01 9.300000000000000000e+01 9.600000000000000000e+01 9.000000000000000000e+01 8.400000000000000000e+01 7.400000000000000000e+01 7.200000000000000000e+01 7.200000000000000000e+01 7.400000000000000000e+01 8.100000000000000000e+01 7.800000000000000000e+01 7.800000000000000000e+01 7.800000000000000000e+01 8.300000000000000000e+01 9.000000000000000000e+01 9.700000000000000000e+01 1.000000000000000000e+02 1.060000000000000000e+02 1.040000000000000000e+02 9.800000000000000000e+01 9.900000000000000000e+01 9.900000000000000000e+01 1.050000000000000000e+02 1.050000000000000000e+02 1.030000000000000000e+02 1.030000000000000000e+02 1.000000000000000000e+02 9.300000000000000000e+01 9.100000000000000000e+01 9.500000000000000000e+01 9.900000000000000000e+01 1.000000000000000000e+02 9.700000000000000000e+01 9.200000000000000000e+01 9.300000000000000000e+01 9.400000000000000000e+01 9.000000000000000000e+01 9.600000000000000000e+01 9.800000000000000000e+01 9.500000000000000000e+01 9.600000000000000000e+01 9.400000000000000000e+01 9.600000000000000000e+01 8.900000000000000000e+01 8.900000000000000000e+01 9.000000000000000000e+01 9.800000000000000000e+01 9.000000000000000000e+01 8.700000000000000000e+01 8.900000000000000000e+01 9.000000000000000000e+01 8.300000000000000000e+01 8.300000000000000000e+01 8.200000000000000000e+01 8.100000000000000000e+01 7.800000000000000000e+01 7.600000000000000000e+01 8.100000000000000000e+01 8.000000000000000000e+01 7.600000000000000000e+01 7.100000000000000000e+01 7.300000000000000000e+01 7.800000000000000000e+01 8.300000000000000000e+01 8.700000000000000000e+01 8.800000000000000000e+01 8.800000000000000000e+01 8.700000000000000000e+01 9.200000000000000000e+01 9.100000000000000000e+01 9.200000000000000000e+01 9.100000000000000000e+01 9.200000000000000000e+01 9.300000000000000000e+01 9.400000000000000000e+01 9.700000000000000000e+01 9.500000000000000000e+01 9.100000000000000000e+01 9.700000000000000000e+01 9.700000000000000000e+01 9.400000000000000000e+01 9.900000000000000000e+01 9.800000000000000000e+01 9.100000000000000000e+01 8.600000000000000000e+01 8.400000000000000000e+01 8.900000000000000000e+01 9.000000000000000000e+01 9.100000000000000000e+01 8.800000000000000000e+01 9.000000000000000000e+01 8.900000000000000000e+01 8.800000000000000000e+01 9.100000000000000000e+01 1.020000000000000000e+02 9.900000000000000000e+01 9.700000000000000000e+01 9.500000000000000000e+01 8.900000000000000000e+01 9.200000000000000000e+01 9.200000000000000000e+01 9.000000000000000000e+01 8.700000000000000000e+01 9.100000000000000000e+01 8.000000000000000000e+01 8.100000000000000000e+01 7.800000000000000000e+01 8.200000000000000000e+01 8.300000000000000000e+01 8.300000000000000000e+01 8.300000000000000000e+01 8.000000000000000000e+01 8.300000000000000000e+01 7.100000000000000000e+01 7.000000000000000000e+01 7.500000000000000000e+01 7.700000000000000000e+01 8.200000000000000000e+01 7.600000000000000000e+01 7.700000000000000000e+01 8.300000000000000000e+01 8.800000000000000000e+01 8.700000000000000000e+01 9.000000000000000000e+01 8.800000000000000000e+01 8.700000000000000000e+01 8.100000000000000000e+01 7.400000000000000000e+01 8.300000000000000000e+01 8.200000000000000000e+01 7.700000000000000000e+01 7.000000000000000000e+01 6.900000000000000000e+01 7.900000000000000000e+01 7.900000000000000000e+01 7.300000000000000000e+01 7.500000000000000000e+01 7.400000000000000000e+01 7.200000000000000000e+01 7.200000000000000000e+01 7.400000000000000000e+01 7.900000000000000000e+01 8.600000000000000000e+01 7.800000000000000000e+01 8.000000000000000000e+01 8.500000000000000000e+01 8.600000000000000000e+01 8.100000000000000000e+01 7.700000000000000000e+01 8.400000000000000000e+01 8.500000000000000000e+01 7.700000000000000000e+01 7.200000000000000000e+01 7.400000000000000000e+01 7.100000000000000000e+01 7.600000000000000000e+01 7.900000000000000000e+01 8.600000000000000000e+01 9.100000000000000000e+01 8.600000000000000000e+01 8.300000000000000000e+01 9.300000000000000000e+01 9.400000000000000000e+01 1.000000000000000000e+02 1.000000000000000000e+02 9.500000000000000000e+01 9.500000000000000000e+01 9.000000000000000000e+01 9.000000000000000000e+01 8.700000000000000000e+01 9.700000000000000000e+01 9.900000000000000000e+01 9.700000000000000000e+01 9.300000000000000000e+01 9.500000000000000000e+01 9.800000000000000000e+01 1.010000000000000000e+02 1.000000000000000000e+02 1.010000000000000000e+02 1.020000000000000000e+02 8.700000000000000000e+01 8.100000000000000000e+01 9.000000000000000000e+01 9.100000000000000000e+01 8.500000000000000000e+01 8.200000000000000000e+01 7.500000000000000000e+01 7.300000000000000000e+01 7.200000000000000000e+01 7.200000000000000000e+01 7.600000000000000000e+01 7.800000000000000000e+01 7.400000000000000000e+01 6.600000000000000000e+01 7.000000000000000000e+01 7.600000000000000000e+01 8.000000000000000000e+01 8.000000000000000000e+01 8.400000000000000000e+01 8.300000000000000000e+01 8.900000000000000000e+01 9.300000000000000000e+01 8.700000000000000000e+01 8.900000000000000000e+01 8.700000000000000000e+01 8.900000000000000000e+01 9.200000000000000000e+01 9.400000000000000000e+01 9.000000000000000000e+01 9.100000000000000000e+01 9.400000000000000000e+01 9.100000000000000000e+01 9.100000000000000000e+01 9.200000000000000000e+01 9.500000000000000000e+01 9.100000000000000000e+01 9.000000000000000000e+01 8.900000000000000000e+01 9.300000000000000000e+01 9.100000000000000000e+01 8.600000000000000000e+01 8.300000000000000000e+01 8.300000000000000000e+01 8.100000000000000000e+01 7.800000000000000000e+01 7.200000000000000000e+01 7.500000000000000000e+01 7.100000000000000000e+01 6.600000000000000000e+01 7.000000000000000000e+01 6.900000000000000000e+01 7.200000000000000000e+01 7.200000000000000000e+01 7.300000000000000000e+01 7.700000000000000000e+01 8.200000000000000000e+01 8.100000000000000000e+01 8.500000000000000000e+01 8.400000000000000000e+01 7.900000000000000000e+01 8.100000000000000000e+01 8.100000000000000000e+01 8.200000000000000000e+01 8.400000000000000000e+01 8.000000000000000000e+01 7.900000000000000000e+01 7.700000000000000000e+01 7.400000000000000000e+01 7.800000000000000000e+01 7.900000000000000000e+01 7.900000000000000000e+01 7.800000000000000000e+01 7.600000000000000000e+01 7.200000000000000000e+01 7.100000000000000000e+01 6.800000000000000000e+01 6.800000000000000000e+01 6.800000000000000000e+01 6.300000000000000000e+01 5.900000000000000000e+01 6.100000000000000000e+01 6.200000000000000000e+01 5.600000000000000000e+01 5.600000000000000000e+01 6.000000000000000000e+01 5.800000000000000000e+01 6.100000000000000000e+01 5.800000000000000000e+01 6.300000000000000000e+01 6.900000000000000000e+01 6.600000000000000000e+01 6.700000000000000000e+01 6.800000000000000000e+01 6.700000000000000000e+01 6.900000000000000000e+01 6.900000000000000000e+01 6.800000000000000000e+01 6.800000000000000000e+01 6.500000000000000000e+01 6.000000000000000000e+01 5.900000000000000000e+01 5.800000000000000000e+01 6.000000000000000000e+01 5.900000000000000000e+01 5.900000000000000000e+01 6.200000000000000000e+01 6.100000000000000000e+01 5.800000000000000000e+01 6.200000000000000000e+01 6.500000000000000000e+01 6.400000000000000000e+01 6.300000000000000000e+01 6.300000000000000000e+01 6.300000000000000000e+01 5.800000000000000000e+01 5.700000000000000000e+01 6.000000000000000000e+01 6.000000000000000000e+01 5.900000000000000000e+01 5.600000000000000000e+01 5.700000000000000000e+01 5.900000000000000000e+01 5.600000000000000000e+01 5.600000000000000000e+01 6.000000000000000000e+01 6.100000000000000000e+01 5.700000000000000000e+01 5.400000000000000000e+01 5.600000000000000000e+01 5.800000000000000000e+01 5.800000000000000000e+01 5.800000000000000000e+01 6.200000000000000000e+01 7.000000000000000000e+01 6.500000000000000000e+01 6.200000000000000000e+01 6.500000000000000000e+01 6.300000000000000000e+01 6.500000000000000000e+01 6.200000000000000000e+01 6.400000000000000000e+01 6.100000000000000000e+01 6.200000000000000000e+01 5.800000000000000000e+01 6.100000000000000000e+01 6.200000000000000000e+01 6.100000000000000000e+01 6.600000000000000000e+01 6.300000000000000000e+01 6.200000000000000000e+01 6.500000000000000000e+01 6.300000000000000000e+01 6.100000000000000000e+01 5.900000000000000000e+01 5.900000000000000000e+01 5.800000000000000000e+01 5.900000000000000000e+01 5.600000000000000000e+01 5.600000000000000000e+01 5.700000000000000000e+01 5.600000000000000000e+01 5.400000000000000000e+01 5.200000000000000000e+01 5.400000000000000000e+01 5.500000000000000000e+01 5.600000000000000000e+01 5.900000000000000000e+01 6.300000000000000000e+01 6.400000000000000000e+01 6.300000000000000000e+01 6.800000000000000000e+01 7.000000000000000000e+01 7.200000000000000000e+01 6.800000000000000000e+01 6.800000000000000000e+01 7.000000000000000000e+01 6.700000000000000000e+01 6.500000000000000000e+01 7.000000000000000000e+01 7.100000000000000000e+01 6.800000000000000000e+01 6.500000000000000000e+01 6.500000000000000000e+01 7.000000000000000000e+01 6.300000000000000000e+01 5.900000000000000000e+01 6.000000000000000000e+01 5.800000000000000000e+01 5.200000000000000000e+01 5.200000000000000000e+01 5.100000000000000000e+01 4.800000000000000000e+01 4.500000000000000000e+01 4.100000000000000000e+01 4.400000000000000000e+01 4.600000000000000000e+01 4.500000000000000000e+01 4.100000000000000000e+01 4.200000000000000000e+01 4.400000000000000000e+01 4.700000000000000000e+01 5.200000000000000000e+01 5.900000000000000000e+01 6.300000000000000000e+01 6.200000000000000000e+01 5.700000000000000000e+01 5.900000000000000000e+01 6.000000000000000000e+01 5.800000000000000000e+01 5.600000000000000000e+01 5.900000000000000000e+01 5.100000000000000000e+01 5.100000000000000000e+01 5.000000000000000000e+01 5.400000000000000000e+01 5.300000000000000000e+01 5.500000000000000000e+01 5.500000000000000000e+01 5.900000000000000000e+01 5.800000000000000000e+01 5.400000000000000000e+01 5.800000000000000000e+01 5.600000000000000000e+01 5.300000000000000000e+01 5.300000000000000000e+01 5.600000000000000000e+01 5.400000000000000000e+01 6.000000000000000000e+01 5.800000000000000000e+01 6.100000000000000000e+01 6.100000000000000000e+01 6.700000000000000000e+01 6.300000000000000000e+01 6.600000000000000000e+01 6.200000000000000000e+01 6.500000000000000000e+01 6.400000000000000000e+01 5.700000000000000000e+01 5.800000000000000000e+01 5.800000000000000000e+01 5.700000000000000000e+01 4.800000000000000000e+01 5.000000000000000000e+01 5.000000000000000000e+01 5.200000000000000000e+01 5.400000000000000000e+01 5.400000000000000000e+01 5.300000000000000000e+01 5.400000000000000000e+01 6.100000000000000000e+01 6.000000000000000000e+01 6.200000000000000000e+01 6.300000000000000000e+01 6.300000000000000000e+01 6.000000000000000000e+01 5.900000000000000000e+01 6.400000000000000000e+01 6.000000000000000000e+01 6.300000000000000000e+01 5.400000000000000000e+01 5.600000000000000000e+01 5.700000000000000000e+01 5.500000000000000000e+01 5.700000000000000000e+01 5.700000000000000000e+01 5.700000000000000000e+01 5.300000000000000000e+01 5.500000000000000000e+01 5.800000000000000000e+01 5.800000000000000000e+01 5.700000000000000000e+01 5.600000000000000000e+01 6.300000000000000000e+01 6.500000000000000000e+01 6.700000000000000000e+01 6.700000000000000000e+01 6.700000000000000000e+01 6.400000000000000000e+01 6.200000000000000000e+01 6.100000000000000000e+01 6.600000000000000000e+01 6.800000000000000000e+01 6.400000000000000000e+01 5.900000000000000000e+01 6.000000000000000000e+01 6.000000000000000000e+01 6.200000000000000000e+01 6.300000000000000000e+01 6.100000000000000000e+01 6.300000000000000000e+01 6.100000000000000000e+01 6.000000000000000000e+01 6.200000000000000000e+01 6.200000000000000000e+01 5.900000000000000000e+01 5.600000000000000000e+01 5.500000000000000000e+01 5.300000000000000000e+01 4.900000000000000000e+01 4.700000000000000000e+01 5.000000000000000000e+01 4.500000000000000000e+01 4.700000000000000000e+01 4.700000000000000000e+01 5.100000000000000000e+01 5.200000000000000000e+01 5.800000000000000000e+01 6.200000000000000000e+01 6.500000000000000000e+01 6.900000000000000000e+01 6.600000000000000000e+01 6.700000000000000000e+01 6.400000000000000000e+01 6.600000000000000000e+01 6.600000000000000000e+01 6.200000000000000000e+01 5.700000000000000000e+01 6.100000000000000000e+01 6.000000000000000000e+01 5.500000000000000000e+01 5.500000000000000000e+01 5.300000000000000000e+01 5.700000000000000000e+01 5.600000000000000000e+01 5.400000000000000000e+01 5.700000000000000000e+01 5.500000000000000000e+01 5.800000000000000000e+01 5.900000000000000000e+01 5.900000000000000000e+01 6.100000000000000000e+01 6.300000000000000000e+01 5.800000000000000000e+01 5.500000000000000000e+01 5.300000000000000000e+01 5.400000000000000000e+01 5.300000000000000000e+01 4.800000000000000000e+01 5.100000000000000000e+01 5.000000000000000000e+01 4.900000000000000000e+01 4.600000000000000000e+01 5.100000000000000000e+01 5.100000000000000000e+01 5.400000000000000000e+01 5.900000000000000000e+01 5.700000000000000000e+01 5.700000000000000000e+01 5.200000000000000000e+01 5.600000000000000000e+01 6.100000000000000000e+01 6.300000000000000000e+01 6.400000000000000000e+01 6.400000000000000000e+01 6.200000000000000000e+01 6.100000000000000000e+01 5.900000000000000000e+01 6.100000000000000000e+01 6.200000000000000000e+01 6.400000000000000000e+01 6.400000000000000000e+01 6.300000000000000000e+01 6.300000000000000000e+01 6.100000000000000000e+01 6.100000000000000000e+01 6.100000000000000000e+01 6.200000000000000000e+01 6.100000000000000000e+01 6.000000000000000000e+01 5.500000000000000000e+01 5.500000000000000000e+01 5.800000000000000000e+01 5.500000000000000000e+01 6.000000000000000000e+01 6.000000000000000000e+01 6.200000000000000000e+01 6.300000000000000000e+01 6.000000000000000000e+01 6.000000000000000000e+01 6.100000000000000000e+01 6.000000000000000000e+01 6.200000000000000000e+01 6.000000000000000000e+01 5.200000000000000000e+01 5.300000000000000000e+01 5.100000000000000000e+01 5.000000000000000000e+01 5.600000000000000000e+01 5.800000000000000000e+01 6.400000000000000000e+01 6.200000000000000000e+01 6.300000000000000000e+01 6.600000000000000000e+01 7.200000000000000000e+01 6.900000000000000000e+01 7.700000000000000000e+01 7.500000000000000000e+01 7.200000000000000000e+01 7.200000000000000000e+01 6.700000000000000000e+01 6.700000000000000000e+01 6.400000000000000000e+01 6.400000000000000000e+01 6.000000000000000000e+01 6.000000000000000000e+01 6.000000000000000000e+01 5.900000000000000000e+01 6.100000000000000000e+01 6.000000000000000000e+01 6.400000000000000000e+01 6.100000000000000000e+01 6.200000000000000000e+01 6.200000000000000000e+01 6.500000000000000000e+01 7.100000000000000000e+01 6.600000000000000000e+01 6.500000000000000000e+01 6.600000000000000000e+01 7.100000000000000000e+01 7.400000000000000000e+01 7.300000000000000000e+01 7.000000000000000000e+01 7.100000000000000000e+01 7.100000000000000000e+01 6.900000000000000000e+01 6.900000000000000000e+01 7.000000000000000000e+01 7.200000000000000000e+01 6.800000000000000000e+01 7.100000000000000000e+01 7.300000000000000000e+01 7.500000000000000000e+01 7.800000000000000000e+01 7.600000000000000000e+01 7.600000000000000000e+01 7.600000000000000000e+01 7.700000000000000000e+01 7.200000000000000000e+01 7.400000000000000000e+01 6.600000000000000000e+01 6.500000000000000000e+01 6.600000000000000000e+01 6.200000000000000000e+01 6.500000000000000000e+01 5.900000000000000000e+01 6.100000000000000000e+01 5.600000000000000000e+01 5.600000000000000000e+01 5.500000000000000000e+01 5.500000000000000000e+01 5.900000000000000000e+01 6.200000000000000000e+01 6.300000000000000000e+01 5.700000000000000000e+01 6.700000000000000000e+01 6.200000000000000000e+01 6.600000000000000000e+01 6.400000000000000000e+01 6.200000000000000000e+01 6.000000000000000000e+01 5.900000000000000000e+01 6.000000000000000000e+01 6.100000000000000000e+01 6.500000000000000000e+01 6.000000000000000000e+01 5.900000000000000000e+01 5.800000000000000000e+01 6.600000000000000000e+01 6.800000000000000000e+01 7.000000000000000000e+01 6.500000000000000000e+01 6.500000000000000000e+01 6.200000000000000000e+01 5.600000000000000000e+01 5.300000000000000000e+01 5.300000000000000000e+01 5.300000000000000000e+01 5.000000000000000000e+01 5.100000000000000000e+01 4.900000000000000000e+01 5.300000000000000000e+01 5.400000000000000000e+01 5.900000000000000000e+01 5.700000000000000000e+01 6.100000000000000000e+01 6.700000000000000000e+01 7.100000000000000000e+01 7.200000000000000000e+01 7.200000000000000000e+01 7.600000000000000000e+01 8.000000000000000000e+01 8.200000000000000000e+01 8.200000000000000000e+01 8.200000000000000000e+01 8.100000000000000000e+01 7.700000000000000000e+01 8.000000000000000000e+01 7.800000000000000000e+01 7.700000000000000000e+01 7.300000000000000000e+01 6.400000000000000000e+01 6.500000000000000000e+01 6.500000000000000000e+01 6.800000000000000000e+01 6.600000000000000000e+01 6.500000000000000000e+01 5.900000000000000000e+01 5.700000000000000000e+01 6.600000000000000000e+01 6.300000000000000000e+01 6.600000000000000000e+01 6.300000000000000000e+01 6.000000000000000000e+01 5.700000000000000000e+01 6.400000000000000000e+01 6.400000000000000000e+01 6.300000000000000000e+01 6.200000000000000000e+01 5.400000000000000000e+01 5.400000000000000000e+01 5.100000000000000000e+01 4.900000000000000000e+01 5.500000000000000000e+01 5.200000000000000000e+01 4.700000000000000000e+01 4.800000000000000000e+01 4.500000000000000000e+01 4.700000000000000000e+01 5.300000000000000000e+01 5.700000000000000000e+01 6.000000000000000000e+01 6.300000000000000000e+01 6.500000000000000000e+01 6.700000000000000000e+01 6.900000000000000000e+01 7.100000000000000000e+01 7.200000000000000000e+01 7.300000000000000000e+01 6.700000000000000000e+01 6.600000000000000000e+01 6.400000000000000000e+01 6.100000000000000000e+01 6.200000000000000000e+01 6.400000000000000000e+01 6.400000000000000000e+01 6.200000000000000000e+01 6.500000000000000000e+01 6.400000000000000000e+01 6.300000000000000000e+01 6.300000000000000000e+01 6.300000000000000000e+01 6.600000000000000000e+01 5.900000000000000000e+01 5.700000000000000000e+01 5.700000000000000000e+01 5.700000000000000000e+01 5.400000000000000000e+01 5.600000000000000000e+01 6.000000000000000000e+01 5.700000000000000000e+01 6.200000000000000000e+01 6.600000000000000000e+01 6.500000000000000000e+01 6.700000000000000000e+01 6.500000000000000000e+01 6.700000000000000000e+01 6.800000000000000000e+01 6.600000000000000000e+01 6.600000000000000000e+01 6.800000000000000000e+01 7.100000000000000000e+01 6.500000000000000000e+01 7.000000000000000000e+01 7.100000000000000000e+01 7.100000000000000000e+01 6.400000000000000000e+01 6.200000000000000000e+01 6.900000000000000000e+01 6.900000000000000000e+01 6.700000000000000000e+01 6.600000000000000000e+01 6.200000000000000000e+01 6.300000000000000000e+01 6.100000000000000000e+01 6.100000000000000000e+01 6.400000000000000000e+01 6.500000000000000000e+01 5.700000000000000000e+01 5.500000000000000000e+01 5.800000000000000000e+01 5.300000000000000000e+01 5.400000000000000000e+01 5.600000000000000000e+01 5.500000000000000000e+01 5.700000000000000000e+01 5.700000000000000000e+01 5.700000000000000000e+01 5.900000000000000000e+01 6.600000000000000000e+01 6.400000000000000000e+01 6.700000000000000000e+01 6.800000000000000000e+01 6.200000000000000000e+01 5.900000000000000000e+01 5.700000000000000000e+01 5.500000000000000000e+01 5.100000000000000000e+01 4.900000000000000000e+01 4.100000000000000000e+01 4.400000000000000000e+01 4.900000000000000000e+01 4.900000000000000000e+01 5.100000000000000000e+01 5.400000000000000000e+01 5.500000000000000000e+01 5.400000000000000000e+01 5.700000000000000000e+01 6.100000000000000000e+01 6.400000000000000000e+01 6.400000000000000000e+01 5.900000000000000000e+01 5.800000000000000000e+01 6.200000000000000000e+01 5.800000000000000000e+01 5.800000000000000000e+01 6.100000000000000000e+01 6.400000000000000000e+01 5.800000000000000000e+01 5.800000000000000000e+01 5.100000000000000000e+01 5.600000000000000000e+01 5.900000000000000000e+01 5.800000000000000000e+01 6.100000000000000000e+01 6.400000000000000000e+01 6.100000000000000000e+01 6.000000000000000000e+01 6.300000000000000000e+01 6.500000000000000000e+01 6.600000000000000000e+01 6.600000000000000000e+01 6.400000000000000000e+01 5.900000000000000000e+01 5.600000000000000000e+01 5.700000000000000000e+01 6.000000000000000000e+01 6.000000000000000000e+01 6.300000000000000000e+01 5.900000000000000000e+01 6.300000000000000000e+01 6.300000000000000000e+01 6.100000000000000000e+01 5.600000000000000000e+01 5.900000000000000000e+01 5.500000000000000000e+01 5.000000000000000000e+01 4.900000000000000000e+01 4.100000000000000000e+01 4.000000000000000000e+01 3.300000000000000000e+01 3.000000000000000000e+01 3.300000000000000000e+01 3.700000000000000000e+01 3.200000000000000000e+01 4.100000000000000000e+01 4.400000000000000000e+01 5.200000000000000000e+01 5.300000000000000000e+01 5.600000000000000000e+01 6.100000000000000000e+01 6.300000000000000000e+01 6.100000000000000000e+01 6.500000000000000000e+01 7.300000000000000000e+01 6.600000000000000000e+01 7.000000000000000000e+01 6.500000000000000000e+01 6.900000000000000000e+01 6.900000000000000000e+01 6.500000000000000000e+01 6.500000000000000000e+01 7.500000000000000000e+01 7.300000000000000000e+01 7.100000000000000000e+01 7.000000000000000000e+01 6.400000000000000000e+01 6.500000000000000000e+01 6.400000000000000000e+01 6.400000000000000000e+01 7.000000000000000000e+01 6.800000000000000000e+01 6.300000000000000000e+01 7.100000000000000000e+01 6.900000000000000000e+01 7.300000000000000000e+01 7.100000000000000000e+01 7.200000000000000000e+01 7.200000000000000000e+01 7.400000000000000000e+01 7.400000000000000000e+01 8.000000000000000000e+01 7.200000000000000000e+01 6.400000000000000000e+01 6.400000000000000000e+01 6.400000000000000000e+01 6.500000000000000000e+01 6.600000000000000000e+01 5.700000000000000000e+01 5.600000000000000000e+01 5.500000000000000000e+01 5.300000000000000000e+01 5.600000000000000000e+01 5.900000000000000000e+01 6.200000000000000000e+01 6.300000000000000000e+01 6.300000000000000000e+01 6.300000000000000000e+01 7.300000000000000000e+01 7.200000000000000000e+01 7.200000000000000000e+01 7.500000000000000000e+01 7.200000000000000000e+01 7.700000000000000000e+01 6.800000000000000000e+01 7.000000000000000000e+01 7.600000000000000000e+01 7.700000000000000000e+01 7.000000000000000000e+01 6.800000000000000000e+01 6.700000000000000000e+01 6.500000000000000000e+01 6.400000000000000000e+01 5.700000000000000000e+01 6.000000000000000000e+01 5.400000000000000000e+01 4.900000000000000000e+01 4.800000000000000000e+01 5.200000000000000000e+01 5.400000000000000000e+01 5.200000000000000000e+01 5.200000000000000000e+01 5.300000000000000000e+01 5.900000000000000000e+01 5.700000000000000000e+01 6.200000000000000000e+01 6.300000000000000000e+01 6.100000000000000000e+01 6.000000000000000000e+01 5.500000000000000000e+01 5.400000000000000000e+01 5.900000000000000000e+01 5.500000000000000000e+01 5.600000000000000000e+01 5.900000000000000000e+01 6.000000000000000000e+01 6.100000000000000000e+01 5.900000000000000000e+01 6.000000000000000000e+01 6.300000000000000000e+01 6.600000000000000000e+01 7.000000000000000000e+01 7.000000000000000000e+01 6.700000000000000000e+01 6.400000000000000000e+01 7.100000000000000000e+01 7.200000000000000000e+01 7.300000000000000000e+01 7.800000000000000000e+01 7.600000000000000000e+01 8.400000000000000000e+01 8.200000000000000000e+01 8.300000000000000000e+01 8.400000000000000000e+01 8.500000000000000000e+01 7.900000000000000000e+01 7.600000000000000000e+01 7.500000000000000000e+01 7.400000000000000000e+01 8.000000000000000000e+01 7.500000000000000000e+01 6.500000000000000000e+01 5.900000000000000000e+01 5.600000000000000000e+01 5.500000000000000000e+01 5.600000000000000000e+01 5.400000000000000000e+01 5.600000000000000000e+01 5.300000000000000000e+01 4.600000000000000000e+01 4.300000000000000000e+01 4.500000000000000000e+01 5.300000000000000000e+01 5.300000000000000000e+01 5.200000000000000000e+01 5.400000000000000000e+01 4.900000000000000000e+01 4.700000000000000000e+01 4.900000000000000000e+01 4.900000000000000000e+01 4.700000000000000000e+01 5.200000000000000000e+01 5.200000000000000000e+01 5.300000000000000000e+01 5.500000000000000000e+01 5.300000000000000000e+01 5.600000000000000000e+01 5.100000000000000000e+01 4.900000000000000000e+01 5.000000000000000000e+01 5.200000000000000000e+01 5.300000000000000000e+01 5.100000000000000000e+01 4.900000000000000000e+01 4.800000000000000000e+01 4.900000000000000000e+01 4.800000000000000000e+01 5.300000000000000000e+01 5.400000000000000000e+01 5.000000000000000000e+01 5.100000000000000000e+01 4.700000000000000000e+01 4.800000000000000000e+01 5.000000000000000000e+01 5.000000000000000000e+01 5.300000000000000000e+01 6.300000000000000000e+01 6.000000000000000000e+01 5.900000000000000000e+01 5.900000000000000000e+01 5.700000000000000000e+01 5.600000000000000000e+01 5.700000000000000000e+01 5.300000000000000000e+01 4.900000000000000000e+01 5.000000000000000000e+01 4.300000000000000000e+01 4.100000000000000000e+01 4.300000000000000000e+01 4.400000000000000000e+01 4.200000000000000000e+01 4.200000000000000000e+01 3.600000000000000000e+01 3.700000000000000000e+01 3.900000000000000000e+01 3.700000000000000000e+01 3.600000000000000000e+01 4.200000000000000000e+01 4.100000000000000000e+01 4.000000000000000000e+01 4.400000000000000000e+01 4.600000000000000000e+01 4.900000000000000000e+01 5.000000000000000000e+01 5.400000000000000000e+01 5.100000000000000000e+01 4.900000000000000000e+01 4.600000000000000000e+01 4.700000000000000000e+01 5.000000000000000000e+01 4.400000000000000000e+01 4.200000000000000000e+01 4.200000000000000000e+01 4.100000000000000000e+01 3.700000000000000000e+01 4.000000000000000000e+01 4.400000000000000000e+01 4.400000000000000000e+01 3.900000000000000000e+01 4.200000000000000000e+01 4.300000000000000000e+01 4.300000000000000000e+01 4.200000000000000000e+01 4.300000000000000000e+01 4.400000000000000000e+01 4.500000000000000000e+01 4.700000000000000000e+01 4.300000000000000000e+01 4.200000000000000000e+01 3.900000000000000000e+01 3.900000000000000000e+01 4.300000000000000000e+01 4.500000000000000000e+01 4.500000000000000000e+01 4.100000000000000000e+01 4.300000000000000000e+01 4.000000000000000000e+01 4.100000000000000000e+01 3.900000000000000000e+01 4.100000000000000000e+01 4.300000000000000000e+01 4.400000000000000000e+01 4.200000000000000000e+01 4.100000000000000000e+01 3.900000000000000000e+01 4.100000000000000000e+01 4.100000000000000000e+01 4.400000000000000000e+01 4.500000000000000000e+01 4.700000000000000000e+01 4.700000000000000000e+01 4.700000000000000000e+01 4.700000000000000000e+01 5.300000000000000000e+01 5.700000000000000000e+01 5.300000000000000000e+01 5.400000000000000000e+01 5.300000000000000000e+01 5.500000000000000000e+01 5.600000000000000000e+01 5.400000000000000000e+01 4.900000000000000000e+01 4.900000000000000000e+01 4.500000000000000000e+01 4.400000000000000000e+01 4.700000000000000000e+01 4.700000000000000000e+01 4.400000000000000000e+01 4.700000000000000000e+01 4.200000000000000000e+01 4.100000000000000000e+01 4.500000000000000000e+01 4.500000000000000000e+01 4.300000000000000000e+01 4.100000000000000000e+01 3.900000000000000000e+01 3.700000000000000000e+01 3.600000000000000000e+01 3.100000000000000000e+01 3.200000000000000000e+01 3.100000000000000000e+01 2.900000000000000000e+01 2.900000000000000000e+01 3.400000000000000000e+01 3.900000000000000000e+01 3.700000000000000000e+01 3.900000000000000000e+01 4.500000000000000000e+01 4.600000000000000000e+01 4.700000000000000000e+01 4.600000000000000000e+01 4.500000000000000000e+01 4.600000000000000000e+01 4.700000000000000000e+01 4.200000000000000000e+01 4.100000000000000000e+01 3.700000000000000000e+01 3.400000000000000000e+01 3.400000000000000000e+01 3.200000000000000000e+01 3.300000000000000000e+01 3.300000000000000000e+01 3.100000000000000000e+01 3.200000000000000000e+01 3.400000000000000000e+01 3.400000000000000000e+01 3.500000000000000000e+01 3.600000000000000000e+01 3.900000000000000000e+01 3.700000000000000000e+01 4.000000000000000000e+01 4.300000000000000000e+01 4.400000000000000000e+01 4.000000000000000000e+01 4.100000000000000000e+01 4.200000000000000000e+01 4.300000000000000000e+01 4.300000000000000000e+01 4.200000000000000000e+01 4.200000000000000000e+01 3.900000000000000000e+01 4.000000000000000000e+01 4.100000000000000000e+01 3.900000000000000000e+01 4.000000000000000000e+01 3.900000000000000000e+01 4.000000000000000000e+01 3.800000000000000000e+01 3.900000000000000000e+01 3.900000000000000000e+01 4.000000000000000000e+01 3.800000000000000000e+01 3.700000000000000000e+01 3.900000000000000000e+01 4.300000000000000000e+01 4.500000000000000000e+01 4.600000000000000000e+01 4.700000000000000000e+01 4.200000000000000000e+01 4.400000000000000000e+01 4.700000000000000000e+01 4.900000000000000000e+01 5.100000000000000000e+01 5.300000000000000000e+01 4.800000000000000000e+01 4.900000000000000000e+01 4.900000000000000000e+01 5.300000000000000000e+01 5.400000000000000000e+01 5.400000000000000000e+01 5.200000000000000000e+01 4.900000000000000000e+01 5.100000000000000000e+01 5.100000000000000000e+01 5.000000000000000000e+01 4.800000000000000000e+01 4.400000000000000000e+01 4.200000000000000000e+01 3.800000000000000000e+01 4.000000000000000000e+01 4.000000000000000000e+01 4.300000000000000000e+01 3.900000000000000000e+01 3.600000000000000000e+01 3.900000000000000000e+01 3.800000000000000000e+01 4.100000000000000000e+01 4.300000000000000000e+01 4.500000000000000000e+01 4.600000000000000000e+01 4.400000000000000000e+01 4.400000000000000000e+01 4.500000000000000000e+01 4.700000000000000000e+01 4.700000000000000000e+01 4.800000000000000000e+01 4.600000000000000000e+01 4.400000000000000000e+01 4.300000000000000000e+01 4.200000000000000000e+01 4.400000000000000000e+01 4.300000000000000000e+01 4.200000000000000000e+01 3.800000000000000000e+01 3.600000000000000000e+01 3.800000000000000000e+01 3.800000000000000000e+01 3.700000000000000000e+01 3.400000000000000000e+01 3.600000000000000000e+01 3.300000000000000000e+01 3.300000000000000000e+01 3.600000000000000000e+01 3.900000000000000000e+01 3.800000000000000000e+01 3.800000000000000000e+01 3.900000000000000000e+01 3.600000000000000000e+01 3.500000000000000000e+01 3.400000000000000000e+01 4.200000000000000000e+01 4.200000000000000000e+01 3.700000000000000000e+01 3.300000000000000000e+01 3.200000000000000000e+01 2.900000000000000000e+01 3.100000000000000000e+01 3.300000000000000000e+01 3.700000000000000000e+01 3.600000000000000000e+01 2.300000000000000000e+01 2.500000000000000000e+01 2.700000000000000000e+01 2.600000000000000000e+01 2.900000000000000000e+01 3.300000000000000000e+01 3.300000000000000000e+01 3.100000000000000000e+01 3.200000000000000000e+01 3.200000000000000000e+01 3.500000000000000000e+01 3.300000000000000000e+01 3.300000000000000000e+01 3.500000000000000000e+01 3.400000000000000000e+01 3.300000000000000000e+01 3.200000000000000000e+01 2.900000000000000000e+01 2.400000000000000000e+01 2.400000000000000000e+01 2.600000000000000000e+01 3.000000000000000000e+01 3.100000000000000000e+01 3.500000000000000000e+01 3.800000000000000000e+01 4.000000000000000000e+01 4.300000000000000000e+01 4.700000000000000000e+01 4.700000000000000000e+01 4.600000000000000000e+01 4.600000000000000000e+01 4.400000000000000000e+01 4.400000000000000000e+01 4.600000000000000000e+01 4.600000000000000000e+01 4.200000000000000000e+01 4.000000000000000000e+01 3.900000000000000000e+01 3.800000000000000000e+01 4.400000000000000000e+01 4.100000000000000000e+01 4.200000000000000000e+01 4.100000000000000000e+01 3.900000000000000000e+01 3.800000000000000000e+01 4.000000000000000000e+01 4.200000000000000000e+01 4.400000000000000000e+01 4.900000000000000000e+01 4.800000000000000000e+01 5.000000000000000000e+01 4.900000000000000000e+01 4.900000000000000000e+01 4.600000000000000000e+01 4.600000000000000000e+01 5.100000000000000000e+01 4.700000000000000000e+01 4.300000000000000000e+01 4.100000000000000000e+01 4.000000000000000000e+01 4.000000000000000000e+01 3.900000000000000000e+01 3.900000000000000000e+01 4.000000000000000000e+01 4.200000000000000000e+01 3.700000000000000000e+01 3.800000000000000000e+01 3.900000000000000000e+01 3.500000000000000000e+01 3.700000000000000000e+01 3.500000000000000000e+01 3.400000000000000000e+01 3.600000000000000000e+01 3.300000000000000000e+01 3.600000000000000000e+01 3.800000000000000000e+01 3.600000000000000000e+01 3.600000000000000000e+01 3.800000000000000000e+01 4.000000000000000000e+01 4.300000000000000000e+01 4.000000000000000000e+01 4.200000000000000000e+01 4.000000000000000000e+01 4.000000000000000000e+01 4.000000000000000000e+01 3.800000000000000000e+01 3.700000000000000000e+01 3.800000000000000000e+01 3.800000000000000000e+01 3.400000000000000000e+01 3.500000000000000000e+01 3.300000000000000000e+01 3.800000000000000000e+01 3.700000000000000000e+01 3.400000000000000000e+01 3.600000000000000000e+01 3.700000000000000000e+01 3.800000000000000000e+01 3.800000000000000000e+01 3.800000000000000000e+01 3.800000000000000000e+01 4.000000000000000000e+01 3.600000000000000000e+01 4.300000000000000000e+01 4.400000000000000000e+01 4.100000000000000000e+01 4.200000000000000000e+01 3.700000000000000000e+01 3.600000000000000000e+01 3.800000000000000000e+01 4.200000000000000000e+01 4.100000000000000000e+01 4.200000000000000000e+01 3.600000000000000000e+01 4.000000000000000000e+01 3.900000000000000000e+01 4.400000000000000000e+01 4.500000000000000000e+01 4.800000000000000000e+01 4.700000000000000000e+01 4.800000000000000000e+01 4.400000000000000000e+01 4.100000000000000000e+01 4.400000000000000000e+01 3.800000000000000000e+01 4.000000000000000000e+01 3.400000000000000000e+01 3.200000000000000000e+01 2.900000000000000000e+01 3.100000000000000000e+01 3.100000000000000000e+01 3.600000000000000000e+01 4.200000000000000000e+01 4.200000000000000000e+01 4.600000000000000000e+01 5.100000000000000000e+01 5.600000000000000000e+01 6.200000000000000000e+01 6.600000000000000000e+01 6.200000000000000000e+01 6.200000000000000000e+01 5.900000000000000000e+01 5.600000000000000000e+01 5.400000000000000000e+01 5.200000000000000000e+01 4.500000000000000000e+01 4.000000000000000000e+01 3.500000000000000000e+01 2.800000000000000000e+01 3.100000000000000000e+01 3.000000000000000000e+01 2.800000000000000000e+01 2.900000000000000000e+01 3.000000000000000000e+01 2.800000000000000000e+01 2.600000000000000000e+01 2.700000000000000000e+01 2.800000000000000000e+01 3.100000000000000000e+01 3.100000000000000000e+01 2.700000000000000000e+01 2.500000000000000000e+01 2.700000000000000000e+01 3.000000000000000000e+01 2.900000000000000000e+01 3.100000000000000000e+01 3.300000000000000000e+01 3.100000000000000000e+01 2.700000000000000000e+01 2.700000000000000000e+01 2.900000000000000000e+01 3.500000000000000000e+01 3.300000000000000000e+01 3.400000000000000000e+01 3.500000000000000000e+01 3.600000000000000000e+01 3.400000000000000000e+01 3.300000000000000000e+01 3.400000000000000000e+01 3.300000000000000000e+01 3.600000000000000000e+01 2.900000000000000000e+01 2.800000000000000000e+01 2.400000000000000000e+01 2.300000000000000000e+01 2.400000000000000000e+01 2.300000000000000000e+01 2.700000000000000000e+01 2.900000000000000000e+01 3.000000000000000000e+01 3.000000000000000000e+01 2.800000000000000000e+01 2.700000000000000000e+01 2.800000000000000000e+01 2.900000000000000000e+01 2.300000000000000000e+01 2.200000000000000000e+01 1.800000000000000000e+01 1.500000000000000000e+01 1.600000000000000000e+01 1.500000000000000000e+01 1.800000000000000000e+01 1.500000000000000000e+01 1.400000000000000000e+01 1.200000000000000000e+01 1.300000000000000000e+01 1.700000000000000000e+01 1.800000000000000000e+01 2.000000000000000000e+01 2.000000000000000000e+01 1.900000000000000000e+01 1.800000000000000000e+01 2.100000000000000000e+01 2.200000000000000000e+01 2.300000000000000000e+01 2.500000000000000000e+01 2.400000000000000000e+01 2.100000000000000000e+01 1.800000000000000000e+01 1.700000000000000000e+01 1.600000000000000000e+01 1.500000000000000000e+01 1.700000000000000000e+01 1.800000000000000000e+01 1.800000000000000000e+01 1.700000000000000000e+01 1.700000000000000000e+01 2.000000000000000000e+01 2.400000000000000000e+01 2.400000000000000000e+01 2.400000000000000000e+01 2.400000000000000000e+01 2.000000000000000000e+01 1.800000000000000000e+01 1.600000000000000000e+01 2.100000000000000000e+01 2.100000000000000000e+01 2.200000000000000000e+01 1.800000000000000000e+01 1.800000000000000000e+01 1.900000000000000000e+01 1.900000000000000000e+01 2.200000000000000000e+01 2.400000000000000000e+01 2.500000000000000000e+01 2.000000000000000000e+01 1.900000000000000000e+01 2.000000000000000000e+01 2.300000000000000000e+01 2.600000000000000000e+01 2.500000000000000000e+01 2.600000000000000000e+01 2.400000000000000000e+01 2.300000000000000000e+01 2.300000000000000000e+01 2.200000000000000000e+01 2.500000000000000000e+01 2.700000000000000000e+01 2.600000000000000000e+01 2.400000000000000000e+01 2.300000000000000000e+01 2.300000000000000000e+01 2.300000000000000000e+01 2.800000000000000000e+01 2.900000000000000000e+01 2.900000000000000000e+01 2.800000000000000000e+01 2.100000000000000000e+01 1.900000000000000000e+01 1.600000000000000000e+01 1.700000000000000000e+01 1.900000000000000000e+01 1.600000000000000000e+01 1.100000000000000000e+01 1.300000000000000000e+01 1.300000000000000000e+01 1.300000000000000000e+01 1.400000000000000000e+01 1.700000000000000000e+01 1.600000000000000000e+01 1.600000000000000000e+01 1.800000000000000000e+01 1.900000000000000000e+01 2.300000000000000000e+01 2.300000000000000000e+01 1.900000000000000000e+01 2.000000000000000000e+01 2.300000000000000000e+01 2.300000000000000000e+01 2.300000000000000000e+01 2.500000000000000000e+01 2.300000000000000000e+01 2.800000000000000000e+01 2.500000000000000000e+01 2.600000000000000000e+01 2.600000000000000000e+01 2.600000000000000000e+01 2.500000000000000000e+01 2.400000000000000000e+01 2.500000000000000000e+01 2.300000000000000000e+01 2.300000000000000000e+01 1.800000000000000000e+01 1.600000000000000000e+01 1.300000000000000000e+01 1.700000000000000000e+01 1.800000000000000000e+01 2.000000000000000000e+01 1.900000000000000000e+01 2.100000000000000000e+01 2.200000000000000000e+01 1.900000000000000000e+01 1.900000000000000000e+01 2.100000000000000000e+01 2.200000000000000000e+01 1.900000000000000000e+01 1.800000000000000000e+01 1.600000000000000000e+01 1.700000000000000000e+01 1.700000000000000000e+01 1.700000000000000000e+01 2.100000000000000000e+01 2.200000000000000000e+01 2.400000000000000000e+01 2.500000000000000000e+01 2.900000000000000000e+01 2.700000000000000000e+01 2.900000000000000000e+01 3.000000000000000000e+01 2.800000000000000000e+01 2.900000000000000000e+01 2.700000000000000000e+01 2.400000000000000000e+01 2.200000000000000000e+01 2.000000000000000000e+01 2.100000000000000000e+01 2.200000000000000000e+01 2.400000000000000000e+01 2.100000000000000000e+01 2.000000000000000000e+01 1.700000000000000000e+01 1.600000000000000000e+01 1.600000000000000000e+01 1.500000000000000000e+01 1.600000000000000000e+01 1.300000000000000000e+01 1.500000000000000000e+01 1.200000000000000000e+01 1.200000000000000000e+01 1.300000000000000000e+01 1.400000000000000000e+01 1.500000000000000000e+01 1.700000000000000000e+01 1.900000000000000000e+01 1.800000000000000000e+01 1.800000000000000000e+01 1.700000000000000000e+01 1.800000000000000000e+01 1.600000000000000000e+01 1.900000000000000000e+01 1.900000000000000000e+01 1.700000000000000000e+01 1.600000000000000000e+01 1.600000000000000000e+01 2.000000000000000000e+01 2.100000000000000000e+01 2.400000000000000000e+01 2.400000000000000000e+01 2.200000000000000000e+01 2.500000000000000000e+01 2.500000000000000000e+01 2.600000000000000000e+01 2.600000000000000000e+01 2.400000000000000000e+01 2.300000000000000000e+01 2.400000000000000000e+01 2.700000000000000000e+01 2.700000000000000000e+01 2.800000000000000000e+01 2.900000000000000000e+01 3.000000000000000000e+01 3.000000000000000000e+01 3.200000000000000000e+01 3.500000000000000000e+01 3.100000000000000000e+01 2.800000000000000000e+01 2.400000000000000000e+01 2.300000000000000000e+01 2.500000000000000000e+01 2.300000000000000000e+01 2.300000000000000000e+01 2.100000000000000000e+01 2.100000000000000000e+01 1.800000000000000000e+01 1.800000000000000000e+01 1.900000000000000000e+01 1.800000000000000000e+01 1.700000000000000000e+01 1.600000000000000000e+01 1.700000000000000000e+01 1.700000000000000000e+01 1.900000000000000000e+01 2.000000000000000000e+01 1.900000000000000000e+01 2.100000000000000000e+01 2.000000000000000000e+01 2.000000000000000000e+01 1.900000000000000000e+01 2.100000000000000000e+01 1.900000000000000000e+01 2.000000000000000000e+01 2.100000000000000000e+01 2.200000000000000000e+01 2.300000000000000000e+01 2.100000000000000000e+01 2.500000000000000000e+01 2.400000000000000000e+01 2.600000000000000000e+01 2.700000000000000000e+01 2.600000000000000000e+01 2.500000000000000000e+01 2.400000000000000000e+01 2.400000000000000000e+01 2.300000000000000000e+01 2.300000000000000000e+01 2.200000000000000000e+01 2.300000000000000000e+01 2.400000000000000000e+01 2.200000000000000000e+01 2.300000000000000000e+01 2.200000000000000000e+01 2.100000000000000000e+01 1.900000000000000000e+01 2.100000000000000000e+01 2.200000000000000000e+01 2.200000000000000000e+01 2.100000000000000000e+01 1.900000000000000000e+01 1.900000000000000000e+01 1.900000000000000000e+01 2.200000000000000000e+01 2.000000000000000000e+01 2.100000000000000000e+01 2.100000000000000000e+01 2.000000000000000000e+01 2.000000000000000000e+01 2.400000000000000000e+01 2.300000000000000000e+01 2.300000000000000000e+01 2.600000000000000000e+01 2.500000000000000000e+01 2.700000000000000000e+01 2.800000000000000000e+01 2.600000000000000000e+01 2.500000000000000000e+01 2.600000000000000000e+01 2.300000000000000000e+01 2.400000000000000000e+01 2.300000000000000000e+01 2.000000000000000000e+01 1.900000000000000000e+01 1.800000000000000000e+01 1.500000000000000000e+01 1.700000000000000000e+01 1.900000000000000000e+01 1.600000000000000000e+01 1.700000000000000000e+01 1.800000000000000000e+01 1.900000000000000000e+01 1.800000000000000000e+01 1.800000000000000000e+01 1.700000000000000000e+01 1.700000000000000000e+01 1.600000000000000000e+01 1.500000000000000000e+01 1.400000000000000000e+01 1.600000000000000000e+01 1.400000000000000000e+01 1.300000000000000000e+01 1.400000000000000000e+01 1.500000000000000000e+01 1.500000000000000000e+01 1.500000000000000000e+01 1.600000000000000000e+01 1.500000000000000000e+01 1.800000000000000000e+01 2.100000000000000000e+01 2.200000000000000000e+01 2.100000000000000000e+01 2.200000000000000000e+01 2.200000000000000000e+01 2.200000000000000000e+01 2.000000000000000000e+01 2.000000000000000000e+01 2.300000000000000000e+01 2.200000000000000000e+01 1.900000000000000000e+01 2.100000000000000000e+01 2.200000000000000000e+01 2.300000000000000000e+01 2.300000000000000000e+01 2.400000000000000000e+01 2.400000000000000000e+01 2.400000000000000000e+01 2.200000000000000000e+01 2.400000000000000000e+01 2.300000000000000000e+01 2.300000000000000000e+01 2.400000000000000000e+01 2.300000000000000000e+01 2.200000000000000000e+01 2.200000000000000000e+01 2.500000000000000000e+01 2.500000000000000000e+01 2.600000000000000000e+01 2.200000000000000000e+01 2.200000000000000000e+01 2.000000000000000000e+01 2.100000000000000000e+01 1.600000000000000000e+01 1.800000000000000000e+01 1.900000000000000000e+01 1.800000000000000000e+01 1.800000000000000000e+01 1.800000000000000000e+01 1.700000000000000000e+01 1.600000000000000000e+01 1.600000000000000000e+01 1.600000000000000000e+01 1.800000000000000000e+01 1.700000000000000000e+01 1.600000000000000000e+01 1.700000000000000000e+01 1.600000000000000000e+01 1.800000000000000000e+01 2.000000000000000000e+01 2.200000000000000000e+01 2.000000000000000000e+01 1.900000000000000000e+01 1.900000000000000000e+01 2.000000000000000000e+01 1.800000000000000000e+01 1.600000000000000000e+01 1.500000000000000000e+01 1.300000000000000000e+01 1.100000000000000000e+01 9.000000000000000000e+00 1.200000000000000000e+01 1.000000000000000000e+01 9.000000000000000000e+00 7.000000000000000000e+00 9.000000000000000000e+00 8.000000000000000000e+00 9.000000000000000000e+00 1.000000000000000000e+01 1.300000000000000000e+01 1.400000000000000000e+01 1.500000000000000000e+01 1.700000000000000000e+01 1.900000000000000000e+01 2.100000000000000000e+01 2.400000000000000000e+01 2.500000000000000000e+01 2.600000000000000000e+01 2.700000000000000000e+01 2.600000000000000000e+01 2.500000000000000000e+01 2.300000000000000000e+01 2.200000000000000000e+01 2.000000000000000000e+01 2.000000000000000000e+01 1.800000000000000000e+01 1.500000000000000000e+01 1.400000000000000000e+01 1.500000000000000000e+01 1.500000000000000000e+01 1.400000000000000000e+01 1.200000000000000000e+01 1.400000000000000000e+01 1.300000000000000000e+01 1.300000000000000000e+01 1.300000000000000000e+01 1.300000000000000000e+01 1.200000000000000000e+01 1.200000000000000000e+01 1.000000000000000000e+01 1.100000000000000000e+01 1.300000000000000000e+01 1.400000000000000000e+01 1.500000000000000000e+01 1.500000000000000000e+01 1.900000000000000000e+01 2.200000000000000000e+01 2.200000000000000000e+01 2.100000000000000000e+01 2.100000000000000000e+01 2.000000000000000000e+01 2.000000000000000000e+01 1.800000000000000000e+01 1.900000000000000000e+01 1.900000000000000000e+01 1.800000000000000000e+01 1.400000000000000000e+01 1.400000000000000000e+01 1.600000000000000000e+01 1.700000000000000000e+01 1.600000000000000000e+01 1.700000000000000000e+01 1.700000000000000000e+01 1.900000000000000000e+01 1.800000000000000000e+01 1.700000000000000000e+01 1.600000000000000000e+01 1.600000000000000000e+01 1.500000000000000000e+01 1.600000000000000000e+01 1.800000000000000000e+01 1.500000000000000000e+01 1.400000000000000000e+01 1.200000000000000000e+01 1.400000000000000000e+01 1.400000000000000000e+01 1.500000000000000000e+01 1.700000000000000000e+01 1.900000000000000000e+01 1.900000000000000000e+01 1.800000000000000000e+01 1.800000000000000000e+01 2.000000000000000000e+01 1.900000000000000000e+01 1.700000000000000000e+01 1.500000000000000000e+01 1.500000000000000000e+01 1.300000000000000000e+01 9.000000000000000000e+00 7.000000000000000000e+00 6.000000000000000000e+00 6.000000000000000000e+00 6.000000000000000000e+00 6.000000000000000000e+00 6.000000000000000000e+00 6.000000000000000000e+00 8.000000000000000000e+00 7.000000000000000000e+00 7.000000000000000000e+00 7.000000000000000000e+00 1.000000000000000000e+01 9.000000000000000000e+00 7.000000000000000000e+00 7.000000000000000000e+00 8.000000000000000000e+00 7.000000000000000000e+00 4.000000000000000000e+00 5.000000000000000000e+00 6.000000000000000000e+00 6.000000000000000000e+00 4.000000000000000000e+00 4.000000000000000000e+00 6.000000000000000000e+00 6.000000000000000000e+00 5.000000000000000000e+00 6.000000000000000000e+00 6.000000000000000000e+00 5.000000000000000000e+00 5.000000000000000000e+00 5.000000000000000000e+00 4.000000000000000000e+00 5.000000000000000000e+00 3.000000000000000000e+00 3.000000000000000000e+00 3.000000000000000000e+00 2.000000000000000000e+00 2.000000000000000000e+00 2.000000000000000000e+00 2.000000000000000000e+00 2.000000000000000000e+00 2.000000000000000000e+00 1.000000000000000000e+00 3.000000000000000000e+00 3.000000000000000000e+00 3.000000000000000000e+00 5.000000000000000000e+00 5.000000000000000000e+00 7.000000000000000000e+00 6.000000000000000000e+00 7.000000000000000000e+00 7.000000000000000000e+00 8.000000000000000000e+00 7.000000000000000000e+00 8.000000000000000000e+00 9.000000000000000000e+00 8.000000000000000000e+00 9.000000000000000000e+00 8.000000000000000000e+00 8.000000000000000000e+00 7.000000000000000000e+00 8.000000000000000000e+00 8.000000000000000000e+00 8.000000000000000000e+00 7.000000000000000000e+00 6.000000000000000000e+00 5.000000000000000000e+00 4.000000000000000000e+00 3.000000000000000000e+00 4.000000000000000000e+00 4.000000000000000000e+00 3.000000000000000000e+00 3.000000000000000000e+00 2.000000000000000000e+00 2.000000000000000000e+00 3.000000000000000000e+00 3.000000000000000000e+00 3.000000000000000000e+00 3.000000000000000000e+00 3.000000000000000000e+00 4.000000000000000000e+00 6.000000000000000000e+00 6.000000000000000000e+00 5.000000000000000000e+00 5.000000000000000000e+00 4.000000000000000000e+00 4.000000000000000000e+00 4.000000000000000000e+00 4.000000000000000000e+00 3.000000000000000000e+00 2.000000000000000000e+00 0.000000000000000000e+00 0.000000000000000000e+00 0.000000000000000000e+00 0.000000000000000000e+00 0.000000000000000000e+00 0.000000000000000000e+00 0.000000000000000000e+00 0.000000000000000000e+00 0.000000000000000000e+00 0.000000000000000000e+00 0.000000000000000000e+00 0.000000000000000000e+00 0.000000000000000000e+00 0.000000000000000000e+00 0.000000000000000000e+00 0.000000000000000000e+00 0.000000000000000000e+00 0.000000000000000000e+00 0.000000000000000000e+00 0.000000000000000000e+00 0.000000000000000000e+00 0.000000000000000000e+00 0.000000000000000000e+00 0.000000000000000000e+00 0.000000000000000000e+00 0.000000000000000000e+00 0.000000000000000000e+00 0.000000000000000000e+00 0.000000000000000000e+00 0.000000000000000000e+00 0.000000000000000000e+00 0.000000000000000000e+00 0.000000000000000000e+00 0.000000000000000000e+00 0.000000000000000000e+00 0.000000000000000000e+00 0.000000000000000000e+00 0.000000000000000000e+00 0.000000000000000000e+00 0.000000000000000000e+00 0.000000000000000000e+00 0.000000000000000000e+00 0.000000000000000000e+00 0.000000000000000000e+00 0.000000000000000000e+00 0.000000000000000000e+00 0.000000000000000000e+00 0.000000000000000000e+00 0.000000000000000000e+00 0.000000000000000000e+00 0.000000000000000000e+00 0.000000000000000000e+00 0.000000000000000000e+00 0.000000000000000000e+00 0.000000000000000000e+00 0.000000000000000000e+00 0.000000000000000000e+00 0.000000000000000000e+00 0.000000000000000000e+00 0.000000000000000000e+00 0.000000000000000000e+00 0.000000000000000000e+00 0.000000000000000000e+00 0.000000000000000000e+00 0.000000000000000000e+00 0.000000000000000000e+00 0.000000000000000000e+00 0.000000000000000000e+00 0.000000000000000000e+00 0.000000000000000000e+00 0.000000000000000000e+00 0.000000000000000000e+00 0.000000000000000000e+00 0.000000000000000000e+00 0.000000000000000000e+00 0.000000000000000000e+00 0.000000000000000000e+00 0.000000000000000000e+00 0.000000000000000000e+00 0.000000000000000000e+00 0.000000000000000000e+00 0.000000000000000000e+00 0.000000000000000000e+00 0.000000000000000000e+00 0.000000000000000000e+00 0.000000000000000000e+00 0.000000000000000000e+00 0.000000000000000000e+00 0.000000000000000000e+00 0.000000000000000000e+00 0.000000000000000000e+00 0.000000000000000000e+00 0.000000000000000000e+00 0.000000000000000000e+00 0.000000000000000000e+00 0.000000000000000000e+00 0.000000000000000000e+00 0.000000000000000000e+00 0.000000000000000000e+00 0.000000000000000000e+00 0.000000000000000000e+00 0.000000000000000000e+00 0.000000000000000000e+00 0.000000000000000000e+00 0.000000000000000000e+00 0.000000000000000000e+00 0.000000000000000000e+00 0.000000000000000000e+00 0.000000000000000000e+00 0.000000000000000000e+00 0.000000000000000000e+00 0.000000000000000000e+00 0.000000000000000000e+00 0.000000000000000000e+00 0.000000000000000000e+00 0.000000000000000000e+00 0.000000000000000000e+00 0.000000000000000000e+00 0.000000000000000000e+00 0.000000000000000000e+00 0.000000000000000000e+00 0.000000000000000000e+00 0.000000000000000000e+00 0.000000000000000000e+00 0.000000000000000000e+00 0.000000000000000000e+00 0.000000000000000000e+00 0.000000000000000000e+00 0.000000000000000000e+00 0.000000000000000000e+00 0.000000000000000000e+00 0.000000000000000000e+00 0.000000000000000000e+00 0.000000000000000000e+00 0.000000000000000000e+00 0.000000000000000000e+00 0.000000000000000000e+00 0.000000000000000000e+00 0.000000000000000000e+00 0.000000000000000000e+00 0.000000000000000000e+00 0.000000000000000000e+00 0.000000000000000000e+00 0.000000000000000000e+00 0.000000000000000000e+00 0.000000000000000000e+00 0.000000000000000000e+00 0.000000000000000000e+00 0.000000000000000000e+00 0.000000000000000000e+00 0.000000000000000000e+00 0.000000000000000000e+00 0.000000000000000000e+00 0.000000000000000000e+00 0.000000000000000000e+00 0.000000000000000000e+00 0.000000000000000000e+00 0.000000000000000000e+00 0.000000000000000000e+00 0.000000000000000000e+00 0.000000000000000000e+00 0.000000000000000000e+00 0.000000000000000000e+00 0.000000000000000000e+00 0.000000000000000000e+00 0.000000000000000000e+00 0.000000000000000000e+00 0.000000000000000000e+00 0.000000000000000000e+00 0.000000000000000000e+00 0.000000000000000000e+00 0.000000000000000000e+00 0.000000000000000000e+00 0.000000000000000000e+00 0.000000000000000000e+00 0.000000000000000000e+00 0.000000000000000000e+00 0.000000000000000000e+00 0.000000000000000000e+00 0.000000000000000000e+00 0.000000000000000000e+00 0.000000000000000000e+00 0.000000000000000000e+00 0.000000000000000000e+00 0.000000000000000000e+00 0.000000000000000000e+00 0.000000000000000000e+00 0.000000000000000000e+00 0.000000000000000000e+00 0.000000000000000000e+00 0.000000000000000000e+00 0.000000000000000000e+00 0.000000000000000000e+00 0.000000000000000000e+00 0.000000000000000000e+00 0.000000000000000000e+00 0.000000000000000000e+00 0.000000000000000000e+00 0.000000000000000000e+00 0.000000000000000000e+00 0.000000000000000000e+00 0.000000000000000000e+00 0.000000000000000000e+00 0.000000000000000000e+00 0.000000000000000000e+00 0.000000000000000000e+00 0.000000000000000000e+00 0.000000000000000000e+00 0.000000000000000000e+00 0.000000000000000000e+00 0.000000000000000000e+00 0.000000000000000000e+00 0.000000000000000000e+00 0.000000000000000000e+00 0.000000000000000000e+00 0.000000000000000000e+00 0.000000000000000000e+00 0.000000000000000000e+00 0.000000000000000000e+00 0.000000000000000000e+00 0.000000000000000000e+00 0.000000000000000000e+00 0.000000000000000000e+00 0.000000000000000000e+00 0.000000000000000000e+00 0.000000000000000000e+00 0.000000000000000000e+00 0.000000000000000000e+00 0.000000000000000000e+00 0.000000000000000000e+00 0.000000000000000000e+00 0.000000000000000000e+00 0.000000000000000000e+00 0.000000000000000000e+00 0.000000000000000000e+00 0.000000000000000000e+00 0.000000000000000000e+00 0.000000000000000000e+00 0.000000000000000000e+00 0.000000000000000000e+00 0.000000000000000000e+00 0.000000000000000000e+00 0.000000000000000000e+00 0.000000000000000000e+00 0.000000000000000000e+00 0.000000000000000000e+00 0.000000000000000000e+00 0.000000000000000000e+00 0.000000000000000000e+00 0.000000000000000000e+00 0.000000000000000000e+00 0.000000000000000000e+00 0.000000000000000000e+00 0.000000000000000000e+00 0.000000000000000000e+00 0.000000000000000000e+00 0.000000000000000000e+00 0.000000000000000000e+00 0.000000000000000000e+00 0.000000000000000000e+00 0.000000000000000000e+00 0.000000000000000000e+00 0.000000000000000000e+00 0.000000000000000000e+00 0.000000000000000000e+00 0.000000000000000000e+00 0.000000000000000000e+00 0.000000000000000000e+00 0.000000000000000000e+00 0.000000000000000000e+00 0.000000000000000000e+00 0.000000000000000000e+00 0.000000000000000000e+00 0.000000000000000000e+00 0.000000000000000000e+00 0.000000000000000000e+00 0.000000000000000000e+00 0.000000000000000000e+00 0.000000000000000000e+00 0.000000000000000000e+00 0.000000000000000000e+00 0.000000000000000000e+00 0.000000000000000000e+00 0.000000000000000000e+00 0.000000000000000000e+00 0.000000000000000000e+00 0.000000000000000000e+00 0.000000000000000000e+00 0.000000000000000000e+00 0.000000000000000000e+00 0.000000000000000000e+00 0.000000000000000000e+00 0.000000000000000000e+00 0.000000000000000000e+00 0.000000000000000000e+00 0.000000000000000000e+00 0.000000000000000000e+00 0.000000000000000000e+00 0.000000000000000000e+00 0.000000000000000000e+00 0.000000000000000000e+00 0.000000000000000000e+00 0.000000000000000000e+00 0.000000000000000000e+00 0.000000000000000000e+00 0.000000000000000000e+00 0.000000000000000000e+00 0.000000000000000000e+00 0.000000000000000000e+00 0.000000000000000000e+00 0.000000000000000000e+00 0.000000000000000000e+00 0.000000000000000000e+00 0.000000000000000000e+00 0.000000000000000000e+00 0.000000000000000000e+00 0.000000000000000000e+00 0.000000000000000000e+00 0.000000000000000000e+00 0.000000000000000000e+00 0.000000000000000000e+00 0.000000000000000000e+00 0.000000000000000000e+00 0.000000000000000000e+00 0.000000000000000000e+00 0.000000000000000000e+00 0.000000000000000000e+00 0.000000000000000000e+00 0.000000000000000000e+00 0.000000000000000000e+00 0.000000000000000000e+00 0.000000000000000000e+00 0.000000000000000000e+00 0.000000000000000000e+00 0.000000000000000000e+00 0.000000000000000000e+00 0.000000000000000000e+00 0.000000000000000000e+00 0.000000000000000000e+00 0.000000000000000000e+00 0.000000000000000000e+00 0.000000000000000000e+00 0.000000000000000000e+00 0.000000000000000000e+00 0.000000000000000000e+00 0.000000000000000000e+00 0.000000000000000000e+00 0.000000000000000000e+00 0.000000000000000000e+00 0.000000000000000000e+00 0.000000000000000000e+00 0.000000000000000000e+00 0.000000000000000000e+00 0.000000000000000000e+00 0.000000000000000000e+00 0.000000000000000000e+00 0.000000000000000000e+00 0.000000000000000000e+00 0.000000000000000000e+00 0.000000000000000000e+00 0.000000000000000000e+00 0.000000000000000000e+00 0.000000000000000000e+00 0.000000000000000000e+00 0.000000000000000000e+00 0.000000000000000000e+00 0.000000000000000000e+00 0.000000000000000000e+00 0.000000000000000000e+00 0.000000000000000000e+00 0.000000000000000000e+00 0.000000000000000000e+00 0.000000000000000000e+00 0.000000000000000000e+00 0.000000000000000000e+00 0.000000000000000000e+00 0.000000000000000000e+00 0.000000000000000000e+00 0.000000000000000000e+00 0.000000000000000000e+00 0.000000000000000000e+00 0.000000000000000000e+00 0.000000000000000000e+00 0.000000000000000000e+00 0.000000000000000000e+00 0.000000000000000000e+00 0.000000000000000000e+00 0.000000000000000000e+00 0.000000000000000000e+00 0.000000000000000000e+00 0.000000000000000000e+00 0.000000000000000000e+00 0.000000000000000000e+00 0.000000000000000000e+00 0.000000000000000000e+00 0.000000000000000000e+00 0.000000000000000000e+00 0.000000000000000000e+00 0.000000000000000000e+00 0.000000000000000000e+00 0.000000000000000000e+00 0.000000000000000000e+00 0.000000000000000000e+00 0.000000000000000000e+00 0.000000000000000000e+00 0.000000000000000000e+00 0.000000000000000000e+00 0.000000000000000000e+00 0.000000000000000000e+00 0.000000000000000000e+00 0.000000000000000000e+00 0.000000000000000000e+00 0.000000000000000000e+00 0.000000000000000000e+00 0.000000000000000000e+00 0.000000000000000000e+00 0.000000000000000000e+00 0.000000000000000000e+00 0.000000000000000000e+00 0.000000000000000000e+00 0.000000000000000000e+00 0.000000000000000000e+00 0.000000000000000000e+00 0.000000000000000000e+00 0.000000000000000000e+00 0.000000000000000000e+00 0.000000000000000000e+00 0.000000000000000000e+00 0.000000000000000000e+00 0.000000000000000000e+00 0.000000000000000000e+00 0.000000000000000000e+00 0.000000000000000000e+00 0.000000000000000000e+00 0.000000000000000000e+00 0.000000000000000000e+00 0.000000000000000000e+00 0.000000000000000000e+00 0.000000000000000000e+00 0.000000000000000000e+00 0.000000000000000000e+00 0.000000000000000000e+00 0.000000000000000000e+00 0.000000000000000000e+00 0.000000000000000000e+00 0.000000000000000000e+00 0.000000000000000000e+00 0.000000000000000000e+00 0.000000000000000000e+00 0.000000000000000000e+00 0.000000000000000000e+00 0.000000000000000000e+00 0.000000000000000000e+00 0.000000000000000000e+00 0.000000000000000000e+00 0.000000000000000000e+00 0.000000000000000000e+00 0.000000000000000000e+00 0.000000000000000000e+00 0.000000000000000000e+00 0.000000000000000000e+00 0.000000000000000000e+00 0.000000000000000000e+00 0.000000000000000000e+00 0.000000000000000000e+00 0.000000000000000000e+00 0.000000000000000000e+00 0.000000000000000000e+00 0.000000000000000000e+00 0.000000000000000000e+00 0.000000000000000000e+00 0.000000000000000000e+00 0.000000000000000000e+00 0.000000000000000000e+00 0.000000000000000000e+00 0.000000000000000000e+00 0.000000000000000000e+00 0.000000000000000000e+00 0.000000000000000000e+00 0.000000000000000000e+00 0.000000000000000000e+00 0.000000000000000000e+00 0.000000000000000000e+00 0.000000000000000000e+00 0.000000000000000000e+00 0.000000000000000000e+00 0.000000000000000000e+00 0.000000000000000000e+00 0.000000000000000000e+00 0.000000000000000000e+00 0.000000000000000000e+00 0.000000000000000000e+00 0.000000000000000000e+00 0.000000000000000000e+00 0.000000000000000000e+00 0.000000000000000000e+00 0.000000000000000000e+00 0.000000000000000000e+00 0.000000000000000000e+00 0.000000000000000000e+00 0.000000000000000000e+00 0.000000000000000000e+00 0.000000000000000000e+00 0.000000000000000000e+00 0.000000000000000000e+00 0.000000000000000000e+00 0.000000000000000000e+00 0.000000000000000000e+00 0.000000000000000000e+00 0.000000000000000000e+00 0.000000000000000000e+00 0.000000000000000000e+00 0.000000000000000000e+00 0.000000000000000000e+00 0.000000000000000000e+00 0.000000000000000000e+00 0.000000000000000000e+00 0.000000000000000000e+00 0.000000000000000000e+00 0.000000000000000000e+00 0.000000000000000000e+00 0.000000000000000000e+00 0.000000000000000000e+00 0.000000000000000000e+00 0.000000000000000000e+00 0.000000000000000000e+00 0.000000000000000000e+00 0.000000000000000000e+00 0.000000000000000000e+00 0.000000000000000000e+00 0.000000000000000000e+00 0.000000000000000000e+00 0.000000000000000000e+00 0.000000000000000000e+00 0.000000000000000000e+00 0.000000000000000000e+00 0.000000000000000000e+00 0.000000000000000000e+00 0.000000000000000000e+00 0.000000000000000000e+00 0.000000000000000000e+00 0.000000000000000000e+00 0.000000000000000000e+00 0.000000000000000000e+00 0.000000000000000000e+00 0.000000000000000000e+00 0.000000000000000000e+00 0.000000000000000000e+00 0.000000000000000000e+00 0.000000000000000000e+00 0.000000000000000000e+00 0.000000000000000000e+00 0.000000000000000000e+00 0.000000000000000000e+00 0.000000000000000000e+00 0.000000000000000000e+00 0.000000000000000000e+00 0.000000000000000000e+00 0.000000000000000000e+00 0.000000000000000000e+00 0.000000000000000000e+00 0.000000000000000000e+00 0.000000000000000000e+00 0.000000000000000000e+00 0.000000000000000000e+00 0.000000000000000000e+00 0.000000000000000000e+00 0.000000000000000000e+00 0.000000000000000000e+00 0.000000000000000000e+00 0.000000000000000000e+00 0.000000000000000000e+00 0.000000000000000000e+00 0.000000000000000000e+00 0.000000000000000000e+00 0.000000000000000000e+00 0.000000000000000000e+00 0.000000000000000000e+00 0.000000000000000000e+00 0.000000000000000000e+00 0.000000000000000000e+00 0.000000000000000000e+00 0.000000000000000000e+00 0.000000000000000000e+00 0.000000000000000000e+00 0.000000000000000000e+00 0.000000000000000000e+00 0.000000000000000000e+00 0.000000000000000000e+00 0.000000000000000000e+00 0.000000000000000000e+00 0.000000000000000000e+00 0.000000000000000000e+00 0.000000000000000000e+00 0.000000000000000000e+00 0.000000000000000000e+00 0.000000000000000000e+00 0.000000000000000000e+00 0.000000000000000000e+00 0.000000000000000000e+00 0.000000000000000000e+00 0.000000000000000000e+00 0.000000000000000000e+00 0.000000000000000000e+00 0.000000000000000000e+00 0.000000000000000000e+00 0.000000000000000000e+00 0.000000000000000000e+00 0.000000000000000000e+00 0.000000000000000000e+00 0.000000000000000000e+00 0.000000000000000000e+00 0.000000000000000000e+00 0.000000000000000000e+00 0.000000000000000000e+00 0.000000000000000000e+00 0.000000000000000000e+00 0.000000000000000000e+00 0.000000000000000000e+00 0.000000000000000000e+00 0.000000000000000000e+00 0.000000000000000000e+00 0.000000000000000000e+00 0.000000000000000000e+00 0.000000000000000000e+00 0.000000000000000000e+00 0.000000000000000000e+00 0.000000000000000000e+00 0.000000000000000000e+00 0.000000000000000000e+00 0.000000000000000000e+00 0.000000000000000000e+00 0.000000000000000000e+00 0.000000000000000000e+00 0.000000000000000000e+00 0.000000000000000000e+00 0.000000000000000000e+00 0.000000000000000000e+00 0.000000000000000000e+00 0.000000000000000000e+00 0.000000000000000000e+00 0.000000000000000000e+00 0.000000000000000000e+00 0.000000000000000000e+00 0.000000000000000000e+00 0.000000000000000000e+00 0.000000000000000000e+00 0.000000000000000000e+00 0.000000000000000000e+00 0.000000000000000000e+00 0.000000000000000000e+00 0.000000000000000000e+00 0.000000000000000000e+00 0.000000000000000000e+00 0.000000000000000000e+00 0.000000000000000000e+00 0.000000000000000000e+00 0.000000000000000000e+00 0.000000000000000000e+00 0.000000000000000000e+00 0.000000000000000000e+00 0.000000000000000000e+00 0.000000000000000000e+00 0.000000000000000000e+00 0.000000000000000000e+00 0.000000000000000000e+00 0.000000000000000000e+00 0.000000000000000000e+00 0.000000000000000000e+00 0.000000000000000000e+00 0.000000000000000000e+00 0.000000000000000000e+00 0.000000000000000000e+00 0.000000000000000000e+00 0.000000000000000000e+00 0.000000000000000000e+00 0.000000000000000000e+00 0.000000000000000000e+00 0.000000000000000000e+00 0.000000000000000000e+00 0.000000000000000000e+00 0.000000000000000000e+00 0.000000000000000000e+00 0.000000000000000000e+00 0.000000000000000000e+00 0.000000000000000000e+00 0.000000000000000000e+00 0.000000000000000000e+00 0.000000000000000000e+00 0.000000000000000000e+00 0.000000000000000000e+00 0.000000000000000000e+00 0.000000000000000000e+00 0.000000000000000000e+00 0.000000000000000000e+00 0.000000000000000000e+00 0.000000000000000000e+00 0.000000000000000000e+00 0.000000000000000000e+00 0.000000000000000000e+00 0.000000000000000000e+00 0.000000000000000000e+00 0.000000000000000000e+00 0.000000000000000000e+00 0.000000000000000000e+00 0.000000000000000000e+00 0.000000000000000000e+00 0.000000000000000000e+00 0.000000000000000000e+00 0.000000000000000000e+00 0.000000000000000000e+00 0.000000000000000000e+00 0.000000000000000000e+00 0.000000000000000000e+00 0.000000000000000000e+00 0.000000000000000000e+00 0.000000000000000000e+00 0.000000000000000000e+00 0.000000000000000000e+00 0.000000000000000000e+00 0.000000000000000000e+00 0.000000000000000000e+00 0.000000000000000000e+00 0.000000000000000000e+00 0.000000000000000000e+00 0.000000000000000000e+00 0.000000000000000000e+00 0.000000000000000000e+00 0.000000000000000000e+00 0.000000000000000000e+00 0.000000000000000000e+00 0.000000000000000000e+00 0.000000000000000000e+00 0.000000000000000000e+00 0.000000000000000000e+00 0.000000000000000000e+00 0.000000000000000000e+00 0.000000000000000000e+00 0.000000000000000000e+00 0.000000000000000000e+00 0.000000000000000000e+00 0.000000000000000000e+00 0.000000000000000000e+00 0.000000000000000000e+00 0.000000000000000000e+00 0.000000000000000000e+00 0.000000000000000000e+00 0.000000000000000000e+00 0.000000000000000000e+00 0.000000000000000000e+00 0.000000000000000000e+00 0.000000000000000000e+00 0.000000000000000000e+00 0.000000000000000000e+00 0.000000000000000000e+00 0.000000000000000000e+00 0.000000000000000000e+00 0.000000000000000000e+00 0.000000000000000000e+00 0.000000000000000000e+00 0.000000000000000000e+00 0.000000000000000000e+00 0.000000000000000000e+00 0.000000000000000000e+00 0.000000000000000000e+00 0.000000000000000000e+00 0.000000000000000000e+00 0.000000000000000000e+00 0.000000000000000000e+00 0.000000000000000000e+00 0.000000000000000000e+00 0.000000000000000000e+00 0.000000000000000000e+00 0.000000000000000000e+00 0.000000000000000000e+00 0.000000000000000000e+00 0.000000000000000000e+00 0.000000000000000000e+00 0.000000000000000000e+00 0.000000000000000000e+00 0.000000000000000000e+00 0.000000000000000000e+00 0.000000000000000000e+00 0.000000000000000000e+00 0.000000000000000000e+00 0.000000000000000000e+00 0.000000000000000000e+00 0.000000000000000000e+00 0.000000000000000000e+00 0.000000000000000000e+00 0.000000000000000000e+00 0.000000000000000000e+00 0.000000000000000000e+00 0.000000000000000000e+00 0.000000000000000000e+00 0.000000000000000000e+00 0.000000000000000000e+00 0.000000000000000000e+00 0.000000000000000000e+00 0.000000000000000000e+00 0.000000000000000000e+00 0.000000000000000000e+00 0.000000000000000000e+00 0.000000000000000000e+00 0.000000000000000000e+00 0.000000000000000000e+00 0.000000000000000000e+00 0.000000000000000000e+00 0.000000000000000000e+00 0.000000000000000000e+00 0.000000000000000000e+00 0.000000000000000000e+00 0.000000000000000000e+00 0.000000000000000000e+00 0.000000000000000000e+00 0.000000000000000000e+00 0.000000000000000000e+00 0.000000000000000000e+00 0.000000000000000000e+00 0.000000000000000000e+00 0.000000000000000000e+00 0.000000000000000000e+00 0.000000000000000000e+00 0.000000000000000000e+00 0.000000000000000000e+00 0.000000000000000000e+00 0.000000000000000000e+00 0.000000000000000000e+00 0.000000000000000000e+00 0.000000000000000000e+00 0.000000000000000000e+00 0.000000000000000000e+00 0.000000000000000000e+00 0.000000000000000000e+00 0.000000000000000000e+00 0.000000000000000000e+00 0.000000000000000000e+00 0.000000000000000000e+00 0.000000000000000000e+00 0.000000000000000000e+00 0.000000000000000000e+00 0.000000000000000000e+00 0.000000000000000000e+00 0.000000000000000000e+00 0.000000000000000000e+00 0.000000000000000000e+00 0.000000000000000000e+00 0.000000000000000000e+00 0.000000000000000000e+00 0.000000000000000000e+00 0.000000000000000000e+00 0.000000000000000000e+00 0.000000000000000000e+00 0.000000000000000000e+00 0.000000000000000000e+00 0.000000000000000000e+00 0.000000000000000000e+00 0.000000000000000000e+00 0.000000000000000000e+00 0.000000000000000000e+00 0.000000000000000000e+00 0.000000000000000000e+00 0.000000000000000000e+00 0.000000000000000000e+00 0.000000000000000000e+00 0.000000000000000000e+00 0.000000000000000000e+00 0.000000000000000000e+00 0.000000000000000000e+00 0.000000000000000000e+00 0.000000000000000000e+00 0.000000000000000000e+00 0.000000000000000000e+00 0.000000000000000000e+00 0.000000000000000000e+00 0.000000000000000000e+00 0.000000000000000000e+00 0.000000000000000000e+00 0.000000000000000000e+00 0.000000000000000000e+00 0.000000000000000000e+00 0.000000000000000000e+00 0.000000000000000000e+00 0.000000000000000000e+00 0.000000000000000000e+00 0.000000000000000000e+00 0.000000000000000000e+00 0.000000000000000000e+00 0.000000000000000000e+00 0.000000000000000000e+00 0.000000000000000000e+00 0.000000000000000000e+00 0.000000000000000000e+00 0.000000000000000000e+00 0.000000000000000000e+00 0.000000000000000000e+00 0.000000000000000000e+00 0.000000000000000000e+00 0.000000000000000000e+00 0.000000000000000000e+00 0.000000000000000000e+00 0.000000000000000000e+00 0.000000000000000000e+00 0.000000000000000000e+00 0.000000000000000000e+00 0.000000000000000000e+00 0.000000000000000000e+00 0.000000000000000000e+00 0.000000000000000000e+00 0.000000000000000000e+00 0.000000000000000000e+00 0.000000000000000000e+00 0.000000000000000000e+00 0.000000000000000000e+00 0.000000000000000000e+00 0.000000000000000000e+00 0.000000000000000000e+00 0.000000000000000000e+00 0.000000000000000000e+00 0.000000000000000000e+00 0.000000000000000000e+00 0.000000000000000000e+00 0.000000000000000000e+00 0.000000000000000000e+00 0.000000000000000000e+00 0.000000000000000000e+00 0.000000000000000000e+00 0.000000000000000000e+00 0.000000000000000000e+00 0.000000000000000000e+00 0.000000000000000000e+00 0.000000000000000000e+00 0.000000000000000000e+00 0.000000000000000000e+00 0.000000000000000000e+00 0.000000000000000000e+00 0.000000000000000000e+00 0.000000000000000000e+00 0.000000000000000000e+00 0.000000000000000000e+00 0.000000000000000000e+00 0.000000000000000000e+00 0.000000000000000000e+00 0.000000000000000000e+00 0.000000000000000000e+00 0.000000000000000000e+00 0.000000000000000000e+00 0.000000000000000000e+00 0.000000000000000000e+00 0.000000000000000000e+00 0.000000000000000000e+00 0.000000000000000000e+00 0.000000000000000000e+00 0.000000000000000000e+00 0.000000000000000000e+00 0.000000000000000000e+00 0.000000000000000000e+00 0.000000000000000000e+00 0.000000000000000000e+00 0.000000000000000000e+00 0.000000000000000000e+00 0.000000000000000000e+00 0.000000000000000000e+00 0.000000000000000000e+00 0.000000000000000000e+00 0.000000000000000000e+00 0.000000000000000000e+00 0.000000000000000000e+00 0.000000000000000000e+00 0.000000000000000000e+00 0.000000000000000000e+00 0.000000000000000000e+00 0.000000000000000000e+00 0.000000000000000000e+00 0.000000000000000000e+00 0.000000000000000000e+00 0.000000000000000000e+00 0.000000000000000000e+00 0.000000000000000000e+00 0.000000000000000000e+00 0.000000000000000000e+00 0.000000000000000000e+00 0.000000000000000000e+00 0.000000000000000000e+00 0.000000000000000000e+00 0.000000000000000000e+00 0.000000000000000000e+00 0.000000000000000000e+00 0.000000000000000000e+00 0.000000000000000000e+00 0.000000000000000000e+00 0.000000000000000000e+00 0.000000000000000000e+00 0.000000000000000000e+00 0.000000000000000000e+00 0.000000000000000000e+00 0.000000000000000000e+00 0.000000000000000000e+00 0.000000000000000000e+00 0.000000000000000000e+00 0.000000000000000000e+00 0.000000000000000000e+00 0.000000000000000000e+00 0.000000000000000000e+00 0.000000000000000000e+00 0.000000000000000000e+00 0.000000000000000000e+00 0.000000000000000000e+00 0.000000000000000000e+00 0.000000000000000000e+00 0.000000000000000000e+00 0.000000000000000000e+00 0.000000000000000000e+00 0.000000000000000000e+00 0.000000000000000000e+00 0.000000000000000000e+00 0.000000000000000000e+00 0.000000000000000000e+00 0.000000000000000000e+00 0.000000000000000000e+00 0.000000000000000000e+00 0.000000000000000000e+00 0.000000000000000000e+00 0.000000000000000000e+00 0.000000000000000000e+00 0.000000000000000000e+00 0.000000000000000000e+00 0.000000000000000000e+00 0.000000000000000000e+00 0.000000000000000000e+00 0.000000000000000000e+00 0.000000000000000000e+00 0.000000000000000000e+00 0.000000000000000000e+00 0.000000000000000000e+00 0.000000000000000000e+00 0.000000000000000000e+00 0.000000000000000000e+00 0.000000000000000000e+00 0.000000000000000000e+00 0.000000000000000000e+00 0.000000000000000000e+00 0.000000000000000000e+00 0.000000000000000000e+00 0.000000000000000000e+00 0.000000000000000000e+00 0.000000000000000000e+00 0.000000000000000000e+00 0.000000000000000000e+00 0.000000000000000000e+00 0.000000000000000000e+00 0.000000000000000000e+00 0.000000000000000000e+00 0.000000000000000000e+00 0.000000000000000000e+00 0.000000000000000000e+00 0.000000000000000000e+00 0.000000000000000000e+00 0.000000000000000000e+00 0.000000000000000000e+00 0.000000000000000000e+00 0.000000000000000000e+00 0.000000000000000000e+00 0.000000000000000000e+00 0.000000000000000000e+00 0.000000000000000000e+00 0.000000000000000000e+00 0.000000000000000000e+00 0.000000000000000000e+00 0.000000000000000000e+00 0.000000000000000000e+00 0.000000000000000000e+00 0.000000000000000000e+00 0.000000000000000000e+00 0.000000000000000000e+00 0.000000000000000000e+00 0.000000000000000000e+00 0.000000000000000000e+00 0.000000000000000000e+00 0.000000000000000000e+00 0.000000000000000000e+00 0.000000000000000000e+00 0.000000000000000000e+00 0.000000000000000000e+00 0.000000000000000000e+00 0.000000000000000000e+00 0.000000000000000000e+00 0.000000000000000000e+00 0.000000000000000000e+00 0.000000000000000000e+00 0.000000000000000000e+00 0.000000000000000000e+00 0.000000000000000000e+00 0.000000000000000000e+00 0.000000000000000000e+00 0.000000000000000000e+00 0.000000000000000000e+00 0.000000000000000000e+00 0.000000000000000000e+00 0.000000000000000000e+00 0.000000000000000000e+00 0.000000000000000000e+00 0.000000000000000000e+00 0.000000000000000000e+00 0.000000000000000000e+00 0.000000000000000000e+00 0.000000000000000000e+00 0.000000000000000000e+00 0.000000000000000000e+00 0.000000000000000000e+00 0.000000000000000000e+00 0.000000000000000000e+00 0.000000000000000000e+00 0.000000000000000000e+00 0.000000000000000000e+00 0.000000000000000000e+00 0.000000000000000000e+00 0.000000000000000000e+00 0.000000000000000000e+00 0.000000000000000000e+00 0.000000000000000000e+00 0.000000000000000000e+00 0.000000000000000000e+00 0.000000000000000000e+00 0.000000000000000000e+00 0.000000000000000000e+00 0.000000000000000000e+00 0.000000000000000000e+00 0.000000000000000000e+00 0.000000000000000000e+00 0.000000000000000000e+00 0.000000000000000000e+00 0.000000000000000000e+00 0.000000000000000000e+00 0.000000000000000000e+00 0.000000000000000000e+00 0.000000000000000000e+00 0.000000000000000000e+00 0.000000000000000000e+00 0.000000000000000000e+00 0.000000000000000000e+00 0.000000000000000000e+00 0.000000000000000000e+00 0.000000000000000000e+00 0.000000000000000000e+00 0.000000000000000000e+00 0.000000000000000000e+00 0.000000000000000000e+00 0.000000000000000000e+00 0.000000000000000000e+00 0.000000000000000000e+00 0.000000000000000000e+00 0.000000000000000000e+00 0.000000000000000000e+00 0.000000000000000000e+00 0.000000000000000000e+00 0.000000000000000000e+00 0.000000000000000000e+00 0.000000000000000000e+00 0.000000000000000000e+00 0.000000000000000000e+00 0.000000000000000000e+00 0.000000000000000000e+00 0.000000000000000000e+00 0.000000000000000000e+00 0.000000000000000000e+00 0.000000000000000000e+00 0.000000000000000000e+00 0.000000000000000000e+00 0.000000000000000000e+00 0.000000000000000000e+00 0.000000000000000000e+00 0.000000000000000000e+00 0.000000000000000000e+00 0.000000000000000000e+00 0.000000000000000000e+00 0.000000000000000000e+00 0.000000000000000000e+00 0.000000000000000000e+00 0.000000000000000000e+00 0.000000000000000000e+00 0.000000000000000000e+00 0.000000000000000000e+00 0.000000000000000000e+00 0.000000000000000000e+00 0.000000000000000000e+00 0.000000000000000000e+00 0.000000000000000000e+00 0.000000000000000000e+00 0.000000000000000000e+00 0.000000000000000000e+00 0.000000000000000000e+00 0.000000000000000000e+00 0.000000000000000000e+00 0.000000000000000000e+00 0.000000000000000000e+00 0.000000000000000000e+00 0.000000000000000000e+00 0.000000000000000000e+00 0.000000000000000000e+00 0.000000000000000000e+00 0.000000000000000000e+00 0.000000000000000000e+00 0.000000000000000000e+00 0.000000000000000000e+00 0.000000000000000000e+00 0.000000000000000000e+00 0.000000000000000000e+00 0.000000000000000000e+00 0.000000000000000000e+00 0.000000000000000000e+00 0.000000000000000000e+00 0.000000000000000000e+00 0.000000000000000000e+00 0.000000000000000000e+00 0.000000000000000000e+00 0.000000000000000000e+00 0.000000000000000000e+00 0.000000000000000000e+00 0.000000000000000000e+00 0.000000000000000000e+00 0.000000000000000000e+00 0.000000000000000000e+00 0.000000000000000000e+00 0.000000000000000000e+00 0.000000000000000000e+00 0.000000000000000000e+00 0.000000000000000000e+00 0.000000000000000000e+00 0.000000000000000000e+00 0.000000000000000000e+00 0.000000000000000000e+00 0.000000000000000000e+00 0.000000000000000000e+00 0.000000000000000000e+00 0.000000000000000000e+00 0.000000000000000000e+00 0.000000000000000000e+00 0.000000000000000000e+00 0.000000000000000000e+00 0.000000000000000000e+00 0.000000000000000000e+00 0.000000000000000000e+00 0.000000000000000000e+00 0.000000000000000000e+00 0.000000000000000000e+00 0.000000000000000000e+00 0.000000000000000000e+00 0.000000000000000000e+00 0.000000000000000000e+00 0.000000000000000000e+00 0.000000000000000000e+00 0.000000000000000000e+00 0.000000000000000000e+00 0.000000000000000000e+00 0.000000000000000000e+00 0.000000000000000000e+00 0.000000000000000000e+00 0.000000000000000000e+00 0.000000000000000000e+00 0.000000000000000000e+00 0.000000000000000000e+00 0.000000000000000000e+00 0.000000000000000000e+00 0.000000000000000000e+00 0.000000000000000000e+00 0.000000000000000000e+00 0.000000000000000000e+00 0.000000000000000000e+00 0.000000000000000000e+00 0.000000000000000000e+00 0.000000000000000000e+00 0.000000000000000000e+00 0.000000000000000000e+00 0.000000000000000000e+00 0.000000000000000000e+00 0.000000000000000000e+00 0.000000000000000000e+00 0.000000000000000000e+00 0.000000000000000000e+00 0.000000000000000000e+00 0.000000000000000000e+00 0.000000000000000000e+00 0.000000000000000000e+00 0.000000000000000000e+00 0.000000000000000000e+00 0.000000000000000000e+00 0.000000000000000000e+00 0.000000000000000000e+00 0.000000000000000000e+00 0.000000000000000000e+00 0.000000000000000000e+00 0.000000000000000000e+00 0.000000000000000000e+00 0.000000000000000000e+00 0.000000000000000000e+00 0.000000000000000000e+00 0.000000000000000000e+00 0.000000000000000000e+00 0.000000000000000000e+00 0.000000000000000000e+00 0.000000000000000000e+00 0.000000000000000000e+00 0.000000000000000000e+00 0.000000000000000000e+00 0.000000000000000000e+00 0.000000000000000000e+00 0.000000000000000000e+00 0.000000000000000000e+00 0.000000000000000000e+00 0.000000000000000000e+00 0.000000000000000000e+00 0.000000000000000000e+00 0.000000000000000000e+00 0.000000000000000000e+00 0.000000000000000000e+00 0.000000000000000000e+00 0.000000000000000000e+00 0.000000000000000000e+00 0.000000000000000000e+00 0.000000000000000000e+00 0.000000000000000000e+00 0.000000000000000000e+00 0.000000000000000000e+00 0.000000000000000000e+00 0.000000000000000000e+00 0.000000000000000000e+00 0.000000000000000000e+00 0.000000000000000000e+00 0.000000000000000000e+00 0.000000000000000000e+00 0.000000000000000000e+00 0.000000000000000000e+00 0.000000000000000000e+00 0.000000000000000000e+00 0.000000000000000000e+00 0.000000000000000000e+00 0.000000000000000000e+00 0.000000000000000000e+00 0.000000000000000000e+00 0.000000000000000000e+00 0.000000000000000000e+00 0.000000000000000000e+00 0.000000000000000000e+00 0.000000000000000000e+00 0.000000000000000000e+00 0.000000000000000000e+00 0.000000000000000000e+00 0.000000000000000000e+00 0.000000000000000000e+00 0.000000000000000000e+00 0.000000000000000000e+00 0.000000000000000000e+00 0.000000000000000000e+00 0.000000000000000000e+00 0.000000000000000000e+00 0.000000000000000000e+00 0.000000000000000000e+00 0.000000000000000000e+00 0.000000000000000000e+00 0.000000000000000000e+00 0.000000000000000000e+00 0.000000000000000000e+00 0.000000000000000000e+00 0.000000000000000000e+00 0.000000000000000000e+00 0.000000000000000000e+00 0.000000000000000000e+00 0.000000000000000000e+00 0.000000000000000000e+00 0.000000000000000000e+00 0.000000000000000000e+00 0.000000000000000000e+00 0.000000000000000000e+00 0.000000000000000000e+00 0.000000000000000000e+00 0.000000000000000000e+00 0.000000000000000000e+00 0.000000000000000000e+00 0.000000000000000000e+00 0.000000000000000000e+00 0.000000000000000000e+00 0.000000000000000000e+00 0.000000000000000000e+00 0.000000000000000000e+00 0.000000000000000000e+00 0.000000000000000000e+00 0.000000000000000000e+00 0.000000000000000000e+00 0.000000000000000000e+00 0.000000000000000000e+00 0.000000000000000000e+00 0.000000000000000000e+00 0.000000000000000000e+00 0.000000000000000000e+00 0.000000000000000000e+00 0.000000000000000000e+00 0.000000000000000000e+00 0.000000000000000000e+00 0.000000000000000000e+00 0.000000000000000000e+00 0.000000000000000000e+00 0.000000000000000000e+00 0.000000000000000000e+00 0.000000000000000000e+00 0.000000000000000000e+00 0.000000000000000000e+00 0.000000000000000000e+00 0.000000000000000000e+00 0.000000000000000000e+00 0.000000000000000000e+00 0.000000000000000000e+00 0.000000000000000000e+00 0.000000000000000000e+00 0.000000000000000000e+00 0.000000000000000000e+00 0.000000000000000000e+00 0.000000000000000000e+00 0.000000000000000000e+00 0.000000000000000000e+00 0.000000000000000000e+00 0.000000000000000000e+00 0.000000000000000000e+00 0.000000000000000000e+00 0.000000000000000000e+00 0.000000000000000000e+00 0.000000000000000000e+00 0.000000000000000000e+00 0.000000000000000000e+00 0.000000000000000000e+00 0.000000000000000000e+00 0.000000000000000000e+00 0.000000000000000000e+00 0.000000000000000000e+00 0.000000000000000000e+00 0.000000000000000000e+00 0.000000000000000000e+00 0.000000000000000000e+00 0.000000000000000000e+00 0.000000000000000000e+00 0.000000000000000000e+00 0.000000000000000000e+00 0.000000000000000000e+00 0.000000000000000000e+00 0.000000000000000000e+00 0.000000000000000000e+00 0.000000000000000000e+00 0.000000000000000000e+00 0.000000000000000000e+00 0.000000000000000000e+00 0.000000000000000000e+00 0.000000000000000000e+00 0.000000000000000000e+00 0.000000000000000000e+00 0.000000000000000000e+00 0.000000000000000000e+00 0.000000000000000000e+00 0.000000000000000000e+00 0.000000000000000000e+00 0.000000000000000000e+00 0.000000000000000000e+00 0.000000000000000000e+00 0.000000000000000000e+00 0.000000000000000000e+00 0.000000000000000000e+00 0.000000000000000000e+00 0.000000000000000000e+00 0.000000000000000000e+00 0.000000000000000000e+00 0.000000000000000000e+00 0.000000000000000000e+00 0.000000000000000000e+00 0.000000000000000000e+00 0.000000000000000000e+00 0.000000000000000000e+00 0.000000000000000000e+00 0.000000000000000000e+00 0.000000000000000000e+00 0.000000000000000000e+00 0.000000000000000000e+00 0.000000000000000000e+00 0.000000000000000000e+00 0.000000000000000000e+00 0.000000000000000000e+00 0.000000000000000000e+00 0.000000000000000000e+00 0.000000000000000000e+00 0.000000000000000000e+00 0.000000000000000000e+00 0.000000000000000000e+00 0.000000000000000000e+00 0.000000000000000000e+00 0.000000000000000000e+00 0.000000000000000000e+00 0.000000000000000000e+00 0.000000000000000000e+00 0.000000000000000000e+00 0.000000000000000000e+00 0.000000000000000000e+00 0.000000000000000000e+00 0.000000000000000000e+00 0.000000000000000000e+00 0.000000000000000000e+00 0.000000000000000000e+00 0.000000000000000000e+00 0.000000000000000000e+00 0.000000000000000000e+00 0.000000000000000000e+00 0.000000000000000000e+00 0.000000000000000000e+00 0.000000000000000000e+00 0.000000000000000000e+00 0.000000000000000000e+00 0.000000000000000000e+00 0.000000000000000000e+00 0.000000000000000000e+00 0.000000000000000000e+00 0.000000000000000000e+00 0.000000000000000000e+00 0.000000000000000000e+00 0.000000000000000000e+00 0.000000000000000000e+00 0.000000000000000000e+00 0.000000000000000000e+00 0.000000000000000000e+00 0.000000000000000000e+00 0.000000000000000000e+00 0.000000000000000000e+00 0.000000000000000000e+00 0.000000000000000000e+00 0.000000000000000000e+00 0.000000000000000000e+00 0.000000000000000000e+00 0.000000000000000000e+00 0.000000000000000000e+00 0.000000000000000000e+00 0.000000000000000000e+00 0.000000000000000000e+00 0.000000000000000000e+00 0.000000000000000000e+00 0.000000000000000000e+00 0.000000000000000000e+00 0.000000000000000000e+00 0.000000000000000000e+00 0.000000000000000000e+00 0.000000000000000000e+00 0.000000000000000000e+00 0.000000000000000000e+00 0.000000000000000000e+00 0.000000000000000000e+00 0.000000000000000000e+00 0.000000000000000000e+00 0.000000000000000000e+00 0.000000000000000000e+00 0.000000000000000000e+00 0.000000000000000000e+00 0.000000000000000000e+00 0.000000000000000000e+00 0.000000000000000000e+00 0.000000000000000000e+00 0.000000000000000000e+00 0.000000000000000000e+00 0.000000000000000000e+00 0.000000000000000000e+00 0.000000000000000000e+00 0.000000000000000000e+00 0.000000000000000000e+00 0.000000000000000000e+00 0.000000000000000000e+00 0.000000000000000000e+00 0.000000000000000000e+00 0.000000000000000000e+00 0.000000000000000000e+00 0.000000000000000000e+00 0.000000000000000000e+00 0.000000000000000000e+00 0.000000000000000000e+00 0.000000000000000000e+00 0.000000000000000000e+00 0.000000000000000000e+00 0.000000000000000000e+00 0.000000000000000000e+00 0.000000000000000000e+00 0.000000000000000000e+00 0.000000000000000000e+00 0.000000000000000000e+00 0.000000000000000000e+00 0.000000000000000000e+00 0.000000000000000000e+00 0.000000000000000000e+00 0.000000000000000000e+00 0.000000000000000000e+00 0.000000000000000000e+00 0.000000000000000000e+00 0.000000000000000000e+00 0.000000000000000000e+00 0.000000000000000000e+00 0.000000000000000000e+00 0.000000000000000000e+00 0.000000000000000000e+00 0.000000000000000000e+00 0.000000000000000000e+00 0.000000000000000000e+00 0.000000000000000000e+00 0.000000000000000000e+00 0.000000000000000000e+00 0.000000000000000000e+00 0.000000000000000000e+00 0.000000000000000000e+00 0.000000000000000000e+00 0.000000000000000000e+00 0.000000000000000000e+00 0.000000000000000000e+00 0.000000000000000000e+00 0.000000000000000000e+00 0.000000000000000000e+00 0.000000000000000000e+00 0.000000000000000000e+00 0.000000000000000000e+00 0.000000000000000000e+00 0.000000000000000000e+00 0.000000000000000000e+00 0.000000000000000000e+00 0.000000000000000000e+00 0.000000000000000000e+00 0.000000000000000000e+00 0.000000000000000000e+00 0.000000000000000000e+00 0.000000000000000000e+00 0.000000000000000000e+00 0.000000000000000000e+00 0.000000000000000000e+00 0.000000000000000000e+00 0.000000000000000000e+00 0.000000000000000000e+00 0.000000000000000000e+00 0.000000000000000000e+00 0.000000000000000000e+00 0.000000000000000000e+00 0.000000000000000000e+00 0.000000000000000000e+00 0.000000000000000000e+00 0.000000000000000000e+00 0.000000000000000000e+00 0.000000000000000000e+00 0.000000000000000000e+00 0.000000000000000000e+00 0.000000000000000000e+00 0.000000000000000000e+00 0.000000000000000000e+00 0.000000000000000000e+00 0.000000000000000000e+00 0.000000000000000000e+00 0.000000000000000000e+00 0.000000000000000000e+00 0.000000000000000000e+00 0.000000000000000000e+00 0.000000000000000000e+00 0.000000000000000000e+00 0.000000000000000000e+00 0.000000000000000000e+00 0.000000000000000000e+00 0.000000000000000000e+00 0.000000000000000000e+00 0.000000000000000000e+00 0.000000000000000000e+00 0.000000000000000000e+00 0.000000000000000000e+00 0.000000000000000000e+00 0.000000000000000000e+00 0.000000000000000000e+00 0.000000000000000000e+00 0.000000000000000000e+00 0.000000000000000000e+00 0.000000000000000000e+00 0.000000000000000000e+00 0.000000000000000000e+00 0.000000000000000000e+00 0.000000000000000000e+00 0.000000000000000000e+00 0.000000000000000000e+00 0.000000000000000000e+00 0.000000000000000000e+00 0.000000000000000000e+00 0.000000000000000000e+00 0.000000000000000000e+00 0.000000000000000000e+00 0.000000000000000000e+00 0.000000000000000000e+00 0.000000000000000000e+00 0.000000000000000000e+00 0.000000000000000000e+00 0.000000000000000000e+00 0.000000000000000000e+00 0.000000000000000000e+00 0.000000000000000000e+00 0.000000000000000000e+00 0.000000000000000000e+00 0.000000000000000000e+00 0.000000000000000000e+00 0.000000000000000000e+00 0.000000000000000000e+00 0.000000000000000000e+00 0.000000000000000000e+00 0.000000000000000000e+00 0.000000000000000000e+00 0.000000000000000000e+00 0.000000000000000000e+00 0.000000000000000000e+00 0.000000000000000000e+00 0.000000000000000000e+00 0.000000000000000000e+00 0.000000000000000000e+00 0.000000000000000000e+00 0.000000000000000000e+00 0.000000000000000000e+00 0.000000000000000000e+00 0.000000000000000000e+00 0.000000000000000000e+00 0.000000000000000000e+00 0.000000000000000000e+00 0.000000000000000000e+00 0.000000000000000000e+00 0.000000000000000000e+00 0.000000000000000000e+00 0.000000000000000000e+00 0.000000000000000000e+00 0.000000000000000000e+00 0.000000000000000000e+00 0.000000000000000000e+00 0.000000000000000000e+00 0.000000000000000000e+00 0.000000000000000000e+00 0.000000000000000000e+00 0.000000000000000000e+00 0.000000000000000000e+00 0.000000000000000000e+00 0.000000000000000000e+00 0.000000000000000000e+00 0.000000000000000000e+00 0.000000000000000000e+00 0.000000000000000000e+00 0.000000000000000000e+00 0.000000000000000000e+00 0.000000000000000000e+00 0.000000000000000000e+00 0.000000000000000000e+00 0.000000000000000000e+00 0.000000000000000000e+00 0.000000000000000000e+00 0.000000000000000000e+00 0.000000000000000000e+00 0.000000000000000000e+00 0.000000000000000000e+00 0.000000000000000000e+00 0.000000000000000000e+00 0.000000000000000000e+00 0.000000000000000000e+00 0.000000000000000000e+00 0.000000000000000000e+00 0.000000000000000000e+00 0.000000000000000000e+00 0.000000000000000000e+00 0.000000000000000000e+00 0.000000000000000000e+00 0.000000000000000000e+00 0.000000000000000000e+00 0.000000000000000000e+00 0.000000000000000000e+00 0.000000000000000000e+00 0.000000000000000000e+00 0.000000000000000000e+00 0.000000000000000000e+00 0.000000000000000000e+00 0.000000000000000000e+00 0.000000000000000000e+00 0.000000000000000000e+00 0.000000000000000000e+00 0.000000000000000000e+00 0.000000000000000000e+00 0.000000000000000000e+00 0.000000000000000000e+00 0.000000000000000000e+00 0.000000000000000000e+00 0.000000000000000000e+00 0.000000000000000000e+00 0.000000000000000000e+00 0.000000000000000000e+00 0.000000000000000000e+00 0.000000000000000000e+00 0.000000000000000000e+00 0.000000000000000000e+00 0.000000000000000000e+00 0.000000000000000000e+00 0.000000000000000000e+00 0.000000000000000000e+00 0.000000000000000000e+00 0.000000000000000000e+00 0.000000000000000000e+00 0.000000000000000000e+00 0.000000000000000000e+00 0.000000000000000000e+00 0.000000000000000000e+00 0.000000000000000000e+00 0.000000000000000000e+00 0.000000000000000000e+00 0.000000000000000000e+00 0.000000000000000000e+00 0.000000000000000000e+00 0.000000000000000000e+00 0.000000000000000000e+00 0.000000000000000000e+00 0.000000000000000000e+00 0.000000000000000000e+00 0.000000000000000000e+00 0.000000000000000000e+00 0.000000000000000000e+00 0.000000000000000000e+00 0.000000000000000000e+00 0.000000000000000000e+00 0.000000000000000000e+00 0.000000000000000000e+00 0.000000000000000000e+00 0.000000000000000000e+00 0.000000000000000000e+00 0.000000000000000000e+00 0.000000000000000000e+00 0.000000000000000000e+00 0.000000000000000000e+00 0.000000000000000000e+00 0.000000000000000000e+00 0.000000000000000000e+00 0.000000000000000000e+00 0.000000000000000000e+00 0.000000000000000000e+00 0.000000000000000000e+00 0.000000000000000000e+00 0.000000000000000000e+00 0.000000000000000000e+00 0.000000000000000000e+00 0.000000000000000000e+00 0.000000000000000000e+00 0.000000000000000000e+00 0.000000000000000000e+00 0.000000000000000000e+00 0.000000000000000000e+00 0.000000000000000000e+00 0.000000000000000000e+00 0.000000000000000000e+00 0.000000000000000000e+00 0.000000000000000000e+00 0.000000000000000000e+00 0.000000000000000000e+00 0.000000000000000000e+00 0.000000000000000000e+00 0.000000000000000000e+00 0.000000000000000000e+00 0.000000000000000000e+00 0.000000000000000000e+00 0.000000000000000000e+00 0.000000000000000000e+00 0.000000000000000000e+00 0.000000000000000000e+00 0.000000000000000000e+00 0.000000000000000000e+00 0.000000000000000000e+00 0.000000000000000000e+00 0.000000000000000000e+00 0.000000000000000000e+00 0.000000000000000000e+00 0.000000000000000000e+00 0.000000000000000000e+00 0.000000000000000000e+00 0.000000000000000000e+00 0.000000000000000000e+00 0.000000000000000000e+00 0.000000000000000000e+00 0.000000000000000000e+00 0.000000000000000000e+00 0.000000000000000000e+00 0.000000000000000000e+00 0.000000000000000000e+00 0.000000000000000000e+00 0.000000000000000000e+00 0.000000000000000000e+00 0.000000000000000000e+00 0.000000000000000000e+00 0.000000000000000000e+00 0.000000000000000000e+00 0.000000000000000000e+00 0.000000000000000000e+00 0.000000000000000000e+00 0.000000000000000000e+00 0.000000000000000000e+00 0.000000000000000000e+00 0.000000000000000000e+00 0.000000000000000000e+00 0.000000000000000000e+00 0.000000000000000000e+00 0.000000000000000000e+00 0.000000000000000000e+00 0.000000000000000000e+00 0.000000000000000000e+00 0.000000000000000000e+00 0.000000000000000000e+00 0.000000000000000000e+00 0.000000000000000000e+00 0.000000000000000000e+00 0.000000000000000000e+00 0.000000000000000000e+00 0.000000000000000000e+00 0.000000000000000000e+00 0.000000000000000000e+00 0.000000000000000000e+00 0.000000000000000000e+00 0.000000000000000000e+00 0.000000000000000000e+00 0.000000000000000000e+00 0.000000000000000000e+00 0.000000000000000000e+00 0.000000000000000000e+00 0.000000000000000000e+00 0.000000000000000000e+00 0.000000000000000000e+00 0.000000000000000000e+00 0.000000000000000000e+00 0.000000000000000000e+00 0.000000000000000000e+00 0.000000000000000000e+00 0.000000000000000000e+00 0.000000000000000000e+00 0.000000000000000000e+00 0.000000000000000000e+00 0.000000000000000000e+00 0.000000000000000000e+00 0.000000000000000000e+00 0.000000000000000000e+00 0.000000000000000000e+00 0.000000000000000000e+00 0.000000000000000000e+00 0.000000000000000000e+00 0.000000000000000000e+00 0.000000000000000000e+00 0.000000000000000000e+00 0.000000000000000000e+00 0.000000000000000000e+00 0.000000000000000000e+00 0.000000000000000000e+00 0.000000000000000000e+00 0.000000000000000000e+00 0.000000000000000000e+00 0.000000000000000000e+00 0.000000000000000000e+00 0.000000000000000000e+00 0.000000000000000000e+00 0.000000000000000000e+00 0.000000000000000000e+00 0.000000000000000000e+00 0.000000000000000000e+00 0.000000000000000000e+00 0.000000000000000000e+00 0.000000000000000000e+00 0.000000000000000000e+00 0.000000000000000000e+00 0.000000000000000000e+00 0.000000000000000000e+00 0.000000000000000000e+00 0.000000000000000000e+00 0.000000000000000000e+00 0.000000000000000000e+00 0.000000000000000000e+00 0.000000000000000000e+00 0.000000000000000000e+00 0.000000000000000000e+00 0.000000000000000000e+00 0.000000000000000000e+00 0.000000000000000000e+00 0.000000000000000000e+00 0.000000000000000000e+00 0.000000000000000000e+00 0.000000000000000000e+00 0.000000000000000000e+00 0.000000000000000000e+00 0.000000000000000000e+00 0.000000000000000000e+00 0.000000000000000000e+00 0.000000000000000000e+00 0.000000000000000000e+00 0.000000000000000000e+00 0.000000000000000000e+00 0.000000000000000000e+00 0.000000000000000000e+00 0.000000000000000000e+00 0.000000000000000000e+00 0.000000000000000000e+00 0.000000000000000000e+00 0.000000000000000000e+00 0.000000000000000000e+00 0.000000000000000000e+00 0.000000000000000000e+00 0.000000000000000000e+00 0.000000000000000000e+00 0.000000000000000000e+00 0.000000000000000000e+00 0.000000000000000000e+00 0.000000000000000000e+00 0.000000000000000000e+00 0.000000000000000000e+00 0.000000000000000000e+00 0.000000000000000000e+00 0.000000000000000000e+00 0.000000000000000000e+00 0.000000000000000000e+00 0.000000000000000000e+00 0.000000000000000000e+00 0.000000000000000000e+00 0.000000000000000000e+00 0.000000000000000000e+00 0.000000000000000000e+00 0.000000000000000000e+00 0.000000000000000000e+00 0.000000000000000000e+00 0.000000000000000000e+00 0.000000000000000000e+00 0.000000000000000000e+00 0.000000000000000000e+00 0.000000000000000000e+00 0.000000000000000000e+00 0.000000000000000000e+00 0.000000000000000000e+00 0.000000000000000000e+00 0.000000000000000000e+00 0.000000000000000000e+00 0.000000000000000000e+00 0.000000000000000000e+00 0.000000000000000000e+00 0.000000000000000000e+00 0.000000000000000000e+00 0.000000000000000000e+00 0.000000000000000000e+00 0.000000000000000000e+00 0.000000000000000000e+00 0.000000000000000000e+00 0.000000000000000000e+00 0.000000000000000000e+00 0.000000000000000000e+00 0.000000000000000000e+00 0.000000000000000000e+00 0.000000000000000000e+00 0.000000000000000000e+00 0.000000000000000000e+00 0.000000000000000000e+00 0.000000000000000000e+00 0.000000000000000000e+00 0.000000000000000000e+00 0.000000000000000000e+00 0.000000000000000000e+00 0.000000000000000000e+00 0.000000000000000000e+00 0.000000000000000000e+00 0.000000000000000000e+00 0.000000000000000000e+00 0.000000000000000000e+00 0.000000000000000000e+00 0.000000000000000000e+00 0.000000000000000000e+00 0.000000000000000000e+00 0.000000000000000000e+00 0.000000000000000000e+00 0.000000000000000000e+00 0.000000000000000000e+00 0.000000000000000000e+00 0.000000000000000000e+00 0.000000000000000000e+00 0.000000000000000000e+00 0.000000000000000000e+00 0.000000000000000000e+00 0.000000000000000000e+00 0.000000000000000000e+00 0.000000000000000000e+00 0.000000000000000000e+00 0.000000000000000000e+00 0.000000000000000000e+00 0.000000000000000000e+00 0.000000000000000000e+00 0.000000000000000000e+00 0.000000000000000000e+00 0.000000000000000000e+00 0.000000000000000000e+00 0.000000000000000000e+00 0.000000000000000000e+00 0.000000000000000000e+00 0.000000000000000000e+00 0.000000000000000000e+00 0.000000000000000000e+00 0.000000000000000000e+00 0.000000000000000000e+00 0.000000000000000000e+00 0.000000000000000000e+00 0.000000000000000000e+00 0.000000000000000000e+00 0.000000000000000000e+00 0.000000000000000000e+00 0.000000000000000000e+00 0.000000000000000000e+00 0.000000000000000000e+00 0.000000000000000000e+00 0.000000000000000000e+00 0.000000000000000000e+00 0.000000000000000000e+00 0.000000000000000000e+00 0.000000000000000000e+00 0.000000000000000000e+00 0.000000000000000000e+00 0.000000000000000000e+00 0.000000000000000000e+00 0.000000000000000000e+00 0.000000000000000000e+00 0.000000000000000000e+00 0.000000000000000000e+00 0.000000000000000000e+00 0.000000000000000000e+00 0.000000000000000000e+00 0.000000000000000000e+00 0.000000000000000000e+00 0.000000000000000000e+00 0.000000000000000000e+00 0.000000000000000000e+00 0.000000000000000000e+00 0.000000000000000000e+00 0.000000000000000000e+00 0.000000000000000000e+00 0.000000000000000000e+00 0.000000000000000000e+00 0.000000000000000000e+00 0.000000000000000000e+00 0.000000000000000000e+00 0.000000000000000000e+00 0.000000000000000000e+00 0.000000000000000000e+00 0.000000000000000000e+00 0.000000000000000000e+00 0.000000000000000000e+00 0.000000000000000000e+00 0.000000000000000000e+00 0.000000000000000000e+00 0.000000000000000000e+00 0.000000000000000000e+00 0.000000000000000000e+00 0.000000000000000000e+00 0.000000000000000000e+00 0.000000000000000000e+00 0.000000000000000000e+00 0.000000000000000000e+00 0.000000000000000000e+00 0.000000000000000000e+00 0.000000000000000000e+00 0.000000000000000000e+00 0.000000000000000000e+00 0.000000000000000000e+00 0.000000000000000000e+00 0.000000000000000000e+00 0.000000000000000000e+00 0.000000000000000000e+00 0.000000000000000000e+00 0.000000000000000000e+00 0.000000000000000000e+00 0.000000000000000000e+00 0.000000000000000000e+00 0.000000000000000000e+00 0.000000000000000000e+00 0.000000000000000000e+00 0.000000000000000000e+00 0.000000000000000000e+00 0.000000000000000000e+00 0.000000000000000000e+00 0.000000000000000000e+00 0.000000000000000000e+00 0.000000000000000000e+00 0.000000000000000000e+00 0.000000000000000000e+00 0.000000000000000000e+00 0.000000000000000000e+00 0.000000000000000000e+00 0.000000000000000000e+00 0.000000000000000000e+00 0.000000000000000000e+00 0.000000000000000000e+00 0.000000000000000000e+00 0.000000000000000000e+00 0.000000000000000000e+00 0.000000000000000000e+00 0.000000000000000000e+00 0.000000000000000000e+00 0.000000000000000000e+00 0.000000000000000000e+00 0.000000000000000000e+00 0.000000000000000000e+00 0.000000000000000000e+00 0.000000000000000000e+00 0.000000000000000000e+00 0.000000000000000000e+00 0.000000000000000000e+00 0.000000000000000000e+00 0.000000000000000000e+00 0.000000000000000000e+00 0.000000000000000000e+00 0.000000000000000000e+00 0.000000000000000000e+00 0.000000000000000000e+00 0.000000000000000000e+00 0.000000000000000000e+00 0.000000000000000000e+00 0.000000000000000000e+00 0.000000000000000000e+00 0.000000000000000000e+00 0.000000000000000000e+00 0.000000000000000000e+00 0.000000000000000000e+00 0.000000000000000000e+00 0.000000000000000000e+00 0.000000000000000000e+00 0.000000000000000000e+00 0.000000000000000000e+00 0.000000000000000000e+00 0.000000000000000000e+00 0.000000000000000000e+00 0.000000000000000000e+00 0.000000000000000000e+00 0.000000000000000000e+00 0.000000000000000000e+00 0.000000000000000000e+00 0.000000000000000000e+00 0.000000000000000000e+00 0.000000000000000000e+00 0.000000000000000000e+00 0.000000000000000000e+00 0.000000000000000000e+00 0.000000000000000000e+00 0.000000000000000000e+00 0.000000000000000000e+00 0.000000000000000000e+00 0.000000000000000000e+00 0.000000000000000000e+00 0.000000000000000000e+00 0.000000000000000000e+00 0.000000000000000000e+00 0.000000000000000000e+00 0.000000000000000000e+00 0.000000000000000000e+00 0.000000000000000000e+00 0.000000000000000000e+00 0.000000000000000000e+00 0.000000000000000000e+00 0.000000000000000000e+00 0.000000000000000000e+00 0.000000000000000000e+00 0.000000000000000000e+00 0.000000000000000000e+00 0.000000000000000000e+00 0.000000000000000000e+00 0.000000000000000000e+00 0.000000000000000000e+00 0.000000000000000000e+00 0.000000000000000000e+00 0.000000000000000000e+00 0.000000000000000000e+00 0.000000000000000000e+00 0.000000000000000000e+00 0.000000000000000000e+00 0.000000000000000000e+00 0.000000000000000000e+00 0.000000000000000000e+00 0.000000000000000000e+00 0.000000000000000000e+00 0.000000000000000000e+00 0.000000000000000000e+00 0.000000000000000000e+00 0.000000000000000000e+00 0.000000000000000000e+00 0.000000000000000000e+00 0.000000000000000000e+00 0.000000000000000000e+00 0.000000000000000000e+00 0.000000000000000000e+00 0.000000000000000000e+00 0.000000000000000000e+00 0.000000000000000000e+00 0.000000000000000000e+00 0.000000000000000000e+00 0.000000000000000000e+00 0.000000000000000000e+00 0.000000000000000000e+00 0.000000000000000000e+00 0.000000000000000000e+00 0.000000000000000000e+00 0.000000000000000000e+00 0.000000000000000000e+00 0.000000000000000000e+00 0.000000000000000000e+00 0.000000000000000000e+00 0.000000000000000000e+00 0.000000000000000000e+00 0.000000000000000000e+00 0.000000000000000000e+00 0.000000000000000000e+00 0.000000000000000000e+00 0.000000000000000000e+00 0.000000000000000000e+00 0.000000000000000000e+00 0.000000000000000000e+00 0.000000000000000000e+00 0.000000000000000000e+00 0.000000000000000000e+00 0.000000000000000000e+00 0.000000000000000000e+00 0.000000000000000000e+00 0.000000000000000000e+00 0.000000000000000000e+00 0.000000000000000000e+00 0.000000000000000000e+00 0.000000000000000000e+00 0.000000000000000000e+00 0.000000000000000000e+00 0.000000000000000000e+00 0.000000000000000000e+00 0.000000000000000000e+00 0.000000000000000000e+00 0.000000000000000000e+00 0.000000000000000000e+00 0.000000000000000000e+00 0.000000000000000000e+00 0.000000000000000000e+00 0.000000000000000000e+00 0.000000000000000000e+00 0.000000000000000000e+00 0.000000000000000000e+00 0.000000000000000000e+00 0.000000000000000000e+00 0.000000000000000000e+00 0.000000000000000000e+00 0.000000000000000000e+00 0.000000000000000000e+00 0.000000000000000000e+00 0.000000000000000000e+00 0.000000000000000000e+00 0.000000000000000000e+00 0.000000000000000000e+00 0.000000000000000000e+00 0.000000000000000000e+00 0.000000000000000000e+00 0.000000000000000000e+00 0.000000000000000000e+00 0.000000000000000000e+00 0.000000000000000000e+00 0.000000000000000000e+00 0.000000000000000000e+00 0.000000000000000000e+00 0.000000000000000000e+00 0.000000000000000000e+00 0.000000000000000000e+00 0.000000000000000000e+00 0.000000000000000000e+00 0.000000000000000000e+00 0.000000000000000000e+00 0.000000000000000000e+00 0.000000000000000000e+00 0.000000000000000000e+00 0.000000000000000000e+00 0.000000000000000000e+00 0.000000000000000000e+00 0.000000000000000000e+00 0.000000000000000000e+00 0.000000000000000000e+00 0.000000000000000000e+00 0.000000000000000000e+00 0.000000000000000000e+00 0.000000000000000000e+00 0.000000000000000000e+00 0.000000000000000000e+00 0.000000000000000000e+00 0.000000000000000000e+00 0.000000000000000000e+00 0.000000000000000000e+00 0.000000000000000000e+00 0.000000000000000000e+00 0.000000000000000000e+00 0.000000000000000000e+00 0.000000000000000000e+00 0.000000000000000000e+00 0.000000000000000000e+00 0.000000000000000000e+00 0.000000000000000000e+00 0.000000000000000000e+00 0.000000000000000000e+00 0.000000000000000000e+00 0.000000000000000000e+00 0.000000000000000000e+00 0.000000000000000000e+00 0.000000000000000000e+00 0.000000000000000000e+00 0.000000000000000000e+00 0.000000000000000000e+00 0.000000000000000000e+00 0.000000000000000000e+00 0.000000000000000000e+00 0.000000000000000000e+00 0.000000000000000000e+00 0.000000000000000000e+00 0.000000000000000000e+00 0.000000000000000000e+00 0.000000000000000000e+00 0.000000000000000000e+00 0.000000000000000000e+00 0.000000000000000000e+00 0.000000000000000000e+00 0.000000000000000000e+00 0.000000000000000000e+00 0.000000000000000000e+00 0.000000000000000000e+00 0.000000000000000000e+00 0.000000000000000000e+00 0.000000000000000000e+00 0.000000000000000000e+00 0.000000000000000000e+00 0.000000000000000000e+00 0.000000000000000000e+00 0.000000000000000000e+00 0.000000000000000000e+00 0.000000000000000000e+00 0.000000000000000000e+00 0.000000000000000000e+00 0.000000000000000000e+00 0.000000000000000000e+00 0.000000000000000000e+00 0.000000000000000000e+00 0.000000000000000000e+00 0.000000000000000000e+00 0.000000000000000000e+00 0.000000000000000000e+00 0.000000000000000000e+00 0.000000000000000000e+00 0.000000000000000000e+00 0.000000000000000000e+00 0.000000000000000000e+00 0.000000000000000000e+00 0.000000000000000000e+00 0.000000000000000000e+00 0.000000000000000000e+00 0.000000000000000000e+00 0.000000000000000000e+00 0.000000000000000000e+00 0.000000000000000000e+00 0.000000000000000000e+00 0.000000000000000000e+00 0.000000000000000000e+00 0.000000000000000000e+00 0.000000000000000000e+00 0.000000000000000000e+00 0.000000000000000000e+00 0.000000000000000000e+00 0.000000000000000000e+00 0.000000000000000000e+00 0.000000000000000000e+00 0.000000000000000000e+00 0.000000000000000000e+00 0.000000000000000000e+00 0.000000000000000000e+00 0.000000000000000000e+00 0.000000000000000000e+00 0.000000000000000000e+00 0.000000000000000000e+00 0.000000000000000000e+00 0.000000000000000000e+00 0.000000000000000000e+00 0.000000000000000000e+00 0.000000000000000000e+00 0.000000000000000000e+00 0.000000000000000000e+00 0.000000000000000000e+00 0.000000000000000000e+00 0.000000000000000000e+00 0.000000000000000000e+00 0.000000000000000000e+00 0.000000000000000000e+00 0.000000000000000000e+00 0.000000000000000000e+00 0.000000000000000000e+00 0.000000000000000000e+00 0.000000000000000000e+00 0.000000000000000000e+00 0.000000000000000000e+00 0.000000000000000000e+00 0.000000000000000000e+00 0.000000000000000000e+00 0.000000000000000000e+00 0.000000000000000000e+00 0.000000000000000000e+00 0.000000000000000000e+00 0.000000000000000000e+00 0.000000000000000000e+00 0.000000000000000000e+00 0.000000000000000000e+00 0.000000000000000000e+00 0.000000000000000000e+00 0.000000000000000000e+00 0.000000000000000000e+00 0.000000000000000000e+00 0.000000000000000000e+00 0.000000000000000000e+00 0.000000000000000000e+00 0.000000000000000000e+00 0.000000000000000000e+00 0.000000000000000000e+00 0.000000000000000000e+00 0.000000000000000000e+00 0.000000000000000000e+00 0.000000000000000000e+00 0.000000000000000000e+00 0.000000000000000000e+00 0.000000000000000000e+00 0.000000000000000000e+00 0.000000000000000000e+00 0.000000000000000000e+00 0.000000000000000000e+00 0.000000000000000000e+00 0.000000000000000000e+00 0.000000000000000000e+00 0.000000000000000000e+00 0.000000000000000000e+00 0.000000000000000000e+00 0.000000000000000000e+00 0.000000000000000000e+00 0.000000000000000000e+00 0.000000000000000000e+00 0.000000000000000000e+00 0.000000000000000000e+00 0.000000000000000000e+00 0.000000000000000000e+00 0.000000000000000000e+00 0.000000000000000000e+00 0.000000000000000000e+00 0.000000000000000000e+00 0.000000000000000000e+00 0.000000000000000000e+00 0.000000000000000000e+00 0.000000000000000000e+00 0.000000000000000000e+00 0.000000000000000000e+00 0.000000000000000000e+00 0.000000000000000000e+00 0.000000000000000000e+00 0.000000000000000000e+00 0.000000000000000000e+00 0.000000000000000000e+00 0.000000000000000000e+00 0.000000000000000000e+00 0.000000000000000000e+00 0.000000000000000000e+00 0.000000000000000000e+00 0.000000000000000000e+00 0.000000000000000000e+00 0.000000000000000000e+00 0.000000000000000000e+00 0.000000000000000000e+00 0.000000000000000000e+00 0.000000000000000000e+00 0.000000000000000000e+00 0.000000000000000000e+00 0.000000000000000000e+00 0.000000000000000000e+00 0.000000000000000000e+00 0.000000000000000000e+00 0.000000000000000000e+00 0.000000000000000000e+00 0.000000000000000000e+00 0.000000000000000000e+00 0.000000000000000000e+00 0.000000000000000000e+00 0.000000000000000000e+00 0.000000000000000000e+00 0.000000000000000000e+00 0.000000000000000000e+00 0.000000000000000000e+00 0.000000000000000000e+00 0.000000000000000000e+00 0.000000000000000000e+00 0.000000000000000000e+00 0.000000000000000000e+00 0.000000000000000000e+00 0.000000000000000000e+00 0.000000000000000000e+00 0.000000000000000000e+00 0.000000000000000000e+00 0.000000000000000000e+00 0.000000000000000000e+00 0.000000000000000000e+00 0.000000000000000000e+00 0.000000000000000000e+00 0.000000000000000000e+00 0.000000000000000000e+00 0.000000000000000000e+00 0.000000000000000000e+00 0.000000000000000000e+00 0.000000000000000000e+00 0.000000000000000000e+00 0.000000000000000000e+00 0.000000000000000000e+00 0.000000000000000000e+00 0.000000000000000000e+00 0.000000000000000000e+00 0.000000000000000000e+00 0.000000000000000000e+00 0.000000000000000000e+00 0.000000000000000000e+00 0.000000000000000000e+00 0.000000000000000000e+00 0.000000000000000000e+00 0.000000000000000000e+00 0.000000000000000000e+00 0.000000000000000000e+00 0.000000000000000000e+00 0.000000000000000000e+00 0.000000000000000000e+00 0.000000000000000000e+00 0.000000000000000000e+00 0.000000000000000000e+00 0.000000000000000000e+00 0.000000000000000000e+00 0.000000000000000000e+00 0.000000000000000000e+00 0.000000000000000000e+00 0.000000000000000000e+00 0.000000000000000000e+00 0.000000000000000000e+00 0.000000000000000000e+00 0.000000000000000000e+00 0.000000000000000000e+00 0.000000000000000000e+00 0.000000000000000000e+00 0.000000000000000000e+00 0.000000000000000000e+00 0.000000000000000000e+00 0.000000000000000000e+00 0.000000000000000000e+00 0.000000000000000000e+00 0.000000000000000000e+00 0.000000000000000000e+00 0.000000000000000000e+00 0.000000000000000000e+00 0.000000000000000000e+00 0.000000000000000000e+00 0.000000000000000000e+00 0.000000000000000000e+00 0.000000000000000000e+00 0.000000000000000000e+00 0.000000000000000000e+00 0.000000000000000000e+00 0.000000000000000000e+00 0.000000000000000000e+00 0.000000000000000000e+00 0.000000000000000000e+00 0.000000000000000000e+00 0.000000000000000000e+00 0.000000000000000000e+00 0.000000000000000000e+00 0.000000000000000000e+00 0.000000000000000000e+00 0.000000000000000000e+00 0.000000000000000000e+00 0.000000000000000000e+00 0.000000000000000000e+00 0.000000000000000000e+00 0.000000000000000000e+00 0.000000000000000000e+00 0.000000000000000000e+00 0.000000000000000000e+00 0.000000000000000000e+00 0.000000000000000000e+00 0.000000000000000000e+00 0.000000000000000000e+00 0.000000000000000000e+00 0.000000000000000000e+00 0.000000000000000000e+00 0.000000000000000000e+00 0.000000000000000000e+00 0.000000000000000000e+00 0.000000000000000000e+00 0.000000000000000000e+00 0.000000000000000000e+00 0.000000000000000000e+00 0.000000000000000000e+00 0.000000000000000000e+00 0.000000000000000000e+00 0.000000000000000000e+00 0.000000000000000000e+00 0.000000000000000000e+00 0.000000000000000000e+00 0.000000000000000000e+00 0.000000000000000000e+00 0.000000000000000000e+00 0.000000000000000000e+00 0.000000000000000000e+00 0.000000000000000000e+00 0.000000000000000000e+00 0.000000000000000000e+00 0.000000000000000000e+00 0.000000000000000000e+00 0.000000000000000000e+00 0.000000000000000000e+00 0.000000000000000000e+00 0.000000000000000000e+00 0.000000000000000000e+00 0.000000000000000000e+00 0.000000000000000000e+00 0.000000000000000000e+00 0.000000000000000000e+00 0.000000000000000000e+00 0.000000000000000000e+00 0.000000000000000000e+00 0.000000000000000000e+00 0.000000000000000000e+00 0.000000000000000000e+00 0.000000000000000000e+00 0.000000000000000000e+00 0.000000000000000000e+00 0.000000000000000000e+00 0.000000000000000000e+00 0.000000000000000000e+00 0.000000000000000000e+00 0.000000000000000000e+00 0.000000000000000000e+00 0.000000000000000000e+00 0.000000000000000000e+00 0.000000000000000000e+00 0.000000000000000000e+00 0.000000000000000000e+00 0.000000000000000000e+00 0.000000000000000000e+00 0.000000000000000000e+00 0.000000000000000000e+00 0.000000000000000000e+00 0.000000000000000000e+00 0.000000000000000000e+00 0.000000000000000000e+00 0.000000000000000000e+00 0.000000000000000000e+00 0.000000000000000000e+00 0.000000000000000000e+00 0.000000000000000000e+00 0.000000000000000000e+00 0.000000000000000000e+00 0.000000000000000000e+00 0.000000000000000000e+00 0.000000000000000000e+00 0.000000000000000000e+00 0.000000000000000000e+00 0.000000000000000000e+00 0.000000000000000000e+00 0.000000000000000000e+00 0.000000000000000000e+00 0.000000000000000000e+00 0.000000000000000000e+00 0.000000000000000000e+00 0.000000000000000000e+00 0.000000000000000000e+00 0.000000000000000000e+00 0.000000000000000000e+00 0.000000000000000000e+00 0.000000000000000000e+00 0.000000000000000000e+00 0.000000000000000000e+00 0.000000000000000000e+00 0.000000000000000000e+00 0.000000000000000000e+00 0.000000000000000000e+00 0.000000000000000000e+00 0.000000000000000000e+00 0.000000000000000000e+00 0.000000000000000000e+00 0.000000000000000000e+00 0.000000000000000000e+00 0.000000000000000000e+00 0.000000000000000000e+00 0.000000000000000000e+00 0.000000000000000000e+00 0.000000000000000000e+00 0.000000000000000000e+00 0.000000000000000000e+00 0.000000000000000000e+00 0.000000000000000000e+00 0.000000000000000000e+00 0.000000000000000000e+00 0.000000000000000000e+00 0.000000000000000000e+00 0.000000000000000000e+00 0.000000000000000000e+00 0.000000000000000000e+00 0.000000000000000000e+00 0.000000000000000000e+00 0.000000000000000000e+00 0.000000000000000000e+00 0.000000000000000000e+00 0.000000000000000000e+00 0.000000000000000000e+00 0.000000000000000000e+00 0.000000000000000000e+00 0.000000000000000000e+00 0.000000000000000000e+00 0.000000000000000000e+00 0.000000000000000000e+00 0.000000000000000000e+00 0.000000000000000000e+00 0.000000000000000000e+00 0.000000000000000000e+00 0.000000000000000000e+00 0.000000000000000000e+00 0.000000000000000000e+00 0.000000000000000000e+00 0.000000000000000000e+00 0.000000000000000000e+00 0.000000000000000000e+00 0.000000000000000000e+00 0.000000000000000000e+00 0.000000000000000000e+00 0.000000000000000000e+00 0.000000000000000000e+00 0.000000000000000000e+00 0.000000000000000000e+00 0.000000000000000000e+00 0.000000000000000000e+00 0.000000000000000000e+00 0.000000000000000000e+00 0.000000000000000000e+00 0.000000000000000000e+00 0.000000000000000000e+00 0.000000000000000000e+00 0.000000000000000000e+00 0.000000000000000000e+00 0.000000000000000000e+00 0.000000000000000000e+00 0.000000000000000000e+00 0.000000000000000000e+00 0.000000000000000000e+00 0.000000000000000000e+00 0.000000000000000000e+00 0.000000000000000000e+00 0.000000000000000000e+00 0.000000000000000000e+00 0.000000000000000000e+00 0.000000000000000000e+00 0.000000000000000000e+00 0.000000000000000000e+00 0.000000000000000000e+00 0.000000000000000000e+00 0.000000000000000000e+00 0.000000000000000000e+00 0.000000000000000000e+00 0.000000000000000000e+00 0.000000000000000000e+00 0.000000000000000000e+00 0.000000000000000000e+00 0.000000000000000000e+00 0.000000000000000000e+00 0.000000000000000000e+00 0.000000000000000000e+00 0.000000000000000000e+00 0.000000000000000000e+00 0.000000000000000000e+00 0.000000000000000000e+00 0.000000000000000000e+00 0.000000000000000000e+00 0.000000000000000000e+00 0.000000000000000000e+00 0.000000000000000000e+00 0.000000000000000000e+00 0.000000000000000000e+00 0.000000000000000000e+00 0.000000000000000000e+00 0.000000000000000000e+00 0.000000000000000000e+00 0.000000000000000000e+00 0.000000000000000000e+00 0.000000000000000000e+00 0.000000000000000000e+00 0.000000000000000000e+00 0.000000000000000000e+00 0.000000000000000000e+00 0.000000000000000000e+00 0.000000000000000000e+00 0.000000000000000000e+00 0.000000000000000000e+00 0.000000000000000000e+00 0.000000000000000000e+00 0.000000000000000000e+00 0.000000000000000000e+00 0.000000000000000000e+00 0.000000000000000000e+00 0.000000000000000000e+00 0.000000000000000000e+00 0.000000000000000000e+00 0.000000000000000000e+00 0.000000000000000000e+00 0.000000000000000000e+00 0.000000000000000000e+00 0.000000000000000000e+00 0.000000000000000000e+00 0.000000000000000000e+00 0.000000000000000000e+00 0.000000000000000000e+00 0.000000000000000000e+00 0.000000000000000000e+00 0.000000000000000000e+00 0.000000000000000000e+00 0.000000000000000000e+00 0.000000000000000000e+00 0.000000000000000000e+00 0.000000000000000000e+00 0.000000000000000000e+00 0.000000000000000000e+00 0.000000000000000000e+00 0.000000000000000000e+00 0.000000000000000000e+00 0.000000000000000000e+00 0.000000000000000000e+00 0.000000000000000000e+00 0.000000000000000000e+00 0.000000000000000000e+00 0.000000000000000000e+00 0.000000000000000000e+00 0.000000000000000000e+00 0.000000000000000000e+00 0.000000000000000000e+00 0.000000000000000000e+00 0.000000000000000000e+00 0.000000000000000000e+00 0.000000000000000000e+00 0.000000000000000000e+00 0.000000000000000000e+00 0.000000000000000000e+00 0.000000000000000000e+00 0.000000000000000000e+00 0.000000000000000000e+00 0.000000000000000000e+00 0.000000000000000000e+00 0.000000000000000000e+00 0.000000000000000000e+00 0.000000000000000000e+00 0.000000000000000000e+00 0.000000000000000000e+00 0.000000000000000000e+00 0.000000000000000000e+00 0.000000000000000000e+00 0.000000000000000000e+00 0.000000000000000000e+00 0.000000000000000000e+00 0.000000000000000000e+00 0.000000000000000000e+00 0.000000000000000000e+00 0.000000000000000000e+00 0.000000000000000000e+00 0.000000000000000000e+00 0.000000000000000000e+00 0.000000000000000000e+00 0.000000000000000000e+00 0.000000000000000000e+00 0.000000000000000000e+00 0.000000000000000000e+00 0.000000000000000000e+00 0.000000000000000000e+00 0.000000000000000000e+00 0.000000000000000000e+00 0.000000000000000000e+00 0.000000000000000000e+00 0.000000000000000000e+00 0.000000000000000000e+00 0.000000000000000000e+00 0.000000000000000000e+00 0.000000000000000000e+00 0.000000000000000000e+00 0.000000000000000000e+00 0.000000000000000000e+00 0.000000000000000000e+00 0.000000000000000000e+00 0.000000000000000000e+00 0.000000000000000000e+00 0.000000000000000000e+00 0.000000000000000000e+00 0.000000000000000000e+00 0.000000000000000000e+00 0.000000000000000000e+00 0.000000000000000000e+00 0.000000000000000000e+00 0.000000000000000000e+00 0.000000000000000000e+00 0.000000000000000000e+00 0.000000000000000000e+00 0.000000000000000000e+00 0.000000000000000000e+00 0.000000000000000000e+00 0.000000000000000000e+00 0.000000000000000000e+00 0.000000000000000000e+00 0.000000000000000000e+00 0.000000000000000000e+00 0.000000000000000000e+00 0.000000000000000000e+00 0.000000000000000000e+00 0.000000000000000000e+00 0.000000000000000000e+00 0.000000000000000000e+00 0.000000000000000000e+00 0.000000000000000000e+00 0.000000000000000000e+00 0.000000000000000000e+00 0.000000000000000000e+00 0.000000000000000000e+00 0.000000000000000000e+00 0.000000000000000000e+00 0.000000000000000000e+00 0.000000000000000000e+00 0.000000000000000000e+00 0.000000000000000000e+00 0.000000000000000000e+00 0.000000000000000000e+00 0.000000000000000000e+00 0.000000000000000000e+00 0.000000000000000000e+00 0.000000000000000000e+00 0.000000000000000000e+00 0.000000000000000000e+00 0.000000000000000000e+00 0.000000000000000000e+00 0.000000000000000000e+00 0.000000000000000000e+00 0.000000000000000000e+00 0.000000000000000000e+00 0.000000000000000000e+00 0.000000000000000000e+00 0.000000000000000000e+00 0.000000000000000000e+00 0.000000000000000000e+00 0.000000000000000000e+00 0.000000000000000000e+00 0.000000000000000000e+00 0.000000000000000000e+00 0.000000000000000000e+00 0.000000000000000000e+00 0.000000000000000000e+00 0.000000000000000000e+00 0.000000000000000000e+00 0.000000000000000000e+00 0.000000000000000000e+00 0.000000000000000000e+00 0.000000000000000000e+00 0.000000000000000000e+00 0.000000000000000000e+00 0.000000000000000000e+00 0.000000000000000000e+00 0.000000000000000000e+00 0.000000000000000000e+00 0.000000000000000000e+00 0.000000000000000000e+00 0.000000000000000000e+00 0.000000000000000000e+00 0.000000000000000000e+00 0.000000000000000000e+00 0.000000000000000000e+00 0.000000000000000000e+00 0.000000000000000000e+00 0.000000000000000000e+00 0.000000000000000000e+00 0.000000000000000000e+00 0.000000000000000000e+00 0.000000000000000000e+00 0.000000000000000000e+00 0.000000000000000000e+00 0.000000000000000000e+00 0.000000000000000000e+00 0.000000000000000000e+00 0.000000000000000000e+00 0.000000000000000000e+00 0.000000000000000000e+00 0.000000000000000000e+00 0.000000000000000000e+00 0.000000000000000000e+00 0.000000000000000000e+00 0.000000000000000000e+00 0.000000000000000000e+00 0.000000000000000000e+00 0.000000000000000000e+00 0.000000000000000000e+00 0.000000000000000000e+00 0.000000000000000000e+00 0.000000000000000000e+00 0.000000000000000000e+00 0.000000000000000000e+00 0.000000000000000000e+00 0.000000000000000000e+00 0.000000000000000000e+00 0.000000000000000000e+00 0.000000000000000000e+00 0.000000000000000000e+00 0.000000000000000000e+00 0.000000000000000000e+00 0.000000000000000000e+00 0.000000000000000000e+00 0.000000000000000000e+00 0.000000000000000000e+00 0.000000000000000000e+00 0.000000000000000000e+00 0.000000000000000000e+00 0.000000000000000000e+00 0.000000000000000000e+00 0.000000000000000000e+00 0.000000000000000000e+00 0.000000000000000000e+00 0.000000000000000000e+00 0.000000000000000000e+00 0.000000000000000000e+00 0.000000000000000000e+00 0.000000000000000000e+00 0.000000000000000000e+00 0.000000000000000000e+00 0.000000000000000000e+00 0.000000000000000000e+00 0.000000000000000000e+00 0.000000000000000000e+00 0.000000000000000000e+00 0.000000000000000000e+00 0.000000000000000000e+00 0.000000000000000000e+00 0.000000000000000000e+00 0.000000000000000000e+00 0.000000000000000000e+00 0.000000000000000000e+00 0.000000000000000000e+00 0.000000000000000000e+00 0.000000000000000000e+00 0.000000000000000000e+00 0.000000000000000000e+00 0.000000000000000000e+00 0.000000000000000000e+00 0.000000000000000000e+00 0.000000000000000000e+00 0.000000000000000000e+00 0.000000000000000000e+00 0.000000000000000000e+00 0.000000000000000000e+00 0.000000000000000000e+00 0.000000000000000000e+00 0.000000000000000000e+00 0.000000000000000000e+00 0.000000000000000000e+00 0.000000000000000000e+00 0.000000000000000000e+00 0.000000000000000000e+00 0.000000000000000000e+00 0.000000000000000000e+00 0.000000000000000000e+00 0.000000000000000000e+00 0.000000000000000000e+00 0.000000000000000000e+00 0.000000000000000000e+00 0.000000000000000000e+00 0.000000000000000000e+00 0.000000000000000000e+00 0.000000000000000000e+00 0.000000000000000000e+00 0.000000000000000000e+00 0.000000000000000000e+00 0.000000000000000000e+00 0.000000000000000000e+00 0.000000000000000000e+00 0.000000000000000000e+00 0.000000000000000000e+00 0.000000000000000000e+00 0.000000000000000000e+00 0.000000000000000000e+00 0.000000000000000000e+00 0.000000000000000000e+00 0.000000000000000000e+00 0.000000000000000000e+00 0.000000000000000000e+00 0.000000000000000000e+00 0.000000000000000000e+00 0.000000000000000000e+00 0.000000000000000000e+00 0.000000000000000000e+00 0.000000000000000000e+00 0.000000000000000000e+00 0.000000000000000000e+00 0.000000000000000000e+00 0.000000000000000000e+00 0.000000000000000000e+00 0.000000000000000000e+00 0.000000000000000000e+00 0.000000000000000000e+00 0.000000000000000000e+00 0.000000000000000000e+00 0.000000000000000000e+00 0.000000000000000000e+00 0.000000000000000000e+00 0.000000000000000000e+00 0.000000000000000000e+00 0.000000000000000000e+00 0.000000000000000000e+00 0.000000000000000000e+00 0.000000000000000000e+00 0.000000000000000000e+00 0.000000000000000000e+00 0.000000000000000000e+00 0.000000000000000000e+00 0.000000000000000000e+00 0.000000000000000000e+00 0.000000000000000000e+00 0.000000000000000000e+00 0.000000000000000000e+00 0.000000000000000000e+00 0.000000000000000000e+00 0.000000000000000000e+00 0.000000000000000000e+00 0.000000000000000000e+00 0.000000000000000000e+00 0.000000000000000000e+00 0.000000000000000000e+00 0.000000000000000000e+00 0.000000000000000000e+00 0.000000000000000000e+00 0.000000000000000000e+00 0.000000000000000000e+00 0.000000000000000000e+00 0.000000000000000000e+00 0.000000000000000000e+00 0.000000000000000000e+00 0.000000000000000000e+00 0.000000000000000000e+00 0.000000000000000000e+00 0.000000000000000000e+00 0.000000000000000000e+00 0.000000000000000000e+00 0.000000000000000000e+00 0.000000000000000000e+00 0.000000000000000000e+00 0.000000000000000000e+00 0.000000000000000000e+00 0.000000000000000000e+00 0.000000000000000000e+00 0.000000000000000000e+00 0.000000000000000000e+00 0.000000000000000000e+00 0.000000000000000000e+00 0.000000000000000000e+00 0.000000000000000000e+00 0.000000000000000000e+00 0.000000000000000000e+00 0.000000000000000000e+00 0.000000000000000000e+00 0.000000000000000000e+00 0.000000000000000000e+00 0.000000000000000000e+00 0.000000000000000000e+00 0.000000000000000000e+00 0.000000000000000000e+00 0.000000000000000000e+00 0.000000000000000000e+00 0.000000000000000000e+00 0.000000000000000000e+00 0.000000000000000000e+00 0.000000000000000000e+00 0.000000000000000000e+00 0.000000000000000000e+00 0.000000000000000000e+00 0.000000000000000000e+00 0.000000000000000000e+00 0.000000000000000000e+00 0.000000000000000000e+00 0.000000000000000000e+00 0.000000000000000000e+00 0.000000000000000000e+00 0.000000000000000000e+00 0.000000000000000000e+00 0.000000000000000000e+00 0.000000000000000000e+00 0.000000000000000000e+00 0.000000000000000000e+00 0.000000000000000000e+00 0.000000000000000000e+00 0.000000000000000000e+00 0.000000000000000000e+00 0.000000000000000000e+00 0.000000000000000000e+00 0.000000000000000000e+00 0.000000000000000000e+00 0.000000000000000000e+00 0.000000000000000000e+00 0.000000000000000000e+00 0.000000000000000000e+00 0.000000000000000000e+00 0.000000000000000000e+00 0.000000000000000000e+00 0.000000000000000000e+00 0.000000000000000000e+00 0.000000000000000000e+00 0.000000000000000000e+00 0.000000000000000000e+00 0.000000000000000000e+00 0.000000000000000000e+00 0.000000000000000000e+00 0.000000000000000000e+00 0.000000000000000000e+00 0.000000000000000000e+00 0.000000000000000000e+00 0.000000000000000000e+00 0.000000000000000000e+00 0.000000000000000000e+00 0.000000000000000000e+00 0.000000000000000000e+00 0.000000000000000000e+00 0.000000000000000000e+00 0.000000000000000000e+00 0.000000000000000000e+00 0.000000000000000000e+00 0.000000000000000000e+00 0.000000000000000000e+00 0.000000000000000000e+00 0.000000000000000000e+00 0.000000000000000000e+00 0.000000000000000000e+00 0.000000000000000000e+00 0.000000000000000000e+00 0.000000000000000000e+00 0.000000000000000000e+00 0.000000000000000000e+00 0.000000000000000000e+00 0.000000000000000000e+00 0.000000000000000000e+00 0.000000000000000000e+00 0.000000000000000000e+00 0.000000000000000000e+00 0.000000000000000000e+00 0.000000000000000000e+00 0.000000000000000000e+00 0.000000000000000000e+00 0.000000000000000000e+00 0.000000000000000000e+00 0.000000000000000000e+00 0.000000000000000000e+00 0.000000000000000000e+00 0.000000000000000000e+00 0.000000000000000000e+00 0.000000000000000000e+00 0.000000000000000000e+00 0.000000000000000000e+00 0.000000000000000000e+00 0.000000000000000000e+00 0.000000000000000000e+00 0.000000000000000000e+00 0.000000000000000000e+00 0.000000000000000000e+00 0.000000000000000000e+00 0.000000000000000000e+00 0.000000000000000000e+00 0.000000000000000000e+00 0.000000000000000000e+00 0.000000000000000000e+00 0.000000000000000000e+00 0.000000000000000000e+00 0.000000000000000000e+00 0.000000000000000000e+00 0.000000000000000000e+00 0.000000000000000000e+00 0.000000000000000000e+00 0.000000000000000000e+00 0.000000000000000000e+00 0.000000000000000000e+00 0.000000000000000000e+00 0.000000000000000000e+00 0.000000000000000000e+00 0.000000000000000000e+00 0.000000000000000000e+00 0.000000000000000000e+00 0.000000000000000000e+00 0.000000000000000000e+00 0.000000000000000000e+00 0.000000000000000000e+00 0.000000000000000000e+00 0.000000000000000000e+00 0.000000000000000000e+00 0.000000000000000000e+00 0.000000000000000000e+00 0.000000000000000000e+00 0.000000000000000000e+00 0.000000000000000000e+00 0.000000000000000000e+00 0.000000000000000000e+00 0.000000000000000000e+00 0.000000000000000000e+00 0.000000000000000000e+00 0.000000000000000000e+00 0.000000000000000000e+00 0.000000000000000000e+00 0.000000000000000000e+00 0.000000000000000000e+00 0.000000000000000000e+00 0.000000000000000000e+00 0.000000000000000000e+00 0.000000000000000000e+00 0.000000000000000000e+00 0.000000000000000000e+00 0.000000000000000000e+00 0.000000000000000000e+00 0.000000000000000000e+00 0.000000000000000000e+00 0.000000000000000000e+00 0.000000000000000000e+00 0.000000000000000000e+00 0.000000000000000000e+00 0.000000000000000000e+00 0.000000000000000000e+00 0.000000000000000000e+00 0.000000000000000000e+00 0.000000000000000000e+00 0.000000000000000000e+00 0.000000000000000000e+00 0.000000000000000000e+00 0.000000000000000000e+00 0.000000000000000000e+00 0.000000000000000000e+00 0.000000000000000000e+00 0.000000000000000000e+00 0.000000000000000000e+00 0.000000000000000000e+00 0.000000000000000000e+00 0.000000000000000000e+00 0.000000000000000000e+00 0.000000000000000000e+00 0.000000000000000000e+00 0.000000000000000000e+00 0.000000000000000000e+00 0.000000000000000000e+00 0.000000000000000000e+00 0.000000000000000000e+00 0.000000000000000000e+00 0.000000000000000000e+00 0.000000000000000000e+00 0.000000000000000000e+00 0.000000000000000000e+00 0.000000000000000000e+00 0.000000000000000000e+00 0.000000000000000000e+00 0.000000000000000000e+00 0.000000000000000000e+00 0.000000000000000000e+00 0.000000000000000000e+00 0.000000000000000000e+00 0.000000000000000000e+00 0.000000000000000000e+00 0.000000000000000000e+00 0.000000000000000000e+00 0.000000000000000000e+00 0.000000000000000000e+00 0.000000000000000000e+00 0.000000000000000000e+00 0.000000000000000000e+00 0.000000000000000000e+00 0.000000000000000000e+00 0.000000000000000000e+00 0.000000000000000000e+00 0.000000000000000000e+00 0.000000000000000000e+00 0.000000000000000000e+00 0.000000000000000000e+00 0.000000000000000000e+00 0.000000000000000000e+00 0.000000000000000000e+00 0.000000000000000000e+00 0.000000000000000000e+00 0.000000000000000000e+00 0.000000000000000000e+00 0.000000000000000000e+00 0.000000000000000000e+00 0.000000000000000000e+00 0.000000000000000000e+00 0.000000000000000000e+00 0.000000000000000000e+00 0.000000000000000000e+00 0.000000000000000000e+00 0.000000000000000000e+00 0.000000000000000000e+00 0.000000000000000000e+00 0.000000000000000000e+00 0.000000000000000000e+00 0.000000000000000000e+00 0.000000000000000000e+00 0.000000000000000000e+00 0.000000000000000000e+00 0.000000000000000000e+00 0.000000000000000000e+00 0.000000000000000000e+00 0.000000000000000000e+00 0.000000000000000000e+00 0.000000000000000000e+00 0.000000000000000000e+00 0.000000000000000000e+00 0.000000000000000000e+00 0.000000000000000000e+00 0.000000000000000000e+00 0.000000000000000000e+00 0.000000000000000000e+00 0.000000000000000000e+00 0.000000000000000000e+00 0.000000000000000000e+00 0.000000000000000000e+00 0.000000000000000000e+00 0.000000000000000000e+00 0.000000000000000000e+00 0.000000000000000000e+00 0.000000000000000000e+00 0.000000000000000000e+00 0.000000000000000000e+00 0.000000000000000000e+00 0.000000000000000000e+00 0.000000000000000000e+00 0.000000000000000000e+00 0.000000000000000000e+00 0.000000000000000000e+00 0.000000000000000000e+00 0.000000000000000000e+00 0.000000000000000000e+00 0.000000000000000000e+00 0.000000000000000000e+00 0.000000000000000000e+00 0.000000000000000000e+00 0.000000000000000000e+00 0.000000000000000000e+00 0.000000000000000000e+00 0.000000000000000000e+00 0.000000000000000000e+00 0.000000000000000000e+00 0.000000000000000000e+00 0.000000000000000000e+00 0.000000000000000000e+00 0.000000000000000000e+00 0.000000000000000000e+00 0.000000000000000000e+00 0.000000000000000000e+00 0.000000000000000000e+00 0.000000000000000000e+00 0.000000000000000000e+00 0.000000000000000000e+00 0.000000000000000000e+00 0.000000000000000000e+00 0.000000000000000000e+00 0.000000000000000000e+00 0.000000000000000000e+00 0.000000000000000000e+00 0.000000000000000000e+00 0.000000000000000000e+00 0.000000000000000000e+00 0.000000000000000000e+00 0.000000000000000000e+00 0.000000000000000000e+00 0.000000000000000000e+00 0.000000000000000000e+00 0.000000000000000000e+00 0.000000000000000000e+00 0.000000000000000000e+00 0.000000000000000000e+00 0.000000000000000000e+00 0.000000000000000000e+00 0.000000000000000000e+00 0.000000000000000000e+00 0.000000000000000000e+00 0.000000000000000000e+00 0.000000000000000000e+00 0.000000000000000000e+00 0.000000000000000000e+00 0.000000000000000000e+00 0.000000000000000000e+00 0.000000000000000000e+00 0.000000000000000000e+00 0.000000000000000000e+00 0.000000000000000000e+00 0.000000000000000000e+00 0.000000000000000000e+00 0.000000000000000000e+00 0.000000000000000000e+00 0.000000000000000000e+00 0.000000000000000000e+00 0.000000000000000000e+00 0.000000000000000000e+00 0.000000000000000000e+00 0.000000000000000000e+00 0.000000000000000000e+00 0.000000000000000000e+00 0.000000000000000000e+00 0.000000000000000000e+00 0.000000000000000000e+00 0.000000000000000000e+00 0.000000000000000000e+00 0.000000000000000000e+00 0.000000000000000000e+00 0.000000000000000000e+00 0.000000000000000000e+00 0.000000000000000000e+00 0.000000000000000000e+00 0.000000000000000000e+00 0.000000000000000000e+00 0.000000000000000000e+00 0.000000000000000000e+00 0.000000000000000000e+00 0.000000000000000000e+00 0.000000000000000000e+00 0.000000000000000000e+00 0.000000000000000000e+00 0.000000000000000000e+00 0.000000000000000000e+00 0.000000000000000000e+00 0.000000000000000000e+00 0.000000000000000000e+00 0.000000000000000000e+00 0.000000000000000000e+00 0.000000000000000000e+00 0.000000000000000000e+00 0.000000000000000000e+00 0.000000000000000000e+00 0.000000000000000000e+00 0.000000000000000000e+00 0.000000000000000000e+00 0.000000000000000000e+00 0.000000000000000000e+00 0.000000000000000000e+00 0.000000000000000000e+00 0.000000000000000000e+00 0.000000000000000000e+00 0.000000000000000000e+00 0.000000000000000000e+00 0.000000000000000000e+00 0.000000000000000000e+00 0.000000000000000000e+00 0.000000000000000000e+00 0.000000000000000000e+00 0.000000000000000000e+00 0.000000000000000000e+00 0.000000000000000000e+00 0.000000000000000000e+00 0.000000000000000000e+00 0.000000000000000000e+00 0.000000000000000000e+00 0.000000000000000000e+00 0.000000000000000000e+00 0.000000000000000000e+00 0.000000000000000000e+00 0.000000000000000000e+00 0.000000000000000000e+00 0.000000000000000000e+00 0.000000000000000000e+00 0.000000000000000000e+00 0.000000000000000000e+00 0.000000000000000000e+00 0.000000000000000000e+00 0.000000000000000000e+00 0.000000000000000000e+00 0.000000000000000000e+00 0.000000000000000000e+00 0.000000000000000000e+00 0.000000000000000000e+00 0.000000000000000000e+00 0.000000000000000000e+00 0.000000000000000000e+00 0.000000000000000000e+00 0.000000000000000000e+00 0.000000000000000000e+00 0.000000000000000000e+00 0.000000000000000000e+00 0.000000000000000000e+00 0.000000000000000000e+00 0.000000000000000000e+00 0.000000000000000000e+00 0.000000000000000000e+00 0.000000000000000000e+00 0.000000000000000000e+00 0.000000000000000000e+00 0.000000000000000000e+00 0.000000000000000000e+00 0.000000000000000000e+00 0.000000000000000000e+00 0.000000000000000000e+00 0.000000000000000000e+00 0.000000000000000000e+00 0.000000000000000000e+00 0.000000000000000000e+00 0.000000000000000000e+00 0.000000000000000000e+00 0.000000000000000000e+00 0.000000000000000000e+00 0.000000000000000000e+00 0.000000000000000000e+00 0.000000000000000000e+00 0.000000000000000000e+00 0.000000000000000000e+00 0.000000000000000000e+00 0.000000000000000000e+00 0.000000000000000000e+00 0.000000000000000000e+00 0.000000000000000000e+00 0.000000000000000000e+00 0.000000000000000000e+00 0.000000000000000000e+00 0.000000000000000000e+00 0.000000000000000000e+00 0.000000000000000000e+00 0.000000000000000000e+00 0.000000000000000000e+00 0.000000000000000000e+00 0.000000000000000000e+00 0.000000000000000000e+00 0.000000000000000000e+00 0.000000000000000000e+00 0.000000000000000000e+00 0.000000000000000000e+00 0.000000000000000000e+00 0.000000000000000000e+00 0.000000000000000000e+00 0.000000000000000000e+00 0.000000000000000000e+00 0.000000000000000000e+00 0.000000000000000000e+00 0.000000000000000000e+00 0.000000000000000000e+00 0.000000000000000000e+00 0.000000000000000000e+00 0.000000000000000000e+00 0.000000000000000000e+00 0.000000000000000000e+00 0.000000000000000000e+00 0.000000000000000000e+00 0.000000000000000000e+00 0.000000000000000000e+00 0.000000000000000000e+00 0.000000000000000000e+00 0.000000000000000000e+00 0.000000000000000000e+00 0.000000000000000000e+00 0.000000000000000000e+00 0.000000000000000000e+00 0.000000000000000000e+00 0.000000000000000000e+00 0.000000000000000000e+00 0.000000000000000000e+00 0.000000000000000000e+00 0.000000000000000000e+00 0.000000000000000000e+00 0.000000000000000000e+00 0.000000000000000000e+00 0.000000000000000000e+00 0.000000000000000000e+00 0.000000000000000000e+00 0.000000000000000000e+00 0.000000000000000000e+00 0.000000000000000000e+00 0.000000000000000000e+00 0.000000000000000000e+00 0.000000000000000000e+00 0.000000000000000000e+00 0.000000000000000000e+00 0.000000000000000000e+00 0.000000000000000000e+00 0.000000000000000000e+00 0.000000000000000000e+00 0.000000000000000000e+00 0.000000000000000000e+00 0.000000000000000000e+00 0.000000000000000000e+00 0.000000000000000000e+00 0.000000000000000000e+00 0.000000000000000000e+00 0.000000000000000000e+00 0.000000000000000000e+00 0.000000000000000000e+00 0.000000000000000000e+00 0.000000000000000000e+00 0.000000000000000000e+00 0.000000000000000000e+00 0.000000000000000000e+00 0.000000000000000000e+00 0.000000000000000000e+00 0.000000000000000000e+00 0.000000000000000000e+00 0.000000000000000000e+00 0.000000000000000000e+00 0.000000000000000000e+00 0.000000000000000000e+00 0.000000000000000000e+00 0.000000000000000000e+00 0.000000000000000000e+00 0.000000000000000000e+00 0.000000000000000000e+00 0.000000000000000000e+00 0.000000000000000000e+00 0.000000000000000000e+00 0.000000000000000000e+00 0.000000000000000000e+00 0.000000000000000000e+00 0.000000000000000000e+00 0.000000000000000000e+00 0.000000000000000000e+00 0.000000000000000000e+00 0.000000000000000000e+00 0.000000000000000000e+00 0.000000000000000000e+00 0.000000000000000000e+00 0.000000000000000000e+00 0.000000000000000000e+00 0.000000000000000000e+00 0.000000000000000000e+00 0.000000000000000000e+00 0.000000000000000000e+00 0.000000000000000000e+00 0.000000000000000000e+00 0.000000000000000000e+00 0.000000000000000000e+00 0.000000000000000000e+00 0.000000000000000000e+00 0.000000000000000000e+00 0.000000000000000000e+00 0.000000000000000000e+00 0.000000000000000000e+00 0.000000000000000000e+00 0.000000000000000000e+00 0.000000000000000000e+00 0.000000000000000000e+00 0.000000000000000000e+00 0.000000000000000000e+00 0.000000000000000000e+00 0.000000000000000000e+00 0.000000000000000000e+00 0.000000000000000000e+00 0.000000000000000000e+00 0.000000000000000000e+00 0.000000000000000000e+00 0.000000000000000000e+00 0.000000000000000000e+00 0.000000000000000000e+00 0.000000000000000000e+00 0.000000000000000000e+00 0.000000000000000000e+00 0.000000000000000000e+00 0.000000000000000000e+00 0.000000000000000000e+00 0.000000000000000000e+00 0.000000000000000000e+00 0.000000000000000000e+00 0.000000000000000000e+00 0.000000000000000000e+00 0.000000000000000000e+00 0.000000000000000000e+00 0.000000000000000000e+00 0.000000000000000000e+00 0.000000000000000000e+00 0.000000000000000000e+00 0.000000000000000000e+00 0.000000000000000000e+00 0.000000000000000000e+00 0.000000000000000000e+00 0.000000000000000000e+00 0.000000000000000000e+00 0.000000000000000000e+00 0.000000000000000000e+00 0.000000000000000000e+00 0.000000000000000000e+00 0.000000000000000000e+00 0.000000000000000000e+00 0.000000000000000000e+00 0.000000000000000000e+00 0.000000000000000000e+00 0.000000000000000000e+00 0.000000000000000000e+00 0.000000000000000000e+00 0.000000000000000000e+00 0.000000000000000000e+00 0.000000000000000000e+00 0.000000000000000000e+00 0.000000000000000000e+00 0.000000000000000000e+00 0.000000000000000000e+00 0.000000000000000000e+00 0.000000000000000000e+00 0.000000000000000000e+00 0.000000000000000000e+00 0.000000000000000000e+00 0.000000000000000000e+00 0.000000000000000000e+00 0.000000000000000000e+00 0.000000000000000000e+00 0.000000000000000000e+00 0.000000000000000000e+00 0.000000000000000000e+00 0.000000000000000000e+00 0.000000000000000000e+00 0.000000000000000000e+00 0.000000000000000000e+00 0.000000000000000000e+00 0.000000000000000000e+00 0.000000000000000000e+00 0.000000000000000000e+00 0.000000000000000000e+00 0.000000000000000000e+00 0.000000000000000000e+00 0.000000000000000000e+00 0.000000000000000000e+00 0.000000000000000000e+00 0.000000000000000000e+00 0.000000000000000000e+00 0.000000000000000000e+00 0.000000000000000000e+00 0.000000000000000000e+00 0.000000000000000000e+00 0.000000000000000000e+00 0.000000000000000000e+00 0.000000000000000000e+00 0.000000000000000000e+00 0.000000000000000000e+00 0.000000000000000000e+00 0.000000000000000000e+00 0.000000000000000000e+00 0.000000000000000000e+00 0.000000000000000000e+00 0.000000000000000000e+00 0.000000000000000000e+00 0.000000000000000000e+00 0.000000000000000000e+00 0.000000000000000000e+00 0.000000000000000000e+00 0.000000000000000000e+00 0.000000000000000000e+00 0.000000000000000000e+00 0.000000000000000000e+00 0.000000000000000000e+00 0.000000000000000000e+00 0.000000000000000000e+00 0.000000000000000000e+00 0.000000000000000000e+00 0.000000000000000000e+00 0.000000000000000000e+00 0.000000000000000000e+00 0.000000000000000000e+00 0.000000000000000000e+00 0.000000000000000000e+00 0.000000000000000000e+00 0.000000000000000000e+00 0.000000000000000000e+00 0.000000000000000000e+00 0.000000000000000000e+00 0.000000000000000000e+00 0.000000000000000000e+00 0.000000000000000000e+00 0.000000000000000000e+00 0.000000000000000000e+00 0.000000000000000000e+00 0.000000000000000000e+00 0.000000000000000000e+00 0.000000000000000000e+00 0.000000000000000000e+00 0.000000000000000000e+00 0.000000000000000000e+00 0.000000000000000000e+00 0.000000000000000000e+00 0.000000000000000000e+00 0.000000000000000000e+00 0.000000000000000000e+00 0.000000000000000000e+00 0.000000000000000000e+00 0.000000000000000000e+00 0.000000000000000000e+00 0.000000000000000000e+00 0.000000000000000000e+00 0.000000000000000000e+00 0.000000000000000000e+00 0.000000000000000000e+00 0.000000000000000000e+00 0.000000000000000000e+00 0.000000000000000000e+00 0.000000000000000000e+00 0.000000000000000000e+00 0.000000000000000000e+00 0.000000000000000000e+00 0.000000000000000000e+00 0.000000000000000000e+00 0.000000000000000000e+00 0.000000000000000000e+00 0.000000000000000000e+00 0.000000000000000000e+00 0.000000000000000000e+00 0.000000000000000000e+00 0.000000000000000000e+00 0.000000000000000000e+00 0.000000000000000000e+00 0.000000000000000000e+00 0.000000000000000000e+00 0.000000000000000000e+00 0.000000000000000000e+00 0.000000000000000000e+00 0.000000000000000000e+00 0.000000000000000000e+00 0.000000000000000000e+00 0.000000000000000000e+00 0.000000000000000000e+00 0.000000000000000000e+00 0.000000000000000000e+00 0.000000000000000000e+00 0.000000000000000000e+00 0.000000000000000000e+00 0.000000000000000000e+00 0.000000000000000000e+00 0.000000000000000000e+00 0.000000000000000000e+00 0.000000000000000000e+00 0.000000000000000000e+00 0.000000000000000000e+00 0.000000000000000000e+00 0.000000000000000000e+00 0.000000000000000000e+00 0.000000000000000000e+00 0.000000000000000000e+00 0.000000000000000000e+00 0.000000000000000000e+00 0.000000000000000000e+00 0.000000000000000000e+00 0.000000000000000000e+00 0.000000000000000000e+00 0.000000000000000000e+00 0.000000000000000000e+00 0.000000000000000000e+00 0.000000000000000000e+00 0.000000000000000000e+00 0.000000000000000000e+00 0.000000000000000000e+00 0.000000000000000000e+00 0.000000000000000000e+00 0.000000000000000000e+00 0.000000000000000000e+00 0.000000000000000000e+00 0.000000000000000000e+00 0.000000000000000000e+00 0.000000000000000000e+00 0.000000000000000000e+00 0.000000000000000000e+00 0.000000000000000000e+00 0.000000000000000000e+00 0.000000000000000000e+00 0.000000000000000000e+00 0.000000000000000000e+00 0.000000000000000000e+00 0.000000000000000000e+00 0.000000000000000000e+00 0.000000000000000000e+00 0.000000000000000000e+00 0.000000000000000000e+00 0.000000000000000000e+00 0.000000000000000000e+00 0.000000000000000000e+00 0.000000000000000000e+00 0.000000000000000000e+00 0.000000000000000000e+00 0.000000000000000000e+00 0.000000000000000000e+00 0.000000000000000000e+00 0.000000000000000000e+00 0.000000000000000000e+00 0.000000000000000000e+00 0.000000000000000000e+00 0.000000000000000000e+00 0.000000000000000000e+00 0.000000000000000000e+00 0.000000000000000000e+00 0.000000000000000000e+00 0.000000000000000000e+00 0.000000000000000000e+00 0.000000000000000000e+00 0.000000000000000000e+00 0.000000000000000000e+00 0.000000000000000000e+00 0.000000000000000000e+00 0.000000000000000000e+00 0.000000000000000000e+00 0.000000000000000000e+00 0.000000000000000000e+00 0.000000000000000000e+00 0.000000000000000000e+00 0.000000000000000000e+00 0.000000000000000000e+00 0.000000000000000000e+00 0.000000000000000000e+00 0.000000000000000000e+00 0.000000000000000000e+00 0.000000000000000000e+00 0.000000000000000000e+00 0.000000000000000000e+00 0.000000000000000000e+00 0.000000000000000000e+00 0.000000000000000000e+00 0.000000000000000000e+00 0.000000000000000000e+00 0.000000000000000000e+00 0.000000000000000000e+00 0.000000000000000000e+00 0.000000000000000000e+00 0.000000000000000000e+00 0.000000000000000000e+00 0.000000000000000000e+00 0.000000000000000000e+00 0.000000000000000000e+00 0.000000000000000000e+00 0.000000000000000000e+00 0.000000000000000000e+00 0.000000000000000000e+00 0.000000000000000000e+00 0.000000000000000000e+00 0.000000000000000000e+00 0.000000000000000000e+00 0.000000000000000000e+00 0.000000000000000000e+00 0.000000000000000000e+00 0.000000000000000000e+00 0.000000000000000000e+00 0.000000000000000000e+00 0.000000000000000000e+00 0.000000000000000000e+00 0.000000000000000000e+00 0.000000000000000000e+00 0.000000000000000000e+00 0.000000000000000000e+00 0.000000000000000000e+00 0.000000000000000000e+00 0.000000000000000000e+00 0.000000000000000000e+00 0.000000000000000000e+00 0.000000000000000000e+00 0.000000000000000000e+00 0.000000000000000000e+00 0.000000000000000000e+00 0.000000000000000000e+00 0.000000000000000000e+00 0.000000000000000000e+00 0.000000000000000000e+00 0.000000000000000000e+00 0.000000000000000000e+00 0.000000000000000000e+00 0.000000000000000000e+00 0.000000000000000000e+00 0.000000000000000000e+00 0.000000000000000000e+00 0.000000000000000000e+00 0.000000000000000000e+00 0.000000000000000000e+00 0.000000000000000000e+00 0.000000000000000000e+00 0.000000000000000000e+00 0.000000000000000000e+00 0.000000000000000000e+00 0.000000000000000000e+00 0.000000000000000000e+00 0.000000000000000000e+00 0.000000000000000000e+00 0.000000000000000000e+00 0.000000000000000000e+00 0.000000000000000000e+00 0.000000000000000000e+00 0.000000000000000000e+00 0.000000000000000000e+00 0.000000000000000000e+00 0.000000000000000000e+00 0.000000000000000000e+00 0.000000000000000000e+00 0.000000000000000000e+00 0.000000000000000000e+00 0.000000000000000000e+00 0.000000000000000000e+00 0.000000000000000000e+00 0.000000000000000000e+00 0.000000000000000000e+00 0.000000000000000000e+00 0.000000000000000000e+00 0.000000000000000000e+00 0.000000000000000000e+00 0.000000000000000000e+00 0.000000000000000000e+00 0.000000000000000000e+00 0.000000000000000000e+00 0.000000000000000000e+00 0.000000000000000000e+00 0.000000000000000000e+00 0.000000000000000000e+00 0.000000000000000000e+00 0.000000000000000000e+00 0.000000000000000000e+00 0.000000000000000000e+00 0.000000000000000000e+00 0.000000000000000000e+00 0.000000000000000000e+00 0.000000000000000000e+00 0.000000000000000000e+00 0.000000000000000000e+00 0.000000000000000000e+00 0.000000000000000000e+00 0.000000000000000000e+00 0.000000000000000000e+00 0.000000000000000000e+00 0.000000000000000000e+00 0.000000000000000000e+00 0.000000000000000000e+00 0.000000000000000000e+00 0.000000000000000000e+00 0.000000000000000000e+00 0.000000000000000000e+00 0.000000000000000000e+00 0.000000000000000000e+00 0.000000000000000000e+00 0.000000000000000000e+00 0.000000000000000000e+00 0.000000000000000000e+00 0.000000000000000000e+00 0.000000000000000000e+00 0.000000000000000000e+00 0.000000000000000000e+00 0.000000000000000000e+00 0.000000000000000000e+00 0.000000000000000000e+00 0.000000000000000000e+00 0.000000000000000000e+00 0.000000000000000000e+00 0.000000000000000000e+00 0.000000000000000000e+00 0.000000000000000000e+00 0.000000000000000000e+00 0.000000000000000000e+00 0.000000000000000000e+00 0.000000000000000000e+00 0.000000000000000000e+00 0.000000000000000000e+00 0.000000000000000000e+00 0.000000000000000000e+00 0.000000000000000000e+00 0.000000000000000000e+00 0.000000000000000000e+00 0.000000000000000000e+00 0.000000000000000000e+00 0.000000000000000000e+00 0.000000000000000000e+00 0.000000000000000000e+00 0.000000000000000000e+00 0.000000000000000000e+00 0.000000000000000000e+00 0.000000000000000000e+00 0.000000000000000000e+00 0.000000000000000000e+00 0.000000000000000000e+00 0.000000000000000000e+00 0.000000000000000000e+00 0.000000000000000000e+00 0.000000000000000000e+00 0.000000000000000000e+00 0.000000000000000000e+00 0.000000000000000000e+00 0.000000000000000000e+00 0.000000000000000000e+00 0.000000000000000000e+00 0.000000000000000000e+00 0.000000000000000000e+00 0.000000000000000000e+00 0.000000000000000000e+00 0.000000000000000000e+00 0.000000000000000000e+00 0.000000000000000000e+00 0.000000000000000000e+00 0.000000000000000000e+00 0.000000000000000000e+00 0.000000000000000000e+00 0.000000000000000000e+00 0.000000000000000000e+00 0.000000000000000000e+00 0.000000000000000000e+00 0.000000000000000000e+00 0.000000000000000000e+00 0.000000000000000000e+00 0.000000000000000000e+00 0.000000000000000000e+00 0.000000000000000000e+00 0.000000000000000000e+00 0.000000000000000000e+00 0.000000000000000000e+00 0.000000000000000000e+00 0.000000000000000000e+00 0.000000000000000000e+00 0.000000000000000000e+00 0.000000000000000000e+00 0.000000000000000000e+00 0.000000000000000000e+00 0.000000000000000000e+00 0.000000000000000000e+00 0.000000000000000000e+00 0.000000000000000000e+00 0.000000000000000000e+00 0.000000000000000000e+00 0.000000000000000000e+00 0.000000000000000000e+00 0.000000000000000000e+00 0.000000000000000000e+00 0.000000000000000000e+00 0.000000000000000000e+00 0.000000000000000000e+00 0.000000000000000000e+00 0.000000000000000000e+00 0.000000000000000000e+00 0.000000000000000000e+00 0.000000000000000000e+00 0.000000000000000000e+00 0.000000000000000000e+00 0.000000000000000000e+00 0.000000000000000000e+00 0.000000000000000000e+00 0.000000000000000000e+00 0.000000000000000000e+00 0.000000000000000000e+00 0.000000000000000000e+00 0.000000000000000000e+00 0.000000000000000000e+00 0.000000000000000000e+00 0.000000000000000000e+00 0.000000000000000000e+00 0.000000000000000000e+00 0.000000000000000000e+00 0.000000000000000000e+00 0.000000000000000000e+00 0.000000000000000000e+00 0.000000000000000000e+00 0.000000000000000000e+00 0.000000000000000000e+00 0.000000000000000000e+00 0.000000000000000000e+00 0.000000000000000000e+00 0.000000000000000000e+00 0.000000000000000000e+00 0.000000000000000000e+00 0.000000000000000000e+00 0.000000000000000000e+00 0.000000000000000000e+00 0.000000000000000000e+00 0.000000000000000000e+00 0.000000000000000000e+00 0.000000000000000000e+00 0.000000000000000000e+00 0.000000000000000000e+00 0.000000000000000000e+00 0.000000000000000000e+00 0.000000000000000000e+00 0.000000000000000000e+00 0.000000000000000000e+00 0.000000000000000000e+00 0.000000000000000000e+00 0.000000000000000000e+00 0.000000000000000000e+00 0.000000000000000000e+00 0.000000000000000000e+00 0.000000000000000000e+00 0.000000000000000000e+00 0.000000000000000000e+00 0.000000000000000000e+00 0.000000000000000000e+00 0.000000000000000000e+00 0.000000000000000000e+00 0.000000000000000000e+00 0.000000000000000000e+00 0.000000000000000000e+00 0.000000000000000000e+00 0.000000000000000000e+00 0.000000000000000000e+00 0.000000000000000000e+00 0.000000000000000000e+00 0.000000000000000000e+00 0.000000000000000000e+00 0.000000000000000000e+00 0.000000000000000000e+00 0.000000000000000000e+00 0.000000000000000000e+00 0.000000000000000000e+00 0.000000000000000000e+00 0.000000000000000000e+00 0.000000000000000000e+00 0.000000000000000000e+00 0.000000000000000000e+00 0.000000000000000000e+00 0.000000000000000000e+00 0.000000000000000000e+00 0.000000000000000000e+00 0.000000000000000000e+00 0.000000000000000000e+00 0.000000000000000000e+00 0.000000000000000000e+00 0.000000000000000000e+00 0.000000000000000000e+00 0.000000000000000000e+00 0.000000000000000000e+00 0.000000000000000000e+00 0.000000000000000000e+00 0.000000000000000000e+00 0.000000000000000000e+00 0.000000000000000000e+00 0.000000000000000000e+00 0.000000000000000000e+00 0.000000000000000000e+00 0.000000000000000000e+00 0.000000000000000000e+00 0.000000000000000000e+00 0.000000000000000000e+00 0.000000000000000000e+00 0.000000000000000000e+00 0.000000000000000000e+00 0.000000000000000000e+00 0.000000000000000000e+00 0.000000000000000000e+00 0.000000000000000000e+00 0.000000000000000000e+00 0.000000000000000000e+00 0.000000000000000000e+00 0.000000000000000000e+00 0.000000000000000000e+00 0.000000000000000000e+00 0.000000000000000000e+00 0.000000000000000000e+00 0.000000000000000000e+00 0.000000000000000000e+00 0.000000000000000000e+00 0.000000000000000000e+00 0.000000000000000000e+00 0.000000000000000000e+00 0.000000000000000000e+00 0.000000000000000000e+00 0.000000000000000000e+00 0.000000000000000000e+00 0.000000000000000000e+00 0.000000000000000000e+00 0.000000000000000000e+00 0.000000000000000000e+00 0.000000000000000000e+00 0.000000000000000000e+00 0.000000000000000000e+00 0.000000000000000000e+00 0.000000000000000000e+00 0.000000000000000000e+00 0.000000000000000000e+00 0.000000000000000000e+00 0.000000000000000000e+00 0.000000000000000000e+00 0.000000000000000000e+00 0.000000000000000000e+00 0.000000000000000000e+00 0.000000000000000000e+00 0.000000000000000000e+00 0.000000000000000000e+00 0.000000000000000000e+00 0.000000000000000000e+00 0.000000000000000000e+00 0.000000000000000000e+00 0.000000000000000000e+00 0.000000000000000000e+00 0.000000000000000000e+00 0.000000000000000000e+00 0.000000000000000000e+00 0.000000000000000000e+00 0.000000000000000000e+00 0.000000000000000000e+00 0.000000000000000000e+00 0.000000000000000000e+00 0.000000000000000000e+00 0.000000000000000000e+00 0.000000000000000000e+00 0.000000000000000000e+00 0.000000000000000000e+00 0.000000000000000000e+00 0.000000000000000000e+00 0.000000000000000000e+00 0.000000000000000000e+00 0.000000000000000000e+00 0.000000000000000000e+00 0.000000000000000000e+00 0.000000000000000000e+00 0.000000000000000000e+00 0.000000000000000000e+00 0.000000000000000000e+00 0.000000000000000000e+00 0.000000000000000000e+00 0.000000000000000000e+00 0.000000000000000000e+00 0.000000000000000000e+00 0.000000000000000000e+00 0.000000000000000000e+00 0.000000000000000000e+00 0.000000000000000000e+00 0.000000000000000000e+00 0.000000000000000000e+00 0.000000000000000000e+00 0.000000000000000000e+00 0.000000000000000000e+00 0.000000000000000000e+00 0.000000000000000000e+00 0.000000000000000000e+00 0.000000000000000000e+00 0.000000000000000000e+00 0.000000000000000000e+00 0.000000000000000000e+00 0.000000000000000000e+00 0.000000000000000000e+00 0.000000000000000000e+00 0.000000000000000000e+00 0.000000000000000000e+00 0.000000000000000000e+00 0.000000000000000000e+00 0.000000000000000000e+00 0.000000000000000000e+00 0.000000000000000000e+00 0.000000000000000000e+00 0.000000000000000000e+00 0.000000000000000000e+00 0.000000000000000000e+00 0.000000000000000000e+00 0.000000000000000000e+00 0.000000000000000000e+00 0.000000000000000000e+00 0.000000000000000000e+00 0.000000000000000000e+00 0.000000000000000000e+00 0.000000000000000000e+00 0.000000000000000000e+00 0.000000000000000000e+00 0.000000000000000000e+00 0.000000000000000000e+00 0.000000000000000000e+00 0.000000000000000000e+00 0.000000000000000000e+00 0.000000000000000000e+00 0.000000000000000000e+00 0.000000000000000000e+00 0.000000000000000000e+00 0.000000000000000000e+00 0.000000000000000000e+00 0.000000000000000000e+00 0.000000000000000000e+00 0.000000000000000000e+00 0.000000000000000000e+00 0.000000000000000000e+00 0.000000000000000000e+00 0.000000000000000000e+00 0.000000000000000000e+00 0.000000000000000000e+00 0.000000000000000000e+00 0.000000000000000000e+00 0.000000000000000000e+00 0.000000000000000000e+00 0.000000000000000000e+00 0.000000000000000000e+00 0.000000000000000000e+00 0.000000000000000000e+00 0.000000000000000000e+00 0.000000000000000000e+00 0.000000000000000000e+00 0.000000000000000000e+00 0.000000000000000000e+00 0.000000000000000000e+00 0.000000000000000000e+00 0.000000000000000000e+00 0.000000000000000000e+00 0.000000000000000000e+00 0.000000000000000000e+00 0.000000000000000000e+00 0.000000000000000000e+00 0.000000000000000000e+00 0.000000000000000000e+00 0.000000000000000000e+00 0.000000000000000000e+00 0.000000000000000000e+00 0.000000000000000000e+00 0.000000000000000000e+00 0.000000000000000000e+00 0.000000000000000000e+00 0.000000000000000000e+00 0.000000000000000000e+00 0.000000000000000000e+00 0.000000000000000000e+00 0.000000000000000000e+00 0.000000000000000000e+00 0.000000000000000000e+00 0.000000000000000000e+00 0.000000000000000000e+00 0.000000000000000000e+00 0.000000000000000000e+00 0.000000000000000000e+00 0.000000000000000000e+00 0.000000000000000000e+00 0.000000000000000000e+00 0.000000000000000000e+00 0.000000000000000000e+00 0.000000000000000000e+00 0.000000000000000000e+00 0.000000000000000000e+00 0.000000000000000000e+00 0.000000000000000000e+00 0.000000000000000000e+00 0.000000000000000000e+00 0.000000000000000000e+00 0.000000000000000000e+00 0.000000000000000000e+00 0.000000000000000000e+00 0.000000000000000000e+00 0.000000000000000000e+00 0.000000000000000000e+00 0.000000000000000000e+00 0.000000000000000000e+00 0.000000000000000000e+00 0.000000000000000000e+00 0.000000000000000000e+00 0.000000000000000000e+00 0.000000000000000000e+00 0.000000000000000000e+00 0.000000000000000000e+00 0.000000000000000000e+00 0.000000000000000000e+00 0.000000000000000000e+00 0.000000000000000000e+00 0.000000000000000000e+00 0.000000000000000000e+00 0.000000000000000000e+00 0.000000000000000000e+00 0.000000000000000000e+00 0.000000000000000000e+00 0.000000000000000000e+00 0.000000000000000000e+00 0.000000000000000000e+00 0.000000000000000000e+00 0.000000000000000000e+00 0.000000000000000000e+00 0.000000000000000000e+00 0.000000000000000000e+00 0.000000000000000000e+00 0.000000000000000000e+00 0.000000000000000000e+00 0.000000000000000000e+00 0.000000000000000000e+00 0.000000000000000000e+00 0.000000000000000000e+00 0.000000000000000000e+00 0.000000000000000000e+00 0.000000000000000000e+00 0.000000000000000000e+00 0.000000000000000000e+00 0.000000000000000000e+00 0.000000000000000000e+00 0.000000000000000000e+00 0.000000000000000000e+00 0.000000000000000000e+00 0.000000000000000000e+00 0.000000000000000000e+00 0.000000000000000000e+00 0.000000000000000000e+00 0.000000000000000000e+00 0.000000000000000000e+00 0.000000000000000000e+00 0.000000000000000000e+00 0.000000000000000000e+00 0.000000000000000000e+00 0.000000000000000000e+00 0.000000000000000000e+00 0.000000000000000000e+00 0.000000000000000000e+00 0.000000000000000000e+00 0.000000000000000000e+00 0.000000000000000000e+00 0.000000000000000000e+00 0.000000000000000000e+00 0.000000000000000000e+00 0.000000000000000000e+00 0.000000000000000000e+00 0.000000000000000000e+00 0.000000000000000000e+00 0.000000000000000000e+00 0.000000000000000000e+00 0.000000000000000000e+00 0.000000000000000000e+00 0.000000000000000000e+00 0.000000000000000000e+00 0.000000000000000000e+00 0.000000000000000000e+00 0.000000000000000000e+00 0.000000000000000000e+00 0.000000000000000000e+00 0.000000000000000000e+00 0.000000000000000000e+00 0.000000000000000000e+00 0.000000000000000000e+00 0.000000000000000000e+00 0.000000000000000000e+00 0.000000000000000000e+00 0.000000000000000000e+00 0.000000000000000000e+00 0.000000000000000000e+00 0.000000000000000000e+00 0.000000000000000000e+00 0.000000000000000000e+00 0.000000000000000000e+00 0.000000000000000000e+00 0.000000000000000000e+00 0.000000000000000000e+00 0.000000000000000000e+00 0.000000000000000000e+00 0.000000000000000000e+00 0.000000000000000000e+00 0.000000000000000000e+00 0.000000000000000000e+00 0.000000000000000000e+00 0.000000000000000000e+00 0.000000000000000000e+00 0.000000000000000000e+00 0.000000000000000000e+00 0.000000000000000000e+00 0.000000000000000000e+00 0.000000000000000000e+00 0.000000000000000000e+00 0.000000000000000000e+00 0.000000000000000000e+00 0.000000000000000000e+00 0.000000000000000000e+00 0.000000000000000000e+00 0.000000000000000000e+00 0.000000000000000000e+00 0.000000000000000000e+00 0.000000000000000000e+00 0.000000000000000000e+00 0.000000000000000000e+00 0.000000000000000000e+00 0.000000000000000000e+00 0.000000000000000000e+00 0.000000000000000000e+00 0.000000000000000000e+00 0.000000000000000000e+00 0.000000000000000000e+00 0.000000000000000000e+00 0.000000000000000000e+00 0.000000000000000000e+00 0.000000000000000000e+00 0.000000000000000000e+00 0.000000000000000000e+00 0.000000000000000000e+00 0.000000000000000000e+00 0.000000000000000000e+00 0.000000000000000000e+00 0.000000000000000000e+00 0.000000000000000000e+00 0.000000000000000000e+00 0.000000000000000000e+00 0.000000000000000000e+00 0.000000000000000000e+00 0.000000000000000000e+00 0.000000000000000000e+00 0.000000000000000000e+00 0.000000000000000000e+00 0.000000000000000000e+00 0.000000000000000000e+00 0.000000000000000000e+00 0.000000000000000000e+00 0.000000000000000000e+00 0.000000000000000000e+00 0.000000000000000000e+00 0.000000000000000000e+00 0.000000000000000000e+00 0.000000000000000000e+00 0.000000000000000000e+00 0.000000000000000000e+00 0.000000000000000000e+00 0.000000000000000000e+00 0.000000000000000000e+00 0.000000000000000000e+00 0.000000000000000000e+00 0.000000000000000000e+00 0.000000000000000000e+00 0.000000000000000000e+00 0.000000000000000000e+00 0.000000000000000000e+00 0.000000000000000000e+00 0.000000000000000000e+00 0.000000000000000000e+00 0.000000000000000000e+00 0.000000000000000000e+00 0.000000000000000000e+00 0.000000000000000000e+00 0.000000000000000000e+00 0.000000000000000000e+00 0.000000000000000000e+00 0.000000000000000000e+00 0.000000000000000000e+00 0.000000000000000000e+00 0.000000000000000000e+00 0.000000000000000000e+00 0.000000000000000000e+00 0.000000000000000000e+00 0.000000000000000000e+00 0.000000000000000000e+00 0.000000000000000000e+00 0.000000000000000000e+00 0.000000000000000000e+00 0.000000000000000000e+00 0.000000000000000000e+00 0.000000000000000000e+00 0.000000000000000000e+00 0.000000000000000000e+00 0.000000000000000000e+00 0.000000000000000000e+00 0.000000000000000000e+00 0.000000000000000000e+00 0.000000000000000000e+00 0.000000000000000000e+00 0.000000000000000000e+00 0.000000000000000000e+00 0.000000000000000000e+00 0.000000000000000000e+00 0.000000000000000000e+00 0.000000000000000000e+00 0.000000000000000000e+00 0.000000000000000000e+00 0.000000000000000000e+00 0.000000000000000000e+00 0.000000000000000000e+00 0.000000000000000000e+00 0.000000000000000000e+00 0.000000000000000000e+00 0.000000000000000000e+00 0.000000000000000000e+00 0.000000000000000000e+00 0.000000000000000000e+00 0.000000000000000000e+00 0.000000000000000000e+00 0.000000000000000000e+00 0.000000000000000000e+00 0.000000000000000000e+00 0.000000000000000000e+00 0.000000000000000000e+00 0.000000000000000000e+00 0.000000000000000000e+00 0.000000000000000000e+00 0.000000000000000000e+00 0.000000000000000000e+00 0.000000000000000000e+00 0.000000000000000000e+00 0.000000000000000000e+00 0.000000000000000000e+00 0.000000000000000000e+00 0.000000000000000000e+00 0.000000000000000000e+00 0.000000000000000000e+00 0.000000000000000000e+00 0.000000000000000000e+00 0.000000000000000000e+00 0.000000000000000000e+00 0.000000000000000000e+00 0.000000000000000000e+00 0.000000000000000000e+00 0.000000000000000000e+00 0.000000000000000000e+00 0.000000000000000000e+00 0.000000000000000000e+00 0.000000000000000000e+00 0.000000000000000000e+00 0.000000000000000000e+00 0.000000000000000000e+00 0.000000000000000000e+00 0.000000000000000000e+00 0.000000000000000000e+00 0.000000000000000000e+00 0.000000000000000000e+00 0.000000000000000000e+00 0.000000000000000000e+00 0.000000000000000000e+00 0.000000000000000000e+00 0.000000000000000000e+00 0.000000000000000000e+00 0.000000000000000000e+00 0.000000000000000000e+00 0.000000000000000000e+00 0.000000000000000000e+00 0.000000000000000000e+00 0.000000000000000000e+00 0.000000000000000000e+00 0.000000000000000000e+00 0.000000000000000000e+00 0.000000000000000000e+00 0.000000000000000000e+00 0.000000000000000000e+00 0.000000000000000000e+00 0.000000000000000000e+00 0.000000000000000000e+00 0.000000000000000000e+00 0.000000000000000000e+00 0.000000000000000000e+00 0.000000000000000000e+00 0.000000000000000000e+00 0.000000000000000000e+00 0.000000000000000000e+00 0.000000000000000000e+00 0.000000000000000000e+00 0.000000000000000000e+00 0.000000000000000000e+00 0.000000000000000000e+00 0.000000000000000000e+00 0.000000000000000000e+00 0.000000000000000000e+00 0.000000000000000000e+00 0.000000000000000000e+00 0.000000000000000000e+00 0.000000000000000000e+00 0.000000000000000000e+00 0.000000000000000000e+00 0.000000000000000000e+00 0.000000000000000000e+00 0.000000000000000000e+00 0.000000000000000000e+00 0.000000000000000000e+00 0.000000000000000000e+00 0.000000000000000000e+00 0.000000000000000000e+00 0.000000000000000000e+00 0.000000000000000000e+00 0.000000000000000000e+00 0.000000000000000000e+00 0.000000000000000000e+00 0.000000000000000000e+00 0.000000000000000000e+00 0.000000000000000000e+00 0.000000000000000000e+00 0.000000000000000000e+00 0.000000000000000000e+00 0.000000000000000000e+00 0.000000000000000000e+00 0.000000000000000000e+00 0.000000000000000000e+00 0.000000000000000000e+00 0.000000000000000000e+00 0.000000000000000000e+00 0.000000000000000000e+00 0.000000000000000000e+00 0.000000000000000000e+00 0.000000000000000000e+00 0.000000000000000000e+00 0.000000000000000000e+00 0.000000000000000000e+00 0.000000000000000000e+00 0.000000000000000000e+00 0.000000000000000000e+00 0.000000000000000000e+00 0.000000000000000000e+00 0.000000000000000000e+00 0.000000000000000000e+00 0.000000000000000000e+00 0.000000000000000000e+00 0.000000000000000000e+00 0.000000000000000000e+00 0.000000000000000000e+00 0.000000000000000000e+00 0.000000000000000000e+00 0.000000000000000000e+00 0.000000000000000000e+00 0.000000000000000000e+00 0.000000000000000000e+00 0.000000000000000000e+00 0.000000000000000000e+00 0.000000000000000000e+00 0.000000000000000000e+00 0.000000000000000000e+00 0.000000000000000000e+00 0.000000000000000000e+00 0.000000000000000000e+00 0.000000000000000000e+00 0.000000000000000000e+00 0.000000000000000000e+00 0.000000000000000000e+00 0.000000000000000000e+00 0.000000000000000000e+00 0.000000000000000000e+00 0.000000000000000000e+00 0.000000000000000000e+00 0.000000000000000000e+00 0.000000000000000000e+00 0.000000000000000000e+00 0.000000000000000000e+00 0.000000000000000000e+00 0.000000000000000000e+00 0.000000000000000000e+00 0.000000000000000000e+00 0.000000000000000000e+00 0.000000000000000000e+00 0.000000000000000000e+00 0.000000000000000000e+00 0.000000000000000000e+00 0.000000000000000000e+00 0.000000000000000000e+00 0.000000000000000000e+00 0.000000000000000000e+00 0.000000000000000000e+00 0.000000000000000000e+00 0.000000000000000000e+00 0.000000000000000000e+00 0.000000000000000000e+00 0.000000000000000000e+00 0.000000000000000000e+00 0.000000000000000000e+00 0.000000000000000000e+00 0.000000000000000000e+00 0.000000000000000000e+00 0.000000000000000000e+00 0.000000000000000000e+00 0.000000000000000000e+00 0.000000000000000000e+00 0.000000000000000000e+00 0.000000000000000000e+00 0.000000000000000000e+00 0.000000000000000000e+00 0.000000000000000000e+00 0.000000000000000000e+00 0.000000000000000000e+00 0.000000000000000000e+00 0.000000000000000000e+00 0.000000000000000000e+00 0.000000000000000000e+00 0.000000000000000000e+00 0.000000000000000000e+00 0.000000000000000000e+00 0.000000000000000000e+00 0.000000000000000000e+00 0.000000000000000000e+00 0.000000000000000000e+00 0.000000000000000000e+00 0.000000000000000000e+00 0.000000000000000000e+00 0.000000000000000000e+00 0.000000000000000000e+00 0.000000000000000000e+00 0.000000000000000000e+00 0.000000000000000000e+00 0.000000000000000000e+00 0.000000000000000000e+00 0.000000000000000000e+00 0.000000000000000000e+00 0.000000000000000000e+00 0.000000000000000000e+00 0.000000000000000000e+00 0.000000000000000000e+00 0.000000000000000000e+00 0.000000000000000000e+00 0.000000000000000000e+00 0.000000000000000000e+00 0.000000000000000000e+00 0.000000000000000000e+00 0.000000000000000000e+00 0.000000000000000000e+00 0.000000000000000000e+00 0.000000000000000000e+00 0.000000000000000000e+00 0.000000000000000000e+00 0.000000000000000000e+00 0.000000000000000000e+00 0.000000000000000000e+00 0.000000000000000000e+00 0.000000000000000000e+00 0.000000000000000000e+00 0.000000000000000000e+00 0.000000000000000000e+00 0.000000000000000000e+00 0.000000000000000000e+00 0.000000000000000000e+00 0.000000000000000000e+00 0.000000000000000000e+00 0.000000000000000000e+00 0.000000000000000000e+00 0.000000000000000000e+00 0.000000000000000000e+00 0.000000000000000000e+00 0.000000000000000000e+00 0.000000000000000000e+00 0.000000000000000000e+00 0.000000000000000000e+00 0.000000000000000000e+00 0.000000000000000000e+00 0.000000000000000000e+00 0.000000000000000000e+00 0.000000000000000000e+00 0.000000000000000000e+00 0.000000000000000000e+00 0.000000000000000000e+00 0.000000000000000000e+00 0.000000000000000000e+00 0.000000000000000000e+00 0.000000000000000000e+00 0.000000000000000000e+00 0.000000000000000000e+00 0.000000000000000000e+00 0.000000000000000000e+00 0.000000000000000000e+00 0.000000000000000000e+00 0.000000000000000000e+00 0.000000000000000000e+00 0.000000000000000000e+00 0.000000000000000000e+00 0.000000000000000000e+00 0.000000000000000000e+00 0.000000000000000000e+00 0.000000000000000000e+00 0.000000000000000000e+00 0.000000000000000000e+00 0.000000000000000000e+00 0.000000000000000000e+00 0.000000000000000000e+00 0.000000000000000000e+00 0.000000000000000000e+00 0.000000000000000000e+00 0.000000000000000000e+00 0.000000000000000000e+00 0.000000000000000000e+00 0.000000000000000000e+00 0.000000000000000000e+00 0.000000000000000000e+00 0.000000000000000000e+00 0.000000000000000000e+00 0.000000000000000000e+00 0.000000000000000000e+00 0.000000000000000000e+00 0.000000000000000000e+00 0.000000000000000000e+00 0.000000000000000000e+00 0.000000000000000000e+00 0.000000000000000000e+00 0.000000000000000000e+00 0.000000000000000000e+00 0.000000000000000000e+00 0.000000000000000000e+00 0.000000000000000000e+00 0.000000000000000000e+00 0.000000000000000000e+00 0.000000000000000000e+00 0.000000000000000000e+00 0.000000000000000000e+00 0.000000000000000000e+00 0.000000000000000000e+00 0.000000000000000000e+00 0.000000000000000000e+00 0.000000000000000000e+00 0.000000000000000000e+00 0.000000000000000000e+00 0.000000000000000000e+00 0.000000000000000000e+00 0.000000000000000000e+00 0.000000000000000000e+00 0.000000000000000000e+00 0.000000000000000000e+00 0.000000000000000000e+00 0.000000000000000000e+00 0.000000000000000000e+00 0.000000000000000000e+00 0.000000000000000000e+00 0.000000000000000000e+00 0.000000000000000000e+00 0.000000000000000000e+00 0.000000000000000000e+00 0.000000000000000000e+00 0.000000000000000000e+00 0.000000000000000000e+00 0.000000000000000000e+00 0.000000000000000000e+00 0.000000000000000000e+00 0.000000000000000000e+00 0.000000000000000000e+00 0.000000000000000000e+00 0.000000000000000000e+00 0.000000000000000000e+00 0.000000000000000000e+00 0.000000000000000000e+00 0.000000000000000000e+00 0.000000000000000000e+00 0.000000000000000000e+00 0.000000000000000000e+00 0.000000000000000000e+00 0.000000000000000000e+00 0.000000000000000000e+00 0.000000000000000000e+00 0.000000000000000000e+00 0.000000000000000000e+00 0.000000000000000000e+00 0.000000000000000000e+00 0.000000000000000000e+00 0.000000000000000000e+00 0.000000000000000000e+00 0.000000000000000000e+00 0.000000000000000000e+00 0.000000000000000000e+00 0.000000000000000000e+00 0.000000000000000000e+00 0.000000000000000000e+00 0.000000000000000000e+00 0.000000000000000000e+00 0.000000000000000000e+00 0.000000000000000000e+00 0.000000000000000000e+00 0.000000000000000000e+00 0.000000000000000000e+00 0.000000000000000000e+00 0.000000000000000000e+00 0.000000000000000000e+00 0.000000000000000000e+00 0.000000000000000000e+00 0.000000000000000000e+00 0.000000000000000000e+00 0.000000000000000000e+00 0.000000000000000000e+00 0.000000000000000000e+00 0.000000000000000000e+00 0.000000000000000000e+00 0.000000000000000000e+00 0.000000000000000000e+00 0.000000000000000000e+00 0.000000000000000000e+00 0.000000000000000000e+00 0.000000000000000000e+00 0.000000000000000000e+00 0.000000000000000000e+00 0.000000000000000000e+00 0.000000000000000000e+00 0.000000000000000000e+00 0.000000000000000000e+00 0.000000000000000000e+00 0.000000000000000000e+00 0.000000000000000000e+00 0.000000000000000000e+00 0.000000000000000000e+00 0.000000000000000000e+00 0.000000000000000000e+00 0.000000000000000000e+00 0.000000000000000000e+00 0.000000000000000000e+00 0.000000000000000000e+00 0.000000000000000000e+00 0.000000000000000000e+00 0.000000000000000000e+00 0.000000000000000000e+00 0.000000000000000000e+00 0.000000000000000000e+00 0.000000000000000000e+00 0.000000000000000000e+00 0.000000000000000000e+00 0.000000000000000000e+00 0.000000000000000000e+00 0.000000000000000000e+00 0.000000000000000000e+00 0.000000000000000000e+00 0.000000000000000000e+00 0.000000000000000000e+00 0.000000000000000000e+00 0.000000000000000000e+00 0.000000000000000000e+00 0.000000000000000000e+00 0.000000000000000000e+00 0.000000000000000000e+00 0.000000000000000000e+00 0.000000000000000000e+00 0.000000000000000000e+00 0.000000000000000000e+00 0.000000000000000000e+00 0.000000000000000000e+00 0.000000000000000000e+00 0.000000000000000000e+00 0.000000000000000000e+00 0.000000000000000000e+00 0.000000000000000000e+00 0.000000000000000000e+00 0.000000000000000000e+00 0.000000000000000000e+00 0.000000000000000000e+00 0.000000000000000000e+00 0.000000000000000000e+00 0.000000000000000000e+00 0.000000000000000000e+00 0.000000000000000000e+00 0.000000000000000000e+00 0.000000000000000000e+00 0.000000000000000000e+00 0.000000000000000000e+00 0.000000000000000000e+00 0.000000000000000000e+00 0.000000000000000000e+00 0.000000000000000000e+00 0.000000000000000000e+00 0.000000000000000000e+00 0.000000000000000000e+00 0.000000000000000000e+00 0.000000000000000000e+00 0.000000000000000000e+00 0.000000000000000000e+00 0.000000000000000000e+00 0.000000000000000000e+00 0.000000000000000000e+00 0.000000000000000000e+00 0.000000000000000000e+00 0.000000000000000000e+00 0.000000000000000000e+00 0.000000000000000000e+00 0.000000000000000000e+00 0.000000000000000000e+00 0.000000000000000000e+00 0.000000000000000000e+00 0.000000000000000000e+00 0.000000000000000000e+00 0.000000000000000000e+00 0.000000000000000000e+00 0.000000000000000000e+00 0.000000000000000000e+00 0.000000000000000000e+00 0.000000000000000000e+00 0.000000000000000000e+00 0.000000000000000000e+00 0.000000000000000000e+00 0.000000000000000000e+00 0.000000000000000000e+00 0.000000000000000000e+00 0.000000000000000000e+00 0.000000000000000000e+00 0.000000000000000000e+00 0.000000000000000000e+00 0.000000000000000000e+00 0.000000000000000000e+00 0.000000000000000000e+00 0.000000000000000000e+00 0.000000000000000000e+00 0.000000000000000000e+00 0.000000000000000000e+00 0.000000000000000000e+00 0.000000000000000000e+00 0.000000000000000000e+00 0.000000000000000000e+00 0.000000000000000000e+00 0.000000000000000000e+00 0.000000000000000000e+00 0.000000000000000000e+00 0.000000000000000000e+00 0.000000000000000000e+00 0.000000000000000000e+00 0.000000000000000000e+00 0.000000000000000000e+00 0.000000000000000000e+00 0.000000000000000000e+00 0.000000000000000000e+00 0.000000000000000000e+00 0.000000000000000000e+00 0.000000000000000000e+00 0.000000000000000000e+00 0.000000000000000000e+00 0.000000000000000000e+00 0.000000000000000000e+00 0.000000000000000000e+00 0.000000000000000000e+00 0.000000000000000000e+00 0.000000000000000000e+00 0.000000000000000000e+00 0.000000000000000000e+00 0.000000000000000000e+00 0.000000000000000000e+00 0.000000000000000000e+00 0.000000000000000000e+00 0.000000000000000000e+00 0.000000000000000000e+00 0.000000000000000000e+00 0.000000000000000000e+00 0.000000000000000000e+00 0.000000000000000000e+00 0.000000000000000000e+00 0.000000000000000000e+00 0.000000000000000000e+00 0.000000000000000000e+00 0.000000000000000000e+00 0.000000000000000000e+00 0.000000000000000000e+00 0.000000000000000000e+00 0.000000000000000000e+00 0.000000000000000000e+00 0.000000000000000000e+00 0.000000000000000000e+00 0.000000000000000000e+00 0.000000000000000000e+00 0.000000000000000000e+00 0.000000000000000000e+00 0.000000000000000000e+00 0.000000000000000000e+00 0.000000000000000000e+00 0.000000000000000000e+00 0.000000000000000000e+00 0.000000000000000000e+00 0.000000000000000000e+00 0.000000000000000000e+00 0.000000000000000000e+00 0.000000000000000000e+00 0.000000000000000000e+00 0.000000000000000000e+00 0.000000000000000000e+00 0.000000000000000000e+00 0.000000000000000000e+00 0.000000000000000000e+00 0.000000000000000000e+00 0.000000000000000000e+00 0.000000000000000000e+00 0.000000000000000000e+00 0.000000000000000000e+00 0.000000000000000000e+00 0.000000000000000000e+00 0.000000000000000000e+00 0.000000000000000000e+00 0.000000000000000000e+00 0.000000000000000000e+00 0.000000000000000000e+00 0.000000000000000000e+00 0.000000000000000000e+00 0.000000000000000000e+00 0.000000000000000000e+00 0.000000000000000000e+00 0.000000000000000000e+00 0.000000000000000000e+00 0.000000000000000000e+00 0.000000000000000000e+00 0.000000000000000000e+00 0.000000000000000000e+00 0.000000000000000000e+00 0.000000000000000000e+00 0.000000000000000000e+00 0.000000000000000000e+00 0.000000000000000000e+00 0.000000000000000000e+00 0.000000000000000000e+00 0.000000000000000000e+00 0.000000000000000000e+00 0.000000000000000000e+00 0.000000000000000000e+00 0.000000000000000000e+00 0.000000000000000000e+00 0.000000000000000000e+00 0.000000000000000000e+00 0.000000000000000000e+00 0.000000000000000000e+00 0.000000000000000000e+00 0.000000000000000000e+00 0.000000000000000000e+00 0.000000000000000000e+00 0.000000000000000000e+00 0.000000000000000000e+00 0.000000000000000000e+00 0.000000000000000000e+00 0.000000000000000000e+00 0.000000000000000000e+00 0.000000000000000000e+00 0.000000000000000000e+00 0.000000000000000000e+00 0.000000000000000000e+00 0.000000000000000000e+00 0.000000000000000000e+00 0.000000000000000000e+00 0.000000000000000000e+00 0.000000000000000000e+00 0.000000000000000000e+00 0.000000000000000000e+00 0.000000000000000000e+00 0.000000000000000000e+00 0.000000000000000000e+00 0.000000000000000000e+00 0.000000000000000000e+00 0.000000000000000000e+00 0.000000000000000000e+00 0.000000000000000000e+00 0.000000000000000000e+00 0.000000000000000000e+00 0.000000000000000000e+00 0.000000000000000000e+00 0.000000000000000000e+00 0.000000000000000000e+00 0.000000000000000000e+00 0.000000000000000000e+00 0.000000000000000000e+00 0.000000000000000000e+00 0.000000000000000000e+00 0.000000000000000000e+00 0.000000000000000000e+00 0.000000000000000000e+00 0.000000000000000000e+00 0.000000000000000000e+00 0.000000000000000000e+00 0.000000000000000000e+00 0.000000000000000000e+00 0.000000000000000000e+00 0.000000000000000000e+00 0.000000000000000000e+00 0.000000000000000000e+00 0.000000000000000000e+00 0.000000000000000000e+00 0.000000000000000000e+00 0.000000000000000000e+00 0.000000000000000000e+00 0.000000000000000000e+00 0.000000000000000000e+00 0.000000000000000000e+00 0.000000000000000000e+00 0.000000000000000000e+00 0.000000000000000000e+00 0.000000000000000000e+00 0.000000000000000000e+00 0.000000000000000000e+00 0.000000000000000000e+00 0.000000000000000000e+00 0.000000000000000000e+00 0.000000000000000000e+00 0.000000000000000000e+00 0.000000000000000000e+00 0.000000000000000000e+00 0.000000000000000000e+00 0.000000000000000000e+00 0.000000000000000000e+00 0.000000000000000000e+00 0.000000000000000000e+00 0.000000000000000000e+00 0.000000000000000000e+00 0.000000000000000000e+00 0.000000000000000000e+00 0.000000000000000000e+00 0.000000000000000000e+00 0.000000000000000000e+00 0.000000000000000000e+00 0.000000000000000000e+00 0.000000000000000000e+00 0.000000000000000000e+00 0.000000000000000000e+00 0.000000000000000000e+00 0.000000000000000000e+00 0.000000000000000000e+00 0.000000000000000000e+00 0.000000000000000000e+00 0.000000000000000000e+00 0.000000000000000000e+00 0.000000000000000000e+00 0.000000000000000000e+00 0.000000000000000000e+00 0.000000000000000000e+00 0.000000000000000000e+00 0.000000000000000000e+00 0.000000000000000000e+00 0.000000000000000000e+00 0.000000000000000000e+00 0.000000000000000000e+00 0.000000000000000000e+00 0.000000000000000000e+00 0.000000000000000000e+00 0.000000000000000000e+00 0.000000000000000000e+00 0.000000000000000000e+00 0.000000000000000000e+00 0.000000000000000000e+00 0.000000000000000000e+00 0.000000000000000000e+00 0.000000000000000000e+00 0.000000000000000000e+00 0.000000000000000000e+00 0.000000000000000000e+00 0.000000000000000000e+00 0.000000000000000000e+00 0.000000000000000000e+00 0.000000000000000000e+00 0.000000000000000000e+00 0.000000000000000000e+00 0.000000000000000000e+00 0.000000000000000000e+00 0.000000000000000000e+00 0.000000000000000000e+00 0.000000000000000000e+00 0.000000000000000000e+00 0.000000000000000000e+00 0.000000000000000000e+00 0.000000000000000000e+00 0.000000000000000000e+00 0.000000000000000000e+00 0.000000000000000000e+00 0.000000000000000000e+00 0.000000000000000000e+00 0.000000000000000000e+00 0.000000000000000000e+00 0.000000000000000000e+00 0.000000000000000000e+00 0.000000000000000000e+00 0.000000000000000000e+00 0.000000000000000000e+00 0.000000000000000000e+00 0.000000000000000000e+00 0.000000000000000000e+00 0.000000000000000000e+00 0.000000000000000000e+00 0.000000000000000000e+00 0.000000000000000000e+00 0.000000000000000000e+00 0.000000000000000000e+00 0.000000000000000000e+00 0.000000000000000000e+00 0.000000000000000000e+00 0.000000000000000000e+00 0.000000000000000000e+00 0.000000000000000000e+00 0.000000000000000000e+00 0.000000000000000000e+00 0.000000000000000000e+00 0.000000000000000000e+00 0.000000000000000000e+00 0.000000000000000000e+00 0.000000000000000000e+00 0.000000000000000000e+00 0.000000000000000000e+00 0.000000000000000000e+00 0.000000000000000000e+00 0.000000000000000000e+00 0.000000000000000000e+00 0.000000000000000000e+00 0.000000000000000000e+00 0.000000000000000000e+00 0.000000000000000000e+00 0.000000000000000000e+00 0.000000000000000000e+00 0.000000000000000000e+00 0.000000000000000000e+00 0.000000000000000000e+00 0.000000000000000000e+00 0.000000000000000000e+00 0.000000000000000000e+00 0.000000000000000000e+00 0.000000000000000000e+00 0.000000000000000000e+00 0.000000000000000000e+00 0.000000000000000000e+00 0.000000000000000000e+00 0.000000000000000000e+00 0.000000000000000000e+00 0.000000000000000000e+00 0.000000000000000000e+00 0.000000000000000000e+00 0.000000000000000000e+00 0.000000000000000000e+00 0.000000000000000000e+00 0.000000000000000000e+00 0.000000000000000000e+00 0.000000000000000000e+00 0.000000000000000000e+00 0.000000000000000000e+00 0.000000000000000000e+00 0.000000000000000000e+00 0.000000000000000000e+00 0.000000000000000000e+00 0.000000000000000000e+00 0.000000000000000000e+00 0.000000000000000000e+00 0.000000000000000000e+00 0.000000000000000000e+00 0.000000000000000000e+00 0.000000000000000000e+00 0.000000000000000000e+00 0.000000000000000000e+00 0.000000000000000000e+00 0.000000000000000000e+00 0.000000000000000000e+00 0.000000000000000000e+00 0.000000000000000000e+00 0.000000000000000000e+00 0.000000000000000000e+00 0.000000000000000000e+00 0.000000000000000000e+00 0.000000000000000000e+00 0.000000000000000000e+00 0.000000000000000000e+00 0.000000000000000000e+00 0.000000000000000000e+00 0.000000000000000000e+00 0.000000000000000000e+00 0.000000000000000000e+00 0.000000000000000000e+00 0.000000000000000000e+00 0.000000000000000000e+00 0.000000000000000000e+00 0.000000000000000000e+00 0.000000000000000000e+00 0.000000000000000000e+00 0.000000000000000000e+00 0.000000000000000000e+00 0.000000000000000000e+00 0.000000000000000000e+00 0.000000000000000000e+00 0.000000000000000000e+00 0.000000000000000000e+00 0.000000000000000000e+00 0.000000000000000000e+00 0.000000000000000000e+00 0.000000000000000000e+00 0.000000000000000000e+00 0.000000000000000000e+00 0.000000000000000000e+00 0.000000000000000000e+00 0.000000000000000000e+00 0.000000000000000000e+00 0.000000000000000000e+00 0.000000000000000000e+00 0.000000000000000000e+00 0.000000000000000000e+00 0.000000000000000000e+00 0.000000000000000000e+00 0.000000000000000000e+00 0.000000000000000000e+00 0.000000000000000000e+00 0.000000000000000000e+00 0.000000000000000000e+00 0.000000000000000000e+00 0.000000000000000000e+00 0.000000000000000000e+00 0.000000000000000000e+00 0.000000000000000000e+00 0.000000000000000000e+00 0.000000000000000000e+00 0.000000000000000000e+00 0.000000000000000000e+00 0.000000000000000000e+00 0.000000000000000000e+00 0.000000000000000000e+00 0.000000000000000000e+00 0.000000000000000000e+00 0.000000000000000000e+00 0.000000000000000000e+00 0.000000000000000000e+00 0.000000000000000000e+00 0.000000000000000000e+00 0.000000000000000000e+00 0.000000000000000000e+00 0.000000000000000000e+00 0.000000000000000000e+00 0.000000000000000000e+00 0.000000000000000000e+00 0.000000000000000000e+00 0.000000000000000000e+00 0.000000000000000000e+00 0.000000000000000000e+00 0.000000000000000000e+00 0.000000000000000000e+00 0.000000000000000000e+00 0.000000000000000000e+00 0.000000000000000000e+00 0.000000000000000000e+00 0.000000000000000000e+00 0.000000000000000000e+00 0.000000000000000000e+00 0.000000000000000000e+00 0.000000000000000000e+00 0.000000000000000000e+00 0.000000000000000000e+00 0.000000000000000000e+00 0.000000000000000000e+00 0.000000000000000000e+00 0.000000000000000000e+00 0.000000000000000000e+00 0.000000000000000000e+00 0.000000000000000000e+00 0.000000000000000000e+00 0.000000000000000000e+00 0.000000000000000000e+00 0.000000000000000000e+00 0.000000000000000000e+00 0.000000000000000000e+00 0.000000000000000000e+00 0.000000000000000000e+00 0.000000000000000000e+00 0.000000000000000000e+00 0.000000000000000000e+00 0.000000000000000000e+00 0.000000000000000000e+00 0.000000000000000000e+00 0.000000000000000000e+00 0.000000000000000000e+00 0.000000000000000000e+00 0.000000000000000000e+00 0.000000000000000000e+00 0.000000000000000000e+00 0.000000000000000000e+00 0.000000000000000000e+00 0.000000000000000000e+00 0.000000000000000000e+00 0.000000000000000000e+00 0.000000000000000000e+00 0.000000000000000000e+00 0.000000000000000000e+00 0.000000000000000000e+00 0.000000000000000000e+00 0.000000000000000000e+00 0.000000000000000000e+00 0.000000000000000000e+00 0.000000000000000000e+00 0.000000000000000000e+00 0.000000000000000000e+00
[truncated: 3,600,001 more chars]
