# Supplementary material for: Bayesian inference of kinetic schemes for ion channels by Kalman filtering
Source: eLife. 2022 May 4;11:e62714. doi: 10.7554/eLife.62714 (PMC9342998; doi:10.7554/eLife.62714)
Supplement: Source code 1. [file elife-62714-code1.zip]

Archive with 11 entries (10 files):
- MakroSim/
- MakroSim/MakroSim_V46uint32.fig
- MakroSim/MakroSim_V46uint32.m
- MakroSim/Mod_3C1O_V1.m
- MakroSim/Mod_CCCFFO_V1.m
- MakroSim/Model_CCCFFO_310122.mat
- MakroSim/Modell_3C1O_Jan.mat
- MakroSim/Modell_3C1O_Jan.pdf
- MakroSim/Modell_CCCFFO.pdf
- MakroSim/Puls_V1.m
- MakroSim/Quick Start Guide for MakroSimV46uint32.pdf
